# Supplementary material for: Landscapes of cellular phenotypic diversity in breast cancer xenografts and their impact on drug response
Source: Nat Commun. 2021 Mar 31;12:1998. doi: 10.1038/s41467-021-22303-z (PMC8012607; doi:10.1038/s41467-021-22303-z)
Supplement: Supplementary file 3 — Source Data [file 41467_2021_22303_MOESM3_ESM.zip]

Archive with 122 entries (121 files):
- Source_data/
- __MACOSX/._Source_data
- Source_data/Fig4c_FigS5b_autocor.txt
- __MACOSX/Source_data/._Fig4c_FigS5b_autocor.txt
- Source_data/FigS8d.txt
- __MACOSX/Source_data/._FigS8d.txt
- Source_data/Fig4c_FigS5b_tSNE.txt
- __MACOSX/Source_data/._Fig4c_FigS5b_tSNE.txt
- Source_data/Fig7a.txt
- __MACOSX/Source_data/._Fig7a.txt
- Source_data/Fig6e.txt
- __MACOSX/Source_data/._Fig6e.txt
- Source_data/Fig3d_FigS4d.txt
- __MACOSX/Source_data/._Fig3d_FigS4d.txt
- Source_data/FigS5a.txt
- __MACOSX/Source_data/._FigS5a.txt
- Source_data/Fig6f.txt
- __MACOSX/Source_data/._Fig6f.txt
- Source_data/Fig7b.txt
- __MACOSX/Source_data/._Fig7b.txt
- Source_data/Fig6b.txt
- __MACOSX/Source_data/._Fig6b.txt
- Source_data/FigS8c.txt
- __MACOSX/Source_data/._FigS8c.txt
- Source_data/FigS8b.txt
- __MACOSX/Source_data/._FigS8b.txt
- Source_data/FigS4a.txt
- __MACOSX/Source_data/._FigS4a.txt
- Source_data/Fig2b_FigS3c.txt
- __MACOSX/Source_data/._Fig2b_FigS3c.txt
- Source_data/FigS8a.txt
- __MACOSX/Source_data/._FigS8a.txt
- Source_data/FigS4b.txt
- __MACOSX/Source_data/._FigS4b.txt
- Source_data/Fig3d_FigS4c.txt
- __MACOSX/Source_data/._Fig3d_FigS4c.txt
- Source_data/Fig1c.txt
- __MACOSX/Source_data/._Fig1c.txt
- Source_data/FigS3a.txt
- __MACOSX/Source_data/._FigS3a.txt
- Source_data/FigS2e.txt
- __MACOSX/Source_data/._FigS2e.txt
- Source_data/FigS2d.txt
- __MACOSX/Source_data/._FigS2d.txt
- Source_data/Fig1b.txt
- __MACOSX/Source_data/._Fig1b.txt
- Source_data/Fig6c_Fig6d.txt
- __MACOSX/Source_data/._Fig6c_Fig6d.txt
- Source_data/FigS3b.txt
- __MACOSX/Source_data/._FigS3b.txt
- Source_data/Fig1e.txt
- __MACOSX/Source_data/._Fig1e.txt
- Source_data/FigS2c.txt
- __MACOSX/Source_data/._FigS2c.txt
- Source_data/Fig1d.txt
- __MACOSX/Source_data/._Fig1d.txt
- Source_data/Fig1f.txt
- __MACOSX/Source_data/._Fig1f.txt
- Source_data/Fig5d_cor.txt
- __MACOSX/Source_data/._Fig5d_cor.txt
- Source_data/FigS3d.txt
- __MACOSX/Source_data/._FigS3d.txt
- Source_data/FigS3e.txt
- __MACOSX/Source_data/._FigS3e.txt
- Source_data/Fig5d_pval.txt
- __MACOSX/Source_data/._Fig5d_pval.txt
- Source_data/Fig1g.txt
- __MACOSX/Source_data/._Fig1g.txt
- Source_data/Fig3b.txt
- __MACOSX/Source_data/._Fig3b.txt
- Source_data/Fig3c.txt
- __MACOSX/Source_data/._Fig3c.txt
- Source_data/Fig5b_FigS6b_prevalence.txt
- __MACOSX/Source_data/._Fig5b_FigS6b_prevalence.txt
- Source_data/Fig3a.txt
- __MACOSX/Source_data/._Fig3a.txt
- Source_data/FigS1c.txt
- __MACOSX/Source_data/._FigS1c.txt
- Source_data/FigS1b.txt
- __MACOSX/Source_data/._FigS1b.txt
- Source_data/Fig2d.txt
- __MACOSX/Source_data/._Fig2d.txt
- Source_data/Fig3e_FigS4f.txt
- __MACOSX/Source_data/._Fig3e_FigS4f.txt
- Source_data/Fig2a.txt
- __MACOSX/Source_data/._Fig2a.txt
- Source_data/Fig2c.txt
- __MACOSX/Source_data/._Fig2c.txt
- Source_data/FigS1d.txt
- __MACOSX/Source_data/._FigS1d.txt
- Source_data/Fig3e_FigS4e.txt
- __MACOSX/Source_data/._Fig3e_FigS4e.txt
- Source_data/Fig3f.txt
- __MACOSX/Source_data/._Fig3f.txt
- Source_data/Fig5a.txt
- __MACOSX/Source_data/._Fig5a.txt
- Source_data/FigS7c.txt
- __MACOSX/Source_data/._FigS7c.txt
- Source_data/FigS7b.txt
- __MACOSX/Source_data/._FigS7b.txt
- Source_data/FigS6d.txt
- __MACOSX/Source_data/._FigS6d.txt
- Source_data/FigS7a.txt
- __MACOSX/Source_data/._FigS7a.txt
- Source_data/Fig5c_enrichment.txt
- __MACOSX/Source_data/._Fig5c_enrichment.txt
- Source_data/Fig5g.txt
- __MACOSX/Source_data/._Fig5g.txt
- Source_data/FigS6a.txt
- __MACOSX/Source_data/._FigS6a.txt
- Source_data/FigS7d.txt
- __MACOSX/Source_data/._FigS7d.txt
- Source_data/Fig4b.txt
- __MACOSX/Source_data/._Fig4b.txt
- Source_data/Fig5f.txt
- __MACOSX/Source_data/._Fig5f.txt
- Source_data/FigS6c.txt
- __MACOSX/Source_data/._FigS6c.txt
- Source_data/Fig5c_fdr.txt
- __MACOSX/Source_data/._Fig5c_fdr.txt
- Source_data/Fig5e.txt
- __MACOSX/Source_data/._Fig5e.txt
