# Supplementary material for: Landscapes of cellular phenotypic diversity in breast cancer xenografts and their impact on drug response
Source: Nat Commun. 2021 Mar 31;12:1998. doi: 10.1038/s41467-021-22303-z (PMC8012607; doi:10.1038/s41467-021-22303-z)
Supplement: Supplementary file 3 — Source Data [file 41467_2021_22303_MOESM3_ESM.zip › Source_data/Fig4c_FigS5b_autocor.txt]

model	rep	mc.clust	dist	ACF	delta
STG195	R1	1	10	3.04632076783976	0.441365111674158
STG195	R1	1	21.6490179801824	2.09770114942529	0.157269062964202
STG195	R1	1	46.8679979506262	1.61445100860143	0.0637949398447957
STG195	R1	1	101.464613032826	1.17474825730855	0.0251022017669869
STG195	R1	1	219.66092318999	0.967847096157311	0.0109983758880557
STG195	R1	1	475.544327568357	0.96369530413862	0.00665516991185247
STG195	R1	1	1029.50676979011	1.01707569597416	0.00911256761311204
STG195	R1	3	10	1.0374316355731	0.011573190702031
STG195	R1	3	21.6490179801824	1.02500075779733	0.00550842826366438
STG195	R1	3	46.8679979506262	1.01218314655184	0.00256286461311558
STG195	R1	3	101.464613032826	1.00419414612971	0.00122448485865555
STG195	R1	3	219.66092318999	1.00376960845771	0.000621288723119118
STG195	R1	3	475.544327568357	1.00310111062731	0.000375430011437479
STG195	R1	3	1029.50676979011	0.990237276490966	0.000517584903268624
STG195	R2	1	10	3.84559371413437	0.176355936974255
STG195	R2	1	22.2154318364002	3.20844081537656	0.0712701863537183
STG195	R2	1	49.3525411677742	2.17735278091062	0.0245389986137365
STG195	R2	1	109.638801426582	1.04697143969659	0.00690825331804501
STG195	R2	1	243.567331971685	0.860335614060029	0.0030847659496053
STG195	R2	1	541.095346099081	0.910086184430124	0.00189877046655282
STG195	R2	1	1202.06667782575	1.23754919403004	0.00363741617773493
STG195	R2	3	10	1.13240393032361	0.0114093149327396
STG195	R2	3	22.2154318364002	1.10290707388713	0.00528036861580481
STG195	R2	3	49.3525411677742	1.05932917507106	0.00235522558348133
STG195	R2	3	109.638801426582	1.01667291043114	0.00106713212381286
STG195	R2	3	243.567331971685	1.02072134619961	0.000528113162036016
STG195	R2	3	541.095346099081	1.00441482866985	0.00032351842369995
STG195	R2	3	1202.06667782575	0.949538021973421	0.000562254167451751
AB551	R1	11	10	3.80275549354726	0.685683855844546
AB551	R1	11	21.4131048147337	2.22226845302488	0.2184536017894
AB551	R1	11	45.8521057806773	1.50339205700815	0.0761252555330504
AB551	R1	11	98.1835947057902	1.08261063320548	0.0319692740926013
AB551	R1	11	210.241560452242	0.891958777555314	0.0151361990476211
AB551	R1	11	450.192457037704	0.956120837352826	0.0102579426074062
AB551	R1	11	964.001826935088	1.07445583481486	0.0138151872910532
AB551	R1	3	10	1.29606791728196	0.0537754504736242
AB551	R1	3	21.4131048147337	1.2310376242889	0.0259054321719326
AB551	R1	3	45.8521057806773	1.12423574398299	0.0120585632509425
AB551	R1	3	98.1835947057902	1.01970150373894	0.00590152688814578
AB551	R1	3	210.241560452242	0.985180947923451	0.0033389426389302
AB551	R1	3	450.192457037704	1.01593828970352	0.00212996415976576
AB551	R1	3	964.001826935088	0.966709117349491	0.00269796563074717
AB551	R1	1	10	1.5233791443435	0.115172793496905
AB551	R1	1	21.4131048147337	1.27617722454447	0.0506082700477133
AB551	R1	1	45.8521057806773	1.23593685274598	0.024849695334563
AB551	R1	1	98.1835947057902	1.15680630387144	0.0124281951622427
AB551	R1	1	210.241560452242	1.01737963565387	0.00638406078556669
AB551	R1	1	450.192457037704	1.06290808385592	0.00404756725343218
AB551	R1	1	964.001826935088	0.801819747874309	0.00476373610481643
AB551	R1	9	10	5.24713625613359	0.39733551339576
AB551	R1	9	21.4131048147337	4.06739172072265	0.167613780234315
AB551	R1	9	45.8521057806773	2.55722270535088	0.0566001105005553
AB551	R1	9	98.1835947057902	1.38641140165936	0.017229813550651
AB551	R1	9	210.241560452242	1.09906932576398	0.00853604810161103
AB551	R1	9	450.192457037704	0.893023630606722	0.00499460829722827
AB551	R1	9	964.001826935088	0.874754601595114	0.00587946659547797
AB551	R2	1	10	1.8797922862094	0.0604248858009549
AB551	R2	1	22.3529601802582	1.60506027650172	0.0248869022901991
AB551	R2	1	49.9654828820211	1.41835969811652	0.0103630324769461
AB551	R2	1	111.687644924919	1.2647307590803	0.00440936849975875
AB551	R2	1	249.654947963354	1.07525201929542	0.00192575241725342
AB551	R2	1	558.05271106293	0.962588516905164	0.00109732966846028
AB551	R2	1	1247.41300288748	0.913911973680677	0.00194414779702073
AB551	R2	9	10	2.56090579197775	0.0731538780522668
AB551	R2	9	22.3529601802582	1.99032735742201	0.0275989806182514
AB551	R2	9	49.9654828820211	1.58626406652055	0.0105777985934169
AB551	R2	9	111.687644924919	1.36985982050815	0.00439609555656902
AB551	R2	9	249.654947963354	1.119490733532	0.0018616605645821
AB551	R2	9	558.05271106293	0.950234688178048	0.000998998578516435
AB551	R2	9	1247.41300288748	0.893464975318658	0.00156587994522185
AB551	R2	11	10	2.71919542222993	0.41949386768459
AB551	R2	11	22.3529601802582	2.12883263009845	0.164807899084052
AB551	R2	11	49.9654828820211	1.63214089157953	0.0598732037724346
AB551	R2	11	111.687644924919	1.38740365084276	0.0250045719004168
AB551	R2	11	249.654947963354	1.01380537596642	0.00987408427086871
AB551	R2	11	558.05271106293	0.972011459228509	0.00579751120860653
AB551	R2	11	1247.41300288748	0.916604215775776	0.00949125134302243
AB551	R2	3	10	1.97961111464901	0.0843738119766662
AB551	R2	3	22.3529601802582	1.6301780912669	0.0347905053167486
AB551	R2	3	49.9654828820211	1.37322459845388	0.0136818861982554
AB551	R2	3	111.687644924919	1.22032991534168	0.00591148649221537
AB551	R2	3	249.654947963354	0.987751018506663	0.00253921685934595
AB551	R2	3	558.05271106293	0.967384651113696	0.00149892618288616
AB551	R2	3	1247.41300288748	1.01976899596344	0.00255922292522296
STG316	R1	7	10	1.36601872939305	0.0414765394836796
STG316	R1	7	20.8849563295256	1.37245044036058	0.0209463819989403
STG316	R1	7	43.618140088619	1.32094027646269	0.0104158494255481
STG316	R1	7	91.0962950925936	1.27722729289091	0.00550142332891923
STG316	R1	7	190.254214479039	1.11354208626498	0.0030350492821895
STG316	R1	7	397.345096090292	0.926625906186672	0.00197633327290932
STG316	R1	7	829.85349795969	0.909014501741899	0.00225431567661976
STG316	R1	1	10	1.7350153991945	0.120323817607175
STG316	R1	1	20.8849563295256	1.69015189470291	0.0604555453761438
STG316	R1	1	43.618140088619	1.43433285134263	0.0275507082698868
STG316	R1	1	91.0962950925936	1.27907546345862	0.0140481373054896
STG316	R1	1	190.254214479039	1.20156167560076	0.00731232137467452
STG316	R1	1	397.345096090292	1.09044285526101	0.00450804328835768
STG316	R1	1	829.85349795969	0.589381474305964	0.00397587625324095
STG316	R1	8	10	3.08759398496241	0.749783911137455
STG316	R1	8	20.8849563295256	1.87305443094917	0.249343721942285
STG316	R1	8	43.618140088619	1.54655870445344	0.104166086472902
STG316	R1	8	91.0962950925936	1.30288002315596	0.0444797347630097
STG316	R1	8	190.254214479039	1.17053756548697	0.0215110630174836
STG316	R1	8	397.345096090292	1.02485616334492	0.0132568172391934
STG316	R1	8	829.85349795969	0.630553292645468	0.0145356156110523
STG316	R2	7	10	1.08456590532402	0.00941691396799528
STG316	R2	7	22.3860642545633	1.06288465061736	0.00432060462265553
STG316	R2	7	50.1135872809438	1.04886373678875	0.00195182256315587
STG316	R2	7	112.184598489788	1.03303449655226	0.000906039125956565
STG316	R2	7	251.137163016477	1.00803241745653	0.000442860806747556
STG316	R2	7	562.197266799561	0.985714900575955	0.000259912244774856
STG316	R2	7	1258.53841383149	1.01735739161535	0.000405372790492413
STG316	R2	1	10	4.03330699091459	0.182476529404144
STG316	R2	1	22.3860642545633	3.52912560285175	0.076837449181891
STG316	R2	1	50.1135872809438	2.77888960771335	0.0288596595332891
STG316	R2	1	112.184598489788	2.1311631367408	0.0111112971387693
STG316	R2	1	251.137163016477	1.46021608637643	0.0040426485554723
STG316	R2	1	562.197266799561	0.857607660074549	0.00165147724647056
STG316	R2	1	1258.53841383149	0.517199999454759	0.00216603255982693
STG139	R1	2	10	1.10065699539685	0.0154289778958553
STG139	R1	2	21.5142483065165	1.07240439595466	0.00735268942696705
STG139	R1	2	46.2862880194448	1.04850684357443	0.00344942162209872
STG139	R1	2	99.5814693637275	1.03316820966614	0.00165570904651933
STG139	R1	2	214.2420458619	1.00789769441257	0.000834038786291018
STG139	R1	2	460.925657236901	1.00253560374745	0.000506288544641977
STG139	R1	2	991.646904063901	0.98167003205622	0.000675039791039193
STG139	R1	7	10	2.42114900434882	0.561591806345507
STG139	R1	7	21.5142483065165	1.77962504421648	0.195694634115035
STG139	R1	7	46.2862880194448	1.54236630413123	0.0859043321315789
STG139	R1	7	99.5814693637275	1.08986739406248	0.032425211282519
STG139	R1	7	214.2420458619	0.916450098353124	0.0151649668508674
STG139	R1	7	460.925657236901	0.921364685310731	0.00923391283196385
STG139	R1	7	991.646904063901	1.13487452972604	0.0136706034835964
STG139	R1	9	10	2.83482681211851	0.15578428307522
STG139	R1	9	21.5142483065165	2.2075747544963	0.0638431598123432
STG139	R1	9	46.2862880194448	1.5672050220882	0.0236088153635274
STG139	R1	9	99.5814693637275	1.23888871192467	0.00950694431540137
STG139	R1	9	214.2420458619	1.00603474511342	0.00419162888528511
STG139	R1	9	460.925657236901	0.951219871065777	0.00249946484583133
STG139	R1	9	991.646904063901	1.00328161523583	0.00360025107829263
STG139	R2	2	10	1.14053426410801	0.0157392546011599
STG139	R2	2	22.0019524123237	1.10042546356856	0.00721636520561779
STG139	R2	2	48.4085909954158	1.07077568975626	0.00329981754166598
STG139	R2	2	106.508351542878	1.03326650718314	0.00152999196274343
STG139	R2	2	234.339168216145	1.01358596863772	0.000761878716081333
STG139	R2	2	515.591922743516	1.0089560698516	0.000479414031668052
STG139	R2	2	1134.40289483813	0.950747563784189	0.000727358961758406
STG139	R2	9	10	3.55570009268443	0.27207549346428
STG139	R2	9	22.0019524123237	2.409003220252	0.0957612228068644
STG139	R2	9	48.4085909954158	1.51245064658444	0.0315009193124855
STG139	R2	9	106.508351542878	1.04859401520969	0.01134694303279
STG139	R2	9	234.339168216145	0.935974011344233	0.00541285221449091
STG139	R2	9	515.591922743516	1.00939322105126	0.00352646010899899
STG139	R2	9	1134.40289483813	0.976078815732898	0.00517067367451675
STG139	R2	7	10	2.2403172504957	0.282690030165407
STG139	R2	7	22.0019524123237	2.04705264915671	0.132698035985753
STG139	R2	7	48.4085909954158	1.48493480139792	0.0465425634642863
STG139	R2	7	106.508351542878	1.23775005904615	0.019900790769297
STG139	R2	7	234.339168216145	0.961379266161328	0.00863583846222247
STG139	R2	7	515.591922743516	0.900304121179273	0.00519404367947056
STG139	R2	7	1134.40289483813	1.13694186073882	0.00840168854661687
STG139	R2	6	10	5.285	1.55265280380601
STG139	R2	6	22.0019524123237	4.12568306010929	0.644365693189815
STG139	R2	6	48.4085909954158	2.68956743002544	0.219721967962321
STG139	R2	6	106.508351542878	2.00667218086573	0.0816842618691838
STG139	R2	6	234.339168216145	1.64420799773916	0.0357021221169891
STG139	R2	6	515.591922743516	0.893568218587093	0.0152795122513569
STG139	R2	6	1134.40289483813	0.300547539770625	0.0113419849330834
STG143	R1	3	10	1.11121236943556	0.0254211466716519
STG143	R1	3	21.2145310972148	1.04810163601672	0.0120697387983299
STG143	R1	3	45.0056329674693	1.03049102391719	0.00571431241954919
STG143	R1	3	95.4773400138213	1.02193637866585	0.0027846260771921
STG143	R1	3	202.550699880256	1.00686908129725	0.00143083721345886
STG143	R1	3	429.701812137231	0.994452786977196	0.000875538249865853
STG143	R1	3	911.592245611484	0.999719871308278	0.0011813589371163
STG143	R1	4	10	1.31894050943769	0.0481475340097288
STG143	R1	4	21.2145310972148	1.07615818297612	0.0204848444414911
STG143	R1	4	45.0056329674693	1.07629435490761	0.00980234653285572
STG143	R1	4	95.4773400138213	1.05333938188777	0.00475004700430601
STG143	R1	4	202.550699880256	1.04597446738243	0.00244267066290015
STG143	R1	4	429.701812137231	1.0066833596978	0.00147215362414938
STG143	R1	4	911.592245611484	0.937604312111866	0.00195580319994138
STG143	R1	1	10	5.22857142857143	1.23048866503843
STG143	R1	1	21.2145310972148	4.75934065934066	0.598352416382227
STG143	R1	1	45.0056329674693	3.63050549450549	0.233703383512351
STG143	R1	1	95.4773400138213	2.80324061273019	0.0984985922827383
STG143	R1	1	202.550699880256	1.77677171259869	0.0345405329255073
STG143	R1	1	429.701812137231	0.8329231934752	0.0119477197586286
STG143	R1	1	911.592245611484	0.407093227080415	0.010251924407202
STG143	R2	3	10	1.27869341809266	0.0331757447109335
STG143	R2	3	22.0542669972037	1.11960849217741	0.0143009818547693
STG143	R2	3	48.6390692783947	1.0651597646324	0.00641201683128159
STG143	R2	3	107.26990203612	1.03229427819201	0.00297907219704711
STG143	R2	3	236.575906026847	0.985032054894024	0.00144791810013515
STG143	R2	3	521.750819662146	0.97010145986095	0.000873819736606131
STG143	R2	3	1150.68318828388	1.0757514648297	0.00147635139953887
STG143	R2	1	10	1.50150489997185	0.0570837036870418
STG143	R2	1	22.0542669972037	1.23261730413405	0.0243494394577457
STG143	R2	1	48.6390692783947	1.15719948747462	0.0106211236416916
STG143	R2	1	107.26990203612	1.08659931030408	0.00479878220472002
STG143	R2	1	236.575906026847	1.03104381475896	0.00229429359692429
STG143	R2	1	521.750819662146	0.991697014992177	0.00138282769487457
STG143	R2	1	1150.68318828388	0.95338095078089	0.00227691839252661
STG143	R2	4	10	1.97377090395235	0.126038518944795
STG143	R2	4	22.0542669972037	1.31805316885713	0.045042569250088
STG143	R2	4	48.6390692783947	1.16765507896146	0.0190117892942811
STG143	R2	4	107.26990203612	1.09185532141034	0.0084241347553776
STG143	R2	4	236.575906026847	1.04763101286178	0.00405285750933875
STG143	R2	4	521.750819662146	1.01619806818731	0.00252132894938163
STG143	R2	4	1150.68318828388	0.822146517912653	0.0041234070084457
AB630	R1	4	10	1.03600876194499	0.0125185275983545
AB630	R1	4	21.3365263350335	1.02308956486481	0.00611750101710643
AB630	R1	4	45.5247356045579	1.01488582440374	0.00292025355634693
AB630	R1	4	97.1339720122089	1.01154294207175	0.00144072653585046
AB630	R1	4	207.25015518649	1.01092729685408	0.000749348014880529
AB630	R1	4	442.199839407634	1.00454182416256	0.000458489387297419
AB630	R1	4	943.500851886858	0.982336141617218	0.000598818614747593
AB630	R1	13	10	5.68979591836735	1.20830206961427
AB630	R1	13	21.3365263350335	3.12037676609105	0.350855845457708
AB630	R1	13	45.5247356045579	1.15783163265306	0.0756811675888905
AB630	R1	13	97.1339720122089	0.890667230622819	0.0298637859253332
AB630	R1	13	207.25015518649	0.955656435802668	0.0166966725783704
AB630	R1	13	442.199839407634	0.937429840103244	0.00993240260106036
AB630	R1	13	943.500851886858	1.10579212068577	0.0135850235057144
AB630	R2	4	10	1.06088003549157	0.0141624107299664
AB630	R2	4	21.1936820936592	1.04092520624944	0.00696744512504351
AB630	R2	4	44.9172160687091	1.02551160526373	0.00333714286221167
AB630	R2	4	95.196119789242	1.00837902558537	0.00164262794871845
AB630	R2	4	201.755629936309	1.00146109376278	0.00085666967744786
AB630	R2	4	427.59446814761	0.99768460652171	0.0005332900351274
AB630	R2	4	906.230122292772	1.00046384898639	0.000802473336655058
AB630	R2	13	10	4.89384566233917	0.494586866854384
AB630	R2	13	21.1936820936592	3.44737093234087	0.167229371493683
AB630	R2	13	44.9172160687091	2.39950418285428	0.0563806203435559
AB630	R2	13	95.196119789242	1.64533612679905	0.0206506344782744
AB630	R2	13	201.755629936309	1.16606110020818	0.00864401049259451
AB630	R2	13	427.59446814761	0.921454395541344	0.00458772012279549
AB630	R2	13	906.230122292772	0.739512289610326	0.00611988640383731
STG335	R1	13	10	2.02236377102952	0.10582033918193
STG335	R1	13	20.7140164813317	1.97211848329244	0.0507735503504772
STG335	R1	13	42.9070478788881	1.98047155807666	0.0260699776418667
STG335	R1	13	88.8777296928576	1.8840347527027	0.0135172606891574
STG335	R1	13	184.10147576812	1.53728386326989	0.00734456320838637
STG335	R1	13	381.348100329832	0.674149567754521	0.00295347361296097
STG335	R1	13	789.925083535667	0.383652906633398	0.00390078489251964
STG335	R1	2	10	2.99917225228135	0.248009724747902
STG335	R1	2	20.7140164813317	2.85113479986438	0.118378400026588
STG335	R1	2	42.9070478788881	2.56592792217161	0.0553811488580359
STG335	R1	2	88.8777296928576	2.10142952429704	0.0254355034270964
STG335	R1	2	184.10147576812	1.34683549390718	0.0108993861404499
STG335	R1	2	381.348100329832	0.696838062968723	0.00445141552348051
STG335	R1	2	789.925083535667	0.481159529587899	0.00920777018767996
STG335	R1	1	10	2.69501999272992	0.310984824896022
STG335	R1	1	20.7140164813317	2.57615152400428	0.155368774039786
STG335	R1	1	42.9070478788881	2.3363134450091	0.0817500207741422
STG335	R1	1	88.8777296928576	1.79515073152549	0.0365422122285106
STG335	R1	1	184.10147576812	1.28698687789934	0.0144655262590479
STG335	R1	1	381.348100329832	0.785597349674093	0.00622442342126045
STG335	R1	1	789.925083535667	0.975412703818118	0.00995145954247608
STG335	R2	2	10	3.79923831527737	0.214735491855115
STG335	R2	2	22.475190577125	3.01395358437504	0.0833731087753334
STG335	R2	2	50.5134191478087	2.25588794750663	0.0320046615824185
STG335	R2	2	113.529872204919	1.64329693075923	0.0120879434391083
STG335	R2	2	255.160551400221	1.11295865409593	0.00466519040518776
STG335	R2	2	573.478202048425	0.940645315079871	0.00252740621720385
STG335	R2	2	1288.90318828653	0.758058299066415	0.00373713671357882
STG335	R2	1	10	5.84883200986817	0.367510828351473
STG335	R2	1	22.475190577125	5.27801951361584	0.156199636052004
STG335	R2	1	50.5134191478087	4.33825560616268	0.0624474198912259
STG335	R2	1	113.529872204919	2.26768949832999	0.0184069919896446
STG335	R2	1	255.160551400221	0.861620006369054	0.00472289796444009
STG335	R2	1	573.478202048425	0.577598254067641	0.00226240024733652
STG335	R2	1	1288.90318828653	1.48560482088627	0.00599371446646944
STG335	R2	3	10	1.7962489606865	0.038472237146897
STG335	R2	3	22.475190577125	1.54123250589144	0.0157599017651268
STG335	R2	3	50.5134191478087	1.35059250081533	0.00647099367259186
STG335	R2	3	113.529872204919	1.21512351981306	0.00280739530801973
STG335	R2	3	255.160551400221	1.12554340166488	0.0013581835368192
STG335	R2	3	573.478202048425	0.950251925087014	0.000873194994605474
STG335	R2	3	1288.90318828653	0.74335410811478	0.00155583008082591
STG335	R2	13	10	1.91479054799226	0.0426586992057323
STG335	R2	13	22.475190577125	1.59261670006319	0.016975688786455
STG335	R2	13	50.5134191478087	1.33231016326857	0.00681314097567588
STG335	R2	13	113.529872204919	1.10776989632708	0.0027891381889864
STG335	R2	13	255.160551400221	1.0320174929858	0.00133641934340065
STG335	R2	13	573.478202048425	0.974586389964403	0.000856307697401495
STG335	R2	13	1288.90318828653	0.946712525824376	0.00171918071810597
AB555	R2	3	10	1.1050994272138	0.0172803985397038
AB555	R2	3	21.9635739349531	1.07084298136666	0.00808619871409215
AB555	R2	3	48.2398579996151	1.05432833280395	0.00372224687640371
AB555	R2	3	105.951968778619	1.04924582931643	0.00175770786056133
AB555	R2	3	232.708389982303	1.02933510176808	0.00086502939974943
AB555	R2	3	511.110792866021	0.988159819163516	0.000532668233313027
AB555	R2	3	1122.58196880654	0.979413756968142	0.00095954649516121
AB555	R2	1	10	1.38746023461127	0.0400633015162128
AB555	R2	1	21.9635739349531	1.2510605284032	0.0177596822133343
AB555	R2	1	48.2398579996151	1.14981212863175	0.00796577135638298
AB555	R2	1	105.951968778619	1.06724878275804	0.00364225253564395
AB555	R2	1	232.708389982303	0.995485317015128	0.0017543002538034
AB555	R2	1	511.110792866021	0.964345796726333	0.00105389345479814
AB555	R2	1	1122.58196880654	1.07859928720374	0.00197307524271643
