# Supplementary material for: Landscapes of cellular phenotypic diversity in breast cancer xenografts and their impact on drug response
Source: Nat Commun. 2021 Mar 31;12:1998. doi: 10.1038/s41467-021-22303-z (PMC8012607; doi:10.1038/s41467-021-22303-z)
Supplement: Supplementary file 3 — Source Data [file 41467_2021_22303_MOESM3_ESM.zip › Source_data/FigS8d.txt]

dist	ACF	labels
8	1.11004340898365	L5
16	1.05666150897208	L5
32	0.976644198986014	L5
64	0.974783882854377	L5
128	1.00615258152663	L5
256	1.00600998109126	L5
8	2.47342657342657	L5
16	1.96873219373219	L5
32	1.69177611006879	L5
8	1.27791647162844	L5
16	1.11778439411688	L5
32	1.03752076320393	L5
64	0.996137789722789	L5
128	0.988215693155813	L5
256	1.00772922090876	L5
8	1.48377793799567	L5
16	1.17797390221452	L5
32	1.18952661695856	L5
64	0.987987150897313	L5
8	2.19717064544651	L5
16	1.71967125245667	L5
32	1.3251825345189	L5
64	0.816081196650154	L5
128	0.805202358740469	L5
256	0.905359631629079	L5
512	1.434099169785	L5
128	0.943495912091209	L5
256	0.9999022353651	L5
32	1.01821444106133	L5
64	1.0194168702194	L5
8	0.950314106225014	L5
16	1.25011558021267	L5
32	1.25463808516774	L5
64	0.958275853093521	L5
128	1.03619981921505	L5
256	0.95390965374914	L5
8	1.40484484777518	L5
16	1.10086538461538	L5
32	1.01106268545994	L5
64	0.934003617755117	L5
128	0.907102324050894	L5
256	1.09386171096346	L5
64	0.967645594823295	L5
128	0.971678280228523	L5
256	1.0639221798248	L5
128	0.919538520412601	L5
256	0.999695186598813	L5
512	1.73940629470672	L5
8	1.35383290267011	L5
16	1.21484869015357	L5
32	1.07700076606788	L5
64	0.959973603464305	L5
128	0.941711060963588	L5
256	1.00635595383987	L5
512	1.16283357055275	L5
256	0.900094628077669	L5
256	1.03271829766036	L5
512	1.19901897832649	L5
16	1.07994887815961	L5
32	0.983745926626721	L5
64	0.987644014025714	L5
8	1.39156862745098	L5
16	1.42347054075868	L5
32	1.1457170263789	L5
64	1.05857670682731	L5
128	0.973459949353592	L5
256	0.943523409363745	L5
8	1.30091042584435	L5
16	1.13191201353638	L5
32	1.0354526522112	L5
64	0.866055862492327	L5
128	0.896940918945086	L5
8	1.1941493456505	L5
16	1.10327077408287	L5
8	1.17036258539149	L5
16	1.04198843930636	L5
32	1.04927716820694	L5
64	0.936837314821733	L5
128	0.918046541271192	L5
256	1.12656990074019	L5
8	1.04584574644158	L5
16	1.15765077980151	L5
32	1.07921929964823	L5
64	1.00565966923597	L5
8	1.15643397813288	L5
16	1.27155001191706	L5
32	1.04984093319194	L5
64	0.979795963363983	L5
128	0.987929162323985	L5
256	1.00580528900089	L5
32	1.27020385961593	L5
64	1.03836168233614	L5
128	0.803025100353049	L5
256	1.07807350444422	L5
8	1.49760507960636	L5
16	1.31637764932563	L5
32	1.12289977205568	L5
64	0.98758821528203	L5
8	1.31899002285268	L5
16	1.11963466372784	L5
32	1.12458846439429	L5
64	1.07967726810835	L5
128	1.05977726636676	L5
256	0.910571629018231	L5
128	1.02085934709829	L5
256	0.955268111249981	L5
8	2.16479610924055	L5
16	1.6225670114559	L5
32	1.46996767058023	L5
8	1.50806308701046	L5
16	1.19928303731465	L5
32	1.13978127136022	L5
64	1.06752071817174	L5
128	0.985326657207009	L5
256	0.960089226502683	L5
8	1.18620461904044	L5
16	1.1353473595876	L5
32	1.06121471118819	L5
64	0.947314783814105	L5
128	0.949787858959517	L5
256	1.04978572717866	L5
32	1.05191256830601	L5
64	0.987752204318209	L5
128	0.878014822779022	L5
256	1.03532205151833	L5
512	1.33343677454391	L5
8	1.25387277601755	L5
16	1.04354238207121	L5
32	1.06782241014799	L5
64	1.012460561188	L5
128	0.971258408591209	L5
256	1.01512993869168	L5
512	0.8822163441459	L5
64	1.07146144703234	L5
128	0.909655749782332	L5
256	0.991738510038162	L5
256	0.980614764331999	L5
512	1.56240951352799	L5
128	0.93486898441514	L5
256	1.0447160623251	L5
32	1.19898005884276	L5
64	1.03738001129305	L5
128	1.05247882799505	L5
256	0.934231840860494	L5
512	0.7726264418811	L5
8	2.82413793103448	L5
16	1.15490918662806	L5
8	1.16817548746518	L5
16	1.09357538183173	L5
128	0.965454653261829	L5
256	1.00897434347342	L5
128	0.995208146093831	L5
256	0.997423737277594	L5
8	1.12687480869299	L5
8	1.74491067719152	L5
16	1.27514367816092	L5
32	1.04747026050294	L5
64	0.890035751355092	L5
128	0.971366748017421	L5
256	0.976427975124186	L5
8	1.25463860757978	L5
16	1.19004315110017	L5
32	1.0259040105194	L5
64	0.978126738481768	L5
128	0.982357665588459	L5
256	1.01157057030746	L5
32	1.00948640431093	L5
64	1.00119803839949	L5
128	0.978968443019313	L5
256	1.00701238402742	L5
256	0.967576789907182	L5
512	1.23244007454534	L5
8	1.2036556036556	L5
16	0.991584254411479	L5
32	1.17429718875502	L5
64	1.01460960513686	L5
128	1.02983548572371	L5
256	0.95726714933255	L5
8	1.05653099228518	L5
32	1.07528230468317	L5
64	0.93474215921311	L5
128	0.972192587461032	L5
128	1.00078768219993	L5
256	1.01553906977102	L5
8	1.2832794920352	L5
16	1.20556725233366	L5
32	1.07493606757073	L5
64	0.876254251927363	L5
128	0.962371888068091	L5
256	1.01742027605902	L5
8	1.72822966507177	L5
16	1.68580542264753	L5
32	1.38029430919406	L5
64	1.04744282992164	L5
128	0.840253597665291	L5
256	0.95158814677046	L5
512	2.17560522745126	L5
8	2.01408450704225	L5
16	1.80712344240884	L5
32	1.48478584819497	L5
64	1.21789464736422	L5
128	0.828591383008797	L5
8	1.0560618040883	L5
16	1.03687700233625	L5
32	1.00478528937027	L5
8	1.07798938703882	L5
16	1.05089394765066	L5
32	1.02082698017519	L5
64	0.989191815312431	L5
128	0.955919266451663	L5
256	1.04016469537327	L5
32	1.23643236916799	L5
8	1.14848416403152	L5
16	1.0240471303098	L5
32	0.984048632787696	L5
64	1.01541784160105	L5
128	1.0198748868794	L5
256	0.982697211445472	L5
256	1.04405295484728	L5
512	1.09349522478453	L5
8	1.55929433254819	L5
16	1.48554765005212	L5
8	1.37179913535085	L5
16	1.18882091212458	L5
32	1.0515247108307	L5
64	0.922695608623398	L5
128	1.03040622261881	L5
256	0.981644220578954	L5
512	2.01612903225806	L5
8	1.70983414307254	L5
16	1.30136405169038	L5
32	1.02375731673325	L5
64	0.892365272278936	L5
128	0.864866448609084	L5
256	1.02998113319407	L5
512	1.41442643957393	L5
8	1.2143733701488	L5
16	1.18161974530431	L5
8	1.97644720496894	L5
16	1.62925714285714	L5
32	1.55606349206349	L5
64	1.32384367816092	L5
128	0.820553313786397	L5
256	0.926497567900461	L5
512	1.20612836438923	L5
64	0.973802920936766	L5
128	0.972680391340889	L5
256	1.02656892940994	L5
32	1.08972288158209	L5
8	1.37881267044263	L5
16	1.14250440917108	L5
32	1.10167425869069	L5
64	1.00850845587042	L5
128	0.937629814254347	L5
256	1.03992186693145	L5
8	1.08514971880225	L5
16	1.02784187906445	L5
32	1.01364365871644	L5
64	0.991039359651145	L5
128	0.999013694847284	L5
256	1.00430346673605	L5
256	1.00736116274821	L5
16	1.11937892414729	L5
32	1.09028242130986	L5
64	0.995421238581107	L5
128	0.894292088714594	L5
128	0.860349426914486	L5
256	0.950014013943874	L5
32	0.789355322338831	L5
64	1.1004105090312	L5
512	1.18465246927107	L5
16	1.03194644861312	L5
16	1.00622344186437	L5
32	0.981534054519836	L5
16	1.03635204081633	L5
8	1.42107878776724	L5
16	1.24615789935892	L5
32	1.13005407195918	L5
64	1.07411496219786	L5
128	0.911985957478957	L5
8	1.13333333333333	L5
16	1.0650834040147	L5
32	0.962151566951567	L5
64	0.962922271521469	L5
128	0.972867724867725	L5
256	1.09430094300943	L5
8	1.08598810141881	L5
16	1.09197626138562	L5
32	1.11335433345798	L5
64	0.945576723112328	L5
128	0.934246419619435	L5
256	1.04757711069031	L5
64	0.951048393404008	L5
128	1.04010260124981	L5
256	0.934773037977617	L5
256	0.976218174233412	L5
64	1.00857402445311	L5
128	1.01493780476155	L5
8	1.23076923076923	L5
16	1.17828890581366	L5
256	0.996430010491617	L5
64	1.16261505344418	L5
8	1.75178425178425	L5
256	1.03352095829171	L5
64	1.02687094352952	L5
128	1.04611984751378	L5
256	0.952073462656951	L5
8	1.19962335216573	L5
16	1.13271413828689	L5
32	1.00748272195641	L5
8	1.33792405851229	L5
32	0.966980039827722	L5
32	0.862470352125525	L5
64	0.897626921539412	L5
128	0.896930289239514	L5
256	1.04549389385343	L5
512	1.5204401274053	L5
64	0.944369362224126	L5
128	0.747783348240691	L5
256	1.00916977604734	L5
512	1.83842903305991	L5
128	0.704748807846959	L5
256	1.00325696391786	L5
512	2.4622243325947	L5
8	1.19254403131115	L5
16	1.06050123098289	L5
32	1.03573543928924	L5
64	0.948873138424678	L5
8	1.67400555041628	L5
16	1.39457251240152	L5
32	1.31448134200616	L5
64	1.24762570483247	L5
128	1.08599399448809	L5
256	0.798285054691365	L5
128	0.891019644086646	L5
8	1.16662446901286	L5
16	1.12797716768116	L5
8	1.36383928571429	L5
16	1.26108523119393	L5
32	1.13752760319348	L5
64	1.0125900644672	L5
8	1.43059418457649	L5
16	1.34830107981097	L5
32	1.13745786844497	L5
64	0.893850806215117	L5
128	0.956856125081159	L5
256	1.05048707439327	L5
512	1.29939975990396	L5
16	2.77066388599235	L5
8	1.53238066281545	L5
16	1.37364174287251	L5
128	0.885433487998246	L5
64	1.0063655970198	L5
128	0.862640700536799	L5
256	1.01394961620191	L5
512	1.13550960868522	L5
8	1.26675126903553	L5
16	1.17765531062124	L5
32	1.00625	L5
64	1.02019341801386	L5
128	1.06594675517594	L5
256	0.893467284752569	L5
8	1.15285367334548	L5
8	1.57580174927114	L5
16	1.41787709497207	L5
32	1.18229813664596	L5
64	1.22876353475375	L5
128	1.12309961608406	L5
256	0.769642857142857	L5
8	1.4978386167147	L5
16	1.32530539907589	L5
32	1.27531439602868	L5
64	0.970158835758836	L5
128	0.865781931192337	L5
256	0.969194120750839	L5
512	1.75600980505613	L5
512	1.37900874635569	L5
8	1.31074380165289	L5
16	1.06898799313894	L5
8	1.63484848484848	L5
16	1.36547510278666	L5
32	1.27310571020099	L5
64	1.18583474999325	L5
8	1.32328767123288	L5
16	1.28297521418427	L5
32	1.26846212875733	L5
64	1.14221461187215	L5
64	0.986531440162272	L5
128	0.989227871939736	L5
64	1.03749374969757	L5
256	0.94204672181224	L5
16	1.05405203535416	L5
32	0.930424904281862	L5
8	1.16767003970795	L5
8	1.16745283018868	L5
256	1.05117867240197	L5
32	1.00344036697248	L5
64	0.955954273138526	L5
128	0.924972231715653	L5
256	1.11256962411219	L5
64	0.877926421404682	L5
8	5.31392045454545	L5
16	4.07038834951456	L5
8	1.04347826086956	L5
16	1.04172451589331	L5
32	0.972715468402379	L5
16	1.27507494004796	L5
32	1.12858130292034	L5
64	1.03304427314952	L5
8	1.15384838887759	L5
8	1.75270196006595	L5
16	1.42630185348632	L5
64	0.833388521702274	L5
128	0.945271323330722	L5
8	1.50213644779946	L5
16	1.40593220338983	L5
32	1.18152226906421	L5
128	0.860521834660807	L5
256	0.907781914254834	L5
64	0.983429418671875	L5
128	1.01642519595969	L5
32	1.17877001779359	L5
256	1.00505492596354	L5
8	1.40208965284799	L5
16	1.5843261676595	L5
32	1.31981129596047	L5
64	1.06801955295931	L5
128	0.872194170498093	L5
256	0.986102621241782	L5
512	1.46114288581176	L5
8	1.25883686418397	L5
8	1.21111253360645	L5
16	1.15943100375855	L5
64	0.897158882234681	L5
128	0.916697840674023	L5
256	0.915472075164584	L5
256	1.05284278819527	L5
512	1.63050228310502	L5
32	1.01318472945554	L5
64	0.985660187436327	L5
128	0.950279363109898	L5
256	0.969069815813071	L5
512	1.20696396567071	L5
8	1.63390126692879	L5
8	1.42801156125998	L5
16	1.15014131879936	L5
32	1.07269953555035	L5
64	1.01161785788974	L5
128	0.921907787386247	L5
256	1.0208951785905	L5
256	1.07890260790731	L5
256	1.02097623802495	L5
8	1.44460760712566	L5
16	1.39715518263757	L5
256	1.01585083242106	L5
8	1.4703886152162	L5
16	1.12197044334975	L5
32	1.21269570975829	L5
64	1.04019937764886	L5
128	1.00016467410994	L5
256	0.973451217191204	L5
512	0.963770628652154	L5
128	0.866989557415743	L5
256	0.980831092467314	L5
512	1.61798062922627	L5
16	1.15087373334119	L5
32	1.14121051771467	L5
64	1.08823539309017	L5
128	0.877514778243537	L5
256	0.924617601895056	L5
512	0.766301844270525	L5
256	1.05091423900524	L5
64	1.14990574843067	L5
64	0.884618656322836	L5
128	0.731925016861676	L5
128	0.948353606429208	L5
512	1.93393358876118	L5
64	1.10399823445029	L5
128	1.01044630282283	L5
256	0.943381641190172	L5
8	1.28651462228614	L5
16	1.04094106233325	L5
32	0.967930444149499	L5
128	0.90290840269597	L5
16	1.08513085993673	L5
64	0.982405388214983	L5
128	0.960180058485609	L5
256	1.04565985503791	L5
128	0.971078992661726	L5
256	1.00456338691633	L5
512	1.35749782040105	L5
64	1.07134566656677	L5
8	1.03557392030322	L5
16	1.01792248005297	L5
32	1.01072906100464	L5
64	1.01133069828722	L5
128	1.00045133142771	L5
256	0.988556390625493	L5
16	1.1232359230221	L5
32	0.997913561847988	L5
32	1.07777777777778	L5
64	0.986168726634115	L5
8	1.79486318616753	L5
16	1.35119787045253	L5
256	1.04692775898393	L5
128	0.964138530792927	L5
256	1.025373271375	L5
32	1.00633388429752	L5
8	1.40936105055538	L5
16	1.29025360284484	L5
256	1.01339574256193	L5
8	1.33502556908849	L5
16	1.29998464826821	L5
32	1.15729473177979	L5
64	0.999260767103698	L5
16	1.15981799418332	L5
256	1.02229271301436	L5
64	0.982435029335227	L5
128	1.02244770918811	L5
256	0.992214232757437	L5
8	1.38184080594086	L5
8	1.47853423715493	L5
16	1.22183603158633	L5
32	1.16287248744238	L5
512	1.38706598257964	L5
16	0.937373003071906	L5
32	0.989190196626596	L5
64	0.996021752929113	L5
8	1.14012149769271	L5
16	1.05985811744974	L5
64	0.981388855362962	L5
16	0.986355148525578	L5
32	1.05315932019178	L5
64	0.98454187382151	L5
8	1.53381818181818	L5
16	1.64154929577465	L5
32	1.32754168908015	L5
64	1.12801202932147	L5
8	1.28339545866314	L5
16	1.001879955317	L5
8	1.93908227848101	L5
16	1.32848011363636	L5
128	0.889280333689295	L5
8	1.35084427767355	L5
16	1.17820022756037	L5
8	1.15192512486688	L5
16	1.05459923910665	L5
32	1.03290766819951	L5
8	1.14235638678136	L5
16	1.04844851268481	L5
8	1.14679802955665	L5
512	1.58537621927764	L5
256	1.03149501756398	L5
32	1.84403503473271	L5
8	1.38393504422213	L5
128	0.9247654872828	L5
32	0.978672170622635	L5
512	1.00704158692923	L5
16	1.63580809000587	L5
32	1.36215146015509	L5
16	1.18253722084367	L5
8	2.49170437405732	L5
8	1.67534048101999	L5
16	1.34672413793103	L5
32	1.16256157635468	L5
64	1.20082204819798	L5
256	0.903879777727496	L5
8	1.15807116688174	L5
16	1.10029089076708	L5
32	1.02183841359099	L5
64	0.967856038328275	L5
128	0.956602959916603	L5
32	1.33738340606177	L5
512	1.151029797359	L5
16	1.32840344668899	L5
256	0.781606668931303	L5
64	1.04314147480554	L5
128	0.826291106127459	L5
256	1.03585315478554	L5
16	1.0702380952381	L5
32	1.14825046040516	L5
64	1.04602198352198	L5
128	0.869744021826352	L5
256	0.974280427746505	L5
512	0.974789915966387	L5
128	0.9384559154296	L5
256	0.983948638142023	L5
32	1.27229596271398	L5
64	0.959224923166712	L5
32	1.10904277456647	L5
64	1.01771615671221	L5
32	1.19051978753558	L5
16	1.46047220106626	L5
16	1.32311354102842	L5
64	0.95061689506484	L5
64	1.22366522366522	L5
256	1.0249395021836	L5
64	0.992563207610027	L5
128	0.959589222048711	L5
256	1.17208314482481	L5
128	0.886019361003781	L5
256	0.979325133831105	L5
32	1.15578207882898	L5
64	1.03798831743449	L5
512	1.14246054513404	L5
256	0.930228395762196	L5
8	1.13756693440428	L5
16	1.07626266001366	L5
32	1.01742006983942	L5
16	1.14078047936316	L5
8	1.49974580579563	L5
16	1.30985891893703	L5
16	1.99866421773251	L5
64	0.935460136270231	L5
128	0.942982393903188	L5
256	1.01290167304967	L5
512	1.51346729371526	L5
64	0.988998591246627	L5
128	0.947120532246969	L5
256	0.981656437816008	L5
32	1.18673386845871	L5
64	0.96480194167502	L5
128	0.973620643553576	L5
256	1.0056507078312	L5
512	1.28465552685678	L5
8	0.889944392956441	L5
8	1.32631578947368	L5
16	1.02014457831325	L5
256	1.14294725075019	L5
256	1.05679937220174	L5
512	1.38555658273968	L5
32	1.0098810641146	L5
8	1.45666962437149	L5
8	3.43667679837893	L5
256	1.00753197801853	L5
256	1.0184757673471	L5
8	2.13472485768501	L5
512	1.22621084854106	L5
8	1.04981322754387	L5
16	1.04141325444242	L5
32	1.02622737903031	L5
64	1.0093116626731	L5
128	0.986641158889144	L5
256	1.00572831022023	L5
32	1.1388964392498	L5
64	1.03396726199918	L5
128	0.925881959415041	L5
256	0.995021229725168	L5
8	1.06161443926591	L5
16	1.02415783868617	L5
32	0.998648288269642	L5
512	1.59543894766943	L5
128	0.992961033910787	L5
256	1.01133066697441	L5
8	1.46189980591263	L5
16	1.32203316510454	L5
32	1.17856834808792	L5
64	1.13434422080208	L5
128	0.944390647142182	L5
8	2.80936454849498	L5
16	1.17512610340479	L5
32	0.966109188773549	L5
64	1.0148447614997	L5
128	1.01773183125857	L5
128	0.992516905225469	L5
16	1.55396962706651	L5
16	1.13324557554483	L5
32	1.1261490235947	L5
64	1.06580721267273	L5
256	0.909356130980028	L5
8	1.2963224893918	L5
32	1.0557390996541	L5
128	0.915530639630237	L5
64	0.970512323946175	L5
128	0.978380513425278	L5
16	1.32753062540297	L5
128	0.830075702317224	L5
16	1.38512681605516	L5
8	2.11757463835026	L5
512	1.40537232797628	L5
32	1.12939775922189	L5
16	1.11035252119589	L5
32	1.06200776782824	L5
64	0.953696991663646	L5
128	0.852213692869978	L5
256	1.07976439502367	L5
512	1.55086848635236	L5
128	1.09798499283366	L5
256	0.794038828130858	L5
512	1.17407937540664	L5
8	1.03599953563966	L5
8	1.55077940481814	L5
16	1.39437128343405	L5
512	1.50068212824011	L5
64	1.25550440907326	L5
128	0.921761209006735	L5
128	0.9540343262971	L5
64	0.966197850377609	L5
256	1.03649484954056	L5
16	1.10833111525153	L5
256	1.00817886005483	L5
32	1.0187479320072	L5
64	1.02027689035168	L5
128	1.02257990249649	L5
8	1.8125	L5
16	1.06372905191609	L5
32	1.46825396825397	L5
128	0.881612174375332	L5
8	1.15861208576998	L5
16	1.15181335478681	L5
16	1.1222575657853	L5
256	1.02063763612962	L5
32	1.52450022072271	L5
64	0.948444368401197	L5
8	1.57150650767672	L5
128	0.907053224221816	L5
8	1.27329842931937	L5
256	1.10090173771894	L5
8	1.84789075175771	L5
8	1.22819010416667	L5
16	1.03518509970458	L5
32	0.989773765996344	L5
64	0.971006216297184	L5
128	0.990584215008877	L5
256	1.00312680511137	L5
8	1.08651518611555	L5
16	1.0049467053432	L5
32	1.02136968436088	L5
128	0.939637569858459	L5
256	1.09585991912107	L5
32	1.01487576285963	L5
64	0.962586137461965	L5
8	2.37079646017699	L5
32	1.03255664470513	L5
8	1.35029398830562	L5
16	1.05059503895235	L5
32	0.992927158576035	L5
64	0.989382665437166	L5
128	0.963670126487463	L5
256	1.02656402746598	L5
32	1.19548317390044	L5
256	1.05447694641072	L5
64	1.06207038435473	L5
8	1.12165296226017	L5
8	1.1373858470451	L5
16	1.08002430583076	L5
32	1.03245240592223	L5
64	0.996014105707021	L5
128	0.826562792858132	L5
128	0.917267267267267	L5
256	0.871448758495391	L5
128	0.986580293496867	L5
16	1.35929070929071	L5
8	2.06188118811881	L5
256	1.12942538254503	L5
32	2.33295371720117	L5
16	0.967859161754018	L5
32	1.1111299094746	L5
128	0.924593358039577	L5
256	0.981390525703636	L5
512	1.87134661093353	L5
8	1.15543361565072	L5
16	1.01975856122198	L5
32	0.964088932509985	L5
16	1.2437932344241	L5
32	1.22146284717173	L5
128	0.860655737704918	L5
512	1.07668036750484	L5
8	1.27079767203013	L5
8	1.53236994219653	L5
128	0.717825785582255	L5
256	0.707948278996485	L5
256	1.0118854538347	L5
256	1.00181137755418	L5
16	1.09226100761641	L5
32	1.10815705931495	L5
32	1.02458865610629	L5
128	0.960774886083026	L5
256	1.05977693974164	L5
512	2.42330097087379	L5
256	0.890979987754181	L5
64	0.816891658013153	L5
32	0.799492385786802	L5
256	0.995414740377918	L5
64	0.880860564237873	L5
8	1.08751518549668	L5
64	1.00498276473558	L5
512	1.09177718832891	L5
64	1.0302646824386	L5
128	0.98526461965746	L5
512	0.3	L5
8	1.13418947697214	L5
128	0.976533798044758	L5
32	1.49975643239892	L5
16	1.27631917631918	L5
32	1.0277935915846	L5
32	1.11108286731063	L5
32	1.07831233242106	L5
64	1.05568385184114	L5
128	1.03956550399367	L5
256	0.670090302519176	L5
64	1.00143562742971	L5
128	0.998778225011853	L5
8	1.59299084030267	L5
128	0.953575976780223	L5
16	2.57501363884343	L5
128	1.07034891527439	L5
8	1.66674704605739	L5
8	1.51991614255765	L5
16	1.9987530061459	L5
32	1.47941783947356	L5
64	1.47199100795917	L5
128	0.852246023954993	L5
128	0.846345754555275	L5
128	1.03824599687617	L5
256	0.94917576542614	L5
64	1.01577879720708	L5
256	1.02903338509357	L5
256	0.845879822957187	L5
16	1.0293789692831	L5
8	1.42535991140642	L5
16	1.16690176776014	L5
512	1.24497354497355	L5
512	1.55432657393442	L5
8	1.30657400062084	L5
64	0.99972342190924	L5
8	1.40070505287897	L5
128	0.986032518851352	L5
64	1.0164472438608	L5
8	1.29908966078421	L5
128	1.03262847524012	L5
64	1.19241551007606	L5
8	1.14351960899776	L5
16	1.66923076923077	L5
256	1.03366540291374	L5
8	0.976168578666279	L5
64	1.16846643597505	L5
128	0.985508220883929	L5
64	0.959586215438556	L5
64	0.967600281491907	L5
128	0.983121959919477	L5
256	1.02111923049985	L5
32	1.25692731756855	L5
256	1.00183972864953	L5
8	1.06502408003619	L5
64	1.01018631438001	L5
128	0.849226585075642	L5
64	0.953258208829239	L5
128	0.646930324050109	L5
16	1.14406886883645	L5
128	1.02884531873204	L5
256	0.906486987101191	L5
256	1.00835247662659	L5
8	1.67462144155058	L5
64	1.09039691174936	L5
16	1.40315315315315	L5
128	0.767885075718859	L5
256	1.07166648463149	L5
8	1.86147836538462	L5
64	0.981065334997919	L5
128	0.974406875358516	L5
8	1.14524456580443	L5
256	0.934441366574331	L5
16	1.39303440044181	L5
32	1.08637237460163	L5
256	0.87689292713344	L5
512	1.76725397964336	L5
16	1.16615990990991	L5
32	1.04566523044784	L5
128	0.956847981067719	L5
256	1.05164869761883	L5
64	1.05670969877524	L5
128	0.965539571234374	L5
128	0.902283520916011	L5
128	0.938276850222945	L5
256	0.981626855024596	L5
8	1.04063690800218	L5
32	1.22766933844611	L5
64	0.850500492919759	L5
128	1.05759637188209	L5
8	1.86712455422005	L5
16	1.39495247459849	L5
32	0.840407470288625	L5
64	1.07004493796107	L5
32	1.04512559584324	L5
16	0.998997145722441	L5
64	1.19176319176319	L5
256	0.997248539417214	L5
128	0.918190270455191	L5
128	1.00801366428482	L5
16	0.9998556998557	L5
32	0.975325408847013	L5
128	1.0143670783653	L5
16	1.14237607758621	L5
8	1.57286698463169	L5
32	0.988039946871745	L5
32	1.18946150180407	L5
64	1.04294980368004	L5
8	1.24172601591956	L5
8	1.67655053125772	L5
32	1.02266132921517	L5
16	1.0858161816237	L5
128	1.00578837834394	L5
16	1.15398215757436	L5
8	1.21180327868852	L5
8	1.1807492480175	L5
128	1.04304441605763	L5
128	0.855322531477226	L5
32	0.965551817988728	L5
32	1.13012615525178	L5
64	0.980753004751629	L5
8	1.52888888888889	L5
8	1.53626543209877	L5
16	1.51528610555926	L5
512	1.1712237607117	L5
32	1.03391587333836	L5
32	1.01182762879842	L5
64	0.980975013500157	L5
64	1.01473940906255	L5
32	1.00492610837438	L5
16	1.05324685473158	L5
256	0.816883432178407	L5
32	0.945362635198346	L5
64	0.903719817898922	L5
32	1.08661800108721	L5
256	0.882747463461331	L5
16	1.18751322751323	L5
32	1.11073096556968	L5
64	1.04271539082539	L5
256	0.999199388814468	L5
8	1.42295684113866	L5
8	1.24088623507228	L5
16	1.03552123552124	L5
256	1.01320896966143	L5
64	1.03413381235393	L5
128	1.00688529921123	L5
16	1.04855461134483	L5
128	0.982101056950294	L5
16	1.17979011143568	L5
16	1.05677419354839	L5
32	0.999564847223536	L5
256	0.967596715949023	L5
256	1.04119565962066	L5
16	0.986143809972251	L5
32	1.02531326213102	L5
64	1.14037632250295	L5
256	0.991469158420126	L5
256	0.942540196933815	L5
128	0.921002784835609	L5
64	0.994817534009933	L5
256	1.077706852216	L5
128	0.966675855244001	L5
16	1.17697924123121	L5
64	0.963933005170118	L5
32	1.2135987176062	L5
512	1.5035858756789	L5
64	1.25996576441639	L5
32	0.984967425565201	L5
64	0.979697974424799	L5
128	0.875749354860054	L5
256	1.04945439665363	L5
512	1.42017710833402	L5
64	1.27504874350087	L5
64	0.985820535628642	L5
32	1.08122538339615	L5
8	1.3578431372549	L5
16	1.44063100757661	L5
8	1.26115325655438	L5
64	1.14594099179033	L5
64	0.966117064216125	L5
512	1.23616180492695	L5
256	0.979842662297711	L5
128	0.972639376492867	L5
256	1.0304100499551	L5
128	0.923672481236725	L5
8	1.63095238095238	L5
32	1.02045544313797	L5
64	1.10308982505139	L5
256	0.965200937128138	L5
512	1.12744518981717	L5
8	1.07053347654851	L5
8	1.36334947964126	L5
8	1.53201512427943	L5
8	1.04445986583391	L5
16	1.17754820936639	L5
128	0.98802808020277	L5
256	0.9733591787796	L5
512	1.32137039093614	L5
512	1.3650873655914	L5
32	1.14155264050662	L5
32	0.960688199394116	L5
32	1.12567779250512	L5
16	1.31296795447739	L5
128	0.797735241882846	L5
256	1.00648728807889	L5
64	0.891507810269587	L5
32	1.14828375098399	L5
64	1.00986802422371	L5
32	1.0143295973433	L5
256	1.03544585429878	L5
512	1.02738332720878	L5
128	0.995158440753074	L5
8	1.26643084541917	L5
512	1.16063855229592	L5
8	2.29416809605489	L5
128	0.968724531377343	L5
128	0.954252583884981	L5
16	1.22253668763103	L5
256	0.950739304268786	L5
16	1.02382822728463	L5
32	1.47470975075099	L5
32	0.963433865562783	L5
8	1.3826181031374	L5
64	1.0181205225453	L5
64	0.950414867885245	L5
128	0.970872855813129	L5
256	1.05613665364835	L5
8	1.35563286058336	L5
256	0.976975402293133	L5
8	1.34962230960265	L5
16	1.41864803887539	L5
64	1.01094890510949	L5
32	1.06857142857143	L5
32	1.66658224642269	L5
64	0.957140889052168	L5
16	1.28721014202038	L5
256	0.998669698801847	L5
64	1.08207195103747	L5
16	1.33721785703776	L5
8	1.02724304497283	L5
128	0.979526804548027	L5
16	1.16605366587413	L5
32	1.00912344737802	L5
32	1.06099841017488	L5
16	1.00343623883086	L5
8	1.49494835149285	L5
64	0.908667830133799	L5
32	1.01334468482906	L5
128	0.978838523191495	L5
16	1.12154236197828	L5
64	1.017229276884	L2
32	1.11336838344138	L2
16	1.77061389509522	L2
128	1.00801155483623	L2
64	1.09849135873198	L2
256	0.970067092454594	L2
128	1.01099751508697	L2
32	1.01780142454172	L2
16	1.01355244369849	L2
256	0.87981835976307	L2
256	0.782066631363249	L2
512	1.08948698578739	L2
256	1.00443640435887	L2
128	1.02768802927031	L2
8	1.25039872408293	L2
16	1.09885816598461	L2
8	1.13654276801518	L2
256	0.826949096076312	L2
16	1.35319458628259	L2
8	1.02445441504136	L2
64	1.09969456664892	L2
128	1.0628768380564	L2
256	0.98771596050599	L2
8	1.44088669950739	L2
128	1.18425549950098	L2
16	1.15191196796258	L2
64	1.13711492818078	L2
64	0.880384615384615	L2
16	1.13585001202638	L2
32	1.28646200893907	L2
128	1.11678397251164	L2
16	1.02619915082109	L2
8	1.4431796256994	L2
256	0.993877855756309	L2
32	1.58266848284361	L2
256	0.945653363587612	L2
512	0.809481311489344	L2
8	1.08589174800355	L2
16	1.54624150242089	L2
512	0.512480567858505	L2
32	1.10948699309397	L2
64	0.92923638790912	L2
64	1.39490857022136	L2
32	1.13932953942334	L2
16	1.43760451505017	L2
128	1.10578495223409	L2
512	1.04494782830846	L2
8	1.38036054193259	L2
8	1.55371900826446	L2
16	1.11668719211823	L2
8	1.55766852195424	L2
256	0.966924194016846	L2
32	1.06339926011444	L2
256	0.950553201387555	L2
8	1.13306808134394	L2
128	0.995320046523548	L2
256	0.841267290954894	L2
64	1.02182017417825	L2
64	1.02675433353258	L2
16	1.09228650137741	L2
16	1.21648136036625	L2
128	0.99719453411272	L2
256	1.00340542041982	L2
32	1.15341555545442	L2
256	0.879683064002504	L2
32	1.5068775982813	L2
16	1.50783169789873	L2
512	0.607202433519772	L2
256	0.74953495202663	L2
32	1.03085862444151	L2
256	0.982547543506804	L2
16	1.38506966105219	L2
32	1.38155611904444	L2
16	1.27206439393939	L2
32	1.13595413595414	L2
128	1.02679085724048	L2
16	1.69064982294956	L2
8	1.85086943707633	L2
8	1.76761297908251	L2
128	1.03699251658983	L2
64	1.00530243048058	L2
8	1.17773199023199	L2
64	1.17672822833784	L2
8	1.13147091846432	L2
64	1.45061112957424	L2
8	1.45503393665158	L2
16	1.11244365253411	L2
8	1.25236363636364	L2
16	1.06609277661909	L2
128	1.01730625817521	L2
64	1.03456886504079	L2
8	1.21010661853409	L2
64	0.982943981893137	L2
256	1.03888946647208	L2
32	0.944627976060078	L2
64	1.08423757166314	L2
256	0.913091835946551	L2
16	1.04550016398358	L2
256	0.735892958853479	L2
64	1.16243889692009	L2
256	0.913052594594901	L2
128	1.03062009623304	L2
64	1.09433901512878	L2
512	0.395397828552909	L2
128	1.06646278407559	L2
64	1.0681403066593	L2
128	1.04202999177459	L2
64	1.09681798219348	L2
32	1.20749746707194	L2
16	1.11325362268759	L2
32	1.02964929643587	L2
256	0.986728270416845	L2
64	0.997961827176678	L2
128	1.00611293832589	L2
256	1.00961538461538	L2
64	1.05387368872729	L2
64	1.12529592029396	L2
128	1.01892543007163	L2
32	1.00555914118485	L2
128	0.959720688233898	L2
32	1.05021411880653	L2
16	1.03160953850122	L2
8	1.9831066062061	L2
128	1.01846202168277	L2
32	1.39184739639108	L2
32	1.04176206986232	L2
512	0.34040346907994	L2
256	0.986442044829714	L2
256	0.963567610678905	L2
512	0.392720621856424	L2
512	0.846445311120417	L2
32	1.18432729854455	L2
32	1.09156323079691	L2
128	1.03126551601915	L2
512	1.22232818912202	L2
256	0.750106538820083	L2
16	1.3951951951952	L2
8	1.09660110863433	L2
8	1.59182998428843	L2
16	0.992797592619999	L2
64	1.21815095418693	L2
256	0.607840674427117	L2
8	0.945513689346707	L2
64	0.983892819509258	L2
32	1.10146417464103	L2
64	1.12405647825438	L2
64	1.06991105873597	L2
32	0.987968570302635	L2
64	1.02620254245962	L2
16	1.19947786875519	L2
32	1.72713336739908	L2
128	1.15520810295685	L2
64	0.990122823185751	L2
16	1.22678460858027	L2
128	1.06614803126491	L2
128	1.00222302433553	L2
16	1.21674668849966	L2
256	1.00963666407228	L2
32	1.09464434778788	L2
64	0.9827761485826	L2
256	0.764936639118457	L2
128	1.054169269143	L2
32	1.08026048091546	L2
16	1.14855766949266	L2
256	0.900842631484011	L2
64	1.30686846565767	L2
8	1.74384672070744	L2
8	1.47576881884945	L2
8	1.23458262926664	L2
8	1.19957326741908	L2
32	1.17257501805305	L2
256	0.831184990765043	L2
8	2.49791144527987	L2
128	1.01049040895734	L2
256	0.95551610814912	L2
64	1.13745008391689	L2
64	1.12294301645587	L2
32	1.52225545135159	L2
256	0.841896567848125	L2
128	1.11879994880692	L2
8	1.68052591138052	L2
32	1.30830822212656	L2
64	0.971146596346058	L2
16	1.15780767054112	L2
512	0.590334887664264	L2
256	0.75227313246568	L2
512	0.802273136587005	L2
32	1.03495950047674	L2
16	1.17629054821731	L2
128	1.02622705163823	L2
256	0.825268217745732	L2
128	1.05080182161181	L2
128	1.10827615588811	L2
16	1.29583753861211	L2
32	1.21868207421073	L2
128	1.04812586563206	L2
512	0.818776284833546	L2
32	1.16306092763674	L2
128	1.13758269099355	L2
16	1.0988804820065	L2
32	1.01964367291	L2
256	0.895244031113188	L2
32	1.10296681629699	L2
8	1.43056354994333	L2
32	1.1274891279469	L2
8	1.49109698524218	L2
128	1.04294872043167	L2
256	0.86528161361893	L2
64	1.07065122832486	L2
8	1.26883547099295	L2
64	1.20629084807547	L2
128	0.942921973723799	L2
256	0.943629171593266	L2
256	0.851440267231373	L2
8	1.30430971512053	L2
32	1.29902220339581	L2
64	1.19037858115842	L2
32	1.232188579557	L2
8	1.37873015873016	L2
16	1.57492354740061	L2
16	1.26239941113863	L2
32	1.03339755695873	L2
32	1.39847577311696	L2
256	0.956418486009035	L2
8	1.67551923731699	L2
8	1.08928224553225	L2
16	1.08374354261351	L2
256	0.971522608820389	L2
8	2.01941747572816	L2
8	1.67295597484277	L2
256	1.01970830344639	L2
128	0.971769489556357	L2
256	1.02299624678416	L2
32	1.0535463915319	L2
256	0.768912157460486	L2
8	1.8079389560841	L2
512	1.00050159567562	L2
64	1.14201136090887	L2
128	1.08713388598966	L2
8	1.13675213675214	L2
256	1.01006391561867	L2
16	1.09813919134641	L2
8	1.13963317862772	L2
16	0.835234251623092	L2
256	0.884240397283876	L2
8	1.16113543741449	L2
16	1.31171107477943	L2
16	1.04152148664344	L2
32	1.32834024798706	L2
32	1.1721975837284	L2
64	1.06115731115731	L2
128	1.04925565106863	L2
64	1.10205949656751	L2
128	1.04945851835287	L2
16	1.39178159301998	L2
32	1.01507138669627	L2
16	1.16575023299161	L2
256	0.979407065887525	L2
16	1.12444761225944	L2
16	1.31592607973422	L2
8	1.28638867033832	L2
32	0.935654539018983	L2
8	1.38642008239234	L2
128	0.972437635069677	L2
32	1.12324451147981	L2
16	1.11321689582559	L2
64	1.26348327135139	L2
8	1.21679140102867	L2
16	1.17830687830688	L2
256	0.94277411021814	L2
16	1.71395937015583	L2
16	0.965139052095574	L2
32	1.10051227698287	L2
256	0.78484826941559	L2
128	1.11951468049899	L2
512	1.18860068906101	L2
128	1.00880303131024	L2
256	0.963876908940182	L2
8	1.28588339745487	L2
32	1.00134285072402	L2
32	1.02699571896248	L2
128	1.02404096977694	L2
32	1.19947654808531	L2
256	0.98924011981272	L2
64	1.05785135241135	L2
256	0.966233048198562	L2
16	1.09056934935943	L2
32	1.0627974279951	L2
8	1.17883773227601	L2
16	1.09753857832594	L2
512	0.914081122152131	L2
64	1.07648099027409	L2
64	1.11483094910205	L2
16	1.24020124149672	L2
16	1.35990693976805	L2
256	0.825458606552956	L2
512	0.738464487453651	L2
128	1.11516017552355	L2
32	1.41763349175287	L2
128	0.948954788526981	L2
256	0.894315655445935	L2
8	1.49590750038034	L2
16	1.12996967190516	L2
64	1.35502277015809	L2
128	0.973376397815216	L2
256	0.997813798787652	L2
64	0.938586411882913	L2
8	0.993218570683359	L2
128	1.04431333165955	L2
32	1.10295983086681	L2
8	1.0954954954955	L2
256	0.910077774503688	L2
512	1.57474883790673	L2
512	0.638242894056848	L2
128	0.967394027025075	L2
64	1.11025330706902	L2
256	0.981622972376031	L2
64	1.02595301698464	L2
16	1.11366540807435	L2
8	1.59974953215168	L2
16	1.45857583065742	L2
32	1.08686700896003	L2
16	1.16092246069229	L2
32	1.19214290042215	L2
64	1.05979037694194	L2
128	1.04623219928369	L2
128	0.941635618829555	L2
256	1.03282720587132	L2
8	1.85591344971724	L2
16	1.16152832674572	L2
32	1.0293774101604	L2
32	1.09769113493311	L2
32	1.14011115437715	L2
64	1.07993766472828	L2
512	0.735337873171353	L2
8	2.09460946094609	L2
256	0.930804264050848	L2
16	1.63330330807679	L2
128	0.998019964146554	L2
128	1.04006541641503	L2
8	1.93919769742759	L2
32	1.40896259703599	L2
64	1.37007514357492	L2
32	1.62036698206911	L2
256	0.933444011188694	L2
64	1.06282543719441	L2
256	1.00440163881311	L2
16	1.07879837190936	L2
128	1.04863370318503	L2
16	1.23360962967723	L2
8	1.12256182027174	L2
64	0.995576753360115	L2
16	1.19703472493172	L2
256	0.961366333989908	L2
512	0.780073061132124	L2
128	1.04412784420164	L2
32	1.16381422692534	L2
128	1.05351298360453	L2
256	0.895251197048784	L2
32	1.21965965069413	L2
128	0.877371350658704	L2
8	1.08270271037724	L2
256	1.05076981618078	L2
8	1.13205303525774	L2
32	1.04178761283566	L2
16	1.18519985850725	L2
64	1.13407610941086	L2
16	1.11618578465869	L2
64	1.09206423065226	L2
8	1.24077485918829	L2
16	1.12036006084652	L2
32	1.07056742540614	L2
64	0.979693921553097	L2
128	1.07257677483526	L2
256	0.592201540849152	L2
256	0.966634204330315	L2
32	1.23549588841943	L2
128	1.05095737665698	L2
256	0.902920486534057	L2
512	0.3	L2
8	1.13478260869565	L2
32	1.19890683229814	L2
8	1.15609951845907	L2
16	1.16403924751855	L2
16	1.70311871227364	L2
8	1.23941036936632	L2
64	1.01607532121822	L2
128	0.904837395634282	L2
8	1.40870098039216	L2
8	1.49928506434421	L2
8	1.15086798336798	L2
128	1.03658888975076	L2
256	0.914441290236898	L2
512	0.752173913043478	L2
64	0.975944615843787	L2
8	1.11223685691771	L2
8	1.20102858559154	L2
16	1.16269228272863	L2
32	1.02610066197331	L2
64	1.03506834470752	L2
8	1.18132328308208	L2
64	0.938676967648479	L2
16	1.26103671251905	L2
512	0.834223794115434	L2
512	0.355631705897031	L2
64	1.0295656333144	L2
64	1.07133955831694	L2
8	1.28466622604098	L2
32	1.05373046683848	L2
512	0.590352688046986	L2
8	1.16269714690767	L2
8	1.36426258027502	L2
128	1.0776917521791	L2
64	1.02555783242259	L2
256	0.91499071125102	L2
32	1.21868869270056	L2
512	0.595014618888964	L2
16	1.79308951303294	L2
128	1.0984591347449	L2
64	1.09347783810064	L2
16	1.60797991071429	L2
64	1.40247810908258	L2
128	1.12461134754901	L2
16	1.17321311167465	L2
32	1.08181386952966	L2
64	1.05334527337391	L2
128	1.02287560198418	L2
128	0.949584756991197	L2
256	1.01114817710725	L2
64	1.02977336690861	L2
8	1.44426480951789	L2
128	0.961490987748309	L2
64	1.04346249567353	L2
128	1.01701526010433	L2
64	1.00514120432691	L2
64	1.07230938919085	L2
16	1.53488485916355	L2
8	1.19620215311005	L2
32	1.22667617963421	L2
32	1.36194885552334	L2
64	1.00846829483062	L2
128	0.980066111903259	L2
8	1.29073472592091	L2
256	0.918187472365331	L2
32	0.987506117286658	L2
128	1.03714875989575	L2
16	1.26158035898494	L2
256	0.984587092162741	L2
128	1.06350074967878	L2
16	1.23855371900826	L2
32	1.26510909327682	L2
256	0.906634050141812	L2
32	1.05295470080159	L2
8	1.25344808562286	L2
16	1.10182310325611	L2
8	1.13722010675593	L2
16	1.04181439263406	L2
32	1.15015942606616	L2
64	1.05643928718538	L2
32	1.21504661587496	L2
64	1.0185369376223	L2
64	1.45855986398501	L2
512	0.7930002354002	L2
256	0.991223952955597	L2
128	1.11834934567162	L2
256	0.673370073286397	L2
32	1.10752490464808	L2
8	1.0247015882411	L2
8	1.22238095238095	L2
64	1.0523082699709	L2
256	0.918444716442268	L2
32	1.04392558938102	L2
64	0.975363217839141	L2
128	1.06871777814735	L2
64	1.02637074495482	L2
8	1.46125907990315	L2
128	1.00321624020508	L2
8	1.33501896333755	L2
256	0.697350769676205	L2
128	0.990706888440728	L2
256	1.01093436873018	L2
8	1.10438568546246	L2
256	0.806408804463374	L2
16	1.09612848746033	L2
16	0.992859052201474	L2
8	1.32864100248981	L2
8	1.01138277484174	L2
64	1.05821637819169	L2
16	1.2047222060281	L2
32	1.02233114229986	L2
128	1.01511385324297	L2
64	1.02197894551251	L2
16	1.18411680911681	L2
32	1.75761440940012	L2
16	1.11455130540376	L2
128	0.985695076541167	L2
8	1.46034511784512	L2
16	0.97168816330118	L2
32	1.00952839060456	L2
64	0.998503038618285	L2
128	0.998434304919117	L2
128	1.10153256704981	L2
128	1.02270599429115	L2
64	1.07133414021041	L2
128	1.04182635712769	L2
64	1.04762978356336	L2
16	1.7634834240475	L2
8	1.69981498612396	L2
512	0.885245901639344	L2
256	1.04956195104552	L2
8	1.37723348725156	L2
16	1.22599686638407	L2
32	1.02359424380627	L2
64	1.08917379323579	L2
64	1.10853028900545	L2
32	1.04716818729558	L2
32	1.39673768408462	L2
64	0.979419955868187	L2
128	1.04508858246523	L2
8	1.76446280991736	L2
512	0.762021919291395	L2
128	1.05850663595588	L2
64	1.11640179337976	L2
8	1.47880105606461	L2
32	1.0457862171965	L2
64	0.980615845700198	L2
8	1.02510333702994	L2
32	1.01454602741165	L2
16	1.36646080877959	L2
8	1.16973005692202	L2
64	0.985314495223067	L2
16	1.34239894820522	L2
64	1.1570003591413	L2
32	0.988158933426892	L2
512	0.852408371336005	L2
16	1.04913201639269	L2
128	1.08331970079543	L2
256	0.863124985417979	L2
64	1.20010806849232	L2
64	1.14591561938959	L2
8	1.50422077922078	L2
32	1.11006400366546	L2
64	1.23037434995411	L2
256	0.864177250489925	L2
128	1.03716777262926	L2
32	1.06197611911898	L2
64	1.00533550813284	L2
128	0.970682008132207	L2
64	1.05163094128611	L2
8	1.32745136313358	L2
256	1.02228712538981	L2
256	1.04083618351221	L2
32	1.16234178608032	L2
16	1.29888027562446	L2
32	1.08872172922638	L2
32	1.26206420715126	L2
8	1.30824321076664	L2
32	1.00207277752188	L2
256	0.90469723669645	L2
64	1.30557133696804	L2
512	0.522090742547641	L2
64	1.13465661532563	L2
128	1.0517873997075	L2
16	0.948796361640398	L2
128	0.994898462492425	L2
8	1.39080535277227	L2
16	0.966278032830201	L2
128	1.09085188221655	L2
128	1.0162500773877	L2
16	1.05983112183353	L2
8	1.35710053778142	L2
128	1.04949161698442	L2
32	1.16626811489815	L2
8	1.07672955974843	L2
16	1.15363881401617	L2
256	0.993401151054327	L2
128	1.06081233758897	L2
256	0.878082450491933	L2
128	1.01640609441822	L2
8	1.73233936812212	L2
16	1.10880844923398	L2
64	1.00463816163685	L2
256	0.913362863111149	L2
256	1.02820846055482	L2
128	1.01243165327014	L2
8	1.77289692793569	L2
16	1.60927828856439	L2
256	0.869650185655658	L2
16	1.12225317565532	L2
8	1.12750690760586	L2
32	1.05367371989712	L2
8	1.14151845477147	L2
16	1.04789874833928	L2
8	1.19510729613734	L2
16	1.21749587991626	L2
64	1.30260718063593	L2
128	1.06607289869292	L2
32	1.1624780829924	L2
256	1.00998548039026	L2
16	1.3092878166587	L2
8	1.60394531540233	L2
256	0.952979750636973	L2
16	1.1976959679439	L2
32	1.03560714216812	L2
16	1.02791010770505	L2
16	1.36859923825645	L2
8	1.37787346343496	L2
16	1.54957107843137	L2
512	1.06138104260138	L2
256	0.978160957591855	L2
16	1.16277382692709	L2
8	1.4722200876047	L2
8	1.49816201497617	L2
16	1.92379674874645	L2
256	0.976710040536659	L2
64	1.69115798615079	L2
128	1.09671890028705	L2
32	1.08493333333333	L2
64	1.08283603673797	L2
128	1.02389793710126	L2
16	1.23640583554377	L2
32	1.08475218086449	L2
256	0.919655473551151	L2
8	1.81067904135338	L2
256	0.970737140160453	L2
32	1.29491179001721	L2
128	0.946447016489827	L2
8	1.86173602702186	L2
256	0.934519906323185	L2
32	1.01349703106965	L2
64	0.95032967032967	L2
32	1.25946118570391	L2
64	1.15750994442211	L2
128	1.03826157647656	L2
512	0.739709406090762	L2
128	1.04570121388077	L2
16	1.26670437498463	L2
8	1.75782182947218	L2
16	1.06591204769823	L2
32	1.38791794008382	L2
128	1.00659570898076	L2
8	1.31868378470951	L2
64	1.08110235901753	L2
32	1.09328237252497	L2
8	1.03836952521163	L2
16	1.08012131237938	L2
256	0.942416459657839	L2
16	1.39377478668429	L2
16	1.14027454344895	L2
32	1.12669347755445	L2
512	0.969760749980555	L2
32	1.10374264512607	L2
64	0.961330567368183	L2
16	1.14764957264957	L2
32	1.00919876203576	L2
8	1.43982002249719	L2
32	1.02248461745306	L2
8	1.3859929376156	L2
64	1.0722557691641	L2
16	1.18599140654619	L2
256	0.913680492069274	L2
32	1.41364914373349	L2
16	1.6217587126678	L2
128	1.05547616744289	L2
256	0.868303925857633	L2
512	0.338979104825098	L2
8	1.08915054667788	L2
16	1.02135739225731	L2
32	0.917997377150351	L2
16	1.05829811051281	L2
512	0.388602798859811	L2
32	1.43196532010752	L2
128	1.00271821304906	L2
64	1.08544145206799	L2
32	1.14337797619048	L2
512	0.618879608294931	L2
256	0.638748231761887	L2
8	1.78630573248408	L2
16	1.62149712092131	L2
64	1.04231600500512	L2
32	1.01919830991714	L2
8	1.35330981182796	L2
256	1.00480769230769	L2
128	0.962144761118862	L2
512	0.768951556610359	L2
128	1.04008737866392	L2
32	0.963346994535519	L2
256	0.943798992638005	L2
512	0.600590376061464	L2
8	1.30817610062893	L2
128	0.98436199944531	L2
128	1.03198825171919	L2
64	1.03058775972189	L2
256	0.912404415070737	L2
128	1.06756758688824	L2
256	0.839880623581418	L2
16	1.24336411112209	L2
8	1.10541674050446	L2
32	1.4645432627334	L2
256	0.971979093228707	L2
16	1.32276972624799	L2
32	1.53095538720539	L2
128	0.994205325126722	L2
64	0.938187655041588	L2
32	1.56126340134906	L2
512	0.465170970321245	L2
64	0.975272727272727	L2
128	1.14600107353731	L2
64	1.28405060662403	L2
16	1.5078626799557	L2
16	1.20666339686099	L2
256	1.00820788076343	L2
256	0.930514073671826	L2
8	1.23298395445135	L2
128	1.00153178930968	L2
256	0.922344772535778	L2
256	0.960071631522089	L2
512	0.3	L2
8	1.91432512315271	L2
256	0.928614588981153	L2
64	0.95873719235918	L2
16	1.08466799158289	L2
256	0.770817346384922	L2
8	1.88630354309889	L2
512	0.94783031875497	L2
128	1.02279870258921	L2
256	0.995280968315942	L2
128	1.01402611025274	L2
8	1.58792507728678	L2
32	1.19572271386431	L2
256	0.978394299954186	L2
128	0.923617077829358	L2
32	1.10038158672522	L2
128	1.00003171445458	L2
8	1.53461538461538	L2
64	0.978378076943264	L2
16	1.4040640509411	L2
128	1.03024453619191	L2
16	1.67269001490313	L2
64	1.02276831310557	L2
32	1.05754666199317	L2
128	1.03383793410508	L2
64	1.13623878090173	L2
512	0.3	L2
8	1.19645542427497	L2
8	1.09827568397131	L2
64	1.08715831122168	L2
64	1.23246320274943	L2
256	0.956428352535985	L2
8	1.70163840183961	L2
512	1.38412774560532	L2
64	1.03282931462224	L2
64	0.913150684931507	L2
128	1.0455489994988	L2
128	0.821550056114776	L2
512	0.706832676565678	L2
16	1.08576739245884	L2
64	1.12380527577359	L2
128	1.04811019227926	L2
512	0.906024005624749	L2
32	1.03472139550604	L2
32	1.083	L2
16	1.10312045916885	L2
128	1.05160338635619	L2
128	1.03013998843495	L2
32	1.29699879951981	L2
256	0.934165882731755	L2
32	1.10612310257812	L2
16	1.45924764890282	L2
32	1.17741987210324	L2
256	1.04479984066919	L2
8	1.5125	L2
128	0.953904191411408	L2
8	1.26333567909923	L2
32	1.03344393645163	L2
32	1.23091629252617	L2
512	0.852691918624255	L2
8	1.27842881944444	L2
64	1.04718086485213	L2
256	0.398307891066989	L2
16	1.01212005131312	L2
512	0.830978268352297	L2
32	1.00969933580084	L2
256	0.974848315097195	L2
256	0.961105581390604	L2
16	1.14067715784454	L2
256	0.931856319592372	L2
16	1.10912164778153	L2
256	1.00733877586807	L2
64	1.09940963399113	L2
32	1.21360003007344	L2
128	0.993799370304561	L2
256	0.838972465853604	L2
64	0.955148616267375	L2
64	1.05310094201287	L2
512	0.350395378569061	L2
16	0.995806396355815	L2
256	1.01776300312509	L2
16	1.10866238498358	L2
8	1.54852173913043	L2
8	1.98347107438017	L2
64	0.984242886060166	L2
256	1.01320118277725	L2
64	1.1827906138198	L2
16	1.41210102142912	L2
512	0.461625070657917	L2
32	1.0961791831357	L2
128	0.9416978695051	L2
64	0.960407041165674	L2
128	1.0282450072256	L2
512	0.328804973520608	L2
64	1.08824422360771	L2
128	0.952792952998139	L2
32	1.02324483087071	L2
512	1.08716781496063	L2
8	1.70921198668147	L2
128	1.01939653243619	L2
512	0.796664583243571	L2
64	1.00089017201973	L2
16	1.02699780706237	L2
32	1.0703720847212	L2
512	0.992777113020777	L2
64	1.06824732519143	L2
128	1.09631151564606	L2
256	0.767442778592326	L2
256	0.964764236850221	L2
512	1.12675302839237	L2
256	0.980479417197776	L2
16	1.31391044776119	L2
16	1.12513511658631	L2
8	1.12384430525858	L2
256	1.0011333906436	L2
256	0.982916003537823	L2
128	1.00625973321198	L2
128	0.703876288659794	L2
128	1.05227653553042	L2
128	1.03377204500521	L2
512	0.666391927112339	L2
64	1.37637897303653	L2
128	1.06499800119113	L2
8	1.29212747467292	L2
256	0.94044016856436	L2
64	1.04807678260997	L2
128	1.16278624125707	L2
256	0.713632553186669	L2
512	0.479549691143682	L2
8	1.49349694819928	L2
512	0.514600891320655	L2
256	0.964533171144741	L2
128	1.07133901917187	L2
64	1.03688935493069	L2
256	1.00158619294111	L2
32	1.04661984888961	L2
8	1.07873417606361	L2
8	1.21928692699491	L2
64	1.14314911043346	L2
256	0.917977629266703	L2
256	0.793885601577909	L4
16	1.02234122667559	L4
256	0.475634576933767	L4
64	1.0066145577803	L4
32	1.35015725200933	L4
512	1.07428683654932	L4
256	0.930376636439761	L4
256	0.973226970481901	L4
8	1.14360077936429	L4
128	1.02184544480567	L4
32	1.04183626719413	L4
256	1.07314709504613	L4
128	0.90346422394596	L4
128	0.992443408205689	L4
128	1.09887872713606	L4
256	0.992199349945829	L4
128	0.970970418782162	L4
512	0.710207868519296	L4
512	0.867749287749288	L4
128	1.05677036020108	L4
32	1.0829603508296	L4
8	1.35703657295011	L4
8	1.36805740100983	L4
32	1.06472158027952	L4
128	1.02476961484328	L4
32	1.0327646081836	L4
256	0.991458322561966	L4
128	1.02350457424349	L4
32	1.08226709655524	L4
64	1.03169462854866	L4
64	1.35644878326676	L4
16	1.3314341553903	L4
64	1.21608457208832	L4
128	1.09667726033052	L4
256	0.904843445756367	L4
512	0.3	L4
256	0.976921301638588	L4
64	0.955656527409651	L4
64	1.01103528386816	L4
64	1.01355930272951	L4
16	1.49611703088315	L4
32	1.07448241671786	L4
256	0.992886541750456	L4
128	1.06916687898089	L4
64	0.993906046621702	L4
256	1.03251766210821	L4
8	1.09065315315315	L4
64	0.922590306643714	L4
32	1.05869969040248	L4
512	1.02507481551702	L4
128	0.946135798455198	L4
256	0.94119040105451	L4
32	1.10104947526237	L4
32	1.14822299750397	L4
128	1.02057722386179	L4
8	1.25286835748792	L4
256	1.06239967704419	L4
32	1.22947396910704	L4
256	0.911199403021197	L4
256	1.00606382407422	L4
64	1.1680654757748	L4
64	1.12430850820646	L4
16	1.04339813543398	L4
32	1.0330096705495	L4
512	0.97214220813115	L4
64	0.994103890664591	L4
16	1.06060490484	L4
64	1.06142718173929	L4
16	1.36290584415584	L4
16	1.12952036543586	L4
16	1.63944004869142	L4
8	0.983298047518231	L4
16	1.03441238771166	L4
64	1.029536348218	L4
16	1.12740244612697	L4
32	1.03116889925813	L4
16	1.28379446640316	L4
8	0.984281463329249	L4
8	1.13481451693978	L4
64	1.11685352576908	L4
256	1.02622900678456	L4
8	0.954187308327436	L4
512	0.349273182957394	L4
64	1.11654963464623	L4
16	1.42973863386778	L4
32	1.21568722440924	L4
512	0.966486486486486	L4
512	0.919958204066172	L4
256	0.980086933409223	L4
8	2.3997864008544	L4
256	0.937655649154565	L4
8	1.6695652173913	L4
64	0.993258909403177	L4
64	1.0042194092827	L4
512	0.794400720105246	L4
32	1.3875699671878	L4
64	0.980876166252309	L4
16	1.19702901888531	L4
32	1.32026627218935	L4
128	1.02347478758237	L4
8	1.03279630787957	L4
64	0.929676581581944	L4
[truncated: 3,371 more rows]
