# Supplementary material for: Landscapes of cellular phenotypic diversity in breast cancer xenografts and their impact on drug response
Source: Nat Commun. 2021 Mar 31;12:1998. doi: 10.1038/s41467-021-22303-z (PMC8012607; doi:10.1038/s41467-021-22303-z)
Supplement: Supplementary file 3 — Source Data [file 41467_2021_22303_MOESM3_ESM.zip › Source_data/Fig4c_FigS5b_tSNE.txt]

X1	X2	clust	Model
7.94093536163131	9.82554579553933	2	STG335_T1
-15.5291607276121	0.235902808273365	1	STG335_T1
-9.40183099187356	7.98005066671677	6	STG335_T1
28.1551691203138	11.5792680279879	13	STG335_T1
-0.920548254694506	-4.94411177221657	1	STG335_T1
28.7274362274123	16.2828736918689	13	STG335_T1
-2.28138860291672	-10.7655129505096	1	STG335_T1
26.7777385336708	8.19560058583874	13	STG335_T1
27.3691053313428	14.2709383964609	13	STG335_T1
33.0963536720622	12.6186245152233	13	STG335_T1
-17.3839389282758	4.80732634963365	1	STG335_T1
-4.24604104774481	10.203993889479	8	STG335_T1
3.35545887127886	8.25236780670277	8	STG335_T1
7.93654806101321	-12.0789343709216	2	STG335_T1
12.5616180988837	10.4262789811229	12	STG335_T1
-8.34816032021398	1.25513796833689	2	STG335_T1
-8.65822103956279	3.31246009672989	10	STG335_T1
-22.6408449857468	2.29155311683676	4	STG335_T1
-3.95544182629824	2.57533368217357	2	STG335_T1
5.13301096553355	-2.44158134958956	8	STG335_T1
-14.2659125148876	-8.6142745418187	1	STG335_T1
-6.60734405923243	-3.96418037825572	1	STG335_T1
-13.2439378329379	-7.22988859014655	1	STG335_T1
-3.49959485062043	-19.8372673254807	1	STG335_T1
11.7640542652621	-12.5662621214669	1	STG335_T1
-9.42410828866109	12.1117603672918	8	STG335_T1
3.30349618895547	-1.55448668723264	8	STG335_T1
28.5335325068784	2.45931009981622	13	STG335_T1
1.48469749577933	-8.59930282494614	1	STG335_T1
-22.3971572206744	-8.8547416307653	3	STG335_T1
32.8075865255863	12.3099460326049	13	STG335_T1
-5.78501085566797	-11.0070400193567	1	STG335_T1
-16.7925638028452	-7.18591720442176	1	STG335_T1
-12.7441537596016	-7.85964354812193	1	STG335_T1
26.7751333269454	11.2758104543532	13	STG335_T1
-21.6505591147966	-6.60846444047926	3	STG335_T1
-15.6368438766604	13.9781619656822	8	STG335_T1
-7.38950252872894	4.10360875662146	8	STG335_T1
-15.7627397412413	-8.72538822797122	1	STG335_T1
-13.709552579785	-6.3283942193113	1	STG335_T1
0.933253691587931	14.3273412020939	8	STG335_T1
10.2030480271674	-10.8537780705212	2	STG335_T1
4.96687930783592	8.20471238102856	8	STG335_T1
-13.1140287161875	12.6300859100455	6	STG335_T1
4.86024800709244	-2.80019218895222	8	STG335_T1
-14.8455035522432	-1.69525505805372	1	STG335_T1
-14.5758661637856	-6.89216854289683	1	STG335_T1
16.4446504606557	12.6114890017537	12	STG335_T1
-7.33270369828023	-5.72787484877497	1	STG335_T1
-0.776254679133912	-19.0613574917198	1	STG335_T1
-17.1595537135538	-3.3173509481662	1	STG335_T1
2.24463535045686	14.15489006039	8	STG335_T1
11.4200300469621	8.82945308864621	12	STG335_T1
-1.19473278707012	-15.7935425003016	1	STG335_T1
-2.61184721970692	-13.6243695851857	1	STG335_T1
-16.3090089334241	-3.92569839922149	3	STG335_T1
-2.98062184693669	-11.7619435539379	1	STG335_T1
6.29640891832982	3.24444267519328	8	STG335_T1
-11.3852151991778	7.34573884532525	6	STG335_T1
30.658157348918	6.68188245935738	13	STG335_T1
27.7093240557796	15.6152602549775	13	STG335_T1
-21.5941226077259	-4.64632091557784	3	STG335_T1
-21.6756140667537	-3.95367862409998	3	STG335_T1
11.9161266132793	14.3534161989515	8	STG335_T1
12.6487809941453	10.7993689533267	12	STG335_T1
-19.140086124627	-4.68374831419565	3	STG335_T1
7.8443789283407	3.106162061779	1	STG335_T1
-23.0601724818947	-15.4459984103442	1	STG335_T1
1.23469839174886	-16.4076178125833	1	STG335_T1
-2.25812428301059	-0.354402005339181	1	STG335_T1
7.18162934481846	-17.0225264133106	1	STG335_T1
23.959578043741	12.7718629353884	13	STG335_T1
-20.3109864420478	-2.1407204018139	7	STG335_T1
-17.1688797603954	1.31117197806025	1	STG335_T1
30.4914042409118	13.1609509942447	13	STG335_T1
28.0141205853281	2.12884019093924	13	STG335_T1
-19.7305444143916	-5.44023757959669	1	STG335_T1
-21.0346885702564	-6.62430086681886	3	STG335_T1
-16.7192233257439	-11.0401849864254	8	STG335_T1
2.14273495210259	2.76155093028306	8	STG335_T1
27.0313518938576	6.93298042477196	13	STG335_T1
-9.53784570504715	0.170006149423864	2	STG335_T1
-7.42400743808195	-10.7475483741871	1	STG335_T1
26.7121925236906	13.6183714480771	13	STG335_T1
-2.76148816845262	-13.549497136564	1	STG335_T1
-25.0316793759207	-9.72798168011311	3	STG335_T1
15.0902921599799	0.847540060790334	13	STG335_T1
26.4923087914593	8.64344685189653	13	STG335_T1
-11.4721684915309	-12.1336166846452	1	STG335_T1
0.0616970830062944	4.47992826731503	8	STG335_T1
-25.9947952238282	-12.0839572794416	3	STG335_T1
3.61840516661112	-7.5625861038447	1	STG335_T1
1.76430195250903	-6.98327990362745	1	STG335_T1
-13.817460025276	8.99020160351864	1	STG335_T1
-4.13549269000815	4.07026676432391	1	STG335_T1
10.6186734888955	1.92360248515227	8	STG335_T1
-2.60348803114959	12.7433125014242	8	STG335_T1
-23.1334730014982	5.70402107199252	1	STG335_T1
23.3902140875395	9.03482430141329	13	STG335_T1
-5.13229860952	-11.3143720294348	1	STG335_T1
31.4373438491209	4.56780259659417	13	STG335_T1
11.1169956257946	11.3843890078814	12	STG335_T1
31.9290643422546	14.2636823605624	13	STG335_T1
9.80987431369763	7.57697439062354	12	STG335_T1
4.56056337928823	-9.16167602926028	1	STG335_T1
-12.343097110538	-4.87712343278316	7	STG335_T1
2.35185788507382	6.33377632944976	8	STG335_T1
-0.246979545388714	0.312787370038737	1	STG335_T1
-1.92357841532757	15.3933877519871	10	STG335_T1
-23.6583448169413	-9.42885542994162	6	STG335_T1
33.2054246983148	4.04730153527514	13	STG335_T1
-17.6617762276564	-0.225508411753466	10	STG335_T1
-8.62848465436474	-14.5824337820397	4	STG335_T1
2.67887536500552	4.76786744477263	8	STG335_T1
32.4109556695308	7.27995248332113	13	STG335_T1
6.33682358773872	-12.7822047296273	2	STG335_T1
3.14286214925432	8.6179120489857	8	STG335_T1
0.474109476429501	-9.41765668269696	1	STG335_T1
-12.9781956252127	-8.30762285011021	1	STG335_T1
-4.16496767762555	-20.3262496370536	1	STG335_T1
-1.16703491175518	-12.4166528594593	1	STG335_T1
-0.973754570602758	-15.68147812316	1	STG335_T1
9.04466341993462	-8.76211979325466	2	STG335_T1
3.08994755793986	-13.6321326758543	5	STG335_T1
-21.0214568205354	-9.1447105513367	3	STG335_T1
-3.34660885163587	15.4394824125712	8	STG335_T1
31.7675177972365	5.39108056357254	13	STG335_T1
-1.71926944719273	3.58288361449837	8	STG335_T1
3.76646795453432	0.210655946389261	8	STG335_T1
-22.3968812614219	-1.51977539660178	3	STG335_T1
-12.2639895062514	-6.9521957085649	1	STG335_T1
29.0003028802623	3.47380420760839	13	STG335_T1
-0.148349749599325	6.63033279842089	8	STG335_T1
-4.95895634005968	15.0786338368647	10	STG335_T1
0.582214113541738	-3.96035859993791	1	STG335_T1
-9.6251004496062	-6.35016572434694	1	STG335_T1
10.5393319737858	11.9413055336771	12	STG335_T1
-9.33672693091545	12.9323048406321	8	STG335_T1
29.9329787466098	8.06444810854545	13	STG335_T1
4.71658548626063	17.8989455908786	11	STG335_T1
27.5850836152371	9.52622900255076	13	STG335_T1
-1.57635073125092	-19.5156027987125	1	STG335_T1
-10.0605811566801	15.0184245156536	8	STG335_T1
28.9515735883486	14.5301372757905	13	STG335_T1
-20.6087079873004	4.56291723416659	11	STG335_T1
-18.5843867975773	-3.24205044211687	3	STG335_T1
8.03458835377832	-3.2062966026603	1	STG335_T1
27.1059662500313	11.3920446938985	13	STG335_T1
-5.75349145596012	10.1330854480048	8	STG335_T1
10.1969333340372	8.22889363929229	2	STG335_T1
21.0704805081603	10.679531909875	13	STG335_T1
31.9573934916438	6.44567649991316	13	STG335_T1
-6.28866370944855	4.27933897147004	1	STG335_T1
-2.58183478999755	11.3605388725353	8	STG335_T1
-4.63610178530002	0.740327456419152	1	STG335_T1
0.206359336866068	8.77705483450307	8	STG335_T1
-11.5405294505232	3.7308755989871	1	STG335_T1
-10.5283812907486	6.43687381172119	1	STG335_T1
-3.95391005036422	-3.23197866149198	1	STG335_T1
11.7077022735313	16.2315686026772	12	STG335_T1
26.4884319285442	13.2638902885823	13	STG335_T1
-3.1831079293276	16.2934023715465	10	STG335_T1
9.87788673840286	-9.05990481375207	1	STG335_T1
1.21493741525893	-15.9296733972467	1	STG335_T1
25.6047254519959	6.80246878444204	13	STG335_T1
-5.69660835225381	-10.8494503642641	1	STG335_T1
4.60748591297144	3.96768053159914	6	STG335_T1
-0.513721672958266	-14.454706827436	1	STG335_T1
-8.10377875731942	8.50704417582952	8	STG335_T1
-5.27467618668795	8.53122587825949	8	STG335_T1
2.08392880953341	-11.8019725506139	1	STG335_T1
29.7742780451491	15.9522643460543	13	STG335_T1
10.8844561906981	12.7125424285682	12	STG335_T1
-14.494664675904	-2.91243822805963	1	STG335_T1
-8.94541869899264	-12.4262327707343	1	STG335_T1
-9.22464123361845	9.57776540032034	8	STG335_T1
-6.75123408042947	-0.910596184982767	2	STG335_T1
10.659974407082	-13.0051878747724	2	STG335_T1
-10.3773022711217	0.270461278811882	7	STG335_T1
0.0987013919726572	-9.26869807548844	1	STG335_T1
-0.535629274479022	-22.3886839132163	1	STG335_T1
9.37782079100176	-9.55775603558322	2	STG335_T1
24.2690671983177	7.34249410881672	13	STG335_T1
1.14907790121044	16.9870140346582	8	STG335_T1
-14.926685904738	-3.82144805785252	1	STG335_T1
-13.3111291660498	-7.23694755179445	1	STG335_T1
-25.8669393582358	-3.79327156604696	3	STG335_T1
11.5963110956012	10.3817990378378	12	STG335_T1
-18.6912531195684	-4.57364573391636	3	STG335_T1
-18.6766189537367	-3.9813566238995	3	STG335_T1
8.9165183938192	11.356643163034	12	STG335_T1
-10.2865257024386	-1.7848770147995	1	STG335_T1
-19.3638263593497	-12.6264971828116	3	STG335_T1
-5.84336268972676	-15.8012857064852	1	STG335_T1
-1.01779812537296	7.98462638018381	8	STG335_T1
-15.7687494456965	5.19201745091476	1	STG335_T1
-1.90523335328087	2.477065216308	8	STG335_T1
-4.54551949500694	-7.210645246596	5	STG335_T1
8.34922239245485	-13.6592907803388	2	STG335_T1
29.3072624886164	6.12966054231232	13	STG335_T1
-6.07637775222411	-10.5767448704873	1	STG335_T1
-18.8040297284438	-2.23577523903924	3	STG335_T1
-7.95413331952141	5.48805238636697	4	STG335_T1
11.1025219170317	-8.7670752514837	2	STG335_T1
1.14439318885611	-1.44709168700242	8	STG335_T1
-1.61701291700044	-15.7015345779646	1	STG335_T1
28.2564195819427	5.19187340881104	13	STG335_T1
-25.3841644220647	2.05911027094575	10	STG335_T1
-13.0372268140082	-1.88758400215819	1	STG335_T1
6.01736821206361	-15.0646339551086	5	STG335_T1
-8.14757478890051	-3.99430602674131	2	STG335_T1
23.9922928607892	5.21212232057801	13	STG335_T1
2.90023309663582	-9.22198815005237	1	STG335_T1
-15.181219222603	-5.83246340523911	3	STG335_T1
-2.05047002682134	7.48970973865047	8	STG335_T1
-18.1211853393735	4.72552297164347	10	STG335_T1
14.4221457006909	10.6591404211061	12	STG335_T1
10.4118984129231	-1.11513904800433	6	STG335_T1
-2.27447456035303	7.5526005214924	8	STG335_T1
35.242250163869	9.82733946089993	13	STG335_T1
31.96729381443	5.4539805159781	13	STG335_T1
-16.2676353575849	-11.9646740406776	1	STG335_T1
2.01949017966199	-8.67581570487727	1	STG335_T1
2.89185646618411	-9.3095660043976	1	STG335_T1
-12.366148475132	5.53656379401667	1	STG335_T1
-21.618773900131	-3.58840016989625	3	STG335_T1
11.4014797985372	8.12642544892823	12	STG335_T1
7.4943056545185	12.6731772650046	12	STG335_T1
3.25313253982951	3.7744695472401	8	STG335_T1
-22.3880006976347	-6.2749120752819	3	STG335_T1
1.12318702887234	3.72032834714931	8	STG335_T1
33.6323174210118	8.92368287258708	13	STG335_T1
10.4658922620881	10.1879120616709	5	STG335_T1
-19.1284256992822	-6.7113597830862	1	STG335_T1
24.3681832149146	9.1358749573402	13	STG335_T1
6.53852980362095	-4.77981610860449	1	STG335_T1
-22.8796114355275	-8.25958130532691	3	STG335_T1
-21.7229150566003	-1.20598161137394	3	STG335_T1
25.9164701704857	7.74459849403539	13	STG335_T1
28.8146456018277	4.45737684505017	13	STG335_T1
22.7255543530712	9.50776083159799	13	STG335_T1
-9.29397879261653	10.1948041247444	8	STG335_T1
-4.79502674948228	5.82367647061419	1	STG335_T1
-23.2017022378507	5.08731708070402	10	STG335_T1
-10.026108849861	3.03178103849783	10	STG335_T1
-6.70272572589022	-2.80322526255866	7	STG335_T1
-7.8588561897206	14.2579319629832	8	STG335_T1
-11.3309114260944	-1.3948689234069	7	STG335_T1
-20.2915213176588	-9.50433066660344	1	STG335_T1
1.87389231385813	13.1166776427764	8	STG335_T1
-6.94679540905853	-1.58413598044908	7	STG335_T1
12.7904746477293	8.56618670767904	2	STG335_T1
-7.94700602844206	4.69768167071018	8	STG335_T1
31.9301317718873	8.63374483433125	13	STG335_T1
-7.55807364936491	-10.1910425535355	1	STG335_T1
2.61550110134089	16.252877652528	8	STG335_T1
-15.173307113659	-1.33286218304734	1	STG335_T1
-23.4045766049357	-5.36651115067721	3	STG335_T1
-18.1378611719764	-8.9664236513	3	STG335_T1
30.7392645952991	5.18963208697565	13	STG335_T1
-8.03402355463765	-4.25369943432983	2	STG335_T1
-24.3378812808352	0.0186131279318814	10	STG335_T1
4.82176008532995	7.62011819019329	8	STG335_T1
3.03430143532349	6.78878750753468	8	STG335_T1
10.4360987219005	-1.10004010246587	6	STG335_T1
-12.7374471095544	-6.11152835512358	1	STG335_T1
-1.52929245109802	12.203250790177	8	STG335_T1
-4.2860047887391	9.38846725757428	8	STG335_T1
-3.50537813907552	-14.6361162181645	1	STG335_T1
-2.78573542491809	9.51955521239723	8	STG335_T1
24.5695004682264	13.9428092256867	13	STG335_T1
-3.28880529338398	-16.3091739823895	1	STG335_T1
-0.492314670183209	-14.9103670228679	1	STG335_T1
0.296770190543287	7.53086651240023	1	STG335_T1
-1.10824001246159	7.61348939165862	8	STG335_T1
-0.898288327148236	0.429214124007196	1	STG335_T1
-4.36883299139484	11.0338617165786	8	STG335_T1
12.6847035181402	11.6639933345985	12	STG335_T1
30.5556460550756	5.2124985152465	13	STG335_T1
-0.789288267781094	0.962470001639207	1	STG335_T1
29.071162255981	1.99811734724488	13	STG335_T1
-7.90806270297306	-10.7550055653842	1	STG335_T1
-18.7506491005028	-14.2817908280569	1	STG335_T1
11.3887058705721	12.0679891913867	12	STG335_T1
2.97090957150343	0.67333708097209	8	STG335_T1
-0.729308859693511	15.7407262281681	8	STG335_T1
-7.58935565322787	9.2272780384646	8	STG335_T1
-3.69774793783519	-9.55864968891164	5	STG335_T1
-6.37098525206977	10.6128789717065	8	STG335_T1
-14.800439732312	-8.91297832608488	1	STG335_T1
-10.6634480627918	7.65432292831398	6	STG335_T1
27.5352825702316	5.68849460079018	13	STG335_T1
8.25235981802624	-10.6964523130725	2	STG335_T1
-14.0258392811378	5.97441341298413	1	STG335_T1
0.0660846237330815	0.168964822122938	8	STG335_T1
2.05473660439228	-4.52231013538337	8	STG335_T1
25.9686401862924	8.11233775781492	13	STG335_T1
-14.27003136309	4.43457381653069	10	STG335_T1
-21.6411645378481	-4.73138007963654	3	STG335_T1
30.9268995510905	14.4046409218401	13	STG335_T1
25.4637450423829	2.88207136522037	13	STG335_T1
-11.251180830512	5.1149788280523	1	STG335_T1
2.41677431430495	12.9724027966162	8	STG335_T1
-5.64813775086903	4.39256229892489	1	STG335_T1
31.8640409674739	14.4519624912409	13	STG335_T1
-6.10111387977428	-0.772001924759228	2	STG335_T1
30.1042068750943	5.20431784468847	13	STG335_T1
-23.1972245967881	-11.9901472693076	4	STG335_T1
-22.5993165464357	-2.18592467571044	7	STG335_T1
1.57971885901244	-13.9504119385256	1	STG335_T1
8.047409309639	12.932598657745	12	STG335_T1
19.5689352409189	7.63460010966235	9	STG335_T1
-1.78298541791816	-1.06325442516883	1	STG335_T1
-25.501628719444	-7.91291418696884	3	STG335_T1
1.43115044185271	-9.36012622933061	1	STG335_T1
3.44685102713509	-7.59714206473684	1	STG335_T1
-0.263678084561386	-21.6649284561064	2	STG335_T1
25.9230497883308	14.9077361603429	13	STG335_T1
4.95998174116016	-0.0518473614724084	8	STG335_T1
-7.13570838667393	-2.18302541956714	7	STG335_T1
-15.9506443103802	-7.94290960354071	1	STG335_T1
0.532553667269412	-19.7899556797382	1	STG335_T1
5.69833517039548	-18.1126551694384	1	STG335_T1
8.56498100426879	-9.42484689705573	2	STG335_T1
5.79378383263355	-3.07706180420483	1	STG335_T1
-13.2694314999536	-4.2448999468472	7	STG335_T1
30.7070899219562	8.1075633987613	13	STG335_T1
-9.96661163924929	-12.717802555979	1	STG335_T1
-3.79897750123253	-9.37475869979473	1	STG335_T1
29.6419073285595	8.47795873835228	13	STG335_T1
-12.8374167784612	-1.0221583686556	11	STG335_T1
10.6881814901151	-9.12271540521968	2	STG335_T1
-5.23179318454004	7.87290670898607	8	STG335_T1
1.44447849827197	7.56108525713445	8	STG335_T1
-8.63930461107767	-0.761673889514556	7	STG335_T1
0.109513320294493	4.36110348351636	8	STG335_T1
2.55445710814327	-17.0380395863968	1	STG335_T1
-20.0335220586535	-5.96688667746966	3	STG335_T1
-5.82511314294793	4.86104340818579	1	STG335_T1
-9.26129834770216	10.2477733625526	8	STG335_T1
-18.8153862676933	-8.81642098501369	3	STG335_T1
-7.35903805664582	-2.35874545692296	1	STG335_T1
-6.18821795540263	-14.0168099159765	10	STG335_T1
2.43812378066559	-15.676254935253	1	STG335_T1
-9.86919179301617	-0.195465267594093	7	STG335_T1
14.0698345226479	12.0925660514613	12	STG335_T1
-10.937312927769	-5.2371687003351	2	STG335_T1
-12.8760397701484	12.788910096175	1	STG335_T1
-10.5537467594183	-12.7944310277396	1	STG335_T1
-20.9879121765593	-9.14807140860134	3	STG335_T1
26.3619920140048	15.8554011693526	13	STG335_T1
33.5999170281874	12.0595822979266	13	STG335_T1
-21.9186137468772	-7.38666968873201	3	STG335_T1
-5.81571871260179	0.0191074137050241	2	STG335_T1
-13.5088029234589	-9.02539348027549	1	STG335_T1
-23.8688051780559	-10.4966905949658	4	STG335_T1
-8.176816932714	5.73003895712071	4	STG335_T1
-8.82356855957273	-15.4826844458806	1	STG335_T1
9.39482782575635	-13.8676702477563	2	STG335_T1
-19.587709601945	-14.7356510636974	1	STG335_T1
-18.6197757275074	1.43140501841388	11	STG335_T1
33.6834703943625	10.9632848372663	13	STG335_T1
-20.5180821955402	-10.679572275694	1	STG335_T1
3.13478705290033	-17.5361355552631	1	STG335_T1
10.896168156392	-13.5859980379809	2	STG335_T1
-13.163759948689	10.7612753369551	1	STG335_T1
-0.926963057971128	-5.04864295354852	5	STG335_T1
5.31483149336625	-15.2881309275237	1	STG335_T1
5.64731917230843	-10.2724240927294	1	STG335_T1
-15.8515687049623	-3.63037782056428	1	STG335_T1
8.93512020848906	15.3069304482922	11	STG335_T1
-4.94496136340344	17.2907603237995	8	STG335_T1
-4.92623649656151	15.1422918749384	10	STG335_T1
-2.21834184088165	7.46569659954868	8	STG335_T1
3.22375373117357	3.76433560344192	8	STG335_T1
-0.424710770384844	2.87218099907744	8	STG335_T1
9.31842233573273	-8.3457619153862	2	STG335_T1
1.48582413354428	-9.24200784917493	1	STG335_T1
-0.311368559079861	-7.71650620682822	1	STG335_T1
29.2100189489599	4.59781199053375	13	STG335_T1
28.0457606813681	7.17352252718551	13	STG335_T1
10.7964081182248	-11.4649552278064	2	STG335_T1
13.7611631678033	11.3782504959932	12	STG335_T1
0.0742528577043739	-12.0624028126696	1	STG335_T1
-16.4467470884591	-4.69516920632921	3	STG335_T1
27.058358042913	13.9993491617576	13	STG335_T1
-4.17437941957735	18.9403271395596	2	STG335_T1
-9.40955727538321	13.2947541835513	8	STG335_T1
-6.69375986400351	7.64970344533072	8	STG335_T1
-6.00854078470793	5.00900637494153	8	STG335_T1
-21.6664652466934	-5.14535058094974	3	STG335_T1
21.779748020259	10.7334680400592	12	STG335_T1
-16.7232834263557	-2.59658388287311	1	STG335_T1
-20.8141437943024	2.49796483909837	1	STG335_T1
-2.34676849129609	13.9813526614767	8	STG335_T1
-22.8608661060985	-2.65162098509144	7	STG335_T1
-22.269576035138	-11.2488419568678	7	STG335_T1
-20.363489260885	-5.63788489941286	3	STG335_T1
-19.5018719906089	-14.6406423265146	1	STG335_T1
6.37656528003744	-11.1219089064722	2	STG335_T1
-1.3825013143374	-17.2838637516172	1	STG335_T1
-20.463857342567	-11.81807442261	1	STG335_T1
-4.71791670022701	-12.8390478618819	1	STG335_T1
-1.85108136981682	6.55262197077191	8	STG335_T1
-5.3887392892544	0.369591790475128	2	STG335_T1
33.8122110309142	8.51079905100578	13	STG335_T1
7.70558698882542	-0.706494989217958	8	STG335_T1
0.394320762049923	3.3815620147606	8	STG335_T1
-1.25976769389376	-16.6671258821489	1	STG335_T1
11.9445068338109	12.8765062196905	12	STG335_T1
-0.811543014937233	1.78804052231703	8	STG335_T1
0.0407417994526063	-16.5319054972108	1	STG335_T1
9.10327509376006	-11.1918260639788	2	STG335_T1
14.9598101236425	11.2072420920057	12	STG335_T1
-11.7708582991295	14.6183201616204	8	STG335_T1
29.5796017469089	7.204021236242	13	STG335_T1
-0.219947831735202	8.96076800384465	8	STG335_T1
29.2809747616104	6.8824270932351	13	STG335_T1
-15.6691307805557	-14.2051630407765	1	STG335_T1
5.91263332748692	17.3392131839773	1	STG335_T1
28.839290089551	14.2039355013577	13	STG335_T1
-5.72842772141731	-6.03789026066907	1	STG335_T1
-8.26888234683519	11.3557027450687	8	STG335_T1
-14.7928345359987	9.24390125747925	1	STG335_T1
-25.0879544333518	-1.65039234696862	10	STG335_T1
-19.4868020791811	2.3634622412534	3	STG335_T1
-20.9610233284922	-3.56298658545352	3	STG335_T1
10.7323853728881	3.23428063664772	11	STG335_T1
-11.9505704725664	-14.9216010146113	1	STG335_T1
31.5040509045679	12.366928974343	13	STG335_T1
-21.1029458029188	-6.11668075864991	3	STG335_T1
-10.5149128619624	-5.19121647415901	11	STG335_T1
-22.6189621341503	-10.2599367946831	4	STG335_T1
4.49984361916882	-9.86602922476083	11	STG335_T1
11.7198600872447	-10.6165580886975	2	STG335_T1
3.26180847196719	-0.184476272538979	8	STG335_T1
24.9037144656765	8.31034964678924	13	STG335_T1
7.52285903599486	12.5775990661998	12	STG335_T1
0.329619673113414	12.2596123409655	8	STG335_T1
8.72097769769768	-11.6524482745646	2	STG335_T1
31.4207244530733	10.8179269604332	13	STG335_T1
-7.05400165211598	-8.60009573329196	1	STG335_T1
-7.32556059307832	-16.0685436112308	1	STG335_T1
-22.8463889365029	-7.80311376361149	3	STG335_T1
-4.89718254369375	6.4266095974335	8	STG335_T1
-11.9930272603021	-3.65515497242583	2	STG335_T1
-9.16571221112478	17.0937031540768	8	STG335_T1
2.5466184850909	16.1337957437317	8	STG335_T1
-7.60970746611202	21.7595470377264	1	STG335_T1
0.479844490549483	11.9381708619979	8	STG335_T1
-10.3059680631844	-12.0329899239468	1	STG335_T1
6.84060204553384	1.31910072925235	2	STG335_T1
10.6186904004377	-7.74804367401326	2	STG335_T1
27.4210439040254	8.67650904958105	13	STG335_T1
-8.56928474901629	-11.485854367829	1	STG335_T1
6.96751150281615	-6.32540293329525	2	STG335_T1
-12.2278634998856	-2.52884573549556	7	STG335_T1
-2.50188714566598	-8.82930456860807	1	STG335_T1
-6.31669959442517	-12.6068125816595	1	STG335_T1
-21.9140189831577	-8.83358314398476	3	STG335_T1
-21.7454361199481	-1.0331446265406	7	STG335_T1
2.38281936357922	6.15807301792472	8	STG335_T1
-5.13372743341751	-1.05586987467543	1	STG335_T1
-5.89707925820675	-14.2521005615852	1	STG335_T1
-0.237869802711003	14.2741024703836	10	STG335_T1
30.7170683276365	10.8461824746706	13	STG335_T1
8.02302665686048	-3.1433813242543	8	STG335_T1
5.80174685749366	8.29861921285262	8	STG335_T1
-10.5932522692713	9.65165169121306	8	STG335_T1
-9.97153272052611	-9.06381124189216	1	STG335_T1
5.66966775511482	-11.7388284379039	2	STG335_T1
-16.9383541008329	-2.98698077264389	1	STG335_T1
-23.451180610002	-8.11772941631022	3	STG335_T1
7.16922784692512	-9.49780484924698	2	STG335_T1
-4.8923160794944	15.7995088612839	10	STG335_T1
-14.2622095540122	6.65669119410877	1	STG335_T1
5.88021794044131	-6.8519883877651	2	STG335_T1
-22.4967094959649	-5.98496088067292	3	STG335_T1
1.31639126818108	-13.7879093788341	5	STG335_T1
-10.6788704047621	-1.86491173240825	1	STG335_T1
-8.11464424296042	1.82281456144261	8	STG335_T1
-10.4494794870784	-9.50063243152938	1	STG335_T1
33.5296652829513	9.75842624689111	13	STG335_T1
-6.2138148126437	-4.31078130095474	7	STG335_T1
-9.69063530723177	10.4259284328145	10	STG335_T1
-6.6455747854636	-20.8847091969701	1	STG335_T1
4.91094595836601	1.09176404323608	8	STG335_T1
-17.7957672407878	-10.0013962710602	1	STG335_T1
-3.43007165208394	8.36802625647062	8	STG335_T1
-2.44989466263214	12.4942494241349	8	STG335_T1
-11.1760466873968	-10.137055675864	1	STG335_T1
-9.37889879664717	-10.0578961092379	1	STG335_T1
-23.9218834981343	-11.9482730649807	4	STG335_T1
-9.41078000827016	10.2416135507281	10	STG335_T1
-0.321787118134913	-7.79355295482334	1	STG335_T1
2.4278064087906	-15.992603970641	1	STG335_T1
-15.5604509144638	-2.0969410600036	1	STG335_T1
-28.4543532504955	-5.01425429746818	10	STG335_T1
31.9557662136332	13.2048317130177	13	STG335_T1
28.5805776532005	2.65314137744205	13	STG335_T1
-5.33377685183896	-2.76428415688853	2	STG335_T1
3.10422751534529	-12.0687900130748	5	STG335_T1
-4.34777959368468	10.8460019845165	8	STG335_T1
-16.1280377380956	-9.67361407912626	4	STG335_T1
-18.4892436763392	-7.14274173221582	3	STG335_T1
26.3142934913309	16.2893337999169	13	STG335_T1
-17.8449859238104	-10.6852217497627	1	STG335_T1
-27.1016508802495	-9.79179781449823	10	STG335_T1
-7.82287031986713	-17.3246762837334	1	STG335_T1
-1.25213632210441	16.467517086343	10	STG335_T1
-0.312755403221694	-14.6702943217282	1	STG335_T1
3.15489395824404	-12.3958157637704	5	STG335_T1
31.5466752351882	6.30890499055096	13	STG335_T1
10.7347865509156	6.09849765866873	1	STG335_T1
13.6649302025764	11.8345502513891	12	STG335_T1
-14.4501041390833	-5.46368925779387	1	STG335_T1
-0.231133738662057	-18.6742361031621	1	STG335_T1
-2.51027184518553	13.8317803538807	8	STG335_T1
3.89409794967673	-14.5433503082602	5	STG335_T1
19.800173115008	11.5778305798822	9	STG335_T1
6.39422995869334	-4.47756356054397	1	STG335_T1
26.4101017294957	7.4617829172856	13	STG335_T1
11.0022042490073	12.1412413397675	12	STG335_T1
28.4205333509998	9.50063800036966	13	STG335_T1
-20.4907067955608	-3.47969359107356	3	STG335_T1
-18.7515489120552	-3.19199431948169	10	STG335_T1
2.14583844513851	2.72360925917292	8	STG335_T1
-16.7685526135441	-7.26550805469289	1	STG335_T1
-15.3083911246617	3.71344237979969	1	STG335_T1
2.8153917600561	-13.5793647120021	1	STG335_T1
9.73711465059863	-9.5921836414168	2	STG335_T1
6.27494890145905	-4.17275239991011	8	STG335_T1
-8.84331075768318	-3.71493212283759	1	STG335_T1
-15.3220334954754	4.86969510182184	1	STG335_T1
0.5294721876855	8.11407608090664	8	STG335_T1
-1.61557546247927	-14.0471720875777	1	STG335_T1
1.0177028623105	13.2140781278171	8	STG335_T1
8.50968254105002	-14.1776612147598	2	STG335_T1
5.85480512896065	-0.577992504064606	8	STG335_T1
-25.2656342291629	-11.5075119481838	4	STG335_T1
-15.4269439034424	-1.03037013270396	1	STG335_T1
-14.3222900477057	-5.99898403747417	3	STG335_T1
2.63773988607519	14.2407506371231	8	STG335_T1
-25.4990279255429	-9.0604698260694	3	STG335_T1
-22.6751607034092	-10.7096313413571	3	STG335_T1
0.846087647035221	-12.6973500954008	1	STG335_T1
1.26819339960495	-11.9402600911103	1	STG335_T1
5.32415736063811	6.94362975514023	8	STG335_T1
12.6227962596846	11.6520423246107	12	STG335_T1
-11.0543844527451	-8.10945292505967	1	STG335_T1
-0.844528716047865	-7.34099176293903	1	STG335_T1
-19.4889374715438	-7.45501271916464	1	STG335_T1
10.5058565368606	-5.44414548617677	2	STG335_T1
13.6426391423632	9.97885920156319	12	STG335_T1
25.7010568125163	11.5547159843623	13	STG335_T1
-0.122873229953268	-17.1241528256411	1	STG335_T1
4.62046938233284	-7.96291766582372	1	STG335_T1
3.6190336124041	-16.0678377876777	1	STG335_T1
27.1157490496914	3.39002525507905	13	STG335_T1
15.2512249319914	9.21327833328286	8	STG335_T1
2.73817068636039	1.29831172703413	8	STG335_T1
27.9067185660813	5.7848694862481	13	STG335_T1
-20.3942055794318	-6.93687150094995	1	STG335_T1
0.408278564356304	2.81894080849285	8	STG335_T1
-20.2843543059206	-7.57797525397609	3	STG335_T1
-7.83345932476594	-6.61053119745853	1	STG335_T1
-25.4919322292609	-11.2787593247804	4	STG335_T1
-19.7114030944809	-6.74504528144083	1	STG335_T1
1.48042743701342	-12.4775222473838	1	STG335_T1
-6.11087059534119	-6.6873066559402	1	STG335_T1
-14.1248693982923	-10.3751344061865	1	STG335_T1
-21.1353577105973	-10.5693680839172	3	STG335_T1
3.37145781026256	-14.9832808574283	1	STG335_T1
7.20282299852074	-17.6786439091305	1	STG335_T1
-5.90560311623534	-7.79077432103913	1	STG335_T1
-14.0805323704351	-12.1303484393574	1	STG335_T1
-4.00594081020271	-20.2177995505818	1	STG335_T1
31.8709003274462	4.1736396593698	13	STG335_T1
3.31264766511184	-4.43637645281128	5	STG335_T1
28.6758802221507	3.06532315131379	13	STG335_T1
-10.495106426206	8.09326318116961	8	STG335_T1
27.8990521191496	7.48173849797309	13	STG335_T1
-2.9436352674045	-11.897609058214	1	STG335_T1
2.49128403326295	-13.5593568610093	1	STG335_T1
-7.79463073676974	-4.49886040791384	2	STG335_T1
-23.2022894336583	5.28736038451915	1	STG335_T1
-4.13719117467578	2.50974947391732	8	STG335_T1
4.29088205286026	-13.6008140512248	11	STG335_T1
24.667227174486	4.87864174412452	13	STG335_T1
6.33296261579158	4.40302311358807	8	STG335_T1
-1.21265755424075	11.0773977603693	8	STG335_T1
-6.48958641338186	-12.524293125708	1	STG335_T1
8.73840205990425	4.50907771733694	8	STG335_T1
6.19776587290076	-7.62223461166526	1	STG335_T1
-3.1513097124894	3.37710661213313	8	STG335_T1
12.0719614805882	6.57331643070608	12	STG335_T1
13.1715365125763	11.8852527514721	12	STG335_T1
10.8516121968889	-11.520484218957	2	STG335_T1
-18.7415280681383	-1.00134260880677	3	STG335_T1
-9.30519175805754	-8.09309014605903	1	STG335_T1
29.8637706526399	13.7551697765393	13	STG335_T1
-6.36532845452226	11.4691059211179	11	STG335_T1
0.343461056955777	10.8842720439606	8	STG335_T1
12.6261231342638	-12.9550183889415	1	STG335_T1
7.74537994624504	2.98961083009385	7	STG335_T1
-6.2537470804002	-13.6249985929221	1	STG335_T1
-19.5122272290518	-12.9483930145967	10	STG335_T1
30.9829218699867	2.25303329484039	13	STG335_T1
-7.62857306079681	-8.30453945793872	1	STG335_T1
7.0743143651386	-9.33637670566103	2	STG335_T1
-25.0708155369131	-11.4138720113038	4	STG335_T1
-3.10020128848686	6.68929703373155	8	STG335_T1
32.0632457498701	5.17971781448279	13	STG335_T1
9.97110385572358	11.4479923323401	2	STG335_T1
-16.3016043254041	-4.19564478002753	1	STG335_T1
4.0861097389083	3.26180596350383	8	STG335_T1
7.67764939736376	6.17083337112933	1	STG335_T1
11.803760433872	11.9704393823334	12	STG335_T1
-6.35314012205666	13.9539119774188	10	STG335_T1
-4.98326549423721	8.71145643803148	8	STG335_T1
1.87232765653002	18.294670745273	8	STG335_T1
-22.9726345784899	-7.60187525175068	3	STG335_T1
30.7324261251402	13.0574332222677	13	STG335_T1
-3.32246715446619	15.4664378027252	8	STG335_T1
-26.8353020844011	-9.65860039913226	3	STG335_T1
-21.9906515810926	-6.73774614181022	3	STG335_T1
7.1476426357097	-12.3979239802438	2	STG335_T1
-7.84421939208449	-17.1366180044501	1	STG335_T1
-14.6649526961768	3.56477399565802	1	STG335_T1
-13.5132942165799	-1.94305321033313	1	STG335_T1
-8.46747455525324	-8.82764268108841	1	STG335_T1
-21.365083934631	-2.39137506368867	3	STG335_T1
23.9948336031021	5.55091707877719	13	STG335_T1
5.91813214688034	-14.0577705224663	5	STG335_T1
28.4256557326872	4.0103295521709	13	STG335_T1
5.76382050915785	-20.5493309872551	1	STG335_T1
-1.40000876401534	-5.7640493120473	1	STG335_T1
-13.773926534198	-5.72797663372997	1	STG335_T1
6.22853035268095	-11.2845757201989	2	STG335_T1
-1.41739907255058	-14.2564762069955	1	STG335_T1
1.98302293134667	-7.31416630706951	1	STG335_T1
-12.4350412042763	-13.8453763703755	1	STG335_T1
10.4866498494242	5.91500032275784	1	STG335_T1
0.628349690680106	-5.23078099513492	1	STG335_T1
-2.75274814840335	0.323684183372689	8	STG335_T1
28.0589816567726	12.5361071395513	13	STG335_T1
-20.3758767670857	-7.68969450342948	10	STG335_T1
-4.45163214329049	10.0218075454971	8	STG335_T1
2.44904968571094	-10.3638419321003	1	STG335_T1
4.23224090581141	-0.567056535232363	8	STG335_T1
-21.6448312523175	-5.94418357784011	3	STG335_T1
31.1256857817383	6.38614656055156	13	STG335_T1
-0.474247264702813	19.0770403921924	8	STG335_T1
-6.73675404195755	8.84588462447183	8	STG335_T1
-16.9849534513364	-1.36775624414016	3	STG335_T1
-19.9485308271855	0.794073198761352	3	STG335_T1
13.1132412581074	6.04831432695313	12	STG335_T1
-19.3054331242604	2.34400877630302	1	STG335_T1
-17.420121777109	-4.53101714521129	3	STG335_T1
-2.56436981610838	-0.118066532870742	1	STG335_T1
8.10502013450342	9.86019195926222	2	STG335_T1
4.13931436724909	5.30473467339834	8	STG335_T1
-0.750462341561425	10.0170776148778	8	STG335_T1
-4.91008656290166	-3.92803673396291	2	STG335_T1
2.36205062428755	-11.5212855457498	1	STG335_T1
-20.5372152629349	-11.4598475405456	3	STG335_T1
12.6366529901494	11.9906026558005	12	STG335_T1
-21.7437093147274	-1.38129262799166	7	STG335_T1
0.44560504563015	-17.8871765612035	1	STG335_T1
-13.9764786073988	3.33343036944416	1	STG335_T1
1.10689511497289	-1.51824618899111	1	STG335_T1
-18.1694052604023	-9.64343355392907	1	STG335_T1
-19.8690335713909	-15.1554800275375	3	STG335_T1
27.4923012571772	7.21598115083388	13	STG335_T1
8.35611207475275	14.1980821632936	12	STG335_T1
-14.8401653966381	-7.77600344466517	1	STG335_T1
3.2042750226673	-9.29367462711883	1	STG335_T1
-20.6632572172715	-8.07608848724013	3	STG335_T1
-3.84521113891121	-6.89645771613342	1	STG335_T1
-2.14548850184451	0.913084687899535	8	STG335_T1
29.9474912459318	3.52463229581969	13	STG335_T1
8.85835784467795	-10.8973203828864	2	STG335_T1
-18.0662083474865	-6.76355280277167	3	STG335_T1
-6.09130541268347	5.53529431907709	8	STG335_T1
32.2493009772372	11.4895845474324	13	STG335_T1
-12.3523091219824	5.58882596344946	1	STG335_T1
-16.3290212406593	-0.586699642683837	3	STG335_T1
-8.08948257070017	2.39048664448222	1	STG335_T1
1.72174175257273	-16.8141092847832	1	STG335_T1
-5.96747037441562	9.25611676813921	8	STG335_T1
2.06432705006245	5.95282043288729	8	STG335_T1
11.8344874241451	11.6370077457557	12	STG335_T1
32.0018577346289	3.91877127618262	13	STG335_T1
-10.7326333511142	-3.60672042695768	1	STG335_T1
-1.42617727652898	-4.6379452727404	1	STG335_T1
4.03301852152577	2.59344079029157	8	STG335_T1
3.57244932043752	-7.58071714802504	1	STG335_T1
-3.40513289774618	12.6361308839833	1	STG335_T1
-23.3607728661803	-3.85926423685052	1	STG335_T1
8.21489386228046	-13.4226641250441	2	STG335_T1
-6.06022419077071	9.28093677599174	1	STG335_T1
-7.64507987624495	0.869360571257546	2	STG335_T1
-22.2271733187263	-8.26039368856247	3	STG335_T1
-15.1043884133764	-6.60092429651479	1	STG335_T1
-23.1667118806858	-8.45517605785524	3	STG335_T1
-18.2704287254306	-4.98018600970064	3	STG335_T1
3.59512391755799	-2.10203303311203	8	STG335_T1
-11.6693054527746	2.03736858228443	1	STG335_T1
-5.13196237685172	13.0850486145473	10	STG335_T1
28.0814363953062	12.62605205147	13	STG335_T1
1.99549682340474	8.20349268966204	8	STG335_T1
-17.7308211157338	-9.01152163327213	3	STG335_T1
-7.5194249973523	6.49338766618456	8	STG335_T1
12.3336998891206	6.16393093597812	2	STG335_T1
1.45602973533207	-6.84919172508685	1	STG335_T1
-7.29269927300991	13.2738804201516	1	STG335_T1
31.0516234865436	10.8475981761406	13	STG335_T1
6.28540668040637	3.26054022181839	8	STG335_T1
-0.691393925769625	18.3977807009319	10	STG335_T1
30.7629195306817	11.250790766477	13	STG335_T1
4.31575970318449	-13.5845807711916	1	STG335_T1
-18.2915664017009	-2.1457588248785	1	STG335_T1
-17.3756082720644	-3.64974343523261	3	STG335_T1
-18.1320622912227	-1.97091465118395	4	STG335_T1
31.4050922273182	6.91611996474202	13	STG335_T1
6.5466160478843	16.7310303972411	11	STG335_T1
-12.1767590165841	-7.58400116069015	1	STG335_T1
-9.76912667677731	-0.326427669785286	2	STG335_T1
-3.20846794978793	1.43631810795676	8	STG335_T1
29.8254316964843	3.57751451005923	13	STG335_T1
11.7729577596649	11.4178775634664	12	STG335_T1
-20.7345074617919	0.856398203197429	1	STG335_T1
26.163451268947	1.82843484047712	13	STG335_T1
8.24260897545236	-8.23167948430286	2	STG335_T1
3.02911649448288	12.0642471664583	8	STG335_T1
8.98095319096088	-11.6595901928907	2	STG335_T1
-4.61042186823411	-6.12060870707267	1	STG335_T1
1.87532991907568	8.94815718670114	8	STG335_T1
2.27289038187153	12.882380555137	8	STG335_T1
-0.496426108554345	-17.4071296776684	1	STG335_T1
-6.21836899309662	-3.82507020306987	7	STG335_T1
25.8585556110415	8.85636858757499	13	STG335_T1
-17.9397049469856	-14.5849431383205	4	STG335_T1
-20.7451140397787	-4.69828843017772	3	STG335_T1
25.0616268390711	14.5852145146962	13	STG335_T1
2.80247872301996	-11.2553485710818	1	STG335_T1
12.3562466496979	10.6194077012785	12	STG335_T1
-15.4346979013157	-7.17599695099323	1	STG335_T1
-5.40729038195287	-3.39415485981083	2	STG335_T1
0.942939000589812	5.1105524377727	8	STG335_T1
-10.523568775273	7.30361978229287	8	STG335_T1
1.85107479222632	9.56034541859555	8	STG335_T1
-16.6905152077002	-0.411195506095933	3	STG335_T1
6.48107229420315	10.3026454296522	10	STG335_T1
-2.88690348990135	-7.91366975740523	8	STG335_T1
4.99467091160473	-0.105458193011939	8	STG335_T1
28.264632059987	3.97295827191071	13	STG335_T1
1.15266870415813	-9.33821098000549	1	STG335_T1
9.89749294086776	11.972879972774	7	STG335_T1
-1.60757794523116	5.26699752191554	8	STG335_T1
-19.1849328488596	2.59007429802668	1	STG335_T1
-0.0843606161704118	-11.4578068139083	1	STG335_T1
-15.5856521494943	13.7932069673965	1	STG335_T1
-5.85128594999016	6.28997669194998	8	STG335_T1
0.202083263756084	7.67467447220344	8	STG335_T1
-4.07340052333663	-13.7290802541482	1	STG335_T1
-4.14738888925048	18.8874858056903	10	STG335_T1
-3.07889468734839	18.1198592285865	10	STG335_T1
-0.25724589492776	-14.5742373351081	1	STG335_T1
-0.764129369946989	8.04659255354896	8	STG335_T1
26.1626650968118	6.2601058618533	13	STG335_T1
2.51276708952415	-1.60257889267113	8	STG335_T1
-8.94502721731734	17.8864064373227	8	STG335_T1
5.41316297411555	-11.8889446689285	2	STG335_T1
-22.8301030428333	-1.29232201317326	7	STG335_T1
-14.0693049150373	3.21893610049542	1	STG335_T1
-11.4192608283335	8.83643870846628	8	STG335_T1
-15.3194023029603	2.40613533417683	1	STG335_T1
-9.76911481969209	-2.0835678276777	10	STG335_T1
-3.69579654803985	-10.9155872986368	1	STG335_T1
-18.834882197322	-7.54939629006206	3	STG335_T1
20.5958383636749	11.2317958261307	12	STG335_T1
-6.10177784796864	-3.70422405688166	1	STG335_T1
-6.49925820308772	-13.4953493637574	1	STG335_T1
-11.6580045760545	10.4806225612774	1	STG335_T1
5.67443887969992	-16.2207134142026	5	STG335_T1
0.926220412443297	11.4583695623976	8	STG335_T1
-8.68347204653862	18.2427005956287	2	STG335_T1
31.5628166620209	3.40278500192268	13	STG335_T1
-1.00148343440566	5.5243588932119	8	STG335_T1
29.9218836457387	15.7761069303235	13	STG335_T1
3.13124320886907	3.70385888862112	8	STG335_T1
-9.50374075711217	-13.2522186404694	1	STG335_T1
5.38318971375629	6.34741011319487	8	STG335_T1
7.83076080137335	-10.3734720323792	1	STG335_T1
-12.7542032379523	-8.62131900809164	1	STG335_T1
-2.65326038288693	0.0863729503043463	8	STG335_T1
-28.4018849377731	-5.02598376578973	3	STG335_T1
-17.1560603227724	-2.19129494612592	1	STG335_T1
-9.89873689598897	0.105305678420874	1	STG335_T1
7.67827040164627	-9.55315664976844	2	STG335_T1
-23.481038015194	-7.00158803285158	3	STG335_T1
-17.3240508401007	-7.5916669184047	3	STG335_T1
9.38185288536122	2.05344760898183	11	STG335_T1
-7.00687256567644	13.1404545719151	8	STG335_T1
6.11944530125054	-0.767119745512888	1	STG335_T1
-1.7334739687308	-5.87523413133635	1	STG335_T1
8.75282936397699	-10.735675119038	2	STG335_T1
-20.7695270484508	-10.5926194622618	3	STG335_T1
31.6007534980615	5.2444058454657	13	STG335_T1
-2.70170525834832	-17.7108201296045	1	STG335_T1
2.14667627504095	-5.42501416776694	8	STG335_T1
-17.183012075457	5.5466256778498	1	STG335_T1
-20.4801176571949	-10.0113588516373	1	STG335_T1
-14.3362320999424	-4.10634528940945	1	STG335_T1
-0.71882947489468	-6.29086678310375	1	STG335_T1
-1.61800416483869	14.749158315546	10	STG335_T1
2.55380337815692	-17.6266747225465	1	STG335_T1
-1.62114280167443	9.68514545239529	8	STG335_T1
1.39657455905309	7.4045148380378	8	STG335_T1
-13.818753392217	1.34644698571275	1	STG335_T1
9.68526684350677	5.91755899432891	12	STG335_T1
-12.4130041034516	0.39142479593958	7	STG335_T1
-15.6082400945963	-0.836121069981496	1	STG335_T1
-19.4413795772349	-6.01532946542901	1	STG335_T1
-2.39348998045505	4.7733318747493	2	STG335_T1
-8.08738620169752	-11.9414242975681	1	STG335_T1
-5.90863313938591	2.97786353797825	1	STG335_T1
23.7443348165397	9.11875276524135	13	STG335_T1
-9.52331872032959	-8.13815072802364	1	STG335_T1
31.7611098014097	8.95768008833498	13	STG335_T1
33.2766072397999	3.10989299211295	13	STG335_T1
24.5752780005942	14.0992542418854	13	STG335_T1
-27.4392060006329	-6.03211065569967	10	STG335_T1
-14.6714055276041	-2.65556943159059	1	STG335_T1
9.49608048960478	-16.6457942594324	2	STG335_T1
-1.17124988434985	5.77471843722775	8	STG335_T1
0.729037935684851	12.4837614684255	8	STG335_T1
25.602297888672	6.98680250983571	13	STG335_T1
-13.0830044935231	-5.96945376499036	1	STG335_T1
-11.6306354742125	7.25990109627407	8	STG335_T1
33.3923210140067	5.69990454902698	13	STG335_T1
26.6917685488157	3.79454628816109	13	STG335_T1
-13.5429821430167	-4.23295796466064	1	STG335_T1
-14.1917458808335	-15.0475483500529	3	STG335_T1
-4.46642209028685	8.04814666984439	8	STG335_T1
-16.0341366059308	-6.95318365630249	1	STG335_T1
6.14172308852522	-12.7529589973285	1	STG335_T1
-20.9177565703628	8.88292106213115	4	STG335_T1
-0.598585800502941	12.9661194835749	8	STG335_T1
29.0894059804191	7.52037089690788	13	STG335_T1
-23.9861573898207	-4.99048721648286	3	STG335_T1
-1.21896458474121	-9.60863738268067	5	STG335_T1
29.1271545690261	5.08955413667908	13	STG335_T1
-22.6612114121474	-6.84633246267925	3	STG335_T1
3.67651786832299	2.05861487228335	8	STG335_T1
-14.2164826673393	-4.29699903713086	1	STG335_T1
-6.07184579600356	-9.16029220063324	1	STG335_T1
-14.3477192229762	6.34343223873859	1	STG335_T1
-9.02820024170313	-4.79351578124128	1	STG335_T1
8.97551682080626	-6.63832933361406	2	STG335_T1
-16.1745528927388	-1.04475481381929	1	STG335_T1
30.0581199485733	11.9281778686289	13	STG335_T1
13.1431878320132	12.514857430142	12	STG335_T1
24.199158037884	4.6631677069103	12	STG335_T1
6.34573736025613	17.9431258490458	8	STG335_T1
28.9249987259505	1.72944440286533	13	STG335_T1
-1.89706942657727	2.64358011321635	8	STG335_T1
-24.6263073697379	-12.8760548123373	3	STG335_T1
3.34937522970535	-12.5700171557897	5	STG335_T1
3.69092322726369	-17.9352344354043	1	STG335_T1
-3.17179639503956	14.5389144596172	8	STG335_T1
-17.3046019560581	-6.25919777373789	3	STG335_T1
2.88949662590745	5.26692190285566	8	STG335_T1
-13.8721951569068	-7.16321130243109	1	STG335_T1
11.0161712982957	-10.6200438655254	2	STG335_T1
10.3260242413817	9.8666511820554	12	STG335_T1
28.7092428850902	8.945220356618	13	STG335_T1
2.28481904861169	-2.34380416278274	8	STG335_T1
-24.8234922501497	-6.63155628110203	3	STG335_T1
28.5595036283401	15.814826788558	13	STG335_T1
-20.889924485319	-0.541197207285999	7	STG335_T1
-5.12903908328283	10.5549037311827	8	STG335_T1
-0.152488152141064	3.89931086900915	8	STG335_T1
26.9170360829582	1.87007032786435	13	STG335_T1
30.6259426043417	6.57600685873131	13	STG335_T1
3.55333163449377	-12.6233168350384	1	STG335_T1
2.37797337457068	11.8008724599618	6	STG335_T1
-5.09035380463745	18.2284597813124	10	STG335_T1
-0.516660009163685	18.9474379016655	1	STG335_T1
-8.95220822884705	17.1065846908698	8	STG335_T1
0.63936179216162	-16.1641449410789	1	STG335_T1
26.2919124461143	1.81817672441879	13	STG335_T1
-0.163315292859865	-19.0663530967821	1	STG335_T1
9.07621292268547	4.3581646682446	2	STG335_T1
-16.4114760538631	3.9113332703248	11	STG335_T1
-8.91907180457607	6.63670169908786	8	STG335_T1
4.49151705556835	-9.93883857113165	11	STG335_T1
2.53493406792859	-15.8948633264276	1	STG335_T1
26.5353255368256	9.36238783489594	13	STG335_T1
33.6942098284069	9.25366416716695	13	STG335_T1
29.5589318896472	12.9899007551325	13	STG335_T1
10.6990978527935	3.07188653552272	11	STG335_T1
7.08279839169825	-17.3729757787457	1	STG335_T1
-10.0601284110371	-6.68841605694716	1	STG335_T1
-21.716686868694	-13.0565803541686	1	STG335_T1
-19.2412863570493	-11.0412685381952	1	STG335_T1
0.754914242112635	14.6437254202297	10	STG335_T1
31.6174973745688	3.2837971081528	13	STG335_T1
26.9430371460106	5.01838877527139	13	STG335_T1
24.7895075931527	8.72560818221101	13	STG335_T1
9.05235369438142	15.1288787932589	12	STG335_T1
7.25184734562033	-14.4716268804221	2	STG335_T1
-6.61332706928253	-20.8407450429555	1	STG335_T1
7.58214585813452	-15.9457462494815	1	STG335_T1
-2.80655269942159	12.9435091711444	1	STG335_T1
26.8482944874016	9.88330162798659	13	STG335_T1
-18.8162197310436	-8.97322281179421	3	STG335_T1
8.40189899431279	14.3035814056832	12	STG335_T1
28.9333618383976	9.55531311345606	13	STG335_T1
6.12115814145473	-2.28371460381613	8	STG335_T1
3.45421790648609	13.8599059032254	8	STG335_T1
-19.926503461846	0.960494527431374	3	STG335_T1
-17.4457670373786	-4.64505975952277	11	STG335_T1
1.15815967078455	11.6795496199106	8	STG335_T1
28.8893094030428	13.7515955357188	13	STG335_T1
-23.1998384676431	-6.27027951451155	3	STG335_T1
2.87362431646212	4.65589615536143	8	STG335_T1
-3.70135093628345	15.6072644126684	8	STG335_T1
1.77354943301086	-16.6632038544297	1	STG335_T1
5.83397275918359	-15.0457658221182	5	STG335_T1
-3.63584594831898	10.2665282633604	8	STG335_T1
-19.9125196279689	-3.97273947344305	3	STG335_T1
10.6194456726759	8.66596632536391	12	STG335_T1
-25.4602381697216	-7.90918180184764	3	STG335_T1
-18.9869717583941	-11.1661900938127	7	STG335_T1
-12.0733346257429	-3.99659117893664	7	STG335_T1
27.0576371603907	5.42745792345147	13	STG335_T1
1.23532458201505	-13.9907139113085	1	STG335_T1
3.57494187218505	10.2453939368997	8	STG335_T1
26.2947503173649	6.13717660459756	13	STG335_T1
-8.3648336659679	-7.15534355741813	1	STG335_T1
29.5468552594565	8.49192106244522	13	STG335_T1
-23.5266753119849	-0.293748965897225	10	STG335_T1
24.4524368393117	9.05368417570608	13	STG335_T1
30.8834451408751	3.9263347413296	13	STG335_T1
4.01590211589518	14.0659933109513	12	STG335_T1
-10.2949586493714	-14.7705376041725	1	STG335_T1
9.152675117233	-6.81810712907231	2	STG335_T1
3.98683891840606	-15.9607719160291	1	STG335_T1
-9.54189111566447	-2.54757471550004	10	STG335_T1
-10.9306781455534	13.1193038949383	8	STG335_T1
-3.54471257304206	17.949664048976	10	STG335_T1
-7.47441268002611	13.8331284479788	8	STG335_T1
10.1035986548639	9.21027575532718	12	STG335_T1
-4.12932934224177	-1.28293121584154	1	STG335_T1
26.0291732743791	4.85728116190696	13	STG335_T1
-7.32833596223838	-12.8616958599232	1	STG335_T1
-24.334686945843	-0.0191681640303456	10	STG335_T1
-3.48178082956605	5.35157801604195	8	STG335_T1
-5.34643683631517	12.9302529678975	11	STG335_T1
2.15706770539969	-8.09755214564451	5	STG335_T1
-10.879877919554	-17.3949899657835	1	STG335_T1
3.63096293361151	10.2885644786545	8	STG335_T1
31.0428811854958	7.26115640215313	13	STG335_T1
-11.3780013335913	8.95928094751554	1	STG335_T1
30.4669054245583	9.48293046990128	13	STG335_T1
-9.5100895541968	4.5704571778032	8	STG335_T1
-5.82206504126012	-6.0946561898062	1	STG335_T1
-15.7588157493568	-5.29933404181191	1	STG335_T1
-7.52225351244764	21.9480057193823	1	STG335_T1
9.87590170163064	-16.0120274428041	1	STG335_T1
27.6741836641213	8.06371613930158	13	STG335_T1
-2.50950439716725	5.09133564112805	2	STG335_T1
-12.9089739177477	-9.74312805704309	1	STG335_T1
-0.718019379448745	0.583789379346677	8	STG335_T1
0.458868372283352	7.75079465568497	8	STG335_T1
-13.2189157425658	-9.74741878494904	1	STG335_T1
12.4772337308515	-11.2575206436534	2	STG335_T1
-0.661679612417814	-16.6330476826131	1	STG335_T1
-21.786298724293	-13.8765260371155	7	STG335_T1
21.0450550679535	12.0601918774654	13	STG335_T1
4.96501911060451	-12.4998908459688	2	STG335_T1
3.83905587747639	-16.4597480321376	1	STG335_T1
-6.19222746440973	-8.39274812690763	1	STG335_T1
-3.34337916695261	-10.0849467132294	1	STG335_T1
-4.61988992168368	6.87253688826103	8	STG335_T1
-9.3188258521484	6.84500274186098	8	STG335_T1
-13.1010645012695	10.261252212416	1	STG335_T1
-8.37634957468912	-11.9246207022052	1	STG335_T1
27.1872191943574	7.55670458777043	13	STG335_T1
11.4284090979726	8.72013947024534	12	STG335_T1
-14.509166081292	9.09547924523301	1	STG335_T1
-15.6607877381758	10.2029719733381	8	STG335_T1
-5.79139919514657	1.35191246463265	2	STG335_T1
-7.40372103106689	-9.83076721661223	1	STG335_T1
-2.48981613081906	-10.5428000333209	1	STG335_T1
6.16507830297471	-8.16045745766115	2	STG335_T1
11.9822856493604	11.8922096477971	12	STG335_T1
24.4563572551516	14.1106530635123	13	STG335_T1
7.4025258040412	7.86701080724488	12	STG335_T1
26.7046741589188	11.2835575781544	13	STG335_T1
-2.67495308995822	14.1244807332657	10	STG335_T1
0.99967187041376	11.3479679035389	8	STG335_T1
12.0611629517399	11.3253736334762	12	STG335_T1
-3.76192611954947	-16.4723034181276	1	STG335_T1
-20.2391350015312	-8.01262349116863	1	STG335_T1
-9.96235308130907	2.44997362189319	1	STG335_T1
-6.66469349221342	6.5166633726217	8	STG335_T1
7.79954908611096	-11.1008505134199	2	STG335_T1
5.76449972977181	-20.5234559681123	1	STG335_T1
-19.0498268373	-9.25235565028919	3	STG335_T1
14.9441670759103	8.0289680877547	12	STG335_T1
-1.48403818507939	11.2086172839054	8	STG335_T1
-21.4955398576541	-0.705568807996188	3	STG335_T1
-9.35136175165426	-12.561358044808	1	STG335_T1
7.12985277614131	-10.3656580588399	2	STG335_T1
-7.81758614086105	-0.72744684830728	2	STG335_T1
-19.5770871915213	-8.53194484474677	3	STG335_T1
27.6344995622593	12.0034101539878	13	STG335_T1
2.51370644784756	1.54409044658773	8	STG335_T1
2.634747989807	-0.458136630169804	8	STG335_T1
-5.38906770707643	-8.02942919832267	1	STG335_T1
7.70137010123289	6.14562507167403	8	STG335_T1
4.68579837128052	-6.79604926505216	1	STG335_T1
-6.92813208411547	-10.8029803145135	1	STG335_T1
29.1248269538867	10.7420489171516	13	STG335_T1
31.2417803171016	5.87322986862266	13	STG335_T1
0.560248106177618	-12.9695702165575	1	STG335_T1
29.5698771890871	5.15043183044932	13	STG335_T1
1.37696401528941	16.9396985802733	8	STG335_T1
-18.7740410563191	-10.045903706765	1	STG335_T1
-0.898187217982433	12.7624658435899	8	STG335_T1
-19.4774280286019	-6.49891602633672	3	STG335_T1
-4.44460553214966	-4.18976110275496	2	STG335_T1
1.98468953026879	4.94352534620574	8	STG335_T1
31.909728582858	14.492658576976	13	STG335_T1
20.4962074729969	10.7639386107305	12	STG335_T1
-22.8492598925106	-4.67374791403828	3	STG335_T1
-15.7424551977754	-0.0457770371651356	1	STG335_T1
5.81550116336454	17.5585186634582	8	STG335_T1
2.20961431114738	-0.524364033150973	1	STG335_T1
29.9745276358524	3.39138788802446	13	STG335_T1
2.51086219001844	12.2457756963304	8	STG335_T1
29.9165104202804	7.27194772864793	13	STG335_T1
0.7670150141604	-18.0043604996669	1	STG335_T1
26.4817435765662	16.0645015580603	13	STG335_T1
33.1080043158219	3.32531753504045	13	STG335_T1
-5.08997965368924	11.5274383143833	8	STG335_T1
-7.70614445543716	-7.93946667471259	8	STG335_T1
-4.56862889191323	-11.3760602744486	1	STG335_T1
10.940382009631	8.29119910624502	12	STG335_T1
5.93716294485414	4.72211859909098	8	STG335_T1
-17.0905041259063	0.135053003874404	3	STG335_T1
-16.9116669606182	0.44474746850324	7	STG335_T1
-8.85367810358836	-12.2678717204594	1	STG335_T1
-12.7676917616271	-1.13605727000074	11	STG335_T1
29.1317060116488	13.6067771046519	13	STG335_T1
-7.27453195319389	-6.79094835934165	1	STG335_T1
-18.1411691355146	-7.61209449458886	1	STG335_T1
12.6471941192588	11.8620745793677	12	STG335_T1
10.6498748297835	13.8926226256127	8	STG335_T1
-17.6669644717129	-17.4586832977882	8	STG335_T1
12.3051864351765	10.9905548885397	12	STG335_T1
-1.64944636551695	9.19259254581196	8	STG335_T1
-25.9490395011617	-3.69126945159931	10	STG335_T1
27.9892130690682	7.98450689697802	13	STG335_T1
7.3516409317929	13.1406615450614	10	STG335_T1
-0.24114862267809	5.56820877312881	8	STG335_T1
0.116429827976477	-6.1825525732476	1	STG335_T1
-1.27587452667217	13.9257751600696	8	STG335_T1
-10.3153094634683	-11.3779943229254	1	STG335_T1
-16.8177207834258	-10.5578683797045	4	STG335_T1
-19.271564995409	-0.723720406279083	3	STG335_T1
-2.72636220011523	-3.52377310072654	1	STG335_T1
-13.1214643486786	-3.28105840904284	7	STG335_T1
26.392470174457	6.75348298351299	13	STG335_T1
4.88317336698534	-8.08056508829872	1	STG335_T1
-11.7352960615389	-13.3531776787676	1	STG335_T1
-11.5876937291367	-17.0465270396916	1	STG335_T1
0.832868275395388	5.93546709239549	8	STG335_T1
32.6011499832414	7.53579560298416	13	STG335_T1
-0.413182435726776	-2.7416674819849	1	STG335_T1
-5.76459759335036	11.0164835780231	8	STG335_T1
5.33043771699132	6.10086152792206	8	STG335_T1
-18.4959248650065	5.76141527811082	10	STG335_T1
-17.6923906363568	0.156172789954474	7	STG335_T1
12.0918455456211	-9.31088064569078	2	STG335_T1
3.03426959713011	6.7878195394272	8	STG335_T1
13.0406494528224	11.6540949925057	12	STG335_T1
-12.1781789410045	-2.7156399595729	7	STG335_T1
-9.38017563742192	4.76429334844317	8	STG335_T1
-11.6439134377775	-8.49873444326129	1	STG335_T1
0.0224933570251933	9.2047488327897	8	STG335_T1
30.211449533067	7.16889970105834	13	STG335_T1
11.8748602462542	11.1399531926433	12	STG335_T1
14.9377021302392	8.15641873773766	12	STG335_T1
31.4155394684621	6.20866467461852	13	STG335_T1
10.5223393502926	-12.4806756568721	2	STG335_T1
28.0826041291546	15.6144161676151	13	STG335_T1
11.8797756018637	6.85066384453173	12	STG335_T1
6.2790132595352	-7.78721482692056	1	STG335_T1
-13.7746850890487	-0.850759843376333	12	STG335_T1
8.75175093002139	-6.67708624415316	2	STG335_T1
0.80378725225698	1.58588127946299	2	STG335_T1
-3.8355895295568	-10.9235963655694	1	STG335_T1
7.35149863320064	-16.6152793384853	1	STG335_T1
-14.2235178658493	9.01974039472012	1	STG335_T1
-24.4769483872244	-12.089894823985	4	STG335_T1
28.3055871593394	11.579211672085	13	STG335_T1
2.1651406484448	8.28926218562038	8	STG335_T1
5.65563920540541	14.2824277053504	2	STG335_T1
22.9246376447516	7.11249114348602	13	STG335_T1
-12.3747154472986	-1.90340690806589	7	STG335_T1
-4.64260531922842	-7.93324215878645	1	STG335_T1
-1.77052504216855	11.1055457644809	8	STG335_T1
-7.43962874835905	-10.9704203723877	1	STG335_T1
10.7307782598426	10.1524145691764	12	STG335_T1
5.24875772452797	8.06553205777731	1	STG335_T1
-16.6421685447691	-13.7473803650765	1	STG335_T1
1.85200793905377	-4.9294088744296	1	STG335_T1
-7.19789693441669	-12.6640218092906	1	STG335_T1
-21.2285926925087	-6.35227690384926	3	STG335_T1
12.2669368598337	0.422755729101984	12	STG335_T1
-19.4714049967617	-8.52718702979094	3	STG335_T1
4.59732895191466	3.69329982716251	1	STG335_T1
30.2589978853146	10.9310310060885	13	STG335_T1
4.22821633019967	8.43591612627231	8	STG335_T1
32.6011431823999	7.20224290514137	13	STG335_T1
-5.12051127786091	11.4425105996137	8	STG335_T1
8.73440394011606	-6.44490763284403	2	STG335_T1
12.0732485651942	11.5687593687454	12	STG335_T1
4.50906236522019	-1.06537744461817	8	STG335_T1
-1.54458146431007	-1.8670972090692	10	STG335_T1
-18.0352660509161	5.31250808571069	1	STG335_T1
-1.42124466391891	13.5342427375683	8	STG335_T1
-5.04691917740374	17.6354337959741	10	STG335_T1
-11.1860415323017	1.03031807804232	2	STG335_T1
30.4934611057047	3.91701658098024	13	STG335_T1
0.176390077974808	5.45397257577045	8	STG335_T1
-16.4008896393238	3.98614451979118	11	STG335_T1
2.05162684761845	9.46338858951328	8	STG335_T1
-0.815750891876704	4.30337294308541	8	STG335_T1
13.8815429296314	11.2548960757261	12	STG335_T1
-10.0697973482322	1.07409215243207	1	STG335_T1
4.56733790401133	-5.83829016562743	1	STG335_T1
-16.7019777186391	-11.6838689053288	1	STG335_T1
-5.2279705474864	-8.95397761212506	1	STG335_T1
-5.09518460879679	0.801775710434794	2	STG335_T1
-0.760221163812938	1.95485739242435	8	STG335_T1
-23.396778100017	-0.209920289292093	10	STG335_T1
-20.3029848631521	-9.53698275369683	1	STG335_T1
21.2596701204088	8.06964405060204	9	STG335_T1
-9.23162281696082	-3.77196730913492	7	STG335_T1
26.5229436049202	9.33777031147894	13	STG335_T1
-26.9004385037626	-6.61907132608702	3	STG335_T1
6.40844564800096	-12.468999041413	2	STG335_T1
-10.2836182099862	-7.90895658637578	1	STG335_T1
6.16381159058579	4.58573824944892	8	STG335_T1
2.15714723241423	-14.7005634462811	5	STG335_T1
-7.8648943897011	0.665696835558117	1	STG335_T1
31.552046207198	10.2977001050154	13	STG335_T1
0.193836286277626	-12.1587965784181	1	STG335_T1
8.546142703223	-16.2338999838604	2	STG335_T1
3.94387875132898	2.48842302433318	8	STG335_T1
5.94752727229186	-14.1191799005003	5	STG335_T1
-5.09156009921928	-13.2493600731846	1	STG335_T1
-4.53991721087044	10.708496278489	8	STG335_T1
29.8023661408857	13.947206927289	13	STG335_T1
28.8039212335866	5.42515960335499	13	STG335_T1
-5.31821386292335	-9.01564350462202	1	STG335_T1
-13.2411742152878	-13.6355193037796	1	STG335_T1
0.550017507424379	-16.0956118737423	1	STG335_T1
27.4496968114096	3.21317715750315	13	STG335_T1
-15.6067552726199	13.8826568514766	1	STG335_T1
-19.7201461887616	-2.40340073190024	3	STG335_T1
28.1409736892076	8.74555247166505	13	STG335_T1
3.02688753177366	-15.1689444587212	1	STG335_T1
-20.2531375630209	-3.77462852952521	3	STG335_T1
26.4331426958578	6.58372509448238	13	STG335_T1
-9.1900995743443	0.772179225579148	1	STG335_T1
-22.7272541707234	-10.2863870753677	4	STG335_T1
-22.8151340530416	4.17515251362613	1	STG335_T1
29.9238493144873	14.1095295536058	13	STG335_T1
29.5569494951793	6.20356990906078	13	STG335_T1
-7.788452052466	8.8519747534381	8	STG335_T1
4.81331220037167	11.8613032146105	8	STG335_T1
1.89031563480832	11.1251332802971	8	STG335_T1
4.37269692341798	18.038613221912	11	STG335_T1
-7.30427618438661	16.7208189566917	2	STG335_T1
4.01194880439018	5.94673793710656	2	STG335_T1
2.14624407768069	-16.3037336565688	1	STG335_T1
32.5877243340555	12.7039319065262	13	STG335_T1
9.11364333551595	-9.53628104120311	1	STG335_T1
34.2239033593134	6.35914725241412	13	STG335_T1
-10.7369246516199	-5.2063784714792	7	STG335_T1
-3.80627155483574	-7.04476760835375	1	STG335_T1
-4.73555180534328	-10.0967563015576	1	STG335_T1
-5.70350664656349	9.00226813431449	8	STG335_T1
7.34332260030385	7.78954127916993	2	STG335_T1
12.300767923408	5.87940208299027	2	STG335_T1
7.96310968935874	-13.5996517578348	2	STG335_T1
-3.05117805540949	-4.78012613458675	11	STG335_T1
-13.7917807962985	-2.84028953729559	1	STG335_T1
-9.52977731331476	12.5760002711849	8	STG335_T1
12.5228059280334	11.7654924139525	12	STG335_T1
2.64822626949613	-11.3032465462648	1	STG335_T1
-14.2340181070335	6.53911628080051	1	STG335_T1
-24.6279079636267	0.895772001419908	10	STG335_T1
31.6966471900332	6.64112023047697	13	STG335_T1
-7.79919788130152	-17.3645227969756	1	STG335_T1
-2.68736662790216	-17.5627141314713	1	STG335_T1
-10.9866243210715	-10.1100283956005	1	STG335_T1
29.5487183622208	16.0905603591983	13	STG335_T1
13.2172782388503	3.8511312724151	1	STG335_T1
2.02076458448648	-3.08622053429173	1	STG335_T1
-1.12729108874069	-9.4145452340218	1	STG335_T1
-23.5572158913648	-11.7101420803683	4	STG335_T1
33.1667187241652	3.35745107376046	13	STG335_T1
-3.3739859661908	7.71864336254828	8	STG335_T1
-1.04822001581386	4.3246327263268	8	STG335_T1
-17.5088262886257	-5.95926071525137	3	STG335_T1
-16.5059482085424	-2.37347029874994	3	STG335_T1
5.44790558184422	2.21490567416079	10	STG335_T1
11.7077583987351	-11.351183738011	2	STG335_T1
10.9990990213806	-12.031081855633	2	STG335_T1
-1.51092275510706	3.46412208608041	8	STG335_T1
-7.359866133517	16.7245612758778	2	STG335_T1
2.96829263648422	8.9715882353018	8	STG335_T1
-8.59160119845524	-1.05792424386154	1	STG335_T1
-8.88166051696957	-6.62536421501752	1	STG335_T1
13.1824462650099	3.95456807109059	5	STG335_T1
2.33878360387391	-2.19671803977318	8	STG335_T1
26.0440438775462	4.67279643490302	13	STG335_T1
29.6262667544003	5.27454502862858	13	STG335_T1
12.9350985352585	11.7462864392365	12	STG335_T1
32.5346343304918	14.187492186732	13	STG335_T1
13.6919486809052	14.1147040763352	8	STG335_T1
0.322162962185193	-11.8150170124139	5	STG335_T1
3.70385193691971	-1.60201867840509	8	STG335_T1
-4.20064798110734	6.86358435741645	8	STG335_T1
28.5221636193224	6.58884094820593	13	STG335_T1
12.224568526274	13.6005315257192	7	STG335_T1
10.9048992320585	-7.75991522165571	2	STG335_T1
4.59500619483012	17.8355092797162	11	STG335_T1
-15.5584532432837	-1.22109875664398	1	STG335_T1
-1.55029525737522	12.2918251537739	8	STG335_T1
-20.5733810486019	-4.54171761295227	3	STG335_T1
10.9191752053386	-10.540910040018	2	STG335_T1
22.4045087758867	10.1015951274212	12	STG335_T1
-4.28955282491229	4.46072448925678	8	STG335_T1
-20.1797074031763	-4.20867375993667	3	STG335_T1
8.23231771153007	-7.80412387208618	2	STG335_T1
-24.6130464355621	1.76499091249565	10	STG335_T1
-7.74473434035924	6.01691518034096	8	STG335_T1
-12.0149499520061	13.2607667059135	8	STG335_T1
-11.760909080828	-16.9808247957153	1	STG335_T1
-21.8372098929166	-13.0684529697445	1	STG335_T1
-4.13719203516195	8.11427625676306	8	STG335_T1
-15.8022564291212	-10.0862686813063	3	STG335_T1
-25.5134877879014	-4.03996726123807	3	STG335_T1
1.04023149436607	3.81853513923532	8	STG335_T1
-21.8909033294845	-3.67478806166216	3	STG335_T1
0.784341412529564	4.40289080705304	8	STG335_T1
-6.01612105425969	6.70013472070456	8	STG335_T1
8.53865746018496	-13.9734955774592	2	STG335_T1
-2.20292197410731	-6.16876385332381	1	STG335_T1
-19.3679379768714	-0.740302167877725	7	STG335_T1
29.3110829748141	4.4922035725853	13	STG335_T1
-11.6093996322361	3.83547521667851	8	STG335_T1
10.6830110772148	1.91246585127748	11	STG335_T1
3.8683599772428	5.79334164673612	8	STG335_T1
19.6478990910759	7.66954643853004	9	STG335_T1
-2.83373914044478	-7.81614156314911	1	STG335_T1
-8.06305612479713	-15.1088946787722	1	STG335_T1
-17.7917902845724	5.10383373539264	1	STG335_T1
-11.7414781004606	-13.8444483627542	1	STG335_T1
-8.39403800527818	19.8603767668714	1	STG335_T1
-2.98524452173547	3.42442718410111	8	STG335_T1
-16.5170239164734	7.97934093456591	1	STG335_T1
-21.0803347550398	1.30628232131553	3	STG335_T1
-4.43004162840454	-5.8280439328567	1	STG335_T1
-2.72359548463085	-12.2148034197758	1	STG335_T1
-22.7348236589927	-10.1584228997926	3	STG335_T1
-16.0438016929533	-14.2010337640677	1	STG335_T1
-22.9961566677582	-6.45039340423929	3	STG335_T1
7.79291492459789	-11.0153045086593	2	STG335_T1
-21.7684639437408	-7.58841960336525	3	STG335_T1
-1.24794624800615	15.2516906848525	10	STG335_T1
-15.2246288880094	3.47868219547306	1	STG335_T1
11.3741270174717	8.10949641655689	12	STG335_T1
-7.6752936234409	-8.45101734349977	1	STG335_T1
3.93204466389848	10.4704845351087	1	STG335_T1
-16.4332054310425	-0.882173696595209	1	STG335_T1
-25.325215085137	-6.15708285881039	1	STG335_T1
10.8778014459647	-11.1921108292357	2	STG335_T1
-7.87594084698269	12.2610420601486	8	STG335_T1
-12.7731538243881	-9.65819275683127	7	STG335_T1
7.80855546440816	-0.666458924761164	8	STG335_T1
-3.7680990585892	-8.80715741360668	1	STG335_T1
1.20590643197351	-10.6685023392946	1	STG335_T1
-18.3612465501858	9.9626361457041	1	STG335_T1
-5.95279605086142	-8.20358516292904	1	STG335_T1
-2.7712426593022	9.60960557832717	8	STG335_T1
-1.03055098629186	10.736544278986	8	STG335_T1
-19.8578222968528	-11.7400666827214	1	STG335_T1
31.9310175975477	7.23871597850095	13	STG335_T1
10.1472018329495	2.42766254534478	11	STG335_T1
3.92204756107319	-3.61029205962556	8	STG335_T1
-7.61199261821335	6.843517320185	8	STG335_T1
26.0000613887805	3.80797008420856	13	STG335_T1
-17.9799771082756	-14.4924583931575	1	STG335_T1
12.4443161927928	12.1140094811373	12	STG335_T1
0.725111110211983	2.11697170631789	8	STG335_T1
10.5157164140642	10.3721249617114	12	STG335_T1
4.05837648275285	2.90796997683008	8	STG335_T1
31.856907839239	8.88803218313538	13	STG335_T1
6.09975013362345	-13.9146203537607	2	STG335_T1
-3.07296893406781	7.02500936815357	8	STG335_T1
4.66073634990824	-1.26786106453611	8	STG335_T1
-2.35122061447233	2.47056652988444	1	STG335_T1
-10.5569107535885	8.25106529609972	8	STG335_T1
6.73888407371745	12.3096481575184	10	STG335_T1
-6.10118187811161	-10.0678242480277	2	STG335_T1
-1.38730605488176	16.8254412682899	10	STG335_T1
-24.0005560100277	-8.13087767186991	3	STG335_T1
29.2024560425085	10.8284045489993	13	STG335_T1
0.232158430234185	4.1560394022866	8	STG335_T1
-0.258569472137692	2.74844526051414	8	STG335_T1
31.1458751868101	11.3134534179528	13	STG335_T1
-16.2983570212793	-5.13504330249579	3	STG335_T1
-7.33604533744263	9.94912331539436	2	STG335_T1
-2.51966831707966	-5.86084780512707	1	STG335_T1
-24.069250982284	-8.64680544484132	3	STG335_T1
26.0657907032302	13.011542327289	13	STG335_T1
-6.27038931157109	-7.61336863240055	1	STG335_T1
-11.3350013772007	-13.1562057305283	1	STG335_T1
-10.7748276459825	-3.58929482760682	1	STG335_T1
-13.2658382420153	-9.27262763469688	1	STG335_T1
-0.748333804852208	-16.7858355765624	1	STG335_T1
29.1148529030758	6.09238227608152	13	STG335_T1
-10.0108004959127	2.74990048165202	13	STG335_T1
-23.0255252197941	-4.16824941527204	1	STG335_T1
21.1281716973729	8.09908051916018	9	STG335_T1
-8.79543114725884	-0.927634614508003	1	STG335_T1
2.13014274133036	17.3611008322629	8	STG335_T1
21.5671076671969	10.537813152791	13	STG335_T1
4.63327860801104	9.27590924923854	8	STG335_T1
-4.54073606414507	3.87727526706429	1	STG335_T1
27.9168134953467	8.93027676391061	13	STG335_T1
3.06677722959649	-0.995712998350913	2	STG335_T1
19.5964470033333	7.73677554563619	9	STG335_T1
32.6247197833881	11.662265680159	13	STG335_T1
-9.14380066867085	17.3847833145589	8	STG335_T1
-19.5838695100943	-4.50186133130066	3	STG335_T1
-10.5367401293611	6.68666506467588	1	STG335_T1
-3.74248339502671	9.22601043817501	8	STG335_T1
-24.3714347147928	-12.1608832232502	10	STG335_T1
-1.12226715032487	-12.571154096648	1	STG335_T1
-14.7369339973897	-3.94340184697094	1	STG335_T1
27.1418755061073	7.53078825621712	13	STG335_T1
3.0617585907622	-17.6089975351237	1	STG335_T1
-21.0121071984011	1.03088698948741	3	STG335_T1
-18.2204918795602	-9.33957866201894	1	STG335_T1
-10.7160913012566	-14.3124773040832	1	STG335_T1
27.2625452123083	12.4259781582846	13	STG335_T1
2.07246093348453	-10.4433228164014	1	STG335_T1
8.56974192308674	-11.5435565811031	2	STG335_T1
-1.11582862480301	16.5792263687544	10	STG335_T1
29.3433952679139	3.55411496552726	13	STG335_T1
-18.4684619256517	3.84408640454336	1	STG335_T1
7.33111094497662	-11.8536467076834	2	STG335_T1
0.918947838512336	-0.502137167507613	8	STG335_T1
-7.851151976553	21.1954243963926	1	STG335_T1
-14.6916795351721	1.70732785181083	1	STG335_T1
-15.2747613360355	2.47487464267442	1	STG335_T1
1.39429031037286	-4.82034904719106	1	STG335_T1
-23.1374266252778	-10.3886249367509	3	STG335_T1
-3.18058146344187	6.1321741337336	2	STG335_T1
-25.3418510636752	-1.60858405509923	10	STG335_T1
-8.79226182886205	-6.38067706327602	1	STG335_T1
3.88118712699389	16.7879207030513	11	STG335_T1
-25.4871222425529	-5.91748543638937	3	STG335_T1
-14.035446708532	-10.0293932817327	1	STG335_T1
-7.98704653935654	-0.215093045728205	2	STG335_T1
-9.07103455142972	-16.0018337449295	1	STG335_T1
5.0014881632781	1.32775722409041	8	STG335_T1
-0.883186565664541	15.0598762268788	10	STG335_T1
-4.2749706500255	11.7819014946626	8	STG335_T1
-24.5563307989272	1.4668933471482	10	STG335_T1
31.0696089153414	10.0599878652964	13	STG335_T1
1.84729094914769	1.60930839472912	8	STG335_T1
-15.5774267752348	-10.0405416683689	1	STG335_T1
-22.0628633404521	-5.5603162993605	3	STG335_T1
-5.71641272647748	-3.61867332377906	7	STG335_T1
-0.279460411011817	13.3967672246651	1	STG335_T1
32.6776834521009	10.6960747281124	13	STG335_T1
-5.91113306977173	1.42281382021597	2	STG335_T1
-5.34431695428367	-18.0951251038619	1	STG335_T1
-3.66644596648859	12.9467117397211	8	STG335_T1
-15.392780873594	-6.40937589003811	1	STG335_T1
-15.2903208941789	0.682225464449658	1	STG335_T1
-11.2549919865595	-10.2063595627949	1	STG335_T1
29.7897200175092	9.25808263383657	13	STG335_T1
-24.6664230426093	-6.9469507550686	3	STG335_T1
-5.86968351552836	-3.60886612168507	2	STG335_T1
0.144567378640562	9.35215012768064	8	STG335_T1
-15.2569973919	-11.9585739601265	4	STG335_T1
2.46555057634845	-5.92756448573141	1	STG335_T1
2.05405647969751	-3.38675424767089	5	STG335_T1
-8.47084740597315	-8.690208509508	1	STG335_T1
10.1978773814522	-12.4680595334637	2	STG335_T1
-12.9043033250889	-11.041170208549	1	STG335_T1
28.2758937758845	12.2120689253613	13	STG335_T1
-2.40661216872961	-8.95922397853347	1	STG335_T1
-3.33895032795609	7.90860352225529	8	STG335_T1
12.525596823734	12.1122558700656	12	STG335_T1
-20.361758182829	-8.75421995445882	1	STG335_T1
28.1891772752487	15.4277581685633	13	STG335_T1
-10.5254376022493	-5.14520609652253	11	STG335_T1
-16.2487763413325	2.31075879533064	1	STG335_T1
-8.96461661061514	-4.23077137551279	7	STG335_T1
-24.3360827099061	-4.0292242025347	3	STG335_T1
24.7046593415742	5.81797228778799	13	STG335_T1
-14.1330362703576	-6.68929816449289	1	STG335_T1
-1.1011485753419	-16.4604705850621	1	STG335_T1
-6.5153547838279	-11.6260191186567	1	STG335_T1
-10.2061296804785	14.58666364722	8	STG335_T1
-16.4052449364054	-12.2762548767532	4	STG335_T1
-3.50077518872842	10.540892263856	8	STG335_T1
-12.9751863694718	-3.90155318041055	7	STG335_T1
-24.2615967832825	-8.65124224514898	3	STG335_T1
10.2150023592289	-9.06683534493497	2	STG335_T1
26.0696321707327	4.77946850563288	13	STG335_T1
8.13989629899336	-0.793280121139911	12	STG335_T1
-20.7093682790828	-1.70881516121914	7	STG335_T1
1.49093016724506	6.19222477447375	8	STG335_T1
-17.7944864234651	-11.9654680342571	1	STG335_T1
1.04941490265298	-6.61755924322152	1	STG335_T1
0.919862030536697	14.9342790452546	1	STG335_T1
-20.8849109240505	2.47328954377717	1	STG335_T1
-3.28704057859955	-13.478548227101	8	STG335_T1
-24.4604982172737	-8.09054921166103	3	STG335_T1
-10.6864675359846	-8.13164193883886	1	STG335_T1
32.6190494020403	11.89228381369	13	STG335_T1
-10.1211396875738	14.6857325675821	8	STG335_T1
23.9053454476778	9.21988442485477	13	STG335_T1
5.57374061609107	-11.0948365869354	2	STG335_T1
-17.3106486571486	-8.34184865407127	3	STG335_T1
28.0370080108335	4.46887416995734	13	STG335_T1
-1.85852573005656	9.29683229441376	8	STG335_T1
-11.7164538773843	14.4599581976986	8	STG335_T1
-16.5885922557829	-8.29223212414804	1	STG335_T1
14.2110656784049	12.598091813063	12	STG335_T1
23.9283901831592	5.37660140675556	13	STG335_T1
-17.5472902037669	-9.04319178718081	1	STG335_T1
-6.74994906761158	-1.29696603058085	2	STG335_T1
-18.1893209247532	5.57346266425582	6	STG335_T1
-16.2149112563533	-5.87074510820139	1	STG335_T1
-6.09354691933998	2.76792933823178	1	STG335_T1
25.4878645839293	5.71146635406159	13	STG335_T1
-18.7275608887087	-1.48188074743565	3	STG335_T1
-3.55381311750637	15.3641717010716	10	STG335_T1
-7.30097070559229	-9.18942973788821	1	STG335_T1
-6.52804003391296	10.7708937774726	1	STG335_T1
-9.81700590399129	-1.84871321921723	2	STG335_T1
26.7744790971763	8.18451298831152	13	STG335_T1
30.7689099283448	8.29849283597634	13	STG335_T1
-20.4663756277364	4.2595671204512	11	STG335_T1
9.68053991510903	-14.8922798109066	2	STG335_T1
-5.58363765909863	7.27736477051372	8	STG335_T1
-25.1160680274052	-11.6766529733873	4	STG335_T1
26.5699264025609	13.20641432079	13	STG335_T1
-1.4004357820311	-1.95111613925534	10	STG335_T1
-1.19437276237741	-11.803056472661	1	STG335_T1
1.61081345268835	9.7790526395518	8	STG335_T1
26.6097665253322	7.96966348806086	13	STG335_T1
-0.371638604567425	11.6005578114749	1	STG335_T1
0.524185585236161	10.8551777298467	8	STG335_T1
-11.5177393061161	-5.83878110149937	1	STG335_T1
14.64541353008	0.860560066674532	8	STG335_T1
13.8294255933487	14.3854229170147	8	STG335_T1
6.35511791882781	10.3380969580899	8	STG335_T1
-5.3314208885816	-12.5227402634922	5	STG335_T1
4.55830930441935	-3.22417587012629	8	STG335_T1
-7.39073854702669	-14.2330072236012	1	STG335_T1
-4.61721880459817	15.2419136546818	10	STG335_T1
25.3137602577955	3.90854567981351	13	STG335_T1
-22.8258911288868	-10.7185744189642	7	STG335_T1
2.91240711972471	0.867573307163621	8	STG335_T1
-7.59794812803552	4.90801776561227	8	STG335_T1
8.71291392218193	-10.1010030896312	2	STG335_T1
20.7218114899506	10.8311794384693	12	STG335_T1
-8.82835178731334	-14.8206228696046	1	STG335_T1
-5.4232001373857	-7.59310781999239	1	STG335_T1
-16.9892572296068	6.86587865408651	1	STG335_T1
-16.3249299812121	-14.2134589634569	1	STG335_T1
-10.1948668535873	-12.8006773003628	1	STG335_T1
-22.7910838744084	-2.65759674651391	3	STG335_T1
-13.0219753782387	-11.3466341622444	4	STG335_T1
-20.5379306176507	-5.81694116601722	3	STG335_T1
7.7778563840499	-10.6360042083829	2	STG335_T1
0.50006399562213	13.5287444247735	8	STG335_T1
2.70946510200101	-6.15687801304571	1	STG335_T1
-9.24895100803304	18.0722375692522	6	STG335_T1
-0.300533271572888	6.51817911713517	8	STG335_T1
27.9960225932144	5.67626309912228	13	STG335_T1
-9.16926273316347	-10.2249554859695	1	STG335_T1
-12.1808902216918	-15.0855771866813	1	STG335_T1
2.13820991695968	2.72998019474196	8	STG335_T1
-4.50639049845138	8.42610544658058	8	STG335_T1
-1.2963478113626	-11.4698060046191	1	STG335_T1
-21.4523918137413	-1.53546520064921	7	STG335_T1
27.7388316574819	4.4341860873748	13	STG335_T1
-20.0293315133779	-7.99740933194241	1	STG335_T1
4.75654685535207	-6.82519112449383	1	STG335_T1
-13.1159779482917	12.5589766950124	6	STG335_T1
27.9315170012978	15.6066235193829	13	STG335_T1
22.6361469831792	8.81441265799689	9	STG335_T1
-0.100780161292782	-13.3641110471493	1	STG335_T1
8.84506530417367	0.386573314317686	8	STG335_T1
-12.3076272267006	-6.8236984736238	1	STG335_T1
-15.272966899409	-0.424544852067237	1	STG335_T1
-23.7680322142503	-5.73617003209938	3	STG335_T1
15.2444929620232	5.5529029704279	12	STG335_T1
-8.21402852307503	-10.2498169359158	1	STG335_T1
1.30046501825252	7.8926032513409	8	STG335_T1
14.3060487428308	10.6543505261803	12	STG335_T1
8.48682557181917	-8.24410551958956	1	STG335_T1
34.0791111056795	6.32288437893994	13	STG335_T1
0.193918742820124	15.7955793391112	10	STG335_T1
-9.41522420816868	-8.0079315924136	1	STG335_T1
13.8182437122592	10.9842516200698	12	STG335_T1
30.8902841449253	4.43298269048066	13	STG335_T1
-5.93765964861242	-5.26346225631601	2	STG335_T1
3.05496580491784	-5.61216068353499	8	STG335_T1
1.81933433849826	-14.713243750679	1	STG335_T1
-8.28998637838301	11.3053750027269	8	STG335_T1
29.2323341655235	6.86514166076665	13	STG335_T1
-4.2149842923935	-14.8822999580896	1	STG335_T1
-20.3197444852445	-11.8580417698722	1	STG335_T1
-2.99218940810526	0.0720578716223346	8	STG335_T1
1.29508267348754	0.431041210700083	8	STG335_T1
-25.1079894972977	-9.9368179017636	3	STG335_T1
-14.7958238748311	-7.75977316326491	1	STG335_T1
5.20296933062985	0.00375648192651175	8	STG335_T1
-9.56745930935086	-13.59624269874	1	STG335_T1
15.1854076774421	9.17922871454793	12	STG335_T1
-20.8241097266465	-0.872380425474444	3	STG335_T1
-3.93005003514745	7.21801933321176	8	STG335_T1
-0.0348735186305398	0.375747797762435	8	STG335_T1
-4.32533530575606	-17.5042407094207	1	STG335_T1
-4.58481459929438	-12.884336923641	1	STG335_T1
10.1088410829531	-12.291288937955	2	STG335_T1
-11.9661083374028	-7.5580441964517	1	STG335_T1
-14.2270597854075	1.72830489454451	1	STG335_T1
-23.7254106369283	-8.11151844572507	3	STG335_T1
9.31805250516636	-16.4905210374768	2	STG335_T1
-13.90602299785	-12.1635457833507	1	STG335_T1
10.5491299196435	-13.1183669603279	2	STG335_T1
-20.9126448411746	8.87540221016397	1	STG335_T1
25.5359363288134	10.360129131848	13	STG335_T1
0.993678345101389	2.35050875897202	8	STG335_T1
0.378644140852444	-19.3159862474281	1	STG335_T1
-24.2690533860302	-3.13666929227874	3	STG335_T1
11.932485078257	-9.51440218852001	2	STG335_T1
28.8511284292509	6.66980035557942	13	STG335_T1
34.2449610771836	11.129200519292	13	STG335_T1
5.14191167954795	11.970958382817	12	STG335_T1
0.813553434907438	-17.6285600281178	1	STG335_T1
26.4460090446829	7.50919542403148	13	STG335_T1
32.9336810220195	10.5993709931982	13	STG335_T1
10.3189420563156	-13.5597994580625	2	STG335_T1
33.3395427317628	10.3483645446183	13	STG335_T1
-13.3564706182056	12.3143881225765	10	STG335_T1
6.98123386991525	1.28553285961051	8	STG335_T1
29.4266966790995	12.5023088990734	13	STG335_T1
7.40970697588918	-14.568240070132	5	STG335_T1
-16.5779646595484	-1.26484775184112	1	STG335_T1
-16.4580903030816	8.19624136265473	8	STG335_T1
-13.5109220221353	0.22961520930374	2	STG335_T1
-22.476345788793	-7.85952591613533	3	STG335_T1
-0.883230890194718	-16.4807582748362	1	STG335_T1
-21.9097428413732	-0.0385559577019448	3	STG335_T1
-11.0914195964765	-0.642341725239371	1	STG335_T1
25.3774869496852	10.5936909612714	13	STG335_T1
-9.93713635154026	-0.809594799177213	1	STG335_T1
27.2121383152487	6.41084139442964	13	STG335_T1
-19.468581045257	-12.5918042971901	10	STG335_T1
30.4921453434287	10.9149295292822	13	STG335_T1
28.4552617581471	15.124598047772	13	STG335_T1
-14.1925156772378	-17.3695779995744	1	STG335_T1
-0.919429019687497	-10.482098384585	8	STG335_T1
-12.9736461741743	-11.7577191164913	1	STG335_T1
-7.2979747244601	13.669068165236	8	STG335_T1
-3.66711723774048	-16.4493511201678	1	STG335_T1
-11.1768791945594	-17.1534490279821	1	STG335_T1
-12.4788942064466	-2.50722748866123	1	STG335_T1
-0.562903938340416	-22.4694676294319	1	STG335_T1
-9.08834538871058	-11.1847956078586	1	STG335_T1
-11.7165696377917	13.5602095276216	1	AB551_M3a
10.7401818459095	-9.27825220714185	1	AB551_M3a
-7.36528087680721	-12.7663183801014	1	AB551_M3a
-12.2024195977408	12.2996304090655	1	AB551_M3a
-14.2271061733586	18.4527498622428	8	AB551_M3a
-1.88012003963804	-1.3985874763352	1	AB551_M3a
-11.558043264247	-15.9007180511663	1	AB551_M3a
-19.6505212000501	2.98575547591558	1	AB551_M3a
0.796922890848613	9.82266188103587	1	AB551_M3a
22.4041563980334	-10.052026963068	9	AB551_M3a
-7.23663941136269	4.18524100830417	1	AB551_M3a
9.65515218193896	2.735360294786	1	AB551_M3a
3.59391773559375	14.3826485614586	1	AB551_M3a
-12.4784968014368	21.9304275653911	8	AB551_M3a
8.28583015621808	3.73321912748603	1	AB551_M3a
8.93837573768598	3.22971623612825	3	AB551_M3a
-3.77999854478507	19.5647843188369	1	AB551_M3a
10.755669239526	-5.19410409971365	1	AB551_M3a
-17.3062928680934	-0.555857931350132	1	AB551_M3a
3.61344010108314	-2.65465913150291	1	AB551_M3a
7.87284604928126	-11.21434190979	1	AB551_M3a
16.2877654528345	-8.09365613317089	1	AB551_M3a
-10.4743271652363	-2.82706786847068	1	AB551_M3a
4.37140692667795	-6.29656094667632	1	AB551_M3a
6.72069229460393	-11.6080107267561	1	AB551_M3a
-8.33546711442929	-11.2107389535815	1	AB551_M3a
4.52654718836392	17.2105053588634	1	AB551_M3a
13.631093027339	-2.62168797638224	1	AB551_M3a
8.32135313599041	-20.5678733492327	1	AB551_M3a
-0.901739791881752	-20.6768723062136	1	AB551_M3a
-17.7479681010763	15.4088650601997	8	AB551_M3a
-8.72587576049606	4.0383104517958	1	AB551_M3a
0.489883363661769	-1.28373946674953	1	AB551_M3a
8.41805659878492	-9.555256338783	1	AB551_M3a
5.6562993188906	1.64450754545947	1	AB551_M3a
-2.54698699241623	0.21771265274517	1	AB551_M3a
-9.53816238792631	13.8398665986524	1	AB551_M3a
9.86962343194468	-11.300247805685	1	AB551_M3a
-12.80991139848	19.3040670126508	8	AB551_M3a
-10.3171100792411	-5.28636459692032	1	AB551_M3a
-4.74112077432468	4.44765213792948	1	AB551_M3a
16.3229319660038	3.26536998563999	1	AB551_M3a
-9.79400737227111	7.55711608823589	1	AB551_M3a
14.0542999360992	-10.9478067335548	1	AB551_M3a
-10.8626092822675	23.2318113028978	8	AB551_M3a
4.62309904481476	-6.3485137242983	1	AB551_M3a
4.85501539407606	-0.865649305520502	1	AB551_M3a
-13.9451527284934	3.87606361456807	1	AB551_M3a
11.8252446584687	-10.0134030856037	3	AB551_M3a
28.4252586053385	-15.7733114926068	13	AB551_M3a
-14.1651863706421	12.5533976595169	1	AB551_M3a
-17.0074938124203	-0.267698790525067	1	AB551_M3a
6.1007024816232	9.37374965108976	1	AB551_M3a
-12.0740454641865	8.32161431675302	1	AB551_M3a
26.4112892183049	-10.0161933836084	9	AB551_M3a
14.9995611164692	-8.40264793109564	1	AB551_M3a
5.00427271795588	9.71190935176774	1	AB551_M3a
-3.7086505621172	1.83870589216516	1	AB551_M3a
12.4969850684343	-12.580019578702	1	AB551_M3a
-20.2061557176963	1.06461117037317	1	AB551_M3a
33.6496628310946	-16.7245948921652	13	AB551_M3a
15.3866968915216	-4.18917823690657	1	AB551_M3a
-15.8345801908275	11.6226763647729	1	AB551_M3a
-7.7334884616812	22.814134339275	8	AB551_M3a
3.10297818974149	-13.8137886627355	1	AB551_M3a
14.8752096518145	-15.130564185711	1	AB551_M3a
3.88239109288928	-8.09354432899136	1	AB551_M3a
11.7269694075156	-6.70675904587448	1	AB551_M3a
-2.72984486580206	7.53361968559596	1	AB551_M3a
12.1308586322056	-6.11105372034951	1	AB551_M3a
-6.99960722355358	-0.386315785557136	1	AB551_M3a
-1.86309350128874	-11.1343635122061	1	AB551_M3a
-1.12424403203134	-7.01110269941651	1	AB551_M3a
-17.6991831729436	7.37406522079756	1	AB551_M3a
4.54326746455806	14.5249330741882	1	AB551_M3a
11.8462135500379	6.12376587537104	1	AB551_M3a
5.39536159444774	-13.2787278629618	1	AB551_M3a
7.35931465820798	-3.47684577954781	1	AB551_M3a
-10.0240369982256	1.73011463676875	1	AB551_M3a
-6.19481922227647	9.10998106057448	1	AB551_M3a
-16.8317180154901	-2.58745715232041	1	AB551_M3a
7.45236462850744	5.1032595255549	3	AB551_M3a
-11.9983857274729	18.5790022093753	3	AB551_M3a
-7.08107749709675	-0.997823802963535	1	AB551_M3a
5.37241408519363	-16.2892064373915	1	AB551_M3a
-13.5027745214429	26.0187370792731	11	AB551_M3a
-2.90928131860865	-4.45283893114675	1	AB551_M3a
4.67106966378422	-14.0488689672278	1	AB551_M3a
-3.8190796042337	18.1882522571191	1	AB551_M3a
2.70063461869877	16.365879191591	1	AB551_M3a
-7.79149885398129	20.1190272605356	8	AB551_M3a
6.61002222341364	-8.69539068727194	1	AB551_M3a
13.744106839964	5.87566091924417	1	AB551_M3a
-11.1236979332813	-7.62352756961217	1	AB551_M3a
5.78915594650673	10.2162643549259	1	AB551_M3a
1.17694416915931	17.0285889441482	1	AB551_M3a
5.93863237743781	-16.0816484113407	1	AB551_M3a
-15.4478198708747	-1.33929964089343	1	AB551_M3a
8.86785820014755	-20.5596676410235	1	AB551_M3a
-19.9950238928307	-11.2714517510844	11	AB551_M3a
-20.5458249825845	7.51450203208608	8	AB551_M3a
-4.94828293698061	20.7026694014029	8	AB551_M3a
10.6263260819356	-5.23652628565058	1	AB551_M3a
9.53796572952261	-19.8175252453257	1	AB551_M3a
-15.3585195880122	0.204591430556729	1	AB551_M3a
-13.8866835757228	-0.566719398010914	1	AB551_M3a
7.7040807942245	-23.889447002803	1	AB551_M3a
-15.5066943426545	11.7527770109303	1	AB551_M3a
9.62757243629038	-17.4821979640353	1	AB551_M3a
-12.1479742343838	16.7903560115171	1	AB551_M3a
-0.97404583505604	5.03931370052714	1	AB551_M3a
0.274471450255831	6.77949362653528	1	AB551_M3a
13.6465765081836	-6.49486803245265	1	AB551_M3a
-2.02660297789036	-19.8764213971125	1	AB551_M3a
6.59310443326649	-6.84811139649227	1	AB551_M3a
-11.5985769181826	9.24336122358116	1	AB551_M3a
4.95782185340058	20.6016492449468	1	AB551_M3a
11.3477799171024	16.0115378277421	1	AB551_M3a
-13.4000311553775	21.4888811958465	1	AB551_M3a
-6.39812343603727	15.2550137536538	1	AB551_M3a
-17.5944955167135	12.7905437761328	1	AB551_M3a
6.08716026270318	13.129258158768	1	AB551_M3a
11.0724814615079	-11.6416415541263	1	AB551_M3a
-4.24677448069928	13.7286534823701	1	AB551_M3a
-6.04174795236694	-8.59191947435369	1	AB551_M3a
-1.05017784253796	23.7213600417895	1	AB551_M3a
-19.6301031430301	10.0919121627278	8	AB551_M3a
-7.47577872739706	21.3889159557825	8	AB551_M3a
-10.2430859553978	5.67923376019562	1	AB551_M3a
-7.45317826273086	7.5218759084953	1	AB551_M3a
10.808953247845	-10.196372244668	1	AB551_M3a
-12.8868583761334	17.8456735576068	1	AB551_M3a
-12.3186774404198	15.3816680853261	1	AB551_M3a
31.2088309818653	-14.5398797865163	13	AB551_M3a
8.97141148488364	-20.7502231321183	1	AB551_M3a
-14.0746344850003	9.72430733703538	1	AB551_M3a
-13.1885972286223	7.39649149872083	1	AB551_M3a
9.60434964755711	-9.35994697436071	1	AB551_M3a
-6.01857746551961	5.42748562819282	1	AB551_M3a
1.46350642017979	-5.18570860024609	1	AB551_M3a
15.7491674420341	-2.14665791117934	3	AB551_M3a
-13.4993328869817	-12.1379544482839	1	AB551_M3a
15.2921092457358	-3.25496124031228	3	AB551_M3a
30.8234201548991	-16.5398959800878	13	AB551_M3a
-17.0386973623432	13.9776599831743	8	AB551_M3a
-18.3085724523326	10.8274308679067	1	AB551_M3a
5.69102740788512	-1.35068961360233	1	AB551_M3a
0.965122787378648	0.693804211648046	1	AB551_M3a
8.96592896154374	2.94739501110986	3	AB551_M3a
-5.0943543835668	-4.06336136304416	1	AB551_M3a
23.2368694417624	-8.33203797967978	9	AB551_M3a
7.6935649891386	-2.93385870606764	1	AB551_M3a
10.7293690988969	4.29898858171288	1	AB551_M3a
-0.689677088845402	-9.81626377506315	1	AB551_M3a
-1.21945471428391	-9.51135814387896	1	AB551_M3a
-25.3237454759808	-5.00968379324178	11	AB551_M3a
4.03022214827299	16.7995436024684	1	AB551_M3a
-4.98323838045086	4.368243701457	1	AB551_M3a
-11.7147285072463	9.697030009	1	AB551_M3a
-13.2348839316808	2.37807425709028	1	AB551_M3a
27.9234455081348	-17.2640660977528	13	AB551_M3a
24.1050342873812	-10.0963903412787	9	AB551_M3a
6.08758410257664	-8.67822325481872	1	AB551_M3a
-2.45860474914075	-12.7480783895893	1	AB551_M3a
-3.31161202148955	-6.76174083158379	1	AB551_M3a
-22.683643679867	-4.40279146742089	11	AB551_M3a
-7.26184396152245	7.32762286695203	1	AB551_M3a
29.0527529839736	-15.2004255530817	13	AB551_M3a
2.29909483002055	17.4598325850511	1	AB551_M3a
18.4938515121866	-14.7466932142534	12	AB551_M3a
3.86047721511583	-9.92496771052396	1	AB551_M3a
2.65262696899968	-4.26777481750152	5	AB551_M3a
-9.57325160413526	-4.24454253734583	1	AB551_M3a
-12.7601944916115	5.09563785068806	1	AB551_M3a
14.2140554484003	1.4756248621367	3	AB551_M3a
-7.08382097501133	-2.7391138162608	1	AB551_M3a
1.9875221891201	-3.80600916694587	1	AB551_M3a
1.99394497960219	-12.7981319610701	1	AB551_M3a
-1.2248079590439	11.9699501743497	1	AB551_M3a
-14.2554484455521	20.7226435892772	8	AB551_M3a
25.091132392869	-8.38189722458029	9	AB551_M3a
6.26750988844633	16.3010356387931	1	AB551_M3a
-17.2854423713132	9.7425089825276	8	AB551_M3a
-0.998318996655273	-12.6308517218391	1	AB551_M3a
12.4369202626507	-7.53265820963619	1	AB551_M3a
-12.2355739548819	12.2121858980729	1	AB551_M3a
-21.7958671824848	12.3076207520094	4	AB551_M3a
-0.171069973902897	14.2796986439784	1	AB551_M3a
24.4750652694409	-12.1478468008708	13	AB551_M3a
-1.94223807893404	-22.8927614142278	13	AB551_M3a
15.0731559840138	-14.3580392536899	1	AB551_M3a
-7.79206904551412	-11.8106747170291	1	AB551_M3a
-9.90581778051241	-7.99761503110034	1	AB551_M3a
13.2407806597854	-10.2750807453411	1	AB551_M3a
-9.28059377057702	-5.35115615693553	1	AB551_M3a
-9.25835826062014	15.0522764142292	8	AB551_M3a
-13.8142050720025	12.4400813646617	1	AB551_M3a
-2.98545481015621	13.4254226661658	1	AB551_M3a
-3.69746669209959	23.8458814399614	8	AB551_M3a
-13.3757753072966	25.6669961288222	11	AB551_M3a
-4.90909427955408	-4.53881964121741	1	AB551_M3a
11.1279025145793	-0.980154410173715	1	AB551_M3a
4.45625922788339	10.7537721066636	1	AB551_M3a
31.1917035651536	-15.7752801829111	13	AB551_M3a
4.80801121225527	-10.4856358619241	1	AB551_M3a
16.6838158098383	-8.91004496181109	1	AB551_M3a
-15.4924084742786	-3.70749338755484	1	AB551_M3a
21.1947160812245	-14.5097077412496	12	AB551_M3a
-4.17888140455499	-10.1373082644128	1	AB551_M3a
-23.1348983531666	-6.54337584156078	11	AB551_M3a
-18.4160194145863	12.2452242519191	8	AB551_M3a
-15.8760400282284	-10.0181099455565	1	AB551_M3a
-11.4956873272674	7.21511132892122	1	AB551_M3a
6.46332561244919	14.8107852721551	1	AB551_M3a
13.4501297604521	-13.3597363258589	1	AB551_M3a
0.041468483471416	12.3300033597455	1	AB551_M3a
29.0755700939265	-16.1829550202491	13	AB551_M3a
-10.9736801699196	20.7546789942974	8	AB551_M3a
-12.04479136174	-1.42367310296204	1	AB551_M3a
-25.1796587493012	-4.91392465354847	11	AB551_M3a
-3.17865307162771	3.20842255725759	1	AB551_M3a
3.95849324271462	-6.22978013673539	1	AB551_M3a
-12.1624221538673	20.4388404561136	8	AB551_M3a
10.419901068081	-12.0811260005663	1	AB551_M3a
-12.0985271919834	-2.05459104442321	1	AB551_M3a
4.94418448992455	-0.774324305448133	1	AB551_M3a
15.2942341719481	-5.10070718974496	1	AB551_M3a
33.2837664316086	-14.4726231439384	13	AB551_M3a
0.981971692554602	-11.1922479909553	1	AB551_M3a
-23.9262245097981	-5.68033612501347	11	AB551_M3a
13.6263323154711	-15.9807388640714	1	AB551_M3a
0.480841030849958	-1.83269977332346	1	AB551_M3a
10.8463156535311	-14.1805538550444	1	AB551_M3a
-22.005309955785	-7.7925226730322	11	AB551_M3a
-11.1272577055386	20.0052886615308	1	AB551_M3a
-5.81976158588319	-3.35083636381987	1	AB551_M3a
-9.1305957840513	5.95582258709793	1	AB551_M3a
8.71672360143929	11.1991176416567	1	AB551_M3a
18.1913590129271	-3.41044046659061	1	AB551_M3a
-20.8113838030729	10.9975661699313	8	AB551_M3a
-25.3654944118125	-4.52280584037941	11	AB551_M3a
17.0630410406978	4.06246523968448	1	AB551_M3a
6.26857422444315	19.2815962761037	1	AB551_M3a
13.2449446703151	-11.770985869434	1	AB551_M3a
-20.0178233704952	13.8147977709155	8	AB551_M3a
-9.90755423638794	1.59077961841158	1	AB551_M3a
-17.846557459383	4.95633054370932	1	AB551_M3a
-0.911937869350728	5.50555837018997	1	AB551_M3a
-11.1757566804997	14.1246362147471	1	AB551_M3a
-4.25351030888623	25.8349398857652	8	AB551_M3a
8.30586320265695	-19.5111094689522	1	AB551_M3a
11.295210331094	-13.2960995021474	4	AB551_M3a
-8.41795884992344	7.58415736013237	1	AB551_M3a
-3.12028482056421	-9.55417473066629	1	AB551_M3a
-14.4057219716558	5.38027041402526	1	AB551_M3a
8.19836416256197	20.8854640832528	1	AB551_M3a
-11.244636831114	20.5433402890437	8	AB551_M3a
-13.3967255060543	20.2478118711667	8	AB551_M3a
3.69607065845573	7.7534674811758	1	AB551_M3a
8.7783210759055	11.8269741225604	1	AB551_M3a
-19.7235510465378	6.39026472225196	1	AB551_M3a
10.9712358052579	-8.22817278822435	1	AB551_M3a
-19.2641793453898	-7.17314012983292	1	AB551_M3a
-13.5190635163528	-6.32427323329884	3	AB551_M3a
-8.06685701319161	5.19868724879168	1	AB551_M3a
-3.84681450930301	11.8521540126562	1	AB551_M3a
-1.7808323654498	11.2479361838497	1	AB551_M3a
7.95172856848174	-8.85759010315602	1	AB551_M3a
11.0510484536931	-8.80082459467008	1	AB551_M3a
16.0222161187357	-7.8048760371199	1	AB551_M3a
27.5546019226921	-14.708472707693	13	AB551_M3a
-4.6184030453573	-17.0799559252149	1	AB551_M3a
-9.67109815179042	21.17452191039	8	AB551_M3a
-1.37872072405813	-8.12706084670001	1	AB551_M3a
3.54190656904614	20.7704972754049	1	AB551_M3a
-8.55091314169517	5.01353524624106	1	AB551_M3a
-10.7159434818415	0.651565177911888	1	AB551_M3a
6.49178419008697	18.8751128975046	1	AB551_M3a
9.44587559083057	3.91390232725027	1	AB551_M3a
8.44763694647998	-9.87106717793011	1	AB551_M3a
1.14561081941744	-3.24697933372178	1	AB551_M3a
8.6573966401795	18.9625045963159	3	AB551_M3a
2.6891601083178	-13.3242044723126	1	AB551_M3a
-0.777838213895967	-5.67689284967823	1	AB551_M3a
0.918551672957029	3.78644421374497	1	AB551_M3a
3.46239185404569	-11.6330782921565	1	AB551_M3a
-11.9431901658818	-2.18896983309157	1	AB551_M3a
-13.2717296579443	-5.31055862381845	1	AB551_M3a
-2.63531555045106	13.2179379663648	1	AB551_M3a
6.30763189893329	-15.9424195044737	1	AB551_M3a
-20.5930100870076	14.6043554926328	8	AB551_M3a
5.25607170970326	-0.103542130676755	1	AB551_M3a
6.47095525973348	12.8066957361305	1	AB551_M3a
-9.47643632171096	-14.1354142128315	1	AB551_M3a
-4.89630796370839	19.0178354232751	8	AB551_M3a
32.7975227250044	-14.9726292472438	13	AB551_M3a
-1.88988541459088	11.1648402360185	1	AB551_M3a
11.1456338610148	-14.2718744025443	1	AB551_M3a
-10.1407869863003	4.94029242455323	1	AB551_M3a
15.2754258986648	-15.6054890585035	1	AB551_M3a
7.65455120242062	-19.7185872963258	1	AB551_M3a
3.3682569585629	7.21137113352319	1	AB551_M3a
-21.2319798479062	-0.53729268098861	1	AB551_M3a
-10.0603194883925	3.55060372883768	1	AB551_M3a
-8.40834908081298	-0.264601397117986	1	AB551_M3a
-11.3661455224194	-6.6061648437512	1	AB551_M3a
-6.17199209297006	11.3681532836394	1	AB551_M3a
-3.93896774450616	-11.8804067341016	1	AB551_M3a
-7.30231315844089	-1.21699979940785	1	AB551_M3a
4.83728392301779	16.0097884140677	1	AB551_M3a
-14.8578239930039	0.683348141326317	1	AB551_M3a
-7.83649653848146	20.8358084891147	10	AB551_M3a
-13.3285101144153	22.1450369108496	1	AB551_M3a
-9.87432708994235	-8.61322642859874	1	AB551_M3a
29.4657422213398	-16.9707397111274	13	AB551_M3a
-10.2711451670433	-13.1948795266543	1	AB551_M3a
-7.78653816275188	1.64551646144456	1	AB551_M3a
-6.12762452507525	10.7144420771577	1	AB551_M3a
-6.29530767438793	18.4695627941683	8	AB551_M3a
-2.9882217447636	22.2538150684834	1	AB551_M3a
-16.1034664199407	12.6966788860828	1	AB551_M3a
3.92002651803931	19.3995276025552	1	AB551_M3a
2.42456308080521	8.43957327165032	1	AB551_M3a
-6.26955876653518	23.060198316045	8	AB551_M3a
-1.97097002893461	20.5151027934626	1	AB551_M3a
-11.0529769193038	23.5288610956549	8	AB551_M3a
-5.35606302751113	9.75240056594767	8	AB551_M3a
8.82146328204471	10.9052981318669	1	AB551_M3a
-17.8113781283895	15.3602885063012	8	AB551_M3a
-7.05213841037998	9.30238089387908	1	AB551_M3a
-15.1828452190234	11.4240629157851	1	AB551_M3a
-13.4159046264082	-4.41522495720805	1	AB551_M3a
-11.930822523978	4.181565421065	1	AB551_M3a
3.01571879220574	6.63257490109184	1	AB551_M3a
-19.0834623166758	-7.19958883534552	1	AB551_M3a
-1.71548288736641	-19.0628076535377	1	AB551_M3a
-12.6422440450601	19.43500951341	4	AB551_M3a
9.16443454786763	-9.90608520380479	1	AB551_M3a
11.9676931616831	-9.23058486378245	1	AB551_M3a
-2.82886923714127	-5.24434354933608	1	AB551_M3a
-2.82290592228183	-17.2079829280226	1	AB551_M3a
-7.79273519206457	25.0755152976473	3	AB551_M3a
-6.91826432322303	8.83651671683508	1	AB551_M3a
-5.92940724793044	17.0275038955353	10	AB551_M3a
22.8417122145756	-10.2617476607461	9	AB551_M3a
31.5718443520908	-16.175807935924	13	AB551_M3a
19.9069545957717	-4.16081381025373	1	AB551_M3a
15.5517100953739	-13.9724269567752	1	AB551_M3a
5.29267168207151	-18.2593975980591	1	AB551_M3a
-11.1614794046524	-7.79334526696836	1	AB551_M3a
32.3857033516461	-13.51201213919	13	AB551_M3a
-15.8771735247988	14.5092878756606	7	AB551_M3a
-3.59207899680053	5.18101489424809	1	AB551_M3a
-9.32812318825357	-10.8935089060509	1	AB551_M3a
-11.2079741821303	2.60333708989606	1	AB551_M3a
3.1005213164738	17.9953692629471	1	AB551_M3a
-8.68028855198964	2.2635670127904	1	AB551_M3a
9.06910677184458	0.441995443573656	3	AB551_M3a
-0.384173848548917	21.0247258381561	3	AB551_M3a
28.8464445916384	-13.8810755828826	13	AB551_M3a
-3.45409040625473	20.2619753485975	8	AB551_M3a
1.86734542692428	4.09456493475635	3	AB551_M3a
17.7084728505255	-15.6312350601064	12	AB551_M3a
-18.1372769274967	-8.6614902027105	1	AB551_M3a
14.1324004104337	-12.4720723145761	1	AB551_M3a
-2.96616707389359	20.3865943643908	8	AB551_M3a
-7.88906290512906	23.9676553139781	1	AB551_M3a
-9.04776522736976	-10.8868327279	1	AB551_M3a
-2.11383714170294	10.0161856221274	1	AB551_M3a
7.78581191311295	9.73916241092758	1	AB551_M3a
-4.66023661663792	-8.64010086668749	1	AB551_M3a
6.68107696107311	-18.6531276043406	1	AB551_M3a
11.8395199163649	-13.7111971139963	1	AB551_M3a
0.0657067873823288	12.7587309552018	1	AB551_M3a
15.4870560659567	-6.76815719126278	1	AB551_M3a
10.7225742607319	4.55912275317619	1	AB551_M3a
-5.06018221572332	-11.8093576632731	3	AB551_M3a
9.23413259025525	10.6104348839097	1	AB551_M3a
7.89736289855134	-12.4517961475913	1	AB551_M3a
25.3669958476679	-12.0277885367879	13	AB551_M3a
22.2857747563904	-13.6096208859801	13	AB551_M3a
14.6992268868607	-14.831678382181	1	AB551_M3a
-23.2178605805311	4.38640487475427	1	AB551_M3a
-17.6215859088302	-6.29752081907268	3	AB551_M3a
17.6401952833324	-8.39584601643335	1	AB551_M3a
-17.5925298299724	-0.582800857636667	1	AB551_M3a
-25.3066637835399	1.31640659332004	11	AB551_M3a
11.8362066598385	-6.82505536424877	1	AB551_M3a
6.5939910942741	-6.59449908955442	1	AB551_M3a
-9.98910693297383	-4.40329873989959	1	AB551_M3a
-4.43334203641967	22.5208116973564	8	AB551_M3a
-2.01406085725111	-8.87404315879305	1	AB551_M3a
-3.60468592488352	-5.17253841664779	1	AB551_M3a
0.564968984391356	-1.09015178234932	1	AB551_M3a
-8.46172487489461	15.6163303262088	1	AB551_M3a
10.0045753828676	-4.23813024621163	4	AB551_M3a
23.9375279045714	-11.7547979308368	13	AB551_M3a
10.4768069693841	-10.5434734681251	3	AB551_M3a
0.889870870084185	-5.37333765217042	1	AB551_M3a
[truncated: 10,801 more rows]
