# Supplementary material for: Landscapes of cellular phenotypic diversity in breast cancer xenografts and their impact on drug response
Source: Nat Commun. 2021 Mar 31;12:1998. doi: 10.1038/s41467-021-22303-z (PMC8012607; doi:10.1038/s41467-021-22303-z)
Supplement: Supplementary file 3 — Source Data [file 41467_2021_22303_MOESM3_ESM.zip › Source_data/Fig7a.txt]

L1	L2	L3	L4	L5	B1	M1	M2	M3	O1	O2	Unc	ER	Grade	Pam50	IntClust
0	0	0	0	0.181818181818182	0.0454545454545455	0	0.272727272727273	0.272727272727273	0	0.181818181818182	0.0454545454545455	pos	3	Normal	4ER+
0	0.139455782312925	0.00340136054421769	0.0317460317460317	0.586167800453515	0.0102040816326531	0.0136054421768707	0.0158730158730159	0.0748299319727891	0	0.0816326530612245	0.0430839002267574	pos	3	LumA	4ER+
0	0.334558823529412	0.131127450980392	0.213235294117647	0.127450980392157	0.00612745098039216	0.00122549019607843	0.0379901960784314	0.0318627450980392	0.00857843137254902	0.053921568627451	0.053921568627451	pos	2	LumB	3
0	0.202173913043478	0.0228260869565217	0.157608695652174	0.348913043478261	0.0141304347826087	0.016304347826087	0.108695652173913	0.0141304347826087	0.05	0.00760869565217391	0.0576086956521739	pos	3	LumB	7
0.00196947316592811	0.0310192023633678	0.421467257508616	0.0374199901526342	0.0812407680945347	0.131462333825702	0.0142786804529788	0.0497291974396849	0.00837026095519449	0.154111275233875	0.0034465780403742	0.0654849827671098	NA	null	NA	NA
0.0135593220338983	0.454237288135593	0.128813559322034	0.0372881355932203	0.154237288135593	0.0440677966101695	0.0372881355932203	0.0203389830508475	0.0559322033898305	0.0101694915254237	0.00338983050847458	0.0406779661016949	pos	2	LumB	3
0	0	0	0	0.00902378999179656	0.051681706316653	0.414273995077933	0.00984413453650533	0.485643970467596	0	0	0.029532403609516	NA	null	NA	NA
0	0	0.09375	0.09375	0.09375	0.09375	0	0.359375	0.03125	0.15625	0.03125	0.046875	neg	3	Normal	4ER-
0	0.230952380952381	0.0119047619047619	0.164285714285714	0.273809523809524	0.0142857142857143	0.00476190476190476	0.0928571428571429	0.0642857142857143	0.0476190476190476	0.0357142857142857	0.0595238095238095	pos	2	LumB	3
0.00529661016949153	0.230932203389831	0.00635593220338983	0	0.426906779661017	0.013771186440678	0.226694915254237	0.00741525423728814	0.0519067796610169	0	0.00953389830508475	0.0211864406779661	pos	3	LumB	9
0.00943396226415094	0.306603773584906	0.10377358490566	0.0400943396226415	0.0613207547169811	0.00235849056603774	0.0306603773584906	0.139150943396226	0.242924528301887	0.0117924528301887	0.00471698113207547	0.0471698113207547	NA	null	NA	NA
0.0092378752886836	0.754041570438799	0.00577367205542725	0.0196304849884527	0.0796766743648961	0.0023094688221709	0.00115473441108545	0.023094688221709	0.0612009237875289	0.0207852193995381	0	0.023094688221709	neg	2	Her2	3
0	0.0165745856353591	0.00920810313075507	0.0515653775322284	0.112338858195212	0.0994475138121547	0.00920810313075507	0.513812154696133	0.0607734806629834	0.0515653775322284	0.0386740331491713	0.0368324125230203	NA	null	NA	NA
0	0	0	0.00298507462686567	0.0238805970149254	0.155223880597015	0.0298507462686567	0.292537313432836	0.417910447761194	0.00597014925373134	0.0417910447761194	0.0298507462686567	neg	3	Basal	4ER-
0.0026246719160105	0.0538057742782152	0.0236220472440945	0.026246719160105	0.178477690288714	0.241469816272966	0.0446194225721785	0.241469816272966	0.0564304461942257	0.0026246719160105	0.0669291338582677	0.0616797900262467	pos	2	Normal	8
0.014145810663765	0.00217627856365615	0.0478781284004353	0	0.073993471164309	0.423286180631121	0.0892274211099021	0.122959738846572	0.16974972796518	0.00108813928182807	0.0184983677910773	0.0369967355821545	pos	3	LumB	10
0.00138600138600139	0.197505197505198	0.00138600138600139	0.000693000693000693	0.631323631323631	0.0187110187110187	0.0277200277200277	0.0103950103950104	0.0582120582120582	0.00207900207900208	0.0256410256410256	0.0249480249480249	pos	2	LumB	3
0.0753880266075388	0.150776053215078	0.00443458980044346	0	0.157427937915743	0.124168514412417	0.0133037694013304	0.0221729490022173	0.385809312638581	0	0.024390243902439	0.0421286031042129	NA	null	NA	NA
0.0278086763070078	0.102335928809789	0.0923248053392658	0.0255839822024472	0.195773081201335	0.191323692992214	0.145717463848721	0.0289210233592881	0.0778642936596218	0.00333704115684093	0.0622914349276974	0.0467185761957731	NA	null	NA	NA
0.016	0.279111111111111	0.161777777777778	0.0408888888888889	0.0844444444444444	0.0933333333333333	0.0275555555555556	0.0977777777777778	0.115555555555556	0.032	0.00444444444444444	0.0471111111111111	pos	2	LumB	3
0	0.163265306122449	0.00291545189504373	0.00583090379008746	0.396501457725948	0.0116618075801749	0.0116618075801749	0.0087463556851312	0.169096209912536	0	0.180758017492711	0.0495626822157434	NA	null	NA	NA
0	0.0673076923076923	0.0153846153846154	0.272115384615385	0.282692307692308	0.0346153846153846	0.0115384615384615	0.0846153846153846	0.00961538461538462	0.0615384615384615	0.0865384615384615	0.0740384615384615	pos	2	LumB	8
0	0.222857142857143	0.0019047619047619	0.0571428571428571	0.373333333333333	0.00380952380952381	0.0019047619047619	0.12952380952381	0.118095238095238	0.0152380952380952	0.0266666666666667	0.0495238095238095	pos	2	LumB	4ER+
0.146505376344086	0.0188172043010753	0.162634408602151	0.00940860215053763	0.155913978494624	0.287634408602151	0.00672043010752688	0.0241935483870968	0.0645161290322581	0.0483870967741935	0.00672043010752688	0.0685483870967742	NA	null	NA	NA
0.00344036697247706	0.396788990825688	0.0149082568807339	0.0378440366972477	0.282110091743119	0.00573394495412844	0.00344036697247706	0.0309633027522936	0.0538990825688073	0.121559633027523	0.0160550458715596	0.033256880733945	pos	3	LumB	1
0.0414651002073255	0.0815480304077402	0.248790601243953	0.0304077401520387	0.0490670352453352	0.151347615756738	0.0131306150656531	0.0421561852107809	0.022805805114029	0.242570836212854	0.0124395300621977	0.0642709053213545	pos	3	Basal	9
0.00650759219088937	0.160520607375271	0.355748373101952	0.0911062906724512	0.0281995661605206	0.00650759219088937	0	0.156182212581345	0.0390455531453362	0.10412147505423	0.00433839479392625	0.0477223427331887	pos	1	LumA	3
0.00218340611353712	0.290393013100437	0	0.0131004366812227	0.491266375545852	0.0611353711790393	0.00655021834061135	0.0393013100436681	0.0327510917030568	0.0174672489082969	0.00436681222707424	0.0414847161572052	pos	3	LumA	3
0	0.12781954887218	0.24812030075188	0.18546365914787	0.0952380952380952	0.0025062656641604	0	0.112781954887218	0.037593984962406	0.087719298245614	0.0025062656641604	0.100250626566416	pos	2	LumA	8
0	0	0	0	0.10955710955711	0.447552447552448	0.041958041958042	0.0396270396270396	0.0979020979020979	0	0.20979020979021	0.0536130536130536	neg	3	Basal	10
0	0.024364406779661	0.0201271186440678	0.086864406779661	0.0307203389830508	0.0148305084745763	0.00423728813559322	0.373940677966102	0.0550847457627119	0.0836864406779661	0.253177966101695	0.0529661016949153	pos	2	Normal	6
0.00183318056828598	0.201649862511457	0.121906507791017	0.153070577451879	0.075160403299725	0.113657195233731	0.0430797433547204	0.0953253895508708	0.0650779101741522	0.0146654445462878	0.0329972502291476	0.0815765352887259	pos	2	LumA	1
0.00206327372764787	0	0.000687757909215956	0	0.00137551581843191	0.15474552957359	0.00825309491059147	0.585969738651995	0.107290233837689	0.0990371389270977	0.0165061898211829	0.0240715268225585	NA	null	NA	NA
0	0.152365677626303	0.0368885324779471	0.163592622293504	0.196471531676022	0.0272654370489174	0.02485966319166	0.162790697674419	0.0649558941459503	0.0128307939053729	0.0970328789093825	0.0609462710505213	pos	2	LumB	7
0	0.0888324873096447	0.106598984771574	0.142131979695431	0.200507614213198	0.0532994923857868	0.0228426395939086	0.17258883248731	0.0888324873096447	0.0304568527918782	0.0532994923857868	0.0406091370558376	pos	3	LumB	9
0	0.0214723926380368	0.122699386503067	0.0705521472392638	0.0184049079754601	0.0122699386503067	0.0153374233128834	0.56441717791411	0.0214723926380368	0.098159509202454	0.0276073619631902	0.0276073619631902	pos	2	LumA	8
0.0369609856262834	0.26694045174538	0.0123203285420945	0.0451745379876797	0.080082135523614	0.0143737166324435	0.0616016427104723	0.0574948665297741	0.386036960985626	0.00410677618069815	0.00410677618069815	0.0308008213552361	pos	1	LumA	8
0	0.0693581780538302	0.020703933747412	0.0952380952380952	0.274327122153209	0.015527950310559	0.005175983436853	0.304347826086957	0.0527950310559006	0.098343685300207	0.0279503105590062	0.036231884057971	pos	3	LumB	1
0	0.26980198019802	0.025990099009901	0.0173267326732673	0.361386138613861	0.0099009900990099	0.0396039603960396	0.0495049504950495	0.142326732673267	0.00618811881188119	0.0581683168316832	0.0198019801980198	pos	2	LumA	8
0.00388098318240621	0.102199223803364	0.182406209573092	0.146183699870634	0.161707632600259	0.155239327296248	0.0439844760672704	0.036222509702458	0.0310478654592497	0.0284605433376455	0.0245795601552393	0.0840879689521345	pos	2	LumA	8
0.0188679245283019	0.292452830188679	0.00943396226415094	0.0188679245283019	0.0943396226415094	0.00943396226415094	0.00943396226415094	0.122641509433962	0.367924528301887	0.00943396226415094	0	0.0471698113207547	pos	2	Normal	3
0	0.464028776978417	0.0431654676258993	0.0575539568345324	0.0935251798561151	0.00359712230215827	0.00719424460431655	0.0899280575539568	0.172661870503597	0.00719424460431655	0.0215827338129496	0.039568345323741	pos	2	Normal	3
0.00149476831091181	0.64424514200299	0.0807174887892377	0.0523168908819133	0.0837070254110613	0.0119581464872945	0.00149476831091181	0.0328849028400598	0.0134529147982063	0.00298953662182362	0.0269058295964126	0.0478325859491779	pos	1	LumA	5
0.00345224395857307	0.0414269275028769	0.41542002301496	0.0794016110471807	0.0287686996547756	0.0218642117376295	0.0287686996547756	0.200230149597238	0.0828538550057537	0.0586881472957422	0.00230149597238205	0.0368239355581128	pos	3	LumA	8
0.0459518599562363	0	0.00656455142231947	0	0.0262582056892779	0.564551422319475	0.170678336980306	0.0196936542669584	0.12910284463895	0	0.00218818380743982	0.0350109409190372	NA	null	NA	NA
0	0	0	0	0	0	0	0	1	0	0	0	pos	1	LumA	8
0.0113636363636364	0.457575757575758	0.115151515151515	0.0727272727272727	0.132575757575758	0.0257575757575758	0.0166666666666667	0.0325757575757576	0.0356060606060606	0.0303030303030303	0.0121212121212121	0.0575757575757576	pos	3	LumB	8
0.00306044376434583	0.197398622800306	0.0757459831675593	0.0229533282325937	0.280030604437643	0.103289977046672	0.125478194338179	0.0153022188217292	0.018362662586075	0.00306044376434583	0.0971690895179801	0.0581484315225708	pos	3	LumB	2
0.00431034482758621	0.427801724137931	0.0118534482758621	0.0129310344827586	0.185344827586207	0.0129310344827586	0.0237068965517241	0.0829741379310345	0.200431034482759	0.0021551724137931	0.0107758620689655	0.0247844827586207	pos	2	LumA	3
0	0.191253644314869	0.0822157434402332	0.198250728862974	0.200583090379009	0.0892128279883382	0.00932944606413994	0.0338192419825073	0.0087463556851312	0.116618075801749	0.00524781341107872	0.0647230320699708	NA	null	NA	NA
0.00903614457831325	0.183734939759036	0.204819277108434	0.0692771084337349	0.0903614457831325	0.036144578313253	0.0301204819277108	0.180722891566265	0.0933734939759036	0.0331325301204819	0.0210843373493976	0.0481927710843374	pos	2	LumA	3
0	0.0164609053497942	0.213991769547325	0.242798353909465	0.0452674897119342	0.0246913580246914	0	0.160493827160494	0.0493827160493827	0.123456790123457	0.0411522633744856	0.0823045267489712	pos	2	LumA	3
0.0341463414634146	0.347038327526132	0.134494773519164	0.0174216027874564	0.16794425087108	0.0599303135888502	0.0766550522648084	0.00905923344947735	0.0362369337979094	0	0.0466898954703833	0.070383275261324	pos	2	LumB	8
0.00675675675675676	0.0337837837837838	0.391891891891892	0.0135135135135135	0.0405405405405405	0.128378378378378	0.00675675675675676	0.202702702702703	0.0202702702702703	0.108108108108108	0.00675675675675676	0.0405405405405405	NA	null	NA	NA
0	0.113737075332349	0.0886262924667651	0.265878877400295	0.223042836041359	0.0709010339734121	0.00443131462333826	0.0398818316100443	0.00147710487444609	0.0753323485967504	0.017725258493353	0.0989660265878877	pos	2	LumA	1
0.00093984962406015	0.0075187969924812	0.00845864661654135	0.00281954887218045	0.0554511278195489	0.193609022556391	0.329887218045113	0.0451127819548872	0.0253759398496241	0	0.265037593984962	0.0657894736842105	pos	3	LumA	9
0.0368663594470046	0.0814132104454685	0.339477726574501	0.0384024577572965	0.0721966205837174	0.14900153609831	0.0291858678955453	0.0230414746543779	0.0537634408602151	0.0737327188940092	0.032258064516129	0.0706605222734255	pos	3	LumB	8
0.00536193029490617	0.0134048257372654	0.388739946380697	0.00804289544235925	0.0214477211796247	0.0536193029490617	0.0294906166219839	0.292225201072386	0.107238605898123	0.0616621983914209	0.00268096514745308	0.0160857908847185	pos	2	LumA	3
0.0010515247108307	0	0.0010515247108307	0	0.00525762355415352	0.22397476340694	0.19348054679285	0.13459516298633	0.354363827549947	0	0.0347003154574132	0.0515247108307045	pos	2	Basal	4ER+
0.108695652173913	0.271739130434783	0.0434782608695652	0	0.0326086956521739	0.0108695652173913	0	0.0217391304347826	0.489130434782609	0.0108695652173913	0	0.0108695652173913	pos	3	LumB	2
0	0	0	0	0	0	0	0.625	0	0	0.375	0	neg	3	Her2	4ER-
0	0	0	0	0	0.0416666666666667	0	0.75	0.166666666666667	0	0	0.0416666666666667	NA	null	Basal	4ER-
0	0.52760736196319	0.116564417177914	0.138036809815951	0.0429447852760736	0	0.00613496932515337	0.0122699386503067	0.0552147239263804	0.00613496932515337	0.0122699386503067	0.0828220858895705	pos	2	LumA	4ER+
0.00221729490022173	0.00221729490022173	0.00443458980044346	0	0	0.181818181818182	0.00665188470066519	0.0598669623059867	0.00221729490022173	0.707317073170732	0.0155210643015521	0.0177383592017738	neg	3	Basal	10
0	0.00118623962040332	0.0177935943060498	0	0.0403321470937129	0.792408066429419	0.0106761565836299	0.0688018979833926	0.0189798339264531	0.0166073546856465	0.0118623962040332	0.0213523131672598	NA	null	NA	NA
0	0.115384615384615	0.230769230769231	0	0	0.0384615384615385	0	0.0769230769230769	0.384615384615385	0	0	0.153846153846154	pos	2	LumA	7
0	0	0.00184162062615101	0	0.00184162062615101	0.156537753222836	0.25414364640884	0.475138121546961	0.0810313075506446	0	0.00368324125230203	0.0257826887661142	neg	3	Basal	10
0	0	0	0	0	0	0	0.6	0.333333333333333	0	0	0.0666666666666667	neg	3	Basal	10
0	0.307448494453249	0.123613312202853	0.0729001584786054	0.125198098256735	0.0412044374009509	0.03486529318542	0.110935023771791	0.0538827258320127	0.0126782884310618	0.0713153724247227	0.045958795562599	pos	3	LumA	5
0	0.00396825396825397	0.238095238095238	0.0158730158730159	0.0396825396825397	0.313492063492063	0.0238095238095238	0.25	0.0198412698412698	0.00396825396825397	0.0198412698412698	0.0714285714285714	pos	3	LumA	4ER+
0.00659630606860158	0.154353562005277	0.0402374670184697	0.0725593667546174	0.340369393139842	0.120712401055409	0.0323218997361478	0.0389182058047493	0.0369393139841689	0.0277044854881266	0.0771767810026385	0.0521108179419525	pos	3	LumB	9
0.0018796992481203	0.43796992481203	0.107142857142857	0.0413533834586466	0.184210526315789	0.0150375939849624	0.0714285714285714	0.0263157894736842	0.0582706766917293	0	0.0150375939849624	0.0413533834586466	pos	3	Normal	4ER+
0	0.0224719101123595	0.0561797752808989	0.0337078651685393	0.0561797752808989	0	0.0112359550561798	0.561797752808989	0.0898876404494382	0	0.134831460674157	0.0337078651685393	pos	2	Normal	4ER+
0	0.142857142857143	0.00549450549450549	0.021978021978022	0.0714285714285714	0.0164835164835165	0.043956043956044	0.104395604395604	0.549450549450549	0.00549450549450549	0.021978021978022	0.0164835164835165	pos	1	LumA	3
0	0.0526315789473684	0.0526315789473684	0	0.210526315789474	0.0526315789473684	0	0.105263157894737	0.315789473684211	0	0.105263157894737	0.105263157894737	pos	3	LumB	7
0.00791139240506329	0.00474683544303797	0	0	0.0379746835443038	0.208860759493671	0.167721518987342	0.319620253164557	0.193037974683544	0	0.0189873417721519	0.0411392405063291	neg	3	Basal	4ER-
0.0045662100456621	0.0334855403348554	0.167427701674277	0.13089802130898	0.17351598173516	0.203957382039574	0.0121765601217656	0.0806697108066971	0.0258751902587519	0.0441400304414003	0.0624048706240487	0.060882800608828	pos	1	LumA	6
0	0.0512820512820513	0.0267558528428094	0.144927536231884	0.328874024526198	0.0379041248606466	0.00334448160535117	0.109253065774805	0.0836120401337793	0.0356744704570792	0.131549609810479	0.0468227424749164	pos	3	LumA	1
0	0.180672268907563	0.0588235294117647	0.239495798319328	0.0609243697478992	0.00630252100840336	0.00420168067226891	0.107142857142857	0.0840336134453782	0.121848739495798	0.0819327731092437	0.0546218487394958	pos	2	LumA	6
0.0120300751879699	0.00300751879699248	0.0135338345864662	0	0.168421052631579	0.174436090225564	0.512781954887218	0.0315789473684211	0.0511278195488722	0	0.00300751879699248	0.0300751879699248	pos	3	LumB	1
0.00327868852459016	0.0109289617486339	0.0557377049180328	0.00109289617486339	0.00109289617486339	0.0207650273224044	0.00109289617486339	0.201092896174863	0.0218579234972678	0.648087431693989	0.0163934426229508	0.0185792349726776	neg	3	Basal	4ER-
0.0197585071350165	0.529088913282108	0.0526893523600439	0.017563117453348	0.216245883644347	0.00878155872667398	0.0307354555433589	0.00768386388583974	0.0559824368825467	0.00329308452250274	0.00439077936333699	0.0537870472008782	pos	2	LumA	8
0.0160965794768612	0.0603621730382294	0.492957746478873	0.0533199195171026	0.0321931589537223	0.079476861167002	0.0211267605633803	0.079476861167002	0.0291750503018109	0.0603621730382294	0.0120724346076459	0.0633802816901408	pos	2	LumA	7
0.000680272108843537	0.026530612244898	0.146938775510204	0.0163265306122449	0.197278911564626	0.403401360544218	0.0653061224489796	0.045578231292517	0.0170068027210884	0.00680272108843537	0.026530612244898	0.0476190476190476	NA	null	NA	NA
0	0.0526315789473684	0.120300751879699	0.150375939849624	0.105263157894737	0.0601503759398496	0.0150375939849624	0.112781954887218	0.112781954887218	0.150375939849624	0.037593984962406	0.0827067669172932	NA	null	NA	NA
0	0.272407045009785	0.148336594911937	0.126027397260274	0.0684931506849315	0.0101761252446184	0.00665362035225049	0.124853228962818	0.0180039138943249	0.144031311154599	0.00704500978473581	0.073972602739726	pos	2	LumA	4ER+
0.0324074074074074	0.029320987654321	0.265432098765432	0.037037037037037	0.0540123456790123	0.16820987654321	0.00771604938271605	0.109567901234568	0.029320987654321	0.195987654320988	0.00925925925925926	0.0617283950617284	pos	3	LumB	9
0	0.0777511961722488	0.119617224880383	0.208133971291866	0.0657894736842105	0.0263157894736842	0.00598086124401914	0.361244019138756	0.0334928229665072	0.0490430622009569	0.00837320574162679	0.0442583732057416	NA	null	NA	NA
0.00565610859728507	0.0791855203619909	0.0656108597285068	0.158371040723982	0.19683257918552	0.0576923076923077	0.00339366515837104	0.161764705882353	0.0429864253393665	0.119909502262443	0.0339366515837104	0.0746606334841629	pos	2	Her2	3
0.00917431192660551	0.0252293577981651	0.16743119266055	0.018348623853211	0.137614678899083	0.321100917431193	0.0252293577981651	0.165137614678899	0.0481651376146789	0.0206422018348624	0.0229357798165138	0.0389908256880734	pos	3	Normal	6
0.00359712230215827	0	0	0	0.00359712230215827	0.294964028776978	0.0341726618705036	0.37410071942446	0.12589928057554	0.0683453237410072	0.0611510791366906	0.0341726618705036	NA	null	NA	NA
0	0.000868055555555556	0	0	0.00260416666666667	0.803819444444444	0.0711805555555556	0.0772569444444444	0.0251736111111111	0.00173611111111111	0.00434027777777778	0.0130208333333333	neg	3	Basal	10
0	0.0793650793650794	0.251700680272109	0.131519274376417	0.163265306122449	0.0226757369614512	0.00453514739229025	0.158730158730159	0.0612244897959184	0.0136054421768707	0.036281179138322	0.0770975056689342	pos	1	Normal	4ER+
0	0.0181818181818182	0	0	0.236363636363636	0.0727272727272727	0	0.172727272727273	0.0818181818181818	0.00909090909090909	0.3	0.109090909090909	pos	3	LumB	3
0	0.117052023121387	0.00867052023121387	0.0708092485549133	0.398843930635838	0.108381502890173	0.0187861271676301	0.0823699421965318	0.0708092485549133	0.0361271676300578	0.00722543352601156	0.0809248554913295	pos	2	LumA	3
0.0265339966832504	0.0107794361525705	0.58955223880597	0	0.00912106135986733	0.101990049751244	0.153399668325041	0.0522388059701493	0.0140961857379768	0.0066334991708126	0.00414593698175788	0.0315091210613599	pos	3	LumB	6
0	0	0.0333333333333333	0	0.0333333333333333	0	0.0333333333333333	0.3	0.5	0	0.0333333333333333	0.0666666666666667	pos	3	LumB	9
0.00494233937397035	0.181219110378913	0.00329489291598023	0.00329489291598023	0.387149917627677	0.0197693574958814	0.0840197693574959	0.0197693574958814	0.250411861614498	0	0.00658978583196046	0.0395387149917628	pos	3	LumB	8
0	0.00840336134453781	0.0420168067226891	0	0	0	0	0.184873949579832	0.722689075630252	0	0	0.0420168067226891	pos	3	LumA	3
0	0.00166666666666667	0.005	0	0.0216666666666667	0.333333333333333	0.0333333333333333	0.481666666666667	0.0966666666666667	0	0.00166666666666667	0.025	neg	3	Basal	10
0	0.198952879581152	0.0104712041884817	0.0235602094240838	0.50261780104712	0.0130890052356021	0.00261780104712042	0.0549738219895288	0.0209424083769634	0.107329842931937	0.00785340314136126	0.0575916230366492	neg	3	Basal	5
0.00550206327372765	0.31636863823934	0.015130674002751	0.0302613480055021	0.288858321870702	0.0797799174690509	0.0233837689133425	0.0742778541953232	0.0646492434662999	0.0288858321870702	0.0220082530949106	0.0508940852819807	pos	3	LumA	4ER+
0.000955109837631328	0.0248328557784145	0.479465138490926	0.0162368672397326	0.00955109837631328	0.000955109837631328	0.00191021967526266	0.375358166189112	0.0334288443170965	0.0334288443170965	0.00477554918815664	0.0191021967526266	pos	3	LumA	7
0	0	0	0	0	0	0	0.25	0.75	0	0	0	pos	1	LumA	3
0	0.0425531914893617	0.0780141843971631	0	0.0283687943262411	0.00709219858156028	0	0.24822695035461	0.333333333333333	0.00709219858156028	0.226950354609929	0.0283687943262411	pos	2	Normal	3
0	0.00148148148148148	0.00444444444444444	0	0.00296296296296296	0.142222222222222	0.00444444444444444	0.728888888888889	0.0874074074074074	0	0.0162962962962963	0.0118518518518519	neg	3	Basal	10
0	0.197478991596639	0.226890756302521	0	0.0126050420168067	0.00420168067226891	0.00840336134453781	0.0882352941176471	0.428571428571429	0	0.0168067226890756	0.0168067226890756	NA	null	NA	NA
0	0	0	0	0	0	0	0.35	0.55	0	0.05	0.05	NA	null	NA	NA
0	0	0	0	0	0.0833333333333333	0	0	0.916666666666667	0	0	0	pos	3	Basal	10
0.00255427841634738	0.353767560664112	0.0485312899106003	0.0613026819923372	0.241379310344828	0.0945083014048531	0.0357598978288633	0.0217113665389527	0.0395913154533844	0.00255427841634738	0.0434227330779055	0.0549169859514687	NA	null	NA	NA
0.0844854070660522	0.324116743471582	0.251920122887865	0.032258064516129	0.0368663594470046	0.0384024577572965	0.0337941628264209	0.0506912442396313	0.0737327188940092	0.0168970814132104	0	0.0568356374807988	pos	3	LumB	1
0.0019047619047619	0.177142857142857	0	0	0.739047619047619	0.00571428571428571	0.00380952380952381	0.0019047619047619	0.0247619047619048	0	0.0171428571428571	0.0285714285714286	pos	3	Normal	4ER+
0.023109243697479	0.0399159663865546	0.0987394957983193	0.110644257703081	0.271008403361345	0.161764705882353	0.00840336134453781	0.0651260504201681	0.0476190476190476	0.0623249299719888	0.0476190476190476	0.0637254901960784	neg	3	Her2	4ER-
0.0021978021978022	0.0197802197802198	0.0197802197802198	0.0153846153846154	0.0131868131868132	0.0043956043956044	0.0021978021978022	0.808791208791209	0.0879120879120879	0.00659340659340659	0.00659340659340659	0.0131868131868132	pos	null	Normal	4ER+
0.00357142857142857	0	0.0178571428571429	0	0.00714285714285714	0.378571428571429	0.103571428571429	0.0357142857142857	0.0357142857142857	0.00357142857142857	0.353571428571429	0.0607142857142857	pos	3	LumA	4ER+
0	0.210169491525424	0.108474576271186	0.257627118644068	0.0440677966101695	0	0	0.0474576271186441	0.0779661016949153	0.172881355932203	0.00677966101694915	0.0745762711864407	pos	3	LumA	4ER+
0.00793650793650794	0.171957671957672	0.0304232804232804	0.121693121693122	0.423280423280423	0.0211640211640212	0.00264550264550265	0.0185185185185185	0.0436507936507936	0.00396825396825397	0.0886243386243386	0.0661375661375661	pos	2	LumB	1
0	0.0283882783882784	0.159340659340659	0.244505494505494	0.0457875457875458	0.00641025641025641	0.00274725274725275	0.232600732600733	0.0100732600732601	0.211538461538462	0.00641025641025641	0.0521978021978022	pos	2	LumA	8
0	0	0	0	0	0	0	0	1	0	0	0	pos	1	Normal	4ER+
0.0355731225296443	0.0118577075098814	0.233201581027668	0.0197628458498024	0.0237154150197628	0.41897233201581	0.0276679841897233	0.0434782608695652	0.0513833992094862	0.0632411067193676	0.0316205533596838	0.0395256916996047	NA	null	LumA	3
0.00150375939849624	0.0736842105263158	0.037593984962406	0.189473684210526	0.242105263157895	0.0511278195488722	0	0.0541353383458647	0.0481203007518797	0.204511278195489	0.0511278195488722	0.0466165413533835	pos	2	LumA	8
0	0	0.0952380952380952	0	0	0	0	0.142857142857143	0.619047619047619	0	0.0952380952380952	0.0476190476190476	NA	2	LumA	2
0.000929368029739777	0.386617100371747	0.00185873605947955	0.140334572490706	0.276022304832714	0.016728624535316	0.00185873605947955	0.0223048327137546	0.025092936802974	0.0780669144981413	0.00371747211895911	0.0464684014869888	pos	2	LumA	8
0	0.211796246648794	0.00268096514745308	0.0134048257372654	0.394101876675603	0.00536193029490617	0	0.0616621983914209	0.0911528150134048	0	0.187667560321716	0.032171581769437	pos	3	LumA	5
0	0	0	0	0.00336700336700337	0.0269360269360269	0.0202020202020202	0.616161616161616	0.286195286195286	0	0.0235690235690236	0.0235690235690236	NA	null	NA	NA
0.039426523297491	0.010752688172043	0	0.003584229390681	0.00716845878136201	0.189964157706093	0.0931899641577061	0.139784946236559	0.415770609318996	0.003584229390681	0.0501792114695341	0.046594982078853	neg	3	Basal	10
0	0	0	0	0	0.0227272727272727	0	0.590909090909091	0.272727272727273	0	0.0681818181818182	0.0454545454545455	pos	1	LumA	3
0	0.130434782608696	0.185133239831697	0.122019635343619	0.0575035063113604	0.00561009817671809	0.0112201963534362	0.312762973352034	0.0659186535764376	0.0112201963534362	0.0350631136044881	0.0631136044880785	NA	null	NA	NA
0	0	0.0170454545454545	0.00568181818181818	0.136363636363636	0.255681818181818	0.0113636363636364	0.255681818181818	0.0568181818181818	0.00568181818181818	0.221590909090909	0.0340909090909091	pos	3	Basal	4ER+
0	0.351063829787234	0	0.0531914893617021	0.287234042553192	0	0	0.0212765957446809	0.0638297872340425	0.0106382978723404	0.138297872340426	0.074468085106383	NA	2	LumB	8
0	0.0846994535519126	0.00819672131147541	0.146174863387978	0.323770491803279	0.0887978142076503	0.0109289617486339	0.166666666666667	0.0341530054644809	0.0191256830601093	0.0560109289617486	0.0614754098360656	pos	2	LumB	8
0	0	0.125	0	0	0	0	0.125	0.75	0	0	0	pos	1	Normal	4ER+
0	0.135355892648775	0.014002333722287	0.157526254375729	0.320886814469078	0.0315052508751459	0.0186697782963827	0.129521586931155	0.073512252042007	0.0210035005834306	0.0420070011668611	0.0560093348891482	pos	null	LumA	3
0	0.0187590187590188	0.24963924963925	0.148629148629149	0.0144300144300144	0.00432900432900433	0	0.212121212121212	0.0735930735930736	0.194805194805195	0.00865800865800866	0.075036075036075	NA	null	NA	NA
0	0.205882352941176	0.112941176470588	0.171764705882353	0.365882352941176	0.00941176470588235	0.00470588235294118	0.00823529411764706	0.0117647058823529	0.0470588235294118	0.00823529411764706	0.0541176470588235	pos	3	LumA	8
0.00510204081632653	0.188775510204082	0	0.00510204081632653	0.295918367346939	0.0459183673469388	0.0204081632653061	0.0714285714285714	0.306122448979592	0.0204081632653061	0.0102040816326531	0.0306122448979592	neg	3	Her2	10
0.0022271714922049	0.0378619153674833	0.0356347438752784	0.155902004454343	0.246102449888641	0.11804008908686	0.00779510022271715	0.122494432071269	0.032293986636971	0.174832962138085	0.010022271714922	0.0567928730512249	NA	null	NA	NA
0	0	0	0	0	0	0	0	0.5	0	0.5	0	NA	null	NA	NA
0	0.168336673346693	0.00200400801603206	0.00601202404809619	0.619238476953908	0.0180360721442886	0.0220440881763527	0.0160320641282565	0.0561122244488978	0.00200400801603206	0.062124248496994	0.0280561122244489	NA	null	NA	NA
0	0.0985915492957746	0	0.0352112676056338	0.0422535211267606	0	0.00704225352112676	0.133802816901408	0.267605633802817	0.0140845070422535	0.380281690140845	0.0211267605633803	NA	null	NA	NA
0.00162074554294976	0.0713128038897893	0.00972447325769854	0.00486223662884927	0.209076175040519	0.0210696920583468	0.0129659643435981	0.0502431118314425	0.0680713128038898	0.00162074554294976	0.513776337115073	0.0356564019448947	NA	null	NA	NA
0	0.0440414507772021	0.479274611398964	0.0414507772020725	0.0647668393782383	0.0310880829015544	0	0.150259067357513	0.0699481865284974	0.0492227979274611	0.0207253886010363	0.0492227979274611	pos	1	LumA	3
0	0.25	0.0192307692307692	0	0.0769230769230769	0	0	0.134615384615385	0.153846153846154	0	0.326923076923077	0.0384615384615385	pos	3	LumA	7
0.00674157303370787	0	0.00898876404494382	0	0.00449438202247191	0.253932584269663	0.103370786516854	0.251685393258427	0.231460674157303	0	0.0898876404494382	0.049438202247191	neg	3	Basal	9
0.0559701492537313	0.132462686567164	0.0205223880597015	0	0.0111940298507463	0.00373134328358209	0.0130597014925373	0.0242537313432836	0.725746268656716	0.00186567164179104	0	0.0111940298507463	pos	null	LumA	3
0	0.248770894788594	0.0137659783677483	0.0580137659783677	0.514257620452311	0.00196656833824975	0.00294985250737463	0.0314650934119961	0.0412979351032448	0.00688298918387414	0.0471976401179941	0.0334316617502458	pos	3	Her2	7
0	0.0654205607476635	0.00934579439252336	0	0.0934579439252336	0.0186915887850467	0.00934579439252336	0.0747663551401869	0.0280373831775701	0	0.672897196261682	0.0280373831775701	pos	null	LumA	7
0	0.230125523012552	0.165271966527197	0.135983263598326	0.240585774058577	0.0439330543933054	0	0.0251046025104603	0.0376569037656904	0.0334728033472803	0.0230125523012552	0.0648535564853557	NA	3	Her2	9
0	0	0	0	0	0	0	0	1	0	0	0	pos	2	Basal	4ER+
0	0.294930875576037	0.0898617511520737	0.223502304147465	0.0368663594470046	0	0	0.124423963133641	0.0714285714285714	0.0898617511520737	0.0184331797235023	0.0506912442396313	pos	3	LumB	9
0.0455927051671733	0.194528875379939	0.142857142857143	0.0699088145896656	0.0455927051671733	0.0182370820668693	0.00303951367781155	0.148936170212766	0.142857142857143	0.133738601823708	0.00303951367781155	0.0516717325227964	neg	3	Basal	4ER-
0.0155038759689922	0.0387596899224806	0	0	0.479512735326689	0.0586932447397564	0.0166112956810631	0.0121816168327796	0.322259136212625	0.00221483942414175	0.0110741971207087	0.0431893687707641	pos	3	LumB	10
0	0.0338389731621937	0.00233372228704784	0.0105017502917153	0.136522753792299	0.0233372228704784	0.00116686114352392	0.277712952158693	0.317386231038506	0.00816802800466744	0.138856476079347	0.0501750291715286	NA	null	NA	NA
0	0.175054704595186	0	0.00218818380743982	0.62472647702407	0.00218818380743982	0.0175054704595186	0.00328227571115974	0.0984682713347921	0	0.0339168490153173	0.0426695842450766	pos	3	LumB	8
0	0	0	0	0	0	0	0	1	0	0	0	pos	2	LumA	8
0	0	0.00766283524904215	0.053639846743295	0.0727969348659004	0.0114942528735632	0.00766283524904215	0.452107279693487	0.0613026819923372	0.0191570881226054	0.264367816091954	0.0498084291187739	NA	null	NA	NA
0.00411522633744856	0.164609053497942	0.0452674897119342	0.189300411522634	0.11522633744856	0.0205761316872428	0.0329218106995885	0.127572016460905	0.148148148148148	0.0164609053497942	0.0823045267489712	0.0534979423868313	pos	1	Normal	4ER+
0	0	0.00260416666666667	0.00260416666666667	0.130208333333333	0.104166666666667	0.00651041666666667	0.131510416666667	0.0221354166666667	0	0.561197916666667	0.0390625	NA	null	NA	NA
0.00434782608695652	0	0	0.00434782608695652	0.0304347826086957	0.165217391304348	0.0391304347826087	0.169565217391304	0.521739130434783	0.00434782608695652	0.0217391304347826	0.0391304347826087	pos	3	Basal	10
0	0.209090909090909	0.0431818181818182	0.129545454545455	0.0681818181818182	0	0.0170454545454545	0.273863636363636	0.152272727272727	0.0284090909090909	0.0306818181818182	0.0477272727272727	pos	1	Normal	4ER+
0	0.368421052631579	0	0	0.0789473684210526	0.0043859649122807	0.0043859649122807	0.0131578947368421	0.495614035087719	0	0	0.0350877192982456	pos	2	Normal	7
0	0.23394495412844	0.00458715596330275	0.0779816513761468	0.408256880733945	0.00917431192660551	0.00458715596330275	0.0917431192660551	0.0596330275229358	0.00458715596330275	0.0458715596330275	0.0596330275229358	pos	3	Normal	4ER+
0.000693000693000693	0.226611226611227	0.0471240471240471	0.153846153846154	0.266805266805267	0.0187110187110187	0.0159390159390159	0.0928620928620929	0.0512820512820513	0.0304920304920305	0.0297990297990298	0.0658350658350658	pos	3	LumB	1
0	0.0398706896551724	0.257543103448276	0.160560344827586	0.00754310344827586	0.0237068965517241	0.00862068965517241	0.299568965517241	0.0161637931034483	0.122844827586207	0.00646551724137931	0.0571120689655172	pos	2	Normal	4ER+
0.032051282051282	0.416666666666667	0.217948717948718	0.0769230769230769	0.00641025641025641	0.0128205128205128	0.00641025641025641	0.0897435897435897	0.0576923076923077	0.0128205128205128	0.00641025641025641	0.0641025641025641	pos	3	LumA	4ER+
0.00193798449612403	0	0.0775193798449612	0.00387596899224806	0.00581395348837209	0.211240310077519	0.0523255813953488	0.341085271317829	0.187984496124031	0.0251937984496124	0.0523255813953488	0.0406976744186047	pos	2	LumB	7
0	0.357894736842105	0.0842105263157895	0.105263157894737	0.189473684210526	0.0105263157894737	0.0210526315789474	0.0842105263157895	0.0210526315789474	0.0210526315789474	0.0736842105263158	0.0315789473684211	pos	2	Normal	1
0	0	0	0	0.0065359477124183	0.202614379084967	0.0261437908496732	0.464052287581699	0.222222222222222	0.0261437908496732	0.0196078431372549	0.0326797385620915	pos	3	Basal	4ER+
0	0.014018691588785	0.546728971962617	0.0233644859813084	0.00934579439252336	0.00934579439252336	0.00467289719626168	0.308411214953271	0.00934579439252336	0.0233644859813084	0.00934579439252336	0.0420560747663551	pos	1	LumA	8
0.00108695652173913	0.0619565217391304	0.00326086956521739	0.233695652173913	0.245652173913043	0.0554347826086957	0.00108695652173913	0.152173913043478	0.0326086956521739	0.133695652173913	0.0358695652173913	0.0434782608695652	pos	3	LumB	5
0.0015600624024961	0.274570982839314	0.0202808112324493	0.0187207488299532	0.388455538221529	0.062402496099844	0.0124804992199688	0.0374414976599064	0.0358814352574103	0.0499219968798752	0.0639625585023401	0.0343213728549142	neg	3	Her2	9
0	0.291666666666667	0.133333333333333	0.0166666666666667	0.0333333333333333	0.0166666666666667	0.0166666666666667	0.0833333333333333	0.333333333333333	0	0.0333333333333333	0.0416666666666667	pos	2	Normal	4ER+
0.0873015873015873	0.338624338624339	0.0767195767195767	0.00793650793650794	0.142857142857143	0.0396825396825397	0.0185185185185185	0.0740740740740741	0.166666666666667	0.00264550264550265	0	0.044973544973545	NA	null	NA	NA
0.0591966173361522	0.0169133192389006	0.00422832980972516	0	0.0845665961945032	0.19661733615222	0.520084566596195	0.00422832980972516	0.0190274841437632	0	0.0380549682875264	0.0570824524312896	NA	null	NA	NA
0	0.0909090909090909	0.00233100233100233	0.0116550116550117	0.339160839160839	0.00582750582750583	0.0151515151515152	0.0174825174825175	0.0571095571095571	0	0.405594405594406	0.0547785547785548	pos	3	LumA	7
0	0	0	0	0.1	0.1	0	0.3	0.2	0.1	0.15	0.05	pos	3	LumA	3
0	0.0288270377733598	0.0178926441351889	0.0576540755467197	0.1610337972167	0.0944333996023857	0.0188866799204771	0.168986083499006	0.139165009940358	0.095427435387674	0.160039761431412	0.0576540755467197	pos	3	LumB	6
0	0.0442132639791938	0.00910273081924577	0.162548764629389	0.144343302990897	0.0182054616384915	0	0.226267880364109	0.0858257477243173	0.174252275682705	0.0741222366710013	0.0611183355006502	pos	3	Normal	8
0	0.392045454545455	0	0.00568181818181818	0.0454545454545455	0	0.0198863636363636	0.0227272727272727	0.480113636363636	0	0.0113636363636364	0.0227272727272727	pos	3	LumA	5
0	0.0223214285714286	0.0119047619047619	0.056547619047619	0.0342261904761905	0.00744047619047619	0	0.623511904761905	0.0639880952380952	0.025297619047619	0.105654761904762	0.0491071428571429	pos	1	LumA	3
0.00276243093922652	0.0773480662983425	0.0828729281767956	0.132596685082873	0.13121546961326	0.0814917127071823	0.00552486187845304	0.0966850828729282	0.138121546961326	0.103591160220994	0.0787292817679558	0.069060773480663	pos	1	LumA	8
0	0.0104166666666667	0.00520833333333333	0.09375	0.239583333333333	0.203125	0.00520833333333333	0.151041666666667	0.046875	0.0208333333333333	0.145833333333333	0.078125	pos	1	LumB	8
0	0.397902869757174	0	0	0.164459161147903	0.0022075055187638	0.0226269315673289	0	0.0441501103752759	0	0.330573951434879	0.0380794701986755	pos	2	LumB	2
0.00440917107583774	0.0458553791887125	0.325396825396825	0.0837742504409171	0.0537918871252205	0.0255731922398589	0.0017636684303351	0.0970017636684303	0.0335097001763668	0.261904761904762	0.00705467372134039	0.0599647266313933	neg	3	Her2	5
0.00343642611683849	0.00343642611683849	0	0	0.305841924398625	0.116838487972509	0.0309278350515464	0.0721649484536082	0.323024054982818	0	0.103092783505155	0.0412371134020619	neg	3	Basal	10
0.00205973223480947	0	0.133882595262616	0	0.00205973223480947	0.0741503604531411	0.0102986611740474	0.735324407826982	0.0123583934088568	0.0164778578784758	0.00102986611740474	0.0123583934088568	neg	null	Normal	4ER-
0	0.046831955922865	0	0.00550964187327824	0.618457300275482	0.00826446280991736	0.0165289256198347	0.0234159779614325	0.0633608815426997	0	0.179063360881543	0.0385674931129477	pos	2	LumB	2
0	0.114035087719298	0	0.00219298245614035	0.276315789473684	0	0.0043859649122807	0.043859649122807	0.489035087719298	0	0.0328947368421053	0.037280701754386	pos	1	LumA	3
0.00364166059723234	0.0633648943918427	0.0254916241806264	0.0764748725418791	0.289876183539694	0.0517115804806992	0.00582665695557174	0.0597232337946103	0.0866715222141296	0.0517115804806992	0.219227967953387	0.0662782228696285	pos	3	LumA	8
0.0154291224686596	0.19672131147541	0.27579556412729	0.111861137897782	0.140790742526519	0.017357762777242	0.00867888138862102	0.0896817743490839	0.0433944069431051	0.0125361620057859	0.0106075216972035	0.077145612343298	pos	2	LumA	8
0.00449236298292902	0.143755615453729	0	0.00988319856244385	0.53099730458221	0.0494159928122192	0.0179694519317161	0.00628930817610063	0.0395327942497754	0.00449236298292902	0.148247978436658	0.0449236298292902	pos	3	LumA	6
0	0	0	0.00109289617486339	0.12568306010929	0.481967213114754	0.228415300546448	0.0185792349726776	0.00327868852459016	0	0.0983606557377049	0.0426229508196721	pos	3	LumB	10
0	0.09375	0.09375	0	0	0	0	0.46875	0.28125	0	0.03125	0.03125	NA	null	NA	NA
0	0.0126984126984127	0	0	0.0126984126984127	0	0.0126984126984127	0.123809523809524	0.834920634920635	0	0	0.00317460317460317	NA	null	Basal	10
0	0	0	0.0163934426229508	0.262295081967213	0.0163934426229508	0	0.229508196721311	0.0819672131147541	0	0.311475409836066	0.0819672131147541	NA	null	NA	NA
0	0.0202702702702703	0.00675675675675676	0.112162162162162	0.422972972972973	0.0391891891891892	0.00675675675675676	0.0891891891891892	0.0162162162162162	0.0148648648648649	0.225675675675676	0.0459459459459459	pos	3	LumB	10
0.00138312586445367	0.0553250345781466	0.00968188105117566	0.120331950207469	0.203319502074689	0.016597510373444	0.00138312586445367	0.352697095435685	0.0580912863070539	0.130013831258645	0.00138312586445367	0.0497925311203319	NA	2	LumB	4ER+
0.0046875	0.0015625	0.0375	0	0.1390625	0.365625	0.1125	0.0375	0.228125	0	0.0375	0.0359375	pos	3	Basal	10
0	0	0.0224719101123595	0.112359550561798	0.0674157303370786	0.0112359550561798	0	0.235955056179775	0.0337078651685393	0.0561797752808989	0.359550561797753	0.101123595505618	pos	2	Normal	3
0.00600600600600601	0.024024024024024	0.123123123123123	0.042042042042042	0.0465465465465465	0.163663663663664	0.0405405405405405	0.184684684684685	0.0885885885885886	0.0135135135135135	0.202702702702703	0.0645645645645646	pos	2	Normal	6
0	0.0941176470588235	0	0.0117647058823529	0.441176470588235	0.0117647058823529	0	0.0705882352941176	0.258823529411765	0	0.0705882352941176	0.0411764705882353	pos	2	Normal	3
0	0.291666666666667	0	0.0288461538461538	0.259615384615385	0.00320512820512821	0.00961538461538462	0.141025641025641	0.205128205128205	0.0128205128205128	0	0.0480769230769231	pos	2	LumA	3
0.00226757369614512	0.0476190476190476	0.138321995464853	0.0340136054421769	0.129251700680272	0.0657596371882086	0.018140589569161	0.36281179138322	0.106575963718821	0.00226757369614512	0.0476190476190476	0.0453514739229025	pos	3	Basal	4ER+
0	0.228083785880528	0.284716834755625	0.1311093871218	0.0372381691233514	0.00232738557020946	0.00465477114041893	0.125678820791311	0.0147401086113266	0.0985259891388673	0.013188518231187	0.0597362296353763	pos	1	LumA	8
0	0.0512820512820513	0	0.00641025641025641	0.461538461538462	0.00641025641025641	0	0.0833333333333333	0.185897435897436	0	0.16025641025641	0.0448717948717949	pos	3	LumB	3
0.00113507377979569	0	0	0	0.00227014755959137	0.143019296254257	0.0147559591373439	0.481271282633371	0.111237230419977	0	0.204313280363224	0.0419977298524404	neg	3	Basal	10
0.00160513643659711	0.0481540930979133	0.0738362760834671	0.215088282504013	0.0706260032102729	0.120385232744783	0.00802568218298555	0.0802568218298555	0.0176565008025682	0.276083467094703	0.00642054574638844	0.0818619582664527	pos	null	LumB	3
0	0.205172413793103	0.0241379310344828	0.105172413793103	0.363793103448276	0.0258620689655172	0	0.0724137931034483	0.106896551724138	0.0172413793103448	0.0327586206896552	0.046551724137931	pos	2	LumA	7
0.0169491525423729	0.00847457627118644	0	0	0.161016949152542	0.38135593220339	0.0932203389830508	0.0338983050847458	0.161016949152542	0	0.0677966101694915	0.076271186440678	neg	3	Basal	4ER-
0.0025	0.2625	0.0225	0.1275	0.185	0.0525	0.0175	0.15	0.03	0.0225	0.065	0.0625	pos	2	LumA	8
0	0.0147058823529412	0.00490196078431373	0.00367647058823529	0.270833333333333	0.122549019607843	0.162990196078431	0.0514705882352941	0.0159313725490196	0	0.295343137254902	0.0575980392156863	NA	null	NA	NA
0	0.16030534351145	0.0152671755725191	0.190839694656489	0.381679389312977	0	0.00763358778625954	0.0610687022900763	0.129770992366412	0.0152671755725191	0.00763358778625954	0.0305343511450382	pos	2	LumA	3
0	0.0676795580110497	0.0828729281767956	0.240331491712707	0.0428176795580111	0	0	0.370165745856354	0.0469613259668508	0.0718232044198895	0.0207182320441989	0.0566298342541436	pos	1	LumB	7
0	0.169260700389105	0.00389105058365759	0.114785992217899	0.328793774319066	0.0350194552529183	0	0.0505836575875486	0.0214007782101167	0.107003891050584	0.0972762645914397	0.0719844357976654	neg	3	Her2	5
0	0.168359941944848	0.00145137880986938	0.229317851959361	0.206095791001451	0.0130624092888244	0.00145137880986938	0.110304789550073	0.0449927431059507	0.119013062409289	0.0391872278664731	0.0667634252539913	pos	2	LumA	2
0	0.00495356037151703	0	0.0136222910216718	0.447058823529412	0.270588235294118	0.01671826625387	0.104643962848297	0.0204334365325077	0.0154798761609907	0.0712074303405573	0.0352941176470588	pos	2	LumB	2
0	0.305084745762712	0.0423728813559322	0.186440677966102	0.11864406779661	0.00847457627118644	0	0.0677966101694915	0.177966101694915	0.0254237288135593	0.00847457627118644	0.0593220338983051	pos	2	LumA	4ER+
0	0	0	0	0	0	0	0.5	0.5	0	0	0	pos	2	Her2	4ER+
0.000836820083682008	0.240167364016736	0.103765690376569	0.302092050209205	0.138912133891213	0.00418410041841004	0.00251046025104603	0.0309623430962343	0.0209205020920502	0.0753138075313808	0.00753138075313808	0.0728033472803347	pos	2	LumA	8
0.00442477876106195	0.212389380530973	0.0707964601769911	0.00884955752212389	0.0176991150442478	0	0.00442477876106195	0.292035398230089	0.36283185840708	0	0.0132743362831858	0.0132743362831858	pos	2	Normal	4ER+
0.000760456273764259	0.0623574144486692	0.000760456273764259	0	0.24106463878327	0.0524714828897338	0.108745247148289	0.0152091254752852	0.117110266159696	0	0.344486692015209	0.0570342205323194	pos	3	LumB	1
0	0.195959595959596	0.0202020202020202	0.0767676767676768	0.402020202020202	0.0282828282828283	0.0242424242424242	0.0262626262626263	0.0202020202020202	0.0404040404040404	0.098989898989899	0.0666666666666667	pos	3	LumB	9
0.0021551724137931	0	0.0323275862068966	0	0.00862068965517241	0.435344827586207	0.0517241379310345	0.256465517241379	0.0948275862068965	0.00646551724137931	0.0818965517241379	0.0301724137931034	neg	3	Normal	10
0.031496062992126	0.0031496062992126	0.0283464566929134	0.0015748031496063	0.0251968503937008	0.368503937007874	0.0850393700787402	0.239370078740157	0.146456692913386	0	0.0283464566929134	0.0425196850393701	NA	null	NA	NA
0.0159362549800797	0.254980079681275	0.0717131474103586	0.00796812749003984	0.0239043824701195	0.0318725099601594	0.051792828685259	0.0916334661354582	0.358565737051793	0.0239043824701195	0.00796812749003984	0.0597609561752988	pos	2	LumA	4ER+
0.182033096926714	0.00945626477541371	0.049645390070922	0.00236406619385343	0.00709219858156028	0.418439716312057	0.00709219858156028	0.0378250591016548	0.127659574468085	0.0732860520094563	0.0425531914893617	0.0425531914893617	neg	3	Her2	5
0	0.329173166926677	0.0171606864274571	0.078003120124805	0.296411856474259	0.0031201248049922	0	0.0577223088923557	0.137285491419657	0.0343213728549142	0.0031201248049922	0.0436817472698908	pos	2	LumA	7
0.00106269925611052	0.167906482465462	0.00956429330499469	0.00743889479277365	0.388947927736451	0.0573857598299681	0.16259298618491	0.0127523910733262	0.0616365568544102	0.00106269925611052	0.0860786397449522	0.0435706695005314	pos	3	LumB	9
0.00614250614250614	0.382063882063882	0.0208845208845209	0.158476658476658	0.176904176904177	0.0208845208845209	0.00122850122850123	0.113022113022113	0.00982800982800983	0.0577395577395577	0.00368550368550369	0.0491400491400491	pos	3	Her2	5
0	0.197761194029851	0.0373134328358209	0.223880597014925	0.167910447761194	0.00373134328358209	0.00746268656716418	0.134328358208955	0.100746268656716	0.0149253731343284	0.0522388059701493	0.0597014925373134	pos	2	LumA	3
0	0.00714285714285714	0.019047619047619	0.0833333333333333	0.335714285714286	0.0547619047619048	0.00476190476190476	0.15952380952381	0.0928571428571429	0.0904761904761905	0.121428571428571	0.030952380952381	pos	3	LumB	1
0	0.145065398335315	0.0154577883472057	0.179548156956005	0.215219976218787	0.0190249702734839	0.00356718192627824	0.190249702734839	0.116527942925089	0.0356718192627824	0.0356718192627824	0.0439952437574316	pos	3	LumB	8
0.00107758620689655	0.0905172413793103	0.226293103448276	0.0560344827586207	0.174568965517241	0.147629310344828	0.0959051724137931	0.0571120689655172	0.0150862068965517	0.0495689655172414	0.0226293103448276	0.0635775862068965	pos	3	LumB	9
0.00531914893617021	0.202127659574468	0	0.0106382978723404	0.436170212765957	0.0159574468085106	0.0797872340425532	0.0638297872340425	0.0957446808510638	0.0106382978723404	0.0425531914893617	0.0372340425531915	pos	3	LumA	9
0	0.264044943820225	0.0449438202247191	0.00561797752808989	0.303370786516854	0.0168539325842697	0.0393258426966292	0.0674157303370786	0.117977528089888	0	0.0786516853932584	0.0617977528089888	pos	3	Normal	1
0.0102040816326531	0.207482993197279	0.0170068027210884	0.0178571428571429	0.489795918367347	0.0935374149659864	0.0263605442176871	0.0331632653061225	0.0416666666666667	0.00170068027210884	0.0170068027210884	0.0442176870748299	pos	3	LumB	2
0.00679347826086957	0.0326086956521739	0.0230978260869565	0.00543478260869565	0.14945652173913	0.289402173913043	0.00271739130434783	0.0516304347826087	0.014945652173913	0.327445652173913	0.0625	0.0339673913043478	pos	3	Basal	5
0.0147058823529412	0.729779411764706	0.0110294117647059	0.00183823529411765	0.0955882352941176	0.00183823529411765	0.00367647058823529	0.00919117647058824	0.119485294117647	0	0	0.0128676470588235	neg	3	Her2	1
0	0	0	0	0	0	0	0.4	0.6	0	0	0	pos	3	Normal	1
0	0.0763358778625954	0.00381679389312977	0.0572519083969466	0.33969465648855	0.0267175572519084	0.0229007633587786	0.0725190839694656	0.206106870229008	0.00763358778625954	0.16030534351145	0.0267175572519084	pos	3	Basal	2
0.0101010101010101	0.195075757575758	0.266414141414141	0.0940656565656566	0.10290404040404	0.0580808080808081	0.00631313131313131	0.10479797979798	0.0555555555555556	0.047979797979798	0.00820707070707071	0.0505050505050505	pos	2	LumA	2
0.116393442622951	0.127868852459016	0.00983606557377049	0.00163934426229508	0.113114754098361	0.19672131147541	0.183606557377049	0.00819672131147541	0.162295081967213	0	0.0245901639344262	0.0557377049180328	neg	3	Her2	5
0.00118343195266272	0	0.00236686390532544	0	0.00473372781065089	0.47810650887574	0.0875739644970414	0.241420118343195	0.128994082840237	0	0.0248520710059172	0.0307692307692308	neg	3	Basal	10
0.00159744408945687	0.241214057507987	0.0878594249201278	0.207667731629393	0.0654952076677316	0.00638977635782748	0.00319488817891374	0.148562300319489	0.105431309904153	0.0383386581469649	0.0383386581469649	0.0559105431309904	pos	1	LumA	4ER+
0.00255102040816327	0.0535714285714286	0.0331632653061225	0.00510204081632653	0.36734693877551	0.130102040816327	0.165816326530612	0.0688775510204082	0.0331632653061225	0	0.0994897959183673	0.0408163265306122	pos	3	LumB	6
0.00196463654223969	0.0943025540275049	0	0	0.277013752455796	0.294695481335953	0.0943025540275049	0.0255402750491159	0.147347740667976	0.00392927308447937	0.00785854616895874	0.0530451866404715	neg	3	Her2	4ER-
0.00279329608938547	0	0	0	0.0363128491620112	0.181564245810056	0.0474860335195531	0.0670391061452514	0.636871508379888	0	0.00558659217877095	0.0223463687150838	neg	3	Basal	10
0	0	0	0	0.0111940298507463	0.286069651741294	0.13681592039801	0.349502487562189	0.185323383084577	0	0.00124378109452736	0.0298507462686567	neg	3	Basal	10
0.0116279069767442	0.0930232558139535	0.00387596899224806	0.0387596899224806	0.329457364341085	0.0581395348837209	0.0271317829457364	0.0852713178294574	0.255813953488372	0	0.0542635658914729	0.0426356589147287	pos	3	LumA	8
0.0151515151515152	0.456876456876457	0.173659673659674	0.048951048951049	0.0641025641025641	0.0326340326340326	0.0034965034965035	0.0745920745920746	0.0314685314685315	0.0372960372960373	0.013986013986014	0.0477855477855478	pos	2	LumB	7
0	0.42962962962963	0	0.0148148148148148	0.177777777777778	0	0	0.118518518518519	0.2	0	0.037037037037037	0.0222222222222222	pos	3	LumB	2
0	0.153061224489796	0.0204081632653061	0.063265306122449	0.43469387755102	0.0448979591836735	0.0346938775510204	0.0816326530612245	0.0816326530612245	0.0142857142857143	0.026530612244898	0.0448979591836735	pos	2	LumA	7
0	0.519874476987448	0.00836820083682008	0.0167364016736402	0.330543933054393	0.00209205020920502	0.00836820083682008	0.0251046025104603	0.051255230125523	0.00627615062761506	0.00209205020920502	0.0292887029288703	NA	null	NA	NA
0	0.0613718411552347	0	0.0553549939831528	0.200962695547533	0.0108303249097473	0.0036101083032491	0.21179302045728	0.128760529482551	0.0192539109506619	0.256317689530686	0.0517448856799037	pos	2	LumA	3
0	0.0674518201284797	0.0449678800856531	0.112419700214133	0.23661670235546	0.146680942184154	0.0107066381156317	0.186295503211991	0.0374732334047109	0.0674518201284797	0.0299785867237687	0.0599571734475375	pos	2	LumA	6
0.00168067226890756	0.248739495798319	0.00840336134453781	0.0235294117647059	0.576470588235294	0.00336134453781513	0.00672268907563025	0.0352941176470588	0.0605042016806723	0.00504201680672269	0.00840336134453781	0.0218487394957983	pos	3	LumB	6
0.00386100386100386	0.00772200772200772	0.0135135135135135	0.00579150579150579	0.283783783783784	0.27027027027027	0.0250965250965251	0.104247104247104	0.185328185328185	0.00386100386100386	0.0579150579150579	0.0386100386100386	pos	3	LumA	2
0.00118906064209275	0	0.00118906064209275	0	0	0.0261593341260404	0.0166468489892985	0.837098692033294	0.101070154577883	0	0.00237812128418549	0.014268727705113	neg	3	Basal	10
0	0.0175438596491228	0.00350877192982456	0.0140350877192982	0.0491228070175439	0.00350877192982456	0.0105263157894737	0.32280701754386	0.115789473684211	0.00350877192982456	0.403508771929825	0.056140350877193	NA	null	NA	NA
0.0675675675675676	0.0495495495495495	0.0720720720720721	0	0.13963963963964	0.0990990990990991	0.0135135135135135	0.247747747747748	0.157657657657658	0.0810810810810811	0.0045045045045045	0.0675675675675676	NA	null	NA	NA
0.0351053159478435	0.599799398194584	0.0431293881644935	0.0421263791374122	0.173520561685055	0.0230692076228686	0.00902708124373119	0.00401203610832497	0.0150451354062187	0.0100300902708124	0.0110330992978937	0.0341023069207623	pos	2	Her2	7
0.00501672240802676	0.0468227424749164	0.103678929765886	0.0735785953177258	0.153846153846154	0.0719063545150502	0.0167224080267559	0.165551839464883	0.157190635451505	0.0936454849498328	0.0535117056856187	0.0585284280936455	pos	3	Her2	9
0.00408830744071954	0.129190515126738	0.237939493049877	0.179067865903516	0.0204415372035977	0.0490596892886345	0.00899427636958299	0.026982829108749	0.0098119378577269	0.202780049059689	0.0408830744071954	0.0907604251839738	pos	2	LumA	8
0	0	0.0206896551724138	0	0.00229885057471264	0.367816091954023	0.0206896551724138	0.23448275862069	0.328735632183908	0	0.00459770114942529	0.0206896551724138	neg	3	Basal	10
0	0.385737439222042	0.0275526742301459	0.241491085899514	0.168557536466775	0	0	0.0567260940032415	0.0372771474878444	0.0372771474878444	0.00648298217179903	0.0388978930307942	pos	3	Her2	5
0.00293685756240822	0.621145374449339	0.00587371512481645	0.013215859030837	0.183553597650514	0	0.00587371512481645	0.0234948604992658	0.114537444933921	0.00293685756240822	0.00734214390602056	0.0190895741556534	pos	2	LumA	8
0	0.0354609929078014	0.00236406619385343	0.0260047281323877	0.130023640661939	0	0.00236406619385343	0.304964539007092	0.276595744680851	0.00472813238770686	0.177304964539007	0.0401891252955083	pos	2	LumA	3
0	0.438694267515924	0	0.0326433121019108	0.339968152866242	0.00238853503184713	0.00636942675159236	0.035031847133758	0.0843949044585987	0.00636942675159236	0.018312101910828	0.035828025477707	pos	2	LumA	3
0.00222965440356745	0.072463768115942	0.0590858416945373	0.178372352285396	0.0958751393534002	0.0914158305462653	0.00668896321070234	0.199554069119286	0.040133779264214	0.130434782608696	0.0512820512820513	0.072463768115942	pos	2	Normal	3
0	0.17864476386037	0.00205338809034908	0	0.574948665297741	0	0.0225872689938398	0.0164271047227926	0.149897330595483	0	0.0082135523613963	0.0472279260780287	pos	2	LumA	7
0.000667556742323097	0.0587449933244326	0.0680907877169559	0.0133511348464619	0.0520694259012016	0.0267022696929239	0.0841121495327103	0.244993324432577	0.158210947930574	0.00600801068090788	0.241655540720961	0.0453938584779706	pos	3	LumB	1
0	0.0387596899224806	0.0465116279069767	0.147286821705426	0.0387596899224806	0	0.0232558139534884	0.341085271317829	0.162790697674419	0.062015503875969	0.0542635658914729	0.0852713178294574	pos	2	LumA	3
0	0	0	0	0	0.2	0	0.3	0.5	0	0	0	pos	1	Normal	4ER+
0	0.0740037950664137	0.032258064516129	0.100569259962049	0.176470588235294	0.00759013282732448	0.0113851992409867	0.199240986717268	0.0815939278937381	0.0284629981024668	0.244781783681214	0.0436432637571157	NA	null	NA	NA
0.0827389443651926	0.141226818830243	0.0285306704707561	0.00998573466476462	0.1169757489301	0.0656205420827389	0.0299572039942939	0.00855920114122682	0.0884450784593438	0.00285306704707561	0.356633380884451	0.0684736091298146	pos	3	LumB	5
0.00746268656716418	0.388059701492537	0.0149253731343284	0.0895522388059701	0.266791044776119	0.0279850746268657	0.00373134328358209	0.0671641791044776	0.0578358208955224	0.0354477611940298	0.00932835820895522	0.0317164179104478	neg	3	Her2	5
0	0.113144758735441	0.0133111480865225	0.236272878535774	0.362728785357737	0.0183028286189684	0.00166389351081531	0.0499168053244592	0.00332778702163062	0.122296173044925	0.0108153078202995	0.0682196339434276	pos	2	LumB	8
0.00715563506261181	0.0339892665474061	0.00536672629695885	0	0.257602862254025	0.202146690518784	0.309481216457961	0.0268336314847943	0.0608228980322004	0	0.0554561717352415	0.0411449016100179	pos	3	LumB	1
0	0	0	0	0	0.00344827586206897	0.0155172413793103	0.66551724137931	0.287931034482759	0	0.00344827586206897	0.0241379310344828	NA	null	NA	NA
0	0.108159392789374	0.0170777988614801	0.0853889943074004	0.094876660341556	0.00189753320683112	0.0208728652751423	0.20303605313093	0.299810246679317	0.0132827324478178	0.113851992409867	0.0417457305502846	pos	2	Normal	4ER+
0	0.0473186119873817	0.0110410094637224	0.0804416403785489	0.0646687697160883	0.00788643533123028	0.00473186119873817	0.711356466876972	0.028391167192429	0.00157728706624606	0.0252365930599369	0.0173501577287066	pos	2	LumA	7
0	0.0145631067961165	0	0.029126213592233	0.257281553398058	0.00970873786407767	0.0145631067961165	0.140776699029126	0.0970873786407767	0.0145631067961165	0.359223300970874	0.0631067961165049	pos	2	LumB	8
0.00107874865156419	0.606256742179072	0	0.00215749730312837	0.277238403451996	0.00107874865156419	0.00323624595469256	0.00323624595469256	0.0733549083063646	0.00107874865156419	0.00862998921251348	0.0226537216828479	pos	2	LumA	7
0	0.00483675937122128	0	0	0.0580411124546554	0.272067714631197	0.148730350665054	0.160822249093108	0.282950423216445	0.00120918984280532	0.033857315598549	0.0374848851269649	neg	3	Basal	10
0	0.422343324250681	0.133514986376022	0.0272479564032698	0.0381471389645777	0	0.00272479564032698	0.141689373297003	0.152588555858311	0.0299727520435967	0.00544959128065395	0.0463215258855586	pos	3	LumB	1
0.00555555555555556	0.579166666666667	0	0.00138888888888889	0.308333333333333	0.00277777777777778	0.0222222222222222	0.00138888888888889	0.0416666666666667	0	0.0125	0.025	pos	1	LumA	3
0	0.00469483568075117	0.211267605633803	0	0.00938967136150235	0.0187793427230047	0	0.591549295774648	0.131455399061033	0.00938967136150235	0.00469483568075117	0.0187793427230047	pos	1	LumA	8
0.0833333333333333	0.116666666666667	0.0962962962962963	0.00925925925925926	0.131481481481481	0.125925925925926	0.00925925925925926	0.12037037037037	0.0814814814814815	0.172222222222222	0.00185185185185185	0.0518518518518519	pos	3	Her2	2
0.00181488203266788	0.0471869328493648	0.563520871143376	0.0117967332123412	0.015426497277677	0.00907441016333938	0.0471869328493648	0.2005444646098	0.0245009074410163	0.029038112522686	0.00907441016333938	0.0408348457350272	pos	2	LumA	3
0.00847457627118644	0.0677966101694915	0.00847457627118644	0	0.254237288135593	0.0423728813559322	0.0254237288135593	0.0932203389830508	0.449152542372881	0	0.0508474576271186	0	pos	2	LumB	10
0	0.05	0.22	0.02	0.02	0.01	0	0.56	0.05	0.03	0.02	0.02	NA	null	NA	NA
0	0.0297029702970297	0.528052805280528	0.0132013201320132	0.0033003300330033	0	0.0033003300330033	0.297029702970297	0.0957095709570957	0.0066006600660066	0.0099009900990099	0.0132013201320132	NA	null	NA	NA
0	0.0188679245283019	0.446540880503145	0.0125786163522013	0.0251572327044025	0.00628930817610063	0	0.39622641509434	0.0628930817610063	0.0188679245283019	0.00628930817610063	0.00628930817610063	pos	2	Normal	4ER+
0.00294117647058824	0.351960784313726	0.1	0.0450980392156863	0.12843137254902	0.00686274509803922	0.0441176470588235	0.115686274509804	0.0892156862745098	0.0411764705882353	0.00196078431372549	0.0725490196078431	pos	3	LumB	6
0	0	0.149253731343284	0.00746268656716418	0.00746268656716418	0	0	0.455223880597015	0.335820895522388	0.0298507462686567	0	0.0149253731343284	pos	2	LumA	4ER+
0	0.0394912985274431	0	0.0381526104417671	0.789156626506024	0.0100401606425703	0.00401606425702811	0.0522088353413655	0.0147255689424364	0.0287817938420348	0.00401606425702811	0.0194109772423025	NA	null	NA	NA
0	0.0571428571428571	0.0571428571428571	0.0571428571428571	0.0285714285714286	0	0	0.4	0.285714285714286	0.0571428571428571	0.0285714285714286	0.0285714285714286	pos	3	Her2	5
0	0.04438149197356	0.120868744098206	0.0349386213408876	0.00661000944287063	0	0.000944287063267233	0.694050991501416	0.056657223796034	0.0113314447592068	0.00377714825306893	0.0264400377714825	pos	2	LumA	4ER+
0.1	0.184615384615385	0.223076923076923	0.00769230769230769	0.0923076923076923	0.276923076923077	0.00769230769230769	0.00769230769230769	0.0230769230769231	0	0	0.0769230769230769	neg	3	Basal	9
0.00209497206703911	0.517458100558659	0.085195530726257	0.192039106145251	0.0425977653631285	0.00628491620111732	0.00139664804469274	0.026536312849162	0.0244413407821229	0.0356145251396648	0.0209497206703911	0.045391061452514	pos	3	LumB	5
0.0688311688311688	0.136363636363636	0.194805194805195	0.0168831168831169	0.038961038961039	0.118181818181818	0.0233766233766234	0.197402597402597	0.102597402597403	0.00649350649350649	0.0337662337662338	0.0623376623376623	neg	3	Her2	5
0	0	0.0903225806451613	0	0.00645161290322581	0	0.00645161290322581	0.774193548387097	0.0193548387096774	0.0645161290322581	0.00645161290322581	0.032258064516129	pos	3	LumA	1
0.00131406044678055	0.0565045992115637	0.0919842312746386	0.026281208935611	0.304862023653088	0.110381077529566	0.0972404730617608	0.0354796320630749	0.0367936925098555	0.00525624178712221	0.182654402102497	0.0512483574244415	pos	3	LumB	6
0	0.081419624217119	0.0250521920668058	0.175365344467641	0.108559498956159	0.00626304801670146	0.00208768267223382	0.25678496868476	0.0876826722338205	0.129436325678497	0.0709812108559499	0.0563674321503132	pos	1	Basal	4ER+
0.0078125	0.0345982142857143	0.199776785714286	0.0100446428571429	0.0368303571428571	0.357142857142857	0.119419642857143	0.0424107142857143	0.0435267857142857	0.0279017857142857	0.0736607142857143	0.046875	NA	null	NA	NA
0	0.156686626746507	0.0469061876247505	0.0538922155688623	0.297405189620758	0.0169660678642715	0.00499001996007984	0.159680638722555	0.0518962075848303	0.0119760479041916	0.152694610778443	0.0469061876247505	pos	3	LumB	9
0	0.200301204819277	0.0534638554216867	0.17921686746988	0.0579819277108434	0.000753012048192771	0	0.188253012048193	0.0572289156626506	0.204066265060241	0.00150602409638554	0.0572289156626506	pos	3	LumA	9
0	0	0	0	0	0	0.0206185567010309	0.34020618556701	0.597938144329897	0	0.0206185567010309	0.0206185567010309	neg	3	Normal	4ER-
0	0	0	0	0	0	0	0	1	0	0	0	NA	null	NA	NA
0	0	0	0	0	0	0	0.5	0.25	0	0.25	0	pos	2	LumA	3
0	0.136363636363636	0.245454545454545	0.0636363636363636	0.00909090909090909	0	0	0.395454545454545	0.0727272727272727	0.0227272727272727	0.00454545454545455	0.05	neg	3	Her2	5
0.00980392156862745	0.0245098039215686	0.245098039215686	0	0.00490196078431373	0.0245098039215686	0.0490196078431373	0.5	0.0882352941176471	0.00980392156862745	0	0.0441176470588235	pos	3	LumA	9
0	0	0	0	0.101532567049808	0.647509578544061	0.0459770114942529	0.0517241379310345	0.028735632183908	0	0.103448275862069	0.0210727969348659	neg	3	Basal	10
0.0341726618705036	0.580935251798561	0.0233812949640288	0.0197841726618705	0.0809352517985611	0.00899280575539568	0.00179856115107914	0.0323741007194245	0.131294964028777	0.0359712230215827	0.0107913669064748	0.039568345323741	neg	3	Normal	5
0.0361067503924647	0.328100470957614	0.0643642072213501	0.0156985871271586	0.291993720565149	0.00313971742543171	0.00941915227629513	0.0298273155416013	0.156985871271586	0.00313971742543171	0.00784929356357928	0.0533751962323391	pos	3	LumB	1
0	0.383165829145729	0.0050251256281407	0.00376884422110553	0.0364321608040201	0	0	0.341708542713568	0.160804020100503	0.0389447236180905	0.00376884422110553	0.0263819095477387	pos	3	Her2	6
0.0029940119760479	0.0793413173652695	0.236526946107784	0.0464071856287425	0.0973053892215569	0.0194610778443114	0.0344311377245509	0.293413173652695	0.0359281437125748	0.0598802395209581	0.0389221556886228	0.0553892215568862	pos	3	LumA	9
0	0.252443933294997	0.54169062679701	0.0471535365152386	0.0258769407705578	0.00345025876940771	0.00747556066705003	0.046578493387004	0.00920069005175388	0.00805060379528465	0.00632547441058079	0.0517538815411156	pos	3	LumA	3
0	0.451942740286299	0.00408997955010225	0.049079754601227	0.190184049079755	0.0081799591002045	0.00204498977505112	0.14519427402863	0.0899795501022495	0.0102249488752556	0.0143149284253579	0.0347648261758691	pos	2	Normal	3
0.0121722846441948	0.0852059925093633	0.590823970037453	0.0224719101123595	0.0215355805243446	0.0402621722846442	0.0102996254681648	0.0814606741573034	0.0383895131086142	0.0243445692883895	0.0243445692883895	0.048689138576779	pos	1	Basal	4ER+
0.00102459016393443	0.0952868852459016	0.0901639344262295	0.13422131147541	0.212090163934426	0.0122950819672131	0.00819672131147541	0.0297131147540984	0.0840163934426229	0.0430327868852459	0.214139344262295	0.0758196721311475	pos	2	LumA	4ER+
0	0.0365239294710327	0.0113350125944584	0.0365239294710327	0.107052896725441	0.0327455919395466	0.0214105793450882	0.201511335012594	0.306045340050378	0.0277078085642317	0.159949622166247	0.0591939546599496	pos	2	LumA	4ER+
0.011070110701107	0.273062730627306	0.284132841328413	0.0202952029520295	0.0313653136531365	0	0.00922509225092251	0.108856088560886	0.158671586715867	0.0627306273062731	0	0.040590405904059	pos	3	LumB	8
0.00157977883096367	0	0.00631911532385466	0	0.0173775671406003	0.688783570300158	0.042654028436019	0.156398104265403	0.0537124802527646	0.00315955766192733	0.0173775671406003	0.0126382306477093	neg	3	Basal	4ER-
0.0434782608695652	0.27536231884058	0.288537549407115	0.0171277997364954	0.13965744400527	0.00131752305665349	0.0237154150197628	0.0790513833992095	0.072463768115942	0.00395256916996047	0.0118577075098814	0.0434782608695652	pos	3	Basal	4ER+
0	0.0563380281690141	0.0140845070422535	0.197183098591549	0.197183098591549	0	0	0.380281690140845	0	0.0140845070422535	0.0704225352112676	0.0704225352112676	pos	1	Normal	3
0	0.341683366733467	0.0290581162324649	0.144288577154309	0.114228456913828	0	0.00100200400801603	0.132264529058116	0.11623246492986	0.0661322645290581	0.00400801603206413	0.0511022044088176	NA	null	NA	NA
0	0.016304347826087	0.0978260869565217	0.0217391304347826	0.0271739130434783	0.0217391304347826	0.0326086956521739	0.570652173913043	0.0543478260869565	0.114130434782609	0.016304347826087	0.0271739130434783	pos	3	Basal	10
0	0.572516178149981	0.140845070422535	0.0350209364293871	0.0491054434716407	0.000380662352493338	0.00114198705748002	0.078797106966121	0.0513894175866007	0.025885039969547	0.00228397411496003	0.0426341834792539	pos	3	LumA	8
0.00258732212160414	0.148771021992238	0.0232858990944373	0.0401034928848642	0.561448900388098	0.0103492884864166	0.00388098318240621	0.0504527813712807	0.0659767141009056	0.0388098318240621	0.0129366106080207	0.0413971539456662	pos	3	Basal	4ER+
0	0.275933609958506	0.0560165975103734	0.149377593360996	0.109958506224066	0.00622406639004149	0	0.0622406639004149	0.217842323651452	0.0311203319502075	0.037344398340249	0.0539419087136929	pos	2	LumA	7
0	0.325088339222615	0.0742049469964664	0.102473498233216	0.0742049469964664	0	0.00706713780918728	0.0989399293286219	0.159010600706714	0.0106007067137809	0.0706713780918728	0.0777385159010601	pos	3	LumA	3
0	0.317948717948718	0.302564102564103	0.0358974358974359	0.102564102564103	0.00512820512820513	0.0871794871794872	0.041025641025641	0.0512820512820513	0.0307692307692308	0	0.0256410256410256	pos	1	LumA	4ER+
0.0922844175491679	0.317700453857791	0.0529500756429652	0.00302571860816944	0.236006051437216	0.0196671709531014	0.0529500756429652	0	0.161875945537065	0	0.00907715582450832	0.0544629349470499	pos	2	Normal	2
0	0.0522388059701493	0.313432835820896	0.027363184079602	0.0671641791044776	0.00497512437810945	0.027363184079602	0.375621890547264	0.0572139303482587	0.00995024875621891	0.0348258706467662	0.0298507462686567	pos	3	Normal	9
0	0.369198312236287	0.0232067510548523	0.20042194092827	0.170886075949367	0	0.00421940928270042	0.120253164556962	0.0379746835443038	0.00843881856540084	0.00843881856540084	0.0569620253164557	pos	2	LumA	3
0	0.0569105691056911	0	0.016260162601626	0.711382113821138	0.0040650406504065	0.0040650406504065	0.0284552845528455	0.0365853658536585	0.0040650406504065	0.109756097560976	0.0284552845528455	pos	1	LumA	9
0.27009485771343	0.457314028956565	0.0239640539191213	0.000499251123315027	0.0873689465801298	0.0054917623564653	0.0654018971542686	0.000998502246630055	0.0254618072890664	0	0	0.0634048926610085	pos	2	LumA	9
0	0.0376712328767123	0.0993150684931507	0.0376712328767123	0.0102739726027397	0	0.00684931506849315	0.657534246575342	0.13013698630137	0	0.00684931506849315	0.0136986301369863	NA	null	NA	NA
0.00247218788627936	0	0.00370828182941904	0	0.00123609394313968	0.0803461063040791	0.412855377008653	0.0667490729295426	0.404202719406675	0	0.00123609394313968	0.0271940667490729	neg	3	Basal	10
0	0.488013698630137	0.303082191780822	0.0479452054794521	0.0291095890410959	0	0.00856164383561644	0.0547945205479452	0.011986301369863	0.00684931506849315	0.00513698630136986	0.0445205479452055	NA	null	NA	NA
0.00921658986175115	0.282642089093702	0.0798771121351766	0.0814132104454685	0.222734254992319	0.0245775729646697	0.0353302611367127	0.0890937019969278	0.0952380952380952	0.0153609831029186	0.0230414746543779	0.0414746543778802	pos	3	Normal	4ER+
0	0.455491329479769	0.00346820809248555	0.0092485549132948	0.339884393063584	0.0046242774566474	0.0092485549132948	0.0300578034682081	0.117919075144509	0.00115606936416185	0.0023121387283237	0.0265895953757225	NA	null	NA	NA
0	0.00341296928327645	0.0068259385665529	0	0.0409556313993174	0.395904436860068	0.0136518771331058	0.26962457337884	0.0853242320819113	0.0102389078498294	0.133105802047782	0.0409556313993174	pos	2	LumA	3
0	0.0674846625766871	0.0276073619631902	0.168711656441718	0.0828220858895705	0.00920245398773006	0.0184049079754601	0.0766871165644172	0.171779141104294	0.0889570552147239	0.217791411042945	0.0705521472392638	NA	null	NA	NA
0	0	0	0	0	0	0	0.166666666666667	0.833333333333333	0	0	0	pos	3	Normal	4ER+
0.032258064516129	0.0225806451612903	0	0	0.112903225806452	0.112903225806452	0.229032258064516	0.0483870967741935	0.367741935483871	0	0.032258064516129	0.0419354838709677	neg	3	Basal	4ER-
0.0274869109947644	0.159031413612565	0.135471204188482	0.06282722513089	0.200261780104712	0.287303664921466	0.018979057591623	0.0111256544502618	0.0130890052356021	0.00589005235602094	0.012434554973822	0.0660994764397906	neg	3	LumB	2
0.015954415954416	0.181196581196581	0.282621082621083	0.125356125356125	0.0672364672364672	0.0341880341880342	0.00398860398860399	0.0438746438746439	0.0666666666666667	0.0780626780626781	0.011965811965812	0.0888888888888889	pos	2	LumA	4ER+
0	0.0186125211505922	0.0423011844331641	0.152284263959391	0.11844331641286	0.0169204737732657	0.0152284263959391	0.148900169204738	0.0913705583756345	0.0355329949238579	0.311336717428088	0.0490693739424704	pos	3	LumA	2
0	0.123515439429929	0.00237529691211401	0.0118764845605701	0.596199524940618	0.00237529691211401	0.0118764845605701	0.0403800475059382	0.106888361045131	0	0.0712589073634204	0.0332541567695962	pos	2	LumA	8
0	0.000904977375565611	0.000904977375565611	0	0.00904977375565611	0.114932126696833	0.0117647058823529	0.25158371040724	0.495927601809955	0	0.0868778280542986	0.0280542986425339	NA	null	NA	NA
0	0	0.0072992700729927	0	0	0.0072992700729927	0	0.821167883211679	0.145985401459854	0.0072992700729927	0.00364963503649635	0.0072992700729927	neg	3	Normal	4ER-
0	0	0	0	0.00129366106080207	0.380336351875809	0.126778783958603	0.382923673997413	0.0491591203104787	0.00388098318240621	0.0232858990944373	0.0323415265200517	neg	3	LumB	9
0	0.152204836415363	0	0.0142247510668563	0.445234708392603	0.00284495021337127	0.0199146514935989	0.0640113798008535	0.187766714082504	0.00568990042674253	0.0725462304409673	0.0355618776671408	pos	3	LumB	1
0	0.0254924681344148	0.00231749710312862	0.119351100811124	0.33603707995365	0.0984936268829664	0.0139049826187717	0.187717265353418	0.0324449594438007	0.0695249130938586	0.0544611819235226	0.0602549246813441	pos	1	Normal	4ER+
0.00653061224489796	0.183673469387755	0.000816326530612245	0.00571428571428571	0.308571428571429	0.137959183673469	0.16	0.0163265306122449	0.0938775510204082	0.00163265306122449	0.0440816326530612	0.0408163265306122	pos	3	LumA	9
0.0023696682464455	0.0959715639810427	0.0296208530805687	0.0781990521327014	0.440758293838863	0.0177725118483412	0.00355450236966825	0.157582938388626	0.0627962085308057	0.0367298578199052	0.0225118483412322	0.0521327014218009	pos	3	Normal	1
0.0097323600973236	0.0170316301703163	0	0	0.523114355231144	0.119221411192214	0.0510948905109489	0.0048661800486618	0.119221411192214	0	0.119221411192214	0.0364963503649635	pos	3	Basal	1
0	0.0365448504983389	0.207641196013289	0.111295681063123	0.12375415282392	0.203488372093023	0.0132890365448505	0.11046511627907	0.026578073089701	0.0539867109634551	0.0456810631229236	0.0672757475083056	pos	3	LumB	8
0	0.0476947535771065	0.224165341812401	0.125596184419714	0.0492845786963434	0.0635930047694754	0.0333863275039746	0.160572337042925	0.0302066772655008	0.0445151033386327	0.139904610492846	0.0810810810810811	pos	3	Normal	6
0	0.0240480961923848	0.00200400801603206	0.104208416833667	0.440881763527054	0.0440881763527054	0.00400801603206413	0.094188376753507	0.0200400801603206	0.032064128256513	0.154308617234469	0.0801603206412826	NA	null	NA	NA
0	0.0591715976331361	0.0019723865877712	0.100591715976331	0.536489151873767	0.0138067061143984	0.00788954635108481	0.0571992110453649	0.0157790927021696	0.0433925049309665	0.0966469428007889	0.0670611439842209	NA	null	NA	NA
0.00701262272089762	0.178120617110799	0.179523141654979	0.0448807854137447	0.182328190743338	0.0841514726507714	0.0813464235624123	0.0490883590462833	0.0645161290322581	0.00140252454417952	0.0673211781206171	0.0603085553997195	pos	3	LumB	5
0	0	0	0	0	0	0	0.0540540540540541	0.945945945945946	0	0	0	pos	3	Her2	5
0	0.311475409836066	0.0163934426229508	0.0327868852459016	0.0655737704918033	0.0163934426229508	0	0.0327868852459016	0.524590163934426	0	0	0	pos	2	LumA	5
0	0	0	0	0	0	0	0	0.428571428571429	0	0.5	0.0714285714285714	pos	null	LumA	8
0	0	0	0	0.0278884462151394	0.151394422310757	0.00796812749003984	0.665338645418327	0.0677290836653386	0	0.0398406374501992	0.0398406374501992	NA	null	NA	NA
0	0.00294985250737463	0.00294985250737463	0.156342182890855	0.247787610619469	0.00294985250737463	0	0.286135693215339	0.0117994100294985	0.0412979351032448	0.179941002949853	0.0678466076696165	NA	null	NA	NA
0	0.121987951807229	0.242469879518072	0.0647590361445783	0.224397590361446	0.0346385542168675	0.0225903614457831	0.0210843373493976	0.0331325301204819	0.00301204819277108	0.153614457831325	0.0783132530120482	NA	null	NA	NA
0	0	0	0	0	0	0	0.375	0.5	0	0	0.125	neg	3	Basal	10
0.00526315789473684	0.589473684210526	0.0105263157894737	0.00526315789473684	0.1	0	0.0210526315789474	0.0368421052631579	0.215789473684211	0	0	0.0157894736842105	pos	3	LumA	7
0.00122249388753056	0.00855745721271394	0.0097799511002445	0.00366748166259169	0.0317848410757946	0.23960880195599	0.0929095354523227	0.179706601466993	0.0867970660146699	0	0.295843520782396	0.0501222493887531	NA	null	NA	NA
0.106824925816024	0.0029673590504451	0.320474777448071	0.0029673590504451	0.0118694362017804	0.0830860534124629	0.0029673590504451	0.15727002967359	0.222551928783383	0.0385756676557863	0.00593471810089021	0.0445103857566766	NA	null	NA	NA
0	0.133526850507983	0.0203193033381713	0.0058055152394775	0.216255442670537	0.0130624092888244	0.0130624092888244	0.0638606676342525	0.471698113207547	0.0058055152394775	0.0145137880986938	0.0420899854862119	NA	null	NA	NA
0	0.234113712374582	0.00167224080267559	0.0903010033444816	0.354515050167224	0.0234113712374582	0.00836120401337793	0.135451505016722	0.0551839464882943	0.00334448160535117	0.0267558528428094	0.0668896321070234	pos	2	LumA	7
0	0.331521739130435	0.0108695652173913	0.0434782608695652	0.385869565217391	0.00543478260869565	0.00951086956521739	0.047554347826087	0.0692934782608696	0.00679347826086957	0.0502717391304348	0.0394021739130435	pos	3	LumB	4ER+
0.00275292498279422	0.214039917412251	0.198898830006882	0.273916035788025	0.140399174122505	0.0137646249139711	0.00275292498279422	0.0137646249139711	0.0213351686166552	0.0295939435650379	0.0192704748795595	0.069511355815554	pos	3	LumB	6
0.0134874759152216	0.0423892100192678	0.473988439306358	0.0115606936416185	0.0250481695568401	0.0250481695568401	0.0867052023121387	0.0828516377649326	0.0828516377649326	0.0211946050096339	0.0616570327552987	0.0732177263969171	pos	1	LumA	7
0.0351906158357771	0.00879765395894428	0.340175953079179	0	0.0146627565982405	0.114369501466276	0.06158357771261	0.0791788856304985	0.0791788856304985	0.00293255131964809	0.231671554252199	0.032258064516129	pos	2	LumA	7
0.00423728813559322	0.266949152542373	0.0833333333333333	0.0720338983050847	0.204802259887006	0.0169491525423729	0.0211864406779661	0.0508474576271186	0.103107344632768	0.00988700564971751	0.120056497175141	0.0466101694915254	pos	3	LumA	2
0.000768049155145929	0.0783410138248848	0.147465437788018	0.0913978494623656	0.0960061443932412	0.0745007680491551	0.0176651305683564	0.289554531490015	0.0337941628264209	0.0368663594470046	0.0721966205837174	0.0614439324116743	pos	2	LumA	4ER+
0	0.314516129032258	0.017741935483871	0.0782258064516129	0.3	0.00403225806451613	0.0330645161290323	0.0524193548387097	0.0532258064516129	0.0145161290322581	0.0733870967741935	0.0588709677419355	pos	3	LumB	2
0	0.00754716981132075	0.00377358490566038	0.00754716981132075	0.0188679245283019	0	0.00377358490566038	0.924528301886792	0	0.0188679245283019	0.00377358490566038	0.0113207547169811	pos	2	LumB	7
0	0.0880609652836579	0.00762066045723963	0.0448772226926334	0.229466553767993	0.00762066045723963	0.000846740050804403	0.191363251481795	0.0736663844199831	0.0110076206604572	0.292125317527519	0.0533446232006774	pos	2	Normal	4ER+
0.136450992953235	0.268417680973735	0.0134529147982063	0.00128122998078155	0.136450992953235	0.00896860986547085	0.0967328635490071	0.000640614990390775	0.274183215887252	0	0.00384368994234465	0.0595771941063421	pos	2	LumB	7
0.00112107623318386	0.173766816143498	0.0683856502242152	0.266816143497758	0.102017937219731	0.00896860986547085	0.00448430493273543	0.174887892376682	0.054932735426009	0.0762331838565022	0.0112107623318386	0.0571748878923767	pos	3	LumA	4ER+
0	0	0.00336700336700337	0	0.00420875420875421	0.272727272727273	0.047979797979798	0.455387205387205	0.125420875420875	0.0471380471380471	0.00925925925925926	0.0345117845117845	neg	3	Basal	7
0.0540216086434574	0	0.108643457382953	0	0.00180072028811525	0.391356542617047	0.207082833133253	0.0582232893157263	0.117647058823529	0.000600240096038415	0.00900360144057623	0.0516206482593037	neg	3	Basal	10
0	0.0858143607705779	0.0989492119089317	0.0770577933450088	0.0919439579684764	0.00612959719789842	0.0140105078809107	0.17600700525394	0.167250437828371	0.00262697022767075	0.229422066549912	0.0507880910683012	pos	2	LumA	3
0	0.476529160739687	0.155049786628734	0.0725462304409673	0.0355618776671408	0.00142247510668563	0.00284495021337127	0.108108108108108	0.0341394025604552	0.0625889046941678	0.00284495021337127	0.0483641536273115	pos	3	LumB	7
0.0072992700729927	0.0364963503649635	0.654501216545012	0.0048661800486618	0.0364963503649635	0.0048661800486618	0.0048661800486618	0.153284671532847	0.0340632603406326	0.0437956204379562	0.0048661800486618	0.0145985401459854	pos	3	LumB	6
0	0.0152905198776758	0.00152905198776758	0.0504587155963303	0.103975535168196	0.00611620795107034	0.00458715596330275	0.389908256880734	0.081039755351682	0.0718654434250764	0.23394495412844	0.0412844036697248	pos	2	LumA	6
0	0	0	0	0	0	0	1	0	0	0	0	pos	2	LumA	9
0.0494505494505494	0	0.373626373626374	0	0	0	0	0.296703296703297	0.192307692307692	0.0659340659340659	0.00549450549450549	0.0164835164835165	neg	2	Normal	4ER-
0.00186915887850467	0.357009345794393	0.222429906542056	0.0616822429906542	0.117757009345794	0.00560747663551402	0.00747663551401869	0.0691588785046729	0.0598130841121495	0.011214953271028	0.0242990654205607	0.0616822429906542	pos	2	LumB	5
0.0657672849915683	0.205733558178752	0.51433389544688	0.0320404721753794	0.0269814502529511	0.00843170320404722	0	0.0387858347386172	0.0286677908937605	0.0354131534569983	0.00337268128161889	0.0404721753794266	pos	3	LumB	9
0.0783410138248848	0.108294930875576	0.414746543778802	0.0368663594470046	0.0357142857142857	0.0771889400921659	0.0138248847926267	0.01036866359447	0.0161290322580645	0.0403225806451613	0.0841013824884793	0.0841013824884793	pos	3	LumB	8
0	0	0.255555555555556	0	0	0	0.00555555555555556	0.577777777777778	0.0777777777777778	0.05	0.0277777777777778	0.00555555555555556	neg	2	Her2	5
0	0.282120395327942	0.233602875112309	0.17340521114106	0.0754716981132075	0.000898472596585804	0.00269541778975741	0.0682839173405211	0.00628930817610063	0.104222821203953	0.000898472596585804	0.0521114106019766	pos	3	LumB	4ER+
0	0.200934579439252	0.184579439252336	0.0677570093457944	0.044392523364486	0.00233644859813084	0.00467289719626168	0.266355140186916	0.123831775700935	0.0420560747663551	0.0163551401869159	0.0467289719626168	NA	null	NA	NA
0	0.205882352941176	0.010061919504644	0.0944272445820433	0.0557275541795666	0	0.00232198142414861	0.402476780185758	0.131578947368421	0.0363777089783282	0.0154798761609907	0.0456656346749226	pos	2	LumA	3
0	0.107361963190184	0.180981595092025	0.193251533742331	0.102760736196319	0.00766871165644172	0.0122699386503067	0.262269938650307	0.00613496932515337	0.0644171779141104	0.00460122699386503	0.0582822085889571	pos	2	Normal	3
0	0.00292397660818713	0	0.00292397660818713	0.494152046783626	0.0321637426900585	0.0087719298245614	0.140350877192982	0.154970760233918	0.0116959064327485	0.0964912280701754	0.0555555555555556	pos	2	LumB	3
0.00467836257309942	0.0771929824561404	0.0280701754385965	0.0444444444444444	0.666666666666667	0.00935672514619883	0.00584795321637427	0.0315789473684211	0.0865497076023392	0.00584795321637427	0.00350877192982456	0.0362573099415205	pos	2	LumA	4ER+
0.019047619047619	0.0365079365079365	0.316666666666667	0.00158730158730159	0.0476190476190476	0.137301587301587	0.186507936507937	0.0507936507936508	0.0952380952380952	0.0119047619047619	0.0341269841269841	0.0626984126984127	pos	3	LumA	6
0.00361663652802893	0.25497287522604	0.0126582278481013	0.0470162748643761	0.399638336347197	0.00180831826401447	0.00361663652802893	0.0922242314647378	0.119349005424955	0.0162748643761302	0.0162748643761302	0.0325497287522604	pos	3	LumB	10
0	0.0102040816326531	0	0.00510204081632653	0.0102040816326531	0.107142857142857	0.00510204081632653	0.586734693877551	0.0153061224489796	0.23469387755102	0.0102040816326531	0.0153061224489796	NA	null	NA	NA
0.00483870967741936	0.619354838709677	0	0.0032258064516129	0.169354838709677	0.00161290322580645	0.017741935483871	0.017741935483871	0.125806451612903	0	0.0129032258064516	0.0274193548387097	pos	2	LumA	7
0.00189035916824197	0.0775047258979206	0.374291115311909	0.0189035916824197	0.0378071833648393	0.00756143667296786	0.0378071833648393	0.179584120982987	0.13421550094518	0.0170132325141777	0.0680529300567108	0.0453686200378072	NA	null	NA	NA
0	0.178111587982833	0.0536480686695279	0.0128755364806867	0.17381974248927	0	0.0214592274678112	0.113733905579399	0.324034334763948	0.0150214592274678	0.0665236051502146	0.0407725321888412	pos	2	LumA	8
0.00258397932816537	0.219638242894057	0.0645994832041344	0.196382428940568	0.126614987080103	0.0129198966408269	0.00258397932816537	0.0852713178294574	0.0361757105943152	0.175710594315245	0.0103359173126615	0.0671834625322997	pos	3	LumA	4ER+
0	0	0.00657894736842105	0	0.0131578947368421	0.447368421052632	0.0504385964912281	0.296052631578947	0.160087719298246	0.00219298245614035	0.0087719298245614	0.0153508771929825	neg	3	Basal	10
0.00283018867924528	0.118867924528302	0.109433962264151	0.131132075471698	0.0773584905660377	0.030188679245283	0.00660377358490566	0.283018867924528	0.132075471698113	0.0292452830188679	0.0283018867924528	0.0509433962264151	pos	2	LumA	8
0	0.0526315789473684	0.149122807017544	0.0175438596491228	0.0263157894736842	0	0.105263157894737	0.289473684210526	0.307017543859649	0	0.0087719298245614	0.043859649122807	pos	2	LumA	4ER+
0	0	0	0	0.0909090909090909	0	0	0	0.909090909090909	0	0	0	pos	3	LumB	9
0	0	0.00186219739292365	0	0.0074487895716946	0.0782122905027933	0.0204841713221601	0.51024208566108	0.135940409683426	0.182495344506518	0.0204841713221601	0.042830540037244	NA	null	NA	NA
0	0	0	0	0.00578034682080925	0	0.0867052023121387	0.260115606936416	0.635838150289017	0	0.00578034682080925	0.00578034682080925	neg	2	Basal	4ER-
0	0.252408477842004	0.0385356454720617	0.0558766859344894	0.369942196531792	0.0211946050096339	0.0269749518304432	0.0616570327552987	0.0404624277456647	0.00192678227360308	0.0751445086705202	0.0558766859344894	pos	3	LumA	6
0.0251141552511416	0.276255707762557	0.0547945205479452	0.0410958904109589	0.203196347031963	0.0593607305936073	0.0342465753424658	0.0228310502283105	0.0799086757990868	0.00684931506849315	0.10958904109589	0.0867579908675799	pos	3	LumB	7
0	0	0	0	0	0	0	0	1	0	0	0	pos	2	LumB	3
0.0602836879432624	0.358156028368794	0.0354609929078014	0.00354609929078014	0.109929078014184	0.00354609929078014	0.00354609929078014	0.0602836879432624	0.216312056737589	0.117021276595745	0	0.0319148936170213	pos	3	Normal	4ER+
0	0.093167701863354	0	0.0062111801242236	0.157349896480331	0.0041407867494824	0.0041407867494824	0.486542443064182	0.198757763975155	0	0.0062111801242236	0.0434782608695652	pos	2	LumA	4ER+
0	0	0	0	0	0	0	0.625	0.25	0	0.125	0	NA	null	NA	NA
0.0532544378698225	0.550295857988166	0.0355029585798817	0	0.189349112426035	0	0.0414201183431953	0.0236686390532544	0.0473372781065089	0	0.00591715976331361	0.0532544378698225	pos	2	Normal	4ER+
0.0116279069767442	0.151162790697674	0.453488372093023	0	0.0116279069767442	0.0465116279069767	0	0.186046511627907	0.104651162790698	0	0.0116279069767442	0.0232558139534884	pos	2	LumA	3
0.0335820895522388	0.171641791044776	0.0485074626865672	0.00746268656716418	0.182835820895522	0.0335820895522388	0.0261194029850746	0.208955223880597	0.223880597014925	0.00746268656716418	0.0186567164179104	0.0373134328358209	NA	null	NA	NA
0.00120048019207683	0.376950780312125	0.0828331332533013	0.0768307322929172	0.106842737094838	0.00600240096038415	0.0120048019207683	0.139255702280912	0.112845138055222	0.0396158463385354	0.00240096038415366	0.0432172869147659	pos	3	LumB	1
0.00149588631264024	0.0179506357516829	0.0770381451009723	0.0575916230366492	0.128646222887061	0.18548990276739	0.119670905011219	0.142857142857143	0.06282722513089	0.0276738967838444	0.101720269259536	0.0770381451009723	pos	2	Normal	7
0.0632911392405063	0.205063291139241	0.0531645569620253	0.00253164556962025	0.0810126582278481	0.0658227848101266	0.0379746835443038	0.141772151898734	0.129113924050633	0.172151898734177	0	0.0481012658227848	NA	null	NA	NA
0	0	0	0	0	0	0	0.5	0.5	0	0	0	pos	3	LumB	1
0	0.0769230769230769	0.0820512820512821	0.158974358974359	0.169230769230769	0.0205128205128205	0.0205128205128205	0.246153846153846	0.0461538461538462	0.041025641025641	0.0666666666666667	0.0717948717948718	pos	2	LumA	8
0.19020979020979	0.0181818181818182	0.243356643356643	0	0.0027972027972028	0.0251748251748252	0.0041958041958042	0.309090909090909	0.134265734265734	0.0237762237762238	0.013986013986014	0.034965034965035	NA	null	NA	NA
0	0	0	0.0909090909090909	0.0909090909090909	0	0.0909090909090909	0.363636363636364	0.181818181818182	0	0.181818181818182	0	pos	2	Normal	4ER+
0.0046875	0.0796875	0.1140625	0.0234375	0.1265625	0.0890625	0.2421875	0.1015625	0.03125	0.00625	0.115625	0.065625	pos	3	Basal	4ER+
0	0.117647058823529	0	0	0.417112299465241	0	0.0160427807486631	0.0641711229946524	0.336898395721925	0	0.0267379679144385	0.0213903743315508	pos	3	LumA	6
0	0.0365853658536585	0.0975609756097561	0.0121951219512195	0.0792682926829268	0.0914634146341463	0.0548780487804878	0.329268292682927	0.213414634146341	0.0365853658536585	0.0121951219512195	0.0365853658536585	pos	3	LumB	10
0	0.116504854368932	0.145631067961165	0.271844660194175	0.0679611650485437	0.00485436893203883	0	0.16504854368932	0.0922330097087379	0.0485436893203883	0.0388349514563107	0.0485436893203883	pos	2	Normal	4ER+
0	0.110294117647059	0.0392156862745098	0.0416666666666667	0.225490196078431	0.0343137254901961	0.0147058823529412	0.399509803921569	0.0490196078431373	0.0294117647058824	0.017156862745098	0.0392156862745098	pos	2	Normal	4ER+
0	0.671641791044776	0.00175592625109745	0.0131694468832309	0.240561896400351	0	0.00263388937664618	0.00702370500438982	0.028972783143108	0.00175592625109745	0	0.0324846356453029	pos	1	LumA	8
0.0981675392670157	0.0445026178010471	0.00916230366492147	0	0.0929319371727749	0.18455497382199	0.0523560209424084	0.056282722513089	0.308900523560209	0.0850785340314136	0.00523560209424084	0.06282722513089	pos	3	Her2	5
0	0.210796915167095	0.0809768637532134	0.201799485861183	0.113110539845758	0	0.0051413881748072	0.201799485861183	0.0758354755784062	0.0359897172236504	0.0231362467866324	0.051413881748072	pos	2	LumA	4ER+
0	0	0	0	0	0	0	0	1	0	0	0	NA	null	NA	NA
0.00245098039215686	0.0931372549019608	0.00122549019607843	0.00245098039215686	0.339460784313726	0.0526960784313725	0.079656862745098	0.0232843137254902	0.182598039215686	0	0.166666666666667	0.0563725490196078	pos	2	LumB	8
0	0	0.145454545454545	0	0	0	0.0363636363636364	0.690909090909091	0.0727272727272727	0.0181818181818182	0	0.0363636363636364	NA	null	NA	NA
0	0.165413533834586	0.152524167561762	0.218045112781955	0.0676691729323308	0.00429645542427497	0.0075187969924812	0.185821697099893	0.0472610096670247	0.0698174006444683	0.0311493018259936	0.0504833512352309	NA	null	NA	NA
0	0.0710823909531502	0.061389337641357	0.113085621970921	0.229402261712439	0.10016155088853	0.0549273021001615	0.103392568659128	0.0678513731825525	0.0274636510500808	0.0920840064620355	0.0791599353796446	pos	2	LumA	2
0.0617283950617284	0.00617283950617284	0.216049382716049	0.00617283950617284	0.00617283950617284	0.0493827160493827	0.228395061728395	0.160493827160494	0.216049382716049	0	0.00617283950617284	0.0432098765432099	pos	3	Her2	5
0	0.0777511961722488	0.0956937799043062	0.238038277511962	0.0956937799043062	0.00598086124401914	0.00119617224880383	0.181818181818182	0.0299043062200957	0.188995215311005	0.0251196172248804	0.0598086124401914	pos	3	Her2	9
0	0	0	0	0	0	0	0.823529411764706	0.0588235294117647	0	0.0588235294117647	0.0588235294117647	pos	1	LumA	8
0	0.00552486187845304	0.0110497237569061	0.0497237569060773	0.0966850828729282	0.00828729281767956	0.0165745856353591	0.417127071823204	0.0939226519337017	0.074585635359116	0.193370165745856	0.0331491712707182	pos	2	Normal	4ER+
0.025	0.025	0.05	0	0	0.05	0.05	0.45	0.3	0	0	0.05	neg	3	Basal	10
0	0	0.0484581497797357	0	0.013215859030837	0.687224669603524	0.0484581497797357	0.180616740088106	0.00881057268722467	0.00440528634361234	0	0.00881057268722467	neg	2	Normal	4ER-
0.0222222222222222	0.0375	0.0319444444444444	0.00416666666666667	0.148611111111111	0.444444444444444	0.0319444444444444	0.1375	0.0569444444444444	0.00416666666666667	0.0333333333333333	0.0472222222222222	pos	3	Her2	10
0	0.100494233937397	0.444810543657331	0.128500823723229	0.0337726523887974	0.00411861614497529	0.00329489291598023	0.0897858319604613	0.0247116968698517	0.108731466227348	0.00411861614497529	0.057660626029654	pos	2	LumA	7
0.00911854103343465	0.0060790273556231	0.246200607902736	0	0	0.127659574468085	0.0759878419452888	0.29483282674772	0.185410334346505	0.0303951367781155	0.00303951367781155	0.0212765957446809	pos	3	Normal	5
0.00444444444444444	0.0666666666666667	0.0177777777777778	0.00444444444444444	0.0288888888888889	0.00444444444444444	0.00222222222222222	0.0377777777777778	0.748888888888889	0.0488888888888889	0.0111111111111111	0.0244444444444444	neg	3	Her2	5
0.00185185185185185	0	0.00925925925925926	0	0.012962962962963	0.224074074074074	0.0916666666666667	0.146296296296296	0.377777777777778	0	0.087037037037037	0.0490740740740741	neg	3	Basal	10
0	0.0666666666666667	0.0403100775193798	0.0465116279069767	0.258914728682171	0.141085271317829	0.0682170542635659	0.136434108527132	0.0341085271317829	0.00930232558139535	0.133333333333333	0.0651162790697674	pos	3	LumA	9
0	0.00421940928270042	0	0.0548523206751055	0.151898734177215	0.00843881856540084	0.00421940928270042	0.215189873417722	0.0843881856540084	0.0126582278481013	0.40084388185654	0.0632911392405063	NA	null	NA	NA
0.000878734622144112	0	0	0	0.12829525483304	0.31634446397188	0.121265377855888	0.0123022847100176	0.311072056239016	0	0.0632688927943761	0.046572934973638	neg	3	Basal	10
0	0.00317460317460317	0.00317460317460317	0.0126984126984127	0.126984126984127	0.0571428571428571	0.053968253968254	0.168253968253968	0.0222222222222222	0	0.53015873015873	0.0222222222222222	pos	2	Normal	7
0	0	0	0	0.0235294117647059	0.105882352941176	0.0235294117647059	0.376470588235294	0.423529411764706	0	0.0235294117647059	0.0235294117647059	neg	3	Basal	10
0	0.00876338851022395	0	0.0068159688412853	0.78286270691334	0.0506329113924051	0.00973709834469328	0.0555014605647517	0.00194741966893866	0.00973709834469328	0.0632911392405063	0.0107108081791626	pos	3	LumB	6
0	0	0	0	0.333333333333333	0	0	0.666666666666667	0	0	0	0	pos	1	LumA	7
0	0.104243542435424	0	0.0018450184501845	0.762915129151292	0.00553505535055351	0.0175276752767528	0.0267527675276753	0.0479704797047971	0	0.0119926199261993	0.0212177121771218	pos	3	LumB	7
0	0.0132596685082873	0	0.00220994475138122	0.839779005524862	0.0397790055248619	0.0154696132596685	0.0320441988950276	0.0143646408839779	0.00552486187845304	0.0220994475138122	0.0154696132596685	pos	3	LumB	9
0	0.0229885057471264	0.0402298850574713	0.028735632183908	0.0344827586206897	0.028735632183908	0.0344827586206897	0.597701149425287	0.109195402298851	0.0172413793103448	0.0402298850574713	0.0459770114942529	NA	null	NA	NA
0.0196078431372549	0.290196078431373	0.0196078431372549	0.0549019607843137	0.254901960784314	0.0392156862745098	0.0156862745098039	0.0352941176470588	0.16078431372549	0.0156862745098039	0.0470588235294118	0.0470588235294118	pos	1	LumA	3
0.011639185257032	0.0446168768186227	0.00484966052376334	0.005819592628516	0.295829291949564	0.299709020368574	0.0620756547041707	0.04364694471387	0.0950533462657614	0.000969932104752667	0.0805043646944714	0.055286129970902	pos	3	Basal	4ER+
0	0	0	0	0	0	0.0454545454545455	0.318181818181818	0.545454545454545	0	0.0454545454545455	0.0454545454545455	pos	3	LumB	5
0	0.068075117370892	0.46830985915493	0.146713615023474	0.0305164319248826	0.00469483568075117	0.00469483568075117	0.137323943661972	0.0293427230046948	0.0469483568075117	0.0129107981220657	0.0504694835680751	NA	2	Normal	4ER+
0	0.0887573964497041	0	0.029585798816568	0.500986193293886	0.0394477317554241	0	0.0788954635108481	0.11439842209073	0.0019723865877712	0.0946745562130177	0.0512820512820513	pos	2	LumA	8
0	0	0.0473313192346425	0.00604229607250755	0.0302114803625378	0.281973816717019	0.0120845921450151	0.520644511581068	0.0382678751258812	0.0241691842900302	0.0151057401812689	0.0241691842900302	neg	3	Basal	10
0	0.174911660777385	0.252650176678445	0.252650176678445	0.0477031802120141	0.00176678445229682	0	0.088339222614841	0.0565371024734982	0.03886925795053	0.0176678445229682	0.068904593639576	pos	2	LumA	3
0.0350877192982456	0.0651629072681704	0.235588972431078	0.0476190476190476	0.0300751879699248	0.137844611528822	0.0651629072681704	0.0426065162907268	0.152882205513784	0.0275689223057644	0.0902255639097744	0.0701754385964912	neg	3	Normal	4ER-
0	0	0.101827676240209	0	0.00783289817232376	0.0417754569190601	0.00261096605744125	0.5822454308094	0.177545691906005	0.0391644908616188	0.02088772845953	0.0261096605744125	NA	null	NA	NA
0.00282485875706215	0.861581920903955	0	0	0.0649717514124294	0	0	0.00564971751412429	0.0480225988700565	0	0.00282485875706215	0.0141242937853107	NA	null	NA	NA
0	0.155752212389381	0.241592920353982	0.175221238938053	0.101769911504425	0.031858407079646	0.0106194690265487	0.0831858407079646	0.0389380530973451	0.0787610619469027	0.0194690265486726	0.0628318584070797	NA	null	NA	NA
0.00118764845605701	0.0581947743467933	0.0118764845605701	0.230403800475059	0.152019002375297	0.0617577197149644	0.00237529691211401	0.232779097387173	0.0570071258907363	0.0878859857482185	0.0403800475059382	0.0641330166270784	NA	null	NA	NA
0.00256081946222791	0.419974391805378	0.126760563380282	0.0409731113956466	0.130601792573624	0.00512163892445583	0.0102432778489117	0.0704225352112676	0.126760563380282	0.0128040973111396	0.0089628681177977	0.0448143405889885	NA	null	NA	NA
