# Supplementary material for: Landscapes of cellular phenotypic diversity in breast cancer xenografts and their impact on drug response
Source: Nat Commun. 2021 Mar 31;12:1998. doi: 10.1038/s41467-021-22303-z (PMC8012607; doi:10.1038/s41467-021-22303-z)
Supplement: Supplementary file 3 — Source Data [file 41467_2021_22303_MOESM3_ESM.zip › Source_data/Fig6e.txt]

model	variable	value
VHIO244_M1	cv.unt	0.437524746884589
STG143_T1	cv.unt	0.401510437105521
STG335_T1	cv.unt	0.433813988988891
STG139_M1	cv.unt	0.44417524488387
VHIO244_M1	cv.trt	0.449331249722765
STG143_T1	cv.trt	0.434813154904072
STG335_T1	cv.trt	0.462105588934704
STG139_M1	cv.trt	0.482097421677837
