# Supplementary material for: Landscapes of cellular phenotypic diversity in breast cancer xenografts and their impact on drug response
Source: Nat Commun. 2021 Mar 31;12:1998. doi: 10.1038/s41467-021-22303-z (PMC8012607; doi:10.1038/s41467-021-22303-z)
Supplement: Supplementary file 3 — Source Data [file 41467_2021_22303_MOESM3_ESM.zip › Source_data/Fig3d_FigS4d.txt]

X1	X2	variable	value
-25.3145699097895	0.0105648696125814	model	AB551_M3a
-24.8093327343867	-5.89158417934639	model	AB551_M3a
-25.2706165911256	-1.50704114828856	model	AB551_M3a
-24.5006789488661	0.0678375789751823	model	AB551_M3a
-2.94070956715301	-0.988165060886372	model	AB551_M3a
-25.2607949596416	-2.51277267033556	model	AB551_M3a
-23.2019659970979	-0.462201571065438	model	AB551_M3a
-24.8101782566183	-0.449170670343598	model	AB551_M3a
-13.9670970408696	-6.69850121338853	model	AB551_M3a
-22.1320276567702	2.77043001724908	model	AB551_M3a
-22.8513681893534	-5.89401687276224	model	AB551_M3a
-18.2204730951845	-3.3016813733727	model	AB551_M3a
-3.54975480865772	0.537778023864892	model	AB551_M3a
-22.4111413733252	-4.81105963656593	model	AB551_M3a
-22.7983657059195	-6.20128190229972	model	AB551_M3a
-5.37129710617499	2.89992245834947	model	AB551_M3a
-25.5527959535958	-6.29116178172254	model	AB551_M3a
-25.0908358416203	-0.746010174751429	model	AB551_M3a
-25.8732039490864	-3.2419403422408	model	AB551_M3a
-25.0111246141778	-5.09143523794879	model	AB551_M3a
-24.377365824487	-5.77414024074744	model	AB551_M3a
-22.1507926700385	-0.250139017586754	model	AB551_M3a
-25.0336712408848	-7.20417272640669	model	AB551_M3a
-24.9454122050131	-4.87437586797607	model	AB551_M3a
-23.5422785731897	-0.773290117095164	model	AB551_M3a
-20.7047602187854	-3.47516543969773	model	AB551_M3a
-23.6316778999567	-6.03078045937513	model	AB551_M3a
-23.9233494444295	-4.85704957127582	model	AB551_M3a
-24.9177793544442	-2.85374939179446	model	AB551_M3a
-2.7224688029489	1.16216507441055	model	AB551_M3a
-22.4537148300742	2.54545767425523	model	AB551_M3a
-24.0820642697624	-2.47779875845607	model	AB551_M3a
-24.5548518436973	-4.97349949436216	model	AB551_M3a
-23.3510584519954	-3.64938860340166	model	AB551_M3a
-24.2904537676089	-1.29164889691496	model	AB551_M3a
-25.9207750455974	-0.633204186598525	model	AB551_M3a
-24.9192778286087	-6.22586383083301	model	AB551_M3a
-3.08650248896933	-1.0939913921454	model	AB551_M3a
-13.1675857147689	-4.53882002054202	model	AB551_M3a
-22.4577158735624	2.62319197845396	model	AB551_M3a
-23.0568766374573	-3.97971431263024	model	AB551_M3a
-22.0925408079601	2.13294526403433	model	AB551_M3a
-25.1254578127748	-6.80682132341241	model	AB551_M3a
-2.6664441522582	-1.33005923002748	model	AB551_M3a
-25.1098532298515	-7.07094658109479	model	AB551_M3a
-23.1938735917202	-4.25124548266515	model	AB551_M3a
-23.155205894086	2.09874431128125	model	AB551_M3a
-24.5585643060912	-6.46026587027002	model	AB551_M3a
-23.6886722172211	0.801028429026728	model	AB551_M3a
-24.727818350995	-0.363083777015775	model	AB551_M3a
-19.9869105788348	-0.23694400586351	model	AB551_M3a
-24.505428573339	0.611080940074835	model	AB551_M3a
4.04691826910113	-12.1707562174179	model	AB551_M3a
-20.5939662542354	-2.72382960118131	model	AB551_M3a
-9.10416766536987	-8.46169473350682	model	AB551_M3a
-24.8305068215466	-6.48046079821545	model	AB551_M3a
-18.1600297719456	4.27342415573529	model	AB551_M3a
-24.4750302942796	-6.03066031045687	model	AB551_M3a
-2.60868430827812	1.15965075971971	model	AB551_M3a
1.15300285124592	-6.37597359880803	model	AB551_M3a
-25.0302440940512	-4.46903121561033	model	AB551_M3a
0.988645378330989	-13.7950958119816	model	AB551_M3a
-24.8129217001343	-4.29333053494312	model	AB551_M3a
-25.3397881538318	-6.19903487825405	model	AB551_M3a
-21.4764128583901	5.04973681452195	model	AB551_M3a
-25.2163854331416	-6.11901584656659	model	AB551_M3a
-22.1786479979606	1.34834285715111	model	AB551_M3a
-23.6624769809717	-6.95939853939194	model	AB551_M3a
-24.1941073103889	-3.33850968672018	model	AB551_M3a
-2.99055804846132	3.48711871581915	model	AB551_M3a
-20.1813036033367	-2.29755181020549	model	AB551_M3a
-22.8252225454383	-3.50737571548358	model	AB551_M3a
-24.3976041404648	-4.81071131168372	model	AB551_M3a
-25.6876397086098	-3.89722940804043	model	AB551_M3a
-21.9332381761472	0.950129105849939	model	AB551_M3a
-22.4078992499708	2.19053001826292	model	AB551_M3a
-21.908017542097	0.375948259532446	model	AB551_M3a
-21.7354530094736	-4.38917781307499	model	AB551_M3a
-14.2322902039825	-10.8685440005551	model	AB551_M3a
-22.4280589916509	1.26277582031611	model	AB551_M3a
-25.5318001026433	-4.73241775458356	model	AB551_M3a
-26.2297011449931	2.62629905967895	model	AB551_M3a
-24.3417522130443	-2.50858108902069	model	AB551_M3a
-25.24263317515	-4.72358002284566	model	AB551_M3a
-6.16225503999719	2.65253014602686	model	AB551_M3a
-20.9696034911966	-2.37173828844591	model	AB551_M3a
-1.69018793130976	-3.15003657591103	model	AB551_M3a
-24.8753906122501	-4.52220103196198	model	AB551_M3a
-22.9913488471096	-3.66409139700844	model	AB551_M3a
-9.91049491273264	-4.3221400461364	model	AB551_M3a
-18.5250619697186	-0.683778114785386	model	AB551_M3a
-20.4606866669854	-1.67767054613662	model	AB551_M3a
-25.6513432995958	-5.30054079336676	model	AB551_M3a
-23.3498646756173	-0.615660661908879	model	AB551_M3a
-23.8724038704639	-5.00023965235776	model	AB551_M3a
-24.6839083525189	2.84509813978274	model	AB551_M3a
-4.84196148099492	11.606463777344	model	AB551_M3a
-8.60421134227978	14.5125574881734	model	AB551_M3a
-25.5854429530613	-6.31485863379606	model	AB551_M3a
-23.9249620721311	-4.97960608143946	model	AB551_M3a
-23.5546251191884	-0.615826022379738	model	AB551_M3a
-22.8293129529204	1.05801726982628	model	AB551_M3a
-22.8468995128396	-3.94337404747505	model	AB551_M3a
-2.76580604755705	1.28012305708993	model	AB551_M3a
-24.0366455382268	-4.94121821861055	model	AB551_M3a
-20.7766340160596	-9.00915157788102	model	AB551_M3a
-22.5417420682575	-2.30021190323781	model	AB551_M3a
-4.17896356472511	-13.5443208921767	model	AB551_M3a
-24.4416324138492	-5.84972653236189	model	AB551_M3a
-25.1948297263163	-1.72196755665692	model	AB551_M3a
-25.2898075271255	-3.99514100133954	model	AB551_M3a
-24.1551629245384	-0.807746197450347	model	AB551_M3a
-20.7015207011507	-2.05349467043315	model	AB551_M3a
-23.0309841281907	-2.92642349910727	model	AB551_M3a
-8.75300848288908	5.03362754805069	model	AB551_M3a
-21.5035975157382	4.39626307058787	model	AB551_M3a
-3.02071266741147	1.53047531974361	model	AB551_M3a
-19.7474233383103	-2.26183369619729	model	AB551_M3a
-24.9314454265328	-6.73050675001562	model	AB551_M3a
-19.1228818256558	-1.57740684216178	model	AB551_M3a
-23.8950824321023	-6.65497063452615	model	AB551_M3a
-4.51712912835213	0.535529703365264	model	AB551_M3a
-3.59894522351066	2.78940933167405	model	AB551_M3a
-1.24699645899633	-3.54064900646837	model	AB551_M3a
-13.5294957024243	4.73019117059752	model	AB551_M3a
-22.9395593521241	2.22546993951524	model	AB551_M3a
-24.9711048628474	-6.19450814512655	model	AB551_M3a
-21.0912434743125	-0.259520650037154	model	AB551_M3a
-7.57762447577489	6.79275413311004	model	AB551_M3a
-23.6786808744052	-5.0671191013352	model	AB551_M3a
-3.61303079942289	-3.62102491482061	model	AB551_M3a
-24.4186517704875	0.305399655984031	model	AB551_M3a
-24.8895749421166	-5.32787541464042	model	AB551_M3a
-22.6592540644577	3.15189352612121	model	AB551_M3a
-24.6288493338343	-3.36581489533317	model	AB551_M3a
-7.35196959008208	-17.7420572059733	model	AB551_M3a
5.4141784959005	-17.4413170856765	model	AB551_M3a
-23.7334556577835	-6.30573713872077	model	AB551_M3a
-2.0023527149634	0.685543736624172	model	AB551_M3a
-7.39402012609933	1.99977606488266	model	AB551_M3a
-23.3916813947961	-4.4548858919693	model	AB551_M3a
-23.3321059311377	-3.03365379234211	model	AB551_M3a
-22.8488389782863	-6.23021014122679	model	AB551_M3a
-23.9472380324809	-2.75557783417154	model	AB551_M3a
-25.6816841753586	-4.06268875164323	model	AB551_M3a
-21.9508694425535	-5.12769787505919	model	AB551_M3a
-24.7407333127453	-3.0994668511693	model	AB551_M3a
-24.3070189752458	-2.95758863213844	model	AB551_M3a
-25.101603375209	4.36646865869301	model	AB551_M3a
-20.7569987777528	-2.67662753531461	model	AB551_M3a
-22.4892220732344	1.88579744150867	model	AB551_M3a
-23.9936341109726	1.15380940637799	model	AB551_M3a
-6.00391427251506	11.6141848311055	model	AB551_M3a
-25.1548227967045	-4.76434625877973	model	AB551_M3a
-23.6113061493525	-6.87573951509667	model	AB551_M3a
-24.0999139335185	-2.97033304710415	model	AB551_M3a
-24.1553999316146	4.60511909073271	model	AB551_M3a
-22.7415735883096	2.34878300439431	model	AB551_M3a
-21.3951374256439	-2.17806792842276	model	AB551_M3a
3.62442987358992	-11.1292258888426	model	AB551_M3a
-25.4154988433211	-3.89987362756842	model	AB551_M3a
-14.9253951996534	14.6623671122559	model	AB551_M3a
-22.2931208789317	-0.175974791572036	model	AB551_M3a
-23.2281281649408	2.2641840244654	model	AB551_M3a
-12.1486639363193	-13.0203413302992	model	AB551_M3a
-22.1410276051208	1.52175281733142	model	AB551_M3a
10.389628396741	14.9336546805553	model	AB551_M3a
-24.8316003260083	-3.06088349476778	model	AB551_M3a
-22.3260143268479	-2.19112008469086	model	AB551_M3a
-3.46725864783027	2.26013906462639	model	AB551_M3a
-20.9314674229847	-3.13738117865535	model	AB551_M3a
-0.993746276647189	-13.0783833049321	model	AB551_M3a
-24.1874358871168	-6.80186927193171	model	AB551_M3a
-25.1727079493489	-6.05293630706087	model	AB551_M3a
-24.4929956873068	-0.0508729463851337	model	AB551_M3a
-4.50180345612395	-3.66330514012107	model	AB551_M3a
-21.8075906663541	-2.10908397759033	model	AB551_M3a
1.48897316214765	-13.508859807734	model	AB551_M3a
-23.3622705788817	-1.50028760287346	model	AB551_M3a
-0.93476613357087	-9.77310272122422	model	AB551_M3a
-25.056849294973	-6.32592173050238	model	AB551_M3a
-22.2052289232029	-0.0351488151487147	model	AB551_M3a
-6.73675328167118	12.2913938269665	model	AB551_M3a
-23.8815784531901	0.486794772126384	model	AB551_M3a
-18.1310867024755	-0.233861809638656	model	AB551_M3a
-6.57271616608698	8.99999775615794	model	AB551_M3a
-9.79691832153493	13.2381473568404	model	AB551_M3a
-23.9806746441939	-2.93579781616702	model	AB551_M3a
-8.23716146362146	-9.05442499106069	model	AB551_M3a
-19.825205928731	-1.94459876958356	model	AB551_M3a
-25.2065895958138	-4.51383338222616	model	AB551_M3a
-24.7507001092513	-6.1734546551247	model	AB551_M3a
-21.7048375504681	0.729349429569578	model	AB551_M3a
13.7478491494082	5.27743978915224	model	AB551_M3a
-23.4668433730022	-7.34715019025105	model	AB551_M3a
-24.7411926076673	3.81358127989004	model	AB551_M3a
-2.64652038698508	-0.687738802379445	model	AB551_M3a
-23.1150889668605	-1.06609809566749	model	AB551_M3a
-24.1267170879313	-1.16638839618461	model	AB551_M3a
-20.9490334074011	-2.24260050401781	model	AB551_M3a
-24.6914884014107	-6.74731504273368	model	AB551_M3a
-22.0677402049543	-1.81146042857938	model	AB551_M3a
-3.03309071745464	-0.144728260394018	model	AB551_M3a
-23.7606611725535	-0.370159970324238	model	AB551_M3a
-25.0689082425534	4.49001353606768	model	AB551_M3a
-20.8109339396631	0.438288865724989	model	AB551_M3a
-20.4018743809326	-10.2907412014946	model	AB551_M3a
-3.65885945052284	0.0138776984007493	model	AB551_M3a
-24.8443837182337	-6.5791093043907	model	AB551_M3a
-23.7191131743394	-0.340566110119465	model	AB551_M3a
-23.2311456230629	-4.1178720776789	model	AB551_M3a
-24.7103013479029	-5.10763883666133	model	AB551_M3a
-24.6199767210345	-3.59386893620402	model	AB551_M3a
-24.6784170789861	4.70981484566937	model	AB551_M3a
2.51295397974895	-12.8105361661321	model	AB551_M3a
-24.0950760271877	-2.53039121295421	model	AB551_M3a
-25.0826786697965	-6.60041454297702	model	AB551_M3a
-24.5469067941696	4.95633017164098	model	AB551_M3a
-17.8203731524796	1.53428544963224	model	AB551_M3a
-22.5226969535737	0.651040712042584	model	AB551_M3a
-22.2937325926397	1.99623431900594	model	AB551_M3a
-18.6731943951784	8.33794632039807	model	AB551_M3a
-24.1122669295262	-4.8697497948236	model	AB551_M3a
-3.18869724334166	4.12806293394251	model	AB551_M3a
-25.0589592301078	4.47581652800431	model	AB551_M3a
-23.348216133604	-3.9534174882381	model	AB551_M3a
-20.7156676475941	-4.77748632197602	model	AB551_M3a
-25.0354713671628	-6.47176787815566	model	AB551_M3a
-2.6213606207582	1.38774602675262	model	AB551_M3a
-21.8171265732862	0.935521666767146	model	AB551_M3a
-22.3931717768733	1.29648653498411	model	AB551_M3a
-22.3665104294795	-2.350662989276	model	AB551_M3a
-25.8282588477897	-1.38247195809581	model	AB551_M3a
-8.02084013016627	7.13068906268922	model	AB551_M3a
-24.190190521269	-4.80997303545948	model	AB551_M3a
-8.39861710997437	-11.2829100946626	model	AB551_M3a
-22.4952137762307	0.667456991529103	model	AB551_M3a
-23.6494728307458	-6.91777323502677	model	AB551_M3a
-17.5468016113209	2.41900728256452	model	AB551_M3a
-20.2980667129331	-4.23569213443996	model	AB551_M3a
-3.29094009765099	0.262766851314586	model	AB551_M3a
-16.6240097237382	-10.0514957201052	model	AB551_M3a
-22.5640483603443	-3.76020154178216	model	AB551_M3a
-18.524828449578	8.32446611157073	model	AB551_M3a
-21.7052425704109	0.321319394943132	model	AB551_M3a
-25.438685322461	-5.6921146931978	model	AB551_M3a
-23.5079297123714	2.71009986290814	model	AB551_M3a
-11.1530911517451	-13.0516538115721	model	AB551_M3a
-19.7671479728317	10.305583805539	model	AB551_M3a
-19.5654313941723	5.24116284853987	model	AB551_M3a
-25.8766207670346	-0.911128074875162	model	AB551_M3a
-24.6562967875263	-5.08720488126778	model	AB551_M3a
-25.3958400622372	-5.81453359180743	model	AB551_M3a
-24.3303418226318	-5.51719718191968	model	AB551_M3a
3.06272073325005	-8.42210185365674	model	AB551_M3a
-3.30627212149084	0.0746950815175402	model	AB551_M3a
-24.2808923382695	-2.0374173519933	model	AB551_M3a
-20.6277841512712	-3.26166130806048	model	AB551_M3a
-20.1568126703238	9.85095138368292	model	AB551_M3a
-22.7570367267507	1.26246341279726	model	AB551_M3a
-20.7301609351058	-2.28000449564658	model	AB551_M3a
-22.4313275307683	-4.27475686737823	model	AB551_M3a
-24.8842908479025	-5.3221927720613	model	AB551_M3a
3.33511022943514	-10.0197078495844	model	AB551_M3a
-20.9132899980383	-4.22071360047142	model	AB551_M3a
-24.8250238164054	-3.82201885191336	model	AB551_M3a
-24.2664080726238	-3.64031010407586	model	AB551_M3a
-16.0874968280646	-8.16992184210268	model	AB551_M3a
-25.3621760146795	-4.46814052905353	model	AB551_M3a
-23.613317317136	-0.410631933915617	model	AB551_M3a
-22.5184985015155	0.405142400565907	model	AB551_M3a
-21.0131105009759	5.51117166684046	model	AB551_M3a
-25.6806103004883	-5.61089455983559	model	AB551_M3a
-2.00287049721403	0.187712829857309	model	AB551_M3a
-22.866952628466	-4.30843985423315	model	AB551_M3a
-20.0891309518689	-4.81196618654801	model	AB551_M3a
-2.90669663786074	3.46324974280545	model	AB551_M3a
-7.48164325863428	9.18284801713819	model	AB551_M3a
-25.8991623663479	-0.82304884767797	model	AB551_M3a
-8.12211653708946	-7.99121716940873	model	AB551_M3a
-22.8215319792207	2.76334350398806	model	AB551_M3a
1.02799519486893	-14.1147684704365	model	AB551_M3a
-24.3562089742709	-4.74055261525418	model	AB551_M3a
-22.7347667177848	-3.52334964147255	model	AB551_M3a
-24.4766204994824	1.40045610852525	model	AB551_M3a
-22.1174606476186	1.5072772147088	model	AB551_M3a
-22.4310489577847	1.45222569948737	model	AB551_M3a
-22.3685251544075	-0.331257068245081	model	AB551_M3a
-22.1432074454808	-1.68166082151301	model	AB551_M3a
-24.0436132904655	-6.95763753504072	model	AB551_M3a
-22.1031024027768	1.28607827972271	model	AB551_M3a
-17.9955697475531	-1.67120018186901	model	AB551_M3a
-23.9561101551075	-0.453555591769768	model	AB551_M3a
-5.29472743378226	-14.5384799843291	model	AB551_M3a
-18.9988396791266	-1.01185193201005	model	AB551_M3a
-20.3884267068876	4.73922351865631	model	AB551_M3a
-22.282039952084	-0.73309407531147	model	AB551_M3a
-22.2940882910013	0.612405144418849	model	AB551_M3a
-22.209843231306	-1.27660652241774	model	AB551_M3a
-1.3606118891264	-3.39694140856534	model	AB551_M3a
-1.49162770329417	-9.43027821853613	model	AB551_M3a
-2.80401673522372	1.12621207294141	model	AB551_M3a
-15.0081601870069	-1.18968772077807	model	AB551_M3a
-22.2794936716426	-2.66505931487636	model	AB551_M3a
-1.9965684057459	-1.65737301218956	model	AB551_M3a
-5.42230070254456	1.75306549056338	model	AB551_M3a
-2.78944742404322	-1.23174509337962	model	AB551_M3a
0.890923631899915	4.85062157983237	model	AB551_M3a
-19.2592088525002	6.18670677558638	model	AB551_M3a
-2.62647439651663	1.1826019845596	model	AB551_M3a
-10.3813724263768	6.56412829194502	model	AB551_M3a
-22.5293096671585	1.53270512767591	model	AB551_M3a
-22.7199585241561	0.663776882078872	model	AB551_M3a
-23.0307104507872	0.119631714893692	model	AB551_M3a
-23.4020629676637	-2.69400705142339	model	AB551_M3a
-24.3040862675737	3.10616949079837	model	AB551_M3a
-25.3487271226468	-2.35082672812567	model	AB551_M3a
-2.87963095853578	-1.24528752407761	model	AB551_M3a
-24.982006825743	-5.27653829550122	model	AB551_M3a
-25.1005975221852	-6.21877702865873	model	AB551_M3a
-24.0211550266637	-2.85397916798951	model	AB551_M3a
-25.831496328306	-2.4423810268158	model	AB551_M3a
-5.95175305684126	-4.13040167340251	model	AB551_M3a
-20.5906999410535	4.80248100235679	model	AB551_M3a
-5.49044908221325	-2.7983554846525	model	AB551_M3a
-23.315272433762	-3.61421515732875	model	AB551_M3a
1.47143694093527	-13.3504952208762	model	AB551_M3a
-25.2897508431665	-4.58746104425414	model	AB551_M3a
-9.90746554265614	-4.25495396811287	model	AB551_M3a
15.8888931092447	-9.48213869863588	model	AB551_M3a
-13.9234356018394	-4.23323017571384	model	AB551_M3a
-23.7244281187048	-1.17021401203192	model	AB551_M3a
-23.1158789127494	1.15803851338583	model	AB551_M3a
-20.4630866223966	-1.79432621229906	model	AB551_M3a
-22.3451279395927	1.96753609674534	model	AB551_M3a
-10.1036109306104	-21.0363776999035	model	AB551_M3a
-21.7252459869156	-3.03189081594671	model	AB551_M3a
-4.55049645811915	3.74010711816492	model	AB551_M3a
-12.8170310984183	-12.1356964927158	model	AB551_M3a
2.91271349242451	-11.5148558828818	model	AB551_M3a
-8.4646253429709	-8.03683978827703	model	AB551_M3a
-25.0543207757065	-5.39517366398017	model	AB551_M3a
-4.52209046828321	3.63732032128869	model	AB551_M3a
-5.12097184148388	-12.8993562468141	model	AB551_M3a
-23.590542046427	-1.0110402978094	model	AB551_M3a
-22.7042785929976	-2.68792052581086	model	AB551_M3a
-17.8996320726676	2.7865488783788	model	AB551_M3a
-23.8013696202467	-6.90076195694412	model	AB551_M3a
-25.244346098097	-4.38484379927848	model	AB551_M3a
-7.86845386133245	-9.00867363974111	model	AB551_M3a
-22.2139207440027	-2.04710523582693	model	AB551_M3a
-23.8001709946816	-5.01746186016483	model	AB551_M3a
-21.9746803606511	-5.00381515630442	model	AB551_M3a
-8.63985595539009	-11.8975291486378	model	AB551_M3a
-19.8172142516588	6.82299880742703	model	AB551_M3a
-25.4005126883183	-5.15296258914447	model	AB551_M3a
1.00317475328619	-13.7577938208867	model	AB551_M3a
-20.3322029371236	6.09418853333884	model	AB551_M3a
-19.9088151364064	-13.6652603797193	model	AB551_M3a
-24.5086843686175	-5.87742227875497	model	AB551_M3a
-25.3417151085465	-0.959505578710158	model	AB551_M3a
-20.0532013901895	11.9632232733968	model	AB551_M3a
-25.2322093238733	-6.32255863253313	model	AB551_M3a
-25.6777493644537	-3.93483580750314	model	AB551_M3a
-22.3103110249218	0.295946594737159	model	AB551_M3a
-6.47472588374632	9.63309956772034	model	AB551_M3a
-24.4728391083925	-1.51460275144974	model	AB551_M3a
-24.1837327083096	-3.09964375950969	model	AB551_M3a
-24.4289113279639	-2.79762144798481	model	AB551_M3a
-25.9622695731387	-0.927502908830409	model	AB551_M3a
-23.9595767501053	-8.3183370663196	model	AB551_M3a
-11.5338407972158	-15.4147251780142	model	AB551_M3a
-24.7001530448788	-3.18239620242105	model	AB551_M3a
-25.8173414447648	-6.2232694947293	model	AB551_M3a
-24.993088711313	4.61204373525761	model	AB551_M3a
-3.86781627780022	5.30972508260296	model	AB551_M3a
-1.62598182367079	0.815922031091282	model	AB551_M3a
1.40057752970789	-13.459170462354	model	AB551_M3a
-2.16605682222323	-1.84672650083264	model	AB551_M3a
-19.6791266000329	4.34029895055957	model	AB551_M3a
0.435956227587025	-14.4714116304296	model	AB551_M3a
-23.015522423719	2.70971694839288	model	AB551_M3a
-25.6329117649567	-5.32566549100326	model	AB551_M3a
-22.2997296421701	2.24107444038435	model	AB551_M3a
-23.7655895977151	-5.10988969621926	model	AB551_M3a
-22.7457169542376	1.12106745459662	model	AB551_M3a
-7.10012680610501	17.7343175940776	model	AB551_M3a
-23.8612407228492	-3.50381992312872	model	AB551_M3a
-2.73791165986849	1.49615333966918	model	AB551_M3a
-21.3762443815782	2.34628949314887	model	AB551_M3a
-19.9631702762196	4.5541267239804	model	AB551_M3a
-25.3415119778699	-4.46461915672032	model	AB551_M3a
-25.4792195660132	-2.96113539531168	model	AB551_M3a
-24.2626910537766	-3.18892446929009	model	AB551_M3a
-0.165240003409189	3.77306244444566	model	AB551_M3a
-23.2889564784478	-0.784773654533658	model	AB551_M3a
-8.74514220682823	14.8557000786794	model	AB551_M3a
-24.1225938295045	-3.60542626235372	model	AB551_M3a
2.27676726123036	-18.477243932099	model	AB551_M3a
-24.5338462512768	-5.21790440993171	model	AB551_M3a
-7.72187704964954	-11.40857075776	model	AB551_M3a
-22.9550562082504	2.4750896913468	model	AB551_M3a
-15.7053988301964	-8.69309523466981	model	AB551_M3a
-22.3515379784634	1.67696863542928	model	AB551_M3a
-23.3516113730272	1.33822942571441	model	AB551_M3a
-24.5690496770469	0.446689164969272	model	AB551_M3a
-23.1506897180282	1.79256659515407	model	AB551_M3a
-3.09031024792108	2.40942713740443	model	AB551_M3a
-2.66302853727998	-4.78723998360211	model	AB551_M3a
-25.0978915244334	-2.72513646896189	model	AB551_M3a
-21.4890879800708	0.906206288492705	model	AB551_M3a
-23.7257676588806	0.615269477374615	model	AB551_M3a
-23.1224097091798	-3.65967741470011	model	AB551_M3a
-22.5175524945317	-9.11573352356647	model	AB551_M3a
-21.0376195115502	-2.89020800858814	model	AB551_M3a
-20.7492953135126	1.40318713806811	model	AB551_M3a
-7.27190800274447	-10.5944731247383	model	AB551_M3a
-1.52783189086839	-6.83860094265704	model	AB551_M3a
-3.10545866003061	3.73293947616577	model	AB551_M3a
-24.7558831063691	-3.08261157985676	model	AB551_M3a
-20.9214863135274	-3.07001518058848	model	AB551_M3a
-24.9908213814302	-4.73964510054532	model	AB551_M3a
-22.5953705895601	1.29874141325401	model	AB551_M3a
-21.5444676098663	-3.66141622746089	model	AB551_M3a
-23.7768502320294	-5.05208566862257	model	AB551_M3a
-24.9722108522304	-4.7725119499028	model	AB551_M3a
-24.2848413287016	-2.00276256710783	model	AB551_M3a
-24.7267557763024	-3.11408957348986	model	AB551_M3a
-19.8448433258726	-2.61727445703947	model	AB551_M3a
-22.9693286473858	-1.05442721768022	model	AB551_M3a
-3.24353808122991	-0.162841260860947	model	AB551_M3a
-24.6714395934332	-3.17484369957274	model	AB551_M3a
-20.3424042830131	7.28084359902982	model	AB551_M3a
-16.508377712979	13.3414399505814	model	AB551_M3a
-14.7281060743865	2.80808209900357	model	AB551_M3a
-24.8438037582801	1.46253649652802	model	AB551_M3a
-22.8403011505657	-8.33259696393095	model	AB551_M3a
-22.3617405737007	2.61796651108687	model	AB551_M3a
-22.5374455746912	1.13666390208585	model	AB551_M3a
-24.6219439321162	-1.85497079991267	model	AB551_M3a
-25.9512030739299	-0.141251602738533	model	AB551_M3a
-25.1747429400269	-5.16233219380451	model	AB551_M3a
-22.9646848985648	-0.52096403969938	model	AB551_M3a
2.57384266692438	-10.9143053114041	model	AB551_M3a
-20.7065071206036	-2.20014015599764	model	AB551_M3a
-3.26831749977716	-0.0499005483239574	model	AB551_M3a
-3.20093934730372	-1.33751600708427	model	AB551_M3a
-19.5502377608644	-2.33130656634607	model	AB551_M3a
-25.1244989788345	-6.77057625569407	model	AB551_M3a
-21.901689676911	1.59256680443586	model	AB551_M3a
11.0216607610927	2.25184272500841	model	AB551_M3a
-25.4952362778055	-5.80005079335844	model	AB551_M3a
-25.0745471171157	-6.5077754534647	model	AB551_M3a
-22.8213728990017	-2.04689733147003	model	AB551_M3a
-24.2970318096518	-4.57471893367383	model	AB551_M3a
-24.6323945690418	-0.00883566732859159	model	AB551_M3a
-23.7875566511534	-3.45714300990578	model	AB551_M3a
-18.8662612696488	-11.4558190476487	model	AB551_M3a
-23.4104174792416	-7.36241290810373	model	AB551_M3a
-25.3963067805562	-3.32935728781945	model	AB551_M3a
-25.3362141923783	-6.36070369103278	model	AB551_M3a
-25.0611489936532	-6.5709642523311	model	AB551_M3a
-25.099350641807	-4.53946388414938	model	AB551_M3a
3.83160669522903	-11.8915159759377	model	AB551_M3a
-21.2060338014462	-2.92331048205779	model	AB551_M3a
-23.2325978197326	2.88903789607019	model	AB551_M3a
-25.2543631755	-4.45246763732869	model	AB551_M3a
-19.3169895211066	-0.823302559904769	model	AB551_M3a
-23.6212599568364	-7.04889771636994	model	AB551_M3a
-2.74717345078084	1.49316314816349	model	AB551_M3a
-23.340797234649	-1.42078534363284	model	AB551_M3a
-2.89553268670986	-0.358133236960262	model	AB551_M3a
-25.6868568604697	-5.58975548678928	model	AB551_M3a
-23.9199522200062	-5.24806044424519	model	AB551_M3a
-22.4207858834598	-0.566693628314811	model	AB551_M3a
-24.6981038015113	4.57247010216664	model	AB551_M3a
-22.0712653719427	2.23970510774011	model	AB551_M3a
-24.1091484526421	2.90857393537295	model	AB551_M3a
-24.2577764912545	-3.20035877858378	model	AB551_M3a
-3.99069264801035	4.88181904126397	model	AB551_M3a
-21.5769820598346	1.92383229519275	model	AB551_M3a
-2.51525259729454	0.994910154113008	model	AB551_M3a
-23.641058064643	-6.69196291717974	model	AB551_M3a
-24.9834596375095	-5.2974508511601	model	AB551_M3a
-20.6426451710989	0.790640050817886	model	AB551_M3a
-24.5586431726055	4.24867942961785	model	AB551_M3a
6.73084595079824	1.25607505098627	model	AB551_M3a
-24.9810753323269	-2.96686447736405	model	AB551_M3a
-24.2241531580761	-1.23670645490956	model	AB551_M3a
-20.6656303660334	-3.30216624526278	model	AB551_M3a
-8.04423593463811	-4.89201086343363	model	AB551_M3a
-19.981742451968	-3.22414910894968	model	AB551_M3a
-24.6178554177412	-4.72065376303007	model	AB551_M3a
-25.1496072878761	-4.34964554718323	model	AB551_M3a
-21.5538859078531	2.56283610100868	model	AB551_M3a
-22.3274875796416	1.2783401687109	model	AB551_M3a
-19.4284007232229	-9.03889257158031	model	AB551_M3a
-22.0357528763846	3.70438541642143	model	AB551_M3a
-25.3190501063217	-5.71696678556835	model	AB551_M3a
-2.70185359785416	-17.2142528142779	model	AB551_M3a
-24.2138810357675	-6.311980753233	model	AB551_M3a
-2.86744532519273	3.02976433902914	model	AB551_M3a
-22.1344659235475	-0.164597555765313	model	AB551_M3a
-21.0122638500727	-0.691978760066394	model	AB551_M3a
-24.9928214243529	-4.07384763093777	model	AB551_M3a
-21.9602961187128	-2.57623864147236	model	AB551_M3a
-22.0834097924949	-3.16464509713757	model	AB551_M3a
-16.4794414057377	-8.51297588594433	model	AB551_M3a
-20.3352916793336	-1.65103452434122	model	AB551_M3a
-24.9791354955615	-7.1907658283791	model	AB551_M3a
13.0857287689833	5.14982844281775	model	AB551_M3a
-3.21888243756396	2.35450327528239	model	AB551_M3a
-25.6899533229019	-2.93092956386629	model	AB551_M3a
-1.26749375684858	-2.45701839974912	model	AB551_M3a
-20.9582260656092	1.37022631071944	model	AB551_M3a
-3.04666173529673	-23.1245462841405	model	AB551_M3a
-23.5734817149031	-6.92852726022519	model	AB551_M3a
-4.14854061262126	0.468010321027138	model	AB551_M3a
-23.3963569534127	-0.9450905412266	model	AB551_M3a
-24.1237793028119	-2.89719877838316	model	AB551_M3a
-21.2917162073567	1.7153790064947	model	AB551_M3a
-22.9395984933472	-7.28884197199948	model	AB551_M3a
-22.1423546023353	0.914981099948587	model	AB551_M3a
-3.18103435852761	3.81743895946485	model	AB551_M3a
-25.039983448139	-3.19901556352981	model	AB551_M3a
-22.766447984456	-8.07947372298402	model	AB551_M3a
-23.0389300686033	-3.4158930548282	model	AB551_M3a
-18.1984402197758	-3.31052073308458	model	AB551_M3a
-23.150067094201	-3.7023759972429	model	AB551_M3a
-23.2522289599262	-3.73395498633205	model	AB551_M3a
-23.23635722083	-0.0233366985667229	model	AB551_M3a
-22.9031879887214	1.88064659765657	model	AB551_M3a
-21.5979684985839	-2.80101506663669	model	AB551_M3a
-20.6381149562782	6.81942686169111	model	AB551_M3a
-10.6373534503283	-6.93062599134826	model	AB551_M3a
-20.8355079794895	8.50073726944609	model	AB551_M3a
-25.2395872060002	-4.54521134598873	model	AB551_M3a
-3.39542627427245	5.08775435047243	model	AB551_M3a
-16.865373749224	-11.2059109366897	model	AB551_M3a
-25.5219196569644	-6.15028796189212	model	AB551_M3a
-24.9714744004825	-2.9123011940967	model	AB551_M3a
-22.8992862511219	-1.84486629146496	model	AB551_M3a
-21.0522653909242	-1.35752520474527	model	AB551_M3a
-23.687104642567	-4.92667707449132	model	AB551_M3a
-3.96936942895203	-11.4360211531919	model	AB551_M3a
-4.24213537995349	5.16528249478669	model	AB551_M3a
-24.4723813055466	1.0430120369029	model	AB551_M3a
-1.53751092078418	-2.26196441391909	model	AB551_M3a
-13.6288792856852	-5.5291448016092	model	AB551_M3a
-20.7789278039057	0.967823426049451	model	AB551_M3a
-25.5471908368992	-4.96710446271169	model	AB551_M3a
-11.2378872407203	-13.235220830212	model	AB551_M3a
-23.9325466638039	-4.0344648151847	model	AB551_M3a
-2.41788096341434	3.26827305039521	model	AB551_M3a
-20.3811712751011	-6.90558062968352	model	AB551_M3a
-3.04048883025772	4.94122287518965	model	AB551_M3a
-23.9295421630023	-5.01167884528436	model	AB551_M3a
-2.53922583301482	-1.36728862656606	model	AB551_M3a
-20.4649928518016	9.19125775769124	model	AB551_M3a
-14.922926075585	-1.39945715785739	model	AB551_M3a
-8.13272190053711	-8.20988035704342	model	AB551_M3a
-24.8392674485485	0.498589781266447	model	AB551_M3a
-8.61802577384826	-11.4024990521435	model	AB551_M3a
-22.3052335575217	0.957524455339594	model	AB551_M3a
-22.6529951115379	1.27600701767992	model	AB551_M3a
-22.0406322193378	1.51958070288281	model	AB551_M3a
-23.4945254860038	-9.1735243685918	model	AB551_M3a
-23.8298012839371	-4.93311686390607	model	AB551_M3a
-4.79537701533404	10.83470805682	model	AB551_M3a
-23.9742296757786	-6.98185831645234	model	AB551_M3a
-6.43007667575823	19.0993376506129	model	AB551_M3a
-24.5360625870102	-2.95681960089732	model	AB551_M3a
-24.8582660010767	-6.1541719274382	model	AB551_M3a
-20.365105728157	-1.26899846908916	model	AB551_M3a
-22.8141085339226	-1.20204927139659	model	AB551_M3a
-14.7684331426259	13.3254626308118	model	AB551_M3a
-24.252749596369	-3.48021656568204	model	AB551_M3a
-21.1834090008076	0.756789600989624	model	AB551_M3a
-9.66316149754332	13.5939255407096	model	AB551_M3a
-24.5417984481865	-4.96254542392433	model	AB551_M3a
-24.2839179656745	-1.53618178184605	model	AB551_M3a
-25.6124430628983	-6.2851854463173	model	AB551_M3a
-24.4695150448973	-3.41930635194943	model	AB551_M3a
-17.1872146649608	-1.417119189688	model	AB551_M3a
-18.1127720272851	-0.137163455872402	model	AB551_M3a
-8.3105146637423	6.00094842598407	model	AB551_M3a
-19.7703161892419	-1.44931328114035	model	AB551_M3a
-25.226753107671	-6.54770349345379	model	AB551_M3a
-22.0755123507648	-0.196008224871111	model	AB551_M3a
-24.5819502901123	-2.34073483657935	model	AB551_M3a
-8.89494930756946	-5.45827226081013	model	AB551_M3a
-23.9481201706542	-5.03029855289865	model	AB551_M3a
-9.82812954572445	-10.4150925506262	model	AB551_M3a
11.8303981260948	5.85070896057788	model	AB551_M3a
-23.5739550480601	-7.32509400645912	model	AB551_M3a
-23.8427738547952	-1.91288345076058	model	AB551_M3a
-23.6304421220428	-2.4440963676364	model	AB551_M3a
-24.8916974333172	-5.8869891043229	model	AB551_M3a
-16.0376080735824	-5.95014660878794	model	AB551_M3a
-1.26737251741706	5.42047877344827	model	AB551_M3a
-22.0002617087153	0.0418813444462842	model	AB551_M3a
-11.1717073453133	6.34940547517555	model	AB551_M3a
-22.58736444991	-1.58196491103435	model	AB551_M3a
-21.1515038226585	7.787814557742	model	AB551_M3a
-24.7360977292283	0.821983222937877	model	AB551_M3a
-25.1503378087097	-6.97870383446657	model	AB551_M3a
-23.4795429234669	4.39887691266455	model	AB551_M3a
-2.42534697693378	-1.54181985779119	model	AB551_M3a
-25.3176912835748	4.00782233379029	model	AB551_M3a
-26.2789906420184	-1.5411960160185	model	AB551_M3a
-22.9816986064608	0.352058506542341	model	AB551_M3a
-1.46848734277824	0.646753030692769	model	AB551_M3a
-22.1663175560974	1.37476411693564	model	AB551_M3a
-24.2244037425723	5.2438461870482	model	AB551_M3a
-23.2646853381078	0.682680273119275	model	AB551_M3a
-24.5917937021491	-3.32539561449329	model	AB551_M3a
-22.6413628660324	3.2466385300261	model	AB551_M3a
-22.205731160399	0.432732025870168	model	AB551_M3a
-25.0030913268115	-2.87438615553412	model	AB551_M3a
-2.62839332787431	-3.00759764832397	model	AB551_M3a
-5.43471704364693	6.6473351314263	model	AB551_M3a
-23.0374019185566	-4.56996178783068	model	AB551_M3a
-24.3492871855737	-5.82021994608633	model	AB551_M3a
9.11617561418014	5.48218135456052	model	AB551_M3a
-25.2447889857612	-3.02153729661327	model	AB551_M3a
-24.7518067476462	-3.1078239258346	model	AB551_M3a
2.54897577678989	-8.87675759802631	model	AB551_M3a
15.9676683272751	20.0385460551433	model	AB551_M3a
-25.4467563745871	-2.02728490765487	model	AB551_M3a
-24.4261132909746	-6.15706790848329	model	AB551_M3a
-21.7282886995342	-3.12065784423243	model	AB551_M3a
-22.3958427712312	-2.14532521809449	model	AB551_M3a
-22.1368491599199	0.757051498728081	model	AB551_M3a
-23.1794123173153	-0.166324944608015	model	AB551_M3a
-24.9852965294715	-6.48667549175253	model	AB551_M3a
-24.1732426931193	-2.8561819784104	model	AB551_M3a
-23.8550191380403	-0.331823490020544	model	AB551_M3a
-24.6405878970119	-4.65995000100087	model	AB551_M3a
-8.40922253362579	-7.53215395700568	model	AB551_M3a
-13.5011936872216	14.2131385572744	model	AB551_M3a
-16.3929148430444	-8.41803905508518	model	AB551_M3a
-20.6868262394598	6.92538960546715	model	AB551_M3a
-19.0536641005172	-1.38095348271904	model	AB551_M3a
-24.1296194156666	-2.87793010840977	model	AB551_M3a
-22.921216211852	-0.30479737202467	model	AB551_M3a
-8.05226016182426	-7.5850276903661	model	AB551_M3a
-23.3268835966204	2.01787731713004	model	AB551_M3a
-25.2065065502702	-2.86916527647345	model	AB551_M3a
-20.6317899931515	-0.574724184743808	model	AB551_M3a
-24.1931826823955	-1.22692922164771	model	AB551_M3a
-25.45532863443	-4.78184703604361	model	AB551_M3a
-22.9287806779139	1.34634234581755	model	AB551_M3a
-3.01192688803975	-3.59318253758914	model	AB551_M3a
-21.9157030035105	0.0852943976642937	model	AB551_M3a
-18.1748590902669	1.24748470821914	model	AB551_M3a
-8.07419810437142	-8.03637821335993	model	AB551_M3a
-26.1991859209451	-6.22442769552024	model	AB551_M3a
-23.5971269822641	-7.16283908727872	model	AB551_M3a
-8.42327041033466	-8.11749507242927	model	AB551_M3a
-14.6644702848896	-5.55468560401205	model	AB551_M3a
-5.51371843954935	1.88006904950502	model	AB551_M3a
-22.7211881287723	1.59062670436258	model	AB551_M3a
-19.6936316300535	-1.65543787046654	model	AB551_M3a
-24.0147952717798	1.15379062798179	model	AB551_M3a
-17.0678468091117	-5.40332097253471	model	AB551_M3a
-22.0917898084439	0.542944283894566	model	AB551_M3a
-9.17733086554879	-1.96824045036732	model	AB551_M3a
-23.781941179961	-4.97340850275089	model	AB551_M3a
-24.036502346646	-5.23990747603157	model	AB551_M3a
-19.7564188450509	9.81219597238485	model	AB551_M3a
-21.6745062890694	-4.57570585873263	model	AB551_M3a
-0.590169547023807	-5.76138849294542	model	AB551_M3a
-7.86361719110209	7.6376756828193	model	AB551_M3a
-23.2069622101711	7.04241340389253	model	AB551_M3a
-19.5879231224712	-0.503367453792138	model	AB551_M3a
-17.1348551368839	0.0624982613851866	model	AB551_M3a
-24.2206363062434	-1.60680437566672	model	AB551_M3a
-23.5544793120502	-6.76189293877612	model	AB551_M3a
-24.9718992557174	-4.83522159465004	model	AB551_M3a
-20.3111482693136	-1.22379465049699	model	AB551_M3a
-23.5904845829197	-7.27061006167358	model	AB551_M3a
-23.8394055239294	-5.23568582573989	model	AB551_M3a
-22.6871339939424	-3.56955949051253	model	AB551_M3a
-25.154877120811	-4.52004115610347	model	AB551_M3a
-24.2843245181004	0.965754805627642	model	AB551_M3a
-15.8014133294207	-10.9143633911851	model	AB551_M3a
-1.53358327035054	-4.68763335041973	model	AB551_M3a
-2.76517159145632	-0.879936528939668	model	AB551_M3a
-7.77400764984416	-9.1551092399004	model	AB551_M3a
-12.986529735808	-2.31001434552064	model	AB551_M3a
-21.3418983721308	-3.98578772731195	model	AB551_M3a
-25.3118428263338	-4.47805313518543	model	AB551_M3a
-20.8129009226763	-1.97914695016592	model	AB551_M3a
-25.4174816169695	2.74864859194649	model	AB551_M3a
-4.04202853020375	10.8754379996426	model	AB551_M3a
-23.7990026868633	-1.00191752012876	model	AB551_M3a
-22.9303026564348	2.15967298229882	model	AB551_M3a
-22.8688013213084	1.21014411223758	model	AB551_M3a
-20.4579628394939	9.25344301280492	model	AB551_M3a
-23.7809572609074	-6.90659958671618	model	AB551_M3a
-24.5730518283101	-3.48560482171705	model	AB551_M3a
-22.3262149474377	2.68086302972272	model	AB551_M3a
-3.50374663592324	-0.131722600298681	model	AB551_M3a
-18.008129305461	2.85744082902836	model	AB551_M3a
-22.0003369797163	-2.06744759191545	model	AB551_M3a
-26.0858348665625	3.93407783448506	model	AB551_M3a
-24.1126976446738	-3.46133269313302	model	AB551_M3a
-25.2354071130091	-6.49012108702073	model	AB551_M3a
10.9994406829595	3.52311306109523	model	AB551_M3a
8.95120125094976	5.83573806238424	model	AB551_M3a
-22.9327434760254	-6.75993284321859	model	AB551_M3a
-21.2776850892994	-4.76634799395246	model	AB551_M3a
-20.6797639100424	8.72576332343509	model	AB551_M3a
-23.6689052587581	-4.73524169342543	model	AB551_M3a
-23.1868578189985	-5.0058749406774	model	AB551_M3a
-11.666886293332	-4.95270630566963	model	AB551_M3a
-24.0574218408504	-5.20816940768642	model	AB551_M3a
-22.4537792749458	1.64455081727006	model	AB551_M3a
-25.349986074642	3.59649706651984	model	AB551_M3a
9.1304389713853	6.02592242709853	model	AB551_M3a
-24.9164453373836	-3.06418349273014	model	AB551_M3a
-1.03049450527797	2.62399329110011	model	AB551_M3a
-15.2247292915643	-7.98830682036976	model	AB551_M3a
-24.8754635628804	-6.03011150531031	model	AB551_M3a
-23.8999813343251	3.39964187641732	model	AB551_M3a
-25.5879182357912	-5.52559995476286	model	AB551_M3a
-25.1083474274648	-6.38134268107017	model	AB551_M3a
-21.1342431204156	-2.48911362993409	model	AB551_M3a
-23.2712304326643	-0.00185343746471586	model	AB551_M3a
-2.81233153256449	1.11482258335948	model	AB551_M3a
-23.14244729147	-3.7451208457584	model	AB551_M3a
-23.1268042538919	-9.48090546684907	model	AB551_M3a
-14.966718433265	-8.18367678538563	model	AB551_M3a
-12.3313168281654	-12.9508104500655	model	AB551_M3a
-21.1577258118367	-2.45137155037115	model	AB551_M3a
-3.40513764280195	-1.80987566859965	model	AB551_M3a
-5.21881876593282	4.80278961655107	model	AB551_M3a
-24.5631228915237	3.12640197077516	model	AB551_M3a
-22.125707502383	1.38351717037191	model	AB551_M3a
-24.1049970405823	-0.330568982119598	model	AB551_M3a
-22.6822648225077	2.13222806521122	model	AB551_M3a
-23.2404687267673	0.985358436740247	model	AB551_M3a
-2.34186077780626	0.530045436680476	model	AB551_M3a
-23.4447769046971	-0.693525364254203	model	AB551_M3a
-3.57668631367802	5.33556837390314	model	AB551_M3a
1.29658893783084	-11.0646392714994	model	AB551_M3a
-20.8716336506244	6.35026576391658	model	AB551_M3a
-23.0082755591679	-0.952237402302636	model	AB551_M3a
-23.3644330143255	-0.345879688145109	model	AB551_M3a
-26.0348346501413	-1.19639652259016	model	AB551_M3a
-23.4148979592446	-1.29333282315538	model	AB551_M3a
-24.5930970965245	0.932329441774638	model	AB551_M3a
-1.41352091478112	3.68334897912439	model	AB551_M3a
-21.5721973270385	2.19942304381419	model	AB551_M3a
-23.3637616865077	0.380287974804957	model	AB551_M3a
-11.3050613616741	-6.11129049270784	model	AB551_M3a
-25.5199375311364	-1.39812656912135	model	AB551_M3a
-22.4072706152074	1.22010775195704	model	AB551_M3a
10.5803402020025	3.15972420681103	model	AB551_M3a
-23.1647470721539	-0.357599629599161	model	AB551_M3a
-6.77509041035374	-2.32713721552922	model	AB551_M3a
-23.1417361640414	1.51966596565422	model	AB551_M3a
-24.84780537103	-6.12780449082743	model	AB551_M3a
-24.8166383642457	-4.80852621634504	model	AB551_M3a
-22.642496761309	-1.65350888133294	model	AB551_M3a
-21.1355008943629	-2.76670579734654	model	AB551_M3a
-25.7720346057441	-6.34946773537104	model	AB551_M3a
-21.4251930304322	1.27996492822718	model	AB551_M3a
-24.0711302087098	-6.60327927956167	model	AB551_M3a
4.16840407181725	-11.9718344228317	model	AB551_M3a
-24.7859664492499	-0.176888036848748	model	AB551_M3a
-24.1201110618971	3.01833705258609	model	AB551_M3a
-3.469887761442	2.54894107754987	model	AB551_M3a
-3.71691757808854	3.05446055228655	model	AB551_M3a
-20.7147408338572	-2.48391985226337	model	AB551_M3a
-20.6808495856653	-3.65288613144835	model	AB551_M3a
-22.7346138676387	-6.40100303171654	model	AB551_M3a
-19.6615192362472	-0.905443175166167	model	AB551_M3a
-13.1196491680875	-4.39915712737907	model	AB551_M3a
-22.8451748980729	-0.550980498568384	model	AB551_M3a
-23.1674933638324	-3.35023540153628	model	AB551_M3a
-22.5100144631736	1.93680820640733	model	AB551_M3a
-23.3299987710239	-0.0820924130469027	model	AB551_M3a
-22.2879260106742	1.45774218420211	model	AB551_M3a
-23.0539118359886	0.0426846717628395	model	AB551_M3a
-22.0587902503435	-2.51705865642496	model	AB551_M3a
-24.8413500362278	0.462877821905004	model	AB551_M3a
-25.0734096801658	-5.55247368846072	model	AB551_M3a
-21.9853031589825	-3.50960255724588	model	AB551_M3a
-23.6367359275107	-4.97262568665984	model	AB551_M3a
-8.76436703435504	-7.73806287805341	model	AB551_M3a
-22.9758989085575	1.23168711285082	model	AB551_M3a
-2.76093539705588	4.05311228354639	model	AB551_M3a
-22.4097583215787	1.68861898757696	model	AB551_M3a
8.97998966123599	5.99065543731173	model	AB551_M3a
-20.9221236970329	-1.3525336433503	model	AB551_M3a
-24.4214686898489	0.882332106426164	model	AB551_M3a
-24.0070773346439	-7.21209293259061	model	AB551_M3a
-6.621850422999	3.42009959322158	model	AB551_M3a
-25.8291250626941	-2.32151940439446	model	AB551_M3a
-5.99820515138126	-16.6408035208422	model	AB551_M3a
-25.2313812332732	-4.12061181422372	model	AB551_M3a
-24.259377853043	-3.74076431814085	model	AB551_M3a
-18.4514274540084	0.544509810719432	model	AB551_M3a
-2.99710391073754	1.16486050595983	model	AB551_M3a
-20.3009912540599	7.07383972530146	model	AB551_M3a
-24.1583534332567	-2.85108700898802	model	AB551_M3a
-2.50430713690133	0.970412421151581	model	AB551_M3a
-5.72708370775928	-13.9331850916034	model	AB551_M3a
-23.8525804223229	2.06742699527521	model	AB551_M3a
-25.4673056866136	4.02253415235618	model	AB551_M3a
-24.9257566619487	0.382522600565061	model	AB551_M3a
-4.07217536840015	2.90122299205185	model	AB551_M3a
-20.5455592774678	-4.82467625799043	model	AB551_M3a
9.92466796862616	5.58694752492858	model	AB551_M3a
-24.5496746805906	-4.81590182525138	model	AB551_M3a
-21.9959676543665	1.38508647799406	model	AB551_M3a
-17.6707391297692	1.354003919177	model	AB551_M3a
-23.6729098682923	-0.29314081321167	model	AB551_M3a
-19.9959226168282	10.0705346265619	model	AB551_M3a
-23.5330169781639	-4.90662974058046	model	AB551_M3a
-13.1440048861184	-2.2064906046212	model	AB551_M3a
-2.69496661170605	-0.0914653500052051	model	AB551_M3a
-1.95469989755487	0.853670518616945	model	AB551_M3a
12.4632176055485	4.12824935547848	model	AB551_M3a
-17.185911265052	-0.467877651828956	model	AB551_M3a
-17.0598301790865	-8.61753379312665	model	AB551_M3a
-22.2803563356937	2.14248923517405	model	AB551_M3a
-3.11207267927606	3.80777478459533	model	AB551_M3a
-23.1929929118564	-2.001148311679	model	AB551_M3a
-19.8091559170148	7.0822404218783	model	AB551_M3a
-24.8022788945087	-4.902631712419	model	AB551_M3a
-22.2516141574259	-2.28681472217268	model	AB551_M3a
-1.36686645354164	-6.92866675174333	model	AB551_M3a
5.92388210670507	-17.5709578681896	model	AB551_M3a
-24.6540975219696	-4.92262783976848	model	AB551_M3a
-23.3229974030075	-2.30747080772076	model	AB551_M3a
-24.1775494412702	-4.7747376605667	model	AB551_M3a
-18.0942729910809	-4.95881801598347	model	AB551_M3a
-24.7855280486559	-6.5066050781793	model	AB551_M3a
-23.00052509005	1.29400102284859	model	AB551_M3a
-24.7461989432946	-5.31201050673621	model	AB551_M3a
-24.9900704865705	-0.569705039348236	model	AB551_M3a
-20.4703730933299	4.74943802318919	model	AB551_M3a
-22.5560864948041	-1.58262050407496	model	AB551_M3a
-2.17594521805687	-2.16702975121147	model	AB551_M3a
-20.7672454658214	-0.461256414529158	model	AB551_M3a
-2.36685119183859	-5.06333701766243	model	AB551_M3a
-23.1180310996638	-4.0347735009834	model	AB551_M3a
-22.8108658364686	0.280383135625269	model	AB551_M3a
12.1346763681271	4.40319339902118	model	AB551_M3a
0.789800376917708	1.38870652086881	model	AB551_M3a
-26.0248224834324	4.32974706725625	model	AB551_M3a
-21.9383502666904	-0.473926896834129	model	AB551_M3a
-24.7341892864246	-3.08008098028347	model	AB551_M3a
-2.59780349324912	0.961434772411464	model	AB551_M3a
-0.965108461886032	3.61159977414684	model	AB551_M3a
-6.0075508707735	9.28864745794817	model	AB551_M3a
-21.7404382262708	-3.38117136205233	model	AB551_M3a
-0.254413483129839	-6.31755495984157	model	AB551_M3a
-14.9493606105616	13.4805329649164	model	AB551_M3a
-10.2874076724802	-5.36463108472943	model	AB551_M3a
-20.4110245934151	4.67914956936559	model	AB551_M3a
-17.722608808177	1.95656049784951	model	AB551_M3a
-22.4681146851825	1.47687338656167	model	AB551_M3a
-23.1223944613835	0.735436547008202	model	AB551_M3a
-3.36462856385398	1.58839060750106	model	AB551_M3a
-23.2041775099681	1.6265920923568	model	AB551_M3a
-19.9763558890125	-0.0288128345307901	model	AB551_M3a
-22.8163263017113	0.0619608326121289	model	AB551_M3a
-26.0294869518166	-6.18107141727121	model	AB551_M3a
-23.6234101230509	-6.72112853223456	model	AB551_M3a
10.4466413385143	5.86375571852785	model	AB551_M3a
-24.9086987234036	0.504992694047788	model	AB551_M3a
-22.2133805598193	-3.07389796661785	model	AB551_M3a
-2.73854804498863	1.57369472845904	model	AB551_M3a
-23.7631103234766	2.70148522618366	model	AB551_M3a
-24.9536024104081	-7.04042821726206	model	AB551_M3a
-25.1981049991826	-4.59218885952444	model	AB551_M3a
-24.2036901149643	-6.01294749495525	model	AB551_M3a
-25.1942932480468	-6.46874197774486	model	AB551_M3a
-23.0294585167555	-4.35351956786784	model	AB551_M3a
-22.8957761781295	-3.54386765061387	model	AB551_M3a
-20.9969060755521	-2.30721224797769	model	AB551_M3a
-2.88451455067963	-0.386673325995023	model	AB551_M3a
-22.4567288072251	-4.53122999753814	model	AB551_M3a
-20.1596430403479	7.17047989111702	model	AB551_M3a
-18.2573886381007	-0.278455681508111	model	AB551_M3a
-21.3356284065619	2.77069918906997	model	AB551_M3a
-22.8787974496521	4.78927935698719	model	AB551_M3a
-22.5768102398965	-9.11470112886616	model	AB551_M3a
-21.2759644365895	-0.607478587198464	model	AB551_M3a
-24.3606268743035	-1.49010747650192	model	AB551_M3a
-23.7184142799236	-4.88678901539221	model	AB551_M3a
-22.6907922549834	0.433865374346175	model	AB551_M3a
-13.1049508694656	-4.7067449650698	model	AB551_M3a
-2.56876815487919	-1.42929249227208	model	AB551_M3a
-2.56170089548132	1.10016379076162	model	AB551_M3a
-23.1993402396269	0.330810329523743	model	AB551_M3a
-20.1212793101662	7.19170946054707	model	AB551_M3a
1.05765419172661	-13.7444579192728	model	AB551_M3a
-5.79096758132111	-13.8652527502933	model	AB551_M3a
6.28598921698128	8.32939806034963	model	AB551_M3a
-25.1310982233298	-6.39920189164957	model	AB551_M3a
-3.22428679521033	2.52323405035888	model	AB551_M3a
-24.8603592636483	-5.23192256705371	model	AB551_M3a
-25.1453759807425	-6.14022742563186	model	AB551_M3a
-21.0290595016296	-2.27008167932369	model	AB551_M3a
-21.763988959584	-0.178507801261515	model	AB551_M3a
-25.9285644496866	-0.152094661499084	model	AB551_M3a
-22.9042249291667	1.45685861879857	model	AB551_M3a
-24.3138332803075	-1.84847391045068	model	AB551_M3a
-23.5156603761498	0.621620814750977	model	AB551_M3a
-22.4554916687375	-3.71915452430618	model	AB551_M3a
-24.9460523053493	-7.21176301753458	model	AB551_M3a
-23.2951642156446	-0.926033150582452	model	AB551_M3a
-22.9348071767416	4.10650495078831	model	AB551_M3a
-22.2256862831676	0.749548033182671	model	AB551_M3a
-25.1869100905042	-5.0216244539929	model	AB551_M3a
-24.2799988846159	3.95267888751721	model	AB551_M3a
-24.9810313840909	-6.36258476818199	model	AB551_M3a
-24.3432930600024	-2.0940095418353	model	AB551_M3a
-0.154240524508266	-16.0013276933463	model	AB551_M3a
1.10893135966147	-13.7726407748581	model	AB551_M3a
-24.2603734774611	-6.15303161240392	model	AB551_M3a
-20.6964005088298	-1.99826828007087	model	AB551_M3a
-25.5356757988853	-5.86754550968576	model	AB551_M3a
-8.51189171662397	-6.38996979828004	model	AB551_M3a
-2.33522407437963	0.0903614136674508	model	AB551_M3a
-24.7741243524994	-1.66631136157066	model	AB551_M3a
-24.8806614496924	4.29151244718418	model	AB551_M3a
-22.4638669653384	1.09820479127446	model	AB551_M3a
-23.9913472328937	-5.34814165396516	model	AB551_M3a
-23.8592441560928	-4.94273498419489	model	AB551_M3a
-22.0835080529075	-3.36104747917485	model	AB551_M3a
-8.39366897953866	-5.05453318470315	model	AB551_M3a
-24.775578403335	-3.14157917492868	model	AB551_M3a
-1.11743431741795	-17.1332463456813	model	AB551_M3a
-25.6443661398488	-4.89006387520795	model	AB551_M3a
-20.7056517136535	-2.24443672457127	model	AB551_M3a
-15.605468256139	-5.28746582200166	model	AB551_M3a
-18.9749201255378	0.0181648235535696	model	AB551_M3a
-24.4436833241741	-2.42825938059874	model	AB551_M3a
-2.96894371392655	1.57638432742994	model	AB551_M3a
-21.7137414787139	1.48697576177901	model	AB551_M3a
-22.3643048353456	4.12384347216812	model	AB551_M3a
-24.194532736521	-5.27647468810778	model	AB551_M3a
-15.6351160404644	-5.51048469913363	model	AB551_M3a
-20.2291434768512	-0.117985799301108	model	AB551_M3a
-24.1177237014154	-2.73309561535194	model	AB551_M3a
-12.8337309973856	-14.2928469681725	model	AB551_M3a
-23.950946636615	-8.24229609861588	model	AB551_M3a
-4.10239912482698	-11.3619379050774	model	AB551_M3a
-24.7521910816455	-0.0423444102387831	model	AB551_M3a
-19.8900486915408	-0.530172951539379	model	AB551_M3a
-23.0964191119707	-3.6050970312919	model	AB551_M3a
-2.43909574612507	-1.48421211992295	model	AB551_M3a
-4.26862620421022	6.04472215684317	model	AB551_M3a
-22.43865543617	0.901825100559703	model	AB551_M3a
-8.05989902221304	-7.6838358612814	model	AB551_M3a
-25.5236174750699	-3.96330543014156	model	AB551_M3a
-15.3969324690013	-16.8020640605962	model	AB551_M3a
-22.8682398334102	0.639501903489301	model	AB551_M3a
-25.9043771915143	-1.01453989635128	model	AB551_M3a
-24.0208625819852	0.491297256896204	model	AB551_M3a
-24.6474194320697	5.22337195164312	model	AB551_M3a
-23.4371684229521	0.0483154463376474	model	AB551_M3a
-24.545914107657	-2.99160034950193	model	AB551_M3a
-2.94694293199939	-5.80143525584204	model	AB551_M3a
-25.6963450157701	-4.81946457038481	model	AB551_M3a
-4.97230235944326	-13.229600603248	model	AB551_M3a
-25.1994448500333	3.09112691719172	model	AB551_M3a
-22.3974140068306	-0.86791628421858	model	AB551_M3a
-23.1436584773579	0.81747448608202	model	AB551_M3a
-24.3159322235116	-3.37505240407393	model	AB551_M3a
-19.2314181224152	-1.11970766865935	model	AB551_M3a
-14.7875214348903	13.3028043710746	model	AB551_M3a
-8.87612032254774	-6.64275613103414	model	AB551_M3a
-23.0450038137676	-1.66140748576776	model	AB551_M3a
-21.9583929234047	1.13794373965187	model	AB551_M3a
9.44578494898552	5.14226485530947	model	AB551_M3a
-1.22401043731894	3.57664204083012	model	AB551_M3a
-21.2761095161487	-1.76254147567698	model	AB551_M3a
-22.1883760476523	0.281344391691302	model	AB551_M3a
-25.3968106559354	-2.26122901740591	model	AB551_M3a
-22.3239760809212	-2.91872004458521	model	AB551_M3a
9.35635335732494	3.19097552776822	model	AB551_M3a
-19.6101544020317	-1.13681720139377	model	AB551_M3a
-2.84317500640664	1.2172141717456	model	AB551_M3a
-24.2380098010702	-4.47552534105016	model	AB551_M3a
-14.1072291456355	-1.80909885776308	model	AB551_M3a
-25.228885396983	-4.53663876222541	model	AB551_M3a
9.13936506103186	5.97244484983154	model	AB551_M3a
-21.6105663940919	-1.89869744539468	model	AB551_M3a
-21.9183186171615	-7.81824959262896	model	AB551_M3a
-2.1959055773529	0.481817003407714	model	AB551_M3a
-23.7791783924192	-0.511138847345861	model	AB551_M3a
-24.0815614842774	-0.598603355581792	model	AB551_M3a
-20.9297747132894	-4.06462616992387	model	AB551_M3a
-2.81171091830052	-0.845885478910653	model	AB551_M3a
-24.0661389208973	4.0797561434258	model	AB551_M3a
-22.9218302415647	-0.587013283412649	model	AB551_M3a
-21.6106220908051	0.47440742151477	model	AB551_M3a
-22.7380661803248	-0.309380040155347	model	AB551_M3a
-20.4108798253679	-0.268804433852101	model	AB551_M3a
-23.0043271145241	-4.45915448152906	model	AB551_M3a
-24.7016276991839	-3.33998455367528	model	AB551_M3a
-9.38475878146384	7.43928953929213	model	AB551_M3a
-19.1720512718002	7.6571717602821	model	AB551_M3a
-22.8585952756722	0.498715241397086	model	AB551_M3a
-25.1585554785737	-4.34734817355673	model	AB551_M3a
-24.0138116092225	-1.0231137259032	model	AB551_M3a
-21.6812398436196	0.962094866615624	model	AB551_M3a
-1.35031574744877	-0.528313577770316	model	AB551_M3a
-23.9917595657728	-4.95346350181131	model	AB551_M3a
-21.5462411866775	0.645161946140273	model	AB551_M3a
-24.9160236126547	-6.84598746554377	model	AB551_M3a
-24.8563739429459	-3.93486231834297	model	AB551_M3a
-23.3439596365624	-6.1742673950312	model	AB551_M3a
-24.8645706124294	-3.15510944106631	model	AB551_M3a
-21.1368573989582	0.36440124390176	model	AB551_M3a
-23.6480274559635	-6.83405214938231	model	AB551_M3a
-22.3988927592603	1.26365426500906	model	AB551_M3a
-4.83315214939397	4.10727500598552	model	AB551_M3a
-25.6584541242456	-5.48409113578159	model	AB551_M3a
-24.845316802543	-0.871206590236641	model	AB551_M3a
-22.6013756453936	-0.323356891253134	model	AB551_M3a
-21.6288070945967	-1.58793250154651	model	AB551_M3a
-17.507055499315	-4.39801456638372	model	AB551_M3a
0.394045871661938	-6.43783427516016	model	AB551_M3a
-14.0369593838808	-6.80742080526873	model	AB551_M3a
-19.7379678190586	-1.00332338119105	model	AB551_M3a
-3.15289411791497	2.17155027237821	model	AB551_M3a
-1.95856852620927	2.20624870898574	model	AB551_M3a
-24.7043761704075	-4.77763656821918	model	AB551_M3a
-24.9513998820073	-7.53425851522086	model	AB551_M3a
-23.5582329163915	-6.18615047690511	model	AB551_M3a
-6.77821419946611	-5.59412696459913	model	AB551_M3a
-23.5941461308973	-7.30106620762326	model	AB551_M3a
-22.283762463732	2.05560698053108	model	AB551_M3a
-18.834039699018	11.0397346378165	model	AB551_M3a
-23.7638216817246	-0.229989155359092	model	AB551_M3a
-21.6728428818812	1.23964409324052	model	AB551_M3a
-22.4267139917501	0.736387612388738	model	AB551_M3a
-16.0269013353802	0.100408871487603	model	AB551_M3a
-20.4352596437432	-1.16969151477964	model	AB551_M3a
-24.7275321808987	-6.4662913744844	model	AB551_M3a
-23.4107654034495	-4.03069529079732	model	AB551_M3a
-20.4267957566457	0.314455252290783	model	AB551_M3a
-18.265757393479	1.78456332183891	model	AB551_M3a
-24.1180309535983	-4.83524438190391	model	AB551_M3a
-3.05605574698525	2.48023470053616	model	AB551_M3a
-17.585243475245	-5.76952203279492	model	AB551_M3a
-5.99041431812373	-16.612084984886	model	AB551_M3a
-9.178620576291	0.258192755678792	model	AB551_M3a
-23.6373375197761	1.6393892306577	model	AB551_M3a
-24.4678943153048	-4.50912476747898	model	AB551_M3a
-24.1571616502135	-5.44933838406453	model	AB551_M3a
-24.1732246604031	-1.34152033705423	model	AB551_M3a
-15.9335450302712	-8.59983792613338	model	AB551_M3a
-23.6253547209128	-4.90619434778035	model	AB551_M3a
-20.8794828370074	-2.53722339542165	model	AB551_M3a
-18.8330717431653	-0.447154184271214	model	AB551_M3a
-20.6682386089399	-3.27129534012122	model	AB551_M3a
-24.0317548407589	-2.09908569613327	model	AB551_M3a
-3.85435041364134	5.0125924004063	model	AB551_M3a
-23.6927824909302	-4.08546553856684	model	AB551_M3a
-24.4915008631947	-3.16387779456727	model	AB551_M3a
-5.40626936635038	11.4348067020747	model	AB551_M3a
-24.7510057378451	-6.69903969220894	model	AB551_M3a
-5.31876633622382	-12.844542293648	model	AB551_M3a
-21.0768139587399	-7.46392326146748	model	AB551_M3a
-14.197961075785	-12.7886579149562	model	AB551_M3a
-21.3736123052617	-3.27527290655352	model	AB551_M3a
-22.4206167658894	1.63268516469276	model	AB551_M3a
-24.1342248651958	-5.25602644752905	model	AB551_M3a
-23.9529360373941	-0.0923585543023209	model	AB551_M3a
-21.2574412551221	-0.308927315977952	model	AB551_M3a
-25.7826147377451	-3.31790414706387	model	AB551_M3a
-22.2126126031337	-0.0397537953170892	model	AB551_M3a
-25.2163338248402	-5.77812954391076	model	AB551_M3a
-21.5471120024281	1.79534891529855	model	AB551_M3a
-0.787104038073763	-2.92117173979292	model	AB551_M3a
-7.82803805135039	-8.10325111591061	model	AB551_M3a
-9.05019016247508	-10.4129603127415	model	AB551_M3a
-22.3149939874985	1.35187658474318	model	AB551_M3a
-21.8213479827751	0.583322324030886	model	AB551_M3a
-12.696880334877	-11.4761276316337	model	AB551_M3a
-25.5936794375053	-4.11066533198347	model	AB551_M3a
-24.6661637843554	4.12141429556875	model	AB551_M3a
-26.0527794804308	-0.233362817500916	model	AB551_M3a
-21.0419759196378	-1.33535147371237	model	AB551_M3a
-26.1367870052346	3.70799673044806	model	AB551_M3a
-2.8028632370553	-1.20625325896772	model	AB551_M3a
-23.9038442889259	3.29703038195377	model	AB551_M3a
-22.5559403217996	1.9118393706007	model	AB551_M3a
-23.4265843223455	-0.218012398288595	model	AB551_M3a
-21.3325276996002	2.34436386746011	model	AB551_M3a
-3.30895228200428	4.06515854796666	model	AB551_M3a
-8.76104894077212	-4.11613873870261	model	AB551_M3a
-23.420514267245	-7.1758160584356	model	AB551_M3a
-25.1162743156398	4.46047959957975	model	AB551_M3a
-13.0356862151768	0.0407724428023971	model	AB551_M3a
-22.7662611554275	-0.616584483690744	model	AB551_M3a
-24.19274287264	-3.04448165466528	model	AB551_M3a
-23.8329857256007	-0.671788927923583	model	AB551_M3a
-21.9778931617983	-4.35411696205884	model	AB551_M3a
-24.8744988995148	-6.98058338838354	model	AB551_M3a
-25.2555664605403	-4.53724337428733	model	AB551_M3a
-20.5697847137297	-1.73843692869376	model	AB551_M3a
-22.3892520877074	1.49285679198231	model	AB551_M3a
-22.0636226313407	0.0169133848059205	model	AB551_M3a
2.56359450538039	-10.8016588402007	model	AB551_M3a
-19.6443929615672	9.13622092572717	model	AB551_M3a
-20.6612462879927	-2.89162013341439	model	AB551_M3a
-20.1647456797728	-0.550722043135009	model	AB551_M3a
-23.4651261465803	-4.20792321286731	model	AB551_M3a
-3.05156265147802	3.79504907365799	model	AB551_M3a
-24.553788482583	-2.06308406512038	model	AB551_M3a
-22.279415095908	1.57199380806411	model	AB551_M3a
-25.9002934117013	-5.56956719622064	model	AB551_M3a
-24.5418198921671	-2.27476307812923	model	AB551_M3a
-24.8402048142608	-6.29984853237997	model	AB551_M3a
-24.3983409113288	2.77314319311165	model	AB551_M3a
-25.0180435731806	-5.07750855819434	model	AB551_M3a
-23.7234359805663	-4.13897593044471	model	AB551_M3a
-23.9005117612904	4.16444706032381	model	AB551_M3a
-23.0278172756013	0.866193745632112	model	AB551_M3a
-23.5823386230815	-4.84459789174963	model	AB551_M3a
-17.190114928781	5.73009155673334	model	AB551_M3a
-23.9235586582993	-5.11561748108783	model	AB551_M3a
-24.6239203784776	-6.45356602773173	model	AB551_M3a
-5.08066763366436	11.8183985595665	model	AB551_M3a
-1.05546728905661	-3.50427560854412	model	AB551_M3a
-24.4596123286349	-3.22687237191176	model	AB551_M3a
1.42359551836511	-13.3534369543803	model	AB551_M3a
1.27864393274921	-5.27935798922174	model	AB551_M3a
-22.4173124397056	-0.324460799789963	model	AB551_M3a
-2.65047143051193	1.4422116379191	model	AB551_M3a
-24.3281972883643	-5.69083255007639	model	AB551_M3a
-23.9444706916963	-4.99699443860019	model	AB551_M3a
0.975298826145338	-13.8058328169493	model	AB551_M3a
-24.2136916371095	5.01865706193683	model	AB551_M3a
-1.71890798383133	-2.23043061383495	model	AB551_M3a
-20.6335301155091	5.50722861828304	model	AB551_M3a
-18.6226643841829	-1.52700009892351	model	AB551_M3a
-25.2934422349193	-6.11088871791266	model	AB551_M3a
-7.5261724217304	14.3514315629761	model	AB551_M3a
-21.1185481492186	1.25508701095178	model	AB551_M3a
-3.59095478672019	2.61690087082995	model	AB551_M3a
-24.654209998268	-3.09626967211222	model	AB551_M3a
-22.7922956246295	0.507395402648442	model	AB551_M3a
-16.4490745978287	-8.51895443223433	model	AB551_M3a
-25.6954351173576	-5.61856593872513	model	AB551_M3a
-21.1799868589816	-3.02444325433827	model	AB551_M3a
-21.8077129124993	-0.559928641053423	model	AB551_M3a
-20.165543168675	4.29902611838278	model	AB551_M3a
-24.2109748450872	-1.82784299293778	model	AB551_M3a
-14.4036686472381	-17.7732492917164	model	AB551_M3a
-8.14639644476344	-4.96026900993055	model	AB551_M3a
-21.0425779157762	-2.33880373567468	model	AB551_M3a
-17.7447507895851	-17.5427718104673	model	AB551_M3a
-3.38285400512226	0.272957002963062	model	AB551_M3a
-2.64285254003884	-5.35913915818757	model	AB551_M3a
-25.1862672886635	-4.62727688176877	model	AB551_M3a
-20.2005000248692	-1.01566572756911	model	AB551_M3a
12.6207373337312	4.69837479378876	model	AB551_M3a
-23.738022107595	-1.12882898942874	model	AB551_M3a
-2.86298173164292	4.15861575413564	model	AB551_M3a
-22.9113813601626	-3.55252301003826	model	AB551_M3a
-22.2258062915382	3.07010794387507	model	AB551_M3a
-24.3282874128557	-1.40033281983847	model	AB551_M3a
-3.93031127469678	3.45657191146081	model	AB551_M3a
-25.6771910000705	-5.72238090133846	model	AB551_M3a
-22.3124050412955	0.427370737921799	model	AB551_M3a
-26.0120520914844	4.35862405880136	model	AB551_M3a
-25.389605696047	-4.06182207452265	model	AB551_M3a
-25.1311174578035	-4.52805743740259	model	AB551_M3a
-13.479067048719	-10.0929488204322	model	AB551_M3a
-19.4577720525403	-4.62989715104717	model	AB551_M3a
-24.0526946120938	-4.97726642913402	model	AB551_M3a
-25.2305539866376	-4.40524102212815	model	AB551_M3a
-14.3150081444261	-10.9387023793117	model	AB551_M3a
-23.2384139756867	-4.84702427628415	model	AB551_M3a
-25.4630607493592	-5.83413943402311	model	AB551_M3a
-25.2206602701633	-6.6050281019302	model	AB551_M3a
-22.4869300304059	-3.02831094939298	model	AB551_M3a
-24.0190664688174	-4.22844798786007	model	AB551_M3a
-24.7147611151716	0.0982200495142431	model	AB551_M3a
-24.7853043444783	-3.05763234208258	model	AB551_M3a
-23.6921439170884	-3.02325856619583	model	AB551_M3a
-17.621586175369	-14.3558940867438	model	AB551_M3a
-24.7779789428236	-5.45032174703058	model	AB551_M3a
-22.2790657877016	2.23363811578351	model	AB551_M3a
-24.5774197156902	-3.46484160479491	model	AB551_M3a
-22.4752002262032	1.08683221010981	model	AB551_M3a
-23.2775288886477	0.560847690836834	model	AB551_M3a
-23.2936596887204	1.61079579902609	model	AB551_M3a
-24.3976501430254	0.819873202376696	model	AB551_M3a
-11.5319779185029	-5.9220560674204	model	AB551_M3a
-23.2869754839033	0.711389269955667	model	AB551_M3a
-24.8557493176291	-3.22674230770359	model	AB551_M3a
13.956337067599	4.11874548401726	model	AB551_M3a
-5.42683963036771	2.1701252533349	model	AB551_M3a
-2.9931596503942	-0.91122717817246	model	AB551_M3a
-20.0184854083153	1.94810028709741	model	AB551_M3a
-3.30992880664059	-0.257047119585833	model	AB551_M3a
15.1461602272177	5.56232404271481	model	AB551_M3a
-23.0033417743107	-2.97239295647115	model	AB551_M3a
-9.37157918904469	-8.82817717135252	model	AB551_M3a
-25.231947408642	-4.47092297670587	model	AB551_M3a
-24.7470568898889	0.406944065707626	model	AB551_M3a
-24.2038754302647	-2.16396603682406	model	AB551_M3a
-8.64789837861656	-7.50387545864562	model	AB551_M3a
-22.2280499601456	3.23489693964363	model	AB551_M3a
-23.3642734664047	-6.10412873219532	model	AB551_M3a
-24.8708228315297	-6.40372631900204	model	AB551_M3a
-24.8844668351217	-4.89174706051428	model	AB551_M3a
1.71954241873934	17.9083941842378	model	AB551_M3a
-22.4123707268235	-7.01230118070497	model	AB551_M3a
-16.5104408075472	-17.4720367964904	model	AB551_M3a
-23.894581719191	-0.0933140123129242	model	AB551_M3a
-1.90653840207478	-2.22587760847681	model	AB551_M3a
-5.13039690963655	2.40731131817352	model	AB551_M3a
-24.4384046550004	-4.911099028029	model	AB551_M3a
-25.0620556173502	-4.4475366678067	model	AB551_M3a
1.00041359707946	-13.7928304363616	model	AB551_M3a
-25.3404032650413	-4.44365402048764	model	AB551_M3a
-22.7554770860595	0.46916229264647	model	AB551_M3a
-23.495729180338	1.82851135981299	model	AB551_M3a
-24.5631344276956	0.404350675691601	model	AB551_M3a
-23.1475385642064	-3.75148753270769	model	AB551_M3a
-19.0547179046208	10.8574141718699	model	AB551_M3a
-24.3389333009035	4.94122637154716	model	AB551_M3a
-2.65116364860564	3.43110244282228	model	AB551_M3a
-9.61002846868985	5.12216601218069	model	AB551_M3a
-24.354447252624	-2.64368298539018	model	AB551_M3a
-24.193941599316	4.84549723149895	model	AB551_M3a
-0.479373657494744	3.64480342901565	model	AB551_M3a
-21.8550537304852	0.637639862442098	model	AB551_M3a
-16.1147107075346	-4.54274491981254	model	AB551_M3a
-25.1015073372396	-4.57237507011653	model	AB551_M3a
-3.22000093450314	-0.438152969380195	model	AB551_M3a
-22.4202479126663	-2.99035729383475	model	AB551_M3a
-20.8872642742173	1.89338624111819	model	AB551_M3a
-20.719352971386	-4.75108834082833	model	AB551_M3a
-20.4910249881296	-4.34615870997808	model	AB551_M3a
-2.54346307008127	0.906049060435653	model	AB551_M3a
-25.126824214481	0.106144354172941	model	AB551_M3a
-23.8366416671178	-2.73744716205379	model	AB551_M3a
-2.92588168291111	11.9161617348739	model	AB551_M3a
-22.3808414905451	3.01220277524821	model	AB551_M3a
-23.5431115497349	-0.38062431738867	model	AB551_M3a
-22.6488733492139	-4.78491454700028	model	AB551_M3a
-4.82343902769484	10.5887408978239	model	AB551_M3a
-25.4622005673241	-2.8989843845304	model	AB551_M3a
-21.1543154154789	-2.08767989983139	model	AB551_M3a
-22.5897821383296	-5.21156410159588	model	AB551_M3a
10.8930179495231	3.16102802544873	model	AB551_M3a
-19.770362955442	-1.46088040916919	model	AB551_M3a
-20.4063570590731	9.06706936199868	model	AB551_M3a
-12.9637574481116	-5.43609047704699	model	AB551_M3a
-5.24824249406579	11.5076490588729	model	AB551_M3a
-22.496741427257	-3.05884769460233	model	AB551_M3a
-24.8571109499782	0.636442851866295	model	AB551_M3a
-19.0851466188726	-3.10041318007279	model	AB551_M3a
-8.14882063729317	-7.91902680131254	model	AB551_M3a
-25.7291440946249	-5.39964388945363	model	AB551_M3a
-2.88599510578719	-2.81205211098029	model	AB551_M3a
-3.41976233003031	0.362982135554593	model	AB551_M3a
-24.1939091280784	5.25429908791923	model	AB551_M3a
-19.690876645282	-0.645372562754699	model	AB551_M3a
-25.2477451675232	-2.26386422186876	model	AB551_M3a
-21.5246517277629	1.78193370767733	model	AB551_M3a
-22.2934610937402	-9.29724540857187	model	AB551_M3a
-24.2138707932828	-3.14600403773805	model	AB551_M3a
-22.1932304742636	0.423252347479663	model	AB551_M3a
-3.58347506860164	-0.0573228570409918	model	AB551_M3a
-4.63307434524049	-17.3371763119342	model	AB551_M3a
-24.0943961654529	5.42354002666852	model	AB551_M3a
-21.6604553841377	-3.23113004256699	model	AB551_M3a
-25.1841161721065	-4.46131061856643	model	AB551_M3a
-24.1402686355563	-5.17962034041802	model	AB551_M3a
-24.1761357764151	-2.18283891086673	model	AB551_M3a
-7.86144338198123	-10.6426744595867	model	AB551_M3a
-24.903946802413	0.103034007015025	model	AB551_M3a
-18.4024681741533	-3.36191204186419	model	AB551_M3a
-25.2574509526872	4.8843962320154	model	AB551_M3a
-21.2453378825237	-1.91821357341123	model	AB551_M3a
-24.0588256721775	-2.68959867712148	model	AB551_M3a
-23.4906862277473	-0.170729162220938	model	AB551_M3a
-8.8655901497059	-8.6438719752339	model	AB551_M3a
-4.64720708039358	3.85376954409819	model	AB551_M3a
-24.1944843105655	-1.18037388475019	model	AB551_M3a
-20.487143317543	5.90956019290093	model	AB551_M3a
-0.980718645000673	3.59106453287716	model	AB551_M3a
-0.810475741388906	-3.16907387858471	model	AB551_M3a
-7.89492522961461	-9.1681944790751	model	AB551_M3a
-10.0675866750504	-11.0813188631012	model	AB551_M3a
-24.8009576312009	-6.64455592496085	model	AB551_M3a
-22.8799514125289	1.04292551969162	model	AB551_M3a
-26.1649974340183	-0.242875724297097	model	AB551_M3a
-23.4322715612745	1.25874915199959	model	AB551_M3a
-25.1830418212943	-6.10989131208159	model	AB551_M3a
-21.1813117223561	-1.92829121362671	model	AB551_M3a
-23.1989124779183	-3.69211068012218	model	AB551_M3a
-23.2208168158186	7.0172240176776	model	AB551_M3a
-25.7678132853326	-6.38025337837678	model	AB551_M3a
-22.4137745374665	1.42035348881452	model	AB551_M3a
-25.2560941489529	-1.25736873136364	model	AB551_M3a
-6.74186818569503	2.90583885665228	model	AB551_M3a
-20.3761742756711	4.84499450144049	model	AB551_M3a
-17.6815676145839	-5.26828674325879	model	AB551_M3a
13.403398189842	4.96376255451998	model	AB551_M3a
-23.6521706455597	-7.0732872294687	model	AB551_M3a
-20.924518010841	6.35350879042828	model	AB551_M3a
8.68212239611126	5.78643911786669	model	AB551_M3a
-23.9260216536475	-6.85162614246106	model	AB551_M3a
-21.7624014784058	-3.0596676889869	model	AB551_M3a
-25.1934826899064	-2.18372854542407	model	AB551_M3a
-24.8917943548009	-5.32086350499514	model	AB551_M3a
-15.0674487788795	-8.1584032008784	model	AB551_M3a
-24.8757290110053	-6.29040044731301	model	AB551_M3a
-22.8843843774237	1.00324806461012	model	AB551_M3a
-21.1912263782466	-1.47914772625897	model	AB551_M3a
-24.7073434430252	-3.14765806093592	model	AB551_M3a
-2.1863140607152	-1.96754499639729	model	AB551_M3a
-23.032390670774	-3.67446030755787	model	AB551_M3a
-7.12138751757663	6.1046421806627	model	AB551_M3a
-20.3426173407521	0.100556790348738	model	AB551_M3a
-24.9807945020916	-7.11271257287495	model	AB551_M3a
-11.2554264169967	-1.50394615673057	model	AB551_M3a
-13.7965555672404	-4.26224438896375	model	AB551_M3a
-25.0645048523025	-6.24290513928563	model	AB551_M3a
-25.4345856697653	-4.09654188482635	model	AB551_M3a
-23.7578892741304	-2.43747838533683	model	AB551_M3a
-22.8364508714614	-6.31395479422707	model	AB551_M3a
-22.7993694830573	-3.11454021658901	model	AB551_M3a
-24.9501109300716	0.402020864319434	model	AB551_M3a
-24.9448050306716	-6.99542458115101	model	AB551_M3a
-24.3149741707591	-5.12424773967816	model	AB551_M3a
-23.4290240728167	-1.82199314624156	model	AB551_M3a
-8.02851067432841	-7.63969490255877	model	AB551_M3a
-25.1112412843246	-4.53841388492297	model	AB551_M3a
-25.2465118190602	-0.081599927151836	model	AB551_M3a
-22.2811722004306	2.24100007348714	model	AB551_M3a
-25.0278568102694	-6.39364519117716	model	AB551_M3a
-22.994254906745	0.769674988263045	model	AB551_M3a
-18.5788013855958	-2.86344186718848	model	AB551_M3a
-12.866219011373	-0.563497413721923	model	AB551_M3a
-5.71316054864406	-14.1773452074505	model	AB551_M3a
-25.1792892996859	-5.066741833855	model	AB551_M3a
-20.6600324862601	-3.17561711128823	model	AB551_M3a
-21.526348648104	4.44396075592182	model	AB551_M3a
-4.42143145174597	0.49269344353459	model	AB551_M3a
-23.9582094171135	-5.00729072800808	model	AB551_M3a
-24.143968803694	-0.471997398789977	model	AB551_M3a
-23.7277795240744	-3.41756495587707	model	AB551_M3a
-0.160548591107665	3.26859645407089	model	AB551_M3a
-23.0890172321488	-0.364463215344731	model	AB551_M3a
-6.37968361716961	3.21680674769731	model	AB551_M3a
-23.7893548331184	-4.63596049573044	model	AB551_M3a
-23.3040989728539	-0.114300400543279	model	AB551_M3a
-21.1124411720158	1.2406414168604	model	AB551_M3a
-22.2678239015694	2.03466583375577	model	AB551_M3a
-24.9516818818654	-6.3418519408693	model	AB551_M3a
-25.7071384964028	-0.46351672237813	model	AB551_M3a
-25.0806240837299	-7.02416030814916	model	AB551_M3a
-19.6000720138977	-3.13040392256607	model	AB551_M3a
-8.3373120030759	-7.74447692193977	model	AB551_M3a
-1.31688106625142	-9.46036853031264	model	AB551_M3a
-25.1540255878615	-6.01353418705808	model	AB551_M3a
-22.9941834826332	-3.74095061226739	model	AB551_M3a
-20.1307894378549	-0.731931507682854	model	AB551_M3a
-21.1074980432334	2.24906750678985	model	AB551_M3a
-16.7367935044761	-15.491951021155	model	AB551_M3a
-20.63985579922	-3.37260970645473	model	AB551_M3a
-22.6643131360522	-5.16067526326066	model	AB551_M3a
-22.6170788035736	-3.09261471057268	model	AB551_M3a
-24.4301975958829	-3.29519418364738	model	AB551_M3a
-24.6471960024078	-3.19199070080035	model	AB551_M3a
-23.9565595566049	-5.48608761223126	model	AB551_M3a
-16.2744455757271	-9.65332025831754	model	AB551_M3a
-25.3201879624146	-4.6798429049273	model	AB551_M3a
-20.0753165893076	-2.35195295650527	model	AB551_M3a
-20.4553195515255	-1.55235991998727	model	AB551_M3a
-21.5364518504265	0.594863270246735	model	AB551_M3a
-3.63442752947	2.71303393467561	model	AB551_M3a
-22.6519345523422	0.876117346564608	model	AB551_M3a
-24.1207431249087	-5.31176947470867	model	AB551_M3a
-7.78143519244275	-9.36605769432209	model	AB551_M3a
-23.2870711138014	0.241214922561156	model	AB551_M3a
-4.0360913113686	4.49539854809703	model	AB551_M3a
-18.2261236198461	-0.198364433455956	model	AB551_M3a
-24.3734318265718	-0.588983858858664	model	AB551_M3a
-24.0468776220725	-7.2280056722504	model	AB551_M3a
-9.74016167065313	-4.18782755065409	model	AB551_M3a
-2.39309662162062	0.39229442016757	model	AB551_M3a
-24.3616837206473	-3.5105786471366	model	AB551_M3a
-23.6867041832138	-6.86863650904785	model	AB551_M3a
-24.3008853319313	0.961881981809435	model	AB551_M3a
-20.5186589025672	-3.24401145055615	model	AB551_M3a
-22.335289892319	0.720971631295488	model	AB551_M3a
-12.9484231255003	-4.23575930509735	model	AB551_M3a
-24.2176203098494	-2.24771491005505	model	AB551_M3a
-20.533453098492	-3.75102204138606	model	AB551_M3a
1.65915082335191	-13.2441335115693	model	AB551_M3a
-24.2425967051046	-2.42884317192834	model	AB551_M3a
11.7542603712727	5.49507970956007	model	AB551_M3a
-24.2729998817072	-3.1095126001566	model	AB551_M3a
-24.282765868279	-3.21730756490991	model	AB551_M3a
-20.0044430589116	-0.722925652863692	model	AB551_M3a
-21.8048422416001	-4.5863756370635	model	AB551_M3a
-11.585778220929	-12.4359519457124	model	AB551_M3a
-23.7852243284881	-7.04555849799715	model	AB551_M3a
-25.5287423755431	-5.67127896020391	model	AB551_M3a
-4.07887959516143	4.79998082201862	model	AB551_M3a
-24.969018835233	-4.72358149959822	model	AB551_M3a
-21.7322860550916	0.785007140436278	model	AB551_M3a
-22.3012192351239	-1.53740568290012	model	AB551_M3a
-23.8222203365884	-6.93365483435429	model	AB551_M3a
-23.7159907162287	-6.83594342541143	model	AB551_M3a
-23.7998288999785	-4.76648735862173	model	AB551_M3a
-20.1452608765824	-3.49793905673769	model	AB551_M3a
-25.414741204151	-5.92499116939302	model	AB551_M3a
-21.8012252373597	-3.53994690939982	model	AB551_M3a
-23.3210379106519	-0.988484004873119	model	AB551_M3a
-21.6926708343351	-2.7601094341957	model	AB551_M3a
-24.380834760296	-3.10536740379567	model	AB551_M3a
-22.0402287737353	-1.94634678825326	model	AB551_M3a
-19.9789178956244	-2.2494129678673	model	AB551_M3a
-24.3039180924944	4.63694672218981	model	AB551_M3a
-22.2316320837855	-0.0530434474960254	model	AB551_M3a
-21.1109692755563	-3.524438733812	model	AB551_M3a
-24.5284434350829	1.05446738306675	model	AB551_M3a
-8.91962427464612	-10.1181674168179	model	AB551_M3a
-2.72632720982876	-0.865278219111411	model	AB551_M3a
-22.9389129052888	1.98622032061709	model	AB551_M3a
-24.2791927174218	-1.57988159198957	model	AB551_M3a
-23.1360069531603	-3.74322373677451	model	AB551_M3a
-21.5616948222587	-1.96383263686559	model	AB551_M3a
-21.3820148491941	-2.23033334240511	model	AB551_M3a
-3.30736504480016	2.21129954643513	model	AB551_M3a
-22.7273428082936	1.93633231089974	model	AB551_M3a
-9.06370003155024	-8.50466376806917	model	AB551_M3a
-23.8183239306794	-5.09035274862838	model	AB551_M3a
-24.44640536205	-4.17583884667615	model	AB551_M3a
-22.9107851661568	-0.471712150486457	model	AB551_M3a
-2.74341376365406	1.01657197236612	model	AB551_M3a
-21.3331774496551	-1.5179336071109	model	AB551_M3a
-20.9625793759468	-2.68929053694877	model	AB551_M3a
0.457284731507025	4.3241553283907	model	AB551_M3a
-23.5112760996136	1.40414374531362	model	AB551_M3a
-1.49620881437909	-6.72566139142179	model	AB551_M3a
-2.64216366577138	-5.5167357336006	model	AB551_M3a
-22.3110803638574	-2.22917991666024	model	AB551_M3a
-25.2542666074834	-4.73415275763879	model	AB551_M3a
-23.28644413828	-0.992010797013075	model	AB551_M3a
-22.9272446061375	1.12744698702754	model	AB551_M3a
-23.8680959197164	-4.99941150179679	model	AB551_M3a
-24.2706197569816	-2.51426131519825	model	AB551_M3a
-16.2950300794187	-17.2478804211134	model	AB551_M3a
-21.7293478845875	0.313301288332229	model	AB551_M3a
10.705508922632	3.48894593119135	model	AB551_M3a
-24.9283903000554	-4.88594990263628	model	AB551_M3a
-16.4509499403314	-9.81349879466329	model	AB551_M3a
-23.9667834089259	-4.00548144745655	model	AB551_M3a
-2.44745647798711	-1.20964982286021	model	AB551_M3a
-24.5589108726355	-3.05684643029955	model	AB551_M3a
-24.6268394272888	-5.46498785969897	model	AB551_M3a
-25.1878301297001	-5.77479338246451	model	AB551_M3a
-21.337491466683	4.21819188021329	model	AB551_M3a
-25.1012556838899	-4.55138688660578	model	AB551_M3a
-2.85999451969007	1.3228644313316	model	AB551_M3a
-24.9484056790177	-3.92467977727256	model	AB551_M3a
-3.32067852461642	-0.176949521406141	model	AB551_M3a
-20.7310133210239	-2.41507809824556	model	AB551_M3a
-25.6383824962409	-4.33286824083809	model	AB551_M3a
-23.0504808082154	-3.56458091572233	model	AB551_M3a
-18.22523028565	-13.1864168072552	model	AB551_M3a
-25.2108546672649	-5.44782055039913	model	AB551_M3a
-13.5825887394062	-1.29938795289123	model	AB551_M3a
-20.6299285077859	-4.97671063129663	model	AB551_M3a
-2.99426232173177	-5.03240713021575	model	AB551_M3a
-24.5499534075143	-5.0226236900836	model	AB551_M3a
-22.131296089403	2.33909844453059	model	AB551_M3a
-15.9924548080285	4.70157641816316	model	AB555_M1
-1.85479003625071	1.46605742276489	model	AB555_M1
-13.9261727999781	-4.34943919061358	model	AB555_M1
-15.187268149346	-0.391261013298349	model	AB555_M1
-19.4684104084585	7.27923512989957	model	AB555_M1
-17.8481113079615	6.50906532168862	model	AB555_M1
-14.0621270355199	-0.609103340728675	model	AB555_M1
-16.157508682192	3.28679962364213	model	AB555_M1
-12.3037236748581	3.10060667811299	model	AB555_M1
-15.6560995652216	-3.89566566710698	model	AB555_M1
-14.5655855041971	-1.61664748587437	model	AB555_M1
-13.1003994285667	5.18482607630735	model	AB555_M1
-15.0500055637416	-6.30118817416982	model	AB555_M1
-16.6941397766484	-2.16856032600732	model	AB555_M1
-14.2569164499702	1.17479521981982	model	AB555_M1
-11.1107915759089	-4.84835704261029	model	AB555_M1
-12.0023611794785	-3.25877749711842	model	AB555_M1
-5.82009124434817	6.5659732638679	model	AB555_M1
-13.4516685253796	-3.57653684624556	model	AB555_M1
-15.7561784848106	-3.17750134888027	model	AB555_M1
-7.81118075209411	-11.1531417274258	model	AB555_M1
-15.3215161272076	11.9768234993244	model	AB555_M1
-11.358926613099	-4.06523877296706	model	AB555_M1
-12.6385507731725	-3.99664408215008	model	AB555_M1
-8.67109970166533	-7.23461330165787	model	AB555_M1
-14.8103872149396	-1.46754661075949	model	AB555_M1
-7.80805913835959	-11.1025145218051	model	AB555_M1
-10.5711981974517	-2.3755245868943	model	AB555_M1
-17.1340635841812	-4.18597953574526	model	AB555_M1
-17.5962108267225	-2.0375636172247	model	AB555_M1
-13.2292507669859	-5.30509475078288	model	AB555_M1
-11.0900960309175	-3.21625500364875	model	AB555_M1
-11.0840222939913	-0.556992874665016	model	AB555_M1
-14.4484031770172	-3.67145382711294	model	AB555_M1
-16.8432783656763	-1.77502142557432	model	AB555_M1
-14.9464453251628	2.59332619633235	model	AB555_M1
2.01914948776212	-14.4761587988649	model	AB555_M1
-11.4789971843119	-5.31880815772683	model	AB555_M1
-11.3095224971522	-3.33571854054322	model	AB555_M1
-12.1156203078062	4.33642375182197	model	AB555_M1
-13.5284794184576	0.495248293220799	model	AB555_M1
-12.7114575813637	-5.73860296500447	model	AB555_M1
-15.4433789572176	3.85431369615958	model	AB555_M1
-16.9511682105888	-1.74404352861087	model	AB555_M1
-14.7096104051872	4.90397158532348	model	AB555_M1
-15.2920889088551	2.20334171473817	model	AB555_M1
-14.1909157184388	0.788384803250645	model	AB555_M1
-16.4828630818426	3.65713220340964	model	AB555_M1
-11.5702699597131	-4.39749221356105	model	AB555_M1
-11.7279844098641	-4.61088998046012	model	AB555_M1
-13.988845482805	2.3710397286881	model	AB555_M1
-17.9754933282949	-2.18472354574842	model	AB555_M1
-8.61594381778791	-6.54040022501346	model	AB555_M1
-10.5117209651417	-5.9755040692284	model	AB555_M1
-12.1821546352388	-3.71410254064921	model	AB555_M1
-13.7999502799343	-5.5121680766322	model	AB555_M1
-8.39349489224988	-8.30471505951459	model	AB555_M1
-7.70535195386618	-13.0880902504817	model	AB555_M1
-12.9540672452626	-6.05858921838241	model	AB555_M1
-13.2501440654389	-3.86161887346932	model	AB555_M1
-16.7956554163783	-0.316552506864137	model	AB555_M1
-13.8906771228548	-3.07650853405805	model	AB555_M1
-12.8129250207474	-4.23795138473899	model	AB555_M1
-8.09764308128304	-5.27814622993239	model	AB555_M1
-14.377936448718	5.01776294346925	model	AB555_M1
2.83250932356011	-14.7634595106798	model	AB555_M1
-17.3295844870351	-5.35807815090259	model	AB555_M1
-15.8923651915507	7.80111904087092	model	AB555_M1
-17.4234592135076	-3.3969249047101	model	AB555_M1
-12.1962906343095	-3.37290960837949	model	AB555_M1
-2.52565687323629	-4.29789065377029	model	AB555_M1
-17.0861606346846	8.90741000773581	model	AB555_M1
7.92159722849317	5.72138354039523	model	AB555_M1
-15.3994579148589	-5.91796801564655	model	AB555_M1
-17.5294444231431	-3.53045520026967	model	AB555_M1
-14.17544985633	-3.21438861367838	model	AB555_M1
-8.32314840785756	-7.50169802846318	model	AB555_M1
-13.9020388415986	2.67950441803766	model	AB555_M1
-14.6834880683192	-5.98222550030615	model	AB555_M1
-11.7646714781119	1.6182110283269	model	AB555_M1
-15.7400246220379	-2.15779486266303	model	AB555_M1
-15.2114591255442	-1.39738055432061	model	AB555_M1
-15.0557402441941	-1.80137863337791	model	AB555_M1
-16.4397110013268	7.44986441869378	model	AB555_M1
-17.5610868157544	-3.86434594741002	model	AB555_M1
-14.5162159536234	2.92710948201658	model	AB555_M1
-13.572944520354	0.965697106044282	model	AB555_M1
3.68691648867232	-14.8145089555916	model	AB555_M1
-13.0159644732626	-1.82931748622147	model	AB555_M1
-13.9523491136393	-5.51234841127689	model	AB555_M1
-17.5285729491005	7.57148483464038	model	AB555_M1
-11.8625455811951	-3.68114134126577	model	AB555_M1
-14.6937299208003	1.11689894711013	model	AB555_M1
-15.4385312366316	-4.23443013782875	model	AB555_M1
-15.5040550321376	-6.35786521923194	model	AB555_M1
-13.9832629442159	3.05361027797768	model	AB555_M1
-8.30258769870546	-6.89077301881222	model	AB555_M1
-16.6808366228312	3.94754397475854	model	AB555_M1
-10.3186739251021	-4.21017156347759	model	AB555_M1
-12.6082404372912	1.38661604843228	model	AB555_M1
-17.4165833095711	4.66673732565292	model	AB555_M1
-14.5912093465233	2.03069897894558	model	AB555_M1
-11.5228186203495	-3.67686088380078	model	AB555_M1
-16.8138045759403	-1.08170716763418	model	AB555_M1
-10.2114578933661	-22.1994126138089	model	AB555_M1
-12.8847339076611	-6.29587299802766	model	AB555_M1
-1.13226381849007	-13.288448106639	model	AB555_M1
-11.5660954489796	-3.93311581071451	model	AB555_M1
-13.805190470569	7.80339897952856	model	AB555_M1
-15.6569489146242	7.92226025851849	model	AB555_M1
-18.7020874207103	-5.63384612820812	model	AB555_M1
-14.7262538046832	5.78740725277916	model	AB555_M1
-12.5371323906478	-15.1941035429512	model	AB555_M1
-11.9208258097995	-0.992981730149948	model	AB555_M1
-15.8207797049158	-2.16698274328596	model	AB555_M1
-16.5746185053208	4.16813348638695	model	AB555_M1
-14.2852582428204	-5.4605725924592	model	AB555_M1
-8.46210856430979	-7.23993831482001	model	AB555_M1
-14.0509403283044	-3.68562139106019	model	AB555_M1
-7.92143942389211	-15.6199092130026	model	AB555_M1
-12.3651479395012	-5.97489115825228	model	AB555_M1
-6.63714528705607	-12.9236721151982	model	AB555_M1
-11.8418372143584	-3.49776541291155	model	AB555_M1
-12.4897742545177	3.78054262138669	model	AB555_M1
-14.9226401482685	0.344877324887852	model	AB555_M1
-15.8337241952626	10.5058451868522	model	AB555_M1
-16.9280571533481	4.27894794445283	model	AB555_M1
-16.1190235840604	-3.99076017235832	model	AB555_M1
-6.7713495936148	-17.3600198854781	model	AB555_M1
-14.0862607558004	-4.95443157531999	model	AB555_M1
-12.8230147961838	-4.05716803088338	model	AB555_M1
-13.6671477171339	2.26871596726115	model	AB555_M1
-6.81063014166278	-2.15506325037813	model	AB555_M1
-17.3852315665835	-4.04279850547973	model	AB555_M1
-13.5096393413126	0.565257493011532	model	AB555_M1
-13.777540417306	-4.90488088580082	model	AB555_M1
-14.6433605001023	1.52240543543948	model	AB555_M1
-12.8488760761853	-1.0298446781225	model	AB555_M1
-15.5345768971917	3.29301622442305	model	AB555_M1
-16.2023526387079	5.40513816739539	model	AB555_M1
-13.8677484686892	3.74357490461119	model	AB555_M1
-12.3472110491116	-5.86979151688937	model	AB555_M1
-16.9198093705593	-2.05020464405813	model	AB555_M1
-8.75466128569077	-6.15464387610395	model	AB555_M1
-8.15289432865296	-7.10039472466574	model	AB555_M1
-14.5145884144081	-4.74528632629845	model	AB555_M1
-16.5693346369011	-1.59669054654682	model	AB555_M1
-11.5750464564508	-9.83779683011529	model	AB555_M1
-14.579716527927	4.54725374670106	model	AB555_M1
-15.7412519341932	10.4329329291573	model	AB555_M1
4.45264995184387	-10.4641381791394	model	AB555_M1
-13.1336365755492	-5.0182047037175	model	AB555_M1
-2.96339736245584	-12.2480874648253	model	AB555_M1
-9.27038217790479	-5.95693862771751	model	AB555_M1
-17.2298986205259	7.81143821130222	model	AB555_M1
-15.1741932626844	4.92984345812922	model	AB555_M1
-11.8827191467515	-3.87946451981155	model	AB555_M1
-19.752129862445	-2.64275981406885	model	AB555_M1
-8.27435374937182	-6.85943204879849	model	AB555_M1
-15.1036670857135	6.9449410390742	model	AB555_M1
-10.2081534812081	-1.8915756658197	model	AB555_M1
-15.279638957035	-3.96679315653393	model	AB555_M1
-15.2415476026274	3.68422513470583	model	AB555_M1
-10.4572947540087	-1.97048599020827	model	AB555_M1
-7.50915135859749	-15.6091344589008	model	AB555_M1
-13.7490948690588	3.00788177295857	model	AB555_M1
-16.5038115158856	3.96034143185608	model	AB555_M1
-14.2807000156387	5.35842148446817	model	AB555_M1
1.24271671840359	-10.87214506034	model	AB555_M1
-17.9023168998674	-5.33599188467356	model	AB555_M1
-14.5846707792859	-2.80623521817146	model	AB555_M1
-16.4303521488793	-4.16300091767934	model	AB555_M1
-13.2302986509562	-2.9826658821242	model	AB555_M1
-14.671287468196	-10.7163309180828	model	AB555_M1
-16.82905895808	-2.39660486043241	model	AB555_M1
-3.58562284641627	-16.0981604351096	model	AB555_M1
-16.6715092350348	-2.47954559494603	model	AB555_M1
-17.6379747737851	-2.11510550274669	model	AB555_M1
-13.9041885844981	1.76482362118997	model	AB555_M1
-10.1907053744364	-20.0090863766233	model	AB555_M1
-14.9234377480033	-1.88546744443757	model	AB555_M1
-17.456607895835	-3.37111139748591	model	AB555_M1
-14.7726080406675	6.38373296185517	model	AB555_M1
-13.1753003986021	-4.20663442145841	model	AB555_M1
-17.055962425577	4.31984362862112	model	AB555_M1
-12.2397118905566	0.448343732321254	model	AB555_M1
-13.0014539561825	4.05733158596196	model	AB555_M1
-15.085784023538	-3.02004386274692	model	AB555_M1
-14.6310973278034	-5.050698917745	model	AB555_M1
-14.8935168540853	-2.93646488011847	model	AB555_M1
-17.0722131993539	7.70446613419712	model	AB555_M1
-12.3456105485345	-3.30132890228799	model	AB555_M1
-7.86292577282165	-13.7166507231086	model	AB555_M1
-3.54355865075382	-16.1502877127778	model	AB555_M1
-16.165024869697	3.50352313010839	model	AB555_M1
-14.2879183243703	4.02218269251961	model	AB555_M1
-8.30489562595776	-7.58380183764645	model	AB555_M1
-15.4110439524923	-2.94869204788271	model	AB555_M1
-16.4650459960765	-5.42485866443016	model	AB555_M1
-14.2116965388185	1.8683730112426	model	AB555_M1
-15.1715677457427	-1.13791086926	model	AB555_M1
-15.9642257873658	-4.94638652912844	model	AB555_M1
-12.9822256966914	3.04721923101822	model	AB555_M1
-14.7566940879051	6.63491301177204	model	AB555_M1
-16.9789377520572	-2.14896622694306	model	AB555_M1
-17.9492552450098	-2.21883004097846	model	AB555_M1
-13.7812528550292	-2.28537542579706	model	AB555_M1
-17.5144046991097	-3.40679157116936	model	AB555_M1
-13.2691886438011	2.76995110334815	model	AB555_M1
-15.8598831102775	11.561109863495	model	AB555_M1
-12.8992382364985	1.85339186932737	model	AB555_M1
-15.4052361337015	-14.9239149281868	model	AB555_M1
-14.3323938267883	-3.50971818581712	model	AB555_M1
-7.94783131000512	8.7438042763254	model	AB555_M1
-15.7932415607282	-5.28148706893513	model	AB555_M1
-12.4657557531006	-4.22898307326183	model	AB555_M1
-14.2393177821538	-2.03201734953052	model	AB555_M1
-14.5364677012254	1.32598677045485	model	AB555_M1
-17.8684404754864	6.20203287565874	model	AB555_M1
-15.1866591526113	7.7821056465387	model	AB555_M1
-12.4834542588573	-3.73584984435712	model	AB555_M1
-8.52179007655986	-8.12074083799803	model	AB555_M1
-14.7937712711034	2.7161940120767	model	AB555_M1
-16.9065054293291	-2.4480367708627	model	AB555_M1
-13.5755739014207	3.56382830410644	model	AB555_M1
-14.6178083659502	-6.24559496699018	model	AB555_M1
-8.39422513110389	-7.03458418402874	model	AB555_M1
-16.8837980015709	-2.3908580547668	model	AB555_M1
-12.088220777573	-5.85647450171952	model	AB555_M1
-16.6868907897833	-4.03485726925648	model	AB555_M1
-10.9937445444896	-15.084062724289	model	AB555_M1
-1.83320166880011	-14.4277429343734	model	AB555_M1
-14.7389475592914	-2.1494838915629	model	AB555_M1
-14.2464364315622	-0.82923813972912	model	AB555_M1
-17.3741146464051	8.60599651081952	model	AB555_M1
-16.0791870850361	-3.25158929801829	model	AB555_M1
-16.9774754652282	6.25443918804324	model	AB555_M1
-9.44602344499029	-2.88268309394339	model	AB555_M1
-9.92291220877401	-6.0887278388889	model	AB555_M1
-2.96186122284941	-16.71909421269	model	AB555_M1
-17.7968507841311	-2.35210807862108	model	AB555_M1
-14.0979126811798	2.23331199682236	model	AB555_M1
-13.9532089499297	3.86547235128376	model	AB555_M1
-15.6118567144906	-2.384885831973	model	AB555_M1
-15.3454114279078	-3.06812989386143	model	AB555_M1
-9.22397858940871	-7.89378669320864	model	AB555_M1
-10.2169983555918	-20.0100230657028	model	AB555_M1
-17.3523466454033	-2.41168577515055	model	AB555_M1
-10.1479019461022	-22.0254036358677	model	AB555_M1
-14.0746680248969	2.95945667599332	model	AB555_M1
-15.1622355034835	4.4706247517228	model	AB555_M1
-16.8821788594224	-2.02921630463924	model	AB555_M1
-15.6877259939559	-4.39169251395878	model	AB555_M1
13.3684488419022	-0.500111151804202	model	AB555_M1
-14.6123505094262	4.84173979795218	model	AB555_M1
-15.6028379420561	-5.3597204881003	model	AB555_M1
-13.56469617478	3.17371988568153	model	AB555_M1
-12.6811968384618	-3.87670177707064	model	AB555_M1
-16.263164340859	4.08018069065289	model	AB555_M1
-14.6423972474969	-1.31308615238263	model	AB555_M1
-12.0909874094455	-3.41833928572495	model	AB555_M1
-14.2760491297623	4.12870679807517	model	AB555_M1
-18.9098096700989	-4.23431063617641	model	AB555_M1
-12.7178805341219	1.25989392009971	model	AB555_M1
-17.6193384174913	7.51709722894645	model	AB555_M1
-17.6839428935179	-13.4937545419997	model	AB555_M1
-16.1643830649549	4.56102932786697	model	AB555_M1
-15.36566835541	-3.35151544404011	model	AB555_M1
-15.5340770176998	-1.97348487827449	model	AB555_M1
-8.47561247077095	-6.98975780736154	model	AB555_M1
-15.1636952047491	-1.57808070963722	model	AB555_M1
-16.7228763834633	-2.97038436869721	model	AB555_M1
-14.1693531788012	-1.26770149434569	model	AB555_M1
-12.4573978169634	-6.30815121928767	model	AB555_M1
-16.1956965924371	8.20690261691986	model	AB555_M1
-15.9088546025852	4.14434841810973	model	AB555_M1
-13.7627933399279	-2.09861494717824	model	AB555_M1
-14.2587816971571	-4.11822710096826	model	AB555_M1
-16.2323372571457	4.11611720884348	model	AB555_M1
-11.8930628938296	-5.40251167942924	model	AB555_M1
-14.2997848800274	-4.02707197591932	model	AB555_M1
-13.0034039751406	-1.51018009614561	model	AB555_M1
-9.53612934134781	-7.1218166876718	model	AB555_M1
-10.547514636741	-20.8650396860857	model	AB555_M1
-14.4782958101595	-3.90331525421153	model	AB555_M1
-14.3522318954436	-5.87279157127526	model	AB555_M1
-10.8210428109508	-4.41199512732082	model	AB555_M1
-15.8045444348643	-3.29874057925453	model	AB555_M1
-16.9502086056062	-2.78050761648716	model	AB555_M1
-16.8858938964447	-1.87377507700332	model	AB555_M1
-9.53025054773559	-4.34443460066213	model	AB555_M1
-9.6912242025663	-8.0652962475431	model	AB555_M1
-12.9408361929334	-4.37321349021249	model	AB555_M1
-15.5791974547251	4.20363425473869	model	AB555_M1
-17.302270070506	-1.59878235190681	model	AB555_M1
-8.30073407721652	-7.33963223142771	model	AB555_M1
-13.1514001030212	4.36976652964822	model	AB555_M1
-16.2475327891505	-5.10921791253964	model	AB555_M1
-15.8328398957268	4.23191494804008	model	AB555_M1
-13.1512516348889	3.2320823103284	model	AB555_M1
-14.1421789896568	3.08589052805433	model	AB555_M1
-16.7961972693795	-2.37191849695582	model	AB555_M1
-15.7184806167099	3.77684765181585	model	AB555_M1
-13.0227936811098	-5.53845336265004	model	AB555_M1
-16.5849294465737	-2.56608532220368	model	AB555_M1
-14.1909873505385	2.5872092847794	model	AB555_M1
-17.4014072797785	-2.58131199043012	model	AB555_M1
-12.9031503871228	-4.23805470451499	model	AB555_M1
-12.1056794539258	-2.83896861811881	model	AB555_M1
-14.2480922609399	-5.07716332247765	model	AB555_M1
-14.7160590349211	-2.79391826156414	model	AB555_M1
-9.82689114185354	-21.619687234189	model	AB555_M1
3.7922560674488	-9.32696540763823	model	AB555_M1
-12.89579490262	-4.67904574321134	model	AB555_M1
-14.7948775140492	6.37804077481638	model	AB555_M1
-13.7230809608208	-2.79356994300301	model	AB555_M1
-9.53820667859148	-6.54751829268703	model	AB555_M1
-13.1840580533746	-3.17615500416536	model	AB555_M1
-15.6677000079454	3.39227277510665	model	AB555_M1
-10.2296050607166	-22.2230929962409	model	AB555_M1
-7.66346902591487	-15.4429509038898	model	AB555_M1
-11.9851272246029	-2.20066225882912	model	AB555_M1
-3.5210421392058	-16.9751343337508	model	AB555_M1
-16.8376666484279	-2.54760958803892	model	AB555_M1
-13.6975815893222	3.10844327868634	model	AB555_M1
-14.7767172377057	-6.02125843639931	model	AB555_M1
-13.7704935457871	7.83243722812741	model	AB555_M1
-16.1039792797638	7.07682281874651	model	AB555_M1
1.67171113272655	-14.2965705876489	model	AB555_M1
-14.4477891984022	2.97660473462157	model	AB555_M1
-15.7721799906822	-3.98574048534512	model	AB555_M1
-4.75352600860281	-15.1210392182577	model	AB555_M1
2.90801763334832	-15.1177232752169	model	AB555_M1
-17.649949945018	-1.97297906035316	model	AB555_M1
-11.6272713801354	-5.6594038233325	model	AB555_M1
-15.3215323004189	-0.567965383169462	model	AB555_M1
-13.3330879554548	3.33780227777109	model	AB555_M1
-14.1946783713025	-4.4085965894639	model	AB555_M1
-14.1246781001958	-2.75216600494739	model	AB555_M1
-10.1343722946263	-3.66480227286482	model	AB555_M1
-13.1608154847947	3.87571267100864	model	AB555_M1
-10.3460557761616	-2.2762154496516	model	AB555_M1
-12.667852315446	-2.65610995128916	model	AB555_M1
0.272431026571097	-12.1257920085558	model	AB555_M1
-13.7364136164251	3.32024855495335	model	AB555_M1
-15.6844979909859	-0.00455247420545739	model	AB555_M1
-7.09840718072519	-5.86549304150612	model	AB555_M1
-16.3940607045862	6.8954993788908	model	AB555_M1
-13.3237929610361	-5.63056701056657	model	AB555_M1
-16.2332715865771	-2.28596704888405	model	AB555_M1
-14.5902982380184	-6.02806336772493	model	AB555_M1
-15.0887987100992	-4.01708551650344	model	AB555_M1
-14.1349018916389	3.01878560213521	model	AB555_M1
-9.58877088359461	-19.705861993812	model	AB555_M1
-8.45608984837456	-5.07429022247217	model	AB555_M1
-17.5243037804519	6.3146703336929	model	AB555_M1
-14.3065741238173	-14.3801917065308	model	AB555_M1
-11.7077858949106	-2.9925938360272	model	AB555_M1
-17.0974648781737	8.64718348539161	model	AB555_M1
-17.5745421160844	-3.65194275530177	model	AB555_M1
-13.640743656935	3.82860426239562	model	AB555_M1
-3.84880673594798	-14.9372076583468	model	AB555_M1
-14.4377154616301	3.09083709513159	model	AB555_M1
-13.1834771381701	-5.44913868774641	model	AB555_M1
-11.2460334850127	-5.50034335526663	model	AB555_M1
-16.4943609989947	6.89649222888993	model	AB555_M1
-16.0670068185581	-1.12611209489522	model	AB555_M1
-13.1357476158026	-4.47913614118454	model	AB555_M1
-17.020364300167	-2.37788020879135	model	AB555_M1
-12.6168365275758	-4.3685263079227	model	AB555_M1
-15.8665476492734	6.55834375357607	model	AB555_M1
-13.1201692179204	-2.90125922436866	model	AB555_M1
-14.0963089141354	3.24551052022118	model	AB555_M1
-16.229397277953	-5.374111480563	model	AB555_M1
-13.7504229468272	-4.47618964793028	model	AB555_M1
-15.9279418260392	11.6033974940535	model	AB555_M1
-19.9193374515207	-2.65752470877922	model	AB555_M1
-13.4981052262673	4.25481201607252	model	AB555_M1
-17.0487749767884	-1.65776449783864	model	AB555_M1
-15.4409023086115	2.84447578387997	model	AB555_M1
-15.3722024717196	-2.34719178626264	model	AB555_M1
-13.9400310955448	-5.19087937724275	model	AB555_M1
-7.63253364877529	-11.603276764679	model	AB555_M1
-9.06630736173709	-7.11401252547597	model	AB555_M1
-14.0430003126275	-5.45523407449584	model	AB555_M1
-16.1600021384688	-3.44486739008201	model	AB555_M1
-12.6652989883776	-6.03498384608806	model	AB555_M1
-17.3710785938774	-1.41802503657504	model	AB555_M1
-16.6864524352715	-2.47003501553075	model	AB555_M1
-13.8621586792809	6.01093265899547	model	AB555_M1
-13.4486783027978	1.21210117188644	model	AB555_M1
-17.9031655312451	-1.74354764677256	model	AB555_M1
-13.7639739515977	-5.69740278452666	model	AB555_M1
-13.1757538254095	-11.0562318865649	model	AB555_M1
-16.7445198307529	-2.26439363006048	model	AB555_M1
-17.6047147843823	10.053600026477	model	AB555_M1
-14.6476294112043	2.77860370523685	model	AB555_M1
-15.9517953611683	-2.90756778234109	model	AB555_M1
-16.4170543292588	-2.94844366967503	model	AB555_M1
-17.0785697949877	-2.00163563463557	model	AB555_M1
-15.9344704278519	-6.02889038033498	model	AB555_M1
-17.2175398672452	-2.00280165446109	model	AB555_M1
-15.115522791012	-0.0140100559081021	model	AB555_M1
-14.3923612730066	4.36553568929894	model	AB555_M1
-14.8400528122917	-1.43131764910501	model	AB555_M1
-14.9842135365999	-6.60047113015239	model	AB555_M1
1.76735285173697	-13.4124031406807	model	AB555_M1
-8.69385682571723	-7.18418081754039	model	AB555_M1
-14.6880526868019	-6.83342176659456	model	AB555_M1
-13.8802649837799	-4.70143408413947	model	AB555_M1
-14.3332651051464	3.20306399787326	model	AB555_M1
-10.5460894239327	-7.53100175057544	model	AB555_M1
-14.1712180715858	2.61722086283177	model	AB555_M1
-16.3281459895892	5.18060708717578	model	AB555_M1
-16.3622765044929	-1.09866963898061	model	AB555_M1
-15.8189837110115	-3.01230987268555	model	AB555_M1
1.23429581155126	-13.1110498204485	model	AB555_M1
-16.6221275972191	6.8939939642249	model	AB555_M1
-16.1655729277789	5.25519795267687	model	AB555_M1
-16.6578555292832	-2.08829149361015	model	AB555_M1
-17.0999267905559	-2.19896715642058	model	AB555_M1
-15.8147563052605	-2.40915006255771	model	AB555_M1
-17.5385569918811	9.57754165929179	model	AB555_M1
-8.41054248551371	-15.3606512780572	model	AB555_M1
-13.6621614143958	-18.077059412525	model	AB555_M1
-14.9150515476593	2.13062588746951	model	AB555_M1
-16.6484421340262	-1.89229089787127	model	AB555_M1
-14.4548279122881	6.36015848359417	model	AB555_M1
-9.60165355712963	-7.23185985388193	model	AB555_M1
-16.3119045026567	9.0252365159466	model	AB555_M1
-3.12131686844478	-18.5639719836701	model	AB555_M1
-3.97644264384442	-15.5164623750728	model	AB555_M1
-13.7087980474065	1.99676313037357	model	AB555_M1
-14.6106019979583	-2.92383996953105	model	AB555_M1
18.248683153576	-6.40849944509716	model	AB555_M1
-13.3025301078462	-3.11207372282548	model	AB555_M1
-15.149380195679	3.9310048466579	model	AB555_M1
-8.35737043873875	-8.33149342139603	model	AB555_M1
-13.7356485142258	0.684708378737703	model	AB555_M1
-17.01775781781	-10.5957020671369	model	AB555_M1
-13.0245454833902	-3.11007967228613	model	AB555_M1
-15.3144509575494	-4.50250980830792	model	AB555_M1
-15.8166813557933	-2.48942509827279	model	AB555_M1
-12.4900914978502	-4.42976292898423	model	AB555_M1
-13.5797485610416	0.171176708660237	model	AB555_M1
-8.20952072590924	-18.7291990962278	model	AB555_M1
-8.39690817167897	-4.86810236801681	model	AB555_M1
-16.0878826058806	4.48194932984521	model	AB555_M1
-13.7270605983954	-2.96966371996147	model	AB555_M1
-4.26782291809889	-15.0632340272966	model	AB555_M1
-14.6670258311027	-5.42450411591958	model	AB555_M1
-14.1828840990869	4.83548311872414	model	AB555_M1
-13.1692254982785	-3.97777182525196	model	AB555_M1
-10.2847269860062	-2.24116299980667	model	AB555_M1
-10.1370142356898	-20.2317550045517	model	AB555_M1
-14.4285044723249	-5.59830491462828	model	AB555_M1
-12.990511912812	-5.46738319407889	model	AB555_M1
-17.7826472655235	-2.78505894730268	model	AB555_M1
-7.4781082382264	-11.6276887266326	model	AB555_M1
-8.61797526868779	7.91441143678171	model	AB555_M1
-13.9915142781384	-6.28373022494794	model	AB555_M1
-14.0944096109903	-0.849908481577158	model	AB555_M1
-13.8900963193531	-0.415982918406132	model	AB555_M1
-13.3336501748422	-5.9022765800764	model	AB555_M1
-10.2602722572062	-14.2473849148106	model	AB555_M1
-16.3992502261233	4.22686237043755	model	AB555_M1
-3.1290171367051	-17.2229923523991	model	AB555_M1
-15.274588869836	6.4887250609112	model	AB555_M1
-17.4501578108577	-2.47115193033465	model	AB555_M1
-15.7406334284275	-7.53664219005067	model	AB555_M1
-15.8292224071352	-1.46194944505598	model	AB555_M1
-9.6405814379316	-21.7358491035713	model	AB555_M1
-15.2160426961743	-4.65760223780048	model	AB555_M1
-13.7642627504314	2.83074304108776	model	AB555_M1
-14.0765938167825	-3.54295356609136	model	AB555_M1
-16.2170898182771	5.54118366902455	model	AB555_M1
-15.7328585518792	-2.23282980504874	model	AB555_M1
-11.4800009346084	-3.38774888632272	model	AB555_M1
-17.237222231564	7.39853868086426	model	AB555_M1
-17.4583902399204	-2.49045180159764	model	AB555_M1
-16.016558880637	8.46769575652462	model	AB555_M1
-11.8320214026599	-5.6492735227702	model	AB555_M1
1.22914317827222	-13.0028738878364	model	AB555_M1
2.05056750276652	-12.2704765737606	model	AB555_M1
-9.61258307202933	-21.0722434291468	model	AB555_M1
-16.2048481047779	-3.48488249543959	model	AB555_M1
-12.4833711985816	-1.26068728826192	model	AB555_M1
-14.93026664517	5.91461463466514	model	AB555_M1
-13.3006041835836	-5.52959074149185	model	AB555_M1
-13.5650079301491	1.60033898503317	model	AB555_M1
-17.4103221388911	-2.74705156289508	model	AB555_M1
-15.1888199316861	-3.48326967201948	model	AB555_M1
-15.3660708860928	-3.81758663902715	model	AB555_M1
-12.6508059983011	2.80957307886461	model	AB555_M1
-16.3155805526627	5.5523630620941	model	AB555_M1
-13.3705030944091	-7.98530461314292	model	AB555_M1
-16.2656783166439	6.73839735928586	model	AB555_M1
-13.6659896987819	-3.91725889121678	model	AB555_M1
-17.0030111257961	6.6676303135219	model	AB555_M1
-16.1691680942404	5.10837205438361	model	AB555_M1
-14.9579161968846	-4.341460610403	model	AB555_M1
-15.4071090820924	7.61123885377526	model	AB555_M1
-13.3810650090641	-4.18864563399786	model	AB555_M1
-15.3527572323941	3.0902941739795	model	AB555_M1
-10.6872407259936	-2.54020484515731	model	AB555_M1
-15.0582316262701	-4.00973897808131	model	AB555_M1
-15.9219162691511	4.77398912273299	model	AB555_M1
-15.2110030996654	-6.22851905735913	model	AB555_M1
-14.1238116141162	-1.00786671587582	model	AB555_M1
-16.9872383357365	7.59765550860301	model	AB555_M1
-14.425323562446	-0.319840187433068	model	AB555_M1
-15.6672872635014	6.54958753464464	model	AB555_M1
-14.1865022266624	4.68577149765145	model	AB555_M1
[truncated: 69,620 more rows]
