# Supplementary material for: Landscapes of cellular phenotypic diversity in breast cancer xenografts and their impact on drug response
Source: Nat Commun. 2021 Mar 31;12:1998. doi: 10.1038/s41467-021-22303-z (PMC8012607; doi:10.1038/s41467-021-22303-z)
Supplement: Supplementary file 3 — Source Data [file 41467_2021_22303_MOESM3_ESM.zip › Source_data/FigS5a.txt]

sample	Vimentin	HER2	CD44	ER	E.Cadherin	Ki67	EGFR	p.S6...S240.S244.	cl..Caspase.3	Keratin.8.18
AB551_R1	-1.02572209552394	2.55759509454551	-0.832049654762399	-1.18013395269135	-0.234801307419062	-1.03401831539693	-1.07313037302635	-0.852691853282464	-0.675894136975556	0.0929372044850334
AB551_R2	0.396509859121911	1.93099821850209	-0.539944873966116	-0.18827194465557	-0.442972423115924	-0.828614737746273	-0.472741280905714	-0.877001188451694	-0.0823174596716179	1.34109393139908
AB555_R2	-1.06358220112432	0.348987271483043	-0.674881705258722	1.35846777568549	1.07271030343293	-0.632300283781041	-0.140346114743157	-0.460602800904657	0.325481454411815	0.616955147656446
AB630_R1	-0.727514376763717	-0.792082913273944	-0.926601843059978	-0.29441630634155	-1.16562575688338	0.116848954972551	-0.147422703743941	0.16185568519937	1.17632364203765	-0.164087471841405
AB630_R2	-1.21038693690993	-1.43284267579525	-1.39307946749708	-1.98258940251318	-1.58959303435383	-0.531437497526205	-1.22683552141644	1.98872732425034	-2.57386430767209	-1.5969874005782
STG139_R1	1.71133007881782	-0.259870651836709	0.81796205483509	-0.333459115183321	0.374671596333573	1.50208738972527	2.18881081478026	0.475956289712364	0.990136214040769	-0.652612842614308
STG139_R2	0.972222836014817	-0.153546506915155	1.08027691579084	-0.291102711233424	0.686065730077936	0.694065300249218	2.27749945139254	-0.0742039877726474	0.983893856150199	-0.545429109974598
STG143_R1	-0.88818391803494	-0.460480861616218	-1.07472716455129	1.22905823566581	1.38263352990039	-0.379460922338238	-0.826976727262168	0.869108653766338	-0.387830850815265	1.72531968695733
STG143_R2	-0.120029822219687	-0.0212434705815185	-0.767283303354844	1.70171930951998	1.38420466080465	-1.03401831539693	-0.137983298658545	-0.510121882984631	1.03238051392957	1.80871186808392
STG195_R1	-0.838158754783248	-0.396130317776168	0.708794756607409	0.616369987756822	0.291041871042412	0.105392002613099	-0.000846384995003823	0.893336024488824	-0.427208250616196	-0.264305877832989
STG195_R2	-0.70008830184342	-0.159033228990398	1.15929357289877	0.853755142889797	0.608236212114384	0.524765903037955	0.109164301543012	1.1554381308297	0.338905839641326	-0.194678168550439
STG316_R1	0.710954741726974	-0.056424845849544	1.45305111352961	-0.277003185020639	0.183624347059166	0.360083904989025	0.228120243252416	-1.1860347669643	0.746446962500488	-0.431553616455782
STG316_R2	1.21186803744141	-0.232573557822434	-0.779202788115293	0.0429947447387908	-0.842161700329937	1.71976899845142	-0.459673257913557	-0.662042196442916	-0.226505438781984	0.204472470280634
STG335_R1	1.32743140291037	-0.396253387086316	0.721205409704194	-0.371468563157674	-1.75328975909338	-1.7151947669491	-0.348320688635285	-1.61410285037195	-0.0589248356478834	-0.818172490392555
STG335_R2	0.243349451169894	-0.477098166986998	1.04718697719981	-0.883920015459967	0.0452557304300711	1.13203238509618	0.0306815403319318	0.692379418928323	-1.16102320253121	-1.12166333062216
