# Supplementary material for: Landscapes of cellular phenotypic diversity in breast cancer xenografts and their impact on drug response
Source: Nat Commun. 2021 Mar 31;12:1998. doi: 10.1038/s41467-021-22303-z (PMC8012607; doi:10.1038/s41467-021-22303-z)
Supplement: Supplementary file 3 — Source Data [file 41467_2021_22303_MOESM3_ESM.zip › Source_data/Fig6f.txt]

dose	clust.prev	clust	model
0	0	0	VHIO244_M1
0	0.0511764705882353	0	VHIO244_M1
123.5	0.127058823529412	0	VHIO244_M1
370.4	0.164117647058824	0	VHIO244_M1
1111.1	0.18	0	VHIO244_M1
3333.3	0.167647058823529	0	VHIO244_M1
10000	0.157058823529412	0	VHIO244_M1
10000	0	0	VHIO244_M1
0	0	13	VHIO244_M1
0	0.100588235294118	13	VHIO244_M1
123.5	0.172352941176471	13	VHIO244_M1
370.4	0.21	13	VHIO244_M1
1111.1	0.231176470588235	13	VHIO244_M1
3333.3	0.206470588235294	13	VHIO244_M1
10000	0.211176470588235	13	VHIO244_M1
10000	0	13	VHIO244_M1
0	0	12	VHIO244_M1
0	0.121176470588235	12	VHIO244_M1
123.5	0.192352941176471	12	VHIO244_M1
370.4	0.236470588235294	12	VHIO244_M1
1111.1	0.250588235294118	12	VHIO244_M1
3333.3	0.234705882352941	12	VHIO244_M1
10000	0.233529411764706	12	VHIO244_M1
10000	0	12	VHIO244_M1
0	0	8	VHIO244_M1
0	0.122941176470588	8	VHIO244_M1
123.5	0.195882352941176	8	VHIO244_M1
370.4	0.237647058823529	8	VHIO244_M1
1111.1	0.251176470588235	8	VHIO244_M1
3333.3	0.237647058823529	8	VHIO244_M1
10000	0.235882352941176	8	VHIO244_M1
10000	0	8	VHIO244_M1
0	0	1	VHIO244_M1
0	0.231764705882353	1	VHIO244_M1
123.5	0.455882352941176	1	VHIO244_M1
370.4	0.520588235294118	1	VHIO244_M1
1111.1	0.588823529411765	1	VHIO244_M1
3333.3	0.555882352941176	1	VHIO244_M1
10000	0.489411764705882	1	VHIO244_M1
10000	0	1	VHIO244_M1
0	0	10	VHIO244_M1
0	1	10	VHIO244_M1
123.5	1	10	VHIO244_M1
370.4	1	10	VHIO244_M1
1111.1	1	10	VHIO244_M1
3333.3	1	10	VHIO244_M1
10000	1	10	VHIO244_M1
10000	0	10	VHIO244_M1
0	0	0	STG143_T1
0	0.19	0	STG143_T1
123.5	0.179411764705882	0	STG143_T1
370.4	0.184705882352941	0	STG143_T1
1111.1	0.171176470588235	0	STG143_T1
3333.3	0.177058823529412	0	STG143_T1
10000	0.184117647058824	0	STG143_T1
10000	0	0	STG143_T1
0	0	13	STG143_T1
0	0.235294117647059	13	STG143_T1
123.5	0.231764705882353	13	STG143_T1
370.4	0.235294117647059	13	STG143_T1
1111.1	0.215294117647059	13	STG143_T1
3333.3	0.214117647058824	13	STG143_T1
10000	0.217647058823529	13	STG143_T1
10000	0	13	STG143_T1
0	0	8	STG143_T1
0	0.264117647058824	8	STG143_T1
123.5	0.253529411764706	8	STG143_T1
370.4	0.262352941176471	8	STG143_T1
1111.1	0.242352941176471	8	STG143_T1
3333.3	0.237647058823529	8	STG143_T1
10000	0.242941176470588	8	STG143_T1
10000	0	8	STG143_T1
0	0	4	STG143_T1
0	0.554117647058823	4	STG143_T1
123.5	0.465294117647059	4	STG143_T1
370.4	0.454117647058824	4	STG143_T1
1111.1	0.425294117647059	4	STG143_T1
3333.3	0.411764705882353	4	STG143_T1
10000	0.409411764705882	4	STG143_T1
10000	0	4	STG143_T1
0	0	1	STG143_T1
0	0.817647058823529	1	STG143_T1
123.5	0.985294117647059	1	STG143_T1
370.4	0.992352941176471	1	STG143_T1
1111.1	0.992941176470588	1	STG143_T1
3333.3	0.992352941176471	1	STG143_T1
10000	0.994705882352941	1	STG143_T1
10000	0	1	STG143_T1
0	0	3	STG143_T1
0	1	3	STG143_T1
123.5	1	3	STG143_T1
370.4	1	3	STG143_T1
1111.1	1	3	STG143_T1
3333.3	1	3	STG143_T1
10000	1	3	STG143_T1
10000	0	3	STG143_T1
0	0	0	STG335_T1
0	0.147058823529412	0	STG335_T1
123.5	0.0882352941176471	0	STG335_T1
370.4	0.0976470588235294	0	STG335_T1
1111.1	0.0876470588235294	0	STG335_T1
3333.3	0.107647058823529	0	STG335_T1
10000	0.0870588235294118	0	STG335_T1
10000	0	0	STG335_T1
0	0	13	STG335_T1
0	0.187647058823529	13	STG335_T1
123.5	0.124705882352941	13	STG335_T1
370.4	0.138235294117647	13	STG335_T1
1111.1	0.112352941176471	13	STG335_T1
3333.3	0.141764705882353	13	STG335_T1
10000	0.124705882352941	13	STG335_T1
10000	0	13	STG335_T1
0	0	12	STG335_T1
0	0.194117647058824	12	STG335_T1
123.5	0.128235294117647	12	STG335_T1
370.4	0.141764705882353	12	STG335_T1
1111.1	0.114705882352941	12	STG335_T1
3333.3	0.146470588235294	12	STG335_T1
10000	0.128823529411765	12	STG335_T1
10000	0	12	STG335_T1
0	0	7	STG335_T1
0	0.212941176470588	7	STG335_T1
123.5	0.131176470588235	7	STG335_T1
370.4	0.144117647058824	7	STG335_T1
1111.1	0.117647058823529	7	STG335_T1
3333.3	0.147058823529412	7	STG335_T1
10000	0.13	7	STG335_T1
10000	0	7	STG335_T1
0	0	2	STG335_T1
0	0.237058823529412	2	STG335_T1
123.5	0.207058823529412	2	STG335_T1
370.4	0.227647058823529	2	STG335_T1
1111.1	0.182352941176471	2	STG335_T1
3333.3	0.235882352941176	2	STG335_T1
10000	0.203529411764706	2	STG335_T1
10000	0	2	STG335_T1
0	0	8	STG335_T1
0	0.310588235294118	8	STG335_T1
123.5	0.272941176470588	8	STG335_T1
370.4	0.282941176470588	8	STG335_T1
1111.1	0.253529411764706	8	STG335_T1
3333.3	0.315294117647059	8	STG335_T1
10000	0.285882352941176	8	STG335_T1
10000	0	8	STG335_T1
0	0	1	STG335_T1
0	0.895294117647059	1	STG335_T1
123.5	0.998235294117647	1	STG335_T1
370.4	1	1	STG335_T1
1111.1	0.999411764705882	1	STG335_T1
3333.3	0.998823529411765	1	STG335_T1
10000	0.998823529411765	1	STG335_T1
10000	0	1	STG335_T1
0	0	3	STG335_T1
0	1	3	STG335_T1
123.5	1	3	STG335_T1
370.4	1	3	STG335_T1
1111.1	1	3	STG335_T1
3333.3	1	3	STG335_T1
10000	1	3	STG335_T1
10000	0	3	STG335_T1
0	0	0	VHIO179_M1
0	0.204117647058824	0	VHIO179_M1
123.5	0.220588235294118	0	VHIO179_M1
370.4	0.217647058823529	0	VHIO179_M1
1111.1	0.200588235294118	0	VHIO179_M1
3333.3	0.208235294117647	0	VHIO179_M1
10000	0.207647058823529	0	VHIO179_M1
10000	0	0	VHIO179_M1
0	0	13	VHIO179_M1
0	0.29	13	VHIO179_M1
123.5	0.296470588235294	13	VHIO179_M1
370.4	0.302941176470588	13	VHIO179_M1
1111.1	0.276470588235294	13	VHIO179_M1
3333.3	0.284705882352941	13	VHIO179_M1
10000	0.287058823529412	13	VHIO179_M1
10000	0	13	VHIO179_M1
0	0	9	VHIO179_M1
0	0.308823529411765	9	VHIO179_M1
123.5	0.307647058823529	9	VHIO179_M1
370.4	0.312352941176471	9	VHIO179_M1
1111.1	0.289411764705882	9	VHIO179_M1
3333.3	0.298823529411765	9	VHIO179_M1
10000	0.300588235294118	9	VHIO179_M1
10000	0	9	VHIO179_M1
0	0	12	VHIO179_M1
0	0.331764705882353	12	VHIO179_M1
123.5	0.331764705882353	12	VHIO179_M1
370.4	0.341176470588235	12	VHIO179_M1
1111.1	0.318235294117647	12	VHIO179_M1
3333.3	0.328823529411765	12	VHIO179_M1
10000	0.327647058823529	12	VHIO179_M1
10000	0	12	VHIO179_M1
0	0	7	VHIO179_M1
0	0.334117647058824	7	VHIO179_M1
123.5	0.333529411764706	7	VHIO179_M1
370.4	0.341764705882353	7	VHIO179_M1
1111.1	0.318235294117647	7	VHIO179_M1
3333.3	0.33	7	VHIO179_M1
10000	0.329411764705882	7	VHIO179_M1
10000	0	7	VHIO179_M1
0	0	2	VHIO179_M1
0	0.352352941176471	2	VHIO179_M1
123.5	0.364117647058823	2	VHIO179_M1
370.4	0.356470588235294	2	VHIO179_M1
1111.1	0.337058823529412	2	VHIO179_M1
3333.3	0.347058823529412	2	VHIO179_M1
10000	0.355294117647059	2	VHIO179_M1
10000	0	2	VHIO179_M1
0	0	6	VHIO179_M1
0	0.36	6	VHIO179_M1
123.5	0.369411764705882	6	VHIO179_M1
370.4	0.359411764705882	6	VHIO179_M1
1111.1	0.342352941176471	6	VHIO179_M1
3333.3	0.35235294117647	6	VHIO179_M1
10000	0.360588235294118	6	VHIO179_M1
10000	0	6	VHIO179_M1
0	0	8	VHIO179_M1
0	1	8	VHIO179_M1
123.5	1	8	VHIO179_M1
370.4	1	8	VHIO179_M1
1111.1	1	8	VHIO179_M1
3333.3	1	8	VHIO179_M1
10000	1	8	VHIO179_M1
10000	0	8	VHIO179_M1
0	0	0	STG139_M1
0	0.0294117647058824	0	STG139_M1
123.5	0.0511764705882353	0	STG139_M1
370.4	0.0611764705882353	0	STG139_M1
1111.1	0.0805882352941176	0	STG139_M1
3333.3	0.0788235294117647	0	STG139_M1
10000	0.0717647058823529	0	STG139_M1
10000	0	0	STG139_M1
0	0	13	STG139_M1
0	0.0505882352941176	13	STG139_M1
123.5	0.0735294117647059	13	STG139_M1
370.4	0.0882352941176471	13	STG139_M1
1111.1	0.120588235294118	13	STG139_M1
3333.3	0.111764705882353	13	STG139_M1
10000	0.101176470588235	13	STG139_M1
10000	0	13	STG139_M1
0	0	9	STG139_M1
0	0.0547058823529412	9	STG139_M1
123.5	0.0782352941176471	9	STG139_M1
370.4	0.0947058823529412	9	STG139_M1
1111.1	0.122941176470588	9	STG139_M1
3333.3	0.118235294117647	9	STG139_M1
10000	0.105294117647059	9	STG139_M1
10000	0	9	STG139_M1
0	0	12	STG139_M1
0	0.0552941176470588	12	STG139_M1
123.5	0.0805882352941176	12	STG139_M1
370.4	0.0970588235294118	12	STG139_M1
1111.1	0.127647058823529	12	STG139_M1
3333.3	0.120588235294118	12	STG139_M1
10000	0.107058823529412	12	STG139_M1
10000	0	12	STG139_M1
0	0	7	STG139_M1
0	0.871764705882353	7	STG139_M1
123.5	0.803529411764706	7	STG139_M1
370.4	0.774705882352941	7	STG139_M1
1111.1	0.769411764705882	7	STG139_M1
3333.3	0.757058823529412	7	STG139_M1
10000	0.764705882352941	7	STG139_M1
10000	0	7	STG139_M1
0	0	2	STG139_M1
0	0.987647058823529	2	STG139_M1
123.5	0.981176470588235	2	STG139_M1
370.4	0.969411764705882	2	STG139_M1
1111.1	0.973529411764706	2	STG139_M1
3333.3	0.979411764705882	2	STG139_M1
10000	0.969411764705882	2	STG139_M1
10000	0	2	STG139_M1
0	0	6	STG139_M1
0	0.99	6	STG139_M1
123.5	0.984705882352941	6	STG139_M1
370.4	0.976470588235294	6	STG139_M1
1111.1	0.977647058823529	6	STG139_M1
3333.3	0.986470588235294	6	STG139_M1
10000	0.974705882352941	6	STG139_M1
10000	0	6	STG139_M1
0	0	8	STG139_M1
0	1	8	STG139_M1
123.5	1	8	STG139_M1
370.4	1	8	STG139_M1
1111.1	1	8	STG139_M1
3333.3	1	8	STG139_M1
10000	1	8	STG139_M1
10000	0	8	STG139_M1
