# Supplementary material for: Landscapes of cellular phenotypic diversity in breast cancer xenografts and their impact on drug response
Source: Nat Commun. 2021 Mar 31;12:1998. doi: 10.1038/s41467-021-22303-z (PMC8012607; doi:10.1038/s41467-021-22303-z)
Supplement: Supplementary file 3 — Source Data [file 41467_2021_22303_MOESM3_ESM.zip › Source_data/Fig7b.txt]

time	status	var
11.5400410677618	0	Q2
6.95140314852841	0	Q1
12.5913757700205	1	Q1
0.240930869267625	1	Q3
9.24845995893224	0	Q4
13.4976043805613	0	Q3
9.36892539356605	0	Q2
0.97741273100616	1	Q3
8.17522245037645	0	Q2
3.00342231348392	0	Q3
10.6338124572211	1	Q2
2.97878165639973	0	Q3
13.700205338809	0	Q3
13.5441478439425	0	Q3
6.18754277891855	0	Q3
11.5701574264203	0	Q3
8.94729637234771	0	Q4
0.216290212183436	0	Q3
5.75496235455168	0	Q4
5.70841889117043	0	Q3
8.35592060232717	0	Q1
4.08761122518823	0	Q3
6.69404517453799	1	Q2
13.0212183436003	0	Q4
12.9801505817933	0	Q4
9.23203285420944	0	Q4
10.4394250513347	0	Q3
2.35455167693361	1	Q4
1.1006160164271	0	Q1
2.64202600958248	1	Q3
10.0424366872005	0	Q3
0.197125256673511	0	Q3
0.68993839835729	1	Q4
7.87405886379192	0	Q2
2.38740588637919	0	Q2
12.5010266940452	0	Q3
11.4086242299795	0	Q2
9.38261464750171	0	Q3
9.70841889117043	0	Q2
10.4832306639288	0	Q4
10.8473648186174	0	Q2
11.3182751540041	0	Q1
12.6132785763176	0	Q3
5.29226557152635	1	Q3
7.53456536618754	0	Q4
12.4024640657084	0	Q1
0.974674880219028	1	Q4
9.57973990417522	0	Q4
7.24435318275154	0	Q2
4.58316221765914	1	Q3
12.3668720054757	0	Q3
8.96919917864476	0	Q2
12.1505817932923	0	Q3
12.5229295003422	0	Q4
1.01848049281314	0	Q4
4.46269678302532	0	Q3
12.4900752908966	0	Q4
12.1286789869952	0	Q3
9.13347022587269	0	Q3
3.99452429842574	1	Q3
5.1772758384668	0	Q2
12.2026009582478	0	Q1
9.42642026009582	0	Q1
3.34565366187543	1	Q4
3.16221765913758	1	Q4
4.58042436687201	0	Q1
8.05749486652977	0	Q2
0.889801505817933	0	Q1
2.67488021902806	1	Q2
8.57494866529774	0	Q2
3.35386721423682	1	Q4
10.0835044490075	0	Q1
11.9452429842574	0	Q1
7.66872005475702	0	Q2
0.309377138945927	0	Q1
6.46954140999316	0	Q4
5.94387405886379	0	Q4
9.31690622861054	0	Q2
3.74537987679671	0	Q2
8.58042436687201	0	Q4
1.47296372347707	0	Q4
5.11978097193703	0	Q3
7.06091718001369	0	Q4
2.362765229295	0	Q2
8.9555099247091	0	Q3
2.97330595482546	1	Q4
2.00958247775496	1	Q4
0.109514031485284	1	Q4
5.98220396988364	0	Q4
1.25667351129363	0	Q4
11.8795345653662	0	Q1
1.5605749486653	0	Q4
7.52361396303901	0	Q3
7.6933607118412	1	Q4
5.80971937029432	0	Q1
11.8904859685147	0	Q2
11.8603696098563	0	Q1
10.7488021902806	0	Q2
10.3244353182752	0	Q3
10.5434633812457	0	Q4
4.82683093771389	0	Q2
1.99041752224504	1	Q1
11.8658453114305	0	Q1
11.5947980835044	0	Q2
12.1505817932923	0	Q1
2.92402464065708	1	Q1
12.0657084188912	0	Q1
8.2217659137577	0	Q3
10.7652292950034	0	Q3
3.27173169062286	0	Q4
1.65913757700205	0	Q4
17.4702258726899	0	Q2
6.68035592060233	0	Q4
14.5188227241615	0	Q1
11.3182751540041	1	Q3
9.18822724161533	0	Q3
0.889801505817933	0	Q1
1.60985626283368	0	Q4
17.0540725530459	0	Q4
5.94934976043806	0	Q1
10.6447638603696	1	Q4
16.8405201916496	0	Q1
15.8658453114305	0	Q4
7.0280629705681	0	Q2
8.96098562628337	0	Q1
6.00684462696783	0	Q3
16.35318275154	0	Q2
12.3011635865845	0	Q3
12.2984257357974	0	Q1
13.5277207392197	0	Q2
16.7775496235455	0	Q1
5.83162217659138	0	Q2
15.4688569472964	0	Q4
16.2190280629706	0	Q4
3.42505133470226	0	Q1
16.8377823408624	0	Q2
16.5092402464066	0	Q2
16.7474332648871	0	Q3
16.4845995893224	0	Q1
7.07460643394935	0	Q1
0.974674880219028	0	Q3
13.9493497604381	0	Q2
14.9705681040383	0	Q2
14.4585900068446	0	Q2
3.54004106776181	0	Q2
15.5345653661875	0	Q1
2.34086242299795	0	Q1
1.82614647501711	0	Q4
20	0	Q4
12.4654346338125	0	Q2
10.0205338809035	0	Q2
15.3210130047912	0	Q1
10.1245722108145	0	Q3
15.2854209445585	0	Q3
0.479123887748118	0	Q3
15.791923340178	0	Q1
14.2012320328542	0	Q1
15.9534565366188	0	Q2
1.80971937029432	0	Q3
0.276522929500342	0	Q3
15.8193018480493	0	Q3
7.78097193702943	0	Q3
5.24024640657084	0	Q2
5.88090349075975	0	Q4
16.3887748117728	0	Q2
3.21971252566735	0	Q4
4.06023271731691	0	Q4
5.98767967145791	0	Q1
3.59753593429158	0	Q3
8.58042436687201	0	Q4
10.0780287474333	0	Q1
6.91581108829569	0	Q4
9.16084873374401	0	Q3
5.21560574948665	0	Q3
14.5653661875428	0	Q1
15.0527036276523	0	Q2
3.47707049965777	0	Q3
12.4161533196441	0	Q3
6.1492128678987	1	Q3
0.364134154688569	0	Q4
15.0225872689938	0	Q3
13.8562628336756	0	Q4
3.26078028747433	1	Q2
5.23477070499658	0	Q1
14.3436002737851	0	Q4
4.15058179329227	0	Q3
6.12457221081451	1	Q4
14.5817932922656	0	Q4
2.18206707734428	0	Q1
11.5400410677618	0	Q2
13.8809034907598	1	Q3
2.19575633127995	0	Q3
13.5304585900068	0	Q2
10.2943189596167	0	Q2
7.20876112251882	1	Q4
12.5612594113621	0	Q1
5.96851471594798	0	Q2
16.2299794661191	1	Q2
10.0780287474333	0	Q2
11.9945242984257	0	Q1
3.78370978781656	0	Q4
16.0438056125941	0	Q4
3.43600273785079	0	Q1
0.952772073921971	0	Q4
17.5359342915811	0	Q4
2.39561943874059	0	Q2
1.7741273100616	0	Q1
10.8884325804244	0	Q1
1.23750855578371	0	Q3
3.86310746064339	0	Q3
7.38398357289528	0	Q4
12.6324435318275	1	Q1
7.16495550992471	0	Q1
5.27583846680356	0	Q3
11.6988364134155	0	Q1
11.6440793976728	1	Q3
7.67967145790554	0	Q3
11.7590691307324	0	Q4
0.993839835728953	0	Q3
11.0362765229295	0	Q3
7.9917864476386	0	Q4
11.1430527036277	0	Q1
5.69472963723477	0	Q3
10.694045174538	0	Q4
11.2087611225188	0	Q1
7.04175222450376	0	Q3
4.59958932238193	1	Q2
2.04517453798768	1	Q4
10.1492128678987	1	Q4
8.01368925393566	0	Q1
7.96440793976728	0	Q4
5.51403148528405	1	Q4
11.7015742642026	0	Q1
0.731006160164271	1	Q1
0.720054757015743	1	Q2
5.27583846680356	0	Q3
2.20396988364134	1	Q4
4.98288843258042	0	Q3
4.70088980150582	0	Q2
3.14031485284052	1	Q3
11.2607802874743	0	Q4
1.56331279945243	1	Q2
1.6974674880219	1	Q2
5.21560574948665	0	Q2
4.85147159479808	0	Q4
2.6611909650924	1	Q1
8.36413415468857	0	Q2
5.17453798767967	0	Q3
11.4305270362765	0	Q3
11.1841204654346	0	Q3
10.5681040383299	1	Q3
6.2943189596167	0	Q2
6.39288158795346	0	Q2
1.89459274469541	0	Q4
0.514715947980835	0	Q4
8.38329911019849	0	Q3
8.56673511293634	0	Q4
6.3025325119781	0	Q1
7.63860369609856	0	Q1
2.77618069815195	0	Q2
11.4113620807666	0	Q1
2.0041067761807	0	Q3
10.7679671457906	0	Q4
9.53593429158111	0	Q1
6.11635865845311	0	Q2
6.99247091033539	0	Q2
8.68993839835729	0	Q1
1.97672826830938	1	Q4
11.1019849418207	0	Q4
9.21013004791239	0	Q4
8.28199863107461	0	Q4
8.86516084873374	0	Q2
8.49828884325804	0	Q1
3.69883641341547	0	Q1
2.71321013004791	1	Q4
10.8856947296372	0	Q3
5.9356605065024	0	Q3
2.34360027378508	1	Q1
9.24572210814511	0	Q3
4.11225188227242	0	Q1
1.34154688569473	1	Q4
3.8466803559206	0	Q3
8.15879534565366	0	Q2
6.51334702258727	0	Q1
2.28884325804244	1	Q1
11.047227926078	0	Q1
2.92402464065708	0	Q3
8.56399726214921	1	Q1
7.50444900752909	0	Q4
10.9048596851472	0	Q1
9.90280629705681	0	Q1
1.60438056125941	1	Q2
1.79603011635866	1	Q3
6.11362080766598	1	Q4
10.6447638603696	0	Q3
10.7816563997262	0	Q3
7.24709103353867	0	Q2
8.2299794661191	1	Q2
10.735112936345	0	Q1
10.7132101300479	0	Q1
6.89664613278576	0	Q1
10.8665297741273	0	Q1
10.9048596851472	0	Q1
7.76728268309377	0	Q3
2.78165639972621	1	Q4
1.30321697467488	1	Q4
5.28131416837782	1	Q2
6.78713210130048	0	Q2
2.81724845995893	1	Q4
7.38945927446954	0	Q1
7.13757700205339	0	Q2
9.27583846680356	0	Q4
8.3750855578371	0	Q3
10.3326488706366	0	Q2
6.66392881587953	0	Q2
1.6290212183436	1	Q4
3.66872005475702	1	Q3
10.7515400410678	0	Q2
8.36413415468857	0	Q1
5.54140999315537	0	Q3
5.87268993839836	0	Q1
6.74332648870637	0	Q3
8.31485284052019	0	Q1
10.1081451060917	1	Q1
4.98562628336756	0	Q1
9.39082819986311	0	Q2
10.5462012320329	0	Q1
5.06776180698152	0	Q1
9.98220396988364	0	Q3
9.61259411362081	0	Q3
10.2532511978097	0	Q1
9.40177960301164	0	Q2
10.0807665982204	0	Q1
9.11430527036276	0	Q3
15.7207392197125	0	Q1
17.429158110883	0	Q4
12.9637234770705	1	Q2
6.63928815879535	0	Q1
5.40999315537303	0	Q4
11.4688569472964	0	Q4
8.88980150581793	1	Q4
15.9315537303217	0	Q2
3.98631074606434	0	Q1
16.3860369609856	0	Q2
13.4592744695414	0	Q2
5.34428473648186	1	Q4
12.104038329911	0	Q2
9.32785763175907	0	Q4
1.96851471594798	1	Q4
3.9917864476386	0	Q3
12.7118412046543	0	Q4
6.5160848733744	0	Q3
3.38124572210815	0	Q3
2.13278576317591	0	Q3
4.62149212867899	1	Q1
7.04175222450376	0	Q1
9.13073237508556	0	Q1
3.0444900752909	0	Q3
5.02395619438741	0	Q3
8.17796030116359	0	Q2
8.03559206023272	0	Q1
13.2867898699521	0	Q1
15.1786447638604	0	Q3
3.564681724846	0	Q4
14.9048596851472	0	Q2
4.64065708418891	1	Q2
20	0	Q3
12.3093771389459	0	Q4
13.4045174537988	0	Q4
0.818617385352498	1	Q3
6.47775496235455	1	Q3
1.64818617385353	1	Q2
5.37166324435318	0	Q3
9.04312114989733	1	Q2
7.61943874058864	0	Q3
4.8870636550308	1	Q3
0.624229979466119	1	Q4
1.27583846680356	0	Q4
5.14442162902122	0	Q1
9.70841889117043	0	Q2
8.06570841889117	1	Q3
6.34360027378508	0	Q3
7.49623545516769	0	Q1
9.83436002737851	0	Q3
0.16974674880219	1	Q2
5.95208761122519	0	Q3
9.67282683093771	1	Q4
2.10540725530459	1	Q2
3.6331279945243	0	Q2
10.3080082135524	0	Q1
8.79671457905544	0	Q1
9.29774127310062	0	Q2
5.9192334017796	1	Q3
10.1245722108145	0	Q2
9.1170431211499	0	Q4
1.18001368925394	1	Q2
4.21629021218344	0	Q4
10.0177960301164	0	Q2
10.1519507186858	0	Q2
9.41273100616016	0	Q1
7.21423682409309	0	Q4
5.2539356605065	0	Q3
5.99315537303217	1	Q2
6.29979466119097	0	Q1
8.58590006844627	0	Q1
4.70636550308008	1	Q4
4.0082135523614	0	Q1
9.80150581793292	0	Q2
2.38466803559206	0	Q4
8.36960985626283	0	Q1
9.26488706365503	0	Q4
2.75701574264203	0	Q1
0.183436002737851	1	Q1
9.12251882272416	0	Q2
5.25941136208077	0	Q1
2.91854893908282	0	Q2
8.70362765229295	0	Q4
4.40246406570842	0	Q4
7.12936344969199	0	Q1
2.10814510609172	1	Q2
4.70362765229295	0	Q4
1.45927446954141	0	Q1
7.22792607802875	0	Q4
2.68035592060233	0	Q1
6.62559890485969	0	Q2
8.52292950034223	0	Q1
8.42436687200547	0	Q2
6.91581108829569	0	Q1
1.6208076659822	0	Q4
7.66324435318275	0	Q1
7.68514715947981	0	Q1
1.24572210814511	0	Q3
6.05612594113621	0	Q1
5.39630390143737	0	Q2
2.09719370294319	0	Q3
7.93702943189596	0	Q2
2.03696098562628	0	Q2
5.70020533880903	0	Q1
2.49965776865161	0	Q3
7.98904859685147	0	Q2
1.91649555099247	0	Q3
1.10335386721424	1	Q4
1.3223819301848	1	Q2
4.26557152635181	1	Q4
4.54757015742642	0	Q2
0.908966461327858	0	Q2
1.75770020533881	1	Q3
9.23203285420944	0	Q3
12.4900752908966	0	Q2
1.14442162902122	1	Q2
1.1854893908282	0	Q4
0.101300479123888	0	Q1
3.4798083504449	0	Q2
5.60164271047228	1	Q4
13.5660506502396	0	Q2
12.2710472279261	0	Q3
14.425735797399	0	Q4
3.54004106776181	0	Q1
2.54346338124572	0	Q2
11.8193018480493	1	Q2
11.1841204654346	0	Q3
11.8850102669405	0	Q1
3.96440793976728	1	Q4
4.27104722792608	0	Q2
10.2724161533196	1	Q2
9.47843942505133	1	Q2
5.21013004791239	0	Q4
14.258726899384	0	Q2
