# Supplementary material for: Landscapes of cellular phenotypic diversity in breast cancer xenografts and their impact on drug response
Source: Nat Commun. 2021 Mar 31;12:1998. doi: 10.1038/s41467-021-22303-z (PMC8012607; doi:10.1038/s41467-021-22303-z)
Supplement: Supplementary file 3 — Source Data [file 41467_2021_22303_MOESM3_ESM.zip › Source_data/Fig6b.txt]

marker	D123.5	D370.4	D1111.1	D3333.3	D10000	model
p-EGFR (Y1068)	0.261764824390411	0.91882336139679	0.570588231086731	0.792941153049469	0.876470625400543	VHIO244_M1
p-AKT (S473)	0.144706279039383	0.244117766618729	0.494117647409439	0.45294126868248	0.237059369683266	VHIO244_M1
p-S6 (S235/S236)	-5.41823530197144	-5.55294132232666	-5.51176500320435	-5.3794116973877	-4.91117668151855	VHIO244_M1
p-S6 (S240/S244)	-7.80000019073486	-7.4682354927063	-7.67529392242432	-7.02352952957153	-5.95705890655518	VHIO244_M1
p-4E-BP1 (T37/T46)	-6.65235328674316	-8.47470569610596	-10.0517644882202	-10.1435289382935	-9.78647041320801	VHIO244_M1
p-NDRG1 (T346)	0.669411718845367	1.05647051334381	0.805294156074524	0.842941224575043	0.829411745071411	VHIO244_M1
p-MAPKAPK2 (T334)	1.81235301494598	1.43235290050507	1.23882365226746	1.19941174983978	1.49764704704285	VHIO244_M1
p-ERK1/2 (T202/Y204)	0.340588420629501	0.396470606327057	0.344117641448975	0.379411935806274	0.230000212788582	VHIO244_M1
p-p38 (T180/Y182)	1.86647069454193	2.20000004768372	1.79999995231628	1.78647065162659	1.91999995708466	VHIO244_M1
p-c-Jun (S63)	1.56882357597351	1.35411763191223	1.45352935791016	1.3247058391571	0.878235340118408	VHIO244_M1
p-EGFR (Y1068)	0.173529282212257	0.348235160112381	-0.229411795735359	-0.341764718294144	-0.389411747455597	STG143_T1
p-AKT (S473)	-0.408235490322113	-0.343529492616653	-0.504706084728241	-0.676470756530762	-0.668823719024658	STG143_T1
p-S6 (S235/S236)	-4.65352916717529	-4.58294105529785	-5.00588226318359	-5.19411754608154	-5.16529417037964	STG143_T1
p-S6 (S240/S244)	-4.7470588684082	-5.21470594406128	-4.86941194534302	-5.0994119644165	-5.51294136047363	STG143_T1
p-4E-BP1 (T37/T46)	-2.93470573425293	-3.90117645263672	-4.46000003814697	-4.31352949142456	-4.30000019073486	STG143_T1
p-NDRG1 (T346)	-1.13176465034485	-1.56764686107635	-1.88823533058167	-2.05058813095093	-2.12882351875305	STG143_T1
p-MAPKAPK2 (T334)	0.923529267311096	1.14352929592133	1.37823510169983	1.37764692306519	1.38647055625916	STG143_T1
p-ERK1/2 (T202/Y204)	1.34117603302002	1.6747053861618	2.12588238716125	1.73941135406494	1.56764650344849	STG143_T1
p-p38 (T180/Y182)	1.36705887317657	1.45470583438873	1.72529411315918	1.74823546409607	1.70647060871124	STG143_T1
p-c-Jun (S63)	0.771764636039734	0.85470587015152	0.997647166252136	0.911764740943909	1.05941188335419	STG143_T1
p-EGFR (Y1068)	-0.331176370382309	-0.266470581293106	0.532353281974792	0.464706420898438	0.56470650434494	STG335_T1
p-AKT (S473)	-0.199411749839783	-0.211176469922066	0.141764640808105	0.244705930352211	0.210588216781616	STG335_T1
p-S6 (S235/S236)	-2.05470609664917	-1.87941205501556	-1.71000003814697	-1.72470593452454	-1.73235285282135	STG335_T1
p-S6 (S240/S244)	-5.32000017166138	-5.57176446914673	-5.14529418945312	-5.07352924346924	-4.66705894470215	STG335_T1
p-4E-BP1 (T37/T46)	-8.14352893829346	-10.8623533248901	-11.9970588684082	-12.3752937316895	-12.2323532104492	STG335_T1
p-NDRG1 (T346)	-3.23411774635315	-3.58117651939392	-4.08352947235107	-4.55411767959595	-4.51411771774292	STG335_T1
p-MAPKAPK2 (T334)	0.942941009998322	1.06529402732849	1.01764702796936	1.09058797359467	1.08352911472321	STG335_T1
p-ERK1/2 (T202/Y204)	0.543529510498047	0.3758824467659	0.487058877944946	0.555882394313812	0.654118001461029	STG335_T1
p-p38 (T180/Y182)	0.436470568180084	0.405882120132446	0.651764631271362	1.01647019386292	1.08999979496002	STG335_T1
p-c-Jun (S63)	1.33352947235107	1.26411747932434	1.04705882072449	1.26647055149078	0.984705805778503	STG335_T1
p-EGFR (Y1068)	0.44882345199585	1.05705904960632	1.33999943733215	1.28470587730408	0.709999859333038	STG139_M1
p-AKT (S473)	-1.96647071838379	-2.21588253974915	-2.0535295009613	-2.21235299110413	-2.2176468372345	STG139_M1
p-S6 (S235/S236)	-6.27764701843262	-7.05529403686523	-7.18352937698364	-6.70294094085693	-6.5076470375061	STG139_M1
p-S6 (S240/S244)	-2.11882376670837	-2.68058824539185	-2.47411775588989	-2.18764710426331	-1.98823535442352	STG139_M1
p-4E-BP1 (T37/T46)	-1.27176475524902	-3.5835292339325	-5.20529413223267	-6.05705881118774	-6.05352973937988	STG139_M1
p-NDRG1 (T346)	-2.2394118309021	-3.58235287666321	-3.884117603302	-4.68470573425293	-5.2364706993103	STG139_M1
p-MAPKAPK2 (T334)	2.10000014305115	2.1723530292511	2.44411754608154	2.09294128417969	1.79647052288055	STG139_M1
p-ERK1/2 (T202/Y204)	1.5441175699234	1.57058846950531	1.63352954387665	1.23882329463959	1.55352902412415	STG139_M1
p-p38 (T180/Y182)	1.30882370471954	1.52529454231262	1.78529441356659	0.896470725536346	1.14647078514099	STG139_M1
p-c-Jun (S63)	1.94470584392548	2.0564706325531	2.24588227272034	1.85000002384186	1.71882367134094	STG139_M1
