# Supplementary material for: Landscapes of cellular phenotypic diversity in breast cancer xenografts and their impact on drug response
Source: Nat Commun. 2021 Mar 31;12:1998. doi: 10.1038/s41467-021-22303-z (PMC8012607; doi:10.1038/s41467-021-22303-z)
Supplement: Supplementary file 3 — Source Data [file 41467_2021_22303_MOESM3_ESM.zip › Source_data/FigS8c.txt]

IC	variable	value
4ER+	L1	0
4ER+	L1	0
3	L1	0
7	L1	0
3	L1	0.0135593220338983
4ER-	L1	0
3	L1	0
9	L1	0.00529661016949153
3	L1	0.0092378752886836
4ER-	L1	0
8	L1	0.0026246719160105
10	L1	0.014145810663765
3	L1	0.00138600138600139
3	L1	0.016
8	L1	0
4ER+	L1	0
1	L1	0.00344036697247706
9	L1	0.0414651002073255
3	L1	0.00650759219088937
3	L1	0.00218340611353712
8	L1	0
10	L1	0
6	L1	0
1	L1	0.00183318056828598
7	L1	0
9	L1	0
8	L1	0
8	L1	0.0369609856262834
1	L1	0
8	L1	0
8	L1	0.00388098318240621
3	L1	0.0188679245283019
3	L1	0
5	L1	0.00149476831091181
8	L1	0.00345224395857307
8	L1	0
8	L1	0.0113636363636364
2	L1	0.00306044376434583
3	L1	0.00431034482758621
3	L1	0.00903614457831325
3	L1	0
8	L1	0.0341463414634146
1	L1	0
9	L1	0.00093984962406015
8	L1	0.0368663594470046
3	L1	0.00536193029490617
4ER+	L1	0.0010515247108307
2	L1	0.108695652173913
4ER-	L1	0
4ER-	L1	0
4ER+	L1	0
10	L1	0.00221729490022173
7	L1	0
10	L1	0
10	L1	0
5	L1	0
4ER+	L1	0
9	L1	0.00659630606860158
4ER+	L1	0.0018796992481203
4ER+	L1	0
3	L1	0
7	L1	0
4ER-	L1	0.00791139240506329
6	L1	0.0045662100456621
1	L1	0
6	L1	0
1	L1	0.0120300751879699
4ER-	L1	0.00327868852459016
8	L1	0.0197585071350165
7	L1	0.0160965794768612
4ER+	L1	0
9	L1	0.0324074074074074
3	L1	0.00565610859728507
6	L1	0.00917431192660551
10	L1	0
4ER+	L1	0
3	L1	0
3	L1	0
6	L1	0.0265339966832504
9	L1	0
8	L1	0.00494233937397035
3	L1	0
10	L1	0
5	L1	0
4ER+	L1	0.00550206327372765
7	L1	0.000955109837631328
3	L1	0
3	L1	0
10	L1	0
10	L1	0
1	L1	0.0844854070660522
4ER+	L1	0.0019047619047619
4ER-	L1	0.023109243697479
4ER+	L1	0.0021978021978022
4ER+	L1	0.00357142857142857
4ER+	L1	0
1	L1	0.00793650793650794
8	L1	0
4ER+	L1	0
3	L1	0.0355731225296443
8	L1	0.00150375939849624
2	L1	0
8	L1	0.000929368029739777
5	L1	0
10	L1	0.039426523297491
3	L1	0
4ER+	L1	0
8	L1	0
8	L1	0
4ER+	L1	0
3	L1	0
8	L1	0
10	L1	0.00510204081632653
3	L1	0
7	L1	0
9	L1	0.00674157303370787
3	L1	0.0559701492537313
7	L1	0
7	L1	0
9	L1	0
4ER+	L1	0
9	L1	0
4ER-	L1	0.0455927051671733
10	L1	0.0155038759689922
8	L1	0
8	L1	0
4ER+	L1	0.00411522633744856
10	L1	0.00434782608695652
4ER+	L1	0
7	L1	0
4ER+	L1	0
1	L1	0.000693000693000693
4ER+	L1	0
4ER+	L1	0.032051282051282
7	L1	0.00193798449612403
1	L1	0
4ER+	L1	0
8	L1	0
5	L1	0.00108695652173913
9	L1	0.0015600624024961
4ER+	L1	0
7	L1	0
3	L1	0
6	L1	0
8	L1	0
5	L1	0
3	L1	0
8	L1	0.00276243093922652
8	L1	0
2	L1	0
5	L1	0.00440917107583774
10	L1	0.00343642611683849
4ER-	L1	0.00205973223480947
2	L1	0
3	L1	0
8	L1	0.00364166059723234
8	L1	0.0154291224686596
6	L1	0.00449236298292902
10	L1	0
10	L1	0
10	L1	0
4ER+	L1	0.00138312586445367
10	L1	0.0046875
3	L1	0
6	L1	0.00600600600600601
3	L1	0
3	L1	0
4ER+	L1	0.00226757369614512
8	L1	0
3	L1	0
10	L1	0.00113507377979569
3	L1	0.00160513643659711
7	L1	0
4ER-	L1	0.0169491525423729
8	L1	0.0025
3	L1	0
7	L1	0
5	L1	0
2	L1	0
2	L1	0
4ER+	L1	0
4ER+	L1	0
8	L1	0.000836820083682008
4ER+	L1	0.00442477876106195
1	L1	0.000760456273764259
9	L1	0
10	L1	0.0021551724137931
4ER+	L1	0.0159362549800797
5	L1	0.182033096926714
7	L1	0
9	L1	0.00106269925611052
5	L1	0.00614250614250614
3	L1	0
1	L1	0
8	L1	0
9	L1	0.00107758620689655
9	L1	0.00531914893617021
1	L1	0
2	L1	0.0102040816326531
5	L1	0.00679347826086957
1	L1	0.0147058823529412
1	L1	0
2	L1	0
2	L1	0.0101010101010101
5	L1	0.116393442622951
10	L1	0.00118343195266272
4ER+	L1	0.00159744408945687
6	L1	0.00255102040816327
4ER-	L1	0.00196463654223969
10	L1	0.00279329608938547
10	L1	0
8	L1	0.0116279069767442
7	L1	0.0151515151515152
2	L1	0
7	L1	0
3	L1	0
6	L1	0
6	L1	0.00168067226890756
2	L1	0.00386100386100386
10	L1	0.00118906064209275
7	L1	0.0351053159478435
9	L1	0.00501672240802676
8	L1	0.00408830744071954
10	L1	0
5	L1	0
8	L1	0.00293685756240822
3	L1	0
3	L1	0
3	L1	0.00222965440356745
7	L1	0
1	L1	0.000667556742323097
3	L1	0
4ER+	L1	0
5	L1	0.0827389443651926
5	L1	0.00746268656716418
8	L1	0
1	L1	0.00715563506261181
4ER+	L1	0
7	L1	0
8	L1	0
7	L1	0.00107874865156419
10	L1	0
1	L1	0
3	L1	0.00555555555555556
8	L1	0
2	L1	0.0833333333333333
3	L1	0.00181488203266788
10	L1	0.00847457627118644
4ER+	L1	0
6	L1	0.00294117647058824
4ER+	L1	0
5	L1	0
4ER+	L1	0
9	L1	0.1
5	L1	0.00209497206703911
5	L1	0.0688311688311688
1	L1	0
6	L1	0.00131406044678055
4ER+	L1	0
9	L1	0
9	L1	0
4ER-	L1	0
3	L1	0
5	L1	0
9	L1	0.00980392156862745
10	L1	0
5	L1	0.0341726618705036
1	L1	0.0361067503924647
6	L1	0
9	L1	0.0029940119760479
3	L1	0
3	L1	0
4ER+	L1	0.0121722846441948
4ER+	L1	0.00102459016393443
4ER+	L1	0
8	L1	0.011070110701107
4ER-	L1	0.00157977883096367
4ER+	L1	0.0434782608695652
3	L1	0
10	L1	0
8	L1	0
4ER+	L1	0.00258732212160414
7	L1	0
3	L1	0
4ER+	L1	0
2	L1	0.0922844175491679
9	L1	0
3	L1	0
9	L1	0
9	L1	0.27009485771343
10	L1	0.00247218788627936
4ER+	L1	0.00921658986175115
3	L1	0
4ER+	L1	0
4ER-	L1	0.032258064516129
2	L1	0.0274869109947644
4ER+	L1	0.015954415954416
2	L1	0
8	L1	0
4ER-	L1	0
9	L1	0
1	L1	0
4ER+	L1	0
9	L1	0.00653061224489796
1	L1	0.0023696682464455
1	L1	0.0097323600973236
8	L1	0
6	L1	0
5	L1	0.00701262272089762
5	L1	0
5	L1	0
8	L1	0
10	L1	0
7	L1	0.00526315789473684
7	L1	0
4ER+	L1	0
6	L1	0.00275292498279422
7	L1	0.0134874759152216
7	L1	0.0351906158357771
2	L1	0.00423728813559322
4ER+	L1	0.000768049155145929
2	L1	0
7	L1	0
4ER+	L1	0
7	L1	0.136450992953235
4ER+	L1	0.00112107623318386
7	L1	0
10	L1	0.0540216086434574
3	L1	0
7	L1	0
6	L1	0.0072992700729927
6	L1	0
9	L1	0
4ER-	L1	0.0494505494505494
5	L1	0.00186915887850467
9	L1	0.0657672849915683
8	L1	0.0783410138248848
5	L1	0
4ER+	L1	0
3	L1	0
3	L1	0
3	L1	0
4ER+	L1	0.00467836257309942
6	L1	0.019047619047619
10	L1	0.00361663652802893
7	L1	0.00483870967741936
8	L1	0
4ER+	L1	0.00258397932816537
10	L1	0
8	L1	0.00283018867924528
4ER+	L1	0
9	L1	0
4ER-	L1	0
6	L1	0
7	L1	0.0251141552511416
3	L1	0
4ER+	L1	0.0602836879432624
4ER+	L1	0
4ER+	L1	0.0532544378698225
3	L1	0.0116279069767442
1	L1	0.00120048019207683
7	L1	0.00149588631264024
1	L1	0
8	L1	0
4ER+	L1	0
4ER+	L1	0.0046875
6	L1	0
10	L1	0
4ER+	L1	0
4ER+	L1	0
8	L1	0
5	L1	0.0981675392670157
4ER+	L1	0
8	L1	0.00245098039215686
2	L1	0
5	L1	0.0617283950617284
9	L1	0
8	L1	0
4ER+	L1	0
10	L1	0.025
4ER-	L1	0
10	L1	0.0222222222222222
7	L1	0
5	L1	0.00911854103343465
5	L1	0.00444444444444444
10	L1	0.00185185185185185
9	L1	0
10	L1	0.000878734622144112
7	L1	0
10	L1	0
6	L1	0
7	L1	0
7	L1	0
9	L1	0
3	L1	0.0196078431372549
4ER+	L1	0.011639185257032
5	L1	0
4ER+	L1	0
8	L1	0
10	L1	0
3	L1	0
4ER-	L1	0.0350877192982456
4ER+	L2	0
4ER+	L2	0.139455782312925
3	L2	0.334558823529412
7	L2	0.202173913043478
3	L2	0.454237288135593
4ER-	L2	0
3	L2	0.230952380952381
9	L2	0.230932203389831
3	L2	0.754041570438799
4ER-	L2	0
8	L2	0.0538057742782152
10	L2	0.00217627856365615
3	L2	0.197505197505198
3	L2	0.279111111111111
8	L2	0.0673076923076923
4ER+	L2	0.222857142857143
1	L2	0.396788990825688
9	L2	0.0815480304077402
3	L2	0.160520607375271
3	L2	0.290393013100437
8	L2	0.12781954887218
10	L2	0
6	L2	0.024364406779661
1	L2	0.201649862511457
7	L2	0.152365677626303
9	L2	0.0888324873096447
8	L2	0.0214723926380368
8	L2	0.26694045174538
1	L2	0.0693581780538302
8	L2	0.26980198019802
8	L2	0.102199223803364
3	L2	0.292452830188679
3	L2	0.464028776978417
5	L2	0.64424514200299
8	L2	0.0414269275028769
8	L2	0
8	L2	0.457575757575758
2	L2	0.197398622800306
3	L2	0.427801724137931
3	L2	0.183734939759036
3	L2	0.0164609053497942
8	L2	0.347038327526132
1	L2	0.113737075332349
9	L2	0.0075187969924812
8	L2	0.0814132104454685
3	L2	0.0134048257372654
4ER+	L2	0
2	L2	0.271739130434783
4ER-	L2	0
4ER-	L2	0
4ER+	L2	0.52760736196319
10	L2	0.00221729490022173
7	L2	0.115384615384615
10	L2	0
10	L2	0
5	L2	0.307448494453249
4ER+	L2	0.00396825396825397
9	L2	0.154353562005277
4ER+	L2	0.43796992481203
4ER+	L2	0.0224719101123595
3	L2	0.142857142857143
7	L2	0.0526315789473684
4ER-	L2	0.00474683544303797
6	L2	0.0334855403348554
1	L2	0.0512820512820513
6	L2	0.180672268907563
1	L2	0.00300751879699248
4ER-	L2	0.0109289617486339
8	L2	0.529088913282108
7	L2	0.0603621730382294
4ER+	L2	0.272407045009785
9	L2	0.029320987654321
3	L2	0.0791855203619909
6	L2	0.0252293577981651
10	L2	0.000868055555555556
4ER+	L2	0.0793650793650794
3	L2	0.0181818181818182
3	L2	0.117052023121387
6	L2	0.0107794361525705
9	L2	0
8	L2	0.181219110378913
3	L2	0.00840336134453781
10	L2	0.00166666666666667
5	L2	0.198952879581152
4ER+	L2	0.31636863823934
7	L2	0.0248328557784145
3	L2	0
3	L2	0.0425531914893617
10	L2	0.00148148148148148
10	L2	0
1	L2	0.324116743471582
4ER+	L2	0.177142857142857
4ER-	L2	0.0399159663865546
4ER+	L2	0.0197802197802198
4ER+	L2	0
4ER+	L2	0.210169491525424
1	L2	0.171957671957672
8	L2	0.0283882783882784
4ER+	L2	0
3	L2	0.0118577075098814
8	L2	0.0736842105263158
2	L2	0
8	L2	0.386617100371747
5	L2	0.211796246648794
10	L2	0.010752688172043
3	L2	0
4ER+	L2	0
8	L2	0.351063829787234
8	L2	0.0846994535519126
4ER+	L2	0
3	L2	0.135355892648775
8	L2	0.205882352941176
10	L2	0.188775510204082
3	L2	0.0440414507772021
7	L2	0.25
9	L2	0
3	L2	0.132462686567164
7	L2	0.248770894788594
7	L2	0.0654205607476635
9	L2	0.230125523012552
4ER+	L2	0
9	L2	0.294930875576037
4ER-	L2	0.194528875379939
10	L2	0.0387596899224806
8	L2	0.175054704595186
8	L2	0
4ER+	L2	0.164609053497942
10	L2	0
4ER+	L2	0.209090909090909
7	L2	0.368421052631579
4ER+	L2	0.23394495412844
1	L2	0.226611226611227
4ER+	L2	0.0398706896551724
4ER+	L2	0.416666666666667
7	L2	0
1	L2	0.357894736842105
4ER+	L2	0
8	L2	0.014018691588785
5	L2	0.0619565217391304
9	L2	0.274570982839314
4ER+	L2	0.291666666666667
7	L2	0.0909090909090909
3	L2	0
6	L2	0.0288270377733598
8	L2	0.0442132639791938
5	L2	0.392045454545455
3	L2	0.0223214285714286
8	L2	0.0773480662983425
8	L2	0.0104166666666667
2	L2	0.397902869757174
5	L2	0.0458553791887125
10	L2	0.00343642611683849
4ER-	L2	0
2	L2	0.046831955922865
3	L2	0.114035087719298
8	L2	0.0633648943918427
8	L2	0.19672131147541
6	L2	0.143755615453729
10	L2	0
10	L2	0.0126984126984127
10	L2	0.0202702702702703
4ER+	L2	0.0553250345781466
10	L2	0.0015625
3	L2	0
6	L2	0.024024024024024
3	L2	0.0941176470588235
3	L2	0.291666666666667
4ER+	L2	0.0476190476190476
8	L2	0.228083785880528
3	L2	0.0512820512820513
10	L2	0
3	L2	0.0481540930979133
7	L2	0.205172413793103
4ER-	L2	0.00847457627118644
8	L2	0.2625
3	L2	0.16030534351145
7	L2	0.0676795580110497
5	L2	0.169260700389105
2	L2	0.168359941944848
2	L2	0.00495356037151703
4ER+	L2	0.305084745762712
4ER+	L2	0
8	L2	0.240167364016736
4ER+	L2	0.212389380530973
1	L2	0.0623574144486692
9	L2	0.195959595959596
10	L2	0
4ER+	L2	0.254980079681275
5	L2	0.00945626477541371
7	L2	0.329173166926677
9	L2	0.167906482465462
5	L2	0.382063882063882
3	L2	0.197761194029851
1	L2	0.00714285714285714
8	L2	0.145065398335315
9	L2	0.0905172413793103
9	L2	0.202127659574468
1	L2	0.264044943820225
2	L2	0.207482993197279
5	L2	0.0326086956521739
1	L2	0.729779411764706
1	L2	0
2	L2	0.0763358778625954
2	L2	0.195075757575758
5	L2	0.127868852459016
10	L2	0
4ER+	L2	0.241214057507987
6	L2	0.0535714285714286
4ER-	L2	0.0943025540275049
10	L2	0
10	L2	0
8	L2	0.0930232558139535
7	L2	0.456876456876457
2	L2	0.42962962962963
7	L2	0.153061224489796
3	L2	0.0613718411552347
6	L2	0.0674518201284797
6	L2	0.248739495798319
2	L2	0.00772200772200772
10	L2	0
7	L2	0.599799398194584
9	L2	0.0468227424749164
8	L2	0.129190515126738
10	L2	0
5	L2	0.385737439222042
8	L2	0.621145374449339
3	L2	0.0354609929078014
3	L2	0.438694267515924
3	L2	0.072463768115942
7	L2	0.17864476386037
1	L2	0.0587449933244326
3	L2	0.0387596899224806
4ER+	L2	0
5	L2	0.141226818830243
5	L2	0.388059701492537
8	L2	0.113144758735441
1	L2	0.0339892665474061
4ER+	L2	0.108159392789374
7	L2	0.0473186119873817
8	L2	0.0145631067961165
7	L2	0.606256742179072
10	L2	0.00483675937122128
1	L2	0.422343324250681
3	L2	0.579166666666667
8	L2	0.00469483568075117
2	L2	0.116666666666667
3	L2	0.0471869328493648
10	L2	0.0677966101694915
4ER+	L2	0.0188679245283019
6	L2	0.351960784313726
4ER+	L2	0
5	L2	0.0571428571428571
4ER+	L2	0.04438149197356
9	L2	0.184615384615385
5	L2	0.517458100558659
5	L2	0.136363636363636
1	L2	0
6	L2	0.0565045992115637
4ER+	L2	0.081419624217119
9	L2	0.156686626746507
9	L2	0.200301204819277
4ER-	L2	0
3	L2	0
5	L2	0.136363636363636
9	L2	0.0245098039215686
10	L2	0
5	L2	0.580935251798561
1	L2	0.328100470957614
6	L2	0.383165829145729
9	L2	0.0793413173652695
3	L2	0.252443933294997
3	L2	0.451942740286299
4ER+	L2	0.0852059925093633
4ER+	L2	0.0952868852459016
4ER+	L2	0.0365239294710327
8	L2	0.273062730627306
4ER-	L2	0
4ER+	L2	0.27536231884058
3	L2	0.0563380281690141
10	L2	0.016304347826087
8	L2	0.572516178149981
4ER+	L2	0.148771021992238
7	L2	0.275933609958506
3	L2	0.325088339222615
4ER+	L2	0.317948717948718
2	L2	0.317700453857791
9	L2	0.0522388059701493
3	L2	0.369198312236287
9	L2	0.0569105691056911
9	L2	0.457314028956565
10	L2	0
4ER+	L2	0.282642089093702
3	L2	0.00341296928327645
4ER+	L2	0
4ER-	L2	0.0225806451612903
2	L2	0.159031413612565
4ER+	L2	0.181196581196581
2	L2	0.0186125211505922
8	L2	0.123515439429929
4ER-	L2	0
9	L2	0
1	L2	0.152204836415363
4ER+	L2	0.0254924681344148
9	L2	0.183673469387755
1	L2	0.0959715639810427
1	L2	0.0170316301703163
8	L2	0.0365448504983389
6	L2	0.0476947535771065
5	L2	0.178120617110799
5	L2	0
5	L2	0.311475409836066
8	L2	0
10	L2	0
7	L2	0.589473684210526
7	L2	0.234113712374582
4ER+	L2	0.331521739130435
6	L2	0.214039917412251
7	L2	0.0423892100192678
7	L2	0.00879765395894428
2	L2	0.266949152542373
4ER+	L2	0.0783410138248848
2	L2	0.314516129032258
7	L2	0.00754716981132075
4ER+	L2	0.0880609652836579
7	L2	0.268417680973735
4ER+	L2	0.173766816143498
7	L2	0
10	L2	0
3	L2	0.0858143607705779
7	L2	0.476529160739687
6	L2	0.0364963503649635
6	L2	0.0152905198776758
9	L2	0
4ER-	L2	0
5	L2	0.357009345794393
9	L2	0.205733558178752
8	L2	0.108294930875576
5	L2	0
4ER+	L2	0.282120395327942
3	L2	0.205882352941176
3	L2	0.107361963190184
3	L2	0.00292397660818713
4ER+	L2	0.0771929824561404
6	L2	0.0365079365079365
10	L2	0.25497287522604
7	L2	0.619354838709677
8	L2	0.178111587982833
4ER+	L2	0.219638242894057
10	L2	0
8	L2	0.118867924528302
4ER+	L2	0.0526315789473684
9	L2	0
4ER-	L2	0
6	L2	0.252408477842004
7	L2	0.276255707762557
3	L2	0
4ER+	L2	0.358156028368794
4ER+	L2	0.093167701863354
4ER+	L2	0.550295857988166
3	L2	0.151162790697674
1	L2	0.376950780312125
7	L2	0.0179506357516829
1	L2	0
8	L2	0.0769230769230769
4ER+	L2	0
4ER+	L2	0.0796875
6	L2	0.117647058823529
10	L2	0.0365853658536585
4ER+	L2	0.116504854368932
4ER+	L2	0.110294117647059
8	L2	0.671641791044776
5	L2	0.0445026178010471
4ER+	L2	0.210796915167095
8	L2	0.0931372549019608
2	L2	0.0710823909531502
5	L2	0.00617283950617284
9	L2	0.0777511961722488
8	L2	0
4ER+	L2	0.00552486187845304
10	L2	0.025
4ER-	L2	0
10	L2	0.0375
7	L2	0.100494233937397
5	L2	0.0060790273556231
5	L2	0.0666666666666667
10	L2	0
9	L2	0.0666666666666667
10	L2	0
7	L2	0.00317460317460317
10	L2	0
6	L2	0.00876338851022395
7	L2	0
7	L2	0.104243542435424
9	L2	0.0132596685082873
3	L2	0.290196078431373
4ER+	L2	0.0446168768186227
5	L2	0
4ER+	L2	0.068075117370892
8	L2	0.0887573964497041
10	L2	0
3	L2	0.174911660777385
4ER-	L2	0.0651629072681704
4ER+	L3	0
4ER+	L3	0.00340136054421769
3	L3	0.131127450980392
7	L3	0.0228260869565217
3	L3	0.128813559322034
4ER-	L3	0.09375
3	L3	0.0119047619047619
9	L3	0.00635593220338983
3	L3	0.00577367205542725
4ER-	L3	0
8	L3	0.0236220472440945
10	L3	0.0478781284004353
3	L3	0.00138600138600139
3	L3	0.161777777777778
8	L3	0.0153846153846154
4ER+	L3	0.0019047619047619
1	L3	0.0149082568807339
9	L3	0.248790601243953
3	L3	0.355748373101952
3	L3	0
8	L3	0.24812030075188
10	L3	0
6	L3	0.0201271186440678
1	L3	0.121906507791017
7	L3	0.0368885324779471
9	L3	0.106598984771574
8	L3	0.122699386503067
8	L3	0.0123203285420945
1	L3	0.020703933747412
8	L3	0.025990099009901
8	L3	0.182406209573092
3	L3	0.00943396226415094
3	L3	0.0431654676258993
5	L3	0.0807174887892377
8	L3	0.41542002301496
8	L3	0
8	L3	0.115151515151515
2	L3	0.0757459831675593
3	L3	0.0118534482758621
3	L3	0.204819277108434
3	L3	0.213991769547325
8	L3	0.134494773519164
1	L3	0.0886262924667651
9	L3	0.00845864661654135
8	L3	0.339477726574501
3	L3	0.388739946380697
4ER+	L3	0.0010515247108307
2	L3	0.0434782608695652
4ER-	L3	0
4ER-	L3	0
4ER+	L3	0.116564417177914
10	L3	0.00443458980044346
7	L3	0.230769230769231
10	L3	0.00184162062615101
10	L3	0
5	L3	0.123613312202853
4ER+	L3	0.238095238095238
9	L3	0.0402374670184697
4ER+	L3	0.107142857142857
4ER+	L3	0.0561797752808989
3	L3	0.00549450549450549
7	L3	0.0526315789473684
4ER-	L3	0
6	L3	0.167427701674277
1	L3	0.0267558528428094
6	L3	0.0588235294117647
1	L3	0.0135338345864662
4ER-	L3	0.0557377049180328
8	L3	0.0526893523600439
7	L3	0.492957746478873
4ER+	L3	0.148336594911937
9	L3	0.265432098765432
3	L3	0.0656108597285068
6	L3	0.16743119266055
10	L3	0
4ER+	L3	0.251700680272109
3	L3	0
3	L3	0.00867052023121387
6	L3	0.58955223880597
9	L3	0.0333333333333333
8	L3	0.00329489291598023
3	L3	0.0420168067226891
10	L3	0.005
5	L3	0.0104712041884817
4ER+	L3	0.015130674002751
7	L3	0.479465138490926
3	L3	0
3	L3	0.0780141843971631
10	L3	0.00444444444444444
10	L3	0
1	L3	0.251920122887865
4ER+	L3	0
4ER-	L3	0.0987394957983193
4ER+	L3	0.0197802197802198
4ER+	L3	0.0178571428571429
4ER+	L3	0.108474576271186
1	L3	0.0304232804232804
8	L3	0.159340659340659
4ER+	L3	0
3	L3	0.233201581027668
8	L3	0.037593984962406
2	L3	0.0952380952380952
8	L3	0.00185873605947955
5	L3	0.00268096514745308
10	L3	0
3	L3	0
4ER+	L3	0.0170454545454545
8	L3	0
8	L3	0.00819672131147541
4ER+	L3	0.125
3	L3	0.014002333722287
8	L3	0.112941176470588
10	L3	0
3	L3	0.479274611398964
7	L3	0.0192307692307692
9	L3	0.00898876404494382
3	L3	0.0205223880597015
7	L3	0.0137659783677483
7	L3	0.00934579439252336
9	L3	0.165271966527197
4ER+	L3	0
9	L3	0.0898617511520737
4ER-	L3	0.142857142857143
10	L3	0
8	L3	0
8	L3	0
4ER+	L3	0.0452674897119342
10	L3	0
4ER+	L3	0.0431818181818182
7	L3	0
4ER+	L3	0.00458715596330275
1	L3	0.0471240471240471
4ER+	L3	0.257543103448276
4ER+	L3	0.217948717948718
7	L3	0.0775193798449612
1	L3	0.0842105263157895
4ER+	L3	0
8	L3	0.546728971962617
5	L3	0.00326086956521739
9	L3	0.0202808112324493
4ER+	L3	0.133333333333333
7	L3	0.00233100233100233
3	L3	0
6	L3	0.0178926441351889
8	L3	0.00910273081924577
5	L3	0
3	L3	0.0119047619047619
8	L3	0.0828729281767956
8	L3	0.00520833333333333
2	L3	0
5	L3	0.325396825396825
10	L3	0
4ER-	L3	0.133882595262616
2	L3	0
3	L3	0
8	L3	0.0254916241806264
8	L3	0.27579556412729
6	L3	0
10	L3	0
10	L3	0
10	L3	0.00675675675675676
4ER+	L3	0.00968188105117566
10	L3	0.0375
3	L3	0.0224719101123595
6	L3	0.123123123123123
3	L3	0
3	L3	0
4ER+	L3	0.138321995464853
8	L3	0.284716834755625
3	L3	0
10	L3	0
3	L3	0.0738362760834671
7	L3	0.0241379310344828
4ER-	L3	0
8	L3	0.0225
3	L3	0.0152671755725191
7	L3	0.0828729281767956
5	L3	0.00389105058365759
2	L3	0.00145137880986938
2	L3	0
4ER+	L3	0.0423728813559322
4ER+	L3	0
8	L3	0.103765690376569
4ER+	L3	0.0707964601769911
1	L3	0.000760456273764259
9	L3	0.0202020202020202
10	L3	0.0323275862068966
4ER+	L3	0.0717131474103586
5	L3	0.049645390070922
7	L3	0.0171606864274571
9	L3	0.00956429330499469
5	L3	0.0208845208845209
3	L3	0.0373134328358209
1	L3	0.019047619047619
8	L3	0.0154577883472057
9	L3	0.226293103448276
9	L3	0
1	L3	0.0449438202247191
2	L3	0.0170068027210884
5	L3	0.0230978260869565
1	L3	0.0110294117647059
1	L3	0
2	L3	0.00381679389312977
2	L3	0.266414141414141
5	L3	0.00983606557377049
10	L3	0.00236686390532544
4ER+	L3	0.0878594249201278
6	L3	0.0331632653061225
4ER-	L3	0
10	L3	0
10	L3	0
8	L3	0.00387596899224806
7	L3	0.173659673659674
2	L3	0
7	L3	0.0204081632653061
3	L3	0
6	L3	0.0449678800856531
6	L3	0.00840336134453781
2	L3	0.0135135135135135
10	L3	0.00118906064209275
7	L3	0.0431293881644935
9	L3	0.103678929765886
8	L3	0.237939493049877
10	L3	0.0206896551724138
5	L3	0.0275526742301459
8	L3	0.00587371512481645
3	L3	0.00236406619385343
3	L3	0
3	L3	0.0590858416945373
7	L3	0.00205338809034908
1	L3	0.0680907877169559
3	L3	0.0465116279069767
4ER+	L3	0
5	L3	0.0285306704707561
5	L3	0.0149253731343284
8	L3	0.0133111480865225
1	L3	0.00536672629695885
4ER+	L3	0.0170777988614801
7	L3	0.0110410094637224
8	L3	0
7	L3	0
10	L3	0
1	L3	0.133514986376022
3	L3	0
8	L3	0.211267605633803
2	L3	0.0962962962962963
3	L3	0.563520871143376
10	L3	0.00847457627118644
4ER+	L3	0.446540880503145
6	L3	0.1
4ER+	L3	0.149253731343284
5	L3	0.0571428571428571
4ER+	L3	0.120868744098206
9	L3	0.223076923076923
5	L3	0.085195530726257
5	L3	0.194805194805195
1	L3	0.0903225806451613
6	L3	0.0919842312746386
4ER+	L3	0.0250521920668058
9	L3	0.0469061876247505
9	L3	0.0534638554216867
4ER-	L3	0
3	L3	0
5	L3	0.245454545454545
9	L3	0.245098039215686
10	L3	0
5	L3	0.0233812949640288
1	L3	0.0643642072213501
6	L3	0.0050251256281407
9	L3	0.236526946107784
3	L3	0.54169062679701
3	L3	0.00408997955010225
4ER+	L3	0.590823970037453
4ER+	L3	0.0901639344262295
4ER+	L3	0.0113350125944584
8	L3	0.284132841328413
4ER-	L3	0.00631911532385466
4ER+	L3	0.288537549407115
3	L3	0.0140845070422535
10	L3	0.0978260869565217
8	L3	0.140845070422535
4ER+	L3	0.0232858990944373
7	L3	0.0560165975103734
3	L3	0.0742049469964664
4ER+	L3	0.302564102564103
2	L3	0.0529500756429652
9	L3	0.313432835820896
3	L3	0.0232067510548523
9	L3	0
9	L3	0.0239640539191213
10	L3	0.00370828182941904
4ER+	L3	0.0798771121351766
3	L3	0.0068259385665529
4ER+	L3	0
4ER-	L3	0
2	L3	0.135471204188482
4ER+	L3	0.282621082621083
2	L3	0.0423011844331641
8	L3	0.00237529691211401
4ER-	L3	0.0072992700729927
9	L3	0
1	L3	0
4ER+	L3	0.00231749710312862
9	L3	0.000816326530612245
1	L3	0.0296208530805687
1	L3	0
8	L3	0.207641196013289
6	L3	0.224165341812401
5	L3	0.179523141654979
5	L3	0
5	L3	0.0163934426229508
8	L3	0
10	L3	0
7	L3	0.0105263157894737
7	L3	0.00167224080267559
4ER+	L3	0.0108695652173913
6	L3	0.198898830006882
7	L3	0.473988439306358
7	L3	0.340175953079179
2	L3	0.0833333333333333
4ER+	L3	0.147465437788018
2	L3	0.017741935483871
7	L3	0.00377358490566038
4ER+	L3	0.00762066045723963
7	L3	0.0134529147982063
4ER+	L3	0.0683856502242152
7	L3	0.00336700336700337
10	L3	0.108643457382953
3	L3	0.0989492119089317
7	L3	0.155049786628734
6	L3	0.654501216545012
6	L3	0.00152905198776758
9	L3	0
4ER-	L3	0.373626373626374
5	L3	0.222429906542056
9	L3	0.51433389544688
8	L3	0.414746543778802
5	L3	0.255555555555556
4ER+	L3	0.233602875112309
3	L3	0.010061919504644
3	L3	0.180981595092025
3	L3	0
4ER+	L3	0.0280701754385965
6	L3	0.316666666666667
10	L3	0.0126582278481013
7	L3	0
8	L3	0.0536480686695279
4ER+	L3	0.0645994832041344
10	L3	0.00657894736842105
8	L3	0.109433962264151
4ER+	L3	0.149122807017544
9	L3	0
4ER-	L3	0
6	L3	0.0385356454720617
7	L3	0.0547945205479452
3	L3	0
4ER+	L3	0.0354609929078014
4ER+	L3	0
4ER+	L3	0.0355029585798817
3	L3	0.453488372093023
1	L3	0.0828331332533013
7	L3	0.0770381451009723
1	L3	0
8	L3	0.0820512820512821
4ER+	L3	0
4ER+	L3	0.1140625
6	L3	0
10	L3	0.0975609756097561
4ER+	L3	0.145631067961165
4ER+	L3	0.0392156862745098
8	L3	0.00175592625109745
5	L3	0.00916230366492147
4ER+	L3	0.0809768637532134
8	L3	0.00122549019607843
2	L3	0.061389337641357
5	L3	0.216049382716049
9	L3	0.0956937799043062
8	L3	0
4ER+	L3	0.0110497237569061
10	L3	0.05
4ER-	L3	0.0484581497797357
10	L3	0.0319444444444444
7	L3	0.444810543657331
5	L3	0.246200607902736
5	L3	0.0177777777777778
10	L3	0.00925925925925926
9	L3	0.0403100775193798
10	L3	0
7	L3	0.00317460317460317
10	L3	0
6	L3	0
7	L3	0
7	L3	0
9	L3	0
3	L3	0.0196078431372549
4ER+	L3	0.00484966052376334
5	L3	0
4ER+	L3	0.46830985915493
8	L3	0
10	L3	0.0473313192346425
3	L3	0.252650176678445
4ER-	L3	0.235588972431078
4ER+	L4	0
4ER+	L4	0.0317460317460317
3	L4	0.213235294117647
7	L4	0.157608695652174
3	L4	0.0372881355932203
4ER-	L4	0.09375
3	L4	0.164285714285714
9	L4	0
3	L4	0.0196304849884527
4ER-	L4	0.00298507462686567
8	L4	0.026246719160105
10	L4	0
3	L4	0.000693000693000693
3	L4	0.0408888888888889
8	L4	0.272115384615385
4ER+	L4	0.0571428571428571
1	L4	0.0378440366972477
9	L4	0.0304077401520387
3	L4	0.0911062906724512
3	L4	0.0131004366812227
8	L4	0.18546365914787
10	L4	0
6	L4	0.086864406779661
1	L4	0.153070577451879
7	L4	0.163592622293504
9	L4	0.142131979695431
8	L4	0.0705521472392638
8	L4	0.0451745379876797
1	L4	0.0952380952380952
8	L4	0.0173267326732673
8	L4	0.146183699870634
3	L4	0.0188679245283019
3	L4	0.0575539568345324
5	L4	0.0523168908819133
8	L4	0.0794016110471807
8	L4	0
8	L4	0.0727272727272727
2	L4	0.0229533282325937
3	L4	0.0129310344827586
3	L4	0.0692771084337349
3	L4	0.242798353909465
8	L4	0.0174216027874564
1	L4	0.265878877400295
9	L4	0.00281954887218045
8	L4	0.0384024577572965
3	L4	0.00804289544235925
4ER+	L4	0
2	L4	0
4ER-	L4	0
4ER-	L4	0
4ER+	L4	0.138036809815951
10	L4	0
7	L4	0
10	L4	0
10	L4	0
5	L4	0.0729001584786054
4ER+	L4	0.0158730158730159
9	L4	0.0725593667546174
4ER+	L4	0.0413533834586466
4ER+	L4	0.0337078651685393
3	L4	0.021978021978022
7	L4	0
4ER-	L4	0
6	L4	0.13089802130898
1	L4	0.144927536231884
6	L4	0.239495798319328
1	L4	0
4ER-	L4	0.00109289617486339
8	L4	0.017563117453348
7	L4	0.0533199195171026
4ER+	L4	0.126027397260274
9	L4	0.037037037037037
3	L4	0.158371040723982
6	L4	0.018348623853211
10	L4	0
4ER+	L4	0.131519274376417
3	L4	0
3	L4	0.0708092485549133
6	L4	0
9	L4	0
8	L4	0.00329489291598023
3	L4	0
10	L4	0
5	L4	0.0235602094240838
4ER+	L4	0.0302613480055021
7	L4	0.0162368672397326
3	L4	0
3	L4	0
10	L4	0
10	L4	0
1	L4	0.032258064516129
4ER+	L4	0
4ER-	L4	0.110644257703081
4ER+	L4	0.0153846153846154
4ER+	L4	0
4ER+	L4	0.257627118644068
1	L4	0.121693121693122
8	L4	0.244505494505494
4ER+	L4	0
3	L4	0.0197628458498024
8	L4	0.189473684210526
2	L4	0
8	L4	0.140334572490706
5	L4	0.0134048257372654
10	L4	0.003584229390681
3	L4	0
4ER+	L4	0.00568181818181818
8	L4	0.0531914893617021
8	L4	0.146174863387978
4ER+	L4	0
3	L4	0.157526254375729
8	L4	0.171764705882353
10	L4	0.00510204081632653
3	L4	0.0414507772020725
7	L4	0
9	L4	0
3	L4	0
7	L4	0.0580137659783677
7	L4	0
9	L4	0.135983263598326
4ER+	L4	0
9	L4	0.223502304147465
4ER-	L4	0.0699088145896656
10	L4	0
8	L4	0.00218818380743982
8	L4	0
4ER+	L4	0.189300411522634
10	L4	0.00434782608695652
4ER+	L4	0.129545454545455
7	L4	0
4ER+	L4	0.0779816513761468
1	L4	0.153846153846154
4ER+	L4	0.160560344827586
4ER+	L4	0.0769230769230769
7	L4	0.00387596899224806
1	L4	0.105263157894737
4ER+	L4	0
8	L4	0.0233644859813084
5	L4	0.233695652173913
9	L4	0.0187207488299532
4ER+	L4	0.0166666666666667
7	L4	0.0116550116550117
3	L4	0
6	L4	0.0576540755467197
8	L4	0.162548764629389
5	L4	0.00568181818181818
3	L4	0.056547619047619
8	L4	0.132596685082873
8	L4	0.09375
2	L4	0
5	L4	0.0837742504409171
10	L4	0
4ER-	L4	0
2	L4	0.00550964187327824
3	L4	0.00219298245614035
8	L4	0.0764748725418791
8	L4	0.111861137897782
6	L4	0.00988319856244385
10	L4	0.00109289617486339
10	L4	0
10	L4	0.112162162162162
4ER+	L4	0.120331950207469
10	L4	0
3	L4	0.112359550561798
6	L4	0.042042042042042
3	L4	0.0117647058823529
3	L4	0.0288461538461538
4ER+	L4	0.0340136054421769
8	L4	0.1311093871218
3	L4	0.00641025641025641
10	L4	0
3	L4	0.215088282504013
7	L4	0.105172413793103
4ER-	L4	0
8	L4	0.1275
3	L4	0.190839694656489
7	L4	0.240331491712707
5	L4	0.114785992217899
2	L4	0.229317851959361
2	L4	0.0136222910216718
4ER+	L4	0.186440677966102
4ER+	L4	0
8	L4	0.302092050209205
4ER+	L4	0.00884955752212389
1	L4	0
9	L4	0.0767676767676768
10	L4	0
4ER+	L4	0.00796812749003984
5	L4	0.00236406619385343
7	L4	0.078003120124805
9	L4	0.00743889479277365
5	L4	0.158476658476658
3	L4	0.223880597014925
1	L4	0.0833333333333333
8	L4	0.179548156956005
9	L4	0.0560344827586207
9	L4	0.0106382978723404
1	L4	0.00561797752808989
2	L4	0.0178571428571429
5	L4	0.00543478260869565
1	L4	0.00183823529411765
1	L4	0
2	L4	0.0572519083969466
2	L4	0.0940656565656566
5	L4	0.00163934426229508
10	L4	0
4ER+	L4	0.207667731629393
6	L4	0.00510204081632653
4ER-	L4	0
10	L4	0
10	L4	0
8	L4	0.0387596899224806
7	L4	0.048951048951049
2	L4	0.0148148148148148
7	L4	0.063265306122449
3	L4	0.0553549939831528
6	L4	0.112419700214133
6	L4	0.0235294117647059
2	L4	0.00579150579150579
10	L4	0
7	L4	0.0421263791374122
9	L4	0.0735785953177258
8	L4	0.179067865903516
10	L4	0
5	L4	0.241491085899514
8	L4	0.013215859030837
3	L4	0.0260047281323877
3	L4	0.0326433121019108
3	L4	0.178372352285396
7	L4	0
1	L4	0.0133511348464619
3	L4	0.147286821705426
4ER+	L4	0
5	L4	0.00998573466476462
5	L4	0.0895522388059701
8	L4	0.236272878535774
1	L4	0
4ER+	L4	0.0853889943074004
7	L4	0.0804416403785489
8	L4	0.029126213592233
7	L4	0.00215749730312837
10	L4	0
1	L4	0.0272479564032698
3	L4	0.00138888888888889
8	L4	0
2	L4	0.00925925925925926
3	L4	0.0117967332123412
10	L4	0
4ER+	L4	0.0125786163522013
6	L4	0.0450980392156863
4ER+	L4	0.00746268656716418
5	L4	0.0571428571428571
4ER+	L4	0.0349386213408876
9	L4	0.00769230769230769
5	L4	0.192039106145251
5	L4	0.0168831168831169
1	L4	0
6	L4	0.026281208935611
4ER+	L4	0.175365344467641
9	L4	0.0538922155688623
9	L4	0.17921686746988
4ER-	L4	0
3	L4	0
5	L4	0.0636363636363636
9	L4	0
10	L4	0
5	L4	0.0197841726618705
1	L4	0.0156985871271586
6	L4	0.00376884422110553
9	L4	0.0464071856287425
3	L4	0.0471535365152386
3	L4	0.049079754601227
4ER+	L4	0.0224719101123595
4ER+	L4	0.13422131147541
4ER+	L4	0.0365239294710327
8	L4	0.0202952029520295
4ER-	L4	0
4ER+	L4	0.0171277997364954
3	L4	0.197183098591549
10	L4	0.0217391304347826
8	L4	0.0350209364293871
4ER+	L4	0.0401034928848642
7	L4	0.149377593360996
3	L4	0.102473498233216
4ER+	L4	0.0358974358974359
2	L4	0.00302571860816944
9	L4	0.027363184079602
3	L4	0.20042194092827
9	L4	0.016260162601626
9	L4	0.000499251123315027
10	L4	0
4ER+	L4	0.0814132104454685
3	L4	0
4ER+	L4	0
4ER-	L4	0
2	L4	0.06282722513089
4ER+	L4	0.125356125356125
2	L4	0.152284263959391
8	L4	0.0118764845605701
4ER-	L4	0
9	L4	0
1	L4	0.0142247510668563
4ER+	L4	0.119351100811124
9	L4	0.00571428571428571
1	L4	0.0781990521327014
1	L4	0
8	L4	0.111295681063123
6	L4	0.125596184419714
5	L4	0.0448807854137447
5	L4	0
5	L4	0.0327868852459016
8	L4	0
10	L4	0
7	L4	0.00526315789473684
7	L4	0.0903010033444816
4ER+	L4	0.0434782608695652
6	L4	0.273916035788025
7	L4	0.0115606936416185
7	L4	0
2	L4	0.0720338983050847
4ER+	L4	0.0913978494623656
2	L4	0.0782258064516129
7	L4	0.00754716981132075
4ER+	L4	0.0448772226926334
7	L4	0.00128122998078155
4ER+	L4	0.266816143497758
7	L4	0
10	L4	0
3	L4	0.0770577933450088
7	L4	0.0725462304409673
6	L4	0.0048661800486618
6	L4	0.0504587155963303
9	L4	0
4ER-	L4	0
5	L4	0.0616822429906542
9	L4	0.0320404721753794
8	L4	0.0368663594470046
5	L4	0
4ER+	L4	0.17340521114106
3	L4	0.0944272445820433
3	L4	0.193251533742331
3	L4	0.00292397660818713
4ER+	L4	0.0444444444444444
6	L4	0.00158730158730159
10	L4	0.0470162748643761
7	L4	0.0032258064516129
8	L4	0.0128755364806867
4ER+	L4	0.196382428940568
10	L4	0
8	L4	0.131132075471698
4ER+	L4	0.0175438596491228
9	L4	0
4ER-	L4	0
6	L4	0.0558766859344894
7	L4	0.0410958904109589
3	L4	0
4ER+	L4	0.00354609929078014
4ER+	L4	0.0062111801242236
4ER+	L4	0
3	L4	0
1	L4	0.0768307322929172
7	L4	0.0575916230366492
1	L4	0
8	L4	0.158974358974359
4ER+	L4	0.0909090909090909
4ER+	L4	0.0234375
6	L4	0
10	L4	0.0121951219512195
4ER+	L4	0.271844660194175
4ER+	L4	0.0416666666666667
8	L4	0.0131694468832309
5	L4	0
4ER+	L4	0.201799485861183
8	L4	0.00245098039215686
2	L4	0.113085621970921
5	L4	0.00617283950617284
9	L4	0.238038277511962
8	L4	0
4ER+	L4	0.0497237569060773
10	L4	0
4ER-	L4	0
10	L4	0.00416666666666667
7	L4	0.128500823723229
5	L4	0
5	L4	0.00444444444444444
10	L4	0
9	L4	0.0465116279069767
10	L4	0
7	L4	0.0126984126984127
10	L4	0
6	L4	0.0068159688412853
7	L4	0
7	L4	0.0018450184501845
9	L4	0.00220994475138122
3	L4	0.0549019607843137
4ER+	L4	0.005819592628516
5	L4	0
4ER+	L4	0.146713615023474
8	L4	0.029585798816568
10	L4	0.00604229607250755
3	L4	0.252650176678445
4ER-	L4	0.0476190476190476
4ER+	L5	0.181818181818182
4ER+	L5	0.586167800453515
3	L5	0.127450980392157
7	L5	0.348913043478261
3	L5	0.154237288135593
4ER-	L5	0.09375
3	L5	0.273809523809524
9	L5	0.426906779661017
3	L5	0.0796766743648961
4ER-	L5	0.0238805970149254
8	L5	0.178477690288714
10	L5	0.073993471164309
3	L5	0.631323631323631
3	L5	0.0844444444444444
8	L5	0.282692307692308
4ER+	L5	0.373333333333333
1	L5	0.282110091743119
9	L5	0.0490670352453352
3	L5	0.0281995661605206
3	L5	0.491266375545852
8	L5	0.0952380952380952
10	L5	0.10955710955711
6	L5	0.0307203389830508
1	L5	0.075160403299725
7	L5	0.196471531676022
9	L5	0.200507614213198
8	L5	0.0184049079754601
8	L5	0.080082135523614
1	L5	0.274327122153209
8	L5	0.361386138613861
8	L5	0.161707632600259
3	L5	0.0943396226415094
3	L5	0.0935251798561151
5	L5	0.0837070254110613
8	L5	0.0287686996547756
8	L5	0
8	L5	0.132575757575758
2	L5	0.280030604437643
3	L5	0.185344827586207
3	L5	0.0903614457831325
3	L5	0.0452674897119342
8	L5	0.16794425087108
1	L5	0.223042836041359
9	L5	0.0554511278195489
8	L5	0.0721966205837174
3	L5	0.0214477211796247
4ER+	L5	0.00525762355415352
2	L5	0.0326086956521739
4ER-	L5	0
4ER-	L5	0
4ER+	L5	0.0429447852760736
10	L5	0
7	L5	0
10	L5	0.00184162062615101
10	L5	0
5	L5	0.125198098256735
4ER+	L5	0.0396825396825397
9	L5	0.340369393139842
4ER+	L5	0.184210526315789
4ER+	L5	0.0561797752808989
3	L5	0.0714285714285714
7	L5	0.210526315789474
4ER-	L5	0.0379746835443038
6	L5	0.17351598173516
1	L5	0.328874024526198
6	L5	0.0609243697478992
1	L5	0.168421052631579
4ER-	L5	0.00109289617486339
8	L5	0.216245883644347
7	L5	0.0321931589537223
4ER+	L5	0.0684931506849315
9	L5	0.0540123456790123
3	L5	0.19683257918552
6	L5	0.137614678899083
10	L5	0.00260416666666667
4ER+	L5	0.163265306122449
3	L5	0.236363636363636
3	L5	0.398843930635838
6	L5	0.00912106135986733
9	L5	0.0333333333333333
8	L5	0.387149917627677
3	L5	0
10	L5	0.0216666666666667
5	L5	0.50261780104712
4ER+	L5	0.288858321870702
7	L5	0.00955109837631328
3	L5	0
3	L5	0.0283687943262411
10	L5	0.00296296296296296
10	L5	0
1	L5	0.0368663594470046
4ER+	L5	0.739047619047619
4ER-	L5	0.271008403361345
4ER+	L5	0.0131868131868132
4ER+	L5	0.00714285714285714
4ER+	L5	0.0440677966101695
1	L5	0.423280423280423
8	L5	0.0457875457875458
4ER+	L5	0
3	L5	0.0237154150197628
8	L5	0.242105263157895
2	L5	0
8	L5	0.276022304832714
5	L5	0.394101876675603
10	L5	0.00716845878136201
3	L5	0
4ER+	L5	0.136363636363636
8	L5	0.287234042553192
8	L5	0.323770491803279
4ER+	L5	0
3	L5	0.320886814469078
8	L5	0.365882352941176
10	L5	0.295918367346939
3	L5	0.0647668393782383
7	L5	0.0769230769230769
9	L5	0.00449438202247191
3	L5	0.0111940298507463
7	L5	0.514257620452311
7	L5	0.0934579439252336
9	L5	0.240585774058577
4ER+	L5	0
9	L5	0.0368663594470046
4ER-	L5	0.0455927051671733
10	L5	0.479512735326689
8	L5	0.62472647702407
8	L5	0
4ER+	L5	0.11522633744856
10	L5	0.0304347826086957
4ER+	L5	0.0681818181818182
7	L5	0.0789473684210526
4ER+	L5	0.408256880733945
1	L5	0.266805266805267
4ER+	L5	0.00754310344827586
4ER+	L5	0.00641025641025641
7	L5	0.00581395348837209
1	L5	0.189473684210526
4ER+	L5	0.0065359477124183
8	L5	0.00934579439252336
5	L5	0.245652173913043
9	L5	0.388455538221529
4ER+	L5	0.0333333333333333
7	L5	0.339160839160839
3	L5	0.1
6	L5	0.1610337972167
8	L5	0.144343302990897
5	L5	0.0454545454545455
3	L5	0.0342261904761905
8	L5	0.13121546961326
8	L5	0.239583333333333
2	L5	0.164459161147903
5	L5	0.0537918871252205
10	L5	0.305841924398625
4ER-	L5	0.00205973223480947
2	L5	0.618457300275482
3	L5	0.276315789473684
8	L5	0.289876183539694
8	L5	0.140790742526519
6	L5	0.53099730458221
10	L5	0.12568306010929
10	L5	0.0126984126984127
10	L5	0.422972972972973
4ER+	L5	0.203319502074689
10	L5	0.1390625
3	L5	0.0674157303370786
6	L5	0.0465465465465465
3	L5	0.441176470588235
3	L5	0.259615384615385
4ER+	L5	0.129251700680272
8	L5	0.0372381691233514
3	L5	0.461538461538462
10	L5	0.00227014755959137
3	L5	0.0706260032102729
7	L5	0.363793103448276
4ER-	L5	0.161016949152542
8	L5	0.185
3	L5	0.381679389312977
7	L5	0.0428176795580111
5	L5	0.328793774319066
2	L5	0.206095791001451
2	L5	0.447058823529412
4ER+	L5	0.11864406779661
4ER+	L5	0
8	L5	0.138912133891213
4ER+	L5	0.0176991150442478
1	L5	0.24106463878327
9	L5	0.402020202020202
10	L5	0.00862068965517241
4ER+	L5	0.0239043824701195
5	L5	0.00709219858156028
7	L5	0.296411856474259
9	L5	0.388947927736451
5	L5	0.176904176904177
3	L5	0.167910447761194
1	L5	0.335714285714286
8	L5	0.215219976218787
9	L5	0.174568965517241
9	L5	0.436170212765957
1	L5	0.303370786516854
2	L5	0.489795918367347
5	L5	0.14945652173913
1	L5	0.0955882352941176
1	L5	0
2	L5	0.33969465648855
2	L5	0.10290404040404
5	L5	0.113114754098361
10	L5	0.00473372781065089
4ER+	L5	0.0654952076677316
6	L5	0.36734693877551
4ER-	L5	0.277013752455796
10	L5	0.0363128491620112
10	L5	0.0111940298507463
8	L5	0.329457364341085
7	L5	0.0641025641025641
2	L5	0.177777777777778
7	L5	0.43469387755102
3	L5	0.200962695547533
6	L5	0.23661670235546
6	L5	0.576470588235294
2	L5	0.283783783783784
10	L5	0
7	L5	0.173520561685055
9	L5	0.153846153846154
8	L5	0.0204415372035977
10	L5	0.00229885057471264
5	L5	0.168557536466775
8	L5	0.183553597650514
3	L5	0.130023640661939
3	L5	0.339968152866242
3	L5	0.0958751393534002
7	L5	0.574948665297741
1	L5	0.0520694259012016
3	L5	0.0387596899224806
4ER+	L5	0
5	L5	0.1169757489301
5	L5	0.266791044776119
8	L5	0.362728785357737
1	L5	0.257602862254025
4ER+	L5	0.094876660341556
7	L5	0.0646687697160883
8	L5	0.257281553398058
7	L5	0.277238403451996
10	L5	0.0580411124546554
1	L5	0.0381471389645777
3	L5	0.308333333333333
8	L5	0.00938967136150235
2	L5	0.131481481481481
3	L5	0.015426497277677
10	L5	0.254237288135593
4ER+	L5	0.0251572327044025
6	L5	0.12843137254902
4ER+	L5	0.00746268656716418
5	L5	0.0285714285714286
4ER+	L5	0.00661000944287063
9	L5	0.0923076923076923
5	L5	0.0425977653631285
5	L5	0.038961038961039
1	L5	0.00645161290322581
6	L5	0.304862023653088
4ER+	L5	0.108559498956159
9	L5	0.297405189620758
9	L5	0.0579819277108434
4ER-	L5	0
3	L5	0
5	L5	0.00909090909090909
9	L5	0.00490196078431373
10	L5	0.101532567049808
5	L5	0.0809352517985611
1	L5	0.291993720565149
6	L5	0.0364321608040201
9	L5	0.0973053892215569
3	L5	0.0258769407705578
3	L5	0.190184049079755
4ER+	L5	0.0215355805243446
4ER+	L5	0.212090163934426
4ER+	L5	0.107052896725441
8	L5	0.0313653136531365
4ER-	L5	0.0173775671406003
4ER+	L5	0.13965744400527
3	L5	0.197183098591549
10	L5	0.0271739130434783
8	L5	0.0491054434716407
4ER+	L5	0.561448900388098
7	L5	0.109958506224066
3	L5	0.0742049469964664
4ER+	L5	0.102564102564103
2	L5	0.236006051437216
9	L5	0.0671641791044776
3	L5	0.170886075949367
9	L5	0.711382113821138
9	L5	0.0873689465801298
10	L5	0.00123609394313968
4ER+	L5	0.222734254992319
3	L5	0.0409556313993174
4ER+	L5	0
4ER-	L5	0.112903225806452
2	L5	0.200261780104712
4ER+	L5	0.0672364672364672
2	L5	0.11844331641286
8	L5	0.596199524940618
4ER-	L5	0
9	L5	0.00129366106080207
1	L5	0.445234708392603
4ER+	L5	0.33603707995365
9	L5	0.308571428571429
1	L5	0.440758293838863
1	L5	0.523114355231144
8	L5	0.12375415282392
6	L5	0.0492845786963434
5	L5	0.182328190743338
5	L5	0
5	L5	0.0655737704918033
8	L5	0
10	L5	0
7	L5	0.1
7	L5	0.354515050167224
4ER+	L5	0.385869565217391
6	L5	0.140399174122505
7	L5	0.0250481695568401
7	L5	0.0146627565982405
2	L5	0.204802259887006
4ER+	L5	0.0960061443932412
2	L5	0.3
7	L5	0.0188679245283019
4ER+	L5	0.229466553767993
7	L5	0.136450992953235
4ER+	L5	0.102017937219731
7	L5	0.00420875420875421
10	L5	0.00180072028811525
3	L5	0.0919439579684764
7	L5	0.0355618776671408
6	L5	0.0364963503649635
6	L5	0.103975535168196
9	L5	0
4ER-	L5	0
5	L5	0.117757009345794
9	L5	0.0269814502529511
8	L5	0.0357142857142857
5	L5	0
4ER+	L5	0.0754716981132075
3	L5	0.0557275541795666
3	L5	0.102760736196319
3	L5	0.494152046783626
4ER+	L5	0.666666666666667
6	L5	0.0476190476190476
10	L5	0.399638336347197
7	L5	0.169354838709677
8	L5	0.17381974248927
4ER+	L5	0.126614987080103
10	L5	0.0131578947368421
8	L5	0.0773584905660377
4ER+	L5	0.0263157894736842
9	L5	0.0909090909090909
4ER-	L5	0.00578034682080925
6	L5	0.369942196531792
7	L5	0.203196347031963
3	L5	0
4ER+	L5	0.109929078014184
4ER+	L5	0.157349896480331
4ER+	L5	0.189349112426035
3	L5	0.0116279069767442
1	L5	0.106842737094838
7	L5	0.128646222887061
1	L5	0
8	L5	0.169230769230769
4ER+	L5	0.0909090909090909
4ER+	L5	0.1265625
6	L5	0.417112299465241
10	L5	0.0792682926829268
4ER+	L5	0.0679611650485437
4ER+	L5	0.225490196078431
8	L5	0.240561896400351
5	L5	0.0929319371727749
4ER+	L5	0.113110539845758
8	L5	0.339460784313726
2	L5	0.229402261712439
5	L5	0.00617283950617284
9	L5	0.0956937799043062
8	L5	0
4ER+	L5	0.0966850828729282
10	L5	0
4ER-	L5	0.013215859030837
10	L5	0.148611111111111
7	L5	0.0337726523887974
5	L5	0
5	L5	0.0288888888888889
10	L5	0.012962962962963
9	L5	0.258914728682171
10	L5	0.12829525483304
7	L5	0.126984126984127
10	L5	0.0235294117647059
6	L5	0.78286270691334
[truncated: 2,825 more rows]
