# Supplementary material for: Landscapes of cellular phenotypic diversity in breast cancer xenografts and their impact on drug response
Source: Nat Commun. 2021 Mar 31;12:1998. doi: 10.1038/s41467-021-22303-z (PMC8012607; doi:10.1038/s41467-021-22303-z)
Supplement: Supplementary file 3 — Source Data [file 41467_2021_22303_MOESM3_ESM.zip › Source_data/FigS8b.txt]

sim
4.2
2.42975454681893
4.55931088296945
4.37458316601777
3.79056778483943
3.60509554140127
2.29528654815383
4.76440460947503
5.14339871435635
3.30293628380208
4.78555092945523
1.6449989197538
3.11866783723078
3.27285966597465
5.42546191643584
3.87403362466798
2.14679176656983
4.1943632849373
7.13410523657345
6.19532917861687
3.67915253063768
4.80101573298958
4.03312330941544
5.33651506228262
3.62755547388248
5.54277145224001
4.57345926576331
2.76258941242241
5.65292337383219
3.3266599394551
4.0093708300308
7.39870302137067
2.44858968668487
6.70071491050181
7.39488665769589
2.69660539380115
3.95357586512866
4.7462805075047
4.13838967619349
6.93445480452646
3.69200144770177
3.44541104828186
2.09162512822363
3.97908135156166
2.53213983464618
1
3.55314322450292
5.54105068396477
3.58073457467506
6.00093297507091
6.76622848624475
5.51135985814031
4.76814087209084
4.06696248487293
5.2766669502822
3.92342453242267
5.30278884462151
3.77713901118932
3.8688883182592
2.97770586120101
1.88235294117647
1.55131964809384
2.65971499122363
1.79585281710118
1.50713126352128
3.22666666666667
2.95268794513321
1.84905660377358
5.90407611351862
3.90723562152134
5.2291861339654
3.69691284325431
2.66810966810967
2.83222840979404
4.58730158730159
4.31524523512961
6.72298454746137
5.29885690676215
6.50790590050135
2.88844068290854
2.07193142927616
2.67725012610795
3.26713456993483
3.91644386896698
8.07158351409978
5.58145721247991
5.62997258604935
4.50361544376486
7.05797223745833
5.06567215858268
3.6956644324546
1.48083335528825
5.89099896866887
4.21968365553603
4.15857219229346
2.43378480597143
2.52903225806452
3.64097867189425
1.64381482418416
2.68485466598674
2.88269051114373
4.44554418465676
2.5725160305269
1.6
4.0511547593352
1.7453129597301
3.42225
2.11111111111111
1.18032786885246
4.38529053751041
4.70762468469818
1.63115052239461
6.42374988770102
1.46837830947959
3.12854493645122
5.26967404369653
3.70937397672134
4.80087930408594
1
3.80298834288658
5.91529314810454
2.1505376344086
3.5954996311173
3.78125634701872
2.05804620203602
3.76481855911461
2.12530120481928
5.06899920481654
4.61513893324816
3.68679980516318
5.06551254118682
1.68421052631579
5.18011001622541
4.93331492309724
4.04627056260798
4.17437557816836
5.99935608499678
2
2.24968677971289
3.87738310254867
2.90015646631878
3.36243353221659
4.25170068027211
4.51077722035949
1.78188553811801
2.78976756002991
1.99852180339985
5.38902823853063
1
5.13877452167595
7.01932506489761
2.69639154776955
4.14500731917875
2.12099175843202
1
3.14759467758444
7.16413867822318
2.56081322525437
2.78725104148833
5.42223114460436
2.40079365079365
3.65848350309045
5.38340572024483
4.45573797205361
3.65125042822885
4.41430810528402
4.7819209039548
3.04222222222222
2.3191324982065
5.53617386331141
3.87952209790918
4.10077519379845
4.96139642897933
2.7617249326632
3.06211561829296
4.94520547945206
7.25955604381402
6.11950601051841
2.46564153852565
2.20681846433223
8.69394472938835
5.50694322376516
3.11421331504608
4.46859983169353
4.02549516471014
1.72746055985379
2.19206507752252
2.79552938104701
5.48060557556356
5.3934067098917
2.77165815932321
2.95387742218595
2.95692307692308
1.39381944640787
3.73333333333333
3.5992316801941
4.42751808178313
4.18730682505637
3.90243902439024
6.66121475277601
3.27486749661038
4.20423240074353
4.81724784605767
4.97849236421314
3.22454611474219
2.99514779464323
5.38308654162553
4.43889800124831
4.02336606840501
5.81695966907963
4.32556523520075
4.10511580554849
4.12285787515356
4.918376169992
5.67480132313985
3.20643039245472
4.89511323003576
2
4.61819495019411
3.63755394630971
4.25044920525225
3.95530353569046
3.42222672885824
4.07415081446867
4.16325310210794
3.88767746675831
4.04718515407068
4.14436724210268
4.11883284747814
5.89309576837416
5.21449932319703
5.99176893700641
6.72108546864014
3.66331208766633
4.62580859180627
3.08378164634206
4.2077309161735
1.75120393030868
1.92307692307692
4.7543320903707
6.07415682062299
6.2696247023697
3.01261166579086
5.9619527182726
4.62073473656687
4.39974244375426
2.13981274455003
3.65968095089146
4.61455260570305
3.55787302314921
3.51715785224061
3.89403690929133
2.45862905758415
5.14256372881917
6.38561322708371
2.39269316078719
4.55120017617265
1.36485431764334
3.14244148173883
6.4619212788418
2.35706061615024
7.96744840761129
5.44219986444497
3.2051571882727
3.81195460113389
2.21957819339435
4.19088782670599
2.92456660597588
7.21547698465644
2.35296174863388
5.61643760368259
4.72640868974881
2.63157894736842
5.89911751045053
4.77613996572542
3.90553727036785
3.97734839212901
4.34231129651462
1.81018680710161
5.30870750848269
1.8548844188925
3.88293547378297
2.12318484451871
4.48406273000057
3.74755261869799
2.19578313253012
2.33450911228689
7.89019985552613
2.52596963633692
3.51084215834594
2.60130010834236
2.57989207283641
2.72830601092896
4.8473929952659
2.82673588578845
1.5270351515669
3.68152866242038
1.88469264907437
4.73996050032916
2.87678713004657
6.85412996029137
1.52977971172151
5.52465132053076
6.13010081613058
4.67462311557789
5.34131971490316
5.59638975765106
2.02308899349922
1
2.66666666666667
3.6808797505688
2.84044222006424
2.14916172149565
2.52082743988685
3.99495698605755
3.24260779899476
5.31384377210426
2.48063125072411
3.42018483834321
2.45606821988732
6.2767431454537
5.01738974059255
4.65212304727823
1.93335643049816
4.74091530546161
3.74226804123711
4.81878166860999
2.66986084492959
2.54049076920914
2.6389878163074
5.34622306782537
5.08024461182788
4.36834462729913
4.52819799455167
3.72483714551599
4.00090106325464
1.80198113505158
2.97105577289005
2.1047503045067
2.74493110737854
2.71341176470588
5.66381567463781
2.80322644418963
3.58636508152791
6.55450846005569
1.38461538461538
4.2082438814942
5.07550715715329
5.6475807609476
5.36383397866993
2.40171956329472
2.86077519072231
1.4162869941422
3.01726759925364
3.48816244764159
4.85750684992208
4.98159808042721
3.72127639780445
2.90733805480366
6.6084092707389
6.80221525430631
3.49788314987299
2.75050712432844
7.11726281075596
1.11391375101709
2.63713678242381
1.98823529411765
1.95066330814442
4.30228349849203
5.4778717056191
1.96
2.38582247390325
4.63675742098998
4.63495753240948
3.14022895700568
4.11900730236004
3.41042540852182
4.75165328785925
3.38786955821411
4.67462225274725
5.90914986057973
6.16555050000413
4.26564746342426
1.14242918483507
4.71548432854966
4.55644216660112
5.69409804126782
3.08535078153399
3.94344838480373
6.28432683359896
3.2998916160998
2.12124151309408
3.9593618756987
1
3.56367478589701
4.32075989301145
2.90798940135627
4.03826616999661
2.42092935398564
4.84359836896685
5.36599832377023
3.86929610013464
5.36206406098879
2.9884277161926
2.01106569516024
5.14252583686366
3.73783872020895
2.35678582726985
2.20522788610243
4.45497423355752
4.89356126472533
5.92934164429683
3.06566201852162
6.02689375893283
4.24776546299607
1.1980198019802
2.8706971488178
2.0613154960981
4.09936827727506
5.68949576843752
1
4.47540983606557
2.95350639287098
2.13333333333333
2.58064516129032
3.44868035190616
5.70581176067204
4.57363286172013
7.7215731613322
7.0993271065582
2
6.32329666087628
4.41962793806394
4.48148148148148
6.86169314605879
3.12543163789081
5.04119547657512
5.91926040061633
3.99875091079421
1.83528992165587
5.38855136748723
5.88727948806641
1
4.57322246733412
1.83714846304774
6.19937487108699
7.58367956678026
5.15226249195797
5.84005444954909
1.29292929292929
3.92628205128205
2.99585062240664
1.92688311194001
3.67745061265316
3.60759926344922
4.67171307560602
1.66839230216512
3.92196081493628
6.35780105261317
3.64904486894713
3.91550837000303
2.87658438959306
2.85495234148363
1.57133810706805
1.8
1.60630724601284
1.3671692426917
2.41253720889511
4.92690863579474
4.44465475398469
2.26153846153846
3.35746641153627
3.10822865587425
2.67340407661229
5.00079226461638
7.11653999276149
2.46555848942919
1.29784014747094
6.28101214778971
5.82597436715393
3.92266268185407
