# Supplementary material for: Landscapes of cellular phenotypic diversity in breast cancer xenografts and their impact on drug response
Source: Nat Commun. 2021 Mar 31;12:1998. doi: 10.1038/s41467-021-22303-z (PMC8012607; doi:10.1038/s41467-021-22303-z)
Supplement: Supplementary file 3 — Source Data [file 41467_2021_22303_MOESM3_ESM.zip › Source_data/FigS4a.txt]

K30	K100	K250	K500	K750
0.646664453454623	0.690591201441008	0.900736298269098	0.895509387833753	0.957163106330494
0.68208684701727	0.853894144135825	0.862179034454798	0.865358105249799	0.965348743093633
0.666492119273482	0.811500301091765	0.849391141508849	0.964253920597992	0.945963005828085
0.702336737484451	0.817168783440136	0.806591006939787	0.826713616482927	0.910200195134518
0.672666206146843	0.831325609515437	0.811953923086173	0.855316130213635	0.887093403654197
0.700918533126204	0.77383814735379	0.888848563578706	0.839550004867482	0.947934331802941
0.7066553226452	0.79918877785369	0.867836815739107	0.886684674286424	0.964394115225801
0.706535152762524	0.751765713917606	0.831771177967528	0.924269035410122	0.976295886209872
0.706802651222037	0.706224661498179	0.837668104481786	0.899368492648646	0.927459808954412
0.644817983358104	0.81186105663224	0.759580628927849	0.913254517418819	0.794475069689417
0.712260806351195	0.784126240518401	0.821444938953387	0.913325171454288	0.932800958706022
0.72083582493305	0.823580332622985	0.891202593226662	0.950963006732427	0.910835782113225
0.652845850188372	0.741029961176904	0.834568419214648	0.91537587444219	0.926172666404946
0.66139543191459	0.806782332960658	0.815989757706459	0.805839812570149	0.937773007365453
0.722618944500747	0.806915304709111	0.91542243124648	0.903712801488925	0.952112123697702
0.700528173022203	0.837766186738222	0.815097448020793	0.822604474712592	0.92233711016721
0.608536592923072	0.802637294083988	0.842982662552698	0.949533259011443	0.965931570795062
0.617497311826785	0.821231459931748	0.872817343649429	0.940139679118756	0.938333801159042
0.607080122369913	0.767761291828007	0.890675087113231	0.872748263113172	0.918424775257288
0.640794780667279	0.795632157468475	0.865695151287405	0.816214707754537	0.763922243172151
0.631199143257274	0.816082455813549	0.814898195936732	0.913336263449302	0.903921152904331
0.68031233969402	0.790538827853149	0.811909151581003	0.83366338867871	0.951094850632763
0.736675904288435	0.740259917839735	0.882134681022997	0.897064779645358	0.944323296990269
0.650341738192062	0.675764578713805	0.899914327418752	0.908073812623522	0.922855754802941
0.66229989829684	0.704715905487531	0.874216657550949	0.898350280068218	0.920653992210768
0.691073340020554	0.849426515946618	0.875147384555291	0.959003991299089	0.936980336521479
0.690791919737451	0.832162868606439	0.810419751472953	0.811683323193226	0.877747476822459
0.552378185490103	0.772639648302316	0.848564664241427	0.856325615991115	0.844791489543271
0.691260551879383	0.76760933696203	0.847347888800543	0.897758486161937	0.93257721358684
0.636213871051137	0.750542870304442	0.870263571812002	0.882297291237236	0.958781451742264
0.751291001215585	0.75502590127421	0.786083040434618	0.924751183382068	0.928582066217767
0.631226103331342	0.842909521671515	0.864696406896745	0.889995339327727	0.938830212315147
0.656768071351906	0.794525040619441	0.787436862072314	0.901444279783234	0.915319036252618
0.610233172242008	0.808799326758441	0.876105274328952	0.884113835731736	0.93519288169787
0.607935231241151	0.792284039965272	0.826667051598244	0.913510357759183	0.904668792546663
0.694835585839443	0.835941240961031	0.817519686698731	0.922247123957986	0.941369699608927
0.618670867879268	0.827672252429725	0.836899672944692	0.868737490499185	0.930946471844078
0.634484904481889	0.778340067151427	0.881900929329467	0.900283689301546	0.906816598718835
0.627787259249862	0.724158571580741	0.834757252225323	0.870037125075178	0.824498237545683
0.697142089834452	0.771248732001341	0.835786540069239	0.917663924073695	0.935456644850865
0.672103531768752	0.789316493343556	0.83444690899123	0.884055683148653	0.876363263952209
0.569990277360853	0.829782001960267	0.876884870438606	0.936274222882977	0.768449578480565
0.65776132086353	0.764342348669693	0.823155368492778	0.90307116805125	0.941179239764163
0.602684988318472	0.784618632632545	0.827422838053121	0.914449594121981	0.916576651878913
0.641430349516745	0.792579419514052	0.824011692427995	0.931612317925446	0.891853121157831
0.701145285549587	0.81796515404645	0.820969126385273	0.920646783014158	0.893821852317428
0.653974162408515	0.69716100449633	0.883161629907583	0.928258255806311	0.912061678017649
0.629769841755971	0.810574722520347	0.849200474169761	0.908865779756303	0.959102090493299
0.651036309441355	0.775901834661879	0.814876868831459	0.895106458467565	0.877079788934775
0.713417141872267	0.806763521823106	0.869285566538017	0.830107788016161	0.904272371465647
0.690208738318354	0.781633006552229	0.854296120637399	0.847685698993678	0.921352530474749
0.676649474954817	0.797263762110328	0.848838650005592	0.923548789879215	0.902507864366775
0.670826289170888	0.78456221305941	0.841724624545486	0.90802024950239	0.900983219001115
0.67517672771327	0.760615147397197	0.817401343063119	0.893539770329761	0.916265379015615
0.723588932914961	0.696419083122262	0.83444344613556	0.941760730123632	0.961113463409667
0.659374249073343	0.776175580837224	0.847040722491396	0.885911791918102	0.91837336240673
0.645699337660201	0.803286022726328	0.730876903871433	0.740531960597339	0.915846551400298
0.686883062303759	0.790314050711595	0.828101168239423	0.851278941833834	0.95598563225865
0.676158229802618	0.841607508448746	0.84146228122483	0.909795218603007	0.946124939451139
0.594353604590311	0.831862266780515	0.8551137684882	0.857061023736661	0.942010117990522
0.688445065343031	0.800968056085233	0.883688649164833	0.873761929385662	0.929453748902928
0.688574408298839	0.689525054517242	0.826827837617904	0.908858616201062	0.91334443464219
0.622569478368547	0.704442389124392	0.865242834342734	0.87504005415295	0.935613605382347
0.657069491303182	0.757514150428439	0.923700957450881	0.87779725192637	0.891235951750327
0.646280176514067	0.78853301556383	0.866919292111417	0.923802557859133	0.958068842196282
0.673062817241791	0.768800309870641	0.806861895530405	0.788054453041809	0.976720766816912
0.723553124215959	0.813077465118319	0.82355786198904	0.946645733012846	0.977234665211545
0.585868370342816	0.773506377319536	0.856553053291043	0.907470741163051	0.92113070521001
0.686065071335457	0.765117915848558	0.868359269203606	0.882529009483236	0.904970023960903
0.716771450237224	0.778579209581045	0.836625616274174	0.89289381749503	0.880692533241099
0.604999890491611	0.650404263097235	0.869161970290998	0.887049534659667	0.933522233886212
0.657638897211114	0.817592677632504	0.876983878782496	0.76828295319923	0.909516154436315
0.6490658647504	0.820371942464181	0.865314306984125	0.908996637762111	0.891093111640829
0.610490099333565	0.681825603961441	0.881611541584546	0.905468988213684	0.949930978293476
0.622382742726058	0.798284936001536	0.844835463337348	0.908022604615644	0.929839772614973
0.6878957532793	0.840815288527211	0.817163728016219	0.898875776158783	0.965923251251994
0.689128984625679	0.812487465813805	0.832003238540099	0.890831894542172	0.936740535276735
0.63401049435025	0.787218144507207	0.819490884596581	0.880771750804462	0.927027167990183
0.668351217998239	0.823133190420114	0.77612658683319	0.863028606730945	0.939297075598262
0.665222671000845	0.855315959497952	0.884161149063828	0.892715788345744	0.974658411618795
0.720232368171761	0.840095734550823	0.807544772962288	0.873947105637252	0.938997142305394
0.701820551212401	0.797435222061401	0.855139238133264	0.883865166977459	0.775112646152091
0.687159806586966	0.766424916749199	0.843046574311428	0.915395721871007	0.942345124440427
0.63778663039263	0.842021903965461	0.820659231642823	0.846595866504508	0.848411326982452
0.596384289640514	0.779569760793517	0.794753750271452	0.903475198876841	0.926599998641641
0.657479571021017	0.817401574286768	0.887201142956727	0.956371937889453	0.880056022894043
0.686698217531841	0.801090955912483	0.885945261955803	0.886082898244119	0.918020716889584
0.712987778621071	0.802841411922143	0.822744010372215	0.915458282974085	0.927671969740533
0.696281069510962	0.712544457017188	0.808666093378115	0.835730897832305	0.844993835466625
0.667973246494267	0.842314506152315	0.909173313194322	0.831370469466894	0.875363245667262
0.674207260691299	0.801037182167031	0.806933768604026	0.831496283326281	0.919343730586885
0.6005557711586	0.850483318636866	0.867773416257812	0.929808350205647	0.962756084749877
0.698374036657597	0.715747364494185	0.84809669810878	0.910211239937262	0.903604599882086
0.618472033271741	0.792941399466051	0.830609408607372	0.849870508850205	0.937078007234761
0.618054410932315	0.781825051029928	0.863584370196543	0.923430952089498	0.956383004860108
0.655616322272434	0.759715980204207	0.831337197875117	0.93076096146304	0.957448483976978
0.692810664490517	0.697727341999891	0.797883478212974	0.92301865216971	0.904378611894045
0.696140701040425	0.714761064929685	0.852872840690029	0.910275295162485	0.935457998169393
0.642364383354702	0.71541362319221	0.839220221858707	0.726609844764075	0.909649189290322
0.608792949980248	0.699222014661502	0.863658302319598	0.834756771134349	0.944211681194095
0.637152965895367	0.703428698996221	0.867834590611907	0.904458168207158	0.962486294221737
0.624298141360884	0.673140502327536	0.803544534048851	0.829100576164453	0.906212221421392
0.619321971930367	0.681849796130981	0.829636581943414	0.866029785669862	0.892012671672288
0.613049611087331	0.697036186109012	0.872283132438081	0.865647050257699	0.946474034046989
0.644331484263702	0.698844816548528	0.891277084793471	0.873774944664133	0.944073106084843
0.643404168721087	0.705096172460788	0.842656472228408	0.875389562107871	0.952442388158424
0.614996274088914	0.707974346913818	0.87301165827773	0.886273688431515	0.928162939380067
0.578246681601207	0.69612898583005	0.764370148021781	0.894849334316417	0.801950375196804
0.641572780617794	0.71519993880128	0.8328098648221	0.917484800308487	0.93464946088471
0.606430634669867	0.692814101444993	0.879568571917555	0.905591514314664	0.909459828492318
0.64335050966627	0.775475661154251	0.859647128859835	0.904090116017776	0.920607476334095
0.615815272462224	0.693733283914832	0.830199994750571	0.811357467448463	0.942484387885876
0.650480436024225	0.729955089520504	0.900538401678914	0.906866967423656	0.957865595453506
0.676873201127973	0.703907674888793	0.830112690145018	0.837650256637586	0.925412385421811
0.590030354689299	0.698833408625741	0.848965034319472	0.879462974692158	0.946915652946874
0.66315917090545	0.71252668580118	0.890694072763842	0.900360473303465	0.936851342274514
0.557144720827598	0.725163992939073	0.887609232234773	0.895103447987275	0.935623198188941
0.62311444234824	0.686679697987587	0.891166789823502	0.78316881435243	0.770728001738745
0.618160091712295	0.706277079121443	0.825196241751816	0.859454832626549	0.920300962088184
0.614760652768348	0.688155144097975	0.817173662913036	0.796163943246248	0.960120575503746
0.616537133260013	0.633450276628913	0.872977919341452	0.909572743079405	0.954343522555521
0.656654373954824	0.747087214012654	0.904214038257537	0.885533986730252	0.930519397718937
0.674994455199244	0.73389987855777	0.882665145703625	0.926225370712855	0.932935710976137
0.608212059699437	0.67971313102894	0.886430698812419	0.898289319684522	0.929872518120924
0.603638441855734	0.669115836051237	0.837406003407331	0.795666911876454	0.890551312835827
0.675623743838228	0.670906864761248	0.848327449803317	0.880883004578034	0.847620971415261
0.620973700514239	0.713853206412258	0.855388977265265	0.915241310349028	0.942598764820231
0.62997874713095	0.684996121804216	0.881346706008077	0.905790360994249	0.969206058312283
0.630250224081039	0.644995121657765	0.804731691437124	0.862049855451769	0.929729735748823
0.627206807270995	0.69640875199937	0.87682147510368	0.885660070846952	0.94157959598486
0.605866644597257	0.706350598341159	0.792062941330154	0.889874062690451	0.90962875218805
0.644911554665954	0.692560254146713	0.890838526633435	0.903067774890818	0.934895711092482
0.614551770518068	0.674945973328511	0.840040341677678	0.877185908731049	0.917308046627165
0.582639925064585	0.705007642461231	0.836065371556032	0.867730820713786	0.922200145259641
0.609651423561724	0.702244006968883	0.867681883858426	0.868884990653148	0.92764330869789
0.545459090956398	0.713098495493048	0.885711685930319	0.890722563889197	0.923205237232892
0.544751646955605	0.713627688318862	0.840367633206006	0.87951282155449	0.833957000960762
0.598552310812812	0.718289975904522	0.855239617627272	0.891428232509496	0.945689986963362
0.628702006536683	0.717849110900466	0.860711634798719	0.911216375900152	0.879238996032736
0.641512875214795	0.703922654815195	0.882609126077418	0.902788979043997	0.771829535405205
0.583555007107069	0.682057723216815	0.861234133500031	0.886284873451733	0.955612666665287
0.589426702625158	0.689756207314559	0.845349632606009	0.875628245540577	0.918776431584213
0.630039454857974	0.702441016878755	0.814957287892354	0.899461782477994	0.89431694116228
0.607173238422241	0.667789372638362	0.840153072498367	0.886624396959066	0.900611793489127
0.627739649518321	0.81945134039328	0.869447126102528	0.875003825261632	0.914941659960545
0.623877813481845	0.674244302438666	0.85336177203806	0.893512238167734	0.977396001096983
0.604054292151401	0.690153173409672	0.824472613822914	0.881247968809126	0.880875666641586
0.639346895044548	0.69788210637338	0.872241742163114	0.785900405031942	0.908733863702723
0.580183054290587	0.699024465969945	0.878230122307163	0.857219374273588	0.923472703968238
0.596073463296639	0.695018093141333	0.870239292359454	0.881486748923222	0.892780949229807
0.591355993990467	0.666044985792802	0.840974299574379	0.897445474887091	0.903359778894852
0.635379265483739	0.679040068367058	0.823282157776032	0.866718291286214	0.916686771042274
0.622586331493036	0.733410040523495	0.847574290591719	0.896882427049574	0.978449284435214
0.664637300264352	0.710514087200592	0.884793513824955	0.866858065092919	0.929757177438791
0.660191516501553	0.696225519898183	0.710109397531956	0.77494146425453	0.914729705303403
0.587837404979859	0.715711478135285	0.852895011241693	0.839393533503796	0.96004616288895
0.643466843064259	0.69812625996852	0.837868190134915	0.944895330129456	0.960510357397737
0.691027213036863	0.713600592775243	0.860695115440285	0.839443478556372	0.927437138742049
0.635216663581518	0.643826269151801	0.864465102928949	0.889402564005344	0.93410412587661
0.642809939191183	0.810631159170356	0.845736770341956	0.875957178018001	0.925890518239029
0.677465030852232	0.823432636746725	0.859326926908951	0.87232368344044	0.941243997525412
0.599709928966661	0.661520427647891	0.927217475793859	0.895030758206896	0.900577821439997
0.640245154083249	0.70202666127727	0.870086002087149	0.884344808238991	0.967809386778673
0.595581971264792	0.639622475190928	0.821703674804691	0.77646846687626	0.957332911854768
0.595935104543937	0.685909096240274	0.827465898103947	0.895098999189845	0.952933737700813
0.619497569286425	0.729265330754233	0.866905189852443	0.900541077150638	0.930083704583239
0.61101171929992	0.68392567808234	0.87537342821833	0.8797072966719	0.9061560590094
0.619164717654411	0.697872012627832	0.848467267626263	0.871733145976454	0.882596742667997
0.580982363079096	0.731486071234191	0.879760719886519	0.873533853873624	0.934876233368641
0.629595546470197	0.718998440066222	0.889198430344826	0.80820757022065	0.919087318729787
0.612400572702068	0.665818114738732	0.866357711212258	0.903681178571075	0.896394022637485
0.639721333576055	0.810519809675983	0.882469677734926	0.865667230574251	0.93571878642049
0.59159960747785	0.72076676561704	0.869919402753404	0.901520884263533	0.943002118655443
0.665300072782139	0.668587058696417	0.825360692079671	0.916978841902249	0.942634219375985
0.611833501106563	0.699621750048433	0.840442321316874	0.877440947613085	0.941225216662846
0.650490364111454	0.682845337417796	0.856736612534013	0.862567585379976	0.930694398738091
0.585127872089717	0.70638005349271	0.785318180332153	0.86136457353204	0.959074579314317
0.615312374202006	0.704572502852834	0.8893511445352	0.901478098895276	0.953193091240812
0.631233352700288	0.679670537784119	0.820142595812844	0.885821040322127	0.942518953211855
0.578393744896103	0.712215690411483	0.863351609502936	0.916885613144181	0.778683630078695
0.620374807576384	0.699602541701125	0.850434805419313	0.891167646809691	0.952553000448591
0.613680844778169	0.689688188405431	0.843377299859283	0.844826374126694	0.848000895347791
0.662092628091264	0.710563689336795	0.800364174274758	0.885707902165599	0.927805842794469
0.679979920785916	0.699511423237757	0.867198115819832	0.900714624519665	0.885090059168112
0.653879133347339	0.664487575596252	0.904389902552724	0.860315512396802	0.927932172700565
0.630753135955632	0.708560708915432	0.828172504406961	0.89042135820055	0.939607369663667
0.605508613455341	0.768034434102527	0.807179215826185	0.871949255262415	0.846914465997294
0.623492171627873	0.683474540952045	0.917110529121032	0.862297582919224	0.87824026415581
0.604005423307811	0.699979384258332	0.793300878520221	0.818286277665896	0.932572017170152
0.670364915554111	0.682851191217504	0.878532433444213	0.865478573589067	0.966895169361934
0.62475227688361	0.802980167912117	0.865489369878319	0.910617172319578	0.910973219686183
0.66263166237398	0.714449645904843	0.839130090077764	0.842715336240211	0.937803901926632
0.618795003809118	0.695214694493818	0.850778162155031	0.876104478610729	0.975717082889501
0.646790527807162	0.701846019793017	0.820179269187579	0.888688231074358	0.940592801658813
0.616009115376974	0.78613790791136	0.813489642127203	0.882764576242528	0.910521539891162
0.594876655988273	0.805929802884363	0.870444045671693	0.884416910473586	0.936080708459675
0.6104966999392	0.792827442418028	0.851067024428561	0.739572029038296	0.90274106339913
0.608055410090818	0.783059867877531	0.851118082520741	0.865557408480767	0.931519499264689
0.704225242320935	0.788508654464747	0.860000856100983	0.792499880780703	0.909439521229614
0.661279075571161	0.793985740412393	0.856380211743407	0.921649064029895	0.888879409652413
0.595481236134059	0.746847047600315	0.83604645563134	0.898008938342271	0.939356269789984
0.630649434159037	0.790194564256727	0.909703294820618	0.857610723022424	0.963845381232004
0.656571798614282	0.747204186658354	0.858398804805057	0.89390335890761	0.96423082313989
0.74472315796681	0.682659453481207	0.878332684930333	0.840306933460182	0.928669603051908
0.618427873599954	0.819171616730135	0.764687625322183	0.847609458354669	0.78163653394109
0.679906253793409	0.816803344054014	0.885668779088596	0.841766346914096	0.925882227765538
0.655527815079892	0.782236497130205	0.858159687287506	0.863248518382877	0.901035925916745
0.668283267946499	0.708329099970472	0.860094361039212	0.847971966491987	0.914692049902839
0.623797242915147	0.777869939731399	0.854491709073282	0.780037888691109	0.930318742503761
0.669620338267331	0.817499111708077	0.838575312905023	0.86175165318299	0.954211046442965
0.652656984612149	0.830738234818019	0.868186309480056	0.789501212014512	0.924438137894597
0.594752070672288	0.817727226522094	0.851227800065426	0.881107101394834	0.968122246003749
0.62966167296461	0.789627323793679	0.910249019051983	0.859921353516418	0.92794865417081
0.572987519401353	0.799540229356263	0.855209232222011	0.854349677594876	0.908745289328182
0.642455766945751	0.758015968997097	0.910684994572703	0.826068987110956	0.753009584920657
0.563559061217024	0.819814736540205	0.828220917334944	0.886028706041437	0.905897403875886
0.595352412261217	0.762711092017811	0.886890601124817	0.786608746323279	0.938621298992103
0.650433750766769	0.766301625138862	0.899079280109071	0.832854891967235	0.931128315874694
0.63903859389412	0.672442763878826	0.877482675178172	0.878814598844536	0.912117901178267
0.691676790851032	0.688474966796351	0.814776214231477	0.838174512536363	0.912211863206442
0.69022606450893	0.813100467690098	0.91633434936285	0.859410730725419	0.920047810225968
0.653596453177787	0.799431203988722	0.840899281320156	0.820009136665745	0.86536968576809
0.534076815165774	0.763608291333597	0.847095538607052	0.850512263511391	0.844821664122243
0.647187047259193	0.795207288275374	0.902807854607618	0.833883287238554	0.934658565448637
0.643070868048264	0.758566887440572	0.858128842387949	0.83133730386982	0.950376156359658
0.653297844273047	0.726110665690393	0.820976191820816	0.83854857848469	0.924096333629366
0.610861921572465	0.837425601599583	0.856848895335943	0.830357646615995	0.926058606131565
0.638637699814637	0.794060814080099	0.84559524471936	0.844749290014932	0.907178535854854
0.62219233131408	0.795413378341509	0.913877610719189	0.823884273361233	0.922565026504888
0.606273674886965	0.75353518478803	0.89972203985093	0.83297988555363	0.909233009724228
0.652894382150332	0.822476385474104	0.89239760789853	0.898552207014062	0.934593975237248
0.59528072478715	0.828527848421039	0.868691539153172	0.821726691509052	0.916370640114816
0.596306023621767	0.744162199864771	0.843069884618966	0.841157040076221	0.897818050018654
0.639055921986452	0.736535123658445	0.890554600881282	0.820480206245616	0.81622354527726
0.652404273953144	0.775042201663131	0.88205485678333	0.846786383749348	0.936320513604561
0.659329493529837	0.805545972288982	0.888747017452337	0.848866038698016	0.875762724070523
0.58537904965527	0.789180423061116	0.860420495076398	0.858990013213071	0.763760148509743
0.666327910927571	0.796312922335241	0.861658444055267	0.870785350122097	0.92940037396641
0.665548136450381	0.771427846588214	0.882122419782492	0.8474464672499	0.913384861230252
0.605293020527125	0.811461565680287	0.852155831414248	0.855793693228948	0.894760511897497
0.685015825190681	0.796560298274114	0.886017861549582	0.852608568035307	0.886735218840166
0.669198154171137	0.68962243985903	0.866109254211097	0.843584737768352	0.901146155633448
0.581243606864685	0.802947625331964	0.890162579599904	0.873105025336992	0.946859808164041
0.617125729039166	0.784062462470737	0.88044489793042	0.851353851114282	0.881837871664294
0.715146206537746	0.791998929368214	0.899194361231124	0.836784107404814	0.898523737143974
0.656822070411753	0.776487657204953	0.866703844713068	0.872147270637383	0.924083198920012
0.623389408754607	0.7500663724528	0.846999902796773	0.850898303126313	0.908066810901057
0.647896493807	0.7695214232286	0.840862517576706	0.848637482642066	0.902925761197065
0.643807786034119	0.753056854213435	0.816375675702054	0.867613465540031	0.917226672352763
0.66162129609502	0.667899373270929	0.874498546537626	0.855389513195026	0.947799610226469
0.660609167293548	0.805165620816319	0.855959019889666	0.854336600652515	0.909910640626482
0.675906964398378	0.761130328037988	0.695589606895527	0.756552071742047	0.907156325960419
0.690710679931161	0.782879964346767	0.851160556834649	0.830126347109805	0.957022814481223
0.585096318668845	0.816786008616386	0.879115473301522	0.841835104852046	0.932252468811026
0.609768444618165	0.827276617010612	0.894875098466616	0.940041168800751	0.932945624938627
0.682524094181864	0.796749934100174	0.863769931211422	0.857336357061053	0.919947519033141
0.654738144428792	0.725055486625594	0.873569200265748	0.862347673646097	0.911104656173376
0.576214496185829	0.707349786831058	0.860670836241298	0.829181382521096	0.921233316956337
0.657530947020248	0.740272629022136	0.856929997719189	0.864929664049288	0.883470657191055
0.641072033275012	0.780380019868293	0.932660640985674	0.846638200153195	0.949141183787242
0.648186324627539	0.724920754123358	0.869839784479821	0.79595149396718	0.964775493713426
0.680684488161597	0.768429632379693	0.823616739321979	0.87484014430444	0.969247204027819
0.569353776332521	0.790763927179875	0.84494155450191	0.841938014466123	0.90690368885095
0.622942783861624	0.746212275335311	0.919438228391857	0.835201725009048	0.911697816474261
0.653570871680697	0.793754811826352	0.878309725176209	0.844349055630117	0.872726891385148
0.590815331926221	0.635728191227506	0.895739908503298	0.857198700409996	0.927222705046309
0.677837765448265	0.805731053574111	0.882144852392009	0.763783396909744	0.90914133560629
0.643246304582556	0.797112181876306	0.861445381880475	0.848178509097939	0.88711184169131
0.605043635423587	0.703057195692457	0.875103078629726	0.873681951104193	0.942635762364117
0.579932905028184	0.76081646786443	0.870842133724853	0.856746874137261	0.92170292899861
0.608527494906497	0.807825069625409	0.798363526902893	0.838387643856148	0.968083132057987
0.632802535788352	0.796641829608722	0.867959998899916	0.858767692011617	0.924167593720869
0.588072168945504	0.744720309477052	0.845916149852524	0.854587545222123	0.926623840754552
0.583295578166522	0.800670019120187	0.828014540878782	0.87890715864558	0.944889487214046
0.66101634516439	0.840932661758653	0.847127707132365	0.853849418696556	0.964835879833638
0.687006047812852	0.844670180724928	0.854331075703834	0.816019436263297	0.926186569888244
0.635842251542558	0.785767335666334	0.919325691420888	0.844352916278276	0.774924845327917
0.648050773328792	0.772092358520729	0.896001203416628	0.839695797942858	0.931087336883798
0.662872615799925	0.835617965029961	0.86803449114811	0.816088177265974	0.84381470971926
0.613846466254771	0.772167346311257	0.85414121303974	0.827397640664451	0.916084485509973
0.609904563350363	0.755766780534578	0.828566171702296	0.861659689073398	0.869505390684905
0.631255243194711	0.788119086092239	0.841325565030268	0.825631314865375	0.92186259448922
0.655301824765929	0.790347461084755	0.863082043005278	0.853208176287534	0.916766297808481
0.609849573595524	0.678395969928113	0.864961298137063	0.866668656114269	0.840036549463996
0.610211891864889	0.848678155581706	0.859153073420096	0.895778171178071	0.864452923945348
0.59071793214719	0.803436766040273	0.864499676543159	0.827219489262001	0.911519572932606
0.635420654631651	0.821292986960923	0.924563942278323	0.857167222890729	0.951240577026539
0.614543909445087	0.691753745823305	0.856784076650568	0.83721207496835	0.894926483541084
0.610586981271384	0.776246844437188	0.867919159468236	0.81716808113793	0.929132863845232
0.590740651503526	0.769938784876661	0.800396521485349	0.865885174186973	0.946568778011052
0.65324559802914	0.74929394470002	0.813100245786712	0.868405207634898	0.946716967060394
0.669026858256572	0.693192290263145	0.847197217898911	0.849731213271116	0.897601540490843
0.61847615256796	0.73055367466929	0.8927130940294	0.836410554634308	0.923552850871298
0.604767386686821	0.697212660546562	0.880422528622027	0.781955180352957	0.91085953516428
0.648472148594981	0.816170455458623	0.812397994613839	0.834954749025379	0.894046080527168
0.615194589145451	0.840396994868383	0.8783417683059	0.853940700677825	0.897141620461167
0.612063733064512	0.762866812519846	0.807894362256971	0.839836686880924	0.930836645516626
0.636233894129697	0.841118429309498	0.875628251743278	0.898481496366366	0.932491950297523
0.636583070967931	0.828004322017883	0.857506394649548	0.913677272675729	0.941209926970095
0.62656034183974	0.7012655966726	0.896891020707686	0.911976672911901	0.93595949989665
0.595735834858599	0.759512763066987	0.752266503387698	0.925104737906256	0.808002399112263
0.638664382663479	0.828772525135362	0.865441916027944	0.902244836692636	0.922626460515716
0.631952948933695	0.797825104106331	0.894221323014624	0.939770108901361	0.915779026543198
0.613334513571476	0.73483704856561	0.878882810408221	0.923226275849232	0.907608264495468
0.698012666944134	0.865850548110093	0.816069649356265	0.812845274573171	0.925853794256143
0.634986968262363	0.778924861016805	0.837671664857665	0.893619031898899	0.944550784227986
0.630845991591747	0.816467355054273	0.840624075673128	0.834324650146703	0.934897570539235
0.596138165576034	0.769250877654111	0.8550124208412	0.936656619183177	0.934542372646892
0.588456411813439	0.870278322893902	0.871202937085632	0.953023322286504	0.941110087121786
0.646443656368374	0.828666710712424	0.845115386227334	0.88158022282693	0.946679470591623
0.658985331769984	0.837701835199213	0.876462585609411	0.816534766255156	0.775896027064352
0.585384553776951	0.790727661227015	0.87501614683887	0.900974733253657	0.910949481058969
0.628512672823249	0.859804795817568	0.838253522824257	0.823085288453999	0.944029362910992
0.636937550624281	0.695897082738326	0.845077676683948	0.904262048446687	0.944620798982326
0.67519747620875	0.667471618636714	0.891539655640552	0.917686007305159	0.915261401192105
0.619918708928646	0.677303745907424	0.807915605083542	0.906257865838373	0.913997862493933
0.637555302030387	0.803738256453057	0.88101791978946	0.946176129715831	0.920431036023213
0.630269948331341	0.800645217654117	0.872061042642259	0.816382295386425	0.89370829272852
0.576747508393334	0.742800647468325	0.852161203926828	0.865570177148563	0.849652840391328
0.650318145053617	0.828120980316445	0.820425235080862	0.906129618704274	0.960588456243549
0.647271615310575	0.752640350089634	0.897267899276428	0.894101083988828	0.950530254497836
0.622755421603906	0.816909340174416	0.852301554859801	0.911865446388741	0.938155038630167
0.588555040067855	0.803355969516331	0.867172175287801	0.897664513504466	0.945642640163892
0.671015593486108	0.844105078783899	0.802319480158045	0.91460654967863	0.91372587516206
0.600110185321793	0.782726811729202	0.880541245752229	0.89373905480799	0.943485131773978
0.602475419219348	0.822502685952082	0.858934608063339	0.906916221957111	0.933252599661409
0.630472533502557	0.821863393778275	0.845168234972868	0.910267487453676	0.909742962511924
0.704725939353525	0.813195119370808	0.872590411667548	0.881464835390533	0.917425092396034
0.545067398202857	0.792542546596821	0.840891852959545	0.911742719030632	0.938777901158026
0.63347578117037	0.750227366602936	0.852696724827499	0.881191768646542	0.846817435126404
0.638488324226237	0.843312302074142	0.886055003480602	0.927629916136143	0.94157150659117
0.650678376162688	0.834200140546215	0.850345019809935	0.89213781949172	0.88576530211125
0.553625617942832	0.832012371723509	0.886365498299173	0.927079017008353	0.77912640165437
0.603865767632738	0.795669311782023	0.855552636789427	0.917596512040354	0.976955449061978
0.575112853089937	0.824005566076612	0.832267574644528	0.92529969439164	0.928119835101261
0.647000071713275	0.824568912188116	0.823686990720351	0.923378759208868	0.899642517622799
0.598065958867358	0.795001330559253	0.84977575464715	0.90609630313502	0.906624845354067
0.617645425663665	0.690151294648959	0.845400713196101	0.921590294727575	0.922088164182213
0.608207410919574	0.768835854408783	0.874321726864822	0.899211332079629	0.961004631978108
0.637485600112884	0.836521880698632	0.804347923210306	0.888023898555445	0.88682930596852
0.636008909638357	0.842974667443524	0.862644317879564	0.833011660656161	0.916413451001742
0.580981150963822	0.826171801781483	0.910735709894773	0.848001313916671	0.932070405400821
0.627929973044858	0.825132939243234	0.865695565369451	0.912344922720536	0.88667008763809
0.593071920649596	0.833560166009084	0.85139036997763	0.921393858645107	0.921531505836934
0.704620354466464	0.781738668890512	0.845332606098443	0.906113380908522	0.926410387708116
0.612916135526965	0.715166807388046	0.839112352908549	0.952861137857707	0.960067118986106
0.601761536888148	0.810784299309917	0.9289845640556	0.897630642772617	0.91399833473686
0.658476672076436	0.849977660297761	0.71360297881909	0.742625220341931	0.899424752993454
0.602929023154812	0.850123798815928	0.884954233179488	0.860374351043002	0.941269908029175
0.61650968724179	0.786652139997719	0.861324075525721	0.924940264353814	0.978424192385646
0.595002413910389	0.779598101581772	0.892261867477605	0.855434095322256	0.913266467233844
0.638360114891099	0.740973373103954	0.85022791658274	0.88039829993639	0.95345876184482
0.640206413778374	0.695054279138136	0.844612998203494	0.903921037570056	0.930231866526867
0.659884204064867	0.739985698114082	0.83884112340203	0.86946151950355	0.947744150508194
0.584734983406505	0.782663139764821	0.85781954660144	0.887517814835028	0.913635945504292
0.634298535280247	0.871408654104091	0.878916027730434	0.938438601213941	0.949178668338915
0.614681994041522	0.790611001437425	0.824743481430504	0.796109459600086	0.943472640724133
0.630381919885069	0.858161689121281	0.829280529409346	0.954785669737524	0.940809233227168
0.604812932635131	0.810429674900178	0.887306845593736	0.898652606544256	0.940068676068373
0.632268799529887	0.810250501268485	0.856532282460288	0.894165290294262	0.893150738427237
0.609906362709358	0.734655173513137	0.852765996171398	0.881463527268947	0.887168758410796
0.620117031550578	0.657718397329152	0.866343134773069	0.898974268426241	0.942163813287764
0.641666134355953	0.846437083612663	0.869237674603408	0.775795766661469	0.919554120733998
0.681475296132984	0.814581717667299	0.877393058110415	0.923286203241104	0.901166597931977
0.684336815070239	0.685391861659544	0.852668912174275	0.895450264751474	0.920529254554728
0.701098772218995	0.843305259173344	0.89039951664511	0.920190124927425	0.926623915561271
0.619567651074407	0.824228582098477	0.842806450606092	0.908167472722199	0.930827822090536
0.704093425429668	0.798165892093199	0.850547263098153	0.883002658675058	0.948643343251584
0.642363403993268	0.829745644058983	0.849246042098941	0.892749695418467	0.9382226126603
0.578633153756468	0.84405380911766	0.812051149422284	0.862538243124882	0.948761157137819
0.680666066342646	0.814364979470437	0.864269869675142	0.883052933583699	0.93941387748668
0.65394958790152	0.809255588611094	0.845220873792492	0.883940441183696	0.948047591889823
0.578589762186298	0.860365293359937	0.874481000131442	0.893372753982662	0.786079197929112
0.695336972104914	0.741377673391619	0.841690629817312	0.906291650446729	0.942241580206856
0.610614098145806	0.790688145681381	0.850851442878209	0.854404753467901	0.855147717409209
0.59660036874605	0.820770080171677	0.809593882020379	0.916459389040406	0.934401054769326
0.668062435864545	0.839845808589346	0.810588079131473	0.967786729232375	0.891179628785773
0.649465667350553	0.753170566856132	0.868038541095196	0.893362280821453	0.912023229126248
0.642642026485773	0.832029665446043	0.813120382253525	0.906572202836021	0.960588969951408
0.642759256935673	0.703224757312031	0.809201657848969	0.834228123930454	0.855937135707112
0.6562454066375	0.812015128558054	0.864145861480532	0.831298095826586	0.868087158128004
0.596272672573933	0.839348087830518	0.788687734881293	0.842344696412735	0.919598921202647
0.573244689435513	0.828823683402575	0.868351537804193	0.9178709151358	0.949537910214948
0.622386556691042	0.711953955843037	0.86929557208207	0.899825424097922	0.898764387339688
0.594587273382926	0.819536497132605	0.837707282491106	0.860403630054501	0.945573807033466
0.592947465689354	0.817251300394731	0.790038480483506	0.912566085942272	0.961029893217071
0.622174203612734	0.795224262745532	0.803008158142243	0.920416918065428	0.931234820813035
0.600601031698163	0.724346573599991	0.781012301780391	0.932543952410727	0.916729581386751
0.59694917993432	0.709692555094789	0.876124157816003	0.901394654522214	0.944541909107611
0.686836649037706	0.714469627323056	0.828816400499436	0.726053293448128	0.895556791434189
0.712740641337744	0.781834158906939	0.818383299330453	0.789434992032328	0.851532705858344
0.642663246780221	0.742066368416501	0.765398604160217	0.797208373146518	0.928440554728135
0.637855770647374	0.775215410067407	0.841975076544958	0.859115281863792	0.9174430998529
0.67458514151937	0.773100632679321	0.860343648252438	0.814685905095586	0.910277519887064
0.744727746290334	0.678916724804545	0.836578499243937	0.872175992864064	0.886903508871066
0.635652552359196	0.776563109554238	0.748037680471191	0.856773243474014	0.764385697639173
0.656241675779556	0.779261548089333	0.873157801166392	0.825539077178338	0.916722212640055
0.667065631132604	0.799650750469251	0.804287472307543	0.826646009641299	0.873438108390315
0.691081196215168	0.691291915145869	0.832954157480905	0.827236005382621	0.929508539842165
0.694104934103157	0.793960391676634	0.829891987109873	0.930139770348494	0.89351837066605
0.672734294769505	0.793145547536036	0.811722157264633	0.808178035744329	0.918050155003486
0.659191454864079	0.818159605698903	0.858825127274265	0.908120615020826	0.880644020239691
0.651015506424139	0.763531835516038	0.842811551728514	0.815688097407431	0.920851958315058
0.630004465509073	0.793520731183601	0.841674098630266	0.852024580442456	0.884323396639861
0.621794798110995	0.772401281208413	0.817342400577818	0.820229292902539	0.87020897383764
0.640773718519035	0.799534366151128	0.830978933598952	0.772181765235792	0.751692268572943
0.589682609020418	0.802044560188899	0.803533241544431	0.802634220539771	0.869749689359231
0.648562144461177	0.820998746792259	0.850860484860898	0.886773096290634	0.900808016451284
0.675431690451045	0.697126728261527	0.843712631071541	0.826757967351563	0.898716411744752
0.644883221517365	0.638308683935841	0.825665858322895	0.829243881399575	0.871006819218701
0.660039683849998	0.689351972597736	0.801236419430257	0.830518312285355	0.871857860038388
0.707603776223042	0.820262856918375	0.849512090297031	0.818623215852619	0.934721442734367
0.65761116411565	0.826383280868925	0.806964400574952	0.7864511071441	0.829724043116953
0.589372260385806	0.755925047555716	0.811606916328565	0.811789637077543	0.81346242056804
0.694275763872476	0.761934201589374	0.853742805403027	0.827160997352063	0.899951467691333
0.658351099037575	0.729134549972637	0.821529095184602	0.846559576192443	0.910190720889531
0.686575099724368	0.744980347007583	0.829453693579218	0.820796432561402	0.884993333217143
0.637905684215298	0.806130509643197	0.79244294812815	0.818502996710875	0.886509115433099
0.670396019108539	0.78354136686576	0.872774228567219	0.877354910161173	0.873942501716389
0.677810454725925	0.784442886021403	0.846617816667387	0.820048405991314	0.880352153332565
0.63488551893258	0.763670114896087	0.885266177848623	0.821341409767209	0.869808358720644
0.714871750267934	0.787466747185053	0.875491415987142	0.811287966410741	0.875340382587828
0.669892791702717	0.818408928996872	0.865364767225616	0.840419859103087	0.935026917976034
0.604419330646387	0.741140064474301	0.840331308048801	0.857750417916046	0.857741646525791
0.62469737890693	0.696257018298537	0.842279970138128	0.882701114337706	0.790782941398916
0.707381557006798	0.801428631111296	0.840388705730829	0.855503285344876	0.907177773762915
0.661332813401138	0.769720747843149	0.863746948673954	0.81363921451355	0.839613082586326
0.594953795314099	0.792928324821033	0.815767073073251	0.82223612772376	0.777979833979457
0.707367390342827	0.751165658756109	0.850747658515337	0.843541267552887	0.890301800718312
0.659360844071722	0.760236354082656	0.881853629753704	0.852768242293667	0.879156382549132
0.589508434356322	0.749662375180969	0.882910571085874	0.845015160644945	0.856265626947934
0.703554089719009	0.787513766707168	0.882196976801347	0.834926000430915	0.844730740138686
0.693143869269346	0.695638879523204	0.853793086625133	0.837395113914158	0.865392741276734
0.60081471793523	0.785929803630616	0.830814773837004	0.82240702715486	0.909864308212192
0.621978295426633	0.767930612066925	0.86055544848474	0.829745705844534	0.841945240724619
0.730709954545428	0.753890622510997	0.862836012674609	0.776126871405914	0.859476707618846
0.65966502943883	0.767662253104285	0.805874691370369	0.780534141011338	0.882186960456822
0.664345852784813	0.788291956346011	0.808442040123345	0.812628571481464	0.863682491491839
0.663030679900771	0.764735870197058	0.811343427188518	0.868507735211771	0.880536501560689
0.669210286491315	0.740073761010039	0.813013312592331	0.845697677665739	0.881925593872736
0.660119408609847	0.684389322627225	0.853291724569438	0.85125308710193	0.909374341411235
0.676619142405785	0.74463512944906	0.813713869350395	0.853684652651634	0.863498170426035
0.658245022147915	0.77827676254045	0.674567496079104	0.807915538988759	0.896309561840243
0.711220151932982	0.781975967039139	0.825829379469655	0.861424541827344	0.915268317229153
0.623627384095821	0.80263133497562	0.83835896004406	0.852661471952181	0.891565560750418
0.62155057082277	0.794013666763285	0.862398374594526	0.801801956148812	0.881202918484491
0.691259901849938	0.743543750972506	0.836178245076598	0.818360684595164	0.884982795829785
0.646799566477011	0.650891128442249	0.858511237778293	0.821683720593665	0.891808459409268
0.608742465872128	0.701950065171795	0.850416177352742	0.847670329780838	0.881530980182332
0.674964056658105	0.729151464181526	0.79738652669694	0.819601984084456	0.836412977101399
0.684945238977135	0.78789226641067	0.866676770415949	0.846104118063324	0.907121151794783
0.676369037075387	0.717972936210891	0.89372642442371	0.869638241213793	0.910072525435088
0.686906813366666	0.782669657775151	0.80461251210714	0.831006939288245	0.908105058806783
0.586986518780139	0.736899774276018	0.80058133596416	0.835602718100849	0.885614481603699
0.654281020399787	0.73374039936383	0.854114492835786	0.833481799462257	0.897972332770823
0.637956655850583	0.763569380511513	0.867625918978258	0.804301813701983	0.830511901183427
0.60025769432151	0.621286265484657	0.855292649698963	0.85577817091791	0.881782367641756
0.71076395226356	0.775332678465881	0.832401829634564	0.852230884953893	0.925517810498814
0.645730627089848	0.814329376145689	0.80906875663162	0.856521557017535	0.840391931022469
0.628130989315619	0.661173148646947	0.825062325201448	0.819959898219737	0.895004913482316
0.610410166507345	0.7807801022023	0.843851915803501	0.833166272838791	0.885886669338691
0.639749655518971	0.840177319495868	0.814603438017056	0.830587063513797	0.919345658772413
0.673637090212008	0.781543032450987	0.867034215777678	0.802255694188116	0.884259805947835
0.609983161646488	0.75956177594304	0.812492641386847	0.847967443083793	0.890479868251941
0.646339442060499	0.770689150905625	0.832678474658809	0.792796283486286	0.907581816483744
0.69518785898068	0.805400926369392	0.789727353887731	0.802998629782093	0.911738891407927
0.666485985845961	0.812611196037561	0.869437246933111	0.873166563054405	0.883557013499156
0.648790382326626	0.785363767893174	0.862430630483438	0.818220913246291	0.778697002960359
0.688199029353764	0.780469195521162	0.840914263712848	0.854500334619537	0.925710209174039
0.670630173334117	0.78430521633336	0.853121468579311	0.847785918026319	0.808964904853092
0.617778628614645	0.757065145888921	0.882614957956677	0.847565426628778	0.878694676019528
0.617571185620044	0.778706776708813	0.781388978004391	0.834995769933812	0.827808420008914
0.660350754624383	0.748959342483118	0.794065889791791	0.881733151152807	0.887179056982669
0.678428658801618	0.773764196640679	0.830757495219024	0.828144540410284	0.886446598785998
0.627185779656425	0.66940556905338	0.880698155612924	0.804072394282631	0.807388718163482
0.676785408658523	0.813203881483389	0.807725354027282	0.79319622530201	0.828812288112406
0.615483931657983	0.76620192939241	0.85866784941087	0.897836862939542	0.868355634491066
0.603861475492867	0.83643909996381	0.843178401267022	0.801662399526445	0.911759694879147
0.611411781729007	0.685917327616538	0.817322227729479	0.817904855657763	0.885653514778403
0.619028904744879	0.745441656450093	0.858486574789574	0.834548362031309	0.881512704713951
0.586232549437313	0.783522717348571	0.778448316885435	0.813936916605916	0.906250728906712
0.69508177678373	0.77404334090909	0.834509112662078	0.836512315616713	0.902552761455016
0.655537244945736	0.698359548117032	0.842283888739455	0.863533458464371	0.854157839987618
0.63549645693316	0.678828019306744	0.833663692521332	0.855299840066791	0.882408552539432
0.678510117852732	0.668478104437202	0.835435066322241	0.777000580289678	0.938830259710704
0.634199573454453	0.763798765799011	0.787480857046475	0.947966223471371	0.874457151566709
0.625919427383233	0.849932922990337	0.863062777662456	0.850404748250516	0.88673213196038
0.628186312801506	0.786107146956278	0.836482014709287	0.867855248328904	0.888224401169832
0.696412431697161	0.684082167139303	0.854748436582677	0.833641980886989	0.922262064245026
0.605048071652195	0.780128259178719	0.773174656819538	0.830742480052082	0.75949507399189
0.655260732155682	0.819789278711574	0.879818188584697	0.878776756847471	0.864578674921661
0.625321095907472	0.77201751617061	0.864908176790671	0.841286538078192	0.911308525524869
0.649750664005453	0.737017071800067	0.852200810066835	0.867519570734867	0.863543234851873
0.641409770780219	0.845082953639744	0.845566116449798	0.780082592677022	0.884390467239883
0.633366331031203	0.77239585011945	0.802617574711069	0.894950622038501	0.895694975121881
0.638387661270518	0.788716999595846	0.831610093317116	0.784550903734074	0.926993606731709
0.645623866795562	0.783285866676307	0.853246254791426	0.841747369820335	0.895185698673663
0.630263414999604	0.860437547889696	0.850678453009193	0.85292498917766	0.921292838065702
0.606882960427082	0.804811212920229	0.821772542314343	0.887377707867876	0.902934616618031
0.612860162224825	0.864672135436402	0.847587997063152	0.816354066465997	0.741152297878565
0.588886923495302	0.773532471330942	0.897452944009725	0.859641479883687	0.917646667655018
0.597222666535867	0.808962047285922	0.860743195897126	0.782478276638422	0.88268604148436
0.647786491137924	0.700654684328088	0.832539765533475	0.866205940857574	0.907934642967056
0.632741705203246	0.691870411091137	0.847017005591253	0.856980045884607	0.905387057495708
0.637486168850653	0.671418517854434	0.781431338848887	0.875265780938382	0.90260108851397
0.677206124100517	0.818911390285382	0.868387591164664	0.844288250275832	0.864964330810989
0.625655224634534	0.820049873492718	0.91196962606683	0.816109555518099	0.875885669743174
0.548548519332571	0.734899129748108	0.827531902937034	0.882749777611624	0.875962246896432
0.667849034008653	0.795938638994372	0.82608500452951	0.869998467571052	0.904826914418909
0.604770769782507	0.757809469716994	0.872493997773599	0.835015091020435	0.890816542781272
0.662931984755285	0.78533192645142	0.867006102464427	0.828729154954873	0.921194643557725
0.619362859887919	0.792010565611518	0.839990211009642	0.85517609565209	0.919566769218522
0.651458008172333	0.822383125259282	0.800028978294722	0.830279031059167	0.913379225324216
0.62041614185421	0.792672150239545	0.852948378077896	0.859101074953764	0.922456068013678
0.608917406044191	0.854489009615043	0.86688346102574	0.825678790802219	0.923868518675083
0.664162056152428	0.818602074560451	0.866243216337161	0.865402666051587	0.910169088537409
0.615446198727288	0.788636126965489	0.838745577996544	0.811463475552887	0.860937667932932
0.551299111370962	0.838737717052903	0.822548818906227	0.836771080767689	0.90784762658526
0.599567825600834	0.747911504362143	0.846908279919527	0.803660464369366	0.844938703820197
0.637310105944828	0.827613357679121	0.877534343676368	0.833039918001151	0.910853626105962
0.614271231692704	0.810542379419114	0.827750144745332	0.885110694947922	0.946207970664824
0.554895587051293	0.823184309964131	0.84194048888976	0.834261285814427	0.750997482796866
0.660897793708952	0.837002442338324	0.82818327957012	0.8680566716177	0.900441408958453
0.618878457688996	0.833855770017224	0.842527983143549	0.823143220857619	0.937919634201289
0.5794214571476	0.826916782111191	0.817575823440772	0.848313586089438	0.96785186848052
0.66091581438938	0.796543886900979	0.857724065764947	0.835783095443093	0.930820891088313
0.660453995989134	0.730020379075758	0.814552039818872	0.837658128772571	0.906046120845795
0.573818113277436	0.760933026029334	0.865390702290649	0.855766161327602	0.898227140323962
0.613714705026717	0.789055140691478	0.822042562390565	0.844928896744548	0.957460318091587
0.694920625051903	0.84109066328099	0.854010954408116	0.827843799592145	0.913476386733118
0.626638413654165	0.825876942778015	0.84882894650706	0.91170632024033	0.920341236315978
0.621028443649509	0.843852980381892	0.882607537866689	0.819587558594107	0.922609435916267
0.606073139085704	0.836524787477295	0.833944481198417	0.840683965442483	0.896232305173113
0.639322454300942	0.826364699948419	0.834584324915442	0.856814519105239	0.934779819353356
0.654719790590657	0.71814825257138	0.819084459125315	0.848791634450988	0.89191457936435
0.658316114916288	0.808465012727061	0.879076857507687	0.841712150316653	0.902104000886044
0.643668567067968	0.82992360678008	0.724849846600868	0.772088365191985	0.896087534317782
0.680572184593722	0.817034986259508	0.885403439666647	0.82677711637555	0.891849288397634
0.62960066753804	0.812729827603744	0.85040085408732	0.84056534595949	0.896292527959203
0.574854709092746	0.775717197486091	0.874662869555347	0.909408637899654	0.906451660443287
0.64753146213943	0.753319476773977	0.815779627214461	0.895759563360815	0.910136846128835
0.626174092044285	0.701165190837108	0.815723426762663	0.856283487523057	0.900032189222976
0.591885451966217	0.696732684557681	0.82431145644084	0.819925403219732	0.916656879217524
0.632736085698538	0.823050927026758	0.821326082858615	0.90312228426773	0.912693322874028
0.683008844322399	0.829467810739474	0.87171665335606	0.837190186252703	0.891478556678448
0.6077310318048	0.809652730780415	0.841120106714092	0.788575619149734	0.888966937481098
0.672003384459824	0.872532023321959	0.83414487339321	0.845940899904851	0.887760087163521
0.606736400055903	0.824674044427801	0.86947581849828	0.819565617981358	0.890235757037917
0.620952206289774	0.807214255632066	0.847719467149302	0.821314109689759	0.901202854603818
0.620712820882727	0.732230175631887	0.820527861546474	0.822048758811923	0.894015761724661
0.601725331202399	0.649174878029286	0.861281387984002	0.854686864144565	0.922865521079109
0.678517727023244	0.853608608079376	0.83694228212944	0.793808676648685	0.890233644077094
0.636068748009192	0.777651945008437	0.882173275742812	0.847637509111667	0.932266492071695
0.613742632835858	0.702670677997881	0.826199062750725	0.845429371234246	0.883377712310846
0.565239393957849	0.828768255166934	0.855120215874063	0.827145173507578	0.897281333300117
0.617148768158476	0.80472408478642	0.843327150137108	0.871518661673811	0.88848999121821
0.626356213570881	0.80885388566861	0.822575223863304	0.836201113672461	0.923994594683488
0.587434139561103	0.853137742754193	0.872523869220962	0.837502752920071	0.928186836046125
0.608049532900606	0.834332682188251	0.83144776863971	0.917166353458	0.899834235404338
0.62699043723311	0.812539947357323	0.834679483281537	0.894160270660022	0.885068722746213
0.63559783470205	0.786995898016852	0.811801763339508	0.809367924355529	0.91994502090422
0.623673760947172	0.835327499611761	0.861465579192608	0.883225137369433	0.757894589460615
0.668982810228806	0.726953756264979	0.855404013767678	0.841026978888495	0.874309352739632
0.61569382619271	0.80859714104889	0.821979587572378	0.807007312047097	0.896169262593832
0.578349087828805	0.831493527193176	0.827123667031123	0.816729703231725	0.931790636442624
0.608443355966032	0.839742592769801	0.791804258458016	0.851705901190974	0.917321504314685
0.60175477687189	0.753957959396239	0.834169620972069	0.817420623633484	0.916563586261749
0.614963156438829	0.853801867133835	0.848635021195322	0.827044651291019	0.912987666973876
0.583747964534484	0.731897783457174	0.827214018424339	0.89374237797475	0.89076890665597
0.65656717815106	0.791253776927794	0.83008690732883	0.94127773300914	0.861970450980427
0.608417919182683	0.839687083110691	0.806280095390543	0.82396738178081	0.90750649896364
0.621393397554279	0.820617940854439	0.859752220290997	0.819925294241837	0.892196320601767
0.635601355596921	0.719314709022947	0.895852374291036	0.870754162737044	0.887959210031758
0.580517431685134	0.815451623998374	0.824080674522865	0.812391352548483	0.922780775799609
0.587890388841796	0.830422807392753	0.781233848263022	0.857432643712603	0.895804600081994
0.665942716433178	0.787366993484039	0.794216933651532	0.846329158791706	0.896191918710153
0.627981835135352	0.71830097626444	0.785956065009332	0.830757763384741	0.945764617857036
0.605764116016159	0.720622480055349	0.896859297393026	0.834488886416879	0.922429678636938
0.610743686348621	0.710666767196357	0.847809162542385	0.793605787749335	0.868088108020677
0.676594704356098	0.734756731178129	0.826609953613107	0.859721293619213	0.935909266950615
0.631481820467884	0.753292106381264	0.794157093717483	0.855384894518589	0.94640646843426
0.633235955186008	0.712929914865229	0.806607172996594	0.842921173975339	0.912987237639449
0.622019940453029	0.786124578707438	0.735881241037829	0.823778638003539	0.794699547652655
0.63822725858489	0.735770450104346	0.781797471954382	0.883017748853227	0.965348697489575
0.693719689079123	0.784822356112189	0.834012421389958	0.828376981419719	0.891163680161359
0.620880950904164	0.692027505440173	0.81450795104392	0.853060736550848	0.921448553700839
0.580350695369325	0.758144946691866	0.775116764127716	0.790154161513254	0.936408867999329
0.673097087618145	0.809582258668038	0.859912158133094	0.89420959804452	0.94783294498302
0.639511892542996	0.774646269736161	0.802518002839333	0.792880993255988	0.907861068452842
0.579809404554368	0.787638817773874	0.817721185544837	0.823366693427078	0.937738914674221
0.600071391118464	0.791237586726995	0.837304114285128	0.8390457800584	0.925312272356051
0.58522444592036	0.752769338803584	0.854143433753293	0.877188436209527	0.915492603647073
0.598005475165461	0.75455311320753	0.84071517547232	0.810336507642337	0.77512989212665
0.585714008398066	0.766821475565235	0.784717306048327	0.837763284688679	0.902342213267018
0.641321133864869	0.733730024564209	0.786408911412563	0.780296696094213	0.942103797876304
0.730677568878215	0.682990653024237	0.846697339821774	0.858777788673365	0.937320171009259
0.584673037201497	0.675074389934432	0.850028938098236	0.860554215368085	0.917087685472511
0.609966349938668	0.681230112352674	0.892210797103903	0.892393233917224	0.916488139224742
0.597425745400164	0.785166989725807	0.829759651582921	0.828650629631498	0.949237256277578
0.658446767591045	0.770602445331395	0.783052007755101	0.806686039267509	0.863462809861891
0.545081916436098	0.737761781907994	0.797521647409899	0.870972449511223	0.832199195594459
0.63523805101866	0.736428894542974	0.816933127877758	0.861230939650494	0.9253279438927
0.574066364258304	0.784850680417585	0.824429334365886	0.847125601361223	0.959759658956209
0.70237737532222	0.695475712185923	0.767461235099893	0.814561499755502	0.906238485055026
0.588341499060248	0.785392982297807	0.854692225372579	0.84886072504578	0.919231053545842
0.580371584769442	0.77660026361833	0.778658554349994	0.832699049433051	0.900693035526468
0.58981787008908	0.764157018081924	0.830682832300647	0.851956682889556	0.918352151759787
0.595050115072015	0.786909137923194	0.800761580664016	0.817030076235408	0.902459199134717
0.622668194301407	0.750192257147058	0.796021902883181	0.852955751968194	0.917351960287484
0.578851821577577	0.770419868232914	0.801747921961696	0.818357879429558	0.941633485227595
0.555461282435834	0.791733595043855	0.850838027176698	0.848969156330447	0.899757692105347
0.551609941912424	0.774794583711301	0.805772116066342	0.811437123508497	0.81511430069422
0.626628135253815	0.753643109799264	0.81054336248738	0.820205899502551	0.927781285026664
0.622219278976807	0.752959363489989	0.803180975576412	0.900832085104378	0.865654107193961
0.546753413693852	0.807005916831929	0.826832446856087	0.821399743461221	0.778967100187526
0.592568655675262	0.711544687189772	0.796312025513655	0.853509611069465	0.93287539548161
0.57307204732883	0.794738640483187	0.789969458513309	0.819698799725711	0.902053686360919
0.620705297088276	0.724675600877968	0.784283323790769	0.85156364585684	0.883044513384234
0.633872988538691	0.795882785415825	0.782233507170075	0.83801017737871	0.883189319217218
0.612790340000704	0.705381989666941	0.814601140710244	0.826995832530702	0.893670915749328
0.608317125958318	0.746287111944622	0.845196939177048	0.848124214948668	0.952854037522441
0.63295222743813	0.734196089008644	0.793997133154307	0.841518066385636	0.869379815281428
0.637560549911405	0.732260972404555	0.813006541244925	0.812957229042129	0.897060431611591
0.662110051338709	0.752708492120593	0.828237715230577	0.900707685581309	0.908689600193588
0.620992535958853	0.747764889661769	0.81009435221836	0.814663489104474	0.887296486407294
0.612331694409847	0.729128489402174	0.791531233284892	0.841543827781013	0.891545438873565
0.630570819873547	0.737268172534284	0.790789997707593	0.842899012638021	0.899243803090819
0.670169579850076	0.642193746994381	0.804425432214939	0.838153428951341	0.95112031282181
0.593041716723532	0.737177298614169	0.814988136109699	0.852396587872878	0.915109846582518
0.57916867785114	0.771161753807845	0.703186551393197	0.778725631363503	0.939374048298406
0.618683726732661	0.75406497826214	0.805374211089968	0.825960124139553	0.944382613832462
0.648923534212699	0.805532609254646	0.815209884041911	0.840862902241869	0.932204690256749
0.547019800390005	0.772460266361161	0.802777807007758	0.919103004815019	0.912874075845193
0.64426287818539	0.73745148564342	0.820242418902664	0.891985742093033	0.923230458093111
0.655257180588158	0.662030017483911	0.79418519617568	0.869033727219062	0.907794146879289
0.569062016914947	0.681847378249008	0.808056911908944	0.83105319051569	0.915524379082748
0.583085232780544	0.716841863244994	0.890445410904123	0.890193296254656	0.885042065692929
0.576550573041908	0.752538763928096	0.825420024312259	0.830656537014562	0.959175658420845
0.598535562242252	0.711740522510483	0.780468171086079	0.788590171291142	0.946957512935071
0.683917222673177	0.771587053144806	0.798527014529721	0.831061617811413	0.950807776148136
0.635085866368021	0.773036555976012	0.84610018527646	0.825997476684153	0.903951833131158
0.632449419313517	0.731685174625271	0.824977645410969	0.819108462476451	0.932585761371916
0.681643998390488	0.767171950074155	0.796746650863031	0.806483843098711	0.870304500648238
0.588094516212164	0.614768501453895	0.818669188670287	0.856390158415632	0.924348318197048
0.612177385265191	0.763997930694487	0.826329484307841	0.804452623263192	0.93766512696988
0.620031288737091	0.766693959920563	0.81651470889455	0.856905763157883	0.883471723020161
0.578438173078752	0.675277485509402	0.817952714448983	0.857542366230531	0.926476875567189
0.559844345633034	0.804722586760445	0.801625081384213	0.828808202211919	0.92701805811322
0.662194927833125	0.770980178422624	0.811462394685774	0.866208520528492	0.936632004087434
0.622096193471527	0.782503700691303	0.815128671385489	0.828631112312852	0.919955711056128
0.629636696281686	0.796217165802704	0.809977055933778	0.846867890200303	0.911374406166829
0.669409625295634	0.756350313935452	0.777475045148798	0.906344418137861	0.935388967496905
0.609416620107541	0.756629376775847	0.870620700008635	0.899278553491358	0.948977225848349
0.623661906283744	0.744293730546281	0.787899896035379	0.819298243553765	0.918222858351576
0.664788248552139	0.765784470870242	0.815377180426226	0.894406082105939	0.790694471591339
0.632918447126116	0.779233350919096	0.816354037004944	0.840470299202743	0.968340592608901
0.578199758614915	0.751161668187008	0.800906946874706	0.822839545986272	0.839708603933874
0.556706040443	0.763698497852339	0.763093531591608	0.81376762090859	0.912225210991087
0.622489976611529	0.763598585610032	0.897054408962282	0.836757096366057	0.86872506437292
0.63038974015596	0.768142255149137	0.872397446673924	0.810787422572287	0.912036895376735
0.6290523435677	0.780196736470023	0.783058010727509	0.832285812052478	0.917800328590021
0.642289840104991	0.667539084991209	0.761433809845973	0.890803774929882	0.83955689614483
0.647053724325396	0.753072253006963	0.879938397587165	0.95464263376407	0.86227171398356
0.612422711144042	0.734143674008963	0.768743735592867	0.822074547169519	0.91588967168097
0.584550247742187	0.7714758477894	0.847560774764356	0.809075332599726	0.955209158160042
0.661504201716428	0.704366512262719	0.808242228033565	0.879866595113687	0.931906268166938
0.56526933974262	0.745485500937551	0.798969380388478	0.81707009625602	0.923893943018704
0.590288942779669	0.760192945481272	0.859917806551427	0.848576668884707	0.951947285821227
0.609561785885398	0.759116121239249	0.791949144106704	0.838922738906172	0.9336586208748
0.679301561363554	0.679234572310343	0.769029546055698	0.824860454219002	0.89264818396681
0.668363547232346	0.677968938053628	0.811390690672074	0.841938905771602	0.922644508409845
0.590207042223402	0.649526839952441	0.810769966862935	0.799336615601595	0.929462422183327
0.670641107110678	0.818784402774135	0.854191181430009	0.905093117833761	0.962778847961088
0.661888606578207	0.67919793531825	0.891402928367114	0.917867918896099	0.929317977615927
0.61073288732463	0.777693332475034	0.774948075865602	0.920788014207662	0.781710617047801
0.695011384928564	0.825453206775774	0.882290617619019	0.876413674539809	0.919814943573743
0.705164204625622	0.770693690301106	0.864175977157887	0.883265274468154	0.901559145482361
0.64756582543915	0.70902721510152	0.861274046004679	0.874733558276042	0.919044316355623
0.620357405276876	0.83259203841115	0.874637649275325	0.817959526746058	0.928961895868971
0.693623856693092	0.782193261888122	0.86422817255258	0.901132285459547	0.955698277458883
0.653519387675881	0.813771019045082	0.849679577139304	0.84608872745566	0.919837198485601
0.637535100672147	0.757904854155397	0.842431724067604	0.879472186086188	0.972401555419416
0.620617333274566	0.837815863617755	0.927399782657207	0.906690515793237	0.926865114049244
0.558578048357139	0.808013622871327	0.872525249774742	0.884920052556671	0.906620005729221
0.610510410950837	0.85595883170906	0.923578110385536	0.773097292353958	0.754250746714308
0.61184365912916	0.794809515311539	0.81842002060354	0.888777051558822	0.904462874476221
0.689630701781539	0.819596353701904	0.862540492793085	0.798830645569955	0.938629941684975
0.702361668403955	0.719825157477461	0.898068412214233	0.864687681606739	0.929738738940758
0.63552512125861	0.709862619665282	0.886142140975949	0.92151600765675	0.910468635708588
0.647498005528784	0.655711185047117	0.816953234280213	0.88482192353291	0.909031511996859
0.624551179839536	0.79171202428925	0.942845409869271	0.877104955073407	0.922939187066772
0.645243985327291	0.794503157869146	0.855463958699437	0.781779783398713	0.866134313762519
0.576364732833598	0.765056075383398	0.859179103888433	0.875537807480699	0.848036677169676
0.666047966854515	0.805621370346195	0.888427862834142	0.866642325155824	0.933362920782818
0.614354114839882	0.740610024000127	0.864283017089677	0.90937764513488	0.948558856161027
0.685071065960395	0.800572654091557	0.816178284594165	0.873978193324603	0.923438695600721
0.587249965055269	0.799248010336418	0.847121497601464	0.858884167110791	0.927045508999471
0.594307655969132	0.79812270821125	0.821106757391654	0.942266164274233	0.905725249305379
0.608058024415593	0.815843773755399	0.931863077514671	0.855726443486229	0.919921443312017
0.596116637205808	0.833713567764615	0.885821280415	0.867314269905411	0.908807258336004
0.628988234043708	0.833843529609106	0.890338466409408	0.905930086601672	0.929055925671258
0.609199889359652	0.816134389877941	0.882245981727257	0.919382734972643	0.917591146771261
0.589527429954112	0.809298695652471	0.849668263762123	0.908258609047589	0.894915341602051
0.572927616539005	0.768387306479248	0.884057834293789	0.90637180389784	0.817748780611984
0.644625485787125	0.846101255369014	0.876896475026371	0.922112358333501	0.93869957522139
0.680800603773672	0.810321607108112	0.897724197829893	0.89425029596977	0.871652451490142
0.577280252220797	0.809280790324431	0.865973857484367	0.876097801862443	0.766578093724633
0.598975759106131	0.819165005279573	0.875484997620224	0.920054120342641	0.927722590657636
0.612642224093823	0.819292158472244	0.903929798282425	0.919473897484933	0.91209807260089
0.642871210367976	0.855686884610401	0.842640796771724	0.902456818097493	0.896619357731731
0.674491628562454	0.764537464178712	0.899098443234047	0.894718518817362	0.884652021920388
0.654157945650593	0.693298508553081	0.880295463200862	0.88914700683618	0.904469644139691
0.644195698262075	0.815097434994138	0.870470713475984	0.903068689471859	0.947006863294112
0.63111829866086	0.790220376499045	0.872565530750078	0.898468261116889	0.879512087941983
0.660453860433239	0.859860419791266	0.915444920193943	0.788249500016049	0.899519408489905
0.663605220051692	0.845701911173761	0.881183546186666	0.805165933908574	0.926787765603578
0.62506371372544	0.845610534200139	0.868514131924188	0.872540650080475	0.91279181539452
0.645814586093272	0.838854074506435	0.850264840403254	0.914985517345915	0.904403330476287
0.641401108708437	0.829685769406607	0.808279541849252	0.939150070320285	0.918914582733069
0.670147763681345	0.703371579363688	0.887320249293608	0.90837162169601	0.946236856455611
0.621364969937698	0.821669807682714	0.877095309167303	0.961577176244298	0.905907450230086
0.638954398998416	0.832047856454127	0.682145364247194	0.750499774922686	0.905739294723677
0.649021413528969	0.853120659311361	0.853164661792656	0.869243593191021	0.954590350832029
0.691987470719378	0.774775286095261	0.852123615422364	0.899125495082378	0.929854381901133
0.619468242543587	0.763529221914496	0.90182607042321	0.864155967249717	0.933237846014254
0.706042782400837	0.741752454296358	0.872993685673562	0.891727454178417	0.918333772286214
0.667043536892525	0.716797572811548	0.870342781673684	0.907173753776204	0.913797022910867
0.592324269287176	0.692270831228317	0.866323124947891	0.918793709200794	0.924616882851649
0.615532354997112	0.836497252211918	0.882577182597515	0.894220292092974	0.881160044065433
0.622971990304339	0.844995172746727	0.931962042707056	0.901460033030559	0.946895424859468
0.661398221880139	0.788844456653767	0.867932961884279	0.811214670783288	0.962373192267564
0.684498765339646	0.841642156014309	0.838676431777156	0.895980256352229	0.964463302104117
0.571748494487378	0.815123473776336	0.845862248093955	0.880249154173564	0.910672385284029
0.62468888186529	0.834904408194768	0.932302623107882	0.906724165984881	0.904036184147218
0.689650472488695	0.7456395658159	0.878294403067609	0.8634780765772	0.872228619707294
0.549154928397071	0.655982252494791	0.918443446610822	0.9711707391048	0.923576974692911
0.63591788568361	0.836238082623114	0.911141507258465	0.779900299266552	0.914836280832479
0.636367049041371	0.786067119892463	0.88051294397484	0.911720949900192	0.886278803537759
0.629417188799094	0.716674427263846	0.902609075055269	0.915316356364393	0.93985713556251
0.597297075291475	0.814489285416859	0.875022472037123	0.890193433198635	0.920009871449779
0.663210811833693	0.790528392916213	0.807148405466828	0.870409230626528	0.971245460857932
0.612559470773909	0.807591132953752	0.854936815198884	0.88152779913173	0.92241068015767
0.645732929543925	0.818047300426723	0.860310540947196	0.953239329370428	0.926243928224356
0.643598971344822	0.824609966831155	0.821787763755583	0.818538467130045	0.940034714823181
0.658740678921131	0.820401031077789	0.84580996933284	0.884032169141003	0.965769890782878
0.679044994170293	0.802189870845796	0.846401924174581	0.886472047826021	0.926861823922872
0.677698955368932	0.849485616181554	0.91334600294739	0.89039241593222	0.771739560777202
0.624237632541868	0.730698979000414	0.887226281063516	0.904260080382617	0.93009067026311
0.649436011643912	0.797537740989231	0.862157498539048	0.883318548462564	0.839054095075383
0.616401248883138	0.849924958117923	0.835939319768066	0.88166547095328	0.916233271056815
0.658779242526356	0.818577690820321	0.82849871658318	0.897103959013557	0.868774241148986
0.721887546718187	0.759641944540585	0.842182208027197	0.863718949115414	0.923223754802764
0.688205488625485	0.83449182059814	0.879167483871469	0.87959557776289	0.918158647482587
0.674047742578411	0.714344845688316	0.855825343860285	0.811242969667093	0.838507790664992
0.659452009460452	0.8118670215769	0.873745265108676	0.855109533417202	0.862162571120326
0.651772983163807	0.859805471790716	0.833624771941413	0.861152724630444	0.90900261915634
0.609405619688956	0.810466054184903	0.919282961872982	0.86206587054461	0.948407113979112
0.67892488548451	0.717852089731843	0.882424516359147	0.868772587451617	0.892099061576476
0.574742106955415	0.802502461429596	0.862936847681395	0.888143075616982	0.926697214600631
0.592792172184571	0.831310353077694	0.813022525651144	0.889487695456562	0.944717370355128
0.636948066630783	0.766030769760055	0.808634429380264	0.897350956698224	0.94734218719815
0.700807574227067	0.699699161487883	0.851273584799467	0.928670452590084	0.895813497433587
0.662779293273975	0.730387161536359	0.923174450063319	0.905613153330235	0.922417627945043
0.635717800930666	0.726853321638841	0.888613685811828	0.741105938438354	0.920070683468049
0.684113725834369	0.68772205269019	0.85900252513318	0.885808358854657	0.925771102663757
0.584256180851526	0.761883833276082	0.744979811829488	0.894776269572875	0.788453346044136
0.647227000475534	0.79310496259967	0.852330729295048	0.89520254012134	0.933809755948563
0.643741159231444	0.775034444904969	0.842532160554962	0.91077181557029	0.911804420583919
0.611806121752763	0.703134627928967	0.890390055085287	0.876848356409786	0.928786640528006
0.632913537083348	0.811543026328645	0.801842729293547	0.789682719808819	0.935148825286722
0.672039286429537	0.788689648151467	0.837313107169384	0.913788798729217	0.952923774159061
0.655952078826972	0.792938134917737	0.892465040301718	0.808259484126085	0.923349515913021
0.617575100218597	0.742123012112219	0.859488053878475	0.929534204604161	0.967432532009592
0.57909424605027	0.8262361567112	0.851271846439786	0.901268363898665	0.940994749319808
0.55322295585349	0.82612870479034	0.830423702918024	0.89415335427363	0.918665821424322
0.582467964745766	0.816541842289336	0.847983942367872	0.788031325416731	0.75879713765933
0.593593824612708	0.79759557137173	0.84800666824045	0.943114910057525	0.905419727206652
0.642447180926181	0.820361302229994	0.83931631005111	0.800816882117572	0.948322550794083
0.67258582915779	0.676366430175841	0.854270687191137	0.861235519904365	0.94383696743728
0.643756423684127	0.670136567425543	0.859363384073747	0.938311836413269	0.924130600506797
0.62967480342983	0.65927352702251	0.829106482792234	0.886028313758933	0.920940237481822
0.648348015368257	0.784375873654767	0.855462171839644	0.916220714179372	0.933422380562403
0.648612929127263	0.778464214262198	0.847129102794439	0.792946821617012	0.873207459051347
0.541569799016399	0.774853126457069	0.869534057364314	0.877138188477015	0.841508856321976
0.7086746216449	0.786035167041175	0.822348159567104	0.86837027405635	0.932952651042311
0.685103312303722	0.736926160333192	0.85793343672979	0.884698634660368	0.958561492385854
0.685078795297359	0.754539632927627	0.889884001102654	0.885087990125476	0.925104769106365
0.577797951044024	0.783803718018377	0.844791798636652	0.858947829251997	0.939908790524149
0.602216040829523	0.791498360201808	0.85501445664044	0.888071430209893	0.915796437978269
0.587839908152547	0.8081595069336	0.842356519809423	0.854526488647815	0.937431219042845
0.570128576129793	0.775732528142878	0.909285403271654	0.883735936336905	0.906793370433692
0.6476909302715	0.787469270550586	0.885893818237799	0.967913039850874	0.944431186474761
0.634475150299395	0.811671794751517	0.915138238885734	0.867528708469786	0.925746777625017
0.561699657521185	0.77950870027508	0.861616988218945	0.887951675842959	0.90546182030737
0.581283375323635	0.783026624208168	0.837191016507024	0.866378389182818	0.822411391883134
0.645148155360779	0.840197106818836	0.89029160315996	0.885648103968157	0.931956136966714
0.698912787496854	0.824997435126676	0.88019366051846	0.892865060497583	0.879261910597046
0.531883817922145	0.797207473624646	0.852537746284176	0.912019517182204	0.763460999020177
0.633827131590454	0.785373553577542	0.898096855155794	0.912723304798485	0.942282049321561
0.579684784643656	0.791193334250883	0.851475828189929	0.886328050773281	0.916400030862119
0.606025735478905	0.789324546431273	0.875082938558285	0.91883200693698	0.893987605025451
0.666987665412331	0.747815510589005	0.880662924356074	0.925469424562748	0.898339199810847
0.617499157106416	0.673212745820515	0.889907790583042	0.897346322918657	0.908390626262893
0.6118992094754	0.790897653593049	0.877182321253871	0.937005604162808	0.95879665264897
0.609683368944261	0.798728809550457	0.845112140332131	0.908481575159957	0.880196313379168
0.683754240391323	0.80208880361341	0.849802248766437	0.800183240610656	0.904091652213018
0.638665416277119	0.837547029948108	0.839596975348439	0.822651852091057	0.921498621915567
0.614831251432601	0.793850066057933	0.821287424074771	0.921643881044592	0.906749316784044
0.611894379081112	0.7986626146653	0.865260678944849	0.885885715498895	0.902652492024674
0.628090260884239	0.795417901267403	0.794497264962353	0.905432088592106	0.913292315287005
0.680708153872926	0.696179366049825	0.863574589826201	0.901300357523555	0.95788240724433
0.605591469416251	0.798321375993541	0.858635006372394	0.900495170955667	0.916346068797838
0.655760808102545	0.828667256218554	0.682890935773271	0.72642780405515	0.919302862730934
0.651210314946667	0.839504544238807	0.849554053088272	0.857662311525248	0.949841494705968
0.666230037058064	0.756901716841062	0.880956168658231	0.887008652716111	0.943074526358423
0.600723319970343	0.721855688072403	0.886866704409573	0.880591554130438	0.943453360458424
0.709988430177778	0.723424661058992	0.834366701836539	0.894119152697071	0.929213121842265
0.632020497867622	0.690557867765664	0.867184020252871	0.916308039196233	0.912565524455789
0.591946586829609	0.708250074927091	0.881588613066936	0.880959332711612	0.932971707261532
0.596718938832546	0.804122129025515	0.821441839270462	0.891156948950945	0.891978868398839
0.635883763304615	0.85375114706968	0.859205361550216	0.889057220012238	0.957881799541536
0.677219696972659	0.746844185665148	0.856490227456284	0.801674002330238	0.97433029889779
0.678463356126855	0.814733193008876	0.797723252039637	0.925996323619497	0.974864085941174
0.54515686623084	0.785643953281882	0.844682368597334	0.906031766111499	0.916603651878349
0.603428892296967	0.798334742756662	0.845265515996281	0.880117700496564	0.906985677011081
0.662053051179586	0.735493540846995	0.857500503446479	0.904537736321041	0.880025462324771
0.57182692940793	0.657505559215005	0.859430380134682	0.90107434813466	0.936686637744578
0.606724686863587	0.793451933111079	0.844951778884114	0.753488683263055	0.909792447750411
0.610887788156695	0.805398054351562	0.827095742765621	0.899592041967066	0.894334613527618
0.597205876790578	0.68514278538003	0.860943814370619	0.935055008520968	0.94547833042009
0.597727087151116	0.840886561680134	0.864895694349713	0.919881241764667	0.93059601322665
0.626764704512554	0.789628180701049	0.834655006559159	0.869146625938292	0.963848489369934
0.611567588750011	0.813883881376877	0.897803754313541	0.927324363890089	0.936151959368334
0.625625598851734	0.775425736197532	0.832415725961368	0.894817847514587	0.925799344323719
0.64817635633011	0.800081778177056	0.820309901117811	0.836057532949	0.936644106911342
0.664389643329503	0.777939062454226	0.849568570694282	0.898908651406244	0.973547062518336
0.698039136935973	0.786295772275809	0.867450555975525	0.859271793880127	0.937315517054369
0.647034613848618	0.84913032485756	0.855005511552626	0.886171809679733	0.769372764484089
0.650265473577393	0.753851152368199	0.840290641782873	0.893790981701022	0.941877655141421
0.60361462702191	0.754075866586459	0.880499398875884	0.848910879943144	0.852338078265897
0.58547068447239	0.839077791835379	0.876851673058557	0.872653916346052	0.927894257544169
0.640698072438244	0.781503366313307	0.810420784870116	0.907358140283156	0.880448443959016
0.671264380518497	0.738720427326712	0.850701107808656	0.857560381860109	0.918545816359967
0.698447052311131	0.823249921777272	0.802234391153167	0.919735845985826	0.925875404471294
0.652933160936372	0.664434622022504	0.843502244974401	0.819053297716754	0.848301279483218
0.654390179931524	0.784493912071035	0.838008120174528	0.851001635038633	0.869986252768133
0.639255013417446	0.81635835492615	0.834718461865184	0.847572922943056	0.920493485867858
0.551069358048641	0.784035270920234	0.860627144351674	0.923243056645971	0.963019538132896
0.699524418289209	0.71307531922947	0.83247623669283	0.890308779736364	0.907162977101742
0.554830813426683	0.755102310994705	0.876940145835701	0.848523008388019	0.938034101734248
0.561291708890148	0.823554881466464	0.783457231401743	0.936768244179995	0.957349221557836
0.616052179367619	0.78728497300005	0.817692301461457	0.930385610879816	0.956215049418361
0.653458527546631	0.682159270342397	0.797281719888822	0.892420371668821	0.90734682575605
0.643249017981368	0.708279568347252	0.82961605811206	0.894107332940478	0.936180198306046
0.626206376418112	0.704280120058609	0.827479268273687	0.733850267272885	0.910404560863813
0.649752298754078	0.684957447830668	0.747769455286147	0.915564335784255	0.79359425113983
0.684274993857742	0.688658552623894	0.88862741969313	0.896030941393616	0.901763904520336
0.668245776073875	0.717959866997867	0.863476701733021	0.893302377539244	0.931314433170166
0.682483715320009	0.685137768366476	0.85209708123195	0.902387633312799	0.889135441760157
0.656778044363356	0.690100997453776	0.825297561376817	0.854416182763418	0.907804785386254
0.678363385055109	0.715967743403818	0.828225744190825	0.878386906499522	0.942681518725353
0.6594456258908	0.695184047794956	0.861273117011522	0.872095896305587	0.965256696307447
0.642132543279515	0.687609095293058	0.842727947766161	0.885343366538063	0.934777756845199
0.6592358966359	0.722849023232581	0.893968017447979	0.93523348039053	0.963171237510133
0.598127744403354	0.693598439325632	0.858977660980027	0.891861274874762	0.912478582913878
0.623636051428005	0.685206835274605	0.897751229270784	0.793644207063653	0.76086876527579
0.581469562852523	0.690642634296177	0.856634949315434	0.872472249337409	0.904004963499944
0.617770151443228	0.691097317184316	0.867251192963365	0.828126292153769	0.923445812034586
0.683652786030535	0.623232312768211	0.866791540119894	0.897681858233449	0.925411140785611
0.648662902046135	0.62227533770334	0.871614077066079	0.89884761739729	0.899876803914219
0.699623732333381	0.633447390173246	0.805411301777475	0.905731983119994	0.894335149855711
0.710826550976295	0.703932468571922	0.894632911726716	0.884215870934867	0.894909699223912
0.664660709823076	0.697898432902915	0.866209541153059	0.796041690044496	0.867437602440517
0.543846800467712	0.661710730094941	0.868177289613737	0.878560738901066	0.881718295500852
0.68115046643625	0.69319049665832	0.85677856355301	0.894676692700045	0.943965549544743
0.64596350059859	0.650391944618897	0.875619142223494	0.906706926479137	0.930894311684054
0.683412146907161	0.643108304635657	0.823730963844488	0.896597180707904	0.964407046964812
0.612156468649248	0.686023115743602	0.875225014468363	0.900196757625972	0.964360382440818
0.65725628668125	0.692478593640274	0.836161992581862	0.939422975483901	0.935956916513683
0.619697765553892	0.673897190783623	0.907251857835401	0.891386407634445	0.965206520343704
0.637339567979887	0.682574073931965	0.880441243478712	0.894424758336636	0.915710487092182
0.697851704289872	0.685564967076549	0.87275560031329	0.882544160655361	0.896144831622711
0.626106056342961	0.695890586363932	0.884269823004435	0.893492027299945	0.891629194885689
0.590957565023043	0.72269205906839	0.834941460793962	0.949773695008575	0.896485811123389
0.63759093688459	0.688982569616177	0.878609709475694	0.911690427966493	0.846422871540486
0.676543721343673	0.697528938750876	0.887307542389795	0.910350653020629	0.93978042048614
0.676624024721692	0.701924280254788	0.889549880451833	0.88775598943618	0.911293535462886
0.584437576704226	0.7021232990653	0.85595363492779	0.881841288813802	0.779670959477481
0.672731023489804	0.658029090134141	0.878280721568229	0.921847602241238	0.933761669501557
0.667799113320367	0.696088924494436	0.855339584844739	0.919263282170631	0.953462524841006
0.60898320271444	0.677438121987422	0.820048896492072	0.922993856544002	0.926706399285903
0.710912880074404	0.679975373402741	0.88215491749759	0.903049460472155	0.925168289884348
0.680422631157669	0.703987616275113	0.850500164011091	0.918817263645326	0.934794105399763
0.616023006731948	0.661946679709875	0.879752684240552	0.881849416395639	0.933350435216671
0.654701524434941	0.702681504815607	0.832085819937518	0.898984513253778	0.922078106845929
0.736090628436113	0.68292823891976	0.88161383733638	0.796738928904409	0.937567213168584
0.684244846123777	0.67154021030701	0.876797865520584	0.824106044024175	0.966911056195155
0.643650144392232	0.698456094724847	0.861124827483124	0.882234739658495	0.896707851208367
0.652173928599616	0.667277083527869	0.8553485848265	0.955568907838289	0.922580953029633
0.662582489092312	0.657413249033144	0.835384561804492	0.910732026652285	0.961266010531928
0.681074852945182	0.64064736189457	0.852302145952764	0.935780898823366	0.930600433662208
0.686553878303484	0.704158724020074	0.9078415557707	0.912090958887924	0.899794983450491
0.681751553479233	0.7102206793485	0.696931826083656	0.765524813413032	0.879627909762557
0.735620013489857	0.688035096732649	0.863007690144933	0.87481512267868	0.940558170421656
0.613131519621433	0.716145768017813	0.862364906171514	0.913045036090987	0.937536133810889
0.616376418454484	0.719142953971752	0.910697752467699	0.844981795500812	0.895254986590727
0.726693540638659	0.629423548275625	0.848340856652583	0.890329572673328	0.929487583264904
0.663266737024405	0.663822945314008	0.861367467297709	0.901767787484173	0.918358892808413
0.583151182258129	0.698889494154465	0.837143333658342	0.894328386705811	0.962917017104364
0.662532098767286	0.65195373008274	0.846922158100302	0.888255511022651	0.905646760122598
0.644729934654313	0.682308792184672	0.8956316077092	0.935631874390605	0.930693631763337
0.685449299091177	0.649437457262225	0.842728131004051	0.812027854364941	0.924356955268193
0.715121678705908	0.700197326370978	0.837963084064972	0.901401570450089	0.926080230005009
0.584108428056622	0.702202702314696	0.872787265257677	0.897577617194457	0.913797026774122
0.622100219738854	0.655415268304475	0.881148643661885	0.889477059706583	0.881375853521965
0.668467252581062	0.677688567243844	0.886752712948676	0.851711661294989	0.913937395512556
0.599785277942449	0.615372284790064	0.887514658196492	0.913845714856342	0.966410268989218
0.675385388126081	0.712079552953843	0.894405488427776	0.806025672224141	0.907188789129953
0.687927985095123	0.690948371759284	0.861723003566235	0.938648548007547	0.924432193231884
0.627104072478114	0.668468146959171	0.860427884784846	0.893519364758868	0.906342581523115
0.591640225135818	0.730615787419703	0.921925208197447	0.903141739827095	0.905121258055299
0.633447085777173	0.686019055501118	0.82036306264463	0.896837244960745	0.933531470721791
0.640105617858457	0.683124273993607	0.845034981737493	0.865073173463849	0.966328511632884
0.608607442041504	0.690092668957867	0.843688703078013	0.912502637328219	0.974405048516623
0.62535261253912	0.717195523889965	0.838403060906656	0.843505895051356	0.931900283402319
0.67347298665583	0.684574473666617	0.874246566005761	0.87545739846837	0.926076388880091
0.682919192252951	0.666336460662014	0.872971133574733	0.919187369707439	0.96381954677535
0.671837835645242	0.693142860962997	0.90090687463053	0.891213085808389	0.791860551277197
0.668394839820402	0.693952151730288	0.842711623765217	0.935463756565494	0.910736541893013
0.666535991533368	0.676097762194116	0.883479749383922	0.886433506355265	0.872810655204167
0.609841077333459	0.685035348414255	0.831234247166244	0.906377944703631	0.948860715574164
0.62033572281066	0.705578442235874	0.801017095228967	0.914832659169259	0.909664474273718
0.658307076617913	0.647738247773595	0.872102298220347	0.895738155998094	0.901300075216014
0.66218645040753	0.694742622312395	0.828577056465234	0.895320536333418	0.928811248834293
0.628873720201444	0.675911707855833	0.837279846537803	0.826760272696593	0.870060166718648
0.667803364091818	0.673919489679408	0.873779766774581	0.841485578565501	0.853628472712802
0.613025834637129	0.680208516814101	0.807334477145163	0.861001837761039	0.90317924934327
0.629670524365844	0.693764142750959	0.890043786061798	0.873796961892814	0.928274927664738
0.628929248414417	0.701878613397931	0.849645531991164	0.895854944145754	0.876654507464775
0.592437137883402	0.728217186734051	0.862965056254244	0.880786926836642	0.968176246927061
0.608844468745626	0.678269941843258	0.791382090719871	0.893042108425463	0.933271062604711
0.660070412790634	0.696915223929834	0.795740793363979	0.905200494258014	0.92010843092706
0.685561219470374	0.678540917948714	0.80630454653185	0.921116492613516	0.931249311238255
0.628436558330462	0.667415389815282	0.864707201782038	0.936221690564279	0.963545832332916
0.637927327681065	0.659927528786737	0.858572706320593	0.740613529478571	0.898505660001464
0.613982006767341	0.786674877437769	0.741587699606095	0.874675161618937	0.789774599227211
0.629800600984267	0.77539211244624	0.763675852353804	0.928651911349907	0.78280521306317
0.612770218439693	0.699246320296832	0.791141350804782	0.901407353665821	0.773769208080968
0.614439229986567	0.753347033110919	0.760581470537198	0.824954706891138	0.786036775447443
0.614578739989274	0.841284042427876	0.782051762029513	0.863240053872274	0.789652007090273
0.617575610608357	0.823822084958363	0.750170305251221	0.85952233839255	0.786975331919749
0.54515618926032	0.797467979413309	0.784589737527406	0.90853508884082	0.780296709747553
0.632436659707189	0.7823390825421	0.756201275086603	0.930360425783564	0.796772303194508
0.582401906436771	0.763972345575258	0.763913242518352	0.878790126928274	0.790163157428413
0.608385270251836	0.762966478424633	0.787852885759273	0.808992010057171	0.93290709751658
0.573391836971236	0.804585806226102	0.752876829600003	0.878719055626211	0.762384831245562
0.584168012087695	0.746642138438309	0.741984429330168	0.829025379845678	0.793912465049841
0.655775060755042	0.741872712719721	0.744789970631773	0.893831774550237	0.793146493277974
0.56680079830998	0.664233761015345	0.774995664506664	0.889701848893321	0.76958422819291
0.614997918577221	0.676389129927229	0.759173385016715	0.877974419767855	0.771036065280399
0.61963264758454	0.815704249115125	0.773912421489114	0.916448486486012	0.789796989272939
0.593179658928886	0.804496163448058	0.762207830491558	0.823742604105787	0.791743251095906
0.545813254788659	0.7858994801204	0.727847823772404	0.86221474426121	0.78736996756541
0.606795927075174	0.770917566319943	0.745875234208682	0.896206526420261	0.792905582511644
0.547834515334419	0.774716162761984	0.759491157927509	0.897851302895789	0.805287118262841
0.631963580911384	0.709502124478217	0.757084893822496	0.891441935132299	0.792417465381698
0.573882278886183	0.827503272405594	0.756390906336014	0.885538154240309	0.794772714645787
0.627908493905244	0.763547793718791	0.725341418138135	0.934499890448369	0.793623562805039
0.564385085845709	0.820467034703602	0.784040250890741	0.885298457428034	0.798613081970695
0.64454979706939	0.74992930080225	0.771029406787673	0.901608287087087	0.776931641158646
0.623681477667394	0.792371621945294	0.790576320583615	0.892605622371598	0.765732082267261
0.586620316578742	0.824144512888185	0.754110914350035	0.908391406718695	0.786806274358847
0.552630686391491	0.777605248592099	0.763669093840573	0.905688089567501	0.778733430464223
0.607298055104672	0.777652085075645	0.738199182627351	0.92660215331117	0.816658406051163
0.584688442431591	0.771109161443053	0.742863947797116	0.968580704332139	0.789028650345466
0.583753965373967	0.758598296343588	0.765233103166921	0.863969140213606	0.749964016937853
0.569213801536649	0.797552571937156	0.788450182491891	0.919552572127027	0.899281989851569
0.589316744481623	0.756078536330834	0.758232783271715	0.902762185340999	0.802961112032566
0.5849716655823	0.77136608546932	0.79236518102149	0.944973011364566	0.784120439012543
0.6437123549315	0.779511407815451	0.747084842102791	0.902572779050597	0.762185052103393
0.625949777064359	0.799194478250836	0.78263610402929	0.88865799422968	0.766312148570694
0.599688076067292	0.684414344655715	0.774630680703625	0.911530900297659	0.789883054743505
0.620878277811843	0.806566914379799	0.733573769909315	0.90367525518748	0.802704272541536
0.641122648812877	0.731269809464449	0.788442026651514	0.902337802290977	0.754196901302507
0.619541310606703	0.778074002265073	0.761544997218883	0.809702200507926	0.783312002516486
0.667268895858363	0.79618602027928	0.778110098185575	0.830418552232126	0.785678607834649
0.597455090795186	0.750839716926802	0.789079329068282	0.91878640926805	0.746236333478556
0.607292684339037	0.747945127281587	0.717604782873256	0.914417521923119	0.78442043240848
0.64855670088644	0.760232157101723	0.73342628749643	0.922901572568569	0.787230567690463
0.625795213960513	0.665700513528761	0.782654585582882	0.931950623797819	0.797541753877695
0.615965896691317	0.752813286529906	0.758745846319218	0.918517141723279	0.772239064783646
0.589247923996778	0.754987308177104	0.755587720877421	0.754038395987269	0.763033403701179
0.62969631978691	0.782557239916398	0.766594279377677	0.86119150582834	0.790610197358324
0.566489796651	0.866981761268569	0.720946904254773	0.92037582672783	0.805873330756958
0.581921394867585	0.804388077914311	0.739980827250713	0.840800121886201	0.767790340904452
0.626020516303886	0.775400075017042	0.770442749940354	0.870706667117146	0.799844845636931
0.629819810994958	0.68805509862388	0.750398448804107	0.881186930390817	0.782715666294651
0.580720718786036	0.67416028490771	0.760519133644567	0.907551330469435	0.802796073686167
0.608931191327258	0.763882472332467	0.759054858939303	0.873469921980548	0.773996170094308
0.56772428663594	0.775795699039881	0.764076192164708	0.926955686529108	0.80265027886389
0.595109257637508	0.720700995650796	0.758765486364012	0.805160301581136	0.789385112192393
0.651670384422934	0.758236347776082	0.738542118174511	0.921944622920583	0.796400857380191
0.562197999568638	0.774072281569174	0.749811481903837	0.902852326900361	0.795984990636715
0.603485679385563	0.748145440775737	0.771637807939152	0.925916416891189	0.754692481232769
0.626867256784664	0.842272549313311	0.770481247356895	0.880208378308702	0.787847735631693
0.555007704527959	0.651223660912611	0.759987546667189	0.918603907706619	0.800750336520593
0.619138372499872	0.763207422860978	0.774489495350233	0.781890342811676	0.77588189250386
0.648821008119134	0.798725679848934	0.795551253051512	0.909853791390338	0.765537537850175
0.577972962985949	0.700178388715147	0.770074601461599	0.882407089059686	0.778055596760612
0.576776278818636	0.768049706040238	0.738169444295158	0.905653326896672	0.778890876582464
0.594399823239651	0.801007126700464	0.759465624794696	0.896800966944028	0.78281653806026
0.619116638813357	0.791251120738845	0.749982612555272	0.886674784726252	0.799826349241805
0.577604354436432	0.753301729262662	0.825649542739739	0.91305472425705	0.788846118016751
0.630921049847777	0.759360050296404	0.710342931570791	0.851008930582149	0.793609843538407
0.594633665485354	0.832175039761102	0.738736720573953	0.859033332415509	0.795039394310556
0.614007496094731	0.80065393061395	0.757365428981392	0.898050604436033	0.795855546676207
0.637417275003748	0.801165288373173	0.753488617891473	0.870672583052753	0.902744974099961
0.642254447813559	0.804761923896822	0.767197717549511	0.895410575944234	0.790146342161067
0.576780761306873	0.797175143394898	0.771407958728979	0.870760781905434	0.764591459852326
0.581550274887404	0.777869189853487	0.750041434677407	0.923527246931532	0.788322209987429
0.585358144203949	0.749039171286891	0.743998944634521	0.925646171192369	0.784284770361561
0.583634856128276	0.757670886807709	0.731303402240192	0.900710767435602	0.763397274015778
0.603265852974627	0.786557531351187	0.770791659920926	0.891338894707624	0.798936238639865
0.571738361032297	0.6757090598476	0.775112496096749	0.829691567445668	0.783217935705207
0.57662593420572	0.81131142845796	0.744416530333041	0.82390250809921	0.774733559861245
0.569849849861064	0.775683623132196	0.769101595105912	0.850721771054417	0.770347152181643
0.612036788688334	0.803248394780664	0.770687116431562	0.896454158348687	0.79742626892867
0.57589719964974	0.680226461667272	0.779263837295082	0.870052842644503	0.759623316543255
0.551225708455658	0.745820502921697	0.76054917674343	0.860799822131137	0.802015460205288
0.628281232982203	0.782131654249234	0.735495169578887	0.883990851556054	0.803640890791465
0.592402350963493	0.778665639641497	0.746891948267466	0.896769241027947	0.790230636594903
0.626799104929331	0.671343528610572	0.750792747054786	0.956079624544263	0.774505950096428
0.595961995759698	0.717093114621613	0.790257642828277	0.893442275448869	0.802424188147685
0.587165593412437	0.6937655287377	0.763048385789316	0.728429392364586	0.769404536522365
0.704040941423083	0.762106541534055	0.848232286017191	0.898770374162648	0.881702470104792
0.678118332843558	0.721674763439155	0.835428030819948	0.908840175594702	0.907034671346283
0.609911565296752	0.801624368531619	0.877393658942863	0.803085737566188	0.921668844387027
0.716397454845123	0.792843089013135	0.809077968934159	0.931742594529457	0.936634351612771
0.701329001255115	0.804122846890763	0.85242766781839	0.819283863366335	0.895997917002802
0.603793932614295	0.795150351926296	0.814225911195682	0.89603940786551	0.920578716616991
0.652976505175765	0.816979703688477	0.880572845873636	0.896270851091268	0.915481732271374
0.588971492678512	0.85926959241207	0.834966399372266	0.896921856198014	0.905222782652738
0.661517794634119	0.82321303127539	0.871169064081482	0.780199324023408	0.770395912468756
0.589476715812859	0.765382784600226	0.83359182932831	0.874627087113304	0.889373347263422
0.645438286927895	0.81667330226586	0.909513402393432	0.804612459584296	0.95105226433817
0.715637251519069	0.745280585020996	0.864034281171153	0.903711261968963	0.926786612092325
0.631181518400084	0.676233361287368	0.842768240027627	0.888725795293142	0.900437413236379
0.698569632352242	0.66799600966232	0.781036961246187	0.945957593429982	0.901131306705101
0.659331513887595	0.768561510393619	0.897410161375915	0.901041509268076	0.934728937799629
0.65049450696286	0.782548522425719	0.853020629715556	0.786215726777806	0.853029604283575
0.552711307929609	0.720523426265079	0.849964249262906	0.873133996093542	0.818551378237993
0.639880478673428	0.849386748395959	0.88440404765826	0.910262217584222	0.915824360417318
0.610640649151902	0.760835415425731	0.846388218090464	0.875872766151171	0.948101968061426
0.690455302217134	0.762410502313638	0.825759015398359	0.873617142213563	0.896862861803803
0.603391179740489	0.810202429884462	0.837058787714631	0.890131054220694	0.908780592044322
0.631877029417265	0.82800654888313	0.863821198181478	0.891900283089702	0.891507236886537
0.644810297499384	0.768986738520056	0.88850685021185	0.897419205960759	0.910133083094478
0.616755203807681	0.792265710087374	0.893303668985281	0.871815124371128	0.894410927305375
0.659540440579025	0.841117866982358	0.865684453222296	0.887846755854553	0.901779938150182
0.603491998574184	0.785155284746743	0.858780799454908	0.848081033912363	0.928029537360987
0.630722006864276	0.781412395722648	0.830679339789256	0.889971877557325	0.890987332194389
0.62750722952518	0.76257286887889	0.872247216642703	0.865734004902803	0.805328429488734
0.665512898181743	0.853397398880425	0.886519687565046	0.871991559409153	0.916312014799065
0.65442234334256	0.845015557897631	0.8563536964936	0.925425748008198	0.85520853319452
0.596751391798795	0.772907661157637	0.835080835656844	0.886538644279884	0.776747065830603
0.625871783291683	0.840880641023957	0.845128225334254	0.880333856759847	0.925800889564425
0.647080394054073	0.817832481024138	0.902752450581355	0.870013531553213	0.891585791986329
0.635023509215467	0.852654472321229	0.858428738349193	0.914900324950455	0.87263227235369
0.716889774271895	0.755250231082004	0.873287976237925	0.915182908142003	0.871677044823686
0.69524977881111	0.725392860715577	0.839150100741723	0.888441686949044	0.882699912406476
0.626273482944226	0.754768220382703	0.883378964214389	0.884762099844785	0.941032019366845
0.640100452875861	0.834809898375058	0.874476918519561	0.869986697985234	0.857784040749663
0.693367392471637	0.84613712794243	0.875547030550605	0.787993607107277	0.886619687659025
0.65387038176518	0.814034618359941	0.831623085922983	0.860083405731805	0.897863906419051
0.661917446533056	0.775736945408282	0.820831251335156	0.879057043803846	0.873069521979234
0.709348711012976	0.81238928368083	0.853049178838988	0.903078681080495	0.884918089091967
0.667368105403894	0.795344635971056	0.835460704093559	0.860278108953099	0.890161269082539
0.689812642388208	0.688189646727406	0.843717421136024	0.894770372342997	0.939960304829445
0.670072071891288	0.861070485060757	0.867609496391286	0.870759934038454	0.901335627268301
0.647337654836747	0.804830731392401	0.71997379897859	0.768064428720454	0.924170149294375
0.661172247591593	0.827785335307151	0.887125096919238	0.825269639142784	0.928126559111293
0.678124451107761	0.769973235707377	0.877119349783172	0.889500633051939	0.924209313293159
0.620869738741696	0.789776671081716	0.915845391449771	0.849188681762339	0.899643030774219
0.676680050886959	0.728061246651188	0.860447989183337	0.900059905875098	0.916323176265403
0.697334629973439	0.710966932877179	0.843506344577438	0.889270065106603	0.918032755856341
0.604527846181052	0.715769246421717	0.8444457955437	0.86529347158311	0.903923465490403
0.660479858793223	0.774944889947221	0.825785264303837	0.898283171734161	0.875380807453928
0.607937946096932	0.832553612902936	0.903083333577446	0.879155609114811	0.947631732355964
0.644386026765813	0.747396059755566	0.899550406674916	0.764871069856005	0.931976173445409
0.689185823989813	0.810056576140677	0.867476569778999	0.893557799360986	0.93564811528852
0.582453720747147	0.820508173676112	0.849088978403501	0.897086082345182	0.895342540396548
0.665883573811065	0.764665773298282	0.883540419789202	0.849470386070144	0.916491815782765
0.697199287290804	0.762361512754141	0.856635237642248	0.860704110770804	0.859406483868188
0.587279944781463	0.653849339202354	0.878051148872687	0.873259612000185	0.915304141568742
0.66230498900882	0.851154047172941	0.854094791598573	0.80156979331283	0.929067857491313
0.649165280617882	0.744532369086105	0.827935275092834	0.900022676589655	0.873355673541569
0.608841599685559	0.726353130147277	0.850999077656281	0.891479272167062	0.911575223990626
0.589028265546899	0.798608709326521	0.894139751295832	0.888003644633541	0.912814659666748
0.690733618537387	0.762534270789022	0.793435149895154	0.913566304013574	0.921957793214966
0.654920372081814	0.770229405252403	0.839819938609876	0.864076502216815	0.910570389701915
0.633534049613864	0.793766287319294	0.805617896268098	0.864711033845707	0.899080685264379
0.62748996562509	0.852661746196264	0.861274547814588	0.877296869005665	0.92186643198233
0.644283032906319	0.814225446666865	0.832371394274847	0.932446809875862	0.933333392670045
0.670284065385805	0.788450654966085	0.846610195104936	0.866476234309612	0.907958785318471
0.677151674603281	0.852118431768064	0.894802125878106	0.927016350071416	0.785792349884744
0.645292043876755	0.764331374604933	0.892772887323795	0.90849785200865	0.961834001132268
0.696943035260773	0.799427618585694	0.84920736147779	0.830872059034353	0.832549366682169
0.627256738143732	0.820497370838161	0.855392315123345	0.86145106168729	0.902060786160309
0.654870415649958	0.801412946834885	0.79208518102463	0.900344465726306	0.858225078729276
0.704669597215964	0.734496165837843	0.836175489851211	0.847358559290608	0.896228858498589
0.680903479427776	0.823074247264262	0.870375437439839	0.898001586393723	0.91060085806469
0.649841019417468	0.697014698649275	0.893143435342807	0.870279314851611	0.831674286196277
0.628359815801637	0.783564309190084	0.838597977142907	0.879241018652887	0.847029307028215
0.643315778616275	0.861858753584032	0.858575076361359	0.811113463232034	0.903099177314341
0.641452343522511	0.782547373010951	0.877610900403005	0.880503915675648	0.941260687436641
0.654741532601625	0.705244298176295	0.838916297315047	0.960585822009493	0.921608364173671
0.626078097668278	0.831080594199853	0.84642485955941	0.833654473021296	0.915730793724073
0.620951026355186	0.836436061781592	0.805235710574638	0.89257873898225	0.940094178751144
0.681692428159479	0.767408708774702	0.833173333174393	0.918282624529226	0.920493424278238
0.712380717068077	0.710620797762689	0.843371657837656	0.879731485090401	0.882980535374671
0.67202409431816	0.739126962686371	0.878724134343804	0.907568479833298	0.912933117088653
0.611104330743999	0.711321225493147	0.858170436516043	0.744748161487556	0.916917667584529
0.676380456871883	0.720100383536253	0.877944511670945	0.905802324580254	0.90499387371766
0.598727412011215	0.772374182146778	0.811585420917626	0.804688467119677	0.888029564407775
0.724020093289794	0.810268895637414	0.879212259659117	0.893582641896924	0.902083276704412
0.673188021638994	0.864979269291859	0.823248698907007	0.838435368240398	0.930086331821613
0.593747532252546	0.786330052045789	0.860637453236184	0.945248868339655	0.905285735266495
0.619948781791247	0.814500445548439	0.85987680806042	0.928907496174582	0.937765239047957
0.567698506135652	0.766442664928234	0.842937163991913	0.866848395669985	0.89742650587832
0.64841571615653	0.777517152879161	0.854679931863461	0.811136189043068	0.755027202140374
0.57512702424191	0.787899589931878	0.845952167516728	0.903277967875382	0.874012943726139
0.681649793740412	0.786745623675394	0.83707634287372	0.833711959408589	0.90090751699251
0.768180274476265	0.748294774537009	0.844952637465339	0.888423067271266	0.924667635039175
0.620811852471364	0.675821602744524	0.892191173468002	0.895655557150846	0.883405275197388
0.665798290645992	0.698951131215886	0.814275586745953	0.884814952084589	0.877894949194012
0.640307081199193	0.823688801386093	0.869211758516526	0.960845098805013	0.887371533810481
0.702466089823968	0.832773987657052	0.843563107699794	0.814928873915552	0.861172228575869
0.545194010292214	0.768890917335089	0.862979301866285	0.850711304756187	0.856634339804731
0.633142037749254	0.766913028159524	0.825315110027901	0.890210388426196	0.907519278083428
0.593698711676336	0.736235644784763	0.88723262411821	0.890886668594439	0.905610299027732
0.722911398375841	0.749632109507847	0.82193485697781	0.90725756954635	0.932231973923684
0.619951851360396	0.81354850717936	0.874190558854233	0.877965715739718	0.943151521130206
0.606882247340441	0.771899392842537	0.784341540555674	0.903417971069679	0.96038092251558
0.623939385965604	0.769479718620718	0.868414868211	0.883566304611175	0.943538595565763
0.629890738445222	0.775933105673706	0.853422568703343	0.915957320052012	0.881803624588653
0.673864594417388	0.79074384666885	0.834986550891272	0.909989539951965	0.882689578932217
0.596156148186644	0.833879064308864	0.853922080287863	0.873951279851862	0.886954590953999
0.616117464104323	0.758658722905004	0.866185765653463	0.893753962682172	0.877165292290768
0.626361244219779	0.7190210718957	0.841970578395957	0.885288655382925	0.86032091696105
0.679366937566027	0.781269907755354	0.851307762041715	0.926856661036584	0.916574447809235
0.678200340665437	0.781121657285625	0.839049306467698	0.874340246555698	0.908054438643825
0.593886504241276	0.799800318285544	0.886016761558935	0.951759221643221	0.757851526353399
0.61836886455713	0.726454500030599	0.840684408723965	0.897882183344153	0.917350878421295
0.624514196789099	0.770458783973317	0.821902423273263	0.915256040997488	0.945903425496278
0.633691274638924	0.77545313438409	0.81861724302128	0.920238174167739	0.911925685526064
0.686178542931011	0.779289981785942	0.838740157844706	0.909637833158588	0.908995342441251
0.685855523911659	0.692028506761152	0.860733998070771	0.920981149347238	0.918542998326642
0.636222306072269	0.805560707470053	0.861462264993228	0.918411485099985	0.915504075048975
0.658833998570852	0.797334969507216	0.800750955629612	0.905809989516276	0.904125111615217
0.666249375830671	0.791972105351622	0.839005802944073	0.811362845160408	0.913084346966499
0.687909939800102	0.757720850169317	0.864655078056798	0.843322495364158	0.927833230394006
0.681980407614854	0.769660767741379	0.843151478457272	0.936141182132732	0.880822486671569
0.694893583532447	0.774757900510514	0.859162176029534	0.907278508569138	0.939502955104581
0.672407831095478	0.732795767651813	0.829018524113255	0.888911684822974	0.942218689027364
0.685927486931426	0.683277020330354	0.809464245959902	0.925487254064864	0.911278071682037
0.644220813362695	0.779039238061316	0.896680335224784	0.879440707148846	0.876957966294773
0.620911761114794	0.830475337482239	0.73465302619629	0.746638711430015	0.865211682287008
0.677724455995742	0.785390092232493	0.879679910979737	0.845184600942851	0.901239065943896
0.651965985508903	0.809270695865116	0.843265686056643	0.91998597230684	0.917369025359681
0.603719264118873	0.820400333200456	0.861081699352158	0.845621302864194	0.88501020330944
0.671588802084676	0.746267646958683	0.853536903241894	0.862881981050103	0.923912929045826
0.682735026399026	0.661952597428234	0.824624248263269	0.902200442214326	0.902337692721754
0.592300353391767	0.695323947910636	0.890736333458143	0.890120423549802	0.942345493475774
0.637875600475018	0.738428978868394	0.874259399301563	0.867556869097207	0.882372916389549
0.602589358752733	0.805785201706918	0.87614424737447	0.916235726780799	0.906394077363895
0.669051187782579	0.752499240646903	0.817982228505024	0.782899461535926	0.910026116593662
0.713618579081244	0.801202894052895	0.8336331577455	0.930482456539994	0.908490141132978
0.551639752797061	0.769964226111742	0.883473734432445	0.922642094528563	0.939178624800408
0.651516487474227	0.750790657881838	0.860669224546925	0.894308534785314	0.857736208247938
0.728810779335351	0.750051801543156	0.850330938747778	0.903336405193819	0.891815202364455
0.555255257987875	0.639068695252086	0.841143533879951	0.884116270477609	0.940297981097733
0.664615633737331	0.798986011354082	0.84683630511189	0.769466932997478	0.893973250041812
0.641232162408742	0.805442898623147	0.8573357092672	0.903400171823722	0.901313111482815
0.600289759643073	0.686820038782209	0.86430332206448	0.900750505801687	0.895286484848332
0.61660601850508	0.810817880299173	0.852134446830015	0.903009205347408	0.891013777180925
0.690783069264086	0.834545923436529	0.831801283679107	0.89200197291384	0.901186103145907
0.655368156920182	0.790692433694684	0.835298470810461	0.906277113555215	0.94522061211111
0.627419878946038	0.777746447246881	0.830404242818429	0.880758848386697	0.930130187351946
0.661486178812734	0.80923158291579	0.787509448256474	0.853878087143293	0.89978478268347
0.664919440560525	0.820796421707584	0.870685237333916	0.888064285742483	0.907452813081595
0.68275657919628	0.80714944473881	0.813873388910147	0.881963403701285	0.942041041489814
0.702589503029353	0.794774532535976	0.863269581386437	0.876921292713061	0.766377297684792
0.630273581136538	0.780602228357891	0.834517725525994	0.908576916777688	0.893545107981197
0.66588787310654	0.808833587617838	0.832225479598987	0.849729496232453	0.895375962448478
0.611748513596561	0.764557544159002	0.794681122921853	0.908555415299	0.952973600418962
0.649315246384163	0.806184898399273	0.826371796323372	0.938213243256988	0.888141664994962
0.705486653965291	0.774413362900772	0.870241147866999	0.881068125081972	0.87179807390446
0.697865890821525	0.783285211200415	0.816720960603486	0.90873268348092	0.930817253522605
0.709868251090204	0.69140192185443	0.827216096635998	0.837801347471293	0.885804273283999
0.607202679268194	0.799560261890823	0.878565899141122	0.828083417616563	0.842365222179312
0.634844065427904	0.789983542170527	0.816435378321443	0.825950443432671	0.885140966039459
0.60377227666727	0.823542787939568	0.853095439490348	0.918517057042223	0.909833920585567
0.672272780453621	0.723755296535502	0.838769198422607	0.896727512677839	0.863969021724188
0.602597687159449	0.780562911783269	0.849552816815778	0.843628816382524	0.942823944501185
0.617934876640008	0.75707609590155	0.804429175525114	0.911112348600309	0.914332417116138
0.666355794181031	0.740373580781498	0.829375354091258	0.922904352432412	0.918384572665025
0.7365894522287	0.671914108720746	0.777078296345055	0.918791834635124	0.913612036693771
0.696204906989231	0.690692094867314	0.867818415047216	0.9033917740697	0.940372003921721
0.626766292525185	0.690418833644449	0.820648401553974	0.723368214073047	0.885916357580618
0.606068707136295	0.716279084981278	0.792807116804439	0.813884204934771	0.908029145089854
0.684904720536925	0.710917952278971	0.857206783092526	0.887862861862893	0.916835274285605
0.638874481091078	0.736017295665221	0.87485959176679	0.82665401160252	0.887615274278859
0.626341704723639	0.677125436193536	0.888757934541395	0.904264380764228	0.920143036879277
0.697086995230246	0.763774428860207	0.842606620190893	0.941691449383923	0.903874535893091
0.557736348472965	0.710356092401588	0.829089036033502	0.926279497114362	0.88785239443404
0.644041724255799	0.743109810727972	0.871492729640985	0.800888091622721	0.751858844052198
0.561386830662194	0.694395789947427	0.834638901546117	0.864666809236055	0.870814388122085
0.633557863015449	0.740838528943011	0.828307353788866	0.823878898237392	0.912598407238024
0.660645697016409	0.624011977415895	0.82363976635773	0.944142229351599	0.925118940533194
0.610447424940858	0.791939571869187	0.875887543814126	0.874959565876808	0.891826689998184
0.68961987342968	0.788685298405165	0.832346129769947	0.908261537737474	0.890186554647206
0.635215712196367	0.73250411146831	0.854402988460086	0.904134143998483	0.926602481440323
0.628976087158543	0.718954682199695	0.846337810300835	0.79534206786514	0.845828370291693
0.602861686474173	0.655348931091432	0.823671796877362	0.906756771334805	0.820238986459151
0.640611784064271	0.696355072794111	0.810532199158515	0.946561292456741	0.894444187673242
0.610783268386564	0.655204826564362	0.87253160153416	0.875022267344927	0.922992722944676
0.651338661428364	0.689080919803672	0.877343708445045	0.90480965793119	0.888311578650826
0.653177225198016	0.721690015300935	0.867119874854292	0.939723617667352	0.90517606449385
0.614575616617796	0.721096591698516	0.824783723251486	0.885822991297841	0.904964013808993
0.687870971104538	0.695328808609866	0.859510471586724	0.937100212530446	0.897352972818067
0.688720080173825	0.719111105064928	0.896698541252681	0.896181564755724	0.873587452838824
0.644100540208463	0.722967896298074	0.898547548138622	0.871928898663479	0.897017187321354
0.603429905523777	0.724414712035061	0.896740984623977	0.852996378461313	0.923426938044783
0.602388973464228	0.734698774043497	0.88543135262912	0.90407367698403	0.872312870206351
0.581253686595259	0.664548642813115	0.832648843555133	0.860929355026393	0.808872950952918
0.648374958658002	0.707477732826008	0.85434169647828	0.905420671755796	0.914020458854103
0.650985530282153	0.718899822863001	0.873183110997055	0.897030700174075	0.856858926204733
0.62682949093349	0.737898119717113	0.863790046866887	0.892580731928469	0.752406323662096
0.647892070616226	0.696255469222718	0.898040992569354	0.906655288703851	0.906448977759555
0.665534554047917	0.726089842031155	0.852770765700854	0.905110561778192	0.895094293483112
0.595182874727848	0.743752436878632	0.854870738123019	0.896780504511854	0.871365030656576
0.683444564355489	0.693860318573771	0.885309973787369	0.868109749248152	0.864227271237387
0.712266140464433	0.792296908730754	0.85329466973169	0.910479925606918	0.880271514165204
0.590394665373833	0.702855999724917	0.856166428302479	0.865771161130565	0.924955533547891
0.616899790253466	0.727571550029586	0.849534340688343	0.874879545325666	0.855332181413769
0.673002510552087	0.746365438734266	0.824956509701346	0.807024407623213	0.872984377498827
0.629645473315391	0.714801378898216	0.869606008023472	0.873553486972252	0.885561423375662
0.636681468787609	0.722118024785924	0.844980356379996	0.874650222881619	0.877264250816277
0.665686229348431	0.729413912654728	0.816430940675415	0.919501078191653	0.89425792622983
0.64349257097937	0.697565250139114	0.80876135538744	0.880665976299133	0.892959879795666
0.652237185714789	0.842450633384914	0.845389036849972	0.937826958718221	0.926934782846658
0.680512988794402	0.732561085653286	0.883248789001147	0.867235338186269	0.879510021194289
0.632912998525429	0.758040890770663	0.698083207251809	0.770519083368095	0.894036337859757
0.642695834326364	0.720140415756757	0.888896886766127	0.852310133250069	0.915827218031225
0.630397627941005	0.724518262830512	0.833518127401293	0.890814950872182	0.9065828494218
0.657673051917275	0.707870431847265	0.851120080232983	0.833358410667952	0.899874219646232
0.666339603211055	0.656888125083608	0.823228411719799	0.922320107589192	0.904908224369291
0.66494954484431	0.786531348019317	0.852494723977984	0.87529900689039	0.89284758685757
0.604816827041292	0.798495959797769	0.869067223719305	0.849330749338582	0.8992745577894
0.684356706361044	0.678509784937954	0.841602471702288	0.92861346052449	0.855368481457785
0.610741045176097	0.7450942936279	0.867914743465421	0.927694013339001	0.923662142510843
0.644630188960882	0.691579455000359	0.859706641134648	0.795254940049321	0.928163458996029
0.644169940264166	0.74925518204278	0.819095620130446	0.908960707194507	0.923964716310963
0.609443223244719	0.706374330438993	0.861248748746581	0.863368648938645	0.912571793737756
0.628739040336487	0.703734497212471	0.841679461889537	0.870406115698063	0.883190554161722
0.662435674336217	0.673140749866418	0.872455557937327	0.850513248898212	0.84749778795221
0.541338650979714	0.767532371197316	0.831157603391126	0.874505153495292	0.897821617101468
0.675697158468976	0.766756644837711	0.844882765248784	0.806027867791223	0.904577691830059
0.614378156616968	0.706946724120566	0.857829170280548	0.902605114638182	0.859494210527522
0.58908079225559	0.785675571314212	0.840303755946507	0.863283183823118	0.910547865673726
0.570353159486048	0.730272839211279	0.848851832776854	0.878453689478148	0.903569569056477
0.65130027554238	0.731527939550939	0.850236919744233	0.949545059770489	0.921596276538361
0.630877465655972	0.736860445594806	0.885501639717025	0.849724759314793	0.902038735829856
0.60154561385438	0.714243127500548	0.885002974054504	0.870713088974043	0.890305038315088
0.604415151185582	0.754548149180495	0.782890887658882	0.891266458411335	0.904182771906063
0.654656375151634	0.721414155082861	0.862288520729359	0.888519018658462	0.928853487368866
0.623725734580497	0.723168481072083	0.871406924963463	0.874577294134158	0.903636467835814
0.646009921401194	0.748369458674663	0.8539701268238	0.906045900279757	0.757194767818461
0.617906473248966	0.661495125892095	0.834045446456203	0.896149381052732	0.921471774226059
0.674946690340847	0.688053480315628	0.897942616334276	0.848274478802319	0.837479888100403
0.682511905420966	0.728065557290444	0.839240876609573	0.897373120194382	0.909395705352349
0.607333843926409	0.725187915798492	0.811377302114926	0.930493456976402	0.848150135127759
0.67489438901854	0.665445978321428	0.853227524005017	0.887763615715952	0.886025534202243
0.670477347110443	0.723125109729222	0.801009977367849	0.866398135249881	0.910128145751914
0.61989848287222	0.83372167597694	0.841499617071467	0.839390535357703	0.833492259273603
0.613677324090525	0.701124207026709	0.845302029595998	0.849277050371891	0.846947325606246
0.582370113082274	0.754759738866122	0.827927184107578	0.838023159358512	0.887863248051838
0.650670271030943	0.726578690669909	0.857143723791008	0.87952328292584	0.926153574085654
0.604561497454045	0.839640138938396	0.83134376358666	0.90424019863806	0.882620052789219
0.634673589210687	0.712662777844834	0.863122716606488	0.854502742017703	0.897766969102148
0.600697941059848	0.700161801320165	0.786333107846805	0.877666193961737	0.92191124360942
0.703102343492729	0.725719400872151	0.837134087107823	0.881426436110163	0.930089702143297
0.673671494354847	0.789006307432903	0.794703966234163	0.903188377113056	0.876291614635263
0.624084126626588	0.844056499879067	0.856973671403984	0.896144750495134	0.900747023107095
0.620924386099391	0.814392654517115	0.812348877481704	0.746481568931369	0.922287601310175
0.607452893711338	0.772592740574972	0.807948493266122	0.784623089229043	0.941930521589277
0.621413520032142	0.790573189024558	0.81050050723341	0.896259105059053	0.9043486335019
0.618008544531926	0.770287520586423	0.793996857289744	0.792987763602243	0.929107252261219
0.583133089059184	0.860016003665631	0.861160889424789	0.831839738293827	0.920527371232699
0.610069608368576	0.825950480130605	0.820964719215637	0.807125945828198	0.916004953354864
0.642098674074848	0.833171381428969	0.853996326802666	0.782416093055495	0.779098634470677
0.603807610677515	0.787128044050478	0.801136278247776	0.787252772927424	0.909206478342512
0.621650466019979	0.831468781636509	0.881036007373451	0.923567454647201	0.933854278698658
0.615845354979558	0.693208442388018	0.851913257154795	0.816588681691239	0.93027646916407
0.63187018257118	0.67396497025248	0.835385417338051	0.800434002409637	0.925520938648991
0.593599084261305	0.681929706799885	0.779030506829159	0.812229209520444	0.92582240553358
0.646886390269378	0.803741369714245	0.878161056658756	0.797256534019488	0.916598309285131
0.604232069309026	0.792875893472263	0.822189101543121	0.784145964360672	0.872653084680308
0.573021452562052	0.742761852872565	0.821401945212523	0.801810248315442	0.840328478311341
0.664089398527758	0.812620458669843	0.865324633470212	0.816590109595317	0.915290362159842
0.61357862411994	0.735949151896961	0.818306351834737	0.82533968855442	0.955305541995379
0.621941333194368	0.788201343064614	0.78658416763816	0.803076406699985	0.906602455662051
0.57905831982511	0.784138088998309	0.787517531143502	0.820358406238263	0.914995527504399
0.685464289466556	0.836010537234872	0.817979924581766	0.839243315901889	0.898691329948965
0.577795512234035	0.788005513873596	0.869543340858735	0.820700961119243	0.912865351007995
0.617965057353953	0.815314107143564	0.833517980569379	0.818313720456958	0.911352510798337
0.641469699255538	0.801528869038247	0.834405137547688	0.786994857371227	0.92294510725118
0.692932407363379	0.798627694658081	0.827108751108678	0.812421568093771	0.906990852937375
0.557701046639507	0.802816576336989	0.797230423034284	0.851025276427963	0.911626851568905
0.628488349126965	0.749782444558281	0.84718731439052	0.850747511924035	0.830040200637127
0.638930705322068	0.826870506717776	0.836379526139344	0.822086390022001	0.922960725568014
0.639391628407286	0.822699439516851	0.827194233430605	0.803104600915239	0.870820936036863
0.539285633934913	0.821846114265369	0.827651559723923	0.801442690585729	0.758838408825132
0.64835997088096	0.809360700966807	0.811247838944265	0.823152147574911	0.921841191838801
0.581662431752343	0.82482419253737	0.881833156037184	0.830368946657832	0.897220449952519
0.614908185389926	0.8023647698764	0.834120295845474	0.824751658533221	0.894147669140603
0.641922211583412	0.807648093706854	0.847605955973076	0.807343407157746	0.889745184423243
0.636407334579684	0.696422200623472	0.833550631297118	0.827557691699116	0.921517527991802
0.609229209751594	0.763093760148095	0.827491803062496	0.797895916981836	0.946129278344774
0.608570462344618	0.804128515641557	0.875257023908379	0.823582767736568	0.879872954035005
0.669824457813028	0.824361275718526	0.871544146716515	0.771813628388815	0.931790513215852
0.597782338404212	0.825514633492391	0.824670954257381	0.786546511779768	0.905122791963196
0.597833447831502	0.826788207805875	0.836213625080559	0.793105272315672	0.893636772037433
0.58477475882761	0.823674453406866	0.816938906452081	0.847688017290568	0.888026700307555
0.688756492740184	0.802688606981089	0.824950053680042	0.823545818033416	0.898824558147891
0.612611210145463	0.707981662608959	0.848143719769304	0.830685852479119	0.945688685743907
0.622017222428947	0.791584721543164	0.825779866835731	0.813378414390589	0.927436808983657
0.641232073601126	0.827108814790568	0.713782223279473	0.816724037464095	0.916134792738788
0.641648972807863	0.828307947096504	0.827843167339096	0.853132749231135	0.940212914870783
0.620380955651649	0.789795532278601	0.821475293714217	0.833196002107409	0.925488921996402
0.587845294121018	0.769451125698884	0.846181973051336	0.785165460174793	0.920614857188356
0.646186764440477	0.73910760438045	0.86878475878256	0.806750085514401	0.917094514261209
0.602190335987826	0.70020692963009	0.826079883216608	0.811314585280576	0.898710584967232
0.620228547793243	0.730915418774533	0.8197906335627	0.820127265428297	0.9122344683257
0.603646422233165	0.791623679713341	0.823985523258438	0.806592785738522	0.894251045674239
0.64958872804235	0.846338259352486	0.870484271682257	0.837185746673823	0.951747256860775
0.639718182351856	0.788978540105527	0.862793587652528	0.90361130347707	0.93583537694574
0.626041200788465	0.835384368269957	0.843507823753004	0.806575960043745	0.94146222641313
0.570603241512028	0.805254044066423	0.80184933542512	0.825900346592903	0.90042971646155
0.612588496007115	0.79252883877129	0.868762320363551	0.812287241701709	0.90757010801101
0.584018923252281	0.729286184873271	0.818579939360896	0.781466232808441	0.889601583682644
0.611327885066299	0.649602391207865	0.871885278005974	0.81513872876148	0.920220813491386
0.640906095313178	0.830781186064913	0.854009568593941	0.878385911688625	0.89821617846767
0.67552007276697	0.805455973478695	0.838601684933743	0.83932169956849	0.893124985306349
0.681771874359684	0.692997540052606	0.848678385399717	0.802961390817964	0.953365003150099
0.650818359301218	0.837664415285595	0.823982521599032	0.808568399253463	0.932851011263582
0.592301585549854	0.81014164131234	0.788455885361367	0.81925313353881	0.931456380892662
0.662706299097272	0.799427464424483	0.804471491805175	0.787146223351053	0.915898497911227
0.608446460415599	0.814149241013656	0.815742095228619	0.820853948868494	0.905182863707925
0.569991268946802	0.835477017480303	0.832226481328436	0.795761931137186	0.932540636215791
0.669496308723334	0.807753142037153	0.780817310033998	0.794254782555559	0.940995296111246
0.650488348464365	0.794818560277701	0.796036811322022	0.862582443280993	0.914468386117779
0.612916121718058	0.834156459007428	0.859152483389169	0.809350806089484	0.767578262100395
0.68637616919394	0.722512114672676	0.900389186753296	0.832131961116132	0.927039176334246
0.601913096671214	0.80227202342382	0.80412723933393	0.83171069281271	0.848629915611578
0.593762994823423	0.822801372687886	0.839795278470578	0.836653444013778	0.907046716756178
0.646583065865385	0.828331148110334	0.789415293112942	0.814685624041186	0.87568102812418
0.631407382157696	0.757920084573352	0.785216023059745	0.865250823588281	0.921585172194502
0.657602405293774	0.835259878408844	0.917161742850706	0.817670783667417	0.911133628011433
0.609527086289954	0.704736004090113	0.870212366648394	0.794419935630081	0.847198486387123
0.646619791629828	0.806618110024538	0.814973889292289	0.789022391384078	0.878650484705715
0.608471461165757	0.81843436158767	0.876092596725438	0.884270297826264	0.923189093380655
0.565651204024169	0.83346528381393	0.858206287723996	0.78861494058194	0.952155788387037
0.593617796486393	0.70616680465214	0.862861919482378	0.812240944735901	0.903640788130556
0.563118736177033	0.82677878426446	0.826152780466708	0.810888472673369	0.917594328167112
0.567167693758727	0.814506151770601	0.818413202556693	0.803814735896408	0.944176044847024
0.618050699513822	0.799909421674048	0.853203424206853	0.80949931744842	0.926865138225535
0.601256374084796	0.720721809464191	0.852262388058326	0.828598707410341	0.902607882265743
0.582493367334788	0.707011154104403	0.874126411848646	0.831655208846371	0.917257895012541
0.701501816023241	0.7044143045174	0.883744254106286	0.804135677840374	0.898958650175798
0.716448169322103	0.845131613085171	0.823811894927235	0.810213080469795	0.927542617576258
0.59162832885505	0.81019010406369	0.857224606193753	0.896265439360103	0.959808001133006
0.647327406606721	0.798040862561756	0.856552916914744	0.88523955456391	0.936931486428299
0.587603966985295	0.804198906622202	0.862699161828931	0.898274193945491	0.925853700449098
0.661689659315504	0.770857829750979	0.858706981068451	0.762717642173966	0.758236145076019
0.616622779726596	0.829612001630765	0.78285103576725	0.899995331106444	0.927329866390356
0.653503770097662	0.756642039671998	0.784002930496894	0.785772676792182	0.951327506023971
0.709964025250456	0.733547708479445	0.839548758802958	0.880769188372078	0.947695361606232
0.653639496442914	0.683006518445765	0.858640420332368	0.918950785938391	0.925811878024723
0.693081375210259	0.694210105641855	0.892547246503745	0.923391534445882	0.925787260877238
0.639414772442207	0.827485064649307	0.866618076390651	0.893437008374292	0.923052175438426
0.695920013311574	0.82316146346869	0.793505439895206	0.768879560386633	0.870837075373751
0.57134084470747	0.803663821019708	0.826731208266435	0.885140382923894	0.848251542680525
0.647520279326072	0.776521865814896	0.819652872317763	0.891090230530949	0.954074338102908
0.639593413685144	0.785911496816028	0.83373429863893	0.88531041272167	0.96801227064477
0.718766579383051	0.703480290324939	0.793978395884317	0.86402543901678	0.9271352299839
0.604725223627246	0.8338174823303	0.848767430301908	0.868174033887734	0.933624792898945
0.61047091498145	0.769987169676058	0.794108283900644	0.884904031863797	0.908583355440708
0.653137925952867	0.822650931576152	0.866845108135699	0.876314549672683	0.933595172548064
0.602035630539079	0.749371900239008	0.844632268686748	0.863040857029004	0.928470464139683
0.650201414400819	0.798002604466473	0.839018585082041	0.909812571757215	0.920893457379023
0.618156497594724	0.854769460458546	0.862921291898114	0.861153257293016	0.91861367474429
0.621219073683733	0.801542139659847	0.913955756964434	0.877996952184426	0.911493063885073
0.591421563021993	0.775437895608553	0.819028872703022	0.853612104939107	0.820119915162673
0.66453932247767	0.798892809577421	0.812302939747006	0.865396275220532	0.957896537233807
0.67014940520223	0.78204590245819	0.858497196895785	0.93209167312528	0.881579981951817
0.590172305372277	0.803955380850584	0.856229711170075	0.883493682986381	0.772308228531794
0.602585483516378	0.757388063557692	0.848075370883121	0.894920341043713	0.947699594880806
0.621847528140459	0.777709939235109	0.852470357354438	0.862173735394854	0.92128411494748
0.628157428496974	0.77612284631182	0.820849487455927	0.904894531977035	0.904239489517586
0.675001532059844	0.784127838312267	0.846226055444177	0.908863923327911	0.895554737761912
0.679230382719123	0.727276307789649	0.888630321839193	0.879525320777971	0.904615637835405
0.652702083334893	0.816172604945064	0.819886706633585	0.90173258868152	0.964056795931202
0.635430460307838	0.757960312182104	0.827987426512981	0.880797685184088	0.891920888446091
0.657416908073254	0.775977098217677	0.845592602990638	0.77390721865614	0.908099535234836
0.663275449847508	0.791446140454289	0.840641361237718	0.841174652936099	0.934303918687692
0.651199439719292	0.765598027105811	0.818329875309348	0.872949106200037	0.906160342231822
0.700013312848715	0.755010042748176	0.815982929862266	0.884845532774504	0.918741375372391
0.671586538937694	0.777026085340112	0.791358765635216	0.880894694208188	0.927805792831318
0.698249968433719	0.681521654436575	0.847472767739993	0.881034656194352	0.963107280983762
0.641876730737031	0.780018972334664	0.844792565331054	0.893194298202752	0.923392993677367
0.634585401269497	0.775132300582348	0.701715254685117	0.753053975625968	0.912201539797519
0.646670697139683	0.791061519883012	0.81445024595585	0.83862840605739	0.971722448291922
0.69008398412338	0.835303039033848	0.800999752589852	0.883653989722509	0.946118167542246
0.620424066014791	0.798171945731323	0.827341265929754	0.865616083375628	0.916184377091931
0.679781298404069	0.759865424871234	0.846486488673675	0.90640645680675	0.935866802577817
0.719475338721386	0.712678659266314	0.842841222238011	0.912989358859558	0.929145408818184
0.595448703161901	0.708056369590929	0.89441512478772	0.878850270769871	0.926672944470397
0.642043349731335	0.755939744645698	0.929368118412739	0.910576698329533	0.895093669239808
0.603298395391933	0.796781373231516	0.849283960001714	0.868469873668327	0.96825981941817
0.638878311418476	0.705190119905164	0.830106281942659	0.773271023228901	0.948755636596637
0.683878781747387	0.768761309227649	0.813262169625428	0.887397504019077	0.950946070230791
0.584964916655418	0.79210792096841	0.84117590940142	0.885017122475564	0.915745563647931
0.670232191289442	0.751798042490306	0.854692532221013	0.854995533386691	0.914291649384685
0.727987346543968	0.826430963025214	0.85993001887233	0.870453193179234	0.880455682164822
0.581305292804787	0.652520032951274	0.841667678479256	0.906921005673656	0.935318709846755
0.645499910846504	0.784511611663012	0.848646133278775	0.784419753520296	0.928962507319575
0.637962701577822	0.816563890674674	0.833367711161734	0.893667913079035	0.895416889282669
0.604750282458928	0.726297592807291	0.862362364426932	0.916889185089895	0.929195015000808
0.610682520082099	0.808057800472213	0.822247818133362	0.882430678422215	0.93703713875517
0.71763609165603	0.822994270274798	0.82437021664247	0.890239151192212	0.958693839275643
0.660708924613733	0.814390924762539	0.845954003183919	0.881521661232549	0.931842054747062
0.66716450150407	0.762735376568775	0.843895951560772	0.882919901502491	0.93671797220368
0.680974444845927	0.777576490848044	0.753476227251028	0.851032052965772	0.956792398074629
0.659822821170755	0.828248683362376	0.871923633583464	0.950621655596025	0.948905976851661
0.659774626674474	0.804411941924081	0.827845562935131	0.85431579181192	0.931024281292328
0.676985559247942	0.807607819573575	0.836751239648654	0.926097357056328	0.784240357055703
0.638605855763068	0.830460940336788	0.822485218372513	0.904655294120686	0.944979273113556
0.665507536186324	0.803635485133668	0.842552302711428	0.84679158864145	0.84851051102053
0.630409111398717	0.798415097148799	0.799993075018844	0.850733965777067	0.923269610580428
0.696238315770678	0.765802888867109	0.852347830374174	0.889462827937526	0.878088291117154
0.695675317149151	0.778903349831989	0.884405116308302	0.835732630370984	0.936126448215669
0.704879793780285	0.800925106631982	0.803199527918818	0.887678358321592	0.929971826343796
0.666212454320138	0.688397812434849	0.830208855250774	0.844515918627806	0.847177757069718
0.624924891875528	0.828571141876132	0.897019377277303	0.890236809766631	0.868859920892229
0.644627584052498	0.796932010379517	0.81615440087073	0.82093857104216	0.925699382218847
0.623812100322017	0.816056650204745	0.845970790865026	0.87176439492306	0.966588797302397
0.672642207586419	0.725827045180607	0.822418453449069	0.922359077478759	0.906512521342201
0.628290142260112	0.748933176954285	0.854465581016822	0.857524967499581	0.936236511045883
0.616739359285808	0.803101752234011	0.833280630527655	0.896815114546955	0.964116143363789
0.648741999965798	0.776516464122363	0.845747812044688	0.912600542608152	0.93589426695556
0.717727295988742	0.693102032170492	0.822486032109574	0.869900472644021	0.904116151782491
0.683667689468077	0.740355247077221	0.846339014599198	0.894979641997263	0.933092935071704
0.627697946614951	0.712748753247351	0.816303068660328	0.750016817194351	0.925111325324072
0.570922566003348	0.796264517776911	0.844805810568213	0.817579467736838	0.925833479484985
0.65825987565429	0.829167782056463	0.859902412062995	0.849885071407989	0.961759335474963
0.592560700602307	0.796836280892729	0.818614958683384	0.818136022496953	0.916566967403108
0.650650399240892	0.797503553191484	0.856998595956845	0.777597717485965	0.758589563829931
0.63439933114156	0.827459149128302	0.818425559964042	0.811891352075633	0.901656856866781
0.627924964756963	0.808606783787624	0.86136285426138	0.868267998155447	0.918255145263794
0.685493724438027	0.76163009517236	0.866950691889056	0.827277688346736	0.92067751363618
0.635970893114165	0.701578874325176	0.828871905629254	0.825142755084321	0.90174014740206
0.684138675840912	0.698607347948482	0.835865163264771	0.834142125337304	0.896696928724428
0.668352772461827	0.838920904097746	0.854629455893482	0.826553885974859	0.88912632367691
0.653694389924158	0.835319048369824	0.839584882051708	0.787873654169875	0.87111195039846
0.562116262507098	0.783845320632838	0.853165946889901	0.807874566385207	0.873012535481464
0.650815854362437	0.802941864177984	0.840374106237309	0.829634801740896	0.939813833506874
0.603456087258116	0.755649410837806	0.831541183513927	0.851831881928512	0.925662788787094
0.700697608451073	0.751568005325926	0.872142952868619	0.819412325879256	0.963165408772614
0.585430112703695	0.868392829626208	0.839453126857122	0.831842879360556	0.961881116901876
0.650471902751725	0.794647620165585	0.86361488705881	0.868254354461395	0.931580090867862
0.614103841593415	0.813415637751247	0.84156132967181	0.838799008040537	0.963020462231157
0.597143531303895	0.78125472909765	0.915797364840804	0.842635436072436	0.90971658012768
0.653784925593089	0.836990699895904	0.896847311256676	0.805662424796462	0.897144969835491
0.601592892860589	0.888595519741007	0.8911185661383	0.852616011030378	0.886475256011391
0.624563888094533	0.766398485838078	0.840340530378791	0.873893630453079	0.901309165981738
0.611268526583444	0.737222148026507	0.850141535525139	0.887407878772606	0.847813346597334
0.643430439686362	0.804666408038613	0.885174547469516	0.855644280369623	0.926380405479718
0.635524407494803	0.801225943454864	0.894479319801052	0.823321831725215	0.917236056129341
0.607224744240754	0.815869010833848	0.826963481736723	0.829502612703152	0.772172731587743
0.618031706488275	0.770850200823151	0.887740984161846	0.844272950889204	0.935533333363606
0.598937040296522	0.793287405106532	0.863515339311787	0.86421405778498	0.953998513263053
0.633506160086196	0.825350692288406	0.889317302979967	0.842545385362169	0.921472587736544
0.679345244376218	0.791348686169575	0.883638090789728	0.838716649985929	0.927474813824893
0.6503906012065	0.674469710685904	0.859648172421915	0.846765360049581	0.932899150975295
0.650322661412421	0.840869011545856	0.886620864646028	0.820288864840302	0.931712835844125
0.62595091250602	0.789257052522362	0.860144114478511	0.844560951720832	0.917129225578717
0.69709239431607	0.828810983005948	0.847517245175067	0.763171110886228	0.933001352820494
0.644128051161005	0.801417226233321	0.822292390927366	0.788924585558416	0.961101237301037
0.644171502577606	0.783827218378336	0.815328403436657	0.821859940163778	0.892316477338472
0.666879082817976	0.798319101477245	0.846959450110041	0.868340315681925	0.910918531043961
0.664591339496244	0.76583996794158	0.795398188695549	0.849304142963771	0.947466912880916
0.718464747336031	0.696783489756043	0.892664441984824	0.849548164605443	0.928391820505762
0.679972131465012	0.787684274050733	0.841445688797837	0.844072321703546	0.896654988028777
0.635054465184259	0.830606824528983	0.671953612383106	0.791397022263839	0.882963329943988
0.652889074140299	0.81586656618534	0.829330760162514	0.870781207331068	0.924961344324083
0.654444491907552	0.815058555675289	0.866864257464931	0.863065205115293	0.935928535430043
0.618787367775622	0.817520749942626	0.87832512464773	0.791793443887465	0.898751564188511
0.650750813490194	0.790364502658634	0.832877644004178	0.816114365207181	0.927290739499954
0.703988653165247	0.69239280142414	0.87697408291864	0.833964870637622	0.920452639700381
0.591903367739662	0.68746263252431	0.862984145513272	0.862276478450223	0.960429052679611
0.63630634488921	0.770020883282338	0.810255872723118	0.815194610290731	0.905251860054612
0.610677496518455	0.847179604213265	0.872858211935264	0.859977661490345	0.92354674412073
0.634898373914087	0.741240045515727	0.874389187744347	0.840247878119813	0.923232333536421
0.680814414251617	0.804968006316724	0.793265770959436	0.828011316711629	0.920936945698584
0.575532766510059	0.770945235973809	0.853326710780088	0.85117591292881	0.912361891318261
0.697548486231392	0.788102992562429	0.853892819965146	0.845658776109627	0.886200014326521
0.675592323066424	0.793005249711871	0.877950899291945	0.813114642251214	0.907266908743811
0.606176065847925	0.669841076598764	0.852986466999871	0.846695333060535	0.962011303446824
0.639500230266853	0.803602330355063	0.850967658110608	0.843801216802479	0.906352694120172
0.629023385502067	0.831232305091773	0.821197477991087	0.863462983934772	0.923160970939537
0.620307235872192	0.69379934906406	0.835135454326967	0.828905260350494	0.904616124163907
0.601724821208248	0.800224650966501	0.865250334884948	0.83184131023885	0.907362249683822
0.721872474025411	0.855740816451721	0.828856952748551	0.831426892771368	0.92064531820108
0.649455713985593	0.836253712963387	0.885321804032646	0.809990068861861	0.965273412183219
0.663548377796487	0.783438472209122	0.840957187886593	0.848955440605587	0.96951516309448
0.626380042927702	0.814826791985526	0.835572600300422	0.797477618808863	0.941772851774847
0.632624589853906	0.881003464474167	0.833862850967682	0.817299819270645	0.918568427002145
0.666357844939838	0.861745659580626	0.87719105085892	0.904234049111781	0.960065039140054
0.659037207689665	0.847366335149894	0.865320264534581	0.828734420098441	0.779151177250111
0.686904936593629	0.78946556725399	0.838806559655975	0.862197513238722	0.907828665473692
0.637451200378968	0.821963663029702	0.908905781092527	0.855540890257055	0.874033648690944
0.603658171102779	0.80017834696695	0.885597322085059	0.876513098616487	0.947837514736019
0.698560503237534	0.819377245880522	0.801422377615034	0.834496540669768	0.909596943571606
0.661374260609232	0.802014311441413	0.832421835763795	0.8876338643101	0.903772291063853
0.686020698100429	0.81042160451178	0.821124816822466	0.837105277650216	0.929633006089762
0.6212454020511	0.696466026978262	0.858523234684388	0.810770210952618	0.870514582399822
0.598500530770776	0.848893091587341	0.817704462484007	0.793829742632408	0.851472271529405
0.633079948992205	0.835194209085094	0.861292742604076	0.862497748719721	0.90290792500967
0.634692750121736	0.861259662851379	0.88003283596715	0.806970699993146	0.925049910259063
0.664976131891141	0.704186984217729	0.821796887737677	0.827842690895077	0.878725224471199
0.622737096217919	0.771717860245833	0.894941612191003	0.832782577309567	0.96013434357921
0.604686930553848	0.805484502115677	0.772608206923572	0.81820264813954	0.931870076804298
0.650418188170068	0.751002563436394	0.819058623964371	0.833900086768897	0.913516845803543
0.683390635403197	0.671366124892463	0.818824563417923	0.858850461954541	0.934669806263336
0.659495262954323	0.733441281177427	0.826166213064893	0.856377158214425	0.963919763157165
0.591439602749771	0.722397995410115	0.839892742858124	0.763016985924517	0.88425705849681
0.597382547228146	0.784815418550989	0.841460054703918	0.923373374812593	0.932128415951298
0.562391802571052	0.80333519179342	0.849201906634057	0.860180883793718	0.911773347303217
0.569280549033179	0.765305563198097	0.850224448502986	0.807784067690096	0.754465474721483
0.557449856431134	0.784306308306549	0.851231141832741	0.927740606107075	0.913093134941656
0.641249980198294	0.74184390098622	0.806531542669722	0.821217288249084	0.939525450191231
0.598989909464623	0.720867396161142	0.827129176956708	0.879859242122198	0.935211532993967
0.593608520477496	0.650452744591039	0.870352110255071	0.915947750966617	0.914478212828387
0.590312024398653	0.644127498967773	0.846474401905078	0.880012469400466	0.912309409555828
0.614525095023065	0.801069254494744	0.845480492389768	0.944693160350768	0.922633510480982
0.580903617064922	0.781079021147814	0.862434990698805	0.801382592472094	0.867799853367205
0.588770803538583	0.753595462582077	0.812572819075368	0.844037911698874	0.848423978687451
0.632473441042746	0.784977046758265	0.80388586979299	0.882964601616351	0.944705263232119
0.593939872431788	0.755505682385014	0.887880066466583	0.86741518914225	0.948434306600567
0.596876691256598	0.6983626943181	0.860558963014658	0.904413872853579	0.928156752793231
0.620273069665387	0.839412612025983	0.8304994630462	0.873626179840295	0.931961071980784
0.608818663096542	0.808452784639657	0.814297068772805	0.896509568091875	0.907236156057329
0.618202692434301	0.750581140982461	0.849344675522777	0.871846854211929	0.926317905872608
0.586356177137883	0.771521526804812	0.867746376364721	0.901118854744148	0.911572112429531
0.628336562182998	0.77316501593738	0.866235634806527	0.933502462891426	0.931369045293958
0.623242293388792	0.791157253623884	0.870275904934064	0.865123005033089	0.918087602747245
0.564807030390725	0.746806580714615	0.874020042954642	0.882852044041666	0.899015825214461
0.55373922816532	0.730326937559577	0.823275723957864	0.872745755012251	0.820328369387746
0.660569669965484	0.789314069459255	0.835372200535574	0.912822692262967	0.944454553444288
0.612107502493852	0.793382831905052	0.858673312850901	0.86951968072581	0.879961485260602
0.570196271788386	0.772498596061124	0.852642291082121	0.948268870386772	0.774653890063325
0.640096447761661	0.761938808937184	0.856910171557605	0.891025141683574	0.93329900542346
0.632729483594539	0.798532727482936	0.834034912039085	0.913058595563751	0.920543419934319
0.556115280108828	0.769113826073897	0.831263034382397	0.913357144160957	0.899281382983885
0.608178496664659	0.814752913071328	0.865302408300086	0.926192801398515	0.88947404780877
0.682276366420827	0.693674237459896	0.851045566584679	0.913007115652928	0.905100638835571
0.581570873226841	0.745664547007405	0.827912054281225	0.917258383373195	0.950353104929677
0.5515757889065	0.775500981202058	0.827263958397408	0.882978011921156	0.886525103433721
0.632763384925782	0.768929099076438	0.833121181966512	0.814828855669629	0.901450462706511
0.559036841214966	0.752824536388522	0.859369724353512	0.835352511900822	0.926406628422709
0.615015203847128	0.745809792167628	0.87183442803619	0.937035766370632	0.914751693332157
0.620358051532339	0.73622317645313	0.798534750427877	0.898010481217625	0.909125972559396
0.573385518726232	0.737925505687034	0.833764615793567	0.886883560878402	0.924519929998374
0.600663778780993	0.628274821927141	0.845344430320494	0.919667794671156	0.948391202207505
0.599381973140472	0.796922920158198	0.863274377591387	0.88066202406064	0.908947958359591
0.605907822416943	0.755610706638108	0.711322516882768	0.734074668808237	0.906026466395377
0.617324104065742	0.779208965508035	0.846423724241945	0.838748508644918	0.961239707103058
0.637958879710872	0.798016849854783	0.817462474466833	0.895907952427728	0.935309260155551
0.628131432526057	0.796375865853593	0.843507366565456	0.858449150840704	0.932802702981015
0.648717861878898	0.786074501778266	0.81836522899707	0.857190626583283	0.922185942388741
0.577986121152901	0.672383804608666	0.850784857147456	0.895423885124932	0.921038052828974
0.598746922815086	0.660044829219919	0.860638979298177	0.873612369966642	0.925220322760053
0.627337235192603	0.727371485467603	0.844016081837547	0.86203331253977	0.884590251120471
0.669711297222194	0.773818718291512	0.852443654489457	0.911578502918642	0.9478436983826
0.661702214312917	0.718410405999175	0.83374016027837	0.777194124058052	0.964010161784604
0.597667687876425	0.767730316264603	0.813873612118286	0.956930985049523	0.963470958984553
0.555833096818613	0.803709186808768	0.866989069793778	0.920625119940678	0.911320075918868
0.588779644853536	0.746444211875147	0.839705068533389	0.87841223685197	0.911075137686866
0.584053511588839	0.756437470884355	0.860749617268847	0.907810804772393	0.875735162983201
0.520003715830867	0.625781691393109	0.840881967921769	0.880880880889585	0.926630214916088
0.642138641825707	0.787277763641664	0.841714210795887	0.758335693421907	0.920855626400532
0.584610512776301	0.744815583654261	0.877812314330469	0.892130200785771	0.887042350069751
0.581365456935172	0.67527301607903	0.821352869630683	0.917495752119172	0.942170209257369
0.58403070188725	0.780920582205324	0.838760705520692	0.916864599310715	0.922898062370992
0.579419779493237	0.773869739323578	0.888812904138171	0.882901676616157	0.973012346825265
0.585918657357133	0.771605644149611	0.862768690657642	0.901899521769209	0.927601916880415
0.577460099519789	0.776579851645725	0.887837084975372	0.877569487628452	0.937689011489052
0.572355426286346	0.772353101062901	0.768749090697796	0.847112469578292	0.945856466411999
0.644644160390544	0.814049169099053	0.846259525190911	0.885674492077853	0.96427955128778
0.595137126134491	0.788023430569797	0.850109939873133	0.864558289142653	0.930020234677745
0.584064903596696	0.78736271640946	0.845163031250847	0.870059062559611	0.7784593367946
0.570623859814583	0.813786261249769	0.81762533686461	0.89877394938792	0.931739170054615
0.642741112612182	0.805587375485134	0.859007515632233	0.838948938408351	0.84264913063366
0.630100026599267	0.763950506649048	0.829285723339458	0.893128034142667	0.920950144852521
0.583792410546328	0.757992435429865	0.811163504819704	0.937809303684017	0.87383639781225
0.646376371704989	0.777395585754146	0.843949490948826	0.872751445604428	0.926309601619104
0.61957050275965	0.779278067296725	0.795665725931619	0.926102845316775	0.921783915635418
0.606580863143616	0.64883280230732	0.828483242697915	0.826961764542068	0.840830109345519
0.676528127971285	0.781578214800252	0.86005169929682	0.821908189364553	0.865705088871454
0.609626048106375	0.769947710541185	0.816822684803627	0.818703723137258	0.911670219351593
0.570148640832256	0.786501202002996	0.848630231938068	0.944898639921095	0.950169069604569
0.594392146184538	0.680712582485182	0.864146563111345	0.893741512455775	0.896087140274881
0.582182002697159	0.77035910520536	0.849740120295297	0.842047646056882	0.92857483502078
0.526012602880567	0.752157735761482	0.792712264837153	0.902336780260497	0.947309907371509
0.657892814434103	0.732400732109786	0.83287793054913	0.946419395658776	0.949636336743194
0.594011461599726	0.665313136179502	0.783997428288227	0.916628922515879	0.898619389593012
0.574405325840964	0.68713375573069	0.851846304041466	0.893676735526641	0.928315549399729
0.64808628873716	0.66168402820648	0.822251787999138	0.719346407209342	0.919305731645112
0.575045693736616	0.821310114363295	0.868784348374579	0.903466546557403	0.923936368559227
0.631008991000165	0.849398434267922	0.907741670497629	0.809471618320225	0.762671609293571
0.554628558485238	0.798295038104385	0.823359915706592	0.888427251100839	0.903470154293384
0.598207852099387	0.842183898268593	0.85277509827506	0.83453627852859	0.929367773270348
0.640310112395428	0.701034410805318	0.916000758667032	0.923309680735103	0.937447080808655
0.59760775781501	0.701932050129676	0.896701456810979	0.902869104178217	0.916200757436808
0.704415924612439	0.679481426921653	0.829750094966828	0.89798170126504	0.908171208174644
0.646583102753751	0.853578325848788	0.933793749439969	0.924809916667719	0.904236000303979
0.604942214099042	0.831084761828761	0.850503728445648	0.810325407513889	0.877657218421009
0.604309956928987	0.767297354522229	0.858267993341514	0.884415651489891	0.8736469423336
0.599012898559198	0.809927546360591	0.900558796161248	0.926056294856282	0.93363915797609
0.58942027888604	0.765183952166207	0.874397168745494	0.908675518171963	0.942565571175424
0.6148145199072	0.789356891820431	0.811191450261431	0.929619880862559	0.957252505620812
0.621050380039676	0.809063094551893	0.84910556114217	0.917188291782525	0.974288312275903
0.605160313761678	0.829076419887199	0.83187762186619	0.92092008935463	0.945608932271397
0.627385212373067	0.805355163001441	0.923525191438281	0.913089228209671	0.975539342422671
0.644515408183654	0.856646655313293	0.877932013134656	0.920792660866946	0.914521749415814
0.611625652378296	0.814868721059538	0.87238638384266	0.898608512499544	0.915391557525369
0.575015794708596	0.830628099431093	0.880192120376677	0.885606921875667	0.89841913774137
0.55041069651149	0.841102749063294	0.836920268493251	0.935099532214829	0.906484958015972
0.563542130907089	0.773482197586366	0.876276615852555	0.891260244608117	0.849881506704917
0.605190288167031	0.839736631667569	0.877638661624547	0.933543632162011	0.931076404946671
0.603288047495154	0.835672640478835	0.90697440225175	0.88559150342335	0.914100378364824
0.631564648976296	0.861293170174756	0.867139087396812	0.915902803400297	0.766498064444386
0.599183494885232	0.793859083049748	0.874561773236854	0.939565662649053	0.942053916289493
0.638956587741277	0.835523170350817	0.885756501714705	0.932308580029088	0.949911396931912
0.621400972241724	0.822329445327878	0.83892257699838	0.929394951988962	0.925941872908946
0.634466740231075	0.799790567365455	0.877290131830165	0.898788940459352	0.935888868547947
0.678087614388438	0.725330052241493	0.88956994479815	0.94439885837329	0.943643760668351
0.625825981253096	0.785380914761745	0.876543652595561	0.89427028564075	0.944753840860635
0.629933558895903	0.817144780367766	0.861810667406386	0.907457385027634	0.917653753661975
0.642923398716956	0.838424718650544	0.917020717949205	0.819761385950717	0.942178660715856
0.606327773999714	0.852791380678212	0.873114114152532	0.848815914790187	0.95675980983134
0.613885150288491	0.854260310855667	0.864671112872616	0.903430739452985	0.898881552454004
0.626138351629917	0.834198701274231	0.857412735571601	0.948490147744167	0.911175478759592
0.625532756003284	0.81987448508953	0.819190048812417	0.912554714565698	0.945658276366982
0.633801033492302	0.72442200908807	0.886085544548383	0.973602997417657	0.939773750914219
0.709679473035333	0.822985609001214	0.876330971357674	0.900544657503247	0.912916705215594
0.629439626167128	0.880613630138873	0.685343746121196	0.757258674024244	0.897512311990628
0.619979879408583	0.847930627318996	0.839246080220428	0.87598713518855	0.929330447110662
0.590700263711912	0.817148817064719	0.857775148233305	0.922051164970134	0.941796189281659
0.651999332621213	0.795026415096721	0.900065345418155	0.849664565266195	0.911766074652951
0.658903020207518	0.747981437144585	0.876122713007395	0.901809581534781	0.939825370782618
0.648020771485117	0.70161220899054	0.873448886148832	0.900680682133411	0.915302601947814
0.598152906348839	0.726852672546142	0.859900261320882	0.877097762869317	0.969358975694249
0.655022399172055	0.811845244097794	0.878005787904529	0.907770361972243	0.916179719620594
0.585526249370942	0.871484711682255	0.920121263756944	0.957166640078297	0.943304314813832
0.590378127639873	0.810506142836452	0.852193981886157	0.809047702383713	0.937487462741315
0.641606516603753	0.873063301409838	0.814468753404785	0.938471252155626	0.939065147814164
0.617202916942948	0.83263176110498	0.849991892812803	0.892163649373745	0.920643213192405
0.597987030139632	0.834319143402971	0.924062079219874	0.895922000316425	0.88865452647532
0.609206962146108	0.745124313866031	0.87715940718925	0.870973223173273	0.92096643631252
0.548439707918846	0.672933172794433	0.927409565535565	0.907615277270968	0.977105242664754
0.644342918095914	0.854267256104747	0.918002646923912	0.7907567795348	0.903485504171686
0.638607608027778	0.821975005890731	0.877624677045498	0.936132066889659	0.933798756596001
0.584385085352902	0.703180302999774	0.896438312982784	0.889374471725923	0.9164948225907
0.552425999098325	0.886061216409622	0.889450621959675	0.907872303890047	0.920487712742899
0.645110018956119	0.832550866118416	0.814525606244429	0.928769682511513	0.927805217986255
0.606164044721153	0.841128120786934	0.85765693693746	0.875861635341267	0.973826812855422
0.624683591051748	0.844438552925448	0.851940845911796	0.8987711916021	0.962435386387609
0.598615514570593	0.853294889264067	0.825554051830507	0.866750541871224	0.930032725150699
0.603137642948412	0.815028029822701	0.839346069210066	0.879415845880595	0.937656273210696
0.599717599979344	0.805785271939423	0.841402907221312	0.902395723674314	0.972672299489371
0.635501002242878	0.864750749831028	0.914897437396522	0.891335258526508	0.777997026280512
0.617390248594104	0.754154007912332	0.882818339923782	0.930168281028959	0.921499544624059
0.643611439066309	0.79624163905341	0.863158568982198	0.874837856766094	0.8830735396012
0.656649781615261	0.845549468949071	0.841800393848696	0.923324231337113	0.962104540274583
0.614247172711606	0.865376422325238	0.830060638152149	0.951264428345075	0.919774031548365
0.624381925255622	0.783675039031862	0.845417097926598	0.910368205294751	0.903262287479713
0.600591649045149	0.877444914235048	0.866462259806282	0.895823443729782	0.937299512725908
0.576317616679296	0.729106892132402	0.844093542704018	0.828937359252129	0.878840501213937
0.621238878518896	0.817575089152397	0.874376222503557	0.834787695509046	0.864929935969272
0.5568135799195	0.839873831925212	0.83376529265063	0.858666222015268	0.916866337222911
0.711161664520568	0.828765110611075	0.923968202999042	0.902197139798368	0.943193001672908
0.569331170362514	0.741292870949042	0.881089109101047	0.893452753878021	0.891742949522382
0.620370708179703	0.823951538273817	0.867674430772991	0.880018829315361	0.973757851536729
0.610511643654163	0.845143371882822	0.81200898038649	0.904390948776462	0.945096875214143
0.651948308330739	0.813032515516433	0.800105877058521	0.910840877027248	0.932860280160885
0.663094882521192	0.719442129424031	0.840640973543926	0.938520061687653	0.945324984628346
0.582646694655243	0.727954229674721	0.912306220763734	0.927792906507857	0.976493295113437
0.58703763776238	0.733411604296955	0.887588482708234	0.733407981192959	0.893464620375991
0.601199859212016	0.810383362633381	0.877340340639434	0.773020467356665	0.766544581376702
0.558903800042486	0.773394340314838	0.825365109701305	0.868559971196733	0.925523217256844
0.547821868351421	0.809106349976589	0.819738987968467	0.798407402930908	0.921348646397846
0.597421014283154	0.717049948709724	0.871672300741141	0.922925154794742	0.92978160249292
0.588072374477131	0.669077784076432	0.884305260597935	0.871219880367744	0.931491164764492
0.583392086035904	0.675645087260701	0.857542324594403	0.903980456018901	0.938291317388189
0.629828028094643	0.773495992090368	0.871129370911674	0.864947965042694	0.898532736334568
0.579855189904213	0.768041362828787	0.820592847418665	0.778400917326367	0.890815482469185
0.50218960415415	0.716546802737103	0.836562788826215	0.944385417616454	0.852610676413159
0.570444237009151	0.848554607272726	0.851564951987488	0.931027840342588	0.936602665256921
0.602462309069934	0.751887901082013	0.863070171164868	0.88586927097025	0.934109848275529
0.596046222615414	0.751067830170332	0.797052603893096	0.873211389269266	0.910917102799564
0.550115183301935	0.793679846310369	0.845155703412877	0.917806952220846	0.920723871649122
0.628118804252396	0.853316098650036	0.807045405662622	0.868706969343473	0.901058570486955
0.552865828151024	0.766422438307245	0.88378858585698	0.922895520315141	0.923873487217749
0.566730166658586	0.777368407553065	0.828153903655778	0.874869018064013	0.929938025481525
0.591997706668215	0.80545146050421	0.825849081586743	0.889555462473457	0.9146429997257
0.607233980969426	0.782193473626173	0.830152889632643	0.852683869071151	0.896032710022348
0.518554463241998	0.77784998829967	0.856928587699222	0.893331572835613	0.93994569734371
0.573963920964846	0.769290423710284	0.832311885590172	0.853897564801177	0.841723026772166
0.621201350455386	0.846377013104215	0.844656209893771	0.8700421748508	0.923155487759777
0.546323407456817	0.87006836837565	0.83598615920075	0.905852493443485	0.896986418593751
0.540713048139232	0.77598624872894	0.864000374857115	0.854872814534978	0.762454308090986
0.5996405190259	0.846748135316711	0.826376776431221	0.927710908226189	0.949174787739777
0.539458871610523	0.811084230667797	0.848341685998818	0.86954491364027	0.909849570261216
0.569492434836236	0.824698239524457	0.817886691473891	0.88563208497709	0.903532717996511
0.558355498596458	0.762975180304513	0.831958493082089	0.854291452838874	0.918709897471885
0.572484052812459	0.723965102436502	0.850619984943671	0.88445098378201	0.900069722907642
0.553038931241915	0.741594109291982	0.840535227618667	0.878533353576869	0.942201211071562
0.617620807514281	0.840244692468337	0.834851596778449	0.893425885778312	0.899558058006621
0.601200934663688	0.818506572327334	0.872066868587776	0.778268304551265	0.901449156613307
0.551758490347701	0.800581571990475	0.863837270420577	0.862244505250566	0.91189752592256
0.57834335951153	0.781351738695469	0.863027831680686	0.858079562505621	0.899237632392886
0.562827155582795	0.814864417617396	0.82630868133981	0.897081224929889	0.90087353991568
0.658854103480273	0.782858031585748	0.84785420083294	0.88405322129817	0.903224755348037
0.581904438102341	0.691043162444988	0.846612553647868	0.90052719416443	0.936314703530599
0.560455185169468	0.840104638422105	0.849575809667284	0.872313343444242	0.925407731624657
0.570221070843025	0.798534866697354	0.716748794153667	0.763352335704629	0.907940739867847
0.592360958059384	0.808786438671085	0.842785691411309	0.864965844916504	0.919750489587961
0.556365713673528	0.756748519361192	0.832759773919359	0.876124444470072	0.948045197306583
0.522911860701475	0.772747745460497	0.861924463076126	0.841242296034592	0.912422706284651
0.568395758620854	0.723103182729416	0.868691872893788	0.955628395791726	0.934327787340479
0.584559490620195	0.710057366137331	0.828161866197116	0.876372655051829	0.91466167563835
0.570781353941971	0.718233972249427	0.827243672279423	0.851391667152517	0.918380831126757
0.551159172260336	0.764763027737458	0.887128670503206	0.959080907519025	0.92125260835758
0.579805017965207	0.843593013552162	0.858567579144317	0.894023171146298	0.932703353479501
0.53072414805638	0.740639210223244	0.81712411557604	0.811185786315962	0.921781458409002
0.594494439917274	0.804394816296938	0.858636650701779	0.870449349917852	0.919367960457704
0.571982810158573	0.830623514391451	0.864581335697551	0.849747820069435	0.913574607512674
0.59222963474121	0.766053726774174	0.862731433860775	0.861144412756353	0.900699213889961
0.580798488899037	0.744314873382818	0.838722513126869	0.841673539487909	0.894646114501762
0.585687049632658	0.644060658744524	0.876670128073691	0.879024436680736	0.92223704801811
0.603254256956843	0.839066104001113	0.887817529705942	0.806863289831338	0.908111275002841
0.64483126977469	0.759808903416876	0.875150861214408	0.894689355191236	0.909241291868044
0.605278972012454	0.714078499815898	0.867730490357415	0.865703474768501	0.908664907440983
0.615089106290526	0.815923910883306	0.866662153148851	0.874486600224783	0.959750077267502
0.585054279030166	0.773959014262398	0.812808329837395	0.933971869509614	0.904814442308977
0.644961084480878	0.785675801122597	0.820869993111668	0.869894806142188	0.924755763395113
0.569639274902686	0.789695649566391	0.841274655875752	0.871850931966844	0.914090732940702
0.579326084545314	0.824276800679257	0.798769441870642	0.870204935826788	0.93378266273684
0.579314743454333	0.801310986636552	0.865080749880995	0.900755605771314	0.914665210398454
0.550423080655522	0.802432164430531	0.826143499320757	0.86477417627903	0.922110820955507
0.555556663606557	0.837150705844467	0.848327111398495	0.920190214137533	0.771607719718105
0.656933963316158	0.756127466375787	0.845972470724917	0.882692761525696	0.920810718932647
0.545637442410237	0.785649610206158	0.828453823264577	0.855008019441387	0.87027444817749
0.505293708731695	0.819352696662259	0.814020939240322	0.868998263009346	0.915971257574523
0.576569862534374	0.789706248009321	0.858640877674808	0.880804198706123	0.900801600969164
0.550995062695158	0.73772404317783	0.866190972964265	0.865609314047231	0.915782473002757
0.539466730949119	0.807332914469024	0.824732752946401	0.85571696835657	0.933915726875796
0.569996827994478	0.676427367283897	0.807811157574071	0.831802235611208	0.871766313108702
0.614572134176684	0.785952608378939	0.880550386457759	0.878283614908196	0.879791290585215
0.556489971032787	0.83072780211008	0.790764609685694	0.856296606650621	0.931390727746855
0.550834711853384	0.809297987572715	0.86246947545242	0.855183420080471	0.932420666696613
0.556182302703106	0.710499844651857	0.854594546800115	0.892826343660168	0.924064883208694
0.546189810681308	0.817596411318799	0.820066426757241	0.852934511496024	0.922752849508303
0.563614537264029	0.804923565534806	0.8578430607944	0.899613843403223	0.941937191610872
0.590488293720038	0.78149389768921	0.811006871868714	0.858997346762308	0.911146554782871
0.564450229376535	0.705074941009581	0.800510516081504	0.8722696884398	0.915436071733023
0.563513416265538	0.71946993878009	0.860785532042218	0.881985576325897	0.926359646592193
0.601231113511654	0.69318107400849	0.855287477926436	0.756063534744386	0.880860621413002
0.57723395917088	0.777503823221473	0.836943888640502	0.79586836462454	0.741038352058923
0.600910012130767	0.833744827013149	0.8571610308793	0.805207151057266	0.764237028823585
0.645380311524583	0.693243476483631	0.88274467179968	0.799844815547215	0.760216117755834
0.646767042695067	0.693575341101835	0.886594497797905	0.778725278365709	0.747534192060004
0.646576569685709	0.674307651830192	0.83239201464273	0.781126532568754	0.75421225780801
0.631800825131846	0.808699536806717	0.919105901604027	0.814259468947685	0.779437548500543
0.631098518896507	0.821290543410033	0.84005996439467	0.923567877439924	0.777224080281007
0.571213077744323	0.749435764660958	0.834272271893367	0.767419430195378	0.761312147686888
0.582624098957337	0.78477613231616	0.873296290779876	0.797613613074402	0.761576990875267
0.612710819434538	0.72513462368538	0.865268427301834	0.770962486669444	0.770901556741708
0.619475977213625	0.785003558369753	0.816696356106853	0.802129830049106	0.763017849925911
0.627479918478053	0.793968634929653	0.863308168648078	0.803150797895763	0.764644661537168
0.707752813609446	0.806581827127353	0.816483919794082	0.785024787365761	0.762237056784689
0.641588200658555	0.793760461339111	0.936034512223411	0.80374222891513	0.764367720884276
0.660391216760474	0.841351827303026	0.882919510674471	0.80565977506008	0.752468069175101
0.63721139462853	0.804240185882055	0.884290528163889	0.784341533389156	0.747633893340647
0.65452145098537	0.8025815055073	0.862830927006669	0.773668120053098	0.775343648754258
0.596460489061295	0.824166766964888	0.843713481069526	0.798748870558846	0.762824966131391
0.647984800811037	0.747614326596033	0.870597383109891	0.780288667616957	0.811534905483544
0.64674771707674	0.846932230862644	0.88347281041578	0.804747211734703	0.755588557056914
0.622415715253922	0.800101270793913	0.874256453043057	0.773608103774247	0.728371712419271
0.60849666266613	0.815531324707947	0.885418697636496	0.804966030880799	0.899934406860019
0.622621562346634	0.815213662884733	0.858191425930361	0.779237141816951	0.772408933840545
0.623721463594837	0.837679101287332	0.881121718401694	0.813780349186567	0.755337849417168
0.606394078226347	0.822504638674411	0.832628421015166	0.794406676428374	0.74276403602374
0.619473271512776	0.762662259648307	0.873524300889839	0.782655048409819	0.744507881318167
0.66242571977714	0.726253364104675	0.862107244139663	0.808097695104927	0.783373669222107
0.616009999997045	0.769467843303313	0.869869186885949	0.780265236340987	0.772190656074755
0.633407476930052	0.795882384930775	0.876069536331446	0.789987423171123	0.732134061300344
0.63366040944628	0.841496518923589	0.898845834019964	0.932297516893191	0.771803045565071
0.594889619771373	0.823792132650601	0.897559993270698	0.837886211342326	0.755630466786197
0.626338250029592	0.840087520439316	0.866625894702695	0.796062992653873	0.724911311886799
0.641228501677797	0.840509846289201	0.827638395575547	0.7924655439901	0.754244402566372
0.687189856896055	0.823831558701739	0.820760870675688	0.794623645638282	0.756011613048633
0.61569125971219	0.721847530069358	0.879601345568563	0.810228666734771	0.767989215993835
0.622174768387962	0.811220257018569	0.877029419294443	0.77281837610605	0.746182681785782
0.661373693902332	0.854579848736235	0.690834906650863	0.72239813353158	0.758330200697751
0.605768583381811	0.849506033358868	0.864167790122019	0.799758958716048	0.757992984200139
0.569965174497348	0.778416780898064	0.849043420007097	0.792633422674	0.773977691845078
0.618590749481457	0.763785325286406	0.88966754751767	0.820046374460253	0.751669008140245
0.607731032391572	0.717196161115131	0.879910899856867	0.772832246022272	0.764434997609877
0.683573645717846	0.69953408510495	0.849949118239338	0.789675930665096	0.754617583570542
0.644259872520835	0.696994387534405	0.844157793873709	0.767849462301775	0.768713784378409
0.635208465762662	0.808168579337217	0.880750562036225	0.770574725164409	0.74671172177035
0.630869119664804	0.841947161436714	0.909489717280283	0.817237721210195	0.767586636254804
0.592087558698862	0.788043538804483	0.846487212227954	0.778363616357568	0.761044261875562
0.623805053723196	0.868141012077495	0.829337763702956	0.812292485284643	0.761478006793337
0.584830807053764	0.806235528795432	0.863870305758295	0.793925406098966	0.767041005700935
0.670071487123249	0.814067211532642	0.913037234870202	0.785648664931294	0.751309548585884
0.62503797386417	0.733995044522195	0.88061598175701	0.785259133796981	0.77133455850382
0.621366965204091	0.671651243563516	0.904769897747363	0.773412566293126	0.765488683119913
0.69389005786326	0.854328263319332	0.906831979852206	0.751077027610416	0.764014534395608
0.675849680590625	0.782729071626294	0.88342695950901	0.795040419960055	0.738713667644338
0.668638994048027	0.696538024514711	0.880174658873704	0.781711970376152	0.778822101386493
0.656685732167509	0.829659203630416	0.894024852050646	0.788016828296015	0.758985854916828
0.647305553508137	0.800392339228658	0.809372089936957	0.795438858713112	0.751905426952312
0.688494928688186	0.810242335219173	0.8494800969538	0.773204060986415	0.771277732135377
0.623807981424314	0.835808836899884	0.878746949898418	0.786294777818904	0.758807001869371
0.593167157110588	0.834927918590129	0.819129697218338	0.839383729140875	0.765611614699636
0.641883066287109	0.8025795825212	0.856256204245619	0.774320365603741	0.760783174506268
0.610678182231456	0.775789425145104	0.863114569918971	0.793160633252777	0.765547902892663
0.601489278109221	0.87109402330926	0.89596600146224	0.775805462262249	0.902075179069167
0.657036499939339	0.736052967826668	0.886490846604806	0.782915567406402	0.777896106684746
0.663733804979069	0.774295137266521	0.887683565927254	0.769705806745426	0.741660501758127
0.629028551146243	0.849461950666736	0.834994958321418	0.813868644727059	0.75973245334319
0.657139143744084	0.82108454367574	0.838224070231496	0.814107308516621	0.762926268682002
0.611090525041923	0.735323091851493	0.858230634629019	0.824974548912693	0.744431287431056
0.616083767015707	0.828993531137649	0.850631839723513	0.798337156468219	0.767948901601554
0.60129859960888	0.720935319672121	0.842042364752321	0.8313727319447	0.762691739053614
0.572008684608502	0.765050106806366	0.866845835518086	0.806945274362376	0.757632718285512
0.550205848458818	0.847087126852854	0.835352211342501	0.77666000426368	0.748907708587101
0.615119661843372	0.806946989634524	0.929429687140704	0.800920286859056	0.763890408058523
0.577995601448817	0.737272753727534	0.866713590853061	0.790558655171191	0.757474394916393
0.646214977806546	0.804357269440191	0.846938797159611	0.762513778494609	0.765177559473792
0.621502301786542	0.826975120174414	0.810484285893952	0.789298460562519	0.773679070577665
0.672766186468572	0.773174303737949	0.8009923646203	0.793811559892367	0.757416829125983
0.628308047549761	0.707462290887528	0.837339488494879	0.806800567541974	0.753372049210761
0.588458322520831	0.720529869697775	0.896533053640662	0.778326197498835	0.768467973047
0.649781329407595	0.704814247133351	0.871658434427083	0.74974605508663	0.759337800424266
0.595815350984636	0.754928106567143	0.824904731456667	0.803392512571371	0.909644203063133
0.600268000908007	0.716890139701135	0.827989021191353	0.846642842049613	0.911701544228093
0.573549710188844	0.667091604038396	0.862364142298869	0.924502493461314	0.957108741122575
0.56181762486232	0.667186653067677	0.78931521035449	0.867069420881578	0.946904974838392
0.580538292403938	0.836593415113436	0.823379207763537	0.905733382262391	0.880121027386049
0.571197989659661	0.808684760020595	0.893091903994977	0.779997909872497	0.886367811288578
0.567300919362624	0.812591190670289	0.819662671069349	0.852334175689143	0.870396765552671
0.618446483958969	0.752933906745595	0.80494505516834	0.854230608919312	0.919847721562976
0.536621729119123	0.759401934758858	0.88984615156594	0.867414862795594	0.919589955308761
0.623502595723164	0.705207962382524	0.855542710745267	0.88570194091686	0.898697434575071
0.533957937748819	0.821644124429952	0.835153201180341	0.853798760083103	0.900211854168929
0.590582366038463	0.767003799227152	0.790111698427123	0.8773516237457	0.878390071626711
0.540193916553824	0.838996173574678	0.836029973052242	0.853161150266006	0.901221437534863
0.513694212693772	0.758254744464059	0.828884030695173	0.887531267985916	0.94420517733229
0.577228311424169	0.793246904073872	0.829627394592945	0.951338902852917	0.93206181995892
0.579876469386367	0.849417088410619	0.819362747421584	0.877503541164896	0.876618918747267
0.555413382275142	0.753865960238123	0.798635364663116	0.884515405737448	0.927967405910339
0.515421509663342	0.76587755035681	0.838533231347184	0.849316941141019	0.817359825704929
0.559231808406688	0.787143269062708	0.859624094803685	0.881048966498536	0.91703614494847
0.568616473275967	0.769666776921996	0.802289011026543	0.888419622585215	0.912017811313283
0.546079897678289	0.823192796432902	0.861242961976513	0.912212681229104	0.751806497110846
0.583876875773923	0.750242334993464	0.808494061610334	0.897670892633473	0.913153016191768
0.523792713417202	0.765010375958473	0.790287255918465	0.883335494762881	0.893091408714485
0.546276633857968	0.755939277939512	0.793332077505913	0.898707363906197	0.917013365550466
0.601458945067193	0.777190528857995	0.819091933223842	0.913725436134763	0.928501131981518
0.559749804451034	0.678753004081983	0.801750027366048	0.900087043945704	0.883110557355494
0.663276594985438	0.82480581694144	0.843468480415251	0.92562135316346	0.924162449012558
0.543206524777947	0.730247714637198	0.784587945036961	0.905331470845468	0.921509061697616
0.603993587056936	0.767314823113776	0.830733840884837	0.798362563855985	0.890243359447467
0.573550496598635	0.800292880683285	0.866164640859748	0.820344694056708	0.90089180519185
0.52720219235874	0.78242694229579	0.893792893376811	0.908927428572791	0.930609874988674
0.559768162328812	0.743019769600842	0.819743078609193	0.872525482378888	0.884171844563831
0.583135422969889	0.780036093049112	0.85842852149366	0.9170744580497	0.891818353537961
0.601838880777454	0.659010403918161	0.804507560837699	0.888878271676537	0.91828649675341
0.572770128651123	0.750213767230047	0.865835668034047	0.891862498828266	0.952307313461257
0.570698334730006	0.774285829482051	0.72362044897619	0.717667055928816	0.919688279614824
0.583406501627713	0.796901669716716	0.860658678453581	0.866738907576799	0.923661476912116
0.630413477055973	0.806533827749301	0.853580396324228	0.876820451193876	0.91182530472285
0.574796561088236	0.787047657237318	0.85494119761313	0.872307643889652	0.922191476389983
0.600929763542114	0.780154512699094	0.818203282602523	0.879464267428814	0.903395070844155
0.68917975447638	0.70068547225615	0.80754129041762	0.920178211097853	0.900138829337784
0.547995344625931	0.684478987713557	0.7901723493583	0.886443721976897	0.896296959826246
0.544721632654732	0.762633831057114	0.805417331296317	0.874432360499337	0.933294072738482
0.571588460450719	0.785778697421681	0.832420611262743	0.891138875440849	0.919275610088571
0.585302611368305	0.726705722910768	0.787551447403489	0.798445628478584	0.906430721328104
0.596881273846207	0.77823224848728	0.795985110613099	0.919436463467595	0.905224926990667
0.493311692766235	0.771341033381614	0.857528956012307	0.910222450825325	0.878996603640714
0.660180553413183	0.768956612318874	0.816030179408065	0.88080513780859	0.928327661529133
0.602059905539156	0.796627246450164	0.815260262318036	0.900704468398047	0.881394301817718
0.550522888162382	0.644532268821584	0.842692021298163	0.892794485354493	0.902323933726663
0.564480294622002	0.765595177144943	0.841942006834891	0.757415231581912	0.894878769126775
0.567096820847225	0.816655821093517	0.890537641208345	0.890382298665595	0.928130280296464
0.595525566989545	0.694819679629883	0.814406470735855	0.94322403999304	0.898317812253618
0.580156083315748	0.813249330160965	0.862173996492028	0.895782849167331	0.929325285688609
0.651010672668216	0.801983184429414	0.852589092302879	0.852218988187669	0.905923745613241
0.558787768162656	0.825203472565701	0.823070063534618	0.915938070158665	0.900984737790577
0.661425245169725	0.762791741613115	0.867618992265075	0.89605986062456	0.906353612965014
0.57251106230825	0.762866609869264	0.815773388165695	0.82523289278521	0.928068201077139
0.566878642134231	0.827744467872664	0.827110536336211	0.905187116760128	0.90161395955116
0.587531830940009	0.816269596234006	0.821437397726313	0.857581463940912	0.897960589307875
0.608055199539614	0.799869501917431	0.839226657485725	0.883140923111038	0.757271972702964
0.589262048075097	0.781659407504673	0.811899254249791	0.88586415433021	0.900656171340409
0.532423290719064	0.816367184084869	0.815531199856467	0.844064741281696	0.869506578561522
0.566169292978696	0.799320625706792	0.823432349215334	0.873111672716875	0.892490203846843
0.672297287443061	0.762475982267996	0.80414040735045	0.895884428516644	0.913323788031249
0.610454761913741	0.793405986365566	0.833075227087238	0.848758989132663	0.950508170103012
0.621025985375036	0.808945117336277	0.808624219991268	0.92339289527049	0.900125252472601
0.590713962646032	0.665110204895382	0.780152127101962	0.805356929925663	0.862295468101178
0.597747033928333	0.824260977544118	0.821966249827442	0.831017268038086	0.8891762978099
0.628466543105942	0.7710761988601	0.777742636343597	0.830655438342506	0.956072160055206
0.553900833110538	0.814643735363746	0.835187969607341	0.914590284429718	0.918572333590958
0.606180635852345	0.69022312883457	0.882272433336675	0.883783658873454	0.92755909789727
0.537361592229391	0.742284630877638	0.807518108891013	0.85051696027034	0.900635332390769
0.578406130930322	0.792271499361985	0.770200812822079	0.920866396304767	0.925395376058801
0.558247203332039	0.746093793741655	0.76770738116449	0.927420042773515	0.893668497531369
0.59200239754165	0.674833636861055	0.747944996224491	0.882729577738275	0.923200718170237
0.602526461700165	0.7022132507665	0.848360580665792	0.881449477617115	0.90370748263448
0.578503544586341	0.690145833891087	0.831994502913165	0.742116041898396	0.876833061608562
0.666764953352315	0.694106956046491	0.852132423741042	0.821847572094909	0.941206083668262
0.596673035456952	0.678835031826223	0.829388287891825	0.783859728273263	0.923741512115961
0.590119998728461	0.686747228329562	0.773449558220185	0.793364700244667	0.923348919251558
0.599779518267583	0.783896271110097	0.86640950026462	0.8275706352729	0.921630345557523
0.621930873802263	0.785909561777815	0.836257695071632	0.789796819810615	0.87573155736431
0.586077701895567	0.725165105615981	0.841446590051875	0.79477196367614	0.838519238789773
0.657541311219841	0.808192669628212	0.875742337437592	0.82191526778764	0.931744094700914
0.58790731459156	0.711501442554272	0.827082769820619	0.800355196186875	0.958396733166763
0.677843387799573	0.802970859238814	0.825970023854151	0.830900083882593	0.91913137543201
0.597644074908685	0.797495951830504	0.845810669247154	0.831324348218205	0.934708951176588
0.606878480302735	0.824144814735829	0.844421341651465	0.812283774869791	0.903581207754658
0.612656944552032	0.766483698308963	0.858126672757505	0.836588887568195	0.927220906009746
0.580995413858351	0.796341365685126	0.877768660937044	0.843475633595398	0.90682057256172
0.668668217956682	0.803746136779094	0.865533439850737	0.797139631210247	0.917673122480164
0.632924731979115	0.801786608610893	0.837861985867282	0.79822735244067	0.921874649913568
0.618069472773693	0.7745777931406	0.8049231678302	0.83153806369582	0.909276497795949
0.578399656000281	0.738252085749163	0.854811162029469	0.816646516215756	0.823356815146
0.661962738829009	0.825016422847349	0.879730650960557	0.828065144267277	0.933262460118291
0.649310446844783	0.829866276862946	0.838074865497674	0.788779464699313	0.872086760147511
0.573290539534524	0.805105792997185	0.824053934480486	0.826153870815723	0.766323105260656
0.627164763046547	0.786413296941494	0.832750712507067	0.808489305034919	0.942454120236638
0.623510946935244	0.79443231988005	0.871551289816993	0.838735375675819	0.908784818619426
0.620312827498173	0.827089474181295	0.852272930820114	0.822719759260992	0.887661856808864
0.657202934074079	0.763161746710816	0.854928634347065	0.804858782035622	0.894610763807385
0.646825764172502	0.681819494363987	0.820050742342926	0.849309362488284	0.904849886093471
0.614367251197281	0.767120641284526	0.883852981675421	0.802432920699912	0.961680022422984
0.597258390309991	0.836875653276183	0.88626701131461	0.827851502553755	0.873635537418231
0.633363191539399	0.822663479419045	0.845719937736381	0.78668536116446	0.901998268451255
0.63475870948316	0.803245735887868	0.828418802414397	0.805981565884227	0.918825561795906
0.649820654253094	0.830857595348228	0.817696739250433	0.811139071749284	0.889009065480529
0.685427820195689	0.841727973246431	0.840566916645004	0.826584530845997	0.894576347659689
0.602650265429556	0.772902288727048	0.824351542164983	0.818046226957078	0.908429965099424
0.650420456508791	0.728799408617715	0.84745338357307	0.834334592444385	0.962900399632111
0.601891546609985	0.818560449967474	0.841786588907812	0.794531098518399	0.920542113028187
0.604201306756146	0.850880957616744	0.72030369186391	0.802603663777558	0.909136535071356
0.640079043814608	0.83349955615752	0.877378112320548	0.843708291111091	0.950623498858999
0.67902553902367	0.769516877139135	0.874396715312389	0.811119385305502	0.945154613030218
0.612835182256308	0.762701506011022	0.883552469654033	0.781335336492668	0.919119952722972
0.675941387082777	0.711122985339045	0.851951930169442	0.799230095592562	0.923555554313941
0.61604418632845	0.684948264418868	0.835784788985804	0.814898567084225	0.935647681985044
0.617738161018138	0.732633934794199	0.822105409708447	0.813258369332091	0.930602954219104
0.62852380035761	0.761640140076323	0.803863443094695	0.800869757631034	0.8918738202958
0.627925735595406	0.851161280294126	0.886276908209475	0.847962703900627	0.956137106818771
0.707016245597731	0.769793150163259	0.87696375895806	0.895059631444404	0.95118789592002
0.658984619900955	0.814268503199667	0.857751436732986	0.812823606308876	0.947561835422054
0.527932468241063	0.770555713574111	0.840256500695986	0.814523579295293	0.91530347074717
0.651184720335822	0.785739961012943	0.860870150793662	0.811163573261651	0.902084001778641
0.645885475117996	0.71898468440407	0.83317588928513	0.796947668952169	0.876231314549722
0.529491084493123	0.663462545038962	0.847119176797563	0.799069558552747	0.929467246813426
0.64105259200935	0.836160831172647	0.834707668946781	0.863087021871074	0.909036532194166
0.587966379140662	0.789078531574349	0.820204264052753	0.817567503822295	0.888773557348169
0.588524021570921	0.685849673904598	0.832245409502193	0.806644071073543	0.926999540216018
[truncated: 2,951 more rows]
