# Supplementary material for: Landscapes of cellular phenotypic diversity in breast cancer xenografts and their impact on drug response
Source: Nat Commun. 2021 Mar 31;12:1998. doi: 10.1038/s41467-021-22303-z (PMC8012607; doi:10.1038/s41467-021-22303-z)
Supplement: Supplementary file 3 — Source Data [file 41467_2021_22303_MOESM3_ESM.zip › Source_data/Fig2b_FigS3c.txt]

Sample	CD326.EpCam	E.Cadherin	ER	Keratin.8.18	HER2	CD298	EGFR	CD24	CD44	CD49f	Vimentin	CD31.PDGFRa	CD45	MHC.Class.I	p.EGFR..Y1068.	p.AKT..S473.	p.S6..S235.S236.	p.S6...S240.S244.	p.4E.BP1..T37.T46.	p.NDRG1..T346.	p.MAPKAPK2..T334.	p.ERK1.2..T202.Y204.	p.p38..T180.Y182.	p.c.Jun..S63.	p.Rb..S807.S811.	Ki67	Cyclin.B1	p53	cl..Caspase.3	ER.1	HER2.1	PAM50	iClust	p53.1	PI3K	Type
HCI009_M1	-0.753299028100842	-0.431044546376656	0.123848930934896	0.550069215100567	0.127371895108271	-0.636748502443455	0.53150894751554	0.695659016654908	-0.920309246706739	-1.39734426472565	-0.80312241809745	-0.194846821523402	-0.489528681137173	0.689010612758268	-0.250198885776501	0.40919806424182	0.238487156962406	-0.249180937494243	1.10402242874626	-0.223287057225115	1.08013952233621	0.0525197531743477	1.36318848504525	0.317061908078185	1.49750321161577	0.581245187247415	1.07031566980615	-0.609977457507458	1.54602754200886	Neg	Neg	LumB	8	WT	MUT	Metastasis
AB555_M2	-0.157605612192111	0.799660979657187	1.47713621089343	1.7647619142247	-0.124048339325084	1.18036608229108	-1.03691724193346	0.0154440586102975	0.271069422796144	-0.754220429579934	-0.804791982635199	-0.229973962991288	-0.472434426549737	1.05605520061134	-0.543311686028746	-0.989967294507147	0.191094928849899	0.153083066005885	-0.492036694969198	-0.113994153465773	-1.62089921101662	-0.555310638661952	-0.258678315222984	-0.997531573677743	1.53103795531678	0.157383510021167	0.87001105316888	-0.904841611601565	-0.568721024188574	Pos	Neg	LumB	1	WT	WT	Metastasis
STG143_T1	-0.15900519172831	0.305663813521467	2.03053968188354	1.5236824815724	-0.0990255169958036	0.0796745386916969	-1.07647934194233	-0.387594020293333	-2.1679159479822	-0.143724050799809	-0.800179406013847	-0.690393137536835	-0.493760826900636	0.255067358915758	-1.21996442208621	-0.743178147902112	0.676330941372832	0.402672967560057	-0.84784834888146	0.0972729490933913	1.52716050606268	-0.0359681629814788	1.79992986748139	1.74509088653068	1.30358291770113	-0.224553022542685	-0.048237024306487	-0.885975898487709	0.00113307133312102	Pos	Neg	LumB	8	WT	MUT	Primary
VHIO060_M1	-1.82528338115062	-1.16077019834524	0.472635174922624	-0.344836481487888	-0.741356590411997	0.203482595563817	1.3869472532438	-0.465480125309004	0.725407173944964	0.384682834292115	1.52936703907715	1.77283737512216	2.24705854049205	1.47631730494766	0.20159707387306	0.765038457705627	-0.626540843065849	-0.975313579865623	-0.313048327133957	0.398147623739512	-1.11724723860132	-0.331848006154885	-0.153700802366822	-0.126040134785489	-0.3863031717952	0.670219200949303	0.949282306480726	-1.2104503403269	0.339684496995483	Pos	Neg	Basal	10	MUT	WT	Metastasis
STG282_M1a	-0.914020260146019	-0.196262673390766	-0.155167587656651	0.396979495829616	-1.44537250147679	-2.46870106161419	0.549519268689341	0.64350355130513	0.381574253462601	0.370046261877018	0.231255332366748	0.547096016728437	-0.488658852434408	0.716891808289215	-1.40144994381021	-0.987302357938095	1.21599469159603	0.254496496154527	0.991560715513476	-0.34345177778811	0.112525308631306	-0.381320866391621	0.0478048285681812	0.845216381098116	0.55444790246173	1.36734964618038	0.649510061135855	0.11026226893585	1.4119853381865	Neg	Neg	Basal	10	MUT	WT	Metastasis
VHIO098_T1a	-1.34689424535183	-1.26699442698122	-0.11740927395483	-0.368589277190069	0.314677860665237	-0.665253157407498	0.384727607524207	0.257594096825008	0.675411768870837	0.217188892105588	1.63750743974568	0.402844754439955	1.61713729766549	1.90481496958117	-0.128127527975629	0.55639219533414	-0.639114096610489	-0.655556779463784	-1.3621713003892	0.0756754327260383	-0.859250671299368	-0.388040963831722	-0.688801533615957	0.795776739035774	0.52974258242499	0.594952710354161	1.34708238198019	1.51778163997057	0.705558160263844	Pos	Neg	Basal	10	MUT	WT	Primary
HCI006_M1	-1.11373171415399	-0.0260862641068905	1.01902734797159	1.46269650256485	1.09209109624132	-0.451626663376276	-1.12430803745551	-1.62502688914942	-1.01999125722164	0.401982753467559	-0.83387460551137	1.20338101666617	-0.513985779413496	0.276040432160981	-0.533461497875119	-0.957455958268359	1.90718939614069	0.720557174375919	0.415288469432089	2.93854850424152	1.30135096122219	-0.889106733696763	1.12708880173572	-0.35464713905258	-0.451249292514225	-1.76200087890205	-0.0544664262046791	-0.848742917589395	-1.27104824633493	Pos	Neg	LumB	1	WT	WT	Metastasis
AB863_M2	-1.83438781006671	-1.16077826558854	0.510619426296734	0.0417396211592914	-0.875157570517391	-0.421144603421838	2.26915029936083	-1.47439624745435	0.465363366103473	0.681929685714279	1.48733964009614	1.32204301414614	-0.572012257107881	-0.0718254886796594	3.56712221104634	-0.378491131700631	1.15201070035622	0.0410207901149478	1.21220345332389	-0.829371593906564	-2.03584817423629	4.55620791472006	-1.94083220222242	-0.939594458964861	-1.05770727343724	1.0960769170177	-0.967365710570439	0.485352048209802	-0.0142851570338753	Neg	Neg	Basal	10	MUT	WT	Metastasis
STG139_T1a	-3.04757503224944	-1.66850950912213	-0.547786465759292	-1.73161619359009	-0.425047773531758	0.723931523647852	1.29491979506331	-1.76241930861527	1.72863108996513	0.685823875088523	2.01311465985555	0.972456255916816	-0.394438579355595	0.955528635744358	1.00434182257363	1.57122908961956	0.990819930950321	0.664990799528212	0.277004813355916	1.43739811257735	0.280909721293807	4.89173980352474	-0.947870800344254	-1.35220819830793	-0.400626419583317	-0.238870613325878	0.194176943237732	-0.413931743162959	-1.21096781677645	Neg	Neg	Basal	10	MUT	WT	Primary
AB551_M3a	-0.438076288236298	-0.230191754086069	-0.615689197163263	1.06622476383114	2.42442206970021	-0.721368055148841	-1.09181939680197	-0.796691556683283	-0.151481756157494	-0.57134647512308	-0.803329536578789	-0.387814370754957	-0.397207387957657	0.91929910464844	1.92276953463624	-0.364097115065435	-0.736055540407722	-1.09737317135543	0.298832163027992	0.204050184250148	0.918589416477455	-0.700052162434522	1.14385973622849	0.549690584325165	0.45539936844815	0.434856590922489	-0.070479598029183	-0.742306724360641	-0.225918731456326	Neg	Pos	Her2	5	MUT	WT	Metastasis
VHIO093_T1	1.21772143427141	1.07861007647342	0.437669822790912	-1.21578403084656	-0.558825700291734	0.827248720413616	-0.190955852373284	0.789538849588712	-0.465307367906758	1.6137215686199	-0.667463484684461	1.054761376823	-0.288520111482977	1.2558970008422	-0.671255853856936	-0.913323999440111	-1.18245994288733	-0.036775755263795	-3.26316133994227	-1.1654188442492	-0.75896938603312	-0.141748116881115	-1.02258155131758	-0.0132470204414933	-0.490573022081564	0.224905016445555	-2.09883984071057	-1.00364331655621	1.70074438688459	Neg	Neg	Basal	10	WT	WT	Primary
VHIO124_M1	0.43820395356072	0.29024086924681	-0.0831587843448404	-0.623203784853134	-0.0686881596703464	1.80598323620996	0.46718482885709	0.616452633433699	0.439577374711202	0.254205264956899	-0.732458547406789	0.327252070921885	-0.437273988302206	1.13116731970362	-0.761749672988299	-0.978919060368211	-1.74056021150711	-1.41173965039124	-0.0413358722060355	-0.749525192189405	-0.681009848263897	-0.367859171637469	0.667767534915944	0.452475879372543	0.40597726322742	0.491212837632653	-0.428919450013748	0.478972318429229	1.29033955381905	Neg	Neg	Basal	9	MUT	WT	Metastasis
VHIO044_M1	-0.545505567725402	-0.0496712318196224	-0.0197635504769243	0.373269629553209	-0.670956175578357	0.675341378916778	1.120714387752	1.2848243401105	0.277269290296752	0.299259075422481	-0.814701809738108	1.33009788888201	-0.519650122695422	1.00811098789563	-0.72275193696792	0.589232415217738	-0.479547411980871	-1.08934754156677	-0.513807303244545	0.165061354640879	-0.935446015854269	-0.573015976265985	-0.66402843315789	-0.164528702900471	-0.41941315259834	0.25374769389111	-0.206881214553147	0.174687924635561	0.859992066282009	Pos	Neg	Basal	10	MUT	MUT	Metastasis
STG282_M1b	-0.158610112256534	0.242808743003932	-0.258710279507628	0.223276280259369	-1.66230352133814	-1.98003888103493	0.575796414284632	0.770798726149657	0.177366929682117	0.697020657628365	-0.734877427963603	0.385178870270039	-0.49758375846911	0.883349057956449	-1.91238993298364	-1.01240421613414	-0.100620804588446	-0.368651267387186	1.15847196093893	-0.759340688627807	0.0704304866335385	-0.548060308464128	-0.217249032077276	1.20296098912483	0.663310128575106	1.32972621267478	0.0636088694186142	-0.0850534765278476	2.13102110665791	Neg	Neg	Basal	10	MUT	WT	Metastasis
STG316_T1	-0.843673751090983	0.181247280370005	-0.334880194450765	0.199381701961024	0.423431782591591	0.693785090207482	-0.417498005131344	0.260498822215079	0.548374056693141	0.219698270332954	-0.802093068429075	0.205398241746265	-0.56425695599189	0.548394174471996	-1.15080579103812	-0.941332116412908	0.0337518538323846	-0.337499079256455	-0.0730579615931877	0.14725571265408	0.10001763181355	1.33600063505961	-0.0443288770855409	1.47979733432088	0.531351828758236	1.35685500966607	1.76853866893688	2.65923072572528	-0.49626908627257	Neg	Neg	Basal	10	MUT	WT	Primary
VHIO169_T1a	-0.0594607534949358	0.176347489157055	-1.71385413231314	-0.216166678481284	-0.770959893285642	0.441908983743779	1.38266319165303	1.7502841167073	-1.37802496784549	-0.0895284830459462	-0.762243613469901	-1.35368949374677	-0.447690614573991	0.607222399889851	-1.20823886868532	-0.990475051440394	-0.609708964550166	-0.401021153488918	-1.30782954221537	-0.656270232451497	0.997810606323181	-0.171807455213983	1.2598918443124	1.0150012166151	0.940943175319627	1.70423685757193	0.19477515260471	0.573639056881462	1.28005580854585	Neg	Neg	Basal	10	MUT	WT	Primary
AB555_M1	-0.625051314683293	0.802628525526625	1.57135542952307	1.67972072361775	0.252212941590161	0.857483237684263	-1.04376293735741	0.447792368363408	0.475832890656472	-0.474459908059364	-0.812927098620432	0.662838405212589	-0.462495592010702	0.902692842078269	-0.273351479780139	-0.61390058332003	0.0836909783063845	-0.287860483841012	0.291435387174859	0.155508126834015	-0.713310140851112	-0.543041283465561	0.0539603693961917	-1.37142947265768	0.337784832004129	-0.580021298711225	0.684807317967104	-0.947648276248595	-0.804744005095111	Pos	Neg	LumB	1	WT	WT	Metastasis
CAMBMT1_M2	0.0860721125003907	0.662231712072985	1.91595017239776	1.07035003567797	-0.144828034909815	0.620825320461131	-1.07086279865094	-0.151481907618559	-0.492305513547757	-0.12403946920479	-0.79263178036607	0.594648743421265	-0.429652008585881	0.795398004466825	-0.996738427369687	-0.97942452286494	-0.938129427152825	-0.563319360004233	2.04728711141591	-0.682305663305867	-0.0661617083468109	-0.625030465087411	-0.194611498888927	0.27504146145351	1.20078148984912	1.15499587067767	1.22237468379497	-0.915197691675457	0.0205221515252992	Pos	Neg	LumB	1	WT	WT	Metastasis
HCI002_T1	-0.949013617130936	1.25576942960151	-2.47288523376552	0.497419124381847	0.580130128563779	-0.08366150537033	0.309282208191989	-1.09187848183346	-0.75140622333591	-1.67596376957153	-0.254782386745756	-0.010222839431566	-0.234341265884517	0.136145497975686	0.45585583959444	-0.814044579496641	1.16714434786563	1.76084590735009	1.20941549061353	-0.25161050947981	2.169099870954	0.0824535332336343	1.30649380026302	1.36771139053287	-0.550645111952527	-1.27175744677287	0.477366808928781	-0.403801019164594	-0.735502988610731	Neg	Neg	Basal	9	WT	WT	Primary
AB405_M1	0.945422391346737	1.22021450005867	-0.949416569093531	0.155945360717701	-0.611035148039532	0.739070093131365	-0.951408914333459	0.0456895724257246	-0.0870055243789742	0.616345315658208	-0.747668802171085	-0.540540768976177	-0.361850526549897	0.768920250734774	-0.872679003806218	-0.751298492894345	-0.729288800427651	-0.211192400572069	-1.34278275931367	-0.492293357280584	-2.16733860602861	-0.31350900110576	-0.557778772582007	0.88667753684745	0.312468986993404	-0.126481547350136	-1.39991970373051	1.2574909158993	1.85626977421165	Neg	Neg	Basal	9	MUT	WT	Metastasis
AB764_T1	-0.378814255453486	0.248211962549512	0.864026232092669	-0.644894646260905	-1.05161307409038	0.454524940025578	0.901411096177522	0.251558971930043	1.24769835995376	1.19974492198125	-0.574573028839305	1.26592502553424	-0.42739785544776	-0.772284288150208	-0.367053781484341	1.2650878246085	0.390797426695523	-0.216442429901133	0.207329385931203	0.365455961488387	0.650847782538527	-0.330681174541718	1.40997922108602	-0.751321693697187	-0.794869949793378	-1.79577332941221	-2.14408720375034	-0.441787340975877	0.455407532102363	Neg	Neg	NA	NA	WT	WT	Primary
AB521_M2	0.607343533361525	0.823714942465817	-0.720612099633568	0.449997429402683	-0.201435058375107	0.875609377942178	0.536024688840608	0.181558046914948	-0.736869345754946	0.564473478613239	0.4453559706962	0.150353186160567	-0.355224370583631	-0.480470727226718	-0.713757630268278	1.07318936225371	-1.76639579092581	-2.09527749441041	-0.749509737738528	0.0644001068480486	0.412324697830056	-0.285447009016455	1.48335122275023	0.470804186407551	-0.729888215484383	0.147903831230492	-0.0408584338471135	-1.02288399101918	1.19426524750613	Neg	Neg	Basal	10	MUT	WT	Metastasis
IC07_T1	0.760951280074619	1.9168314657478	0.182420347974713	0.372146365397133	0.675097703564498	1.37062720109212	-1.03512881150184	-0.25304814408466	-0.057977976652994	-2.79152681169323	-0.740855027599574	-2.17832146252652	-0.211149795595122	-0.545630199806777	0.00225191028533402	-0.858367548591497	1.36108408941542	1.20442171016505	1.27842822671176	1.95594533179778	-0.0314421170766313	-0.281449835335195	0.185221267787597	-1.18892861568928	-1.23437935399707	-1.79158326193125	-1.10981602965285	-0.786058799328506	-0.492080800386617	Pos	Pos	LumB	1	WT	WT	Primary
HCI005_M1	-0.289993875646979	0.133092488789447	0.726526911205631	0.945687599061729	0.488035391542924	-0.527549614946376	-1.085652774656	-1.33745035481744	-1.27026054467083	-0.446682983919336	-0.773474138855995	0.330892406183871	-0.20913048098364	-0.563483934792263	-0.0259203452376102	-0.391881384977024	2.29258318889275	1.47560668935761	1.54918372610252	1.86684016652592	0.538616155724644	-0.366395080160684	0.630894446505485	-0.681738252758128	-1.49663307455822	-0.374715158835974	0.84010359515398	-0.403770648423345	-1.18519962447889	Pos	Neg	LumB	1	WT	WT	Metastasis
VHIO098_T1b	-0.650097518135888	-0.967193723756985	-0.220510917771287	-1.21900012191844	0.163774070860422	-0.410876201685473	0.0602570346749044	0.378725717318177	0.650493123939179	-0.0581797577448464	0.844629011042641	0.559155766904225	2.7135487482096	0.982182451200191	0.61689528784508	0.904784342180503	-0.827533859581034	-0.694506028016391	-0.92846195502333	0.0808558403409693	-0.857878767345702	-0.1693321534545	0.198702045982344	-0.00606245969695221	-0.600020050396668	0.0514272288207898	1.85558381451864	1.15065211630764	1.27617576005668	Pos	Neg	Basal	10	MUT	WT	Primary
AB040_M1	1.09127963873986	1.10254245102815	0.780108799305188	0.745321869917069	0.518581589004723	0.662598338981002	-1.04418153233911	-0.540859896903007	-1.51730823474242	0.537217670222268	-0.744473109059617	-0.121656829040557	-0.300539441157998	-0.698016802349199	-0.0698740708232535	1.83811586980653	-0.116934353506357	-0.259895368705864	0.592989407111122	1.33479355675916	0.150329223964404	-0.0898793393304678	0.735123207889469	-0.867297476071628	-2.03044799847836	-1.74086593748519	0.524391582542076	-0.421402603402952	0.0610450368858701	Pos	Neg	LumB	8	WT	MUT	Metastasis
STG139_T1b	0.0721033332442396	-0.354619512976684	-0.933564708465285	-1.67447765343616	-1.46890749233553	0.557627269746768	1.60465573116588	-0.89599679978907	2.0845913297213	0.963654899865526	1.19898923462211	-1.92739692959761	-0.299094571136193	-0.178758480844904	0.0182813414697227	-0.812826248685433	-1.00992799463342	-0.130505766375769	0.511883082539566	0.0612893089255171	0.9621602289982	0.0538668104689244	0.0157383874589939	-1.55291193204804	-0.654241110325128	-0.203443581984874	-0.535286008900852	-1.33239331348616	0.341507146574705	Neg	Neg	Basal	10	MUT	WT	Primary
AB551_M3b	0.470821660049341	0.559026469384228	-0.586383030372014	0.588077384481449	2.67218896638491	-0.726674439573706	-1.06429439606253	-0.605982116521134	-0.278469951702864	-0.281064779205738	-0.752693927485996	-0.0279820394600751	0.399611200272546	0.24512353162604	2.13838481663024	0.316273659404429	-1.21360214832394	-1.24549928557479	0.123020796894237	0.403682130219113	1.00661176501383	-0.389408443050243	1.42796492164902	-0.237214146030419	-0.68641677438007	-0.734681420943623	0.144316347930883	-0.39359731964937	-0.333809195163703	Neg	Pos	Her2	5	MUT	WT	Metastasis
AB790_T1	-0.687574787328589	-0.581244356397062	1.57110631233407	-1.42866649828104	-0.905234987493109	0.213213377022928	0.875780024008083	2.19166613055482	0.273364657154769	1.65864404613907	1.13022340764006	2.13679351753741	-0.4115492000666	-0.986236515816627	-0.426195697555847	-0.786763754111087	0.0905556625614816	-0.27996449221184	0.650307337207469	0.251049399775284	-0.977010982344721	-0.32750244875914	-0.122840256341685	-1.59484012414683	-1.90409871320977	-0.604996518714319	-1.67813264075202	0.284168412262757	-0.703758651239188	Neg	Neg	Basal	10	MUT	WT	Primary
VHIO179_M1	0.232636408553514	-0.381860343498395	-0.338099437613742	-1.61321445097408	-0.475413933671869	-1.17363139360691	0.551602562917692	-0.210033981384609	-0.0474641009715717	0.487762323031137	1.0835371038144	-0.212564549609246	3.11598331563842	0.738287733594246	0.0353697780902103	0.0801605740110887	0.435241019606615	0.833634766421985	-0.18593325953105	0.205600576014441	0.707278941664723	-0.166996640409874	0.173979136923692	-0.397608089927232	-0.986089544290443	-0.880074777408048	0.524077889902006	0.529191876981008	-0.381781309728976	Neg	Neg	Basal	10	MUT	WT	Metastasis
AB521_M1	0.471079270552747	0.574854265843377	-0.780046109826511	0.532822747378762	0.133193571809071	0.955397478433913	-0.415188612372538	-0.0880909066744946	0.209598602185694	0.431855911982044	1.31772386250325	-0.38001193742442	-0.368112227047419	-0.792831883851072	-0.93418363174077	1.70274666346028	-0.528419133060144	-0.526996778295211	-0.332160972445679	-0.23428886181808	0.474397656143525	-0.410347277520738	1.39484448993465	0.172669179805118	-0.8591950013622	-0.0110268994554257	0.354187212277828	-1.05499093472565	-0.0123092768567855	Neg	Neg	Basal	10	MUT	WT	Metastasis
VHIO039_M1	0.612176829326154	-0.173547605746965	-0.819287906241977	-0.561127193843649	-0.661214888321088	-0.213678745968478	1.41621892954695	0.492173848465692	-1.10130144066404	0.464584543970644	0.913959568486018	-0.0736343994082764	-0.292845192852735	-0.702951931128262	-0.234938436029207	-0.842529714907045	0.270128035236579	0.662366324265496	-1.21651082032966	-0.156062770760876	1.14289436486533	0.00844235706625736	0.814126109904098	0.265434955703665	-0.619152947021638	0.498362223628931	1.37104391028644	1.38692452046491	0.18640102403183	Pos	Neg	LumB	9	MUT	WT	Metastasis
AB892_M1	1.47942116807064	1.81739441655869	0.683214665888255	0.463030778015391	-0.0688093032139739	-0.417382041410305	-1.02229211295962	0.230237775717827	-0.40621501375424	-0.175897752063689	-0.654548395222762	-1.82400019333032	-0.193666188920424	-0.209718535816683	-0.467266919984957	-0.766958799096366	-0.0870552692617428	-0.12889000426124	-1.14681613292393	-0.526765638577092	0.592883628202271	0.024938654750237	0.935967779090692	0.219606272074757	0.152610368517999	0.374346864158999	0.364585860222321	-0.962745564536951	0.686916106513773	Pos	Neg	LumB	7	WT	MUT	Primary
STG195_M1	0.339805891139778	1.31872523190293	1.48637842251841	0.604000721727473	1.55825181382992	-0.0654019919418635	-1.05846312056192	-1.11842049118237	-1.39795820303047	1.47819080410042	-0.75557068469699	1.45129707392087	-0.296836822374083	-0.102817958148526	0.695916028875265	-0.793368578201866	0.202626252131521	0.397098810188567	-0.784447127787647	1.0320020087002	-0.292348534325294	-0.321933856931864	0.168990077020831	-1.55729726191925	-0.93189250166095	-1.64679134497493	0.726573540606102	-0.546222836588888	0.37835622233353	Pos	Pos	LumB	1	WT	WT	Metastasis
HCI001_T1	0.53975013042545	0.134356458585947	-0.776408342121666	-0.678460197748826	-1.40480616239772	1.47481010138705	0.717764906717416	1.45084558314038	0.552557108693318	0.59803082988833	-0.6634681781139	-0.205877371847286	-0.326223422278071	-0.625334296002554	-0.749696034555207	-0.850940163366739	-1.68543015903007	-1.45453468706216	-0.50303322928376	-0.122803507145284	-0.492731419368517	-0.221854778845124	0.0379973698555774	-0.698774039789822	0.425811460225614	0.901402083781866	-1.98346286235883	-1.13151344957724	1.43142952361453	Neg	Neg	Basal	9	MUT	WT	Primary
AB630_M1	-0.807662074930308	-0.981815210668668	-0.180291541773234	0.514518222032918	-1.30295673924732	-0.571002149154683	-0.994417533202703	-0.388635679679475	-1.26560275931363	-0.434155421229907	-0.707132541657346	0.599888326635969	-0.254970641623993	-0.361212662762103	0.338691295843845	2.03648642405888	0.609319954404911	0.810134966782258	-0.336224362206415	-0.294287501735988	1.80272401812456	0.0189113388871639	-0.319772253533291	3.15430033159611	2.89700189073576	1.94537221941221	1.69692585457975	-0.583238936456025	0.118885116468106	Neg	Neg	Basal	3	MUT	MUT	Metastasis
HCI014_M1	0.148727272187277	-2.54306881709866	0.555434516951526	-0.430579926932798	0.581195941328402	-1.24536891208118	-0.98578693686003	-0.300100998913867	0.204145832322564	-1.21874674392188	0.222961386895052	0.264439999713597	2.44391412198695	1.5802566548121	0.617854787533268	0.105878909873166	0.249446463166833	1.02627942358134	-0.0908342376583419	0.321015109154659	0.42025649858097	0.16395997127373	-0.890938566875488	-0.266318719789158	-0.824981074500642	-1.65556354483909	-0.787088317262451	-0.614086646398963	-1.6999357254152	Neg	Neg	Her2	8	WT	MUT	Metastasis
VHIO102_T1	1.23093152890431	-0.285940695903315	0.411402226220593	-1.64684131068071	-0.976805806348455	1.43444906202672	0.353900171066415	-1.53898503227044	-0.911940230336893	1.76266230650894	1.34131127163925	1.04429674868141	-0.29580851446636	-1.61323612872025	-0.721699580210621	-0.722175930237625	1.6628339344841	2.32796042499424	0.215631832476427	-1.67998127980937	0.637797500375167	-0.213540959639819	0.542496284133306	0.322200080156344	-0.762091321272072	-0.273809869216231	-1.75825887097817	-0.76086663897725	-1.86346146981402	Neg	Neg	Basal	10	MUT	WT	Primary
AB613_M2	1.62391060748668	2.11080342985428	1.06442236329382	-0.034938687769853	-0.122111980258999	-2.24026756229103	-0.991752812964611	1.50490698699674	2.48225683322532	-1.09242476651353	-0.702773305301773	-0.602973479369467	-0.130945772770935	-0.238506065563037	1.07141932788713	-0.167255208617151	-1.73513826135604	-1.68666148628069	0.445590441604531	-0.506255984738368	-1.04341932322491	-0.00265387526107674	-0.833435318078292	-1.22453629151448	0.327943845095188	-1.79214869097804	-0.845245239099429	-0.198554797085934	0.276296223974041	Pos	Neg	NA	NA	WT	WT	Metastasis
AB580_T1	0.0668733521609126	0.896881108491212	1.96649844001972	1.41816975983549	-0.134434098934273	-0.757788599370982	-0.30810146828474	-0.472776281120712	-0.0497146496375317	0.205569773512873	-0.756560490285517	-0.0378870051424059	-0.377288874520111	-1.15591446722813	-0.092692056804491	0.306750197672513	0.820521055567691	1.10653618708104	-1.07827138859914	-0.738093545555712	1.06067936069526	-0.226967665651349	1.1928384962358	0.388214479724499	1.14934546674497	-1.12215073977171	-0.128412287916653	-0.599480523161134	0.227219887097932	Pos	Neg	LumB	8	WT	MUT	Primary
AB636_M1	-0.592598808641551	0.202332400633197	1.05497410976547	1.59030666481803	1.55053158541332	-0.826603659088995	-1.03051471758351	-0.61890603201804	-1.17332311212461	0.129641456072146	-0.760605635506377	0.188019616817753	-0.372962688952132	-0.543458041045116	0.660760099799217	1.13572159041493	0.910714440920726	0.662946602655889	0.438099507149121	1.72956532915336	-0.667345343248313	-0.367069463574243	-0.73321178840225	-0.116695368781006	0.527652266916971	-0.854904317129422	-0.450396341150616	-0.471965104388128	-1.03870071783242	Pos	Pos	LumB	8	MUT	MUT	Metastasis
VHIO169_T1b	0.969846052822536	-0.0886534105639604	-1.64315807146965	-0.315579107823652	-0.155154145002381	-0.546878781562531	1.09768526730959	1.18066418503626	-1.07239858525021	-0.325654028409345	0.462924628025058	-1.76509137761393	-0.32319458294877	-1.28806733975045	-0.506866097167251	-0.832483034599781	0.300044646469541	1.24874888736352	-2.15130195282418	-0.795244312337355	0.428427792554915	-0.121716315946027	-0.546210479620038	0.925411094916427	0.916825801433118	1.46876415514066	0.111595832921828	2.3368400635419	-0.385217284078706	Neg	Neg	Basal	10	MUT	WT	Primary
DET317_M1	-0.317098072627109	-1.80142304526742	-0.0156225868500003	-1.67603534156351	-0.141293954576568	-1.57943471395097	-0.37173582030205	-0.800034869413295	0.769292460031017	-1.31554906301227	1.55024321727211	1.19696178662731	3.83106849365554	2.55468712466591	2.01946598517974	1.83460989931282	0.625443210583876	1.07792572869495	-0.0876738328284618	0.530920753502228	-0.762898584351134	0.136200420194153	-1.52976402055608	-0.151728461206477	-0.99539075035764	-0.753249996363776	0.78185330197395	0.458444868901197	-0.541186132436973	Neg	Neg	Basal	10	MUT	WT	Metastasis
STG139_T1c	-0.845064579719894	-1.28773575527277	-0.442289630720372	-1.69524701657988	-0.558767552108791	0.201099294554512	1.32018044014653	-1.52449196030789	1.67423980362416	0.709949802130155	1.71096123758656	0.288888246791831	-0.274491910078815	-0.588282721744703	0.714254864901507	1.15232165881159	0.311392028377019	0.655724670903667	0.310141451020194	0.47226671038446	0.0228659722475901	0.247831959941739	-0.809739984183639	-1.12036000954091	-0.269828870862356	0.215915914781153	0.24125675795929	-0.13959971959621	-0.939840371647438	Neg	Neg	Basal	10	MUT	WT	Primary
AB551_M3c	0.824142005705949	0.0699378596146914	-0.11014731834635	0.848474890272159	2.84310911202444	-1.8926718736398	-1.03441690711304	-0.473580613831211	-0.278538359328224	-0.2948462000931	-0.73365388173579	-0.951884656125425	-0.264924345064031	-0.491120370341315	1.86262447680594	-0.431846666923474	-1.71741214726858	-1.40315950573737	-0.489064120720558	-0.665489020494965	1.39518123258265	-0.307904707702458	1.06570017669614	1.38234168009164	1.06983477192452	0.0872058160721632	-0.959193740965763	-0.46564037802226	-0.423454811061388	Neg	Pos	Her2	5	MUT	WT	Metastasis
VHIO244_M1	0.939941018554303	0.301368120191055	0.00775009884820207	0.268394156593451	0.8319318475714	1.32356372225054	-1.0342417196731	1.1455028601848	0.675238451243349	-3.0480872715137	-0.747576053707005	-1.49690187240706	-0.352013522180348	-0.942932197958143	-0.0173431033858723	-0.883916034702186	0.195039336303138	1.02984469937856	1.81372499806701	-1.85162218389365	-0.154858092123509	-0.372284201123418	-1.21514570747315	0.81390413918825	1.36486755530355	-0.242852440444475	-0.675251772172595	0.736223020560822	-1.95520815282257	Pos	Neg	LumB	1	MUT	WT	Metastasis
STG335_T1	1.89657899067305	-1.2755467928	-0.659857159801245	0.487500388445735	1.30424057368856	0.167473316941671	-0.991169662210761	-0.558281810342933	-0.416636460586865	-0.388523098045795	-0.637766760636057	-1.01342391312936	-0.0268575097451681	-0.429391299219356	-0.186443832835139	-0.737313405853436	-0.82762315953115	-0.547904500622067	0.0662791619803129	-0.742553212981003	-1.35846066709221	-0.0981727057209343	-1.06427773277585	0.818822466682674	1.8300242407708	0.473731953968548	-0.54315999305362	1.19903724785704	-0.149591065331399	Pos	Neg	LumB	10	MUT	WT	Primary
HCI004_T1	2.26746488540935	-0.431457507952572	0.0604780056813698	-1.65631832268016	-0.682527241602585	0.254084509713481	-0.796591327324194	-1.12535130042264	1.41782351841367	1.41205607297875	-0.632849179958771	0.49707728660611	-0.135726185491022	-0.396912198183774	0.869790842724311	-0.707181168080939	-1.72907213215724	-2.44524416031919	0.280516108395441	-2.52499241315883	-1.75420275190076	0.154384905425543	-1.71948074505598	-0.0412160043294715	-0.256390065431798	0.896417517438877	1.05652920187948	2.35933747532515	1.40140874572882	Pos	Neg	Basal	10	MUT	WT	Primary
HCI010_M1	-0.336860180446862	-2.13924593288092	-1.29619837180748	-0.519246702054167	-0.205329984252494	0.824462767293372	1.00580306977017	0.715079593387028	1.3476428330842	-0.0717865323125779	1.95573074744154	-1.15444435485053	-0.399484710770398	-1.76688192105655	-0.553892086696214	0.883720541058991	0.673563852543917	0.283257914485707	-0.440987943840722	0.771087183581294	-1.21782066292631	-0.00869810461003511	-1.2421941057733	0.492020127868882	-0.324576198677184	1.05001492641814	-1.50265317677156	1.50667126227189	-1.00394759922769	Neg	Neg	Basal	9	MUT	WT	Metastasis
HCI008_M1	0.168424757854702	0.166938494181373	-1.26950799701465	0.523142050567425	0.991196934157965	-0.798911466512459	1.33404488934644	2.02063339406143	-0.92814518436235	-1.97311904143035	-0.734171501325183	-1.90114152271181	-0.297343762851878	-1.77709977053115	0.269995854676256	1.97464696173064	1.08767849152221	1.21092427772683	1.42511143377297	1.07962058422277	-1.04827267452708	0.0180975321520734	-2.49907397755995	-2.09402138506874	-1.03708149781001	-0.420999615455077	0.351952555202001	1.22912685190917	-0.769904271979684	Neg	Pos	Her2	10	WT	MUT	Metastasis
STG321_T1	1.23565059802981	-0.115767054995763	-0.879114082773758	-1.20493078700003	-0.830207509390609	1.18830221970467	0.501607737888403	0.678791043395934	-0.612747750044615	0.248850278916796	1.44075233726546	-0.640381105076336	-0.293404183832037	-1.46723130307383	-0.370975127573225	-0.361334132222444	-0.43986847153321	-0.528930993720683	-0.075584060599676	-1.83683285200656	0.415669457174229	-0.23034334163735	-0.253662376531965	0.218966565333601	0.0891050596009081	1.34436151289344	-0.00263982778447413	1.14922275238595	-0.237978893554674	Pos	Neg	Basal	10	MUT	WT	Primary
AB569_T4	-0.851267233658825	0.87319661106256	-0.906336906915864	0.704838627718467	0.412360253420477	0.945959910329382	-0.692115600631432	1.72798011933998	-0.27891673118683	-0.286302838227666	-0.75951890757495	-0.376515790904172	-0.388136418052208	-1.24522558292446	-0.293316754928396	1.4708892177885	0.349836378816415	0.308211110212679	0.880487816367146	-0.409636879319912	-0.0959812017088212	-0.241317241387033	0.240844947326534	-0.579457632103681	1.03610683804537	0.381336818164656	0.435732331054227	0.379487340968242	-0.296491186736675	Pos	Neg	NA	4ER+	MUT	WT	Primary
STG139_M1	-0.209055038658345	-0.66620295997666	-1.12736616170913	-0.5621920941199	-0.393398292067941	-0.330239111805583	1.41070764087106	-1.12240860219953	1.48071590842399	0.138380364369586	1.48152361992386	-0.455250833876113	-0.423656790725537	-1.35102734685515	0.294946938038572	1.39028248236164	0.971074529414137	1.00995374609659	0.359647877356111	1.20647097615224	0.330171813066564	0.372060342011895	-0.954535724534467	-0.12964320198768	-0.297278750177921	-0.151010074214821	-0.453507791935294	-0.660374689415418	-1.43733343404093	Neg	Neg	Basal	10	MUT	WT	Metastasis
