# Supplementary material for: Landscapes of cellular phenotypic diversity in breast cancer xenografts and their impact on drug response
Source: Nat Commun. 2021 Mar 31;12:1998. doi: 10.1038/s41467-021-22303-z (PMC8012607; doi:10.1038/s41467-021-22303-z)
Supplement: Supplementary file 3 — Source Data [file 41467_2021_22303_MOESM3_ESM.zip › Source_data/FigS8a.txt]

Category	cor
matching CC	0.902883311482938
matching CC	0.773996915320289
matching CC	0.745737452653691
matching CC	0.814928570899968
matching CC	0.774827577884596
matching CC	0.916243780141474
matching CC	0.915147730008743
matching CC	0.861987683530753
matching CC	0.828863847472852
matching CC	0.755986708361472
matching CC	0.733237724611842
non-matching CC	0.0888881366186891
non-matching CC	0.484749814663483
non-matching CC	-0.242141180928638
non-matching CC	-0.246713218233211
non-matching CC	0.625461405593888
non-matching CC	0.143548734417441
non-matching CC	0.0533499869664454
non-matching CC	-0.347838523165588
non-matching CC	-0.484314906631095
non-matching CC	-0.435274127876763
non-matching CC	0.11363716624473
non-matching CC	0.208253834751081
non-matching CC	-0.578498991385208
non-matching CC	-0.23226034820823
non-matching CC	0.35422039742868
non-matching CC	-0.327440498291683
non-matching CC	-0.17294494844086
non-matching CC	0.138169194167679
non-matching CC	-0.0588626910159233
non-matching CC	-0.142528939570529
non-matching CC	0.502785954381286
non-matching CC	0.41579248253658
non-matching CC	-0.501319250979084
non-matching CC	0.0807238722278056
non-matching CC	0.264360184033325
non-matching CC	-0.542782818764986
non-matching CC	-0.159039564154322
non-matching CC	0.0153834777753121
non-matching CC	-0.248197317680985
non-matching CC	-0.364237458117649
non-matching CC	-0.251644073958088
non-matching CC	-0.362773129839773
non-matching CC	-0.0857058405968168
non-matching CC	-0.08000551924765
non-matching CC	-0.228104735370835
non-matching CC	0.242987683672194
non-matching CC	0.115326800633784
non-matching CC	-0.230780768991917
non-matching CC	0.0620426276988492
non-matching CC	0.0592420587000515
non-matching CC	-0.473590940704276
non-matching CC	-0.658501643979853
non-matching CC	-0.444020066453337
non-matching CC	0.401290052149135
non-matching CC	-0.784442121065695
non-matching CC	-0.297034918884586
non-matching CC	0.108851813548786
non-matching CC	0.155320794808131
non-matching CC	0.395245084494319
non-matching CC	0.321169884750071
non-matching CC	0.576338361292104
non-matching CC	0.298020275395768
non-matching CC	0.207644837056533
non-matching CC	-0.158802397935527
non-matching CC	-0.497385533185672
non-matching CC	0.247969695456952
non-matching CC	-0.310201699934257
non-matching CC	-0.0434037370299986
non-matching CC	-0.204764026552979
non-matching CC	-0.573006010680099
non-matching CC	0.182789105013743
non-matching CC	-0.252356677631557
non-matching CC	-0.140114246907953
non-matching CC	0.323693445267248
non-matching CC	-0.41248798260289
non-matching CC	0.236019427424431
non-matching CC	-0.0436510327109001
non-matching CC	-0.448584589179188
non-matching CC	-0.000858660194959323
non-matching CC	-0.0870214050933737
non-matching CC	0.0826010855987587
non-matching CC	-0.235068909407461
non-matching CC	-0.221081823440176
non-matching CC	-0.0790598070103441
non-matching CC	-0.000378364186274639
non-matching CC	-0.309988352300343
non-matching CC	0.000657043751468218
non-matching CC	-0.157884922820901
non-matching CC	-0.521767754484277
non-matching CC	0.598796925547366
non-matching CC	-0.532676482420179
non-matching CC	0.0786901179302767
non-matching CC	-0.0567030211446243
non-matching CC	-0.300112725549446
non-matching CC	0.226849143642526
non-matching CC	-0.0755907369037667
non-matching CC	-0.437759387682402
non-matching CC	-0.470035869413095
non-matching CC	0.314995065789914
non-matching CC	-0.00120201597923034
non-matching CC	-0.701978034373595
non-matching CC	-0.129907820748181
non-matching CC	-0.495068389254235
non-matching CC	0.556642952670572
non-matching CC	0.308206168742954
non-matching CC	-0.447008263276571
non-matching CC	-0.0514387418613577
non-matching CC	-0.314363997238174
non-matching CC	0.0737123304869686
non-matching CC	0.022897729147691
non-matching CC	-0.484198692294786
non-matching CC	0.0586580358626385
non-matching CC	-0.195429189786709
non-matching CC	-0.489611887985223
non-matching CC	0.238594940021661
non-matching CC	-0.690896492008613
non-matching CC	-0.1501038062413
non-matching CC	0.379727341280331
non-matching CC	0.204516808224558
non-matching CC	-0.0314848528024198
