# Supplementary material for: Landscapes of cellular phenotypic diversity in breast cancer xenografts and their impact on drug response
Source: Nat Commun. 2021 Mar 31;12:1998. doi: 10.1038/s41467-021-22303-z (PMC8012607; doi:10.1038/s41467-021-22303-z)
Supplement: Supplementary file 3 — Source Data [file 41467_2021_22303_MOESM3_ESM.zip › Source_data/Fig3d_FigS4c.txt]

case	sim	Type_PAT	ER_final	HER2_final	TP53_mut	PIK3CA_mut	PAM50_final	intClust_final	MATH
HCI002_T1	7.18911601341593	Primary	Neg	Neg	WT	WT	Basal	9	0.633552128311006
STG335_T1	4.49269457678464	Primary	Pos	Neg	MUT	WT	LumB	10	0.587258353909465
VHIO179_M1	4.44710822803171	Metastasis	Neg	Neg	MUT	WT	Basal	10	0.570432901510137
VHIO039_M1	4.16328422342586	Metastasis	Pos	Neg	MUT	WT	LumB	9	0.345200096788995
AB521_M1	4.14281057123496	Metastasis	Neg	Neg	MUT	WT	Basal	10	0.58935652173913
AB521_M2	3.60513987666466	Metastasis	Neg	Neg	MUT	WT	Basal	10	0.58935652173913
VHIO098_T1b	3.43931674029302	Primary	Pos	Neg	MUT	WT	Basal	10	0.515571147297305
VHIO098_T1a	3.38251831310438	Primary	Pos	Neg	MUT	WT	Basal	10	0.515571147297305
STG143_T1	3.21556307530661	Primary	Pos	Neg	WT	MUT	LumB	8	0.459302852675153
STG195_M1	2.8153595704938	Metastasis	Pos	Pos	WT	WT	LumB	1	0.604984077254875
STG282_M1a	2.69980020094338	Metastasis	Neg	Neg	MUT	WT	Basal	10	0.607614318268529
STG282_M1b	2.33252983777211	Metastasis	Neg	Neg	MUT	WT	Basal	10	0.607614318268529
VHIO124_M1	2.62494132225764	Metastasis	Neg	Neg	MUT	WT	Basal	9	0.612554141639573
VHIO093_T1	2.59724064860353	Primary	Neg	Neg	WT	WT	Basal	10	0.449294116963837
HCI009_M1	2.56979874403262	Metastasis	Neg	Neg	WT	MUT	LumB	8	0.573623712001292
AB630_M1	2.55996048697699	Metastasis	Neg	Neg	MUT	MUT	Basal	3	0.585001861798331
HCI001_T1	2.54642389460394	Primary	Neg	Neg	MUT	WT	Basal	9	0.541766086673102
AB580_T1	2.47548781036436	Primary	Pos	Neg	WT	MUT	LumB	8	0.486265429371041
AB569_T4	2.46279579350199	Primary	Pos	Neg	MUT	WT	NA	4ER+	0.556689182185773
STG139_T1a	1.76986532632467	Primary	Neg	Neg	MUT	WT	Basal	10	0.661585723557449
STG139_T1c	2.3903924286602	Primary	Neg	Neg	MUT	WT	Basal	10	0.661585723557449
STG316_T1	2.38478348212098	Primary	Neg	Neg	MUT	WT	Basal	10	0.336725751853019
HCI010_M1	2.37360848581198	Metastasis	Neg	Neg	MUT	WT	Basal	9	0.696151600839921
STG139_M1	2.35475835813027	Metastasis	Neg	Neg	MUT	WT	Basal	10	0.632989398490149
AB551_M3c	2.30259918788118	Metastasis	Neg	Pos	MUT	WT	Her2	5	0.442811862271783
AB551_M3b	2.15119146064632	Metastasis	Neg	Pos	MUT	WT	Her2	5	0.442811862271783
AB551_M3a	1.54332097667891	Metastasis	Neg	Pos	MUT	WT	Her2	5	0.442811862271783
VHIO102_T1	1.98530136549445	Primary	Neg	Neg	MUT	WT	Basal	10	0.673790550285598
HCI005_M1	1.73186231175664	Metastasis	Pos	Neg	WT	WT	LumB	1	0.617858468709646
VHIO244_M1	1.7249096440896	Metastasis	Pos	Neg	MUT	WT	LumB	1	0.565584444444444
CAMBMT1_M2	1.55945928739384	Metastasis	Pos	Neg	WT	WT	LumB	1	0.472906327295228
AB555_M2	1.23569715320726	Metastasis	Pos	Neg	WT	WT	LumB	1	0.515842429188812
AB555_M1	1.209020469527	Metastasis	Pos	Neg	WT	WT	LumB	1	0.515842429188812
