# Supplementary material for: Landscapes of cellular phenotypic diversity in breast cancer xenografts and their impact on drug response
Source: Nat Commun. 2021 Mar 31;12:1998. doi: 10.1038/s41467-021-22303-z (PMC8012607; doi:10.1038/s41467-021-22303-z)
Supplement: Supplementary file 3 — Source Data [file 41467_2021_22303_MOESM3_ESM.zip › Source_data/Fig1c.txt]

X1	X2	variable	value
-22.5038836933414	15.6614910644044	model	MCF7
5.5963402760656	-2.42945471513187	model	MCF7
-19.0361454671478	19.5525516726448	model	MCF7
-16.4967989029275	12.9130529539956	model	MCF7
-19.4585119031372	21.5764224123576	model	MCF7
-25.5964421355048	13.6819779474051	model	MCF7
2.34174761366268	8.7381294832162	model	MCF7
-16.5226260842473	18.5392880015038	model	MCF7
-22.7842416777188	12.1238657621034	model	MCF7
-18.2709278901456	13.795296675155	model	MCF7
-19.3757365377187	5.9082737132206	model	MCF7
-22.4811680228102	8.916994826365	model	MCF7
4.24463958433137	7.48951668102533	model	MCF7
-23.2536318007117	23.5904110912547	model	MCF7
-11.8165888732274	16.5795784301923	model	MCF7
-23.4105327688212	14.9100463024236	model	MCF7
-24.4648043123223	14.5806244416568	model	MCF7
-25.2867613575113	15.3862555537345	model	MCF7
-2.90713111553643	-9.77182430217669	model	MCF7
-27.58338480301	8.74299783033381	model	MCF7
-9.20581993411865	-8.59181626216583	model	MCF7
-18.1856838706641	16.8362735378068	model	MCF7
9.15275946862419	-5.66066329785997	model	MCF7
3.80386736009119	0.742064138385424	model	MCF7
-26.4308091728575	14.3548468963121	model	MCF7
-29.0172745344692	9.59756268450801	model	MCF7
-16.4473632225688	4.03058158338944	model	MCF7
6.01167526514503	-2.13730146216846	model	MCF7
-28.3490665852507	-10.3624495784048	model	MCF7
-19.2346704846949	10.1851239924489	model	MCF7
-21.0058909687555	-6.15980924177418	model	MCF7
-19.065827436343	22.2269591767466	model	MCF7
-11.3769871239486	20.4294659529873	model	MCF7
0.970680377499339	-6.05991013582528	model	MCF7
-1.71269584693177	13.3901011888388	model	MCF7
1.61272615658534	-8.37103972708129	model	MCF7
-25.4745786164729	23.2352306078571	model	MCF7
-22.158456063453	10.1032771085406	model	MCF7
1.21683302999229	-0.226249413383881	model	MCF7
-20.6990269406987	13.1475420477086	model	MCF7
-27.1879941057285	7.90211090796912	model	MCF7
-24.4552087005117	18.4026377288273	model	MCF7
-6.09156256068378	-7.35343736656365	model	MCF7
5.55496795107175	5.53586144073756	model	MCF7
-16.1711450266812	10.8060426601391	model	MCF7
-12.0745425087006	16.7392452187712	model	MCF7
-14.413887925878	12.6920045761581	model	MCF7
2.42711968341386	-13.1259750740906	model	MCF7
-14.9337098044931	13.6938115755478	model	MCF7
-19.0553307347664	13.3587344007162	model	MCF7
-19.9122568777197	-6.44960239596739	model	MCF7
-6.48183858034878	-7.69916898503668	model	MCF7
-25.1905318298844	22.9120887285673	model	MCF7
-17.4739085979081	3.1501204577881	model	MCF7
-20.5720520407846	21.961797155657	model	MCF7
-23.8969301590771	24.9021570719244	model	MCF7
-24.2763217090839	15.3588901424011	model	MCF7
1.08841927123321	11.1432264630176	model	MCF7
-17.4381648441289	3.09629546084966	model	MCF7
-13.5096007028069	18.5254111789663	model	MCF7
-23.3837685241996	17.4532920163805	model	MCF7
-21.6798636857096	-20.7745405839767	model	MCF7
-2.89070128218302	12.4816696682873	model	MCF7
-17.6362431202498	-10.1128208778715	model	MCF7
-22.176226922531	10.9794718330295	model	MCF7
-23.4422139861222	10.0413192866043	model	MCF7
5.47626479595957	6.39414668256905	model	MCF7
-13.5542664806466	20.3612361208074	model	MCF7
4.67568500755202	4.63795672340957	model	MCF7
-18.7868446428584	21.7913322871426	model	MCF7
5.47783089118406	5.4199755163179	model	MCF7
2.77790512145141	1.1002637315002	model	MCF7
-23.901206575712	-0.228030237111181	model	MCF7
-18.6506834511987	11.4898221462549	model	MCF7
-17.8931113586201	6.4270262440859	model	MCF7
-17.2694438592206	18.2385008431714	model	MCF7
-19.0622485444552	13.6745828078192	model	MCF7
-29.6556311126238	1.25682554495572	model	MCF7
-14.4732752800905	20.2353868249827	model	MCF7
-12.388856854751	17.3372500754819	model	MCF7
4.43741806290548	8.03136450166948	model	MCF7
-17.776993923564	3.73487029072398	model	MCF7
-25.9449666363282	11.8736400857656	model	MCF7
-19.1551969287451	19.6167866655491	model	MCF7
-16.6916127780027	14.7629101973817	model	MCF7
-22.1565297903795	11.3447358075206	model	MCF7
-26.7818511170314	9.72675839523662	model	MCF7
-18.3089438802837	10.2524578628193	model	MCF7
-19.8062864554459	24.1216457991083	model	MCF7
-13.3280162620124	12.4334520477936	model	MCF7
-4.9066149057705	13.7477985218883	model	MCF7
-27.5829994236776	15.0827282711736	model	MCF7
-26.5531482155556	-7.16592591088056	model	MCF7
-28.1124510594962	11.0816736739116	model	MCF7
-1.44148454217064	-12.301771295069	model	MCF7
-21.9115205746366	3.43437966627499	model	MCF7
-30.0316855217193	-2.88718029768657	model	MCF7
-15.0035631723264	20.3474930965162	model	MCF7
-2.00973720041221	-11.037419818552	model	MCF7
-17.6876578180932	14.4390122931302	model	MCF7
2.7839662389628	-5.13905479755247	model	MCF7
-14.3792749577132	12.8714700568962	model	MCF7
-33.8266072588	7.21228374144306	model	MCF7
-26.3339582029428	11.2699373252629	model	MCF7
4.5565308586707	4.65253800596785	model	MCF7
-17.8436196286022	4.02079223141965	model	MCF7
-17.8914803480037	-22.1417426526604	model	MCF7
-29.1409604656204	8.47477002742057	model	MCF7
-18.1569200676483	10.3898926076096	model	MCF7
-29.5088687485225	12.0363930877116	model	MCF7
-12.6548358133965	19.5418762013973	model	MCF7
2.69733141828767	-12.6817974157634	model	MCF7
-18.5920461185779	3.39082212306139	model	MCF7
4.12543691677694	-3.41106483091174	model	MCF7
-24.6935379517881	22.9781349583768	model	MCF7
-24.4918078130923	22.2177622369453	model	MCF7
-24.9672715453595	16.364939003857	model	MCF7
-16.363735933198	10.1255940187311	model	MCF7
-18.4687183659144	18.7050063730161	model	MCF7
-30.9195471401015	10.5688392734058	model	MCF7
-16.5804519454391	1.42411643488385	model	MCF7
-29.571202817156	9.4624082704613	model	MCF7
-16.5363829329125	13.6829126478903	model	MCF7
-20.969436329268	8.27831112556188	model	MCF7
4.22093917105661	0.314710459785044	model	MCF7
-13.1808373081374	18.5716680761061	model	MCF7
-9.55499816830039	16.922523073853	model	MCF7
-16.0567148468631	12.7452150375917	model	MCF7
4.65945196108077	3.79028724829236	model	MCF7
-15.8202319911646	13.9039750586174	model	MCF7
-15.0271951086997	-4.81040614066044	model	MCF7
-17.8282505413696	3.2986198552772	model	MCF7
5.67700559461425	7.40552617308804	model	MCF7
-16.9803073738231	17.6379682110496	model	MCF7
-18.4612467817808	7.170750695287	model	MCF7
-16.185403999042	9.26963814924542	model	MCF7
-5.94815645891994	-8.57819195597307	model	MCF7
-17.044992213206	3.40338925624147	model	MCF7
-20.9308673277951	13.2322837449994	model	MCF7
-17.9599246348663	13.4624255073197	model	MCF7
-15.8991684262395	15.9599667064307	model	MCF7
-18.524955957381	18.4158216777274	model	MCF7
9.59419050834198	-6.30642872251275	model	MCF7
4.72270395982928	4.78078341023006	model	MCF7
2.82959389974278	10.0573918547037	model	MCF7
-24.3575057748577	14.5854293563086	model	MCF7
-29.927589515573	10.5232650629696	model	MCF7
-19.8325098842531	9.55584265046627	model	MCF7
7.09099825082966	0.420706921568687	model	MCF7
-26.1326117886385	12.8517170358871	model	MCF7
-15.0200974939286	6.11722688121984	model	MCF7
-16.4594844702034	4.10366365744767	model	MCF7
-16.4497019781309	18.1932403747626	model	MCF7
-17.6760440631511	19.4682503841475	model	MCF7
-15.2817577556403	12.6552733028312	model	MCF7
-29.3609802112228	11.9337228358315	model	MCF7
-4.84067834485239	13.7390682723333	model	MCF7
4.08198005460035	9.88602242635444	model	MCF7
-26.4051512699595	7.99858429453712	model	MCF7
-19.7581601579415	-19.9980530719364	model	MCF7
-21.8672274803626	10.4011920512551	model	MCF7
-0.0423456276727851	4.73115502641693	model	MCF7
-16.8555116252418	1.19866520303849	model	MCF7
-18.8506889951486	24.120550496363	model	MCF7
-20.8891469753885	8.46927244019201	model	MCF7
-13.4426447209687	15.3591517734876	model	MCF7
-20.5927593278638	7.27637003948707	model	MCF7
-19.4133616945839	14.9050899134041	model	MCF7
-17.0687082338825	17.7219918103743	model	MCF7
2.43439856293557	-0.346119180410487	model	MCF7
-18.2075191961466	15.0793874794933	model	MCF7
-12.9944081867672	15.7658776243552	model	MCF7
-16.1844417276223	1.89232593308858	model	MCF7
-17.3508118561906	24.9020500122738	model	MCF7
5.85713861665861	5.64610227610421	model	MCF7
5.52796793579498	1.89634937115522	model	MCF7
-22.8616847659913	8.3134334630154	model	MCF7
-24.0722494452293	18.2001409225151	model	MCF7
-16.8024666282262	2.11269332055156	model	MCF7
7.70444690383188	2.40590352649969	model	MCF7
-21.6119275445189	9.40986916216945	model	MCF7
-22.3831646544183	9.47697659692945	model	MCF7
-23.66053929339	12.3451635400446	model	MCF7
-24.7787854953622	23.091019478248	model	MCF7
-12.9288005050732	16.4111460046336	model	MCF7
-22.0511835912504	11.0051209851651	model	MCF7
-12.0365744484486	-8.04874117048706	model	MCF7
2.648787307141	-8.72636973022669	model	MCF7
-17.8703475561003	24.7909484363907	model	MCF7
-17.1110686455194	17.8115989517556	model	MCF7
-17.4633135411766	6.12762224432742	model	MCF7
5.90659789721534	-3.86458404406055	model	MCF7
-13.9901584252761	13.9504116862142	model	MCF7
-13.15716786707	18.1227020265155	model	MCF7
-19.7357232808962	13.4842699616106	model	MCF7
-13.6633968422586	19.7891687668777	model	MCF7
-24.6702722004723	22.8785824336404	model	MCF7
-30.2627040691846	10.2946839280477	model	MCF7
-12.9264172378409	14.1745222904289	model	MCF7
3.485200695617	-0.0810744227122891	model	MCF7
-5.84940417632794	-8.51938403851503	model	MCF7
-16.6440731609393	3.44094854823587	model	MCF7
-22.5728399515352	9.2107258806299	model	MCF7
-21.10260513313	16.2014282680951	model	MCF7
-23.1297469067115	10.3249973586457	model	MCF7
-14.3422768278489	-14.8583825736712	model	MCF7
-1.39030194248473	-10.3102298993875	model	MCF7
1.53489899481395	-12.9887650820644	model	MCF7
4.6748845114695	-3.51482104822817	model	MCF7
-19.7874815570417	-4.40009873463262	model	MCF7
-13.6026597148453	20.370951195802	model	MCF7
4.3341040849255	0.282913396559789	model	MCF7
-6.0030371547093	14.8904228396423	model	MCF7
-20.4356230493713	23.1431419096266	model	MCF7
-16.7509577945524	19.9255324752608	model	MCF7
-1.28933973032376	9.64813759990062	model	MCF7
-18.7820946520413	17.2957650491129	model	MCF7
5.66317170489803	0.618608993188598	model	MCF7
7.81983179458562	4.92558576692664	model	MCF7
-0.880095935940779	-18.5224526833152	model	MCF7
-20.586583480711	7.6869412226127	model	MCF7
2.70978197763371	11.447163815765	model	MCF7
-6.59720636905617	-6.35469318723466	model	MCF7
-11.1521018981581	14.9479064542733	model	MCF7
7.15461090125751	1.63043730278473	model	MCF7
-21.7576171185294	9.92128585928428	model	MCF7
-18.4552668440181	16.6403927861228	model	MCF7
-3.59363121605786	-0.91462142751024	model	MCF7
-5.38602883753598	-10.3450502068478	model	MCF7
-25.7176372572436	15.945976002004	model	MCF7
4.21531696441014	-10.7140416041984	model	MCF7
-6.08931674662576	-9.08731676486257	model	MCF7
-17.7007729897237	14.4896861381556	model	MCF7
-20.1886085810322	3.85245370741351	model	MCF7
2.92266192301515	-14.2760390883701	model	MCF7
-27.9912656502262	11.0958288872379	model	MCF7
-20.8333130851336	16.4543968257946	model	MCF7
-24.64235583959	10.1888678654716	model	MCF7
-20.4883479947075	9.65592448313648	model	MCF7
-17.8732670156133	5.96164620672508	model	MCF7
-17.5803351943144	10.1721772420486	model	MCF7
-17.2293470099254	14.6357089964258	model	MCF7
-26.9212477192636	15.8811848189111	model	MCF7
-1.93860148622555	11.4490657960746	model	MCF7
-6.01068910718771	16.2917564276968	model	MCF7
-18.7270526037174	22.6249111917702	model	MCF7
-13.312940884085	15.4281685077151	model	MCF7
1.67066314575448	-8.34480053478136	model	MCF7
2.94630946522929	8.46334878658879	model	MCF7
-5.43023249730008	-4.58394360297232	model	MCF7
6.81321618096007	-1.54501732446641	model	MCF7
-16.7052386653361	15.512012237626	model	MCF7
-22.0505164991413	8.59149601971785	model	MCF7
9.63769412223228	-6.19334963935284	model	MCF7
-18.9027022322112	17.2443609646079	model	MCF7
-4.41643790624597	-8.89275301729606	model	MCF7
-20.7892308924097	23.0890891880772	model	MCF7
-13.7249007919623	-6.55951456858139	model	MCF7
-7.0635730846944	-7.35731112608175	model	MCF7
-19.3110438499543	21.3563131975072	model	MCF7
-21.7164325002564	9.30520348498552	model	MCF7
-24.288523652687	11.8992336970186	model	MCF7
-17.3692828147919	13.4688830516697	model	MCF7
2.64065334129295	-13.9085781403558	model	MCF7
-21.2501696206587	24.3636939630125	model	MCF7
5.52957874972128	0.902346405120241	model	MCF7
4.21793379490628	-10.5855306162227	model	MCF7
-23.75008101523	18.5586463670745	model	MCF7
5.37420699778527	0.931460922051908	model	MCF7
-18.1171789428598	6.63484550270008	model	MCF7
-30.0295603138735	12.1279147525664	model	MCF7
2.19978116348009	-0.958085659411512	model	MCF7
-13.4805811766179	-6.5003717224207	model	MCF7
-9.28553875367614	-24.5144560342462	model	MCF7
-1.51470561527578	-7.47808312845573	model	MCF7
-16.4781072119726	13.6600368970257	model	MCF7
-18.6928096309078	24.2039670138161	model	MCF7
-18.5778689779296	8.84262243013516	model	MCF7
7.65929046951931	2.32354059653717	model	MCF7
-14.7274590981029	16.6073617222035	model	MCF7
-15.9598686703043	11.9866466567963	model	MCF7
-28.2610015625145	11.9497489142839	model	MCF7
-18.5006359176012	16.6568664597692	model	MCF7
-24.6554752485567	11.2354581019994	model	MCF7
5.31619643165976	8.15451201373123	model	MCF7
-26.9101488715046	9.63671536418066	model	MCF7
-1.59163400398866	-8.16759409944077	model	MCF7
-16.6248993032452	4.0128217785068	model	MCF7
-16.5357281185308	7.15795051387356	model	MCF7
-19.2697998820037	7.68180780884836	model	MCF7
10.2930452092614	-3.03008119420868	model	MCF7
-21.7707170786592	8.38921119109641	model	MCF7
-23.0655836598707	11.087279249787	model	MCF7
-18.2323334652494	21.6867061253037	model	MCF7
-18.4445395491671	12.3906820610666	model	MCF7
-31.3672308018295	10.7650529519861	model	MCF7
3.45750038754223	9.3126362344075	model	MCF7
-17.4481055430353	13.1888439097614	model	MCF7
-17.6029483742832	14.0199859213925	model	MCF7
-5.9341249284027	-8.55463412335521	model	MCF7
2.40274511694442	-11.2782724106245	model	MCF7
-16.2749979424984	13.4925449916298	model	MCF7
-26.349229282558	24.4349720116663	model	MCF7
-14.4654889119164	16.2462759682306	model	MCF7
6.44971578333679	2.1277821865516	model	MCF7
-16.7567112257127	5.03998518739602	model	MCF7
-15.87153413678	13.8347337288151	model	MCF7
-18.5379962706036	21.6589204939154	model	MCF7
-17.4761044149142	13.0576833140115	model	MCF7
-20.6108089175422	8.13629700431073	model	MCF7
-19.5906113127619	2.93781919626433	model	MCF7
-24.8147046062003	-1.02641161873642	model	MCF7
5.91986411097066	1.66718241629731	model	MCF7
-27.1558378774174	15.6719018753218	model	MCF7
-13.2343720645159	15.9735466247596	model	MCF7
-21.5541314678286	8.5862676106983	model	MCF7
-13.0436074337421	18.6573030758945	model	MCF7
-27.4377217598437	10.7743017164028	model	MCF7
-24.777204920387	25.4468007170771	model	MCF7
-27.7762252135561	8.91407883881603	model	MCF7
-27.2767503500619	8.23481116699725	model	MCF7
2.11745494411691	-6.18644156050977	model	MCF7
-24.4736601972462	0.831664642632125	model	MCF7
1.27463305659877	-0.0206415639716414	model	MCF7
9.67111237247972	-6.06072556839775	model	MCF7
-5.38231487027065	-7.73064951178879	model	MCF7
-29.7917386455793	10.4570288911835	model	MCF7
-17.4736292760498	17.448077734043	model	MCF7
-13.7986607945252	-6.25362503380129	model	MCF7
-13.3519082274753	19.5554117107794	model	MCF7
-22.9379997110739	10.9134558150734	model	MCF7
3.60144289587921	5.05789611039704	model	MCF7
-13.8336172816305	19.2184792261736	model	MCF7
-14.8743580081889	15.8187481807681	model	MCF7
-23.8036524352068	14.8942835206396	model	MCF7
-19.8950020279441	4.98094071848003	model	MCF7
2.43237296273647	-5.9604061874609	model	MCF7
-21.0230730358098	-20.6555656742924	model	MCF7
-18.9692375936232	22.9311129753181	model	MCF7
3.9606070624787	-5.69047125354368	model	MCF7
-17.4650132581808	5.27262982503485	model	MCF7
-17.6127832027734	15.8169293968959	model	MCF7
5.78898919941178	-11.859256888737	model	MCF7
-23.7020989338947	10.0712659387528	model	MCF7
-19.760151380701	5.75147880033545	model	MCF7
3.65160298441015	-5.5380656483739	model	MCF7
-22.5931711351365	12.2372046771196	model	MCF7
-13.2767917247787	14.0531785927532	model	MCF7
-21.542210664341	10.9565754060143	model	MCF7
-18.2567210428647	21.6813489698672	model	MCF7
-24.4509131063835	17.0103732981744	model	MCF7
-13.7162274818236	13.4208778611466	model	MCF7
-15.5993408533898	16.8994210172042	model	MCF7
4.93727652686563	5.14436061881697	model	MCF7
-1.76671889732592	-8.64720250980829	model	MCF7
4.51508372379563	7.78845960722087	model	MCF7
-21.6999502922513	22.4647713418847	model	MCF7
4.99725442944291	-10.4457754947743	model	MCF7
-15.1844939894665	18.094155584728	model	MCF7
-28.0893560202268	10.9592057494445	model	MCF7
3.72308146351488	-0.588127867260461	model	MCF7
-23.5675412143556	17.5888693573359	model	MCF7
-16.8870082672797	3.1954258080293	model	MCF7
-16.4816110613868	10.4883920585099	model	MCF7
4.29608819530113	8.34002292722581	model	MCF7
-20.9399866117288	23.7455042941125	model	MCF7
-20.732121348952	13.1823718356687	model	MCF7
6.91633158598726	16.0304073482152	model	MCF7
5.9678519391156	5.33402443076684	model	MCF7
-18.6303160707812	7.08972982503445	model	MCF7
-1.79706209280495	11.6138484929197	model	MCF7
-20.2399554884229	9.98982049411483	model	MCF7
-25.4821508882487	13.8024571579041	model	MCF7
-13.2732972550328	14.0069458493282	model	MCF7
-20.9603450272432	-5.45993214020825	model	MCF7
-17.8706750130952	4.69456237713204	model	MCF7
-14.0307910881442	15.994020291982	model	MCF7
2.50943324746875	-5.7646432358208	model	MCF7
-21.6895139953513	7.71854257688982	model	MCF7
-12.7630412412927	9.07196044619024	model	MCF7
5.95931933321527	-0.825390302516997	model	MCF7
2.32865547914599	-8.50229506914621	model	MCF7
-19.7317688792862	8.79295816816201	model	MCF7
-17.3545189979804	18.2637981109714	model	MCF7
-30.2345025607249	0.806149114035854	model	MCF7
-2.78086041960674	-9.32805453919196	model	MCF7
-9.49496281795926	17.0245365180751	model	MCF7
2.29526649232062	8.65751400544494	model	MCF7
2.04485790613922	5.40637065128155	model	MCF7
2.15029961756719	5.34301190464002	model	MCF7
-5.9598325028366	-12.1617996074383	model	MCF7
-4.02416682624113	31.7303118729158	model	MCF7
-16.8720357106858	16.7854940197714	model	MCF7
-17.4330205752322	22.3674998029535	model	MCF7
2.15710300247217	9.88885916160548	model	MCF7
-17.026588027767	14.8497763547475	model	MCF7
-29.3300352479859	11.1567271652053	model	MCF7
-19.3729539073597	9.80756141874719	model	MCF7
5.88123077447456	-0.152965213398147	model	MCF7
-23.9220266721305	16.4236474148717	model	MCF7
6.97043384177709	1.56660514517831	model	MCF7
-26.7964898483959	10.4692603791687	model	MCF7
-25.6540988360736	23.3866139015308	model	MCF7
1.94254911284264	10.2532722980193	model	MCF7
-24.7452847462229	2.1840782065474	model	MCF7
-30.78345296965	14.7869730550241	model	MCF7
3.0814844488292	11.5374746822562	model	MCF7
-18.9266218802966	9.05538838367187	model	MCF7
-22.0869465465856	7.18931249528453	model	MCF7
-19.5347384563592	5.6222876272177	model	MCF7
-17.2925026058764	6.58999447757572	model	MCF7
-11.0939745351165	15.5438594663909	model	MCF7
-18.8752749709576	17.3381930293763	model	MCF7
-27.2454546909709	11.5653761038255	model	MCF7
-17.7860603602172	21.7718994630624	model	MCF7
-27.2768671346272	9.16669076014589	model	MCF7
7.30909783413481	-0.271683477878948	model	MCF7
5.27260936629569	5.45013188573528	model	MCF7
-24.83315455582	10.1738881896754	model	MCF7
-21.8434712592147	9.34646788121471	model	MCF7
-16.7113575356136	17.7809650642018	model	MCF7
-17.686477677182	12.4789211834151	model	MCF7
-11.5190832802679	-13.0676498018476	model	MCF7
-18.0940999096007	9.50901582862369	model	MCF7
-14.8685690763536	18.1788616170116	model	MCF7
-14.1444591676762	18.2853604031479	model	MCF7
-14.1841273132916	17.3317091122965	model	MCF7
1.21543213148757	-0.403113055250039	model	MCF7
-6.25963365658658	-12.5659972050327	model	MCF7
-12.3933827880758	-9.14780695197825	model	MCF7
-14.9850812076924	29.6992439355162	model	MCF7
2.34141598797797	-5.09693746562957	model	MCF7
-27.9496096698438	9.525548919112	model	MCF7
-0.239884968262201	12.3859742506483	model	MCF7
-7.00305268353634	-7.29766584190674	model	MCF7
-5.55381086375282	-10.0008478219564	model	MCF7
-17.8809866056207	5.35724822095425	model	MCF7
-22.2943048178468	10.4644871330775	model	MCF7
-3.25229552119818	-8.05524073255181	model	MCF7
-21.8659631186811	8.04564591593429	model	MCF7
-6.75816212922256	-8.74127064624317	model	MCF7
-22.5044352214253	6.59224527427297	model	MCF7
0.756641303288486	11.7619530751348	model	MCF7
-16.5258924371007	16.3543692811059	model	MCF7
6.4793435757154	-13.6113944536293	model	MCF7
-17.9372448551442	9.26877928913281	model	MCF7
-15.712928536824	14.1687780726334	model	MCF7
-21.7126730601196	13.4707163162885	model	MCF7
-26.4435311001893	14.8298169658955	model	MCF7
6.25981691944231	7.68189917898456	model	MCF7
4.13513574712573	5.7367785234438	model	MCF7
-12.6814604532427	19.9837946352113	model	MCF7
7.93622987332281	2.98304360273481	model	MCF7
-18.0488708525492	3.33003984006911	model	MCF7
27.9894676569747	1.28911395698028	model	MCF7
-27.7851709611264	11.4768993753822	model	MCF7
-27.8063853652996	8.05018558972517	model	MCF7
-16.4646399252719	13.6523183470767	model	MCF7
-15.6535978153595	-16.0829814323521	model	MCF7
-18.7474497601931	16.0675866742583	model	MCF7
-17.1184255236534	5.53506410262569	model	MCF7
-19.5993446558643	21.7446538295168	model	MCF7
-16.3524110427857	-1.29871651559354	model	MCF7
-12.742661813101	21.63973330031	model	MCF7
-18.7914567332735	2.19739170320645	model	MCF7
-25.1010351153362	7.28899575430519	model	MCF7
-3.82220018444227	-11.8269165731667	model	MCF7
-23.8727812096013	10.5848325003364	model	MCF7
-8.84603229627086	-8.56868715756178	model	MCF7
5.37462664950327	-0.722557976812821	model	MCF7
-25.0988302215859	15.7654469956244	model	MCF7
4.11320545034739	-10.3888515260738	model	MCF7
-18.8517051382033	9.27968485721964	model	MCF7
-26.1656041488533	8.3035461830875	model	MCF7
-15.1537291274487	17.3776221249369	model	MCF7
2.21070810578936	-6.24855453498491	model	MCF7
-29.2617722928908	10.1496453899548	model	MCF7
-11.622142999663	17.435160582264	model	MCF7
24.5086214723491	5.84928308545157	model	MCF7
-17.9314709207554	13.5207198576773	model	MCF7
-17.7753475339869	4.32714640424199	model	MCF7
-16.2847426967446	22.9501186686751	model	MCF7
-23.6114791305532	17.6124627613304	model	MCF7
-18.451811952727	-22.8039853904413	model	MCF7
1.46668285142454	8.82654555544101	model	MCF7
-24.1477573740227	22.3050336055251	model	MCF7
5.40226369814859	-1.63048634289125	model	MCF7
-25.7827861175734	23.3863598355281	model	MCF7
-18.886451844146	23.5044315263844	model	MCF7
-1.8374624720956	11.3204386604031	model	MCF7
-21.5133538196905	5.53136583581595	model	MCF7
-29.6497527833004	9.93040033554299	model	MCF7
-13.695120226805	14.2081227686017	model	MCF7
-15.701437101273	14.9930290802109	model	MCF7
-20.5717570224017	9.35886590828146	model	MCF7
-21.5856131922744	14.1032973646111	model	MCF7
5.00087688435771	-12.4030064101211	model	MCF7
-7.23996323953365	-7.95892101752037	model	MCF7
-15.9578756029328	15.197621421819	model	MCF7
-24.2805449972083	11.9561400039959	model	MCF7
-16.9178331895829	-20.8516312961955	model	MCF7
-16.9276264557614	15.0257597428591	model	MCF7
5.12528904860201	5.00575071798652	model	MCF7
-26.2583107126919	7.61302376511489	model	MCF7
7.5093507430707	2.04103145992763	model	MCF7
-26.3337983313907	12.1621590885043	model	MCF7
-13.6583119121766	18.2153562064686	model	MCF7
-22.5084944654971	23.6573901503572	model	MCF7
-11.1676861700367	15.2893800078027	model	MCF7
-14.1497091476041	18.5501356569423	model	MCF7
-27.166789906087	10.8318284865113	model	MCF7
-19.2421901256028	9.08093117850118	model	MCF7
2.93414430142041	10.0216236795136	model	MCF7
0.119948397244708	-17.3507872774539	model	MCF7
-24.1197234539504	18.2961129770196	model	MCF7
-14.9983451832343	16.4000339199297	model	MCF7
-10.5720941433469	14.3130578647907	model	MCF7
-16.0989810142308	17.2752085674048	model	MCF7
2.33008426218113	10.3904593179368	model	MCF7
-19.1946647674531	17.5647719600262	model	MCF7
-30.9456766833953	11.3311299272962	model	MCF7
-27.778366614153	-17.831393339889	model	MCF7
-12.9027185066827	13.7721990685442	model	MCF7
-26.4597283969171	12.348037145848	model	MCF7
-14.8581536420843	17.5439999390465	model	MCF7
2.36337945361666	9.84371965457358	model	MCF7
4.63014491129135	9.10576198876861	model	MCF7
-3.19501775868572	-10.9356029185872	model	MCF7
-26.8721552843346	-3.94895499917886	model	MCF7
7.05107933358819	1.57060004126648	model	MCF7
4.36349321507827	-10.4897770202456	model	MCF7
-13.24583427085	19.9031370957084	model	MCF7
-1.61465294233713	11.3499570253253	model	MCF7
-21.2525144245558	-6.1018617815155	model	MCF7
7.30586605977319	5.67936697449882	model	MCF7
-22.5575825983063	11.590168576389	model	MCF7
-0.517440813822076	-9.3992886643952	model	MCF7
-15.6170251444791	20.3711955254557	model	MCF7
7.6934668598718	3.69212311406207	model	MCF7
6.4483573082228	-0.391720615002438	model	MCF7
-1.9036956062791	12.5232060943846	model	MCF7
-16.4750953799264	18.0322244469822	model	MCF7
-14.5122914916318	-18.7990233869152	model	MCF7
-22.4364461753124	8.34254634913966	model	MCF7
-18.4356145580999	7.19332370739611	model	MCF7
-17.4084058636969	13.6167702710755	model	MCF7
-37.7101060817627	2.92224311126251	model	MCF7
-3.44275603448572	-11.2258481477424	model	MCF7
-1.82151658469872	-9.03766912825617	model	MCF7
-20.6896663534613	9.18839133948421	model	MCF7
5.75130130501911	-2.32755979514749	model	MCF7
-12.988282314006	-12.6098873438201	model	MCF7
0.384276158684063	2.13792321840881	model	MCF7
5.50394361320371	1.41466403018568	model	MCF7
-15.5390539419193	13.5075459359222	model	MCF7
-19.5536645390946	17.3402053285508	model	MCF7
-24.9460102184566	21.6173691149302	model	MCF7
0.129756532903049	2.13905356700997	model	MCF7
5.24513430067615	-0.239530709257765	model	MCF7
2.72744692392273	9.75979134847567	model	MCF7
-21.3283703314416	23.0705875327377	model	MCF7
-21.6364028968693	11.84452360929	model	MCF7
-18.0229624984805	17.4543621511066	model	MCF7
-18.757096687259	4.60334723925664	model	MCF7
-6.7000620543141	-19.0474379836242	model	MCF7
-17.7182896215985	23.0730099131508	model	MCF7
-28.6913842283364	8.69725296070894	model	MCF7
-14.7861173277046	16.1243115855696	model	MCF7
-26.071343550484	13.1082498444772	model	MCF7
-28.6014396130142	8.41861492981925	model	MCF7
-26.7121992210712	11.3289479205288	model	MCF7
-1.02496981638711	10.2068440348444	model	MCF7
-19.6906496747324	13.3229754099013	model	MCF7
4.36537420991328	7.8730307940063	model	MCF7
-5.47905747215275	-10.0033988989842	model	MCF7
-13.9928306651738	-11.7722595538864	model	MCF7
3.10310867284492	-4.57800495031042	model	MCF7
3.03097867712452	9.01667881860971	model	MCF7
4.14876007464855	8.58596214221823	model	MCF7
-20.0341468918041	10.8394250705398	model	MCF7
-21.9339562878108	9.22900624991543	model	MCF7
-17.500596567206	17.5419463914354	model	MCF7
-6.26287542925825	-10.3252456243218	model	MCF7
-17.219773176281	19.7490467115727	model	MCF7
-31.0116482166634	10.2629305001771	model	MCF7
-17.5735177941177	13.2228929497628	model	MCF7
-16.6374399747942	17.2729848388176	model	MCF7
-16.4588240396255	4.06572375471503	model	MCF7
-22.0987724798243	23.0617952395998	model	MCF7
-10.0347297088921	-1.89615496610925	model	MCF7
-13.9683303002575	-6.67450495767752	model	MCF7
-21.2181474427725	12.4109976800334	model	MCF7
-16.6345408699761	10.7640845685788	model	MCF7
-17.4320564545146	19.8071798948058	model	MCF7
-6.62641141800509	-6.16131234913566	model	MCF7
-23.1012711023549	12.0129038642916	model	MCF7
-19.0887684533264	6.1297635631183	model	MCF7
-33.2435017736918	2.15088657352905	model	MCF7
-12.9011477084493	15.0889040647433	model	MCF7
-4.06145841263727	-8.95968237701869	model	MCF7
-12.9402195328247	-7.88240301710489	model	MCF7
0.229971596063922	-5.53712707707937	model	MCF7
-2.80277644002314	-1.8785247085357	model	MCF7
3.65325549474185	8.83744766428532	model	MCF7
2.18290895858655	-10.8957216800219	model	MCF7
-8.23784678219926	-2.11753689482135	model	MCF7
4.55363719822349	-0.248216661584791	model	MCF7
-14.758095781731	17.2626915914266	model	MCF7
-16.5520103749808	17.9948837835576	model	MCF7
-10.4877181626531	-13.8351509195239	model	MCF7
6.03278841114858	5.24291418933532	model	MCF7
2.61001302130236	9.23118398965713	model	MCF7
-27.2520976678348	13.6843280529434	model	MCF7
-17.7659944548921	12.8549844353312	model	MCF7
-29.9131030679869	8.7654665400086	model	MCF7
-6.35492906464442	-4.36999988454166	model	MCF7
-25.7310794796531	25.9925115384728	model	MCF7
-31.1363788156913	10.7080311037574	model	MCF7
-29.337003521607	12.597891270821	model	MCF7
-21.3440469899342	22.9291789081572	model	MCF7
-15.6065322916475	19.8345820700971	model	MCF7
5.30539038849787	4.82864773514665	model	MCF7
-2.7414909943292	11.5863623424914	model	MCF7
-20.6004714581472	10.0587607221082	model	MCF7
-8.48972272706451	-8.56892942142547	model	MCF7
-20.7020054092872	24.0618689387389	model	MCF7
-27.2300532670089	9.02734045311342	model	MCF7
-17.122472585434	13.7613834322641	model	MCF7
28.2517455896512	-0.331026983328954	model	MCF7
-24.7745454634766	15.6708671109813	model	MCF7
-5.60677810158835	-7.75794042822235	model	MCF7
-2.63112569010596	-10.2726970529539	model	MCF7
-3.38775518270784	-10.0290965813227	model	MCF7
2.04078707471034	-6.27869977472675	model	MCF7
-14.7282656611829	15.5814266383854	model	MCF7
6.08919243936316	1.35274582012029	model	MCF7
-2.28919502118518	12.7614811463362	model	MCF7
-21.3030104039637	7.44809220972322	model	MCF7
-18.8943978095677	18.466889331403	model	MCF7
-17.146859073258	3.54564072377602	model	MCF7
-25.3101032626794	8.11288024211863	model	MCF7
0.939624260740549	-13.8384259450946	model	MCF7
-31.325594147797	10.734915726484	model	MCF7
4.43778739905617	8.3647575705014	model	MCF7
5.72247935623202	7.44506108834236	model	MCF7
-18.5502477903773	18.3174477401477	model	MCF7
-25.2144918964164	11.242778305722	model	MCF7
-4.15704878377951	-9.00108918471737	model	MCF7
4.35511788678234	-4.2202936343456	model	MCF7
-23.8369828717092	11.5177341170364	model	MCF7
7.11126937770324	3.01042779957096	model	MCF7
-12.9667331523239	14.8152681399563	model	MCF7
-20.3962132974221	21.6878540147406	model	MCF7
-16.8881339088814	2.19358539740401	model	MCF7
6.13681656684118	1.12033819495101	model	MCF7
-17.6405772372967	1.4207063459324	model	MCF7
2.77652661559608	-0.369295976982855	model	MCF7
-16.3023928197035	9.75884507230612	model	MCF7
-20.8815277393655	24.2403970091043	model	MCF7
-22.1749345932546	10.0954571846382	model	MCF7
-19.5222274281856	-6.01264894672392	model	MCF7
-14.1705203905309	18.3167087142298	model	MCF7
-20.2340039738895	5.61984193554543	model	MCF7
-20.4390936883436	-5.88166210314091	model	MCF7
-19.2414810667599	6.23446868288555	model	MCF7
-24.4710981598893	11.1032003010608	model	MCF7
-18.5309540613725	5.32798913555327	model	MCF7
-16.7419413452353	5.5824872854996	model	MCF7
-17.8474233504374	22.4909893642421	model	MCF7
0.3981978194556	2.41343303678846	model	MCF7
-28.0336029722643	10.1704517354062	model	MCF7
3.9052672487718	-5.51209670087769	model	MCF7
-10.8502351332891	17.3960153016012	model	MCF7
-19.0192061532489	11.505806717117	model	MCF7
-28.3431423753358	10.6317321853755	model	MCF7
-14.4407006548848	16.3602309862483	model	MCF7
3.89260204513851	-0.0375196195692777	model	MCF7
-13.5621459846072	17.1745168080544	model	MCF7
-24.103385247646	11.0633753534277	model	MCF7
-20.1545639056705	10.1451195967296	model	MCF7
5.09668033815156	6.16515055371121	model	MCF7
-16.7206093564704	6.42921919735475	model	MCF7
-2.55096329122706	11.8295179292462	model	MCF7
7.08159984985387	3.97198703771363	model	MCF7
5.92689070236433	-0.350042916150382	model	MCF7
-7.90663640999746	28.4195780612227	model	MCF7
-13.1796865858916	15.7068023741367	model	MCF7
-18.7735923110137	9.93433187512472	model	MCF7
-30.290453513716	8.12818734727982	model	MCF7
-22.8460615209372	8.24331750028174	model	MCF7
-25.2964799409252	9.86816408487673	model	MCF7
-27.4304412137278	9.84608917585131	model	MCF7
-23.22891669456	16.9845512400492	model	MCF7
-19.0073124598049	17.4218420307887	model	MCF7
-20.4715383238855	-6.07087403318306	model	MCF7
-23.0117977780391	12.1107409311276	model	MCF7
-16.0090029884874	18.137664364848	model	MCF7
2.69976364233582	6.35927036319267	model	MCF7
-14.1426513522169	18.2125817726888	model	MCF7
-14.5991157026944	16.484280843997	model	MCF7
-1.01289744413152	9.11219907837383	model	MCF7
-4.75087259596532	-9.62310662446426	model	MCF7
-1.64737931774756	-11.4895725155583	model	MCF7
-9.2256663843621	16.1048347817475	model	MCF7
8.0361606196707	2.29769303073489	model	MCF7
-13.1986121964661	10.6154798706759	model	MCF7
-25.90985575397	10.6008230716317	model	MCF7
5.22337183932011	4.662004076221	model	MCF7
-25.589921053588	23.022309511489	model	MCF7
-16.0029772678666	18.2926612407724	model	MCF7
-18.0941664714975	17.5526194628261	model	MCF7
-15.9750018291552	-12.0078278774125	model	MCF7
-19.0951586965707	8.25167645641947	model	MCF7
4.84719790521923	-3.01455545180524	model	MCF7
-17.191128317861	16.7431370475119	model	MCF7
-14.9035093907429	14.4222582144821	model	MCF7
4.54556282866878	7.39187866359687	model	MCF7
-18.4278036097003	21.7692103811214	model	MCF7
2.53502610504804	-3.37272568028171	model	MCF7
-14.3060455139534	15.6350705736543	model	MCF7
-16.5958387552256	3.02190386545009	model	MCF7
2.60879014309854	-6.01744165386316	model	MCF7
-14.3688848212797	13.0832990264218	model	MCF7
1.73412634029449	-7.55662932007872	model	MCF7
1.43618329075617	-8.95250614312461	model	MCF7
4.2231736063197	-6.14492303282895	model	MCF7
-26.3824130243	20.5879954375455	model	MCF7
-17.6208435496214	7.40820509470296	model	MCF7
-27.6110636662894	10.3769638638507	model	MCF7
-6.14827358186611	-9.18024732698243	model	MCF7
-23.0740495223834	9.75090080966022	model	MCF7
-10.306124309597	16.0669723115195	model	MCF7
-2.6900651381616	-9.15801128410444	model	MCF7
-23.0451328644934	11.0903382688541	model	MCF7
7.4942311437586	-0.261593707661424	model	MCF7
-1.11600827645236	1.02254093470712	model	MCF7
-28.7892253972454	8.43237660675797	model	MCF7
-22.9179520913068	23.3083440407799	model	MCF7
3.8023912875495	5.83118112920106	model	MCF7
-19.1363037793636	2.53480598718407	model	MCF7
-14.652705305551	15.0573274578173	model	MCF7
-21.4690892868338	13.5446465837934	model	MCF7
-23.4603879396788	17.0756281506538	model	MCF7
-2.16939367265363	12.6796864431114	model	MCF7
-12.6640178912052	19.7679384871743	model	MCF7
-11.4608294454941	-7.55945494760362	model	MCF7
0.635316747339918	-7.01228101157579	model	MCF7
-25.2410038924227	15.8745981484837	model	MCF7
-12.9761721667761	15.4127427068501	model	MCF7
-17.1600184398652	18.5550097978505	model	MCF7
-8.99333283324356	-10.8291976520224	model	MCF7
-6.0660035519662	16.1234045159796	model	MCF7
1.0308084601875	-4.36806794908452	model	MCF7
5.60514985030212	-2.1145276554686	model	MCF7
-28.9517557776637	8.64422157003011	model	MCF7
-22.4646073354885	9.24688608441648	model	MCF7
-20.3762667293241	8.47203671572585	model	MCF7
-13.6923744799467	15.3014641543351	model	MCF7
-17.5823342494182	13.3459121996095	model	MCF7
-18.7741717359778	18.194884424797	model	MCF7
-24.1929680700254	22.6168317260259	model	MCF7
-5.07275570334166	-10.0356916700139	model	MCF7
-15.0932595446948	12.6399698977369	model	MCF7
-24.3539635489612	23.7954622588086	model	MCF7
4.6239538029964	0.577768253850529	model	MCF7
-15.3458578758738	13.7953091858367	model	MCF7
-26.5667049669574	9.6110476616494	model	MCF7
-6.39056294809763	13.5148495461618	model	MCF7
-16.8777563937914	2.21734314304031	model	MCF7
-30.7557734597218	9.56879906967311	model	MCF7
-15.5514960632225	13.1772832408616	model	MCF7
4.64009570289441	-1.32812580922599	model	MCF7
-20.570937465515	-5.66653560743745	model	MCF7
2.59056577402543	-2.39747156902123	model	MCF7
6.40519561367494	-0.186677188307911	model	MCF7
-25.1339784608873	14.1999561045715	model	MCF7
-19.2956770829989	7.33600002452253	model	MCF7
22.3062391575101	15.7373237385648	model	MCF7
-13.6261335552648	17.3070625618246	model	MCF7
-18.8885339949822	4.20959664063328	model	MCF7
3.5560419862698	-0.26559274328737	model	MCF7
-22.5084524862588	10.1086436485317	model	MCF7
-5.88525483304013	-10.2926014423643	model	MCF7
4.30753712099283	-0.720103291184637	model	MCF7
2.44811217942723	-1.54196712825072	model	MCF7
-18.6109103909059	7.59341552545677	model	MCF7
-14.4589530060482	16.2988198911129	model	MCF7
-30.1513185759664	8.31424278148162	model	MCF7
3.43812027689821	6.16302112398068	model	MCF7
-1.29479179995466	7.76495142970818	model	MCF7
-16.7833556450243	15.3186217772992	model	MCF7
-17.6293992354499	14.0276921248945	model	MCF7
-18.1861534911906	15.4014723577832	model	MCF7
-28.6899105101408	11.7130124298493	model	MCF7
-19.9167419790272	16.6040380851974	model	MCF7
-19.0435676033101	-6.74368628464321	model	MCF7
-18.4247709134191	9.01411265393327	model	MCF7
0.114908867541719	10.4895286651834	model	MCF7
0.930811378361558	-8.83531881877038	model	MCF7
-24.5391556671921	13.7341968104693	model	MCF7
-20.5421823252429	10.1773656967269	model	MCF7
-16.6951845192322	16.0224710151745	model	MCF7
-5.0980105529493	-2.13204564524707	model	MCF7
-30.776617403829	9.54528729079016	model	MCF7
-25.6251612293249	16.5285612720923	model	MCF7
-21.9144500691195	12.9051110230461	model	MCF7
-27.2423337292635	7.99165175160558	model	MCF7
-16.4401588071755	14.4839698104661	model	MCF7
4.49396843848371	-0.259090869198024	model	MCF7
-13.3805909546126	18.6560283431852	model	MCF7
-19.6862526807833	21.8372689595154	model	MCF7
-20.422736446803	7.72318563681283	model	MCF7
-19.660671968837	15.6834246062272	model	MCF7
0.697458644750491	-6.91879024344306	model	MCF7
-18.9749441152711	11.5461236064412	model	MCF7
5.2028411967607	-0.985888680121586	model	MCF7
-17.0283834907498	21.4876563514993	model	MCF7
5.37437819878296	4.63638035038218	model	MCF7
-10.2168469623023	18.4589799862179	model	MCF7
-14.5761723910581	-5.25192858634022	model	MCF7
-21.9915920076394	10.2525552788488	model	MCF7
-14.3764024187935	-6.86497667043564	model	MCF7
-18.8672169839323	17.7565082064912	model	MCF7
-21.1976744860799	10.7586370773084	model	MCF7
-18.37834284556	7.40609994823308	model	MCF7
3.9606143488298	1.26736539852459	model	MCF7
5.61631112821843	-12.1812285644638	model	MCF7
-19.9441818107443	7.39600663802219	model	MCF7
6.89497169056775	3.56822109972806	model	MCF7
5.00656914326077	1.90009472500538	model	MCF7
-10.5144620292049	14.2260852311835	model	MCF7
-13.3584577314505	16.4785559433412	model	MCF7
-9.10446542884103	-8.62128790708961	model	MCF7
-17.6804457227043	14.3389987368654	model	MCF7
9.79873379693423	-6.40480215987832	model	MCF7
-13.8326239122528	-6.42331298980917	model	MCF7
-27.8976600564265	9.32809030128871	model	MCF7
-20.6370791104702	10.1696532972586	model	MCF7
-25.0958014026683	7.31579230750846	model	MCF7
4.58103745457517	0.617354956769161	model	MCF7
1.60764208798503	-6.19687664244895	model	MCF7
5.85825312386333	4.71997177910352	model	MCF7
-22.8409261579356	18.2743539096977	model	MCF7
4.35845054787811	4.86876756315887	model	MCF7
-36.2817398111854	4.98352860575144	model	MCF7
-22.4336396810934	8.6458026377289	model	MCF7
-28.7318945833487	11.7657965736383	model	MCF7
-10.6410028008496	19.4740774080731	model	MCF7
-5.74326628944426	-10.259316158954	model	MCF7
-0.441829041023002	11.9858073486174	model	MCF7
-20.5671802121106	-5.29654756581357	model	MCF7
-20.6543732568384	24.3372635527752	model	MCF7
-21.5326687620538	16.8979662947839	model	MCF7
-26.2967522045222	7.89575404682131	model	MCF7
2.30198248381555	9.58557636055394	model	MCF7
-23.4638527916595	12.7358827341911	model	MCF7
7.6712573009715	15.6339404215805	model	MCF7
-24.8723853646197	-0.794275604220439	model	MCF7
7.1740770657261	6.78368573894323	model	MCF7
3.40358054476875	6.01943958448087	model	MCF7
2.23664221160625	-5.21971849184395	model	MCF7
-17.2921745354484	12.9206486173145	model	MCF7
-16.7313725067148	16.8174036821115	model	MCF7
-19.1016699651677	21.7882673345186	model	MCF7
7.93630333308728	3.51679608870962	model	MCF7
-13.2949236480301	20.0853116579042	model	MCF7
6.55706016453744	-2.68167324404193	model	MCF7
-25.2129857061971	16.6218380708373	model	MCF7
-20.6043984805766	8.68996457305325	model	MCF7
-13.8421685771445	15.2747061121116	model	MCF7
1.25028220968865	-8.73058859658854	model	MCF7
2.64869049994398	9.82228735213589	model	MCF7
-20.1421322967167	5.78924894837764	model	MCF7
0.453463350406649	-6.74965305639657	model	MCF7
-13.1652342502226	13.246262373551	model	MCF7
-11.3959560363846	19.5747128961627	model	MCF7
2.54271311922388	10.2031633555016	model	MCF7
4.93809743144558	-11.7566981431245	model	MCF7
-20.2932061540989	12.2557334076614	model	MCF7
-31.1159018875444	10.0840081699527	model	MCF7
0.915562362159895	-7.99201656299833	model	MCF7
-16.0040547161847	13.4462766134441	model	MCF7
-13.8338253993866	-9.32376447498761	model	MCF7
-30.5449891674497	7.8432531066763	model	MCF7
-15.9492247269318	14.9693706864632	model	MCF7
-20.6653505119474	16.7833672468684	model	MCF7
-6.77870757618207	-16.8183312704381	model	MCF7
-27.2649274206334	8.58736159861385	model	MCF7
-24.4051085015151	23.783553121615	model	MCF7
-16.6287761244399	14.8117957369483	model	MCF7
6.67565161714003	1.36719626021493	model	MCF7
-16.4466640516419	9.87316347499093	model	MCF7
-25.4542805394659	-11.244769550331	model	MCF7
-13.3675500985579	-6.33123423404373	model	MCF7
-28.7483151898875	8.97086086907921	model	MCF7
7.82503833487572	1.77846851555542	model	MCF7
-16.3388449425607	10.4205063608489	model	MCF7
-4.93172598559904	-10.0007838345265	model	MCF7
-27.8724975580494	10.9680930106907	model	MCF7
-15.3935737129176	15.1412272922009	model	MCF7
-0.349699010504199	12.8963425804497	model	MCF7
-15.9496915557366	12.892804293743	model	MCF7
2.3440384587679	10.3214224610606	model	MCF7
-5.96083174395673	-8.0428621398438	model	MCF7
4.60688553857655	4.82443563551493	model	MCF7
-15.8364735352001	13.8089436527737	model	MCF7
-14.4819685702343	19.0058189941691	model	MCF7
-21.7424377311281	9.21819616813674	model	MCF7
-11.1294295615385	-8.29999825194787	model	MCF7
4.55826553273619	-5.65057260255689	model	MCF7
2.35041398934439	5.33334387026725	model	MCF7
-18.499607904918	7.46548238568952	model	MCF7
-24.7337610160361	17.8107101152193	model	MCF7
-28.1289984032314	10.3123115475395	model	MCF7
6.89027121388517	-10.8388208343206	model	MCF7
6.0704764866168	2.10908131813249	model	MCF7
4.61580094051998	0.289561359572295	model	MCF7
-23.4936201187702	8.78113854100814	model	MCF7
-20.7762333533771	23.9319749011317	model	MCF7
-25.6563032705291	16.3649590407311	model	MCF7
-10.7772229984891	17.4050611283389	model	MCF7
-18.5665546853881	12.2626024267653	model	MCF7
-11.1524547097001	-16.7126991952081	model	MCF7
1.1189819706869	0.0442499837796357	model	MCF7
27.4588923005002	-1.32616544850986	model	MCF7
-20.3260759917578	5.57448485665746	model	MCF7
-28.6078587439919	9.18901088430593	model	MCF7
-4.63581343755245	0.971833712400672	model	MCF7
-24.4572490006491	16.0596291884677	model	MCF7
-27.3666279540081	11.880275974389	model	MCF7
-19.6093897665764	15.3628857041884	model	MCF7
-18.2237026661685	5.73253862832426	model	MCF7
-15.0066318650837	15.4404567091479	model	MCF7
-22.4008763954927	20.5371918332528	model	MCF7
-0.3498289764063	10.0915860501908	model	MCF7
-22.5733910106631	7.97263528210298	model	MCF7
-22.9503520037402	15.6478406102805	model	MCF7
-26.7324245378577	10.6098660067715	model	MCF7
-13.6442810681963	15.6371111352538	model	MCF7
-16.6354792175796	1.47520915539241	model	MCF7
5.9270250564682	0.796289308179731	model	MCF7
2.3693931632622	9.46237635186212	model	MCF7
-18.3922746910144	4.84255332426847	model	MCF7
-6.74740146548634	-12.91846563941	model	MCF7
-13.5089670544794	14.9938421565061	model	MCF7
-11.0345087959919	14.2524667041684	model	MCF7
-18.2173247777505	9.26785759518784	model	MCF7
-20.9365749095156	9.90726028543063	model	MCF7
6.58570938917262	-10.8917180813297	model	MCF7
4.66873158400915	-14.4552919829064	model	MCF7
6.56225166399042	-13.4079656977094	model	MCF7
-26.3107031530928	-2.88143236218531	model	MCF7
6.79462308288481	-1.38177038043693	model	MCF7
-21.3455240872413	6.47023824629603	model	MCF7
-13.6156375812197	-6.75034429111118	model	MCF7
-21.0797041230691	7.507145809776	model	MCF7
-18.1951546521359	23.0109354745248	model	MCF7
6.53139875758994	-1.08889217027611	model	MCF7
-6.41761786123889	2.96730425105491	model	MCF7
-17.3666001812551	4.34743906612311	model	MCF7
-27.3702427744755	8.43787256426262	model	MCF7
4.94818924690111	3.04941170657777	model	MCF7
-8.71026759686081	-8.79235571215471	model	MCF7
-22.5920773663862	10.4239417163679	model	MCF7
27.3152363403425	1.65561777944855	model	MCF7
-28.2964198563697	2.7518797588323	model	MCF7
-0.320735660017844	-25.3009286831218	model	MCF7
-19.1090419449027	2.49766732572954	model	MCF7
-24.8275524392638	16.1460275189677	model	MCF7
-16.6313440946002	17.9847790821181	model	MCF7
-12.6941196544752	16.4076897436227	model	MCF7
-29.4465913718211	10.0069527270897	model	MCF7
-22.2355179166292	13.6807920374413	model	MCF7
-14.3522921293034	12.7897931625994	model	MCF7
-17.7364309618289	19.1786599508542	model	MCF7
-18.1670708150842	8.86169558080792	model	MCF7
-23.4730877696268	8.89712117841547	model	MCF7
2.46495825831801	9.67956737913234	model	MCF7
-8.26205784338148	-8.51115126533981	model	MCF7
-15.1994441142931	14.5895695553804	model	MCF7
-27.7698803374308	10.0378984985163	model	MCF7
-17.297266567229	4.29734764007637	model	MCF7
7.27581660994527	4.4450470212618	model	MCF7
-6.0812907344043	16.0631345199135	model	MCF7
4.39389659417338	9.60468570697095	model	MCF7
-19.4616389488252	16.5794562880954	model	MCF7
-1.54304450524374	13.6448768084286	model	MCF7
-18.5469245942814	4.68236601223006	model	MCF7
-28.1755647654121	1.0224112476992	model	MCF7
2.42667819778747	-5.79398159391455	model	MCF7
-21.8165029991934	13.3545330794222	model	MCF7
-24.4406847091669	9.40407599154335	model	MCF7
-25.2413474362424	15.1919841068573	model	MCF7
-30.6248198096658	8.56075910813423	model	MCF7
-23.7964852323022	15.9257795154845	model	MCF7
-0.30258280189026	-9.40808165388239	model	MCF7
-18.7904993988904	9.06359255696229	model	MCF7
3.24075674191843	-1.72906119904759	model	MCF7
-28.5630060848343	12.404593207711	model	MCF7
-17.9004182982424	11.4127662517691	model	MCF7
-14.658656270235	15.7700219256758	model	MCF7
-24.5601174138105	23.2092980839762	model	MCF7
-18.4632817778144	22.5982746123452	model	MCF7
-16.9639053656385	16.1402512278459	model	MCF7
-2.77915525595481	12.7337087330032	model	MCF7
-23.8352686833494	15.0251213934615	model	MCF7
4.63227243505166	-13.2093733905521	model	MCF7
-16.3735937987577	18.3080866110081	model	MCF7
0.557292399745805	-7.93435925874385	model	MCF7
-13.9682337475272	20.1874883847451	model	MCF7
-13.7912604196331	18.4254779820675	model	MCF7
4.49197179900916	-11.5093089658848	model	MCF7
-5.17601122037212	-10.0611774871499	model	MCF7
-21.4846374365082	17.0201507310244	model	MCF7
-17.7394461442114	14.0597119082608	model	MCF7
4.14612688358083	-5.56911617219416	model	MCF7
3.17808266397491	4.31201058557103	model	MCF7
-6.77448644814701	-3.86375364771904	model	MCF7
-19.0532249022443	13.0408281136121	model	MCF7
-23.7306034483928	15.2879436671593	model	MCF7
-21.2944334644267	10.0665342845948	model	MCF7
3.81355397544081	5.86771675385149	model	MCF7
-15.653741729267	17.2992159557154	model	MCF7
-19.7983361772598	23.0490601502633	model	MCF7
-21.2539636368044	10.4003189333907	model	MCF7
-18.0260044636366	14.212246169177	model	MCF7
-2.61378380152582	11.8656925381495	model	MCF7
-16.0256935269942	13.326246892854	model	MCF7
-25.5344913919513	12.5554367775417	model	MCF7
-6.40418506419906	15.9526006022284	model	MCF7
-23.1625346317032	8.95684531866995	model	MCF7
-16.7809065018363	16.9627643837967	model	MCF7
-6.42510988321804	-3.73898530747618	model	MCF7
2.05893348095834	8.90830303460808	model	MCF7
26.7034618092625	1.57610443732035	model	MCF7
-16.9304484039081	5.94603550574509	model	MCF7
-20.771725535306	7.65432726168395	model	MCF7
-21.7723310401126	9.32931879719192	model	MCF7
-16.0524045782257	14.3751254191301	model	MCF7
2.93144690375297	9.99376828123329	model	MCF7
-17.5203325106608	17.5334479916801	model	MCF7
2.42012830344236	-5.76689876721278	model	MCF7
-29.4947521284209	12.1797520867947	model	MCF7
-10.5186708897484	14.1731944308455	model	MCF7
-22.3813030257301	11.354707516593	model	MCF7
5.1942487487608	0.694727585270047	model	MCF7
-5.88637682970277	-10.4314157217221	model	MCF7
-16.4134499367711	7.75179596696926	model	MCF7
-17.7193711435502	10.9648748903778	model	MCF7
-15.3589233223706	17.5023341146782	model	MCF7
-23.7574422458923	25.2841946192023	model	MCF7
-15.3471218270076	18.8715330905543	model	MCF7
-17.7976977404942	-0.919109604949705	model	MCF7
2.77483057878812	9.89777120755411	model	MCF7
5.88713924340138	5.32995990543609	model	MCF7
-23.2692481182081	24.1306123397818	model	MCF7
-12.5905269815943	-8.00560540084204	model	MCF7
-17.8638374046805	-21.8320114432907	model	MCF7
-19.7811566248929	14.1936310297458	model	MCF7
-28.5297262141238	10.2604378706286	model	MCF7
-2.69558704296918	9.92588095886853	model	MCF7
6.17663747026573	-0.819590977692868	model	MCF7
-21.8855382976101	8.10704591852298	model	MCF7
-21.874631654463	6.53143353995816	model	MCF7
-27.0600555254505	8.38723558962915	model	MCF7
1.52722652841931	1.25110930035012	model	MCF7
-18.2772848764655	12.5943171185476	model	MCF7
-24.6215035839248	23.4856690008911	model	MCF7
-16.9097492791971	13.0759359896334	model	MCF7
-17.8457356736719	14.9023702527154	model	MCF7
-22.2797016598472	12.1248071760026	model	MCF7
5.66663725675274	2.38232394712045	model	MCF7
2.59043933865445	-5.37569229803997	model	MCF7
-27.7019223491332	11.139214594105	model	MCF7
4.97883123919833	2.18695877008543	model	MCF7
-23.0831074797779	7.77193822214423	model	MCF7
-18.9073744007718	22.9070923545655	model	MCF7
-29.0985492970628	10.3364562836794	model	MCF7
-12.1450201693332	18.4164029202765	model	MCF7
-16.4882037969492	11.402039769468	model	MCF7
-22.6772137911531	7.92541799036182	model	MCF7
-8.24319927860441	-9.18610262443591	model	MCF7
-17.4710781254639	15.0170742405434	model	MCF7
0.793698413742863	-10.8484687011076	model	MCF7
-22.7314833727604	23.4731164792503	model	MCF7
-3.59384741232475	-15.6562251384976	model	MCF7
-13.8687109164839	18.2322270944246	model	MCF7
-12.7945620770002	-6.58981274394233	model	MCF7
-7.04398034944633	-7.93954467825572	model	MCF7
-20.8992986371631	11.6196988995651	model	MCF7
-13.1432970087115	14.3781368586408	model	MCF7
5.70245362052777	0.31880909939566	model	MCF7
-22.7257858377855	13.6417246015	model	MCF7
7.66507744313919	3.94108985150107	model	MCF7
4.41526525575223	4.53723105182638	model	MCF7
3.33492687062684	9.90234255113404	model	MCF7
7.40162219635147	1.20543532063829	model	MCF7
-13.7713999533581	10.4361498683169	model	MCF7
-30.8241431294683	14.745232927459	model	MCF7
0.395092885301353	0.806285112013811	model	MCF7
-16.6360858949978	14.5628554568374	model	MCF7
-30.5518664403451	10.8086139303264	model	MCF7
-18.8900569953949	5.38785401820406	model	MCF7
-23.1438092809034	5.6328336513144	model	MCF7
-9.98797729928781	15.8405954034772	model	MCF7
4.73398272160064	-1.69170309316127	model	MCF7
-29.7958719529271	12.2134232883135	model	MCF7
5.19569896112334	-10.4165629906464	model	MCF7
4.0965969898506	-4.99759418474581	model	MCF7
-11.7061882509588	16.5663863406787	model	MCF7
-20.9098315133541	15.2507213556865	model	MCF7
-0.989179120990825	8.92164183848542	model	MCF7
-27.5047044835508	10.9659097922624	model	MCF7
-12.4745837511455	13.5218025140507	model	MCF7
5.05304231304584	-1.16367903813202	model	MCF7
-31.6993830004355	11.5161994476571	model	MCF7
-25.0171235349596	-4.7464175610056	model	MCF7
-25.2711257045535	17.1840936039095	model	MCF7
-16.4748667610025	-0.770314119126256	model	MCF7
-28.2152484266596	9.76748246512896	model	MCF7
-23.3935401077431	17.4596562543024	model	MCF7
-14.4228749503611	12.3370104198916	model	MCF7
-22.086458652963	8.10756515320722	model	MCF7
-17.9596268837826	3.91533416621475	model	MCF7
-25.0703576549726	9.63945657631462	model	MCF7
-2.95797935491976	9.77867317230663	model	MCF7
1.24874033420175	0.0625576428161201	model	MCF7
2.00236614294746	-15.0656273314377	model	MCF7
2.26421416151931	-0.916965398915144	model	MCF7
-1.4650547660329	-10.5975649538034	model	MCF7
-21.6487518161755	6.61717315309097	model	MCF7
7.62569961047533	-0.341021573365142	model	MCF7
-16.3519711823978	14.3777693162194	model	MCF7
-19.0184799046599	13.8142948432049	model	MCF7
3.58817488172269	-9.98715229632446	model	MCF7
-24.9006606012094	13.8081417404069	model	MCF7
-21.0475859981866	24.5909668583395	model	MCF7
-28.897398003896	9.53933458550519	model	MCF7
-16.5703978503272	15.3725314383122	model	MCF7
-25.4727166962827	12.8290214866727	model	MCF7
-15.4580054363525	13.4237069927754	model	MCF7
5.15543290331727	0.758724873039406	model	MCF7
-14.0647263127384	4.77871277052961	model	MCF7
-19.2442999804747	-3.46614548125432	model	MCF7
-17.5180065068545	3.40444762205821	model	MCF7
-13.9746319929957	18.394919135114	model	MCF7
6.00950882739542	5.33249515718559	model	MCF7
-5.3555654114576	-10.1421579170884	model	MCF7
-22.6500580289226	8.84550254334721	model	MCF7
-19.6926721358945	7.03986513780574	model	MCF7
4.353539441953	7.59063191887496	model	MCF7
-1.59361070083581	-16.6803397358932	model	MCF7
-19.2281273236604	3.82042031668294	model	MCF7
-6.01859138834598	-10.3984251192816	model	MCF7
4.52673332446235	-2.59228866509488	model	MCF7
-20.7255422141155	17.0222976354744	model	MCF7
-22.7881111663224	7.3401928792451	model	MCF7
5.99291949791069	3.08805191341915	model	MCF7
-16.4066050740088	2.08569183879753	model	MCF7
-20.9201982509385	7.37458005038612	model	MCF7
-3.00755035936511	13.3848355095698	model	MCF7
-2.61638337448625	-11.7874423651276	model	MCF7
-14.2936311364047	-19.2023921042888	model	MCF7
-12.9308591767257	15.8536483411705	model	MCF7
-18.2185838733763	10.2912000424892	model	MCF7
-29.6607505153166	8.75339369513693	model	MCF7
2.94788162433639	-8.65370675494797	model	MCF7
4.21856659790313	6.27022022282151	model	MCF7
-30.1095098826835	12.9078365256339	model	MCF7
-18.0053940744522	21.8192889829732	model	MCF7
-19.4851012603183	9.58516806385228	model	MCF7
5.6717893196267	-1.81643345898654	model	MCF7
-18.33539818647	9.98943608217779	model	MCF7
5.22888151371389	0.799947988637638	model	MCF7
4.7384008016368	7.6893978900303	model	MCF7
-0.0680737574331287	12.3685747346766	model	MCF7
-19.2929868257479	2.57794448340733	model	MCF7
-21.5023416540305	9.72709565918795	model	MCF7
-5.99226037098018	-10.300892832095	model	MCF7
-20.9409816842642	24.0200895058364	model	MCF7
9.70497972279068	-6.36117526959197	model	MCF7
4.37592479058138	-0.450965583373493	model	MCF7
-16.289971946506	12.9884181699921	model	MCF7
-19.9992069278167	-5.37059760357054	model	MCF7
-14.4071102492048	16.50427345118	model	MCF7
4.76774172672396	7.83034155712078	model	MCF7
3.15318850547197	11.4224045059236	model	MCF7
2.42189288109613	9.06850931016352	model	MCF7
-2.5156015552447	10.0142512902548	model	MCF7
-21.5584605853189	5.44435233888891	model	MCF7
-16.9034199355818	0.286171903089041	model	MCF7
-20.5134795482122	23.5653645713916	model	MCF7
1.23700893475374	-1.25842957160274	model	MCF7
-26.9516390120477	2.1235406298682	model	MCF7
3.45505997197807	-0.568413170124908	model	MCF7
2.68322049644089	-1.51432594447807	model	MCF7
-20.9354350373509	8.56946550206813	model	MCF7
-17.7916633401123	24.3082507252474	model	MCF7
-19.897873041702	17.4524144540516	model	MCF7
-22.3453170234176	11.1112154725412	model	MCF7
-28.8061376631501	10.6756317736942	model	MCF7
-27.4834349002483	10.2492839554664	model	MCF7
-15.3595541458544	12.9241374741206	model	MCF7
-25.1025357359379	16.8119980589096	model	MCF7
2.13588774192741	3.32809882608772	model	MCF7
-19.161757104671	10.0447717256043	model	MCF7
-17.2418384584121	-20.1067980248517	model	MCF7
-18.6620145013305	6.36649989646836	model	MCF7
-17.3243743022752	13.6436496014221	model	MCF7
-17.880730606319	3.8782709833947	model	MCF7
-23.0181173403453	11.7248916042186	model	MCF7
-18.5237316402486	5.32645726985509	model	MCF7
-0.0719597829296855	3.90389507815103	model	MCF7
3.88700625610645	10.1945276379815	model	MCF7
-0.380830605176252	-21.1972372919153	model	MCF7
-17.9584168483636	22.3083099017366	model	MCF7
-30.8827209808627	14.8289518959657	model	MCF7
-15.6789862006134	17.5106611032975	model	MCF7
2.29564519099928	-1.3282970320148	model	MCF7
-15.8401740030494	16.0938727646399	model	MCF7
-18.335773098079	10.3130313745366	model	MCF7
-21.8205148339561	7.03414176613268	model	MCF7
-23.3299777180219	17.4620900410635	model	MCF7
-24.9029069560545	17.5476505981381	model	MCF7
4.78085788208981	0.27357486394052	model	MCF7
-14.7083071431392	18.5374572474291	model	MCF7
-1.54753997043694	-7.93683045711388	model	MCF7
-16.3756650698514	1.04733429112939	model	MCF7
-20.9253270747622	10.1355743137604	model	MCF7
-20.5006464654252	-5.44497959100789	model	MCF7
-31.0170883289104	10.2502346862333	model	MCF7
-16.3083997848165	13.4033477630581	model	MCF7
-26.8140172760621	9.68912944989639	model	MCF7
3.56619143527736	8.73497753614157	model	MCF7
-19.8188179982691	-14.8436916102509	model	MCF7
11.7473356610268	-13.0696545539686	model	MCF7
-19.9212872858263	16.3075161500064	model	MCF7
-24.3183267831271	11.0571963912659	model	MCF7
-13.7051900364457	-6.48369716375846	model	MCF7
-21.9585718832087	9.09052300599312	model	MCF7
-6.81156768411972	15.5037627673369	model	MCF7
-17.8498957373275	4.3476172760306	model	MCF7
9.55465777549271	-6.04157571013114	model	MCF7
-25.9817632610118	8.78456342672819	model	MCF7
-15.645121706349	13.8912512966618	model	MCF7
7.71183041896731	2.29474936416213	model	MCF7
7.43385798523314	4.77753439438149	model	MCF7
-22.0961908074552	0.39688225776525	model	MCF7
4.51754267327017	-13.1482879711942	model	MCF7
9.30152088985958	-6.25935586203325	model	MCF7
1.3862675247643	-4.48612890263556	model	MCF7
-15.9967661349759	9.8774675898181	model	MCF7
-20.1905843537598	9.87359462683879	model	MCF7
2.93821863167419	-6.14432641369476	model	MCF7
-13.7704318547583	-6.39969767002141	model	MCF7
7.90607974556578	2.77642068937253	model	MCF7
-11.923110163876	18.2739622712913	model	MCF7
-12.3188336850103	16.4909706110919	model	MCF7
-20.9236152168177	15.2524688139261	model	MCF7
-25.5496905760035	10.3771802985458	model	MCF7
4.02501848480138	-4.240743789906	model	MCF7
-17.0142405584247	3.8537909548649	model	MCF7
-20.8743863451647	10.1549875894312	model	MCF7
-21.8011608206481	11.4289839035092	model	MCF7
-18.1123133010579	6.59176454081224	model	MCF7
-19.4069698465467	5.80048757748239	model	MCF7
5.84768905859967	0.425098010546752	model	MCF7
-28.8635128685285	9.24793896008897	model	MCF7
-0.250644442446202	-11.071640829858	model	MCF7
-24.0578583157173	18.1820578418851	model	MCF7
-17.0730763804153	19.6470909822819	model	MCF7
2.04728316590126	-1.4746364164944	model	MCF7
-25.9506468752961	22.9322808645781	model	MCF7
5.79742596883622	0.416851984915876	model	MCF7
-20.0914791383018	23.2589865226857	model	MCF7
-15.6514826164544	14.1297680215522	model	MCF7
8.02398461847406	3.00715512265719	model	MCF7
-17.3051679318436	-21.4677826220616	model	MCF7
-18.6866527494022	-21.7547111091722	model	MCF7
-16.9629579692938	8.49542319190638	model	MCF7
-17.8343452633341	14.7471879436966	model	MCF7
-16.1441791548361	14.0816379969722	model	MCF7
-3.53687975636431	-4.23544991578875	model	MCF7
-21.7938279155185	8.11567443500438	model	MCF7
-1.41189721283761	-10.3291929202502	model	MCF7
4.16218885257317	-2.46695097238216	model	MCF7
-4.06291554275347	-10.0858749276313	model	MCF7
-3.25012173151784	33.7886071458444	model	MCF7
-24.3960352555372	12.1450086597585	model	MCF7
-13.71852975051	15.9790072289404	model	MCF7
-16.4898973687001	16.0182811957608	model	MCF7
-2.62282292657572	-12.3973072043877	model	MCF7
-31.3444501124962	10.3784361646457	model	MCF7
4.42852824892031	-2.15554301143078	model	MCF7
-19.0909613190205	14.5118873579006	model	MCF7
-25.2529452616196	24.3242190389364	model	MCF7
2.0711661487778	10.0442655356152	model	MCF7
6.1131301993866	0.70583780552829	model	MCF7
2.69549117223945	-4.45100807989613	model	MCF7
-14.0744632034286	-7.41154265486957	model	MCF7
4.37761043323371	-4.731489266459	model	MCF7
-14.6037216478433	16.2419644546737	model	MCF7
-21.8997228150366	-8.04861985994501	model	MCF7
-21.4182982861577	23.0294921764202	model	MCF7
3.41815720842051	-11.3193329160074	model	MCF7
2.00999582691336	-8.0839282072195	model	MCF7
-21.6566662335619	13.4090451355808	model	MCF7
-5.79526404693999	-12.3211835151779	model	MCF7
-6.04499092987949	16.1644786455346	model	MCF7
-19.2666756282778	16.2140766137577	model	MCF7
-5.65387759345729	-4.87164867358791	model	MCF7
-23.5562135088794	14.8853253959247	model	MCF7
-14.4179196344086	11.7618402320542	model	MCF7
-26.9314394296528	14.1219489079731	model	MCF7
-30.5588809200724	11.4661911696113	model	MCF7
-19.0032676737813	-6.71482009446929	model	MCF7
-15.9139027497214	1.62225318594407	model	MCF7
3.49815090525866	8.88560233127145	model	MCF7
-16.286797283565	16.4619075919824	model	MCF7
-19.9667312035729	24.5585813492602	model	MCF7
-25.415947327915	25.3414436534159	model	MCF7
-29.5029857197181	12.2329063332504	model	MCF7
-1.28899669930576	9.28256900125297	model	MCF7
-5.92703359378822	-10.4332727123776	model	MCF7
-23.0364435020574	10.2051717612989	model	MCF7
1.53352703485159	-9.0504120695417	model	MCF7
3.1742519841235	-4.01518275521069	model	MCF7
-15.4929289178796	18.3260513117234	model	MCF7
-22.3665064093973	11.1295061382752	model	MCF7
1.72634369609839	-5.47025323015254	model	MCF7
6.29888237113506	1.77593573559755	model	MCF7
2.24417630268918	-0.504466011773687	model	MCF7
-13.5687939846086	13.6486945422944	model	MCF7
-3.05750963416616	-9.74365282505994	model	MCF7
-2.50153977921259	-10.893184948549	model	MCF7
5.85034911979215	1.22467724962794	model	MCF7
-17.801170149613	12.3837313660096	model	MCF7
-19.6890578412053	6.96057267678421	model	MCF7
-19.4909431051362	5.81089635705345	model	MCF7
-23.4648099129365	17.3470343429711	model	MCF7
-22.5809353391878	12.1948029236273	model	MCF7
-15.946670395947	-9.83142061180788	model	MCF7
-22.3122105368758	14.3268021571566	model	MCF7
-23.6609505766705	10.0841440834359	model	MCF7
-15.3749846081603	16.4664728996149	model	MCF7
5.14927865578029	4.68449591779991	model	MCF7
-13.9758781437303	20.0274674840517	model	MCF7
-18.9097460409786	8.64455470621645	model	MCF7
2.89583840260417	-6.1494700187135	model	MCF7
-15.4017243213032	17.3211688466656	model	MCF7
-20.1845555593107	9.76304146125935	model	MCF7
-24.2258426487616	16.4086794733827	model	MCF7
-13.0845355896913	13.1270665140246	model	MCF7
-22.0515388998262	17.4505431958174	model	MCF7
3.58085090465998	-0.0687208463365113	model	MCF7
-31.336582457074	8.92987300207039	model	MCF7
-11.0649410338961	-11.4559541310598	model	MCF7
-21.7927637893022	11.3679525288006	model	MCF7
-20.2988607330975	10.9326769027644	model	MCF7
-11.8535947210273	16.9355955454884	model	MCF7
-1.9910260403158	-8.15755601936698	model	MCF7
-2.21083401017157	11.2835258916186	model	MCF7
5.75899148359826	-0.413820538616541	model	MCF7
-16.4479635889772	14.7575785933673	model	MCF7
-20.9596409670109	10.3701773225557	model	MCF7
-6.64095171788912	-8.73114580011701	model	MCF7
4.12920034446499	8.69176965553485	model	MCF7
-18.8293035542369	-21.6673789207853	model	MCF7
-16.0894490757469	18.8209924026749	model	MCF7
-22.9244955599844	11.7260538806139	model	MCF7
-4.37629823687948	-10.0405636773003	model	MCF7
-30.0061642756778	9.21809808952512	model	MCF7
-18.805128440487	12.8983720491249	model	MCF7
-12.3361916598651	-21.476495623318	model	MCF7
4.07316120719305	10.2033136095667	model	MCF7
4.55858343261146	6.74167635128519	model	MCF7
0.300569198838935	-20.164679377192	model	MCF7
-18.2631743865867	7.02416759815447	model	MCF7
-4.46580575791137	-9.81827293054698	model	MCF7
-19.8134975400953	5.37012851696736	model	MCF7
-16.7048925575647	16.2802834952664	model	MCF7
-0.607134268382985	10.6818905455138	model	MCF7
-28.039801996102	10.205055932181	model	MCF7
-1.38911467024626	-7.33389328907344	model	MCF7
-27.2709986801818	13.9414710026554	model	MCF7
6.67582705444425	-10.9551958030429	model	MCF7
2.53099964732233	-14.0753125669071	model	MCF7
-27.2659741590453	11.2845441028629	model	MCF7
-15.201930795707	19.0356610973913	model	MCF7
-17.3252262158125	6.17913988391004	model	MCF7
-25.2217428585979	24.2072367003524	model	MCF7
-6.20192461335986	17.7897480751334	model	MCF7
-20.1170862553984	-5.51622999817632	model	MCF7
-30.179431252168	9.49905780299518	model	MCF7
1.16738394450188	-9.57157833959996	model	MCF7
-18.983636068848	5.9015024970501	model	MCF7
-29.643958396802	10.6959830736366	model	MCF7
-20.5045549051983	-5.98321294612044	model	MCF7
-2.79219321387584	13.0960586048666	model	MCF7
-3.71785097734809	-10.5476405457315	model	MCF7
-19.1755076586338	10.0521608991494	model	MCF7
-22.0925782787676	13.5333352010841	model	MCF7
5.62336978834908	1.86831601528301	model	MCF7
4.06746002864008	-10.8490351078286	model	MCF7
-10.9203496438452	16.0103240284382	model	MCF7
-16.0996691343982	4.25490731380885	model	MCF7
5.80126973428838	-4.02401432292272	model	MCF7
-15.9484833229763	18.4083849148003	model	MCF7
-22.5543571740681	9.68962536404864	model	MCF7
-6.01955632062675	-8.67561273471796	model	MCF7
-14.8894253020723	18.7635893842648	model	MCF7
-18.3824284554321	5.86177766187479	model	MCF7
-16.4004599274745	18.2870832900895	model	MCF7
5.45363203046904	5.40232955047109	model	MCF7
1.90957856586955	-6.32282639495895	model	MCF7
-20.1217823880745	24.1060620972165	model	MCF7
10.7323339805189	-9.08155850277858	model	MCF7
-15.0759763355478	18.7174387708003	model	MCF7
-25.6579837963096	-11.1490603099234	model	MCF7
-22.3847032133479	11.2238693446004	model	MCF7
-3.01628470338519	-9.75700524991657	model	MCF7
-13.6772039714016	18.5113644020707	model	MCF7
-19.4439327032972	3.2984912023896	model	MCF7
4.41516803670582	8.77463030062606	model	MCF7
-6.92940609574504	-8.74663303338891	model	MCF7
-13.9228691750938	12.6575598831395	model	MCF7
2.18405273962999	-6.24537905342751	model	MCF7
-11.9619430107389	18.1873188702074	model	MCF7
-18.8438280875942	21.0143778673824	model	MCF7
-2.66069837318531	-9.54488154425796	model	MCF7
-17.9439174959765	8.68217271792776	model	MCF7
-17.3013310969688	3.51165148949441	model	MCF7
2.45898626858341	10.1093682484545	model	MCF7
29.5162844226861	1.53076905160265	model	MCF7
-14.0128166050583	14.3152200704426	model	MCF7
-27.0193421791479	9.21005615363353	model	MCF7
7.62067647966516	14.9490591802289	model	MCF7
-22.1988776606118	13.6989156096818	model	MCF7
-16.5957072776952	16.480801173814	model	MCF7
5.7523737154282	-12.0615861451918	model	MCF7
-16.3383717603064	1.18522856232615	model	MCF7
-22.3292851559378	12.3477767016485	model	MCF7
8.05836572156705	3.49427793786342	model	MCF7
-11.8869342395911	17.382559011294	model	MCF7
-19.3275485412068	6.11240487144741	model	MCF7
-28.4686894354921	10.6749330830273	model	MCF7
-11.1885953994732	17.3717854789883	model	MCF7
-15.6238689391128	13.7759314689358	model	MCF7
-16.0016605121941	3.34900159063815	model	MCF7
-17.5190160034963	18.2915903055615	model	MCF7
-25.3901780143548	21.4929234261559	model	MCF7
-19.9586298081661	21.6195416036039	model	MCF7
0.970012753704001	11.4971649464532	model	MCF7
-3.55390296089848	-6.10515791294779	model	MCF7
-15.7070874627459	19.6572889342904	model	MCF7
-18.6516603910006	20.8487198795249	model	MCF7
5.4480040915686	3.22024459612687	model	MCF7
-0.545323366099125	14.7270684872158	model	MCF7
6.07774082567007	1.40537201155176	model	MCF7
-19.4879302031942	13.4854911486463	model	MCF7
-2.05624626510839	-7.95932113947817	model	MCF7
-23.3713683833834	5.28294035582809	model	MCF7
-21.474211643342	23.7867287725135	model	MCF7
1.21686941411183	16.4254453021416	model	MCF7
5.48167208059838	4.16301978871764	model	MCF7
-32.6632425218773	9.5657295413466	model	MCF7
-4.4593897515826	3.85961965539724	model	MCF7
-29.6538351701323	12.04545561596	model	MCF7
-13.2017721765718	14.3163963252458	model	MCF7
-5.30194586115569	-10.3263355419379	model	MCF7
-23.2751462165365	7.88374948279505	model	MCF7
-7.69666034303979	-11.1464035021017	model	MCF7
-14.0140333146139	15.8557686391896	model	MCF7
-19.3470992161109	6.04598168147863	model	MCF7
-5.68141603865301	16.144030433339	model	MCF7
4.79475179512192	-10.586302047564	model	MCF7
-11.8113458993785	5.29396206163929	model	MCF7
2.25803013554283	-0.107779971415614	model	MCF7
-18.9295954353911	5.84776230435374	model	MCF7
-3.02918543216708	13.438875843385	model	MCF7
-31.1607890161448	10.6160798573588	model	MCF7
-14.2450107380039	-5.49833758515535	model	MCF7
4.96232604036106	4.47101645082823	model	MCF7
-13.1669419255471	18.4312610160948	model	MCF7
7.17335204041646	1.49838805998677	model	MCF7
-15.092349849079	18.2217664776859	model	MCF7
4.55476282750602	-1.10634361997557	model	MCF7
-17.4528961768975	17.362104725273	model	MCF7
4.36463885000056	4.35954909326803	model	MCF7
-17.851879004606	15.4179788847689	model	MCF7
-27.9414000364847	8.98885641127946	model	MCF7
2.72937302691334	-14.474062965609	model	MCF7
-0.432929523475041	10.1655613917389	model	MCF7
-20.3569613187037	9.29881031914423	model	MCF7
-2.22612427137968	12.5298141539832	model	MCF7
1.09457153489344	-0.191524237966744	model	MCF7
-2.38278581044475	12.328411243883	model	MCF7
-19.519093843559	6.71883374350925	model	MCF7
4.80498038807402	4.26849458628376	model	MCF7
-20.9969581688846	10.3953642988407	model	MCF7
4.56450811109675	1.07215051864426	model	MCF7
-1.21934657675158	10.5730112005164	model	MCF7
-20.5131810055226	6.94273327055449	model	MCF7
3.47642008106184	8.990575577186	model	MCF7
-2.3247561764668	14.2105281749505	model	MCF7
-20.9352977827117	11.4396667266473	model	MCF7
-4.99086352353461	-7.7044538829373	model	MCF7
-16.351145030524	14.1361182521694	model	MCF7
-11.5954682226853	-9.01794329850858	model	MCF7
-23.0901731544443	6.44161331856492	model	MCF7
4.44915202664001	4.36853387785321	model	MCF7
-1.53811982112637	10.8224015634727	model	MCF7
-21.0864786299078	-4.74242556715218	model	MCF7
-15.6585543281355	12.5568673989983	model	MCF7
-24.5635916145787	11.0059094343399	model	MCF7
-21.9219113715356	4.53810800666414	model	MCF7
3.63975989564663	5.81931776479817	model	MCF7
-5.46913193569469	-7.58836385155191	model	MCF7
-18.259368134409	6.75105143913295	model	MCF7
-16.6735488828657	3.66932355404651	model	MCF7
-29.1007899382689	10.2525067844309	model	MCF7
-17.0434408948988	19.3540652111846	model	MCF7
-2.45142015662898	-11.1716099159845	model	MCF7
-21.7947468470459	23.0904471819364	model	MCF7
-5.34663632690982	-14.4047307753007	model	MCF7
-14.1244200063786	-5.63705389801784	model	MCF7
-17.2844924320103	16.6489684225735	model	MCF7
4.66752755492804	-1.0839503697043	model	MCF7
4.69769331886423	-0.00358839370329408	model	MCF7
-25.1495205972877	18.2009782205401	model	MCF7
-18.2667393108741	4.15117663516778	model	MCF7
4.7592068012835	-3.44184029016354	model	MCF7
-11.4175458061607	13.3652115567163	model	MCF7
-9.22597633617603	15.0115931533611	model	MCF7
-27.8605219248238	8.2799080229696	model	MCF7
2.47885620307782	-5.82936778619373	model	MCF7
-27.7121040288201	13.5384275289218	model	MCF7
-14.0728847779637	-5.63313221966574	model	MCF7
-21.9870253119922	7.8116900882423	model	MCF7
0.456756192352175	7.3240009671038	model	MCF7
-19.4829471869895	16.2350111332848	model	MCF7
5.27960157133361	6.0430538249906	model	MCF7
-22.4458038559447	10.3530506151426	model	MCF7
-17.8601436735454	15.7223602399381	model	MCF7
-17.9481529754835	-0.116666207142281	model	MCF7
8.00613017284004	3.48113263084976	model	MCF7
1.04297971970748	0.0209846282921303	model	MCF7
-22.6272968736218	10.5708109558603	model	MCF7
-19.6263451515627	6.87278274569692	model	MCF7
-27.1913090705084	-6.02299676631667	model	MCF7
-12.0035212377862	16.692679097493	model	MCF7
4.53682505235651	-1.12516171842997	model	MCF7
-11.1772802014286	15.3014707439688	model	MCF7
-1.64544606269097	-7.95105038394825	model	MCF7
-1.53922100215497	-18.274782778963	model	MCF7
-17.8995748501855	14.4215308860186	model	MCF7
-13.0061684757723	15.8876264299216	model	MCF7
-26.8213049525686	11.1697345709123	model	MCF7
7.07107514040784	0.42566174000512	model	MCF7
2.54584019546683	-2.58577867076961	model	MCF7
-25.350094144324	11.1704187768512	model	MCF7
-28.3344708664679	8.71471114391916	model	MCF7
2.42486701372633	8.98481624593029	model	MCF7
-23.3971159323282	17.4128150802097	model	MCF7
1.97667536579066	-7.53775258851307	model	MCF7
5.7395652544865	-3.98797780662464	model	MCF7
-7.70592665458117	-10.0267692974338	model	MCF7
-14.1115952841807	16.3673325582645	model	MCF7
-27.0549858829671	12.2523133009429	model	MCF7
-23.4914347607579	21.7569624689418	model	MCF7
-20.1252422595728	25.9448550593256	model	MCF7
-4.81876222435031	13.6400133936301	model	MCF7
-32.6080143957325	2.5995192294351	model	MCF7
-37.709726832391	2.90884680540243	model	MCF7
-20.6792798188984	24.6542441112749	model	MCF7
-21.4297938448713	4.7881644490572	model	MCF7
-18.6943744517534	20.8694946932917	model	MCF7
-23.2775780051992	12.7958085198667	model	MCF7
-16.441518761745	7.66529267881893	model	MCF7
-25.480578195141	16.8193448717388	model	MCF7
-19.8265865660566	3.85777540193223	model	MCF7
-15.07095414935	19.0188525545134	model	MCF7
-13.6363775319506	18.2980396627077	model	MCF7
4.91764488850341	4.50754319383155	model	MCF7
-13.1170452162026	13.4147137194413	model	MCF7
-17.8355579467004	17.4746502696107	model	MCF7
-31.2659341966822	9.1584230164897	model	MCF7
-24.652116159643	24.3979026032532	model	MCF7
-30.9483374748044	10.4333899351359	model	MCF7
-13.1260004995777	-6.18816263220188	model	MCF7
-24.926648030857	17.3819187530878	model	MCF7
5.35801847757864	5.33668441900845	model	MCF7
3.47946306214216	9.01723696822794	model	MCF7
-25.7015419360275	26.4356470220808	model	MCF7
-23.5033990296039	12.3284818109415	model	MCF7
-0.0992450610345076	-21.1410536173653	model	MCF7
-17.8713952866425	4.4596624613395	model	MCF7
4.25336989050868	-2.65428263218575	model	MCF7
-14.5762137478558	10.6450892948093	model	MCF7
-22.4287225077319	13.9056279801094	model	MCF7
-21.9224386448789	11.201362942842	model	MCF7
-23.5032271037918	15.2856862429391	model	MCF7
-24.1570536582977	16.4467018392445	model	MCF7
-21.7119320928634	-5.68476218676828	model	MCF7
-21.2054537972589	15.0891943111049	model	MCF7
-21.3217272581894	13.661217361039	model	MCF7
-6.35051664129659	-5.53732923067384	model	MCF7
-16.3941346604624	14.6933722314362	model	MCF7
2.09474184215638	-0.582077599576185	model	MCF7
-21.8919462708814	23.4709992161931	model	MCF7
-25.4598776059984	23.4417946321345	model	MCF7
-17.318923539808	14.4318133890002	model	MCF7
-16.3795957127683	1.29389517253354	model	MCF7
-6.82444879182056	-8.83534061294571	model	MCF7
4.64102340022504	-0.992601357689859	model	MCF7
-25.3699198689306	24.2916054590524	model	MCF7
-13.3122979892596	15.9988497839588	model	MCF7
4.26157227845626	0.0964503694460809	model	MCF7
-33.3805249245222	2.43358292710572	model	MCF7
4.17907592583841	-5.02196709083924	model	MCF7
-24.1888649688716	17.9514444325468	model	MCF7
-23.3781052348135	17.9130679026405	model	MCF7
-20.7297962802097	8.34209245576552	model	MCF7
-15.2655263096506	18.7237687087428	model	MCF7
-25.7165755914374	23.3382877763959	model	MCF7
-22.9840154389222	12.5457617433757	model	MCF7
6.01697737737994	-2.68039261441012	model	MCF7
-13.1905973590949	14.138278048873	model	MCF7
-21.8483924686696	22.5445519172371	model	MCF7
-25.8379072247772	9.40696787272528	model	MCF7
-14.4969968617124	18.3277899926196	model	MCF7
1.41273892760794	-6.04261417715827	model	MCF7
-25.474548805779	9.84777905109395	model	MCF7
-13.8004047759289	13.3121690009574	model	MCF7
-26.6851276067946	14.1604435083987	model	MCF7
-11.6876405589348	19.027258944028	model	MCF7
-17.6299289211945	16.1732902724851	model	MCF7
-5.80277894132778	-10.2957648208065	model	MCF7
-21.4268715988837	9.94218027863599	model	MCF7
-27.5153964741953	13.6805656739994	model	MCF7
5.5017297269326	5.11083784486624	model	MCF7
-2.36242483719988	-10.354406263106	model	MCF7
-5.13491284649426	15.2443643130562	model	MCF7
-16.106104141573	13.597654402966	model	MCF7
5.30532470496222	5.03620319050022	model	MCF7
4.41025676779878	-0.170765622489489	model	MCF7
7.53961607146127	1.96178380107902	model	MCF7
-7.13005840027586	-8.720528774551	model	MCF7
-16.7526997594	15.5081723770597	model	MCF7
-0.19377613708877	12.0622877753918	model	MCF7
5.95585291494438	-11.3395091338555	model	MCF7
-30.2619288848084	10.5982485635427	model	MCF7
-21.4687234801931	23.7867079853131	model	MCF7
5.610921189598	-11.9135283097175	model	MCF7
-7.80057400702025	-6.88152283228225	model	MCF7
-19.3907783214037	15.1416218792243	model	MCF7
-25.5102859309664	23.1305223104356	model	MCF7
-0.208842677714286	-8.02692493651701	model	MCF7
-23.6698820952351	17.5008107997795	model	MCF7
-17.748895992319	8.7807728553244	model	MCF7
-21.2133209360928	9.31606809644893	model	MCF7
-21.3679227853021	0.340760648969075	model	MCF7
-22.6840649383601	9.13573315608074	model	MCF7
-24.7376737379584	24.0840203945588	model	MCF7
3.62306765033162	5.56467281526231	model	MCF7
6.5980696951515	1.53815456732935	model	MCF7
-16.4073684224098	15.2310649451843	model	MCF7
-30.0915170816061	8.32710306476267	model	MCF7
22.4884217257612	4.97617813924856	model	MCF7
3.24159675940505	0.166116446335985	model	MCF7
-20.4104425809459	11.8951632551292	model	MCF7
-22.04101759099	10.299056333083	model	MCF7
-26.906522579436	10.5696184008936	model	MCF7
-0.647311809078807	8.18853487709287	model	MCF7
-16.9468983361551	16.9992570884065	model	MCF7
3.45147217223853	5.98298624144745	model	MCF7
-19.2557405454821	23.7002427469155	model	MCF7
2.87074524491609	-14.6399798783901	model	MCF7
-16.6651182648549	18.7953462684643	model	MCF7
2.489914805403	-6.13985734743024	model	MCF7
0.464640307527934	-0.287470347647435	model	MCF7
-27.7058711551837	10.1288286693476	model	MCF7
4.25770926937796	-6.17211585492302	model	MCF7
-21.0086302775895	24.3137338770918	model	MCF7
-22.6438962600173	16.9604478524155	model	MCF7
-19.9632005256908	-4.82536729569286	model	MCF7
-20.1052551348424	23.9772982209454	model	MCF7
5.75131867682639	5.54604521940651	model	MCF7
-23.2374832026037	16.4736909069515	model	MCF7
-19.1117057670197	5.80588771089673	model	MCF7
-14.4055837823855	19.4141500301177	model	MCF7
4.52680378687991	1.42807581166071	model	MCF7
-19.6425434037142	16.6791997304475	model	MCF7
-5.5017031812724	-12.0357240080469	model	MCF7
-17.0636977126609	13.241067635178	model	MCF7
-29.0270277442953	9.66924800729134	model	MCF7
1.26899923105103	-14.8389180834406	model	MCF7
-23.5666013568331	12.67011106539	model	MCF7
3.89332670838203	-5.46954616298062	model	MCF7
-18.5832465565115	22.9305527087554	model	MCF7
-18.0845519685621	16.9235352091456	model	MCF7
-25.2797449943797	17.180499733282	model	MCF7
-3.24647906084517	13.5580322145434	model	MCF7
-27.0878336033727	8.871701494509	model	MCF7
-14.1900065265592	-7.22935784674343	model	MCF7
-24.1434659436264	16.0630771722379	model	MCF7
-21.5883946444247	9.21505454227435	model	MCF7
4.76040755597783	-2.77935964641866	model	MCF7
-22.675602881114	22.7831335019806	model	MCF7
-16.2492192524236	4.25906344514819	model	MCF7
2.14556398864269	9.06558039303197	model	MCF7
-4.15808336936562	-9.5233073966054	model	MCF7
4.12486345521338	1.31956184850863	model	MCF7
-18.1995270898207	16.4099568028952	model	MCF7
-18.9095712438103	5.8999057663431	model	MCF7
-26.1402944248518	12.7907462658066	model	MCF7
-15.7363865390417	12.8698830741327	model	MCF7
-20.9236256223968	14.2730145383195	model	MCF7
-5.15061600418052	-10.1651967931025	model	MCF7
-15.6537730331821	-4.03778724532012	model	MCF7
-3.85225065590367	-2.23072955073678	model	MCF7
-1.37801138673968	9.33841981979103	model	MCF7
-19.0474579907907	19.363261777452	model	MCF7
-16.2273399669765	12.0420984668356	model	MCF7
-28.7255975856155	8.98463731455335	model	MCF7
-24.0983113460619	18.2234191199785	model	MCF7
-11.2375915681801	14.2223353583361	model	MCF7
-23.8854599626278	16.4030245140537	model	MCF7
-20.9582425677987	21.9747199645924	model	MCF7
-3.67579644045491	-11.2771364715673	model	MCF7
-25.1786876783401	8.07128573572938	model	MCF7
-16.7253169337349	17.6850729087247	model	MCF7
-17.8112915690472	23.2206691582557	model	MCF7
-2.0553182901574	11.4319706046993	model	MCF7
-16.8034191015781	16.8607191956612	model	MCF7
-20.5567239489729	8.62524253888671	model	MCF7
3.35902196496979	-4.13526666913597	model	MCF7
-15.5884182503042	15.7671096919474	model	MCF7
-15.5485717612223	18.6028362724055	model	MCF7
-18.3326662064366	10.2473928747039	model	MCF7
-24.0452762695375	15.9177514910332	model	MCF7
0.885718198676845	-13.5845668169413	model	MCF7
-4.10513774153525	-19.0339601840728	model	MCF7
-18.0100768525005	5.4948832048314	model	MCF7
-19.4866058411594	16.7547087101207	model	MCF7
-14.2939974513466	12.275124884195	model	MCF7
-19.8045249112538	11.5689773108472	model	MCF7
-18.5236123336914	14.4645055188569	model	MCF7
-17.7911820373135	4.06002839465141	model	MCF7
-21.4394921464012	8.37469719876315	model	MCF7
-14.1779829697168	-7.43957639270345	model	MCF7
2.25108116258484	-8.56641085752318	model	MCF7
2.77466231581019	-0.388221547300937	model	MCF7
9.78191856373749	-6.40504590751683	model	MCF7
-17.1249362418062	14.660298237555	model	MCF7
-15.1453471386902	13.8738546226859	model	MCF7
-6.21698257324696	-10.344079442063	model	MCF7
-16.7798989488401	6.50496980239885	model	MCF7
-22.5821007473031	3.08084478623788	model	MCF7
-15.8487753886707	12.9826539744879	model	MCF7
-21.5270532698595	9.24044776313731	model	MCF7
-29.8616540048056	9.10178576301509	model	MCF7
-18.7141685143828	17.1660050303534	model	MCF7
-26.074338120086	13.5213519012427	model	MCF7
-18.5521275125548	23.2795519727837	model	MCF7
-20.1788022022754	7.87626585511239	model	MCF7
4.45500077182629	8.88916281146378	model	MCF7
-21.2004115153051	-7.15148877749604	model	MCF7
-16.7987254110035	6.51318841993273	model	MCF7
4.25522724335262	0.116411544798222	model	MCF7
22.4517098291069	5.28349028430346	model	MCF7
5.18575724298338	1.2044902622698	model	MCF7
-23.6252936138616	24.1772801663121	model	MCF7
-21.8729239266016	10.5261835203073	model	MCF7
-23.237687431198	18.5072150997005	model	MCF7
-15.828158076722	17.827137906695	model	MCF7
-22.5325957518195	23.9603616319882	model	MCF7
-26.8855643283659	9.41316902289018	model	MCF7
-23.1702654434887	10.1698411355945	model	MCF7
-13.32883648704	18.5654826963284	model	MCF7
-21.7902750704278	23.6693314839654	model	MCF7
2.75309320956699	8.39733053211154	model	MCF7
-5.94168222919946	-11.0105770712545	model	MCF7
-16.9744322200151	14.8766425084481	model	MCF7
0.0247642040459102	10.5421950565636	model	MCF7
-17.4274336478008	15.2682227510143	model	MCF7
-16.5131540241486	15.5644968190139	model	MCF7
-26.8944486432879	10.4129799326133	model	MCF7
-18.1824850131497	17.3451849560721	model	MCF7
-19.4400688386743	7.73088282220558	model	MCF7
-14.2955509779628	-7.11355337059754	model	MCF7
-25.6640435332702	14.7372570525876	model	MCF7
-22.5994693806512	16.6791725847505	model	MCF7
4.68953771534481	5.44460694597396	model	MCF7
-3.55283590111965	-10.5673172985338	model	MCF7
-29.7595686394373	12.2560715836072	model	MCF7
5.57336060757066	-11.3250306791072	model	MCF7
0.939233681539327	11.4426531886293	model	MCF7
5.51987698855534	-10.7737707605396	model	MCF7
-20.5940048615645	11.9734811221462	model	MCF7
-11.2006067136836	13.2089941680931	model	MCF7
-16.6742314510747	14.4036294673035	model	MCF7
-23.2485001578877	20.3078795999038	model	MCF7
5.90771872592658	-1.93824045647648	model	MCF7
-6.2635115781689	26.8084221376859	model	MCF7
-22.9088319756776	12.7473984257006	model	MCF7
-25.8349533283558	8.65777509527392	model	MCF7
-22.1741685477724	23.360566499674	model	MCF7
-22.1946150393772	-7.47503670011365	model	MCF7
6.45272746664802	-0.606089318741093	model	MCF7
-19.3659217942427	7.8227903956129	model	MCF7
-16.7266014349447	18.2745082583886	model	MCF7
-22.6732795068029	17.670227818578	model	MCF7
7.47380584226528	4.79889402050174	model	MCF7
5.66840460025398	-11.5120265698899	model	MCF7
-16.0258307375239	3.38602026122415	model	MCF7
-16.9165420427341	16.471588440555	model	MCF7
-13.9633578733026	18.1295816860323	model	MCF7
-22.4544037440694	22.9255764657092	model	MCF7
-12.5711691741312	14.7500132090243	model	MCF7
-16.8133334804415	-0.130602414447161	model	MCF7
-25.3517581431023	15.4785277780886	model	MCF7
-18.3012074303501	23.1164003917082	model	MCF7
-28.1361319438958	8.87163004919812	model	MCF7
-15.9833144839485	3.52547555326721	model	MCF7
3.99730010089757	8.41177469367669	model	MCF7
-3.874883563001	-9.63131430741036	model	MCF7
-4.89911326253369	13.7286674953357	model	MCF7
-13.9571669009837	15.7992701011283	model	MCF7
-2.78477632718427	13.1657735485671	model	MCF7
5.60483820439562	5.58698946334107	model	MCF7
-18.8258031448069	13.1250972036009	model	MCF7
-17.301213259529	16.3486245909741	model	MCF7
-15.5300387908031	12.1899175320494	model	MCF7
0.799594670632207	12.0270833186839	model	MCF7
-27.0887155577519	13.587806552481	model	MCF7
7.52623323010738	4.60678523652929	model	MCF7
4.00795569104185	-11.0023267412103	model	MCF7
-25.4967441375356	11.180575147095	model	MCF7
0.926201948007551	11.4818553699633	model	MCF7
-2.88437248842832	12.9341300652918	model	MCF7
-12.6561879534051	17.5122521901774	model	MCF7
-16.8012421501155	10.1189694833283	model	MCF7
-18.8833835771203	8.91437493373969	model	MCF7
6.72785717413647	0.111741656368732	model	MCF7
-6.47976173555408	-9.21285946302238	model	MCF7
-16.2373333610313	13.0904909794288	model	MCF7
-12.9802797874639	18.4181217696679	model	MCF7
6.06698338348212	1.9573483015901	model	MCF7
-17.9522600277343	-16.3686328820613	model	MCF7
-15.025926774011	12.4730905055612	model	MCF7
0.426447547339311	5.20171222859523	model	MCF7
5.92175083561067	-0.575430236303096	model	MCF7
5.90218951322679	-10.384622908559	model	MCF7
-18.1756051385557	7.38863153201688	model	MCF7
-15.1013273779357	13.5583786263501	model	MCF7
-23.0377968086158	8.98289910784732	model	MCF7
-18.8662029442506	14.523628369461	model	MCF7
-24.3476068434652	15.0121086140815	model	MCF7
-13.4684587874164	20.4766553079804	model	MCF7
-4.50887391113293	0.946529497074952	model	MCF7
-29.2862878077815	11.0923732163135	model	MCF7
-14.1123153579436	15.7510298733687	model	MCF7
-19.4070887624921	2.61587601698103	model	MCF7
-29.4599490098424	12.3652815983466	model	MCF7
-16.6969950882306	12.7235260061472	model	MCF7
-26.5233648223512	4.58489257445749	model	MCF7
-16.9527334294749	9.07191354851475	model	MCF7
-20.0465574106275	-5.62086724037704	model	MCF7
-24.7539091826017	24.1893931915795	model	MCF7
-15.5103210840291	18.2270472571435	model	MCF7
-21.8275454772213	-4.94241654491804	model	MCF7
-16.8553099239274	8.15245067808048	model	MCF7
-29.0257954049067	10.0987351462553	model	MCF7
2.89656112468386	9.87479851416688	model	MCF7
-18.9750159059463	17.4856915563059	model	MCF7
-19.8776538384304	3.53821194981625	model	MCF7
-13.6412291858279	16.4293713907375	model	MCF7
4.61535992103169	-11.1853679456502	model	MCF7
-21.2267690413482	14.4223890398276	model	MCF7
-23.972624581575	8.48865214587166	model	MCF7
-18.1409197807308	21.7756829291314	model	MCF7
-26.1306960537017	11.0808131040147	model	MCF7
-23.2663548269059	6.08151820978329	model	MCF7
-5.44912812624667	-10.4015194200714	model	MCF7
-24.6056549656169	15.9518175181328	model	MCF7
-20.408244138588	8.3324735144562	model	MCF7
-27.8496171923697	-17.8195782177949	model	MCF7
-9.17131102914936	15.0009186759935	model	MCF7
-18.1393736260084	15.3443203659927	model	MCF7
3.1105144968382	4.52396970274511	model	MCF7
-14.5930862747728	12.3385187968013	model	MCF7
-23.5692687316745	17.4825076253264	model	MCF7
-16.0610302623	16.4553845616411	model	MCF7
-24.7358055651689	15.9399737804977	model	MCF7
-25.851602977515	15.2652010116466	model	MCF7
4.58345195899254	8.13137424137663	model	MCF7
-18.3828642954842	14.3527292360671	model	MCF7
-15.596448817002	19.8281998672694	model	MCF7
-14.6823687555161	16.6106572914536	model	MCF7
-24.0008431204543	17.8052704099844	model	MCF7
-16.4779829961767	13.1571336231722	model	MCF7
-6.44226693742974	-6.29987096158749	model	MCF7
-16.6144324562341	13.6997965020117	model	MCF7
2.285870741294	-7.95767798962926	model	MCF7
-13.2402513004861	14.0871711323875	model	MCF7
6.49596499801531	-13.5274087667019	model	MCF7
-12.1657582812797	18.1338836274467	model	MCF7
-20.1921756447843	9.87440831235819	model	MCF7
-3.3233653300187	-1.40475715405838	model	MCF7
-29.0216086526049	10.1743362908521	model	MCF7
-2.56954926561908	-20.8606556190558	model	MCF7
-12.1375511778266	-7.19068294781936	model	MCF7
5.53208547885756	5.38861202447748	model	MCF7
-6.23406833909096	-9.13655696580508	model	MCF7
-15.6414703541022	11.9887909970385	model	MCF7
3.91026234317971	6.20556032762392	model	MCF7
4.65467709065549	5.3968636332006	model	MCF7
-16.5052663114233	12.9858819367671	model	MCF7
-14.5947965886679	12.3537114348172	model	MCF7
7.22373385489686	4.64874963814918	model	MCF7
4.81383857935823	-1.35933074065533	model	MCF7
-15.0363244832895	13.4379905622352	model	MCF7
-18.2634136893946	12.2644283963594	model	MCF7
0.837460081387073	11.1766660958377	model	MCF7
-19.5634230620063	21.7098135365935	model	MCF7
-29.7521906131003	9.37135669695382	model	MCF7
24.5912499943908	5.96943464902895	model	MCF7
-18.3317712840913	22.353165237017	model	MCF7
-18.8409174184734	13.744157621036	model	MCF7
-23.7095415332834	-5.94091336314806	model	MCF7
-13.2069957648093	14.0664376630061	model	MCF7
6.81603542699079	0.523683127044888	model	MCF7
2.69959769599544	-5.49708645769764	model	MCF7
-21.5705368927734	6.63983284191404	model	MCF7
2.22571511486498	-7.33256662908996	model	MCF7
-21.6699436738528	13.2167759397034	model	MCF7
-12.8932198036454	17.98160443616	model	MCF7
-18.7834466910291	3.90232421579084	model	MCF7
-17.9482265776385	14.3302673585095	model	MCF7
4.45047793265646	0.448293429651202	model	MCF7
3.24439872671545	-4.99008797549624	model	MCF7
-7.7035758265523	-10.0405526495102	model	MCF7
-12.9297065846155	14.8295518675074	model	MCF7
-22.4132286378219	10.2768671243545	model	MCF7
-22.3503761600552	2.30401695588123	model	MCF7
5.77001656139814	3.00941104303025	model	MCF7
-13.2046362919527	15.6107150836299	model	MCF7
-3.18140247322806	-31.6103128171018	model	MCF7
-16.7643740719263	16.6216128146696	model	MCF7
-26.0469340831131	5.50363070213858	model	MCF7
5.83771411227654	4.52767696209567	model	MCF7
-24.6737750775513	23.9474006114363	model	MCF7
-3.31248932418552	-0.972386581490464	model	MCF7
-25.5425648522319	9.15315526802676	model	MCF7
3.02785667656053	-0.508105659630408	model	MCF7
-24.1806102338188	16.3451247300133	model	MCF7
-25.9299756407173	-3.32490397744143	model	MCF7
-4.75784787942213	1.4988964400396	model	MCF7
-19.9637433972439	15.3823342367956	model	MCF7
3.85240693467125	-5.14880317155077	model	MCF7
-27.8553392823118	10.1812908426794	model	MCF7
-4.34624422220581	-8.93028736342461	model	MCF7
-4.50910886609164	0.932244143704311	model	MCF7
-16.3826932478152	6.08371774428822	model	MCF7
-7.46156508607401	-10.1271324463808	model	MCF7
-21.9436237105283	10.9774797508484	model	MCF7
-24.3453706922496	23.3163714190652	model	MCF7
-18.8351903688468	8.92142325697411	model	MCF7
0.191842553042189	-24.1771191622841	model	MCF7
-19.3696776059891	3.63026302855895	model	MCF7
-11.3605076125618	15.046757442451	model	MCF7
-30.9462102300566	10.3468935685612	model	MCF7
-19.491949019141	20.3943199528505	model	MCF7
-20.7504515507851	-5.81840520407037	model	MCF7
4.69253306831494	-0.653667510917156	model	MCF7
-9.95194021369456	-10.0332209650827	model	MCF7
-26.9162151857618	10.690709877848	model	MCF7
-11.8122267302224	17.622326696023	model	MCF7
-19.9463412448198	11.0501358590798	model	MCF7
5.57046797063274	-9.69183466427536	model	MCF7
-20.2875392480403	3.2288034268122	model	MCF7
-33.3771775535363	2.15529557692716	model	MCF7
-14.4445331801488	-7.09868615823728	model	MCF7
-25.4908641706608	13.6951397537321	model	MCF7
-6.0404304941516	-7.28682201671902	model	MCF7
3.50710304968129	8.77930399307064	model	MCF7
-19.7989761884871	11.7362382142957	model	MCF7
-20.4836579755438	15.3347516771593	model	MCF7
-19.7242981296772	18.1969625715858	model	MCF7
5.01592265324555	6.50903899068696	model	MCF7
-13.4046629467171	-6.53321079833453	model	MCF7
-9.18205023781996	-24.6634509561169	model	MCF7
-25.9493929080994	9.29256417329202	model	MCF7
-26.574278157181	11.4586634478069	model	MCF7
-31.5056591605412	8.24228535699096	model	MCF7
-31.1185878338897	10.388155774608	model	MCF7
-13.8488589502972	15.001342605944	model	MCF7
-25.0674309067852	16.2279076175244	model	MCF7
[truncated: 18,301 more rows]
