# Supplementary material for: Landscapes of cellular phenotypic diversity in breast cancer xenografts and their impact on drug response
Source: Nat Commun. 2021 Mar 31;12:1998. doi: 10.1038/s41467-021-22303-z (PMC8012607; doi:10.1038/s41467-021-22303-z)
Supplement: Supplementary file 3 — Source Data [file 41467_2021_22303_MOESM3_ESM.zip › Source_data/FigS3a.txt]

gene.mc	gene.rppa	marker
0.191840659250879	-0.240043655	CD44
0.218345156920647	-0.0762871115	CD44
0.18978079541785	0.173712776	CD44
0.199544456076706	-0.148026115	CD44
0.307402596759682	0.7713456485	CD44
0.147749468780909	-0.0772415555	CD44
0.151680441635878	-0.123725354	CD44
0.27175816689655	0.0632527721818182	CD44
0.10931229699512	-0.300638394	CD44
0.142111327844019	0.1643916294	CD44
0.216077548833985	0.0999098973333333	CD44
0.225022126842324	0.284738378888889	CD44
0.175560100895812	-0.23525666375	CD44
0.183914144055862	-0.301547059	CD44
0.154748455484057	-0.275239958857143	CD44
0.232563468834258	1.554207014	CD44
0.181840837304816	-0.2435720665	CD44
0.230016498366474	-0.0575574303333333	CD44
0.162814955522308	-0.1804278926	CD44
0.220387553384261	-0.116609105	CD44
0.145984271623359	-0.237405073	CD44
0.199640326032695	-0.242418289076923	CD44
0.230426357422198	0.0252768918333333	CD44
0.23258116497039	0.240576752	E-Cadherin
0.254994749825817	0.2159591125	E-Cadherin
0.257111647807716	0.129721863	E-Cadherin
0.257811174975473	-0.0903141125	E-Cadherin
0.293664654488754	-0.0888921395	E-Cadherin
0.202323440047722	-0.0375608075	E-Cadherin
0.237297516539568	-0.055946894	E-Cadherin
0.194813359974896	-0.131648995909091	E-Cadherin
0.240349433972727	0.576026062	E-Cadherin
0.270270439765626	-0.5112850466	E-Cadherin
0.22807487428043	0.565435032	E-Cadherin
0.236674762583992	0.498111659555556	E-Cadherin
0.22790237476248	0.07300449575	E-Cadherin
0.193648009110326	-0.660185076	E-Cadherin
0.226195812689959	-0.122736233571429	E-Cadherin
0.197037962656338	-0.364206829	E-Cadherin
0.263178582523596	0.574577978875	E-Cadherin
0.19647085093837	-0.142591117666667	E-Cadherin
0.22287625650054	0.0883979902	E-Cadherin
0.239893913708493	0.35635278425	E-Cadherin
0.234822954297094	-0.444132256	E-Cadherin
0.220043247287801	-0.149760377846154	E-Cadherin
0.240222559666103	-0.138695975666667	E-Cadherin
0.127427579840488	-0.205800563	ER
0.185049652838398	4.585716964	ER
0.114509159268544	2.099311822	ER
0.197725404396661	6.4650968915	ER
0.171595336063609	3.139906585	ER
0.135540218060093	0.5417258755	ER
0.171321652372518	5.109563571	ER
0.121427341143893	-0.0223443957272727	ER
0.199580460826168	6.354449616	ER
0.183817964448902	3.3736245786	ER
0.135761663211386	-0.143001264666667	ER
0.131062311858834	-0.104549755666667	ER
0.115297711668286	-0.40331328375	ER
0.121648837174862	3.070716473	ER
0.117030672026302	2.17724588742857	ER
0.154453278902656	0.932716355	ER
0.153440451865044	-0.073766722625	ER
0.136187871040937	1.39800119433333	ER
0.152679569151228	-0.3234373782	ER
0.138353822870669	-0.304718267	ER
0.0913682146287519	-0.070280809	ER
0.130969061360345	1.45127466661538	ER
0.140987143264817	3.36611003333333	ER
0.162075251860864	0.192751204	PR
0.159388869918262	0.158543733	PR
0.152672041491383	0.166981413	PR
0.162489342350077	0.1947747295	PR
0.175899590080841	0.5234145155	PR
0.169106552046044	-0.383174116	PR
0.168068707999536	0.567382671	PR
0.143806239057124	0.0494239406363636	PR
0.146614818985182	-0.163060251	PR
0.157772551996487	1.0538005868	PR
0.135996803190747	0.0631333863333333	PR
0.137201148164928	-0.0286049074444444	PR
0.160121518285177	-0.15598291175	PR
0.171756394185546	-0.069759962	PR
0.14992665138911	-0.0815753362857143	PR
0.154159615680793	0.005913745	PR
0.140103642947436	0.189481945875	PR
0.154793376777332	-0.0240063527777778	PR
0.150802173198571	0.1121951346	PR
0.144649286844041	-0.04501215575	PR
0.135961563691515	0.043331068	PR
0.155691277582748	0.0601450303076923	PR
0.163772917639041	0.420226275	PR
0.287901957221884	4.658245515	HER2
0.191390627623049	0.1961150645	HER2
0.204164283218706	-0.198762183	HER2
0.183164178526377	0.0522223705	HER2
0.183637420031337	0.103233884	HER2
0.138286067265253	-0.228201024	HER2
0.247876726528929	1.162847289	HER2
0.169711699822525	0.120701881727273	HER2
0.184524075395305	0.439164094	HER2
0.248173228503207	0.4121072254	HER2
0.131304197731032	-0.194807234666667	HER2
0.20458949476432	0.354025529111111	HER2
0.1564424057085	-0.22795645375	HER2
0.238417709608352	0.253749818	HER2
0.162932711834391	-0.242240711714286	HER2
0.159854801232567	0.224500032	HER2
0.166865056158577	0.576848873875	HER2
0.198383746228915	0.615494833555556	HER2
0.15081217275058	-0.0046259582	HER2
0.185689207546322	0.42250910625	HER2
0.164160571159645	-0.335763048	HER2
0.170068556385026	-0.157585335153846	HER2
0.220278289087919	-0.0769690661666667	HER2
0.153138697616876	-0.101593601	p53
0.146103907224488	-0.1514336945	p53
0.173275871303613	0.302647719	p53
0.152950051383682	-0.205655817	p53
0.161274271624271	0.3786717705	p53
0.15328726732169	-0.1398951205	p53
0.155597590219188	-0.342121255	p53
0.156780786455483	-0.0974830332727273	p53
0.147001691258542	-0.367193429	p53
0.154055814081605	-0.03246771522	p53
0.166844492243537	-0.104813310666667	p53
0.220609042493491	1.07704790433333	p53
0.189257502500858	0.323593566	p53
0.190291775944806	0.239130464	p53
0.194192785373415	0.370883052142857	p53
0.140264790778863	-0.695692002	p53
0.144558621534051	-0.228017147625	p53
0.193763326537236	0.884422132777778	p53
0.149599272213241	-0.2574579254	p53
0.175341428111658	-0.0305667965	p53
0.183777060973252	0.605818226	p53
0.176384111677671	0.226722721615385	p53
0.180682595720314	-0.0558997513333333	p53
0.057252569045741	-0.036996257	c-Myc
0.0825896502824154	-0.5556773025	c-Myc
0.0598977693006376	-0.216881236	c-Myc
0.0755393154056236	-0.3623804105	c-Myc
0.0407683211553794	-0.472421007	c-Myc
0.0861102355075233	0.091626783	c-Myc
0.11360553136589	0.118342227	c-Myc
0.0393358503516568	-0.195072650181818	c-Myc
0.0787626946297092	-0.293262264	c-Myc
0.0376866303776688	0.1790144986	c-Myc
0.0444836675078124	0.128838065333333	c-Myc
0.0335706180005321	0.0720853818888889	c-Myc
0.0428718716779813	0.5668480355	c-Myc
0.0444027277867281	0.634510233	c-Myc
0.0367053501003929	-0.139977119714286	c-Myc
0.061840363723626	-0.294226509	c-Myc
0.0372803832132584	-0.159402991375	c-Myc
0.0377221283438353	0.687241194	c-Myc
0.0397190723214771	-0.0939584698	c-Myc
0.0361850220592075	0.364090606	c-Myc
0.0351015297815296	0.044647485	c-Myc
0.0378824830347105	0.106643935615385	c-Myc
0.0430099123617177	0.134732568333333	c-Myc
0.173917315909298	0.459317562	p-p38 (T180/Y182)
0.149022382758726	0.3782716505	p-p38 (T180/Y182)
0.155061062119418	0.272178832	p-p38 (T180/Y182)
0.173654291205656	0.210594424	p-p38 (T180/Y182)
0.134079471329878	-0.3399562335	p-p38 (T180/Y182)
0.144111739976201	0.011787085	p-p38 (T180/Y182)
0.136036920568092	-0.072894031	p-p38 (T180/Y182)
0.133128288791398	0.126630463909091	p-p38 (T180/Y182)
0.18551129271032	-0.069684882	p-p38 (T180/Y182)
0.153657676491347	-0.045181949	p-p38 (T180/Y182)
0.150391280495039	-0.377219231	p-p38 (T180/Y182)
0.149491379160151	0.134520597555556	p-p38 (T180/Y182)
0.145402921086994	0.295427576	p-p38 (T180/Y182)
0.129570926178275	-0.231273562	p-p38 (T180/Y182)
0.166257722011538	0.0634627311428572	p-p38 (T180/Y182)
0.147355254115304	0.160145672	p-p38 (T180/Y182)
0.130385287425537	-0.207364653	p-p38 (T180/Y182)
0.143152125158798	-0.277487063555556	p-p38 (T180/Y182)
0.16095256465727	-0.0625153886	p-p38 (T180/Y182)
0.163399216807792	0.38899331425	p-p38 (T180/Y182)
0.167664974378879	-0.328157488	p-p38 (T180/Y182)
0.15375511699796	0.207225196076923	p-p38 (T180/Y182)
0.126624348632095	-0.317878053	p-p38 (T180/Y182)
0.0316826190923286	-0.002853708	EGFR
0.0334163240800774	-0.110480128	EGFR
0.0584105962897412	-0.405581076	EGFR
0.0859572083555641	-0.1976735725	EGFR
0.0369166215805634	0.1619993655	EGFR
0.0367254723272426	0.2943449715	EGFR
0.0341361011269432	-0.25626947	EGFR
0.204569981757372	0.937461263090909	EGFR
0.0308389056090954	-0.620440374	EGFR
0.0321312691432846	-0.2990729508	EGFR
0.147792449955777	0.00168611999999999	EGFR
0.0781098305951611	-0.198679247666667	EGFR
0.144040345172102	0.01776962225	EGFR
0.0369584529253996	-0.35642911	EGFR
0.209648450617899	-0.0870669674285714	EGFR
0.207548695833584	1.237435629	EGFR
0.0943604533533586	-0.028749751125	EGFR
0.127534109486937	0.005646264	EGFR
0.133444789697184	0.2056399576	EGFR
0.141571075316151	0.00749120525	EGFR
0.203007679611293	0.015435115	EGFR
0.147626640400261	-0.117956679538462	EGFR
0.0338687508601621	-0.5070516565	EGFR
0.114071757404167	0.019498916	p21
0.155257656097263	0.133369542	p21
0.122507745701101	-0.226845101	p21
0.128038143652552	-0.0423285095	p21
0.0854211940373007	-0.223989288	p21
0.167855276706004	-0.056497363	p21
0.116674966152727	-0.117040521	p21
0.105460747685354	0.0500193897272727	p21
0.1361276209372	0.069785853	p21
0.0967032100237284	-0.1968555906	p21
0.115483570014312	-0.198483374	p21
0.0999655757906823	-0.173813914777778	p21
0.118825139315847	0.05066469525	p21
0.120824988051563	-0.129132137	p21
0.106995824958	0.191926324285714	p21
0.129490041475629	-0.19293034	p21
0.0504286295645994	-0.082621258125	p21
0.1025535902951	-0.122370739777778	p21
0.0938660819045024	0.0114667152	p21
0.0961585046839841	-0.17998680575	p21
0.109751627907179	-0.17508105	p21
0.0687020431446202	0.126982960153846	p21
0.0990586884584304	-0.099782174	p21
0.0767036286939681	-0.789640257	Cyclin B1
0.0969589316899126	-0.640813654	Cyclin B1
0.0901064818290571	0.057873566	Cyclin B1
0.0785537432476278	-0.8990036425	Cyclin B1
0.0638742029079962	-2.0597195605	Cyclin B1
0.115933616552883	-1.233296859	Cyclin B1
0.0719600481749233	-1.535264556	Cyclin B1
0.0814430795928972	0.269222995	Cyclin B1
0.0801955985982559	-0.631710668	Cyclin B1
0.096062423532071	-0.2160397606	Cyclin B1
0.0921258777578361	-0.214988304333333	Cyclin B1
0.117400127258697	1.13990258877778	Cyclin B1
0.0811293529473195	-0.0275856135	Cyclin B1
0.0700604036790686	0.242922244	Cyclin B1
0.109260099188317	0.156652502285714	Cyclin B1
0.100623126701829	0.4277182	Cyclin B1
0.0382026814000472	-0.970780015375	Cyclin B1
0.112761632769483	0.384963724111111	Cyclin B1
0.0451772102297394	-1.1040413616	Cyclin B1
0.0723998589973658	-0.7082247165	Cyclin B1
0.0845519925862948	0.220032184	Cyclin B1
0.0919156511659207	0.179840913461538	Cyclin B1
0.0673553848920398	0.1514799515	Cyclin B1
0.0317891068850617	-0.316416257	Vimentin
0.0287995287065993	-0.235526289	Vimentin
0.0323723245803651	-0.593764177	Vimentin
0.0325846365727757	-0.6507186945	Vimentin
0.0364446952774224	-0.785066791	Vimentin
0.0361318529480641	0.130475939	Vimentin
0.0322943351185155	-0.257833918	Vimentin
0.21686904432924	0.609060766909091	Vimentin
0.0294543077519742	-0.40353533	Vimentin
0.0326556703641715	-0.1305100994	Vimentin
0.0895237425139397	0.492780751333333	Vimentin
0.0293169730082822	-0.582578716	Vimentin
0.190275664823903	1.16276866325	Vimentin
0.0411099157880654	0.210913649	Vimentin
0.152470172432237	0.010421501	Vimentin
0.196635134113684	0.094119825	Vimentin
0.0389787185856615	1.718693542	Vimentin
0.182565472865684	-0.200268610777778	Vimentin
0.183139237232724	0.4002529438	Vimentin
0.0343143220812486	-0.45518202875	Vimentin
0.0340471411459597	-0.482113053	Vimentin
0.16463997164286	-0.116237233076923	Vimentin
0.0332294082341243	-0.523035785333333	Vimentin
