# Supplementary material for: Landscapes of cellular phenotypic diversity in breast cancer xenografts and their impact on drug response
Source: Nat Commun. 2021 Mar 31;12:1998. doi: 10.1038/s41467-021-22303-z (PMC8012607; doi:10.1038/s41467-021-22303-z)
Supplement: Supplementary file 3 — Source Data [file 41467_2021_22303_MOESM3_ESM.zip › Source_data/FigS2e.txt]

X1	X2	variable	value
2.55769981350365	-20.7476530481579	CD326/EpCam	0.999050024918856
-7.49794546574511	-10.601975591299	CD326/EpCam	0.629623307506954
-7.36348718723868	-14.6767803855113	CD326/EpCam	0.907919267548397
2.43364990386547	-19.976106641696	CD326/EpCam	0.764006422043685
6.51815774210179	-20.9973004939252	CD326/EpCam	0.814567894729975
-1.82877472247452	-13.0130776699906	CD326/EpCam	0.653509933306736
-0.112087869164624	-16.9126493463276	CD326/EpCam	0.759464502789315
1.21271804280816	-17.5946054480841	CD326/EpCam	0.83474891438801
0.0611102704549846	-24.5612537051677	CD326/EpCam	0.763981107783956
-9.53017274338531	7.59681043886526	CD326/EpCam	0.468642657111219
5.01835846125664	-14.197502181399	CD326/EpCam	0.696307702243943
-6.05519184676154	-7.92325931145043	CD326/EpCam	0.63140184153351
-4.38815646436209	-20.8227218131275	CD326/EpCam	0.644411063972028
3.99270285177486	-23.544132012776	CD326/EpCam	0.816006785430819
-6.30231533298267	-8.05322357268762	CD326/EpCam	0.675624275002112
-6.27702515127489	-8.19147766346217	CD326/EpCam	0.668989761266638
2.34924417378684	-30.1995131645124	CD326/EpCam	0.923172157885235
-3.68552806123997	-9.94946771938358	CD326/EpCam	0.612135121730728
0.748708826700826	-18.037626971959	CD326/EpCam	0.757857510102622
-2.94754257210291	-13.8552036678085	CD326/EpCam	0.729348718253545
-5.61785302071239	-11.7365153599807	CD326/EpCam	0.621839217691991
-10.4012176783079	-12.6785970588907	CD326/EpCam	0.687829829245768
-1.65634789343807	-17.1608505193355	CD326/EpCam	0.722596595383552
-5.27535203851269	-14.9018214933027	CD326/EpCam	0.766940511734122
-5.93643210992297	-12.8249762110379	CD326/EpCam	0.56016304879252
-3.23463317762917	-16.844352202699	CD326/EpCam	0.659367941888019
-6.59730486617379	-21.165641338015	CD326/EpCam	0.80927374624302
-6.40571428602133	-9.09689005959513	CD326/EpCam	0.556463875205745
-9.45245775655189	-14.3122717168726	CD326/EpCam	0.675159272868746
-11.7565557740004	-18.2491549689532	CD326/EpCam	0.679625627648869
8.454270411672	-22.9646783900454	CD326/EpCam	0.828614678231018
5.47288694615302	-13.2815093878747	CD326/EpCam	0.827904810301872
-2.36718086187468	-15.2332921914414	CD326/EpCam	0.692327463590403
-6.60938278764384	-11.0421403063662	CD326/EpCam	0.620443140454938
-8.68194460387429	-17.7369974913331	CD326/EpCam	0.70839086292343
3.24297106654776	-18.9589674467288	CD326/EpCam	0.677748000157139
-9.29150640836918	-20.9760826283084	CD326/EpCam	0.826659366741957
-5.45985437112768	-10.6050212164855	CD326/EpCam	0.587327738731523
4.33463498369331	-23.3459532014756	CD326/EpCam	0.75824896816878
-0.733835407109999	-18.6159101068923	CD326/EpCam	0.788673269833986
7.64305000981071	-14.8277591423204	CD326/EpCam	0.837014931300258
-9.04928523176972	-16.9457726170978	CD326/EpCam	0.707669832092156
3.7521530815514	-19.3607618153884	CD326/EpCam	0.718923401875664
-7.63581091363731	-8.91128930247391	CD326/EpCam	0.660233872903896
4.50285635478398	-24.5514252622778	CD326/EpCam	0.848002599428393
-4.4673141623972	-10.2544290121894	CD326/EpCam	0.629538147906958
-8.50510679594152	-17.1599532349837	CD326/EpCam	0.757099116827098
6.58667533118528	-15.4452707703583	CD326/EpCam	0.85724286256192
-5.34770037433825	-9.35815137817416	CD326/EpCam	0.620116438547861
-18.0529600162043	8.46698464597521	CD326/EpCam	0.749771158984268
5.00914064775013	-21.2060909287713	CD326/EpCam	0.752533246247464
0.885550562992653	-18.2672658771287	CD326/EpCam	0.832946778748317
1.93175066052412	-10.8068285887656	CD326/EpCam	0.747167355731477
2.96282256341925	-19.2106196158187	CD326/EpCam	0.790796599304011
-8.17708583772105	10.1659437103017	CD326/EpCam	0.662492805856954
-6.98275583702583	-9.26273459705887	CD326/EpCam	0.588737733733022
-5.41988887498666	-18.3231796395567	CD326/EpCam	0.712769771679661
1.7859634102487	-9.07972246033318	CD326/EpCam	0.743850276762533
-4.48019008133039	-10.9816257279458	CD326/EpCam	0.608276102066444
-8.32746563636971	-21.8805309057838	CD326/EpCam	0.964248376194008
-22.169100114347	9.77697892052184	CD326/EpCam	0.725434287403819
-7.25474305199096	-9.83683054676869	CD326/EpCam	0.587294991686059
6.57548171407829	-19.7771550877358	CD326/EpCam	0.656133399202472
4.36401430901578	-25.4905112612358	CD326/EpCam	0.805316659570804
-6.43634443583161	-13.5353997097344	CD326/EpCam	0.694950352597579
-3.13776096269707	-9.02122433849207	CD326/EpCam	0.602756406093724
-8.5137446588956	-18.81537511203	CD326/EpCam	0.782021386317426
-5.68060673657577	-10.936561647803	CD326/EpCam	0.606503171699814
-9.20367418052299	-25.299218410967	CD326/EpCam	0.830081361738224
-8.39967785090928	-11.0578184637635	CD326/EpCam	0.635989835934079
1.26266196779983	-14.8838138948944	CD326/EpCam	0.659670212082619
-3.21161802019306	-12.3359984912507	CD326/EpCam	0.6340398445702
-6.01719019162239	-14.9071189495847	CD326/EpCam	0.759189091951692
0.963978325915901	-15.5993282394907	CD326/EpCam	0.666250958168932
-6.62291077394804	-20.1993803687907	CD326/EpCam	0.761338746507686
-9.83172378163902	-17.0894790261779	CD326/EpCam	0.729745532447855
-7.27020117352065	-10.7573882674961	CD326/EpCam	0.629810656586217
-6.93587092798432	-13.5132778570464	CD326/EpCam	0.702169946335887
2.39117299830573	-16.4531328902873	CD326/EpCam	0.705825999469045
3.6169926932867	-13.4570071679633	CD326/EpCam	0.671102161657265
0.643120508509167	-18.4120548151871	CD326/EpCam	0.82582782223255
-5.41665598407901	-18.8041492471378	CD326/EpCam	0.671505340097824
3.83176462219843	-23.16993999709	CD326/EpCam	0.741017159063847
1.41637755056532	-14.4140274680571	CD326/EpCam	0.650813514834107
-4.0783513416559	-15.3956993112378	CD326/EpCam	0.770016522424993
-2.69645546368038	-32.0037083356337	CD326/EpCam	0.95048140127252
-4.33883572950039	-14.4076562986066	CD326/EpCam	0.721573813210864
-7.3274152080136	-13.6434757574944	CD326/EpCam	0.662763619862377
1.57249676214291	-28.8937748450395	CD326/EpCam	0.900977552033453
-6.79219375468102	-22.260977296873	CD326/EpCam	0.932904761972825
4.02306518880742	-25.5530687682217	CD326/EpCam	0.836065060644715
-6.62602863546211	-11.651224853919	CD326/EpCam	0.67177263012876
-9.50450526530688	-15.5798002273659	CD326/EpCam	0.655232226848393
-0.771049682268068	-9.93633274607293	CD326/EpCam	0.589124994737429
1.64100666533848	-11.5082028849388	CD326/EpCam	0.727814760132404
-3.84247695342681	-21.9782080201758	CD326/EpCam	0.808506893660453
-4.94391232495474	-11.9991338726289	CD326/EpCam	0.619095550158606
-1.30834878355084	-18.1069636050673	CD326/EpCam	0.728179662840445
-10.1764799777125	-14.4952867928517	CD326/EpCam	0.705734268318105
10.0709949349269	-17.9133666882496	CD326/EpCam	0.826147739284669
6.69222406504222	-17.1592940407255	CD326/EpCam	0.767425728246993
6.22156048385973	-29.0411989996746	CD326/EpCam	0.901380750978649
-3.6991444771737	-10.022791412697	CD326/EpCam	0.636495932465122
-9.30298378559029	-14.4989439343812	CD326/EpCam	0.64483680129933
-1.84319843931786	-19.2857965675525	CD326/EpCam	0.754692997313682
0.205911544177573	-18.6187124422044	CD326/EpCam	0.752301064986277
-10.6101914908911	-16.7892142411153	CD326/EpCam	0.80940006738686
6.18857152332424	-20.5950677351685	CD326/EpCam	0.698082265078772
-9.43982322436762	-13.8351025333213	CD326/EpCam	0.715094920995913
-10.529462279041	-20.4723967982785	CD326/EpCam	0.78092285704314
-3.63150914656768	-17.6693150603868	CD326/EpCam	0.667393131224956
5.24052154625389	-22.3364741781318	CD326/EpCam	0.740460167635243
-9.47012914615873	-12.0410045160393	CD326/EpCam	0.625327462599479
-2.99862743700037	-16.3687239896708	CD326/EpCam	0.735159927832036
-8.64374174940487	-10.1484104566315	CD326/EpCam	0.624045446923151
3.00232374924516	-19.0014359408745	CD326/EpCam	0.823909764997175
-5.27286164337392	-22.5615635217121	CD326/EpCam	0.963782601953227
-11.5467743899776	-21.5521823111792	CD326/EpCam	0.787836942697783
3.94328413415618	-23.6436516937788	CD326/EpCam	0.747960006179134
-1.8770970806156	-25.9347843525497	CD326/EpCam	0.86867038621174
8.66829010283299	-23.056965597694	CD326/EpCam	0.868717224046152
-7.91074155648836	-24.5508157384198	CD326/EpCam	0.830065359060522
-5.7444311482107	-9.70194006014773	CD326/EpCam	0.557766644920887
-6.6353932083274	-23.2686481766756	CD326/EpCam	0.781634758090163
-2.50969847901596	-10.8420459732777	CD326/EpCam	0.679993176926218
-11.2494244055986	-15.6929267402609	CD326/EpCam	0.765855746221683
8.15782909675697	-20.7465345787357	CD326/EpCam	0.778176825979708
1.74524314637454	-24.1023547653464	CD326/EpCam	0.854908193842489
4.63443160327953	-12.6709558818271	CD326/EpCam	0.705020127418397
5.653876122102	-14.6041620618609	CD326/EpCam	0.767807367422702
-5.78389894549504	-10.7918407526176	CD326/EpCam	0.584676025531121
3.59953001180537	-22.3606773676944	CD326/EpCam	0.784078156484892
6.60390702047692	-16.0134341874765	CD326/EpCam	0.850693024202054
-19.4504776890327	6.68650454782142	CD326/EpCam	0.67655499041538
-10.2579251926765	-14.6729693718259	CD326/EpCam	0.710067451102041
2.45250777351118	-21.4984763305144	CD326/EpCam	0.777966977819737
2.37819441567685	-18.209184448723	CD326/EpCam	0.742979612339304
-7.7810910237604	-10.613800297829	CD326/EpCam	0.600538877161389
6.52859055538459	-11.3009393363796	CD326/EpCam	0.669962834114307
-6.46610545108292	-13.9382300535152	CD326/EpCam	0.698010082942781
-7.07767135432127	-7.9039985481056	CD326/EpCam	0.58767509561815
9.01527691605113	-21.859305019397	CD326/EpCam	0.834002281872853
-6.95731802013444	-8.34454531120434	CD326/EpCam	0.663707605989973
-19.8517766348642	8.19402537197802	CD326/EpCam	0.649012356576428
7.48439664650026	-22.3671117896691	CD326/EpCam	0.71129268633344
7.29769753199566	-21.0774342183417	CD326/EpCam	0.843078578706093
-7.79850890619655	-16.5903491302058	CD326/EpCam	0.657956730892718
-8.11713888649453	-18.9247511753709	CD326/EpCam	0.758106662526676
-6.16879986263271	-8.13746779918299	CD326/EpCam	0.688460215986097
-0.352287308042917	-13.3158293899734	CD326/EpCam	0.620863695179731
-8.45647840250507	3.66745680401132	CD326/EpCam	0.613408540752187
-8.72030333501994	-12.6346321538536	CD326/EpCam	0.722397797684782
-9.84766296230066	-16.7787398487527	CD326/EpCam	0.673353314997745
-2.91124870849266	-12.8339150026573	CD326/EpCam	0.618480920799133
-3.84295695971082	-14.534463057222	CD326/EpCam	0.674263942298621
-4.40660139774796	-29.7075931424983	CD326/EpCam	0.853963999401258
-6.05396278885564	-21.4252949653506	CD326/EpCam	0.776939371709851
0.874344441329381	-19.4794553061284	CD326/EpCam	0.765832104066159
3.67571742964673	-20.7738779023	CD326/EpCam	0.81222300037909
7.53740576123262	-18.5744904562034	CD326/EpCam	0.81478904845492
-17.9797469741868	6.29182661911432	CD326/EpCam	0.694410399191311
-10.6770760577902	8.41871787300705	CD326/EpCam	0.581012662292585
-6.12523835037313	-12.0768724362215	CD326/EpCam	0.564946448003778
-2.30412057321901	-11.454794045419	CD326/EpCam	0.607074429194376
-4.35793157190921	-13.4577924924579	CD326/EpCam	0.638783491295217
-4.38971097540511	-25.884741235918	CD326/EpCam	0.738696818051534
5.43646726312272	-14.3452604218783	CD326/EpCam	0.80616225080604
-18.1913320265666	8.16213404365589	CD326/EpCam	0.601187965768402
-2.31518965576509	-20.9187544268109	CD326/EpCam	0.747906759377867
-0.765846951382008	-6.47604080645973	CD326/EpCam	0.598160248295177
-8.73981804627417	-10.0530197088732	CD326/EpCam	0.653060917137511
-1.82484672800973	-13.1037395600984	CD326/EpCam	0.611283962854214
6.0577185631821	-20.7407784946341	CD326/EpCam	0.733407024715559
6.56160991368365	-14.5619270242086	CD326/EpCam	0.960387896117945
3.62876479331926	-8.65488691816994	CD326/EpCam	0.688466483773955
2.93788136121349	-11.9776229627077	CD326/EpCam	0.664031821663285
-0.111961510172165	-11.4881739320649	CD326/EpCam	0.648954898548135
-1.87756310547024	-12.8140931338852	CD326/EpCam	0.687727548251278
-8.5048100337748	-20.7632055747233	CD326/EpCam	0.81142722021389
4.71926966110477	-23.7737930672384	CD326/EpCam	0.803918118920359
-7.23385525218309	6.27188126366761	CD326/EpCam	0.794280428470985
-6.9285949119522	-21.372460208556	CD326/EpCam	0.811855894802901
8.37858050571796	-25.3576034337859	CD326/EpCam	0.731141727594817
-2.92426490067595	-11.3865164587897	CD326/EpCam	0.628208207796563
-5.32795192807213	-9.52605104769221	CD326/EpCam	0.628616132918872
1.70653929922187	-21.8071357667657	CD326/EpCam	0.719330389714951
8.88653481792695	-23.2225372920714	CD326/EpCam	0.77697996838336
-3.1756842266126	-23.7752294224833	CD326/EpCam	0.904418247122933
-9.86895731231693	11.2440728130294	CD326/EpCam	0.593633687427575
-14.7212377159158	-16.5126726024787	CD326/EpCam	0.865988172624384
-3.50461989385176	-8.72565798512765	CD326/EpCam	0.589640261203702
-3.49854994636686	-17.0557985617477	CD326/EpCam	0.773549911916137
-0.457046355509529	-14.7983847434532	CD326/EpCam	0.650540958946922
-5.27875824904706	-11.0090631170761	CD326/EpCam	0.581477874717708
0.334499049477448	-14.8291725741385	CD326/EpCam	0.714269737140581
7.41329084382982	-28.6238658533223	CD326/EpCam	0.979426756249576
4.82130397250031	-20.489544611747	CD326/EpCam	0.883416341092858
-0.19128435464971	-23.1672595771178	CD326/EpCam	0.774686903211914
1.08930096808296	-26.9733989115546	CD326/EpCam	0.873886777629758
-2.6143642242245	-26.9433385668784	CD326/EpCam	0.84211881801436
-4.8397031354543	-14.326073854369	CD326/EpCam	0.69371603632438
0.0775340485562165	-8.1449063581424	CD326/EpCam	0.661641933127079
-5.43934490810442	-19.9829265270047	CD326/EpCam	0.664034335579071
-20.5448279486593	8.09718928064688	CD326/EpCam	0.71936731138034
-6.55491574444202	-12.309184133705	CD326/EpCam	0.663650814232342
-5.77980037457769	-9.25328442169278	CD326/EpCam	0.636501578461084
1.52973115192432	-15.1040315991701	CD326/EpCam	0.687047194985168
-2.15400520796613	4.1928339174245	CD326/EpCam	0.7062629999102
-3.50616318739577	-12.0353103157835	CD326/EpCam	0.654141148453067
-5.11733667956821	-30.1585078850936	CD326/EpCam	0.663436101544435
7.37226310421786	-20.1172741172141	CD326/EpCam	0.733526520649504
-1.41644400176205	-19.4987955915166	CD326/EpCam	0.798139463171968
3.78950020359632	-18.0820355395204	CD326/EpCam	0.701860527915968
-9.82757261595463	-24.1230345857898	CD326/EpCam	0.844421648800397
-4.84216440179702	-8.71482472795936	CD326/EpCam	0.612915782731276
-7.93824668587324	-21.0622978077322	CD326/EpCam	0.869892623384723
-18.4439192843917	9.10144361762987	CD326/EpCam	0.595639960780212
5.43706032176452	-24.5039038709748	CD326/EpCam	0.831673642267341
2.00992395929738	-18.7319955074951	CD326/EpCam	0.659010163292139
-4.41554147812263	-29.3446155743149	CD326/EpCam	0.876660898980691
-0.240797315376943	-19.9554676616122	CD326/EpCam	0.702624151093973
-0.887697869925892	-12.5384640842644	CD326/EpCam	0.728063882527202
4.44439674090903	-24.0252037357059	CD326/EpCam	0.830075899734692
-3.21054860212727	-9.06960698705769	CD326/EpCam	0.578632869363251
0.538958793446525	-16.7759774004767	CD326/EpCam	0.725731982248937
-7.50888267758465	-15.9535316838656	CD326/EpCam	0.627410749824408
-7.20772001836268	-10.7396238072648	CD326/EpCam	0.581023152265219
-18.6097052296654	6.7351964146394	CD326/EpCam	0.51343003337227
-1.03418312005094	-12.5010801908269	CD326/EpCam	0.641059883851465
-4.43109758536737	-29.020776906867	CD326/EpCam	0.690134330759167
3.82975887339018	-5.6990106151453	CD326/EpCam	0.636761799148098
-2.14890736378343	-15.0506406780411	CD326/EpCam	0.777945700821324
-1.33941971292615	-8.82545396979879	CD326/EpCam	0.625409893173475
-5.39443928888173	-27.7398764124368	CD326/EpCam	0.743444447398514
3.74183643706615	-22.5982726045479	CD326/EpCam	0.792603837803707
0.289229247415609	-13.8429976624092	CD326/EpCam	0.688158669691218
3.64646048306705	-12.1395573836761	CD326/EpCam	0.611989929776495
3.56573563780689	-9.24809213362455	CD326/EpCam	0.756187440684764
-11.0208512635734	-15.0794842612142	CD326/EpCam	0.711647238085437
5.76235122037858	-23.7699651845557	CD326/EpCam	0.736391719905483
-3.80020104195111	-28.7331648536716	CD326/EpCam	0.863983580787152
-9.71964037595423	-18.4803241175914	CD326/EpCam	0.84295988106927
-4.89675276186472	-23.8599988541913	CD326/EpCam	0.791068871906932
-4.44459443706038	-9.69146413711939	CD326/EpCam	0.599741087863101
6.92228676019001	-20.587927827444	CD326/EpCam	0.72491354582466
1.33040817627821	-15.978570109172	CD326/EpCam	0.688368184827647
4.68576098153394	-16.6479752853525	CD326/EpCam	0.767885452849644
-3.92794565517471	-17.6325652656384	CD326/EpCam	0.729840252810205
-11.2493596141364	-19.8820394216226	CD326/EpCam	0.836426300645246
2.94039999329411	-23.7874801695866	CD326/EpCam	0.872349579986151
-8.9223574891149	-14.4610219183597	CD326/EpCam	0.62022706584694
-0.309364700881904	-8.22810734562782	CD326/EpCam	0.548181081730059
-0.911739976123692	-14.5563442093607	CD326/EpCam	0.795660358205173
-3.95284693693391	-12.9090962807005	CD326/EpCam	0.66042364133411
5.89885080905211	-16.5009837340282	CD326/EpCam	0.749127562255329
-4.45052448395642	-22.0221859969054	CD326/EpCam	0.819331192549586
3.82039008478236	-23.6442598085475	CD326/EpCam	0.779929504132663
4.66387937639632	-22.8119837567279	CD326/EpCam	0.720574017039212
-6.460804109594	-15.6009947496301	CD326/EpCam	0.70949174388584
-7.78287560587134	-25.3565248161071	CD326/EpCam	0.775490476722593
4.25553834780904	-16.7255819379017	CD326/EpCam	0.8070682457794
-8.64622789498532	-11.7353660059488	CD326/EpCam	0.621007589026833
1.62312716552039	-16.0013745985832	CD326/EpCam	0.678137615757555
-0.892056024921954	-9.99159719196181	CD326/EpCam	0.637350102251788
6.40329628602384	-13.7777698227332	CD326/EpCam	0.769066456589175
-5.08498022581504	-24.0898042711108	CD326/EpCam	0.91921536807335
-11.4120134031537	-22.7191283806653	CD326/EpCam	0.873387931317318
-7.94054730461583	-10.406443612147	CD326/EpCam	0.599300581839492
-8.65993585725241	-11.508716810555	CD326/EpCam	0.64499876114044
-9.46247652499752	-12.3570984640355	CD326/EpCam	0.739307314121473
-16.8346718814441	10.2516453449899	CD326/EpCam	0.755343971104562
8.27034707239364	-23.9857569665559	CD326/EpCam	0.764404179106088
3.49637297930393	-25.2331534369564	CD326/EpCam	0.8923333361404
-4.0327259022852	-13.7072321723212	CD326/EpCam	0.660639758113899
-4.38206399829819	-20.1094535166318	CD326/EpCam	0.79267670368276
6.9799852131762	-13.647473875728	CD326/EpCam	0.83087048298754
3.25814678229721	-13.9611411626132	CD326/EpCam	0.656208579106253
-4.9152674192781	-23.1489338600646	CD326/EpCam	0.802832893963346
-9.33529331891168	-17.8766275290454	CD326/EpCam	0.685459697935007
-7.7481033802708	-10.0121015248862	CD326/EpCam	0.571059550868841
-7.69563314062009	-17.2103202899488	CD326/EpCam	0.702076518136501
-5.01644552533416	-20.4971737365778	CD326/EpCam	0.795459672255374
-5.40788814465231	-13.6727801191549	CD326/EpCam	0.671903539130661
-5.83241595115095	-14.8331537350379	CD326/EpCam	0.743745662935754
0.0709448603049925	-21.2810004248948	CD326/EpCam	0.679929286506148
0.613996584212672	-12.8177165434072	CD326/EpCam	0.57821081117993
0.342630931276017	-16.1226338324068	CD326/EpCam	0.662437779187867
5.53491043727323	-20.4989702549511	CD326/EpCam	0.693538164487001
-8.82996881559252	-24.6593133192621	CD326/EpCam	0.827092814145899
-4.62605576705487	-11.0598858892475	CD326/EpCam	0.595421008746103
7.83061128109502	-19.7582634955862	CD326/EpCam	0.679130706558115
-7.33945026124689	-16.0063887853728	CD326/EpCam	0.694319558250782
-8.30296676944816	-22.6672218523861	CD326/EpCam	0.717570687919468
-0.678319356812561	-14.0261908526209	CD326/EpCam	0.67357258400056
5.78777664813745	-28.4084888563876	CD326/EpCam	0.968040679383664
-20.0037007359908	7.51262498565938	CD326/EpCam	0.476368240901546
-11.3170813671407	-22.7201986758894	CD326/EpCam	0.76586855119158
0.0474669392127921	-8.20583409042859	CD326/EpCam	0.574274791957358
6.23882845768519	-13.5487617448836	CD326/EpCam	0.718942696832333
-2.88163476575499	-8.79839592376007	CD326/EpCam	0.590714563967768
-9.09096615183849	-14.1099436696744	CD326/EpCam	0.68852232159841
0.0913738962131497	-11.9855436372143	CD326/EpCam	0.580451653835412
8.74810763828001	-16.2810784181602	CD326/EpCam	0.721970941916664
1.59915832546921	-16.3196502538505	CD326/EpCam	0.70244665447125
1.81500403554807	-13.9500486600192	CD326/EpCam	0.696353029837553
-0.880526791267878	-9.832915433019	CD326/EpCam	0.595658951201554
5.99869063375656	-26.5770776927999	CD326/EpCam	0.740384944655929
-2.66177219187221	-11.1282110080203	CD326/EpCam	0.591786321029678
0.81174346125766	-13.0365393931798	CD326/EpCam	0.638823822208772
-7.65978025016495	-20.7099680438226	CD326/EpCam	0.933131033844657
3.00082052313956	-18.9997531305006	CD326/EpCam	0.72665147693392
1.91510068345827	-24.141885552379	CD326/EpCam	0.940533295539953
-4.00851337190415	-23.8663621779249	CD326/EpCam	0.821948580122371
0.104555463912138	-12.6050610761451	CD326/EpCam	0.67233610862238
-17.2853441671665	8.71243058395867	CD326/EpCam	0.358585489042048
-0.793442884849632	-16.7108555096608	CD326/EpCam	0.67732771049224
2.68717075721009	-14.590428005252	CD326/EpCam	0.723040249259406
-3.27262942672207	-19.5881050097696	CD326/EpCam	0.727100931411652
3.44345173259248	-26.6377472039283	CD326/EpCam	0.746795593796999
3.10157014551689	-24.2380099077908	CD326/EpCam	0.769059945440936
6.26537014778202	-21.464786963842	CD326/EpCam	0.729742691580061
-3.57249226845181	-17.0975216502928	CD326/EpCam	0.851299901014648
-5.89109973411934	-13.9596381507948	CD326/EpCam	0.677775801549992
6.73388410739465	-25.21534041854	CD326/EpCam	0.859123108632688
2.88141779940108	-26.414786850875	CD326/EpCam	0.881901402324657
4.40012803406908	-24.6058572768418	CD326/EpCam	0.852497181151188
6.92197808146032	-19.1858443226544	CD326/EpCam	0.702314416904643
3.31070513608531	-9.15274151138404	CD326/EpCam	0.638654283179611
8.24859195736005	-22.7906558746777	CD326/EpCam	0.77588608673713
7.18164508354142	-16.4149948398948	CD326/EpCam	0.702571025440013
6.14220936549358	-19.4173189633786	CD326/EpCam	0.671665119047579
3.88225184182775	-13.0812519734182	CD326/EpCam	0.739963502496961
-0.777453382017986	-14.5770004736478	CD326/EpCam	0.76037828513856
0.0334977431950434	-12.0579868970664	CD326/EpCam	0.669074752148217
1.08280984285557	-16.355021765005	CD326/EpCam	0.732534135261574
-11.5341521633354	-19.0394296997112	CD326/EpCam	0.771680136397232
4.39555474924339	-22.6843921603137	CD326/EpCam	0.7579940006388
-6.64464601802895	-11.445483263748	CD326/EpCam	0.61596935563563
-5.52463951582399	-11.0543373553662	CD326/EpCam	0.578975243195923
-4.92689643254714	-14.8676781588944	CD326/EpCam	0.688072967475847
8.78558824024543	-23.8881279187221	CD326/EpCam	0.731935427969731
-11.9394964651945	-26.9215182877274	CD326/EpCam	0.759467091577186
7.45856150426251	-16.4906502743253	CD326/EpCam	0.732442367155656
4.80468926664684	-27.526262523604	CD326/EpCam	0.980927287395269
-10.0863741276498	8.02232304702557	CD326/EpCam	0.596523495062793
-20.8566843018242	7.98855102247292	CD326/EpCam	0.686577332741116
-11.9876789020431	-16.8919128980496	CD326/EpCam	0.743299824943974
-3.65164666302152	-8.68634888503227	CD326/EpCam	0.568716988747749
-8.07988096194508	-13.7347546530617	CD326/EpCam	0.672915430377649
-0.533590304866087	-9.66826386152957	CD326/EpCam	0.65555879954694
-19.7559503488574	6.00466185862712	CD326/EpCam	0.772102432848772
10.4187809818654	-25.1910563267782	CD326/EpCam	0.773496002481671
0.162390903732073	-21.8517373162029	CD326/EpCam	0.725906082850579
-3.89633312726371	-16.3751891477109	CD326/EpCam	0.724187627482392
2.60775231765821	-16.5759142461473	CD326/EpCam	0.689884337898661
-3.43185640988627	-21.107994227198	CD326/EpCam	0.766026692554202
3.65161950880773	-12.1947489468703	CD326/EpCam	0.66915252290684
-7.18507416488192	-17.8046962421114	CD326/EpCam	0.742990354666358
1.12414555956345	-22.5873307607174	CD326/EpCam	0.802310723678521
-18.1446086099009	9.55637097780569	CD326/EpCam	0.587787465459596
4.38791118332516	-26.9933899221997	CD326/EpCam	0.943869156041539
0.654784400851487	-22.8739364083155	CD326/EpCam	0.654954135434387
-0.47540345409073	-7.29580076985853	CD326/EpCam	0.551254673396324
0.906024702714426	-8.04513247422532	CD326/EpCam	0.644386700817162
-6.78005366095124	-11.3823301374823	CD326/EpCam	0.59329335536156
4.13029095602781	-26.818013267273	CD326/EpCam	0.881083076932121
3.38068054755185	-25.5202523290216	CD326/EpCam	0.801936461267019
-3.4442805319518	-16.7162757558856	CD326/EpCam	0.700381146869019
-9.32460190654442	-18.8047350429223	CD326/EpCam	0.806939922429811
2.62910014004917	-8.7905208992549	CD326/EpCam	0.639576911948819
-4.63725325991293	-15.6382014771235	CD326/EpCam	0.640795510886943
-8.65235517906949	-14.1108982533546	CD326/EpCam	0.728121770056823
-1.04833440144025	-8.00967871177578	CD326/EpCam	0.550196258161345
-2.46064913449271	-23.4903506821409	CD326/EpCam	0.747048834255476
-8.71717379490637	-10.5153712323922	CD326/EpCam	0.644781320740678
-9.81549551324619	-16.8055284487663	CD326/EpCam	0.699777732819552
-2.3677999157194	-11.0257095107192	CD326/EpCam	0.655455391885837
3.32390608782372	-9.05289505484455	CD326/EpCam	0.698743496904173
-3.35323826819983	-10.2733139219587	CD326/EpCam	0.63321306055126
-9.98578155723975	11.2105755391334	CD326/EpCam	0.633062968142087
-12.8955306922041	10.2635747805137	CD326/EpCam	0.617439534068775
-3.08640607029602	-8.72182676334893	CD326/EpCam	0.583046017838992
7.18199717450608	-13.857075640755	CD326/EpCam	0.731533588243875
-1.72229405561184	-28.1621512924438	CD326/EpCam	0.729583953040729
-11.0338414781066	-13.9700313271118	CD326/EpCam	0.646801915854854
0.516582375460467	-18.1828823129921	CD326/EpCam	0.797487143081333
-8.37659187578902	-27.5300971048557	CD326/EpCam	0.768448474644078
-5.70924666018644	-9.6151172958065	CD326/EpCam	0.576352627611314
-8.75312792586986	-11.7330557956131	CD326/EpCam	0.629680427216238
2.3136228675668	-14.6383834366794	CD326/EpCam	0.695282499549389
4.33828656953367	-28.5019241299521	CD326/EpCam	0.99782518650297
-3.73302687256654	-15.7570396298009	CD326/EpCam	0.782583004514156
-5.05829321263985	-13.9332930379361	CD326/EpCam	0.744646732200678
-2.01872044910359	-13.5915622005181	CD326/EpCam	0.679882039945277
-12.2487401260772	-23.6687106634684	CD326/EpCam	0.931212180276478
-1.69648440906626	-9.19355589320904	CD326/EpCam	0.596719204397862
-10.2811869036027	9.39089179670999	CD326/EpCam	0.321602022382287
-7.92973155183175	-9.07155176207446	CD326/EpCam	0.623840698282652
-1.09752833752073	-13.104545629749	CD326/EpCam	0.641650961327087
-4.22401166298982	-10.5635853708911	CD326/EpCam	0.622497874866107
-20.2659714849665	6.7773874677355	CD326/EpCam	0.706460715307179
-4.63448577503728	-29.3075877974646	CD326/EpCam	0.746010242218628
5.71602354960467	-26.5843091310695	CD326/EpCam	0.783314797173071
-0.502638975068145	-6.1424769652558	CD326/EpCam	0.64418904033521
-3.84675183143856	-9.35603611541429	CD326/EpCam	0.612406175457157
4.59208183053644	-25.1072799733135	CD326/EpCam	0.855638535465437
4.89029248936432	-13.1045021638771	CD326/EpCam	0.773409698235045
-2.67947025425196	-8.57696533895888	CD326/EpCam	0.565381694550195
4.22587096954238	-14.4149682519253	CD326/EpCam	0.818362886487792
-4.97541891406013	-12.0085077564268	CD326/EpCam	0.676204135808176
4.18594462534145	-12.3482770854463	CD326/EpCam	0.715644186958046
-7.05985470312747	-9.94809674166203	CD326/EpCam	0.645626143281151
3.76392406271624	-17.1253336132157	CD326/EpCam	0.721356160108123
7.71170208056962	-13.4825944116925	CD326/EpCam	0.87240505330577
-11.430317661182	-17.690902523272	CD326/EpCam	0.804467378381727
7.35423021882894	-22.729342768379	CD326/EpCam	0.893329687481469
5.0311197890279	-12.0422045388646	CD326/EpCam	0.69116601158877
-3.95842116407992	-24.249326216151	CD326/EpCam	0.834814140834018
-5.41102978821309	-12.1014327447263	CD326/EpCam	0.630718101162558
-1.42637862018653	-11.4168811212581	CD326/EpCam	0.611910570410228
-0.413743338227079	-13.3126877455171	CD326/EpCam	0.678267930278774
6.56701241951473	-19.4030591826177	CD326/EpCam	0.624850541247683
-2.76405995611744	-18.6008903586695	CD326/EpCam	0.803079923432929
-0.649154178779478	-26.3466691878843	CD326/EpCam	0.900591992622651
-4.65491560689177	-16.0506404272649	CD326/EpCam	0.666226188007693
0.631215460786577	-21.1444014967752	CD326/EpCam	0.733958034384162
-7.41717727217194	-10.2910064941746	CD326/EpCam	0.628814022758577
-5.11922587951863	-9.83017108253068	CD326/EpCam	0.615818127097569
6.0148751482272	-13.7727289285919	CD326/EpCam	0.730601677244471
-2.12044828768337	-8.99855456614159	CD326/EpCam	0.64901121279766
3.6980077979373	-18.5385737717294	CD326/EpCam	0.752582940531057
5.31443739499398	-18.039779572945	CD326/EpCam	0.779763470096642
5.47966399648462	-19.7801083938428	CD326/EpCam	0.745418637718069
5.77443282127353	-15.3902648470279	CD326/EpCam	0.757093548528493
6.90199525895	-18.3172448451131	CD326/EpCam	0.686816732215844
-0.0749512794816222	-9.75557770149978	CD326/EpCam	0.566002191735552
-4.58785531627291	1.44821618170309	CD326/EpCam	0.500694003033435
-11.4647942607899	-18.7534612948686	CD326/EpCam	0.860637152381363
5.31112617330515	-17.2062694994881	CD326/EpCam	0.758919165513031
5.30134340703285	-18.470383025023	CD326/EpCam	0.83814727674024
-9.73359206486988	-15.8725602482992	CD326/EpCam	0.637969263272924
-3.43101868653011	-12.9910044661943	CD326/EpCam	0.658000323727773
-4.24500210896176	-21.3381940327214	CD326/EpCam	0.885269986288233
3.7718735604968	-21.0108661939021	CD326/EpCam	0.727385803216882
-2.02003821910314	-11.8019353046156	CD326/EpCam	0.60953514594009
0.0287262245565844	-13.946578234783	CD326/EpCam	0.685813510212254
6.80895324358593	-19.0134221608031	CD326/EpCam	0.688870939343447
-2.87302873865948	-14.2512994649887	CD326/EpCam	0.697930985373676
-6.06586578163143	-20.831810627898	CD326/EpCam	0.715862766433776
-6.55349967418472	-11.8032194214582	CD326/EpCam	0.642477948755128
5.71685968662721	-17.614211223349	CD326/EpCam	0.733013643190186
-5.52514391292858	-19.1501965576785	CD326/EpCam	0.73970227186116
-5.76727163029518	-9.78950066302251	CD326/EpCam	0.636955242861245
-5.97661649383536	-12.150534399328	CD326/EpCam	0.646291170769544
-4.34850344468278	-13.9518359227413	CD326/EpCam	0.72881192165654
-2.58122464815774	-13.3779764174544	CD326/EpCam	0.65318480640191
-7.97164820930503	-20.7227407148063	CD326/EpCam	0.765283129521236
-3.00619662911716	-19.8273123425278	CD326/EpCam	0.749419423333374
-0.195166306323401	-27.7735446020812	CD326/EpCam	0.778894028382469
-3.14903662524648	-13.7655348973566	CD326/EpCam	0.694705762815898
-10.2568981586397	-24.2091215477776	CD326/EpCam	0.834654848282143
3.67754063647495	-8.95412880292547	CD326/EpCam	0.706942970977309
7.3451113095012	-10.5095475357563	CD326/EpCam	0.812642680093549
5.45151803551102	-19.1036524870665	CD326/EpCam	0.779597745660843
-4.30639321541842	-7.37404355389032	CD326/EpCam	0.596935727462383
-5.87277615076321	-26.1598357115369	CD326/EpCam	0.770727348221404
3.63116705220342	-18.5506349959844	CD326/EpCam	0.677890538504992
3.77893259775113	-15.9806883753011	CD326/EpCam	0.690516476565029
2.40141236029896	-21.046920878874	CD326/EpCam	0.814373153072697
-4.91984669162864	-10.2609806471982	CD326/EpCam	0.618603412680178
1.20212824578343	-19.2100428813165	CD326/EpCam	0.673270300402465
-0.300492081736215	-10.418047297987	CD326/EpCam	0.576280642840373
-3.9724694808403	-25.3315398365707	CD326/EpCam	0.794842722368118
4.26463385251107	-25.314140249227	CD326/EpCam	0.830816923938792
4.07013349325514	-22.3090768880715	CD326/EpCam	0.750185296817669
-7.84024863237442	-24.5210467534238	CD326/EpCam	0.691699363652181
-4.2123545578251	-9.43565982393052	CD326/EpCam	0.547495741039539
3.66409762360361	-12.4702730986042	CD326/EpCam	0.655171580072637
-1.22606213903013	-6.22964396642647	CD326/EpCam	0.630334389628555
-8.71811486059578	-11.7113139523543	CD326/EpCam	0.685179302766603
-4.89338834398446	-9.68480052678102	CD326/EpCam	0.626860267526234
1.63339619880677	-23.4041894309397	CD326/EpCam	0.851837742950169
-9.29968909781855	-14.3996005957527	CD326/EpCam	0.750324606763206
2.33634070784797	-19.9568197620058	CD326/EpCam	0.828011424140115
-11.7004345325552	-17.9388577664459	CD326/EpCam	0.760113112371979
0.649889023739359	-23.4986817246644	CD326/EpCam	0.71680716375156
-3.48606399677725	-12.0880620296677	CD326/EpCam	0.687935728452855
-1.99493974480365	-11.5568225493327	CD326/EpCam	0.589398074769122
-4.7003330475493	-10.6104849540141	CD326/EpCam	0.60681146534164
-10.4975343506813	-12.5008307678495	CD326/EpCam	0.600916099498801
-7.39983807488215	-12.2268466045253	CD326/EpCam	0.689870021072292
-4.29336198209716	-8.99864737507229	CD326/EpCam	0.592931271669173
-4.96231604076104	-20.722087689824	CD326/EpCam	0.808010021977329
4.25625514372083	-13.6796448907821	CD326/EpCam	0.726328607755141
-6.36589834593017	-12.5504148069377	CD326/EpCam	0.614737556902614
0.18947628790756	-24.3765797259338	CD326/EpCam	0.769721401386864
-0.354536004998228	-8.9257065868722	CD326/EpCam	0.645558888069491
4.48933133436673	-21.3622471032017	CD326/EpCam	0.776115170641572
-17.931390750208	7.61713690629184	CD326/EpCam	0.607257476993387
-1.98447866750039	-18.0755596692332	CD326/EpCam	0.702728242162394
4.09308011897002	-23.7185213247474	CD326/EpCam	0.741192015471076
-16.6774086410166	8.79955048983524	CD326/EpCam	0.502712244788083
-4.75045473773351	-11.7197506044618	CD326/EpCam	0.621908732698949
-9.43186340737233	-13.8512143382628	CD326/EpCam	0.638487406898295
-1.49912262400153	-17.6534708580015	CD326/EpCam	0.771836553012366
-4.22384551145787	-28.9694351514004	CD326/EpCam	0.787817348084374
3.0540554746104	-20.3395261390802	CD326/EpCam	0.837764556810551
-1.6301153601057	-27.9396370552784	CD326/EpCam	0.76641216664337
-5.00415426895784	-15.0361534703723	CD326/EpCam	0.67827568598999
6.55766997364978	-25.7984279053026	CD326/EpCam	0.776159018602117
5.10835455521963	-17.5606412000272	CD326/EpCam	0.81426275528756
6.68234265477825	-20.442788137268	CD326/EpCam	0.697031940945643
-2.35637438695356	-12.0517378758156	CD326/EpCam	0.632188442999538
-8.91473630213633	4.31492325460375	CD326/EpCam	0.585474225503177
-2.93130835715374	-9.8834741216577	CD326/EpCam	0.604682834733949
0.593040783170237	-13.0087179531002	CD326/EpCam	0.649802860307177
-3.49333092562097	-28.2493916775968	CD326/EpCam	0.718219270202503
-0.656674468187627	0.0266799399077702	CD326/EpCam	0.778611665533996
-2.49539888014674	-14.2081867977714	CD326/EpCam	0.718447208015847
-4.3734745179346	-15.131393197431	CD326/EpCam	0.699893322842111
-5.3100168919417	-21.3007405410942	CD326/EpCam	0.786350411835594
-2.50310109100634	-9.84914099339954	CD326/EpCam	0.630257309520229
-4.72664648533161	-18.0882534788392	CD326/EpCam	0.675116207285408
-0.263551617817791	-12.8835964652268	CD326/EpCam	0.767149918706122
-5.98637382150185	-12.4063840481511	CD326/EpCam	0.657136503790275
4.50892668509701	-17.4163015520251	CD326/EpCam	0.742506724355988
2.55618687626355	-15.1621386722834	CD326/EpCam	0.621788379050431
4.47150617528377	-15.6983730854738	CD326/EpCam	0.689388527509818
3.28962577559732	-18.3035191287472	CD326/EpCam	0.726907592355698
-7.70750421380929	-11.9009220464237	CD326/EpCam	0.635372817396974
1.29989442635439	-23.1324328587824	CD326/EpCam	0.726020372158115
-6.85733136650431	-8.48935445490325	CD326/EpCam	0.598038218580071
8.21982607236154	-22.0837016228882	CD326/EpCam	0.780777040432236
5.78492645159808	-20.7283200377509	CD326/EpCam	0.691045082157825
-2.55423521085209	-24.8002017051909	CD326/EpCam	0.760722397448161
-5.58945177417295	-13.5742212777273	CD326/EpCam	0.718178624867657
0.912069660874637	-22.6707973845092	CD326/EpCam	0.785255594673783
-6.51603564547263	-17.2546009762787	CD326/EpCam	0.640987509266573
-5.23295849438	-8.5076008193093	CD326/EpCam	0.711746997151032
-18.364927969638	9.7945161050263	CD326/EpCam	0.54027527441306
-5.11941593707162	-20.8674919160059	CD326/EpCam	0.805032926297851
-9.66265268870354	-9.82585530889036	CD326/EpCam	0.638514849793645
-18.8040760054411	6.38379700415743	CD326/EpCam	0.557513852848917
-0.28091389243754	2.87818467760598	CD326/EpCam	0.620809406129718
7.19441508449733	-21.0707885393299	CD326/EpCam	0.828812332878853
-11.0137537166067	9.5357825154931	CD326/EpCam	0.783677786185873
-1.17231948944168	-11.4975806331152	CD326/EpCam	0.703756080202997
-18.6214736273391	10.6220915353431	CD326/EpCam	0.747252561315968
6.60114126220052	-24.4575401556564	CD326/EpCam	0.772884290926545
-0.339579374361722	-18.2197665546501	CD326/EpCam	0.781064396971159
8.77757207372636	-23.6994525164714	CD326/EpCam	0.897391083778815
-2.15807550873056	-10.7266591076862	CD326/EpCam	0.590114843727582
3.44302591742073	-24.6364678115508	CD326/EpCam	0.781227711683768
-3.18003729874265	-16.8962020715626	CD326/EpCam	0.75338414378839
-4.77451810184628	-14.7405737744338	CD326/EpCam	0.700326212862592
6.01409988138765	-16.4271853835594	CD326/EpCam	0.81335491109973
-3.78040864134029	-13.4862586634558	CD326/EpCam	0.606007777239062
1.10599704903644	-15.5650112744559	CD326/EpCam	0.684886888855906
4.4659096581362	-16.3730630972343	CD326/EpCam	0.701281682440629
-2.55661423082751	-12.3093310847261	CD326/EpCam	0.674053514624767
-4.40457037868647	-7.30220554608548	CD326/EpCam	0.674540012519174
-9.6830602328291	-16.6115296899908	CD326/EpCam	0.697886689789965
-4.38339397986608	-20.7474691254243	CD326/EpCam	0.753193559570154
-8.4154836038422	-16.9912462834458	CD326/EpCam	0.678524519391976
-9.6066912226166	-15.6039912684726	CD326/EpCam	0.70088837681054
3.02989517341533	-16.0267567011257	CD326/EpCam	0.702895801977988
5.11104158326079	-19.2456504356704	CD326/EpCam	0.72122157480086
-9.24282494614425	-20.4312790919835	CD326/EpCam	0.851021349292362
-10.7023985638589	-23.4878070224973	CD326/EpCam	0.811517515195989
1.01355984247172	-24.2992435655365	CD326/EpCam	0.704507273189087
-13.4189426385135	-22.378240872146	CD326/EpCam	0.836426877847267
-7.58809179291665	-13.7900328898307	CD326/EpCam	0.668273353032573
5.13204489788925	-26.2593272641568	CD326/EpCam	0.839827272041729
-8.51632955957051	10.2646558560262	CD326/EpCam	0.539341345088716
-0.0215447147309841	-15.7499914117309	CD326/EpCam	0.721096594122579
-4.26123418785141	-9.84317863348956	CD326/EpCam	0.623365396770414
-3.31131578208029	-12.917373171105	CD326/EpCam	0.642812625827439
-3.79319122471087	-19.2779672674173	CD326/EpCam	0.732031658909032
-2.15285235603851	-22.2443309772875	CD326/EpCam	0.88989012653827
-9.4924032586755	-14.4730920661482	CD326/EpCam	0.69035041574492
5.41451182138004	-22.0233935419288	CD326/EpCam	0.840223306225805
4.9860297498262	-27.071245026411	CD326/EpCam	0.832542838845248
1.63009076291242	-18.0756397030282	CD326/EpCam	0.76687750582289
5.92908698539003	-25.5858093735622	CD326/EpCam	0.774484346322392
-0.668167651013279	-11.9785447875816	CD326/EpCam	0.607083706783292
-0.233560855035948	-11.0730147032975	CD326/EpCam	0.67519664783395
-5.08749918658477	-12.2141176002915	CD326/EpCam	0.656819276263312
-1.51898929573312	-15.8189662093198	CD326/EpCam	0.687887418873672
-3.70997526066007	-13.5600578923282	CD326/EpCam	0.707312111884281
4.65388315940084	-24.1597319096775	CD326/EpCam	0.816587345952383
-9.53138174456166	-21.1930834848715	CD326/EpCam	0.951775199137758
7.73413741954171	-21.3961686493793	CD326/EpCam	0.758055176582316
-8.76447921277991	-14.0723735677084	CD326/EpCam	0.649052854766784
4.64337250954847	-25.0345304991241	CD326/EpCam	0.802486923748073
7.0544974894982	-12.490710933186	CD326/EpCam	0.897570147733467
4.31655963855867	-9.49450024678984	CD326/EpCam	0.69308314412951
-0.791649978524001	-7.94484838928561	CD326/EpCam	0.545876280612427
4.60310815996309	-19.141881004825	CD326/EpCam	0.77721484970843
-2.85565270687737	-10.2862468649326	CD326/EpCam	0.632598441597565
4.56800261507442	-14.9004887641001	CD326/EpCam	0.693456915410052
5.24878455976109	-18.287802697049	CD326/EpCam	0.831047443163924
0.992196322906794	-10.7394186298518	CD326/EpCam	0.636064165136894
0.708425476186929	-8.72969035770878	CD326/EpCam	0.60384656213531
-9.78688469743032	-14.1795796584926	CD326/EpCam	0.757661651303477
6.63784128363171	-17.7856134851712	CD326/EpCam	0.801680605684244
-3.66709660824678	-15.0792230193092	CD326/EpCam	0.701061351419186
7.672931134102	-17.2662697407362	CD326/EpCam	0.803403097955243
-2.55692386057682	-13.437395168901	CD326/EpCam	0.62763926125612
-9.37028810397497	-11.0655241032919	CD326/EpCam	0.624456790422616
-5.01857617021817	-20.7908963287432	CD326/EpCam	0.775044802529234
-7.02867281394833	-19.9724462873175	CD326/EpCam	0.780714166876141
-1.01745607033465	-6.31724911891328	CD326/EpCam	0.63936333536159
-6.51793930437039	-16.5955006153788	CD326/EpCam	0.701539769746035
0.874757266098922	-15.6168662347751	CD326/EpCam	0.715874355089912
-0.256918139453053	-27.2367717946568	CD326/EpCam	0.866297301981482
-8.03542509420634	-10.3951083871819	CD326/EpCam	0.635077782831048
-17.2918000668522	9.4755587069994	CD326/EpCam	0.550291881335725
4.38615712128987	-17.9626973411942	CD326/EpCam	0.718909459334805
-4.08246021449992	-10.5868786295237	CD326/EpCam	0.621873679201915
-5.50205660740367	-14.6833459077109	CD326/EpCam	0.729227615313958
-8.15538638857484	-16.7231136526632	CD326/EpCam	0.783351581218815
-6.58305690756622	-24.366853778047	CD326/EpCam	0.712590799859792
4.58501943012391	-23.8660795681346	CD326/EpCam	0.787279916905225
-2.90883849209216	-22.9929220869103	CD326/EpCam	0.802127744912206
-4.0311857776949	-9.24395746790837	CD326/EpCam	0.576369537624369
0.120247358272933	-15.6930955561023	CD326/EpCam	0.663671352528318
-2.16148547949505	-14.5201340394673	CD326/EpCam	0.706915441536309
-1.9605410516905	-8.41299375777158	CD326/EpCam	0.681987207888053
-8.98104379441398	-13.5574630265536	CD326/EpCam	0.699464993273804
-0.254933899103373	-9.42532494271924	CD326/EpCam	0.687832614962524
-0.786750153948881	1.06324303146872	CD326/EpCam	0.744420947582228
-3.29187166772279	-11.6741688053828	CD326/EpCam	0.602487334955537
-20.4764625390628	7.27676997692283	CD326/EpCam	0.669008128210809
0.150820995633645	-10.6893721472623	CD326/EpCam	0.543577046513515
-1.51263149692977	-13.7941914848285	CD326/EpCam	0.703820190262689
-9.22379174258421	-11.7046815570269	CD326/EpCam	0.696217934262552
-0.824520685028987	-15.510926121772	CD326/EpCam	0.681396488882895
6.04701882674391	-19.093436791791	CD326/EpCam	0.715858761332128
6.52282112723429	-19.0671696327462	CD326/EpCam	0.688816601117452
2.20575604826118	-11.3568503151385	CD326/EpCam	0.69667497343805
-3.23426673433245	-19.1408053230649	CD326/EpCam	0.671933863882985
4.44512608045572	-9.73979923216733	CD326/EpCam	0.732166105394579
5.20567144705944	-19.2373034578961	CD326/EpCam	0.751794579998394
-4.23252339069209	-8.84493830230064	CD326/EpCam	0.575899845859062
-5.28940132891145	-32.2473068652803	CD326/EpCam	0.933490118592703
4.53378718156287	-24.6497107913192	CD326/EpCam	0.789408788616123
-2.46304354773735	-28.5803650366518	CD326/EpCam	0.836019493595123
9.31372547577524	-23.8944032609632	CD326/EpCam	0.94377449693503
1.19066523734275	-16.9598544422425	CD326/EpCam	0.789578088114145
8.17013975966459	-24.920202503929	CD326/EpCam	0.79641128654176
2.29265453741502	-15.0993750626625	CD326/EpCam	0.691589773414814
-7.77619903250923	-27.2549197781426	CD326/EpCam	0.807134909678565
-0.0693916270117385	-18.5665818669242	CD326/EpCam	0.726002833786845
-3.13664223249315	-12.8805528803133	CD326/EpCam	0.705362058421251
6.5216903313523	-11.3319592001366	CD326/EpCam	0.690435028223649
3.14676157062395	-13.0172159042666	CD326/EpCam	0.684435448248359
-11.7262641913081	-18.4107877671517	CD326/EpCam	0.75379319046035
-1.56580243048073	3.78453704257462	CD326/EpCam	0.562703197630751
3.11754086007359	-25.04474305084	CD326/EpCam	0.845689957135563
5.5814703694478	-26.3843839030147	CD326/EpCam	0.781077019717756
-7.45692769377163	-15.7138801587344	CD326/EpCam	0.658623155232907
-10.0505694504343	-11.7703845027431	CD326/EpCam	0.63736452174572
-0.646488198510432	-0.792708467866703	CD326/EpCam	0.639558969076647
-2.23315222368199	-12.3251729718581	CD326/EpCam	0.648898101160272
-2.8863462127388	-13.9907362374476	CD326/EpCam	0.689876706308815
-0.34415026018888	-10.8008988687876	CD326/EpCam	0.620070543293864
5.19050648251759	4.18622652011349	CD326/EpCam	0.616302751707207
-11.5845287006702	-19.2753662522752	CD326/EpCam	0.806521567360922
-2.74097681722056	-9.72719827004537	CD326/EpCam	0.626008942637582
-17.0721904676567	9.59465378699314	CD326/EpCam	0.272014473191814
-8.24555791931073	-20.0790518789335	CD326/EpCam	0.817333230286226
-1.94392350967172	-23.7274679562438	CD326/EpCam	0.78406469517092
3.61825170767022	-18.7955116318878	CD326/EpCam	0.750211203585733
-1.05773662596803	-17.3688633469249	CD326/EpCam	0.734251948139696
-5.90037978868399	-9.32888683112393	CD326/EpCam	0.590300936496149
-4.08497863355744	-13.089140049274	CD326/EpCam	0.657414857457474
0.741811342473255	-18.0502463472658	CD326/EpCam	0.799896606710098
-7.21012802095277	-11.8574042804881	CD326/EpCam	0.715631446109651
1.90300556663009	-7.64452176439812	CD326/EpCam	0.626722907746038
6.12873736496521	-13.5129689150643	CD326/EpCam	0.686156875196387
0.392766585948182	-9.12878396480613	CD326/EpCam	0.634575839568993
-8.87658704952651	-24.8977569450475	CD326/EpCam	0.910605236423041
-0.226435463348182	-23.2893871190497	CD326/EpCam	0.807740154604384
-4.92097521177331	-15.2962733269843	CD326/EpCam	0.690411232422049
0.767244999636949	-16.1856977574381	CD326/EpCam	0.713445058486325
1.2758980470044	-7.97829160904782	CD326/EpCam	0.673570736969951
6.42480557956319	-15.6085280153953	CD326/EpCam	0.876987256998143
-12.3706457917322	-19.0602810729064	CD326/EpCam	0.70039322721897
-3.48993594034771	-23.4350547494742	CD326/EpCam	0.762287924595781
4.6151140021007	-17.8595156220983	CD326/EpCam	0.764040515022881
-4.70855324751876	-12.474433897427	CD326/EpCam	0.69833676096644
3.30086448619884	-15.9223421881237	CD326/EpCam	0.663578978909853
-17.0914899621655	7.78212774418083	CD326/EpCam	0.802401299827096
7.41330839159701	-24.0014616473125	CD326/EpCam	0.732171096031483
0.714153309077143	-14.0163844201717	CD326/EpCam	0.64545025914869
0.318504979531382	-20.4834445558988	CD326/EpCam	0.777505514748116
0.960230333368817	-7.7380117219852	CD326/EpCam	0.599153173445718
-3.10772679134532	-11.0189844000673	CD326/EpCam	0.609051477595056
-3.48215348027159	-11.9031136688368	CD326/EpCam	0.599417762455615
-0.855061975095497	-8.04177206992689	CD326/EpCam	0.58122496419383
-5.44592210351762	-18.805158514511	CD326/EpCam	0.773799984631946
-8.80154572233556	-22.7219471786059	CD326/EpCam	0.925377390297935
-20.9941089847987	8.30866295192608	CD326/EpCam	0.871214922370463
3.09388155618467	-16.436329091477	CD326/EpCam	0.725611338216965
-6.78192940956932	-24.7534518866454	CD326/EpCam	0.734435115742846
4.07499948395254	-19.9950480827736	CD326/EpCam	0.894897607839075
-1.28257031367977	-15.3515751733932	CD326/EpCam	0.724032773051722
4.23657924637146	-16.6468806747313	CD326/EpCam	0.7614206765626
1.67280433221415	-13.8294054633879	CD326/EpCam	0.697892594342014
-9.34609286059902	-14.19066626175	CD326/EpCam	0.677484954257232
-9.51431836462186	-13.3254503204545	CD326/EpCam	0.625449034068369
5.9083929017825	-11.8297646886603	CD326/EpCam	0.7256391491881
-5.52349462412918	-8.65009197644799	CD326/EpCam	0.676357721774836
3.06732461851098	-26.5338983066802	CD326/EpCam	0.905282534237104
4.74392979906344	-28.3223554865123	CD326/EpCam	0.876913035748559
-19.4120454167841	8.18145596606792	CD326/EpCam	0.638409497871865
-8.30237450881856	-26.8116068341726	CD326/EpCam	0.813098497080853
1.64471133105953	-11.8904656954114	CD326/EpCam	0.609424130757985
-1.74164266320906	-7.00445997017586	CD326/EpCam	0.638732335471663
2.59132444316037	-19.0525140253081	CD326/EpCam	0.695584918933972
-2.82788633374008	-12.1682371649698	CD326/EpCam	0.604533979959405
-6.02000633106994	-12.0625617482568	CD326/EpCam	0.597364391665023
-4.98284782123273	-20.8051469050873	CD326/EpCam	0.767591378960912
-2.83018494024112	-10.9705335379933	CD326/EpCam	0.6197436924246
-9.15754012089058	-14.2934518941403	CD326/EpCam	0.633420994829796
-7.41820791850206	-16.0833163662727	CD326/EpCam	0.705717695745017
-17.4591336347565	7.96822702892724	CD326/EpCam	0.717422742017047
-6.25753076995359	-12.214548066542	CD326/EpCam	0.630594232490573
4.58431124920986	-20.0717854873569	CD326/EpCam	0.837005620782584
-4.51820400003593	-18.7519187704488	CD326/EpCam	0.655453814509374
3.59810967530405	-25.4776343873766	CD326/EpCam	0.711828258979026
3.71547510375642	-25.0768264839404	CD326/EpCam	0.796587921118876
-2.17158881235747	-9.01354822560551	CD326/EpCam	0.563966569770798
-1.00442787219881	-19.0935585673211	CD326/EpCam	0.698903687213311
-4.51623545540391	-22.3514603578621	CD326/EpCam	0.862866395384015
-7.03088895687336	-12.7779746841609	CD326/EpCam	0.659616437935856
-3.24015204661075	-21.54840454827	CD326/EpCam	0.813778708050805
-3.95026800915507	-31.5092388688406	CD326/EpCam	0.889750277314732
-17.3801352617877	10.3925165207128	CD326/EpCam	0.500549865330402
3.55125225142022	-11.7840359180581	CD326/EpCam	0.663913310642455
-3.60220945150571	-13.0597978884759	CD326/EpCam	0.712259974410991
3.80534838895962	-17.9456402892332	CD326/EpCam	0.738025781759871
5.11529655346029	-17.5211112792004	CD326/EpCam	0.694310341592858
7.19286773929673	-13.6093688268166	CD326/EpCam	0.816247710545267
-2.56436737273695	-11.9507249610278	CD326/EpCam	0.614243420365639
-3.3258243683874	-12.7363064180305	CD326/EpCam	0.677916414418346
5.86592228227385	-13.4128075966083	CD326/EpCam	0.702997558245307
2.33863182611058	-22.9355728515192	CD326/EpCam	0.729263631877328
1.49315214369012	-8.16291056653885	CD326/EpCam	0.665371836168606
-2.65305812045814	-23.4375046315238	CD326/EpCam	0.864695413764845
-4.09988977276491	-22.6417949453708	CD326/EpCam	0.801517954021067
-7.05532377081508	-14.7346902586912	CD326/EpCam	0.688311548015372
-18.8927368673355	8.18732378795674	CD326/EpCam	0.790464840058116
-4.43345079728707	-9.65162704114253	CD326/EpCam	0.58681584663044
-6.71091374994957	6.17861463466225	CD326/EpCam	0.625825315536891
-0.257616264163141	1.14666309676936	CD326/EpCam	0.600170351269624
-0.310584279614305	-0.833873599343782	CD326/EpCam	0.692433289150874
-5.64198714421074	-7.59417263243272	CD326/EpCam	0.637339572506561
-5.40322331219466	-18.3883990777982	CD326/EpCam	0.673120451082139
-22.0116010780638	7.76544676217217	CD326/EpCam	0.0411120183135973
-13.4621311357492	-22.4510683447851	CD326/EpCam	0.806608329790337
-9.53887056489438	-14.9675497230517	CD326/EpCam	0.769258310426742
-6.96176419756479	-9.8582609424573	CD326/EpCam	0.617175578125119
0.665533964434315	-14.8056121933761	CD326/EpCam	0.639019830065791
-10.1545404485752	-13.8186966554349	CD326/EpCam	0.734511476268116
0.339098239634935	-19.6399288569718	CD326/EpCam	0.729965528132571
-2.57197547966324	-29.9055488355231	CD326/EpCam	0.686393561237915
-0.284759805340602	0.289102856506256	CD326/EpCam	0.647029298969775
-2.67599079134811	-13.3147217225983	CD326/EpCam	0.64528684102072
-1.08979981987718	-6.60450249525985	CD326/EpCam	0.554674086481536
-4.17254595732979	-20.9718347257691	CD326/EpCam	0.798326296348268
-15.6520885130168	4.85304974716687	CD326/EpCam	0.656943195685678
-8.22516408083837	-9.78662391422042	CD326/EpCam	0.65215481518477
3.0290798011153	-11.6188994374016	CD326/EpCam	0.680023705542545
-4.82558127594268	-12.2290723903789	CD326/EpCam	0.697376146614069
-7.80422971476267	-9.22809926125524	CD326/EpCam	0.64208188272885
-5.3078365708786	-22.3759557426153	CD326/EpCam	0.842256553004282
2.36334161509874	-15.7867061492332	CD326/EpCam	0.659983107988535
8.94221106413875	-23.5945661568455	CD326/EpCam	0.849305168048106
-8.51016166498297	-17.153590122885	CD326/EpCam	0.763724102406068
-2.95823516131724	-15.466878656438	CD326/EpCam	0.75666338390737
-3.71155649475599	-20.4647753206322	CD326/EpCam	0.764121131442384
-1.69476597960037	-19.0252822848826	CD326/EpCam	0.671401739708432
-5.83648216310432	-20.1681744019229	CD326/EpCam	0.723030815046616
4.20769229507158	-23.5417129386584	CD326/EpCam	0.693246196591005
4.60490698524808	-26.9923719449725	CD326/EpCam	0.882913384735154
-9.13986519057263	6.62692091841192	CD326/EpCam	0.634683985029514
-22.1940682513617	7.23911858207769	CD326/EpCam	0.0429907337327833
10.2008431712514	-17.8610735193428	CD326/EpCam	0.729169100394413
1.45438678654629	-13.726838763734	CD326/EpCam	0.626197713598709
0.155021628502027	-18.414026975328	CD326/EpCam	0.821763647820686
2.91877036138048	-20.2107676779869	CD326/EpCam	0.776313363232449
5.7712504941569	-18.5265043284773	CD326/EpCam	0.829249662290685
6.0057993365863	-19.8234657219324	CD326/EpCam	0.684605918311327
2.52442742091888	-15.4621908464193	CD326/EpCam	0.693612690659928
4.95820782991126	-26.3802195070204	CD326/EpCam	0.846234828297331
-3.34191539562302	-11.447166441376	CD326/EpCam	0.586590805311516
3.84745254989712	-9.48213105731176	CD326/EpCam	0.814762709755207
-17.7998826576454	8.94494939102485	CD326/EpCam	0.479011933593463
-2.0740983553502	-18.9097408105624	CD326/EpCam	0.713287283999104
-2.49673217657179	25.8049401541521	CD326/EpCam	0.577582964750823
4.86453222030789	8.71047188908634	CD326/EpCam	0.309033255913784
-18.3760384283467	8.42226688496344	CD326/EpCam	0.487350737298575
5.85828489064079	7.64317357639889	CD326/EpCam	0.651060313329915
5.93337037595953	22.4901844133539	CD326/EpCam	0.654461699720843
-3.29295558508329	20.4027584969398	CD326/EpCam	0.440285270100951
4.41199901763521	11.9592638227449	CD326/EpCam	0.61540015456011
3.33625022133465	16.4483517616384	CD326/EpCam	0.614572311038628
7.65419793086087	17.5643974438026	CD326/EpCam	0.661478355693725
0.514281737139214	20.7086004764963	CD326/EpCam	0.49117841822418
4.77283796509826	16.6222037251969	CD326/EpCam	0.539636783257815
-4.95001353445512	19.9614105443079	CD326/EpCam	0.50601672701769
6.9030132330731	14.0968809799235	CD326/EpCam	0.586361139854075
7.34186279556731	12.681949965369	CD326/EpCam	0.696972479208635
-3.74041080363142	13.8023302638506	CD326/EpCam	0.548262099828195
7.80000341055379	5.21637592445406	CD326/EpCam	0.740978992670837
-20.2787985660207	7.25560496840419	CD326/EpCam	0.642878313025627
0.697151222317949	5.42312262326925	CD326/EpCam	0.460877859538403
-3.68209371329537	20.9413945815772	CD326/EpCam	0.486662487215887
-0.320105714438296	12.8592460442685	CD326/EpCam	0.48078009672754
0.308653929399678	18.4891121933341	CD326/EpCam	0.415615700995578
3.92011372604218	15.7403313764634	CD326/EpCam	0.504363810821739
9.46587759577048	8.26695709337283	CD326/EpCam	0.612625721479451
1.56284231433909	14.2440908786952	CD326/EpCam	0.707895973302655
0.958387000132443	21.4274952078546	CD326/EpCam	0.502720308540329
16.1162868223152	9.60656371649178	CD326/EpCam	0.715789262084076
-3.18290151098745	25.2618353520259	CD326/EpCam	0.45780160949726
-2.18036669739134	24.6239246989127	CD326/EpCam	0.401533872704098
0.0196598537920312	4.50125935805467	CD326/EpCam	0.529866064069407
4.50975629286533	18.3988211629076	CD326/EpCam	0.462419917028066
2.8928519336189	18.0468333470713	CD326/EpCam	0.561322306932889
5.86724507822953	25.4150882140126	CD326/EpCam	0.670851140369601
7.17172870602111	4.38833757028059	CD326/EpCam	0.762853699845049
0.944535506468448	22.1381301772809	CD326/EpCam	0.439511283558984
6.26530131593166	23.5447254782174	CD326/EpCam	0.705236977738429
-5.07344638786658	24.3607317497395	CD326/EpCam	0.486236666575451
4.60833804232457	24.8591886365582	CD326/EpCam	0.553090526956751
5.62454405304707	19.0482618316469	CD326/EpCam	0.637811011685465
-1.69916563897501	21.3489432683808	CD326/EpCam	0.457427931180217
-1.03214175386795	18.5969301453489	CD326/EpCam	0.0756488462214619
-3.60836495197387	20.949619630441	CD326/EpCam	0.500342567536112
-0.21285204584958	15.3208804570771	CD326/EpCam	0.63086618489736
1.53603871947159	3.91979366391389	CD326/EpCam	0.419219755618187
-6.43114006867453	24.5955413568626	CD326/EpCam	0.0287014884567972
0.205609077874419	9.83784364723691	CD326/EpCam	0.528252773599678
13.9485015469674	11.304777347847	CD326/EpCam	0.77523737231004
-3.38596771842226	26.9982450902373	CD326/EpCam	0.598249464012406
8.342974428682	6.42479143781591	CD326/EpCam	0.515514550132316
5.0732173698569	20.6572560175356	CD326/EpCam	0.61481865995367
1.90386490114204	13.263620524937	CD326/EpCam	0.511432258292194
-1.16278640055739	23.2997069313831	CD326/EpCam	0.0182563421653895
-0.376739925702016	13.3780159812872	CD326/EpCam	0.588595465552765
8.83582679159179	14.2788630862725	CD326/EpCam	0.69243903630984
-5.004095250179	18.0892963849117	CD326/EpCam	0.473288700735922
10.3334873015991	8.559251258811	CD326/EpCam	0.661845791571664
11.3894872133292	14.8576551013393	CD326/EpCam	0.665129178897328
6.35249070341546	9.08231745069516	CD326/EpCam	0.708799938408636
9.73191210825661	11.1329483668322	CD326/EpCam	0.754677464048158
-0.989838034937091	13.8381663874536	CD326/EpCam	0.413609759942649
0.745677619171552	25.6278934805056	CD326/EpCam	0.549540884730903
7.06678156533611	6.54124642171218	CD326/EpCam	0.668453409711342
7.84315555675399	19.1349417500602	CD326/EpCam	0.620209293734445
-17.7032784793047	7.94908147730414	CD326/EpCam	0.591486135948768
0.761001362448981	18.7875874549445	CD326/EpCam	0.371926633741623
-2.34429008896929	21.4522407988358	CD326/EpCam	0.461725634708336
-0.0491959299815665	26.712162837229	CD326/EpCam	0.549711062613862
-2.75537280926037	21.5638007646892	CD326/EpCam	0.51696667176334
4.51757962955524	19.1172307921167	CD326/EpCam	0.598615038176416
3.21053927655863	10.1006216667099	CD326/EpCam	0.587324606005351
7.52143822513669	24.1878402377846	CD326/EpCam	0.7732855319195
-4.76851640512257	24.7239557945678	CD326/EpCam	0.401217438229244
-3.15985770362699	21.353247736383	CD326/EpCam	0.424557257518361
7.18307415190178	5.45203813664344	CD326/EpCam	0.704012372412055
-20.4983235172433	5.86402779674681	CD326/EpCam	0.49566394877972
-2.80583146336723	18.1718550636663	CD326/EpCam	0.444806473735094
-3.05675833991613	14.2828433792137	CD326/EpCam	0.613693446003942
0.381250994976452	17.0675670302203	CD326/EpCam	0.594935253805358
-7.63402730031227	6.20254692048242	CD326/EpCam	0.571289089441367
-0.707312193253252	24.510378239017	CD326/EpCam	0.489959766631014
3.80867350300832	16.1785326553493	CD326/EpCam	0.560072032073517
-1.25030877113663	22.3788524259405	CD326/EpCam	0.451170826598809
4.02990475650445	17.7630507084637	CD326/EpCam	0.655699060490561
0.644304108719695	5.67219208030479	CD326/EpCam	0.534870890642741
9.99504836422607	8.43046656895457	CD326/EpCam	0.655365441227321
2.17559600768293	9.55525464198699	CD326/EpCam	0.645687256975745
4.23985891249914	20.320683253994	CD326/EpCam	0.656093414576319
7.75533609394612	14.2379198708369	CD326/EpCam	0.673517965593858
9.53152343930782	22.0300988022419	CD326/EpCam	0.693039893938476
-0.742891709738042	19.0542233084122	CD326/EpCam	0.000448583271954769
6.65266836781015	18.4139166099809	CD326/EpCam	0.632636028658932
7.27937599635171	20.8956704512735	CD326/EpCam	0.612611935374194
-21.023029335764	7.81479174756886	CD326/EpCam	0.619962982640083
4.57921987258244	10.3218598652454	CD326/EpCam	0.544827701947019
0.186403105369449	19.8019160124109	CD326/EpCam	0.383183168537792
-0.215734866634757	20.413064252742	CD326/EpCam	0.40829906266323
9.05503325343401	15.020149435295	CD326/EpCam	0.663256045725499
1.16976995242293	10.3187815138365	CD326/EpCam	0.419272084293375
4.69460374937662	19.3809981999553	CD326/EpCam	0.580334570848738
14.0028541385797	14.2912274072424	CD326/EpCam	0.643623683925381
-3.07753333894903	24.3983702663105	CD326/EpCam	0.499792357546419
-2.00280790411908	25.2228184736152	CD326/EpCam	0.667018297764395
-5.20128289820201	22.26290582005	CD326/EpCam	0.338974507320008
-3.65320753083218	23.6270322077541	CD326/EpCam	0.321762625355389
-0.964022777759609	3.52790283894469	CD326/EpCam	0.519943427485088
4.69917313681484	23.8912092490993	CD326/EpCam	0.680495812168471
4.98887087457344	18.0620493019794	CD326/EpCam	0.596023092827318
-0.967804962442795	27.4684155276505	CD326/EpCam	0.611754110704292
-2.98139779104299	18.4717425750764	CD326/EpCam	0.491680136140743
3.7631438956971	25.7948284307323	CD326/EpCam	0.708764510451656
2.53148580983381	21.4251370911318	CD326/EpCam	0.613069389303869
0.540522956501578	18.3195414212212	CD326/EpCam	0
0.237802019876948	12.5292250540222	CD326/EpCam	0.44496197554939
-6.1403486313097	4.63763819348812	CD326/EpCam	0.642063876159177
5.73699088649126	17.5686140238595	CD326/EpCam	0.535063006983099
-1.79021186732517	22.2690002034429	CD326/EpCam	0.459857258422903
11.4008809475521	9.03318288997634	CD326/EpCam	0.669230729565994
0.377582717083323	14.0507821649096	CD326/EpCam	0.556326215428766
-21.9889954030651	9.46380210081182	CD326/EpCam	0.463047800116515
14.1537147807389	15.4788805053051	CD326/EpCam	0.80855712508621
-6.65913642371864	17.8350683213011	CD326/EpCam	0.483208808397124
0.730492329828811	21.4747145534342	CD326/EpCam	0.576187065947544
10.5508486345646	8.02129217748807	CD326/EpCam	0.662299551621032
0.199831903852022	4.47745629844569	CD326/EpCam	0.524331795332122
4.79093187771747	20.072058402774	CD326/EpCam	0.618142723736872
6.22607545420816	-1.02677670565979	CD326/EpCam	0.700851667534076
-3.87370607672185	18.6623278783268	CD326/EpCam	0.473537330211404
4.35347460688584	23.5890119704962	CD326/EpCam	0.494557561795061
3.77329700406823	9.88518540007094	CD326/EpCam	0.642775250787362
6.39477661243198	10.6668166039487	CD326/EpCam	0.679831678391672
-18.5310134526803	7.32528656302387	CD326/EpCam	0.682629763862939
5.6589998229231	12.6337155859553	CD326/EpCam	0.780857598599943
7.95993369369407	24.078883609468	CD326/EpCam	0.79302152242733
6.03685464611652	22.192548650475	CD326/EpCam	0.66817602457258
0.721520850530907	22.6595338998502	CD326/EpCam	0.499068886444522
7.03934734890717	23.9639014651753	CD326/EpCam	0.762329903608015
-7.45008852826837	6.7313194438309	CD326/EpCam	0.505454486605899
2.13763229913909	3.97816149391147	CD326/EpCam	0.675164241651367
-3.43834307963461	20.1701111554139	CD326/EpCam	0.362828494427439
-2.83374958262048	23.1678795482657	CD326/EpCam	0.511081142441906
9.71315830991583	6.9424859071016	CD326/EpCam	0.660768527938505
1.25807178756073	21.606913699329	CD326/EpCam	0.64335305215553
4.90321463830727	18.0894330222274	CD326/EpCam	0.593223736005698
-3.56683944889956	24.2217416821254	CD326/EpCam	0.384658663405134
-8.14503775120628	3.48447460651424	CD326/EpCam	0.684228224214138
-1.70747620270267	23.3866685693792	CD326/EpCam	0.341859207468877
6.21554257908289	9.28174498629012	CD326/EpCam	0.700867590738149
-3.13691871941552	25.3385145661345	CD326/EpCam	0.493089972832242
6.15262690909845	10.1933658816755	CD326/EpCam	0.689871199777383
4.01053414201021	22.9246052176745	CD326/EpCam	0.541736339614733
1.81256070200742	11.7871840506658	CD326/EpCam	0.276688365747508
0.285165215930233	18.0494443385679	CD326/EpCam	0.351664522272756
1.86022613209847	8.48262961164821	CD326/EpCam	0.384950878029252
-2.53014375876164	26.665825568092	CD326/EpCam	0.76091992100723
-0.962740310231624	13.8289511495767	CD326/EpCam	0.0977316052809043
0.412894839350652	22.1455627809222	CD326/EpCam	0.488585845279307
3.56742694785591	23.5489748407391	CD326/EpCam	0.71752450381337
7.71855245633365	23.3044668960293	CD326/EpCam	0.641253253526556
1.18093354974028	22.4195234148948	CD326/EpCam	0.47821371452328
-1.72847895232286	14.3722133541192	CD326/EpCam	0.570288666090713
5.82307934556962	7.73056626230282	CD326/EpCam	0.580156243301952
2.27978627113118	15.5155820649528	CD326/EpCam	0.477846806256355
0.478261599580911	21.2383568077606	CD326/EpCam	0.445936129995497
-0.461542789867538	21.9895911121467	CD326/EpCam	0.474608870530567
9.37662379793721	13.8929060947622	CD326/EpCam	0.715440341704912
7.60158344083908	5.17535273467625	CD326/EpCam	0.71506581267007
0.460982431377051	25.0801015703983	CD326/EpCam	0.422610337538151
-3.24760095977263	24.3820073850201	CD326/EpCam	0.49569667342622
14.9088628356283	16.9008703891305	CD326/EpCam	0.852317795394617
-0.674121694206019	22.8723912639116	CD326/EpCam	0.46311128799734
11.9136467752373	21.3395138030521	CD326/EpCam	0.636922032919848
4.61099742132954	21.0861982467377	CD326/EpCam	0.615933054137094
-1.99741377747629	13.2170982607901	CD326/EpCam	0.427983811210806
-20.5067715685718	9.7620794858236	CD326/EpCam	0.710985921852348
6.84732160995051	19.2690534824419	CD326/EpCam	0.643116510600641
11.9898024201439	21.4097252402325	CD326/EpCam	0.657100477031368
-3.23907641597325	22.1062083821079	CD326/EpCam	0.562692891901771
9.70457469538979	2.57913925286603	CD326/EpCam	0.749998622818272
-3.48042359285372	24.9543524559267	CD326/EpCam	0.267966424660025
-0.51573499254069	20.3924285048084	CD326/EpCam	0.410964213442132
4.19912522297307	14.3151113472386	CD326/EpCam	0.761385372697633
5.68231944965054	15.1815795101518	CD326/EpCam	0.670352451234085
7.26446049408266	25.1300261641408	CD326/EpCam	0.72842874605104
-4.38174169396065	21.2019157734447	CD326/EpCam	0.735430644778669
-5.27608037219629	17.9810967120754	CD326/EpCam	0.575346665202285
2.83605021864017	17.5427112788429	CD326/EpCam	0.578911127906662
-4.87572129260989	24.7464198530079	CD326/EpCam	0.497144920886389
7.57286935709566	9.4324870735351	CD326/EpCam	0.776844049067227
-5.84249803067324	23.6481039074727	CD326/EpCam	0.452043139270276
5.85531928923894	26.8599013304105	CD326/EpCam	0.505585517107968
5.46376457295259	24.5267430534323	CD326/EpCam	0.658410701794879
7.6925544797246	21.7181677097546	CD326/EpCam	0.58030601156116
-1.52102667166276	12.9531252089826	CD326/EpCam	0.444979966039118
1.04103543785156	9.95587491569961	CD326/EpCam	0.47682431191331
0.450014777029388	4.81682398943667	CD326/EpCam	0.607047908359504
-6.18056159615354	21.3095995862646	CD326/EpCam	0.456844882144735
-9.34817701029572	8.049714124301	CD326/EpCam	0.47702136435443
-9.25944059754606e-06	20.0392431920427	CD326/EpCam	0.427390541700776
1.65843920835213	21.6079527413305	CD326/EpCam	0.536264089405457
7.73551693123776	20.1229303282554	CD326/EpCam	0.55735936880603
8.22293553286308	16.9960674809369	CD326/EpCam	0.712286039328257
0.012128439171424	22.3735972837334	CD326/EpCam	0.430440182829558
-1.33172543003235	23.8345110972825	CD326/EpCam	0.51815228430187
-1.84212226735412	23.3164950376727	CD326/EpCam	0.662832855985325
7.12490789927479	12.0037651403413	CD326/EpCam	0.67289860478408
7.44373079251988	15.9816546814886	CD326/EpCam	0.657613552966147
6.61830388273277	19.4344346829663	CD326/EpCam	0.639690961259449
15.2140747755709	8.60699228250294	CD326/EpCam	0.729532649324546
0.131962563027219	20.4262776160046	CD326/EpCam	0.643782363133358
0.328661306796717	18.4318108600808	CD326/EpCam	0.420574295208821
14.6811753733788	6.47272569129665	CD326/EpCam	0.513774413071047
5.3023745562905	11.5342593619648	CD326/EpCam	0.628479264328691
-0.869919040093513	25.2192182410499	CD326/EpCam	0.505313846976023
-1.66670384478581	19.1968246313862	CD326/EpCam	0.151478380692675
9.06619484729945	6.74647804948182	CD326/EpCam	0.493914905707455
-3.73887670550169	22.863570769905	CD326/EpCam	0.38281844032576
-2.35673564647181	20.1151191066178	CD326/EpCam	0.475858008618793
-1.88123711468628	25.5959107525171	CD326/EpCam	0.560545015654361
5.584422534123	6.82666643243895	CD326/EpCam	0.630036882717378
0.936360443289675	22.5579732568978	CD326/EpCam	0.532781415905289
12.5170326492699	6.46817375619736	CD326/EpCam	0.722264982509196
-17.5802976559094	9.87311519520032	CD326/EpCam	0.410915754436947
7.1246052468821	18.2647973550578	CD326/EpCam	0.664728290540629
1.99691035419036	20.1253819920599	CD326/EpCam	0.624761939279359
5.95937924283115	17.8339536308876	CD326/EpCam	0.566865746082079
2.6219269216556	20.409971571024	CD326/EpCam	0.646538758785121
-20.1067628877505	7.00323006070836	CD326/EpCam	0.360915540598435
2.35624131184282	10.4718464346607	CD326/EpCam	0.544417045317356
0.805297379884084	24.5223070373238	CD326/EpCam	0.524183006875915
10.3795483361171	9.41877644076506	CD326/EpCam	0.602129160629931
-2.45565511463183	21.4279699364663	CD326/EpCam	0.368546263733199
-20.0756032941912	9.52083033596855	CD326/EpCam	0.0211851743582245
6.77405363705407	11.163884545834	CD326/EpCam	0.703294579924497
8.6282959422629	10.6382817675975	CD326/EpCam	0.798817074467214
5.09678140369975	6.36303223691137	CD326/EpCam	0.776795753401925
-18.4891343927252	9.1993355174501	CD326/EpCam	0.462271392760468
2.55490496280706	9.25872778282509	CD326/EpCam	0.328729807961792
-0.166921635763993	24.626489112097	CD326/EpCam	0.446031904257033
-3.25005354358497	16.7163903267684	CD326/EpCam	0.357596812030923
-1.86532348271824	18.0603672188464	CD326/EpCam	0.479238135764798
-10.3656903230224	9.2752680599249	CD326/EpCam	0.55788595599053
-1.56914765516761	21.1365232955957	CD326/EpCam	0.546698001646991
3.20151540280515	10.3821078479323	CD326/EpCam	0.494119534191341
-4.91737228972243	23.306858428367	CD326/EpCam	0.536276510153501
3.41948018198408	19.2802141757419	CD326/EpCam	0.574976438307851
9.23617432130842	18.2694654690052	CD326/EpCam	0.637271801334899
-2.01888096736549	19.294287549045	CD326/EpCam	0.324871846136317
3.48013697640484	18.2774213331646	CD326/EpCam	0.515113519413017
8.8980850296134	23.1297147612944	CD326/EpCam	0.642481123176634
3.50441342649183	11.4227244541668	CD326/EpCam	0.383044080342599
-2.57511053719533	23.3658966059065	CD326/EpCam	0.652499000475764
-3.03702036050616	22.9998077762553	CD326/EpCam	0.44966131450384
-2.64198733571088	24.6869816564824	CD326/EpCam	0.446172524343996
7.28627407397464	5.83715393715295	CD326/EpCam	0.693622304088079
-3.09659330581029	26.3798152082548	CD326/EpCam	0.540585705433154
1.79051108173939	14.8461788226941	CD326/EpCam	0.402076073305028
0.790144692178808	10.3262212498801	CD326/EpCam	0.514607544926084
9.34526736242617	18.5041346337401	CD326/EpCam	0.630266078190784
-0.528368895040888	24.1838437549458	CD326/EpCam	0.29681584976304
0.126765792867471	27.3489405350414	CD326/EpCam	0.491765707398099
-6.0904281207397	19.3594333120843	CD326/EpCam	0.547667135687838
8.35816423141117	19.0466713420386	CD326/EpCam	0.664846744857972
-1.44861771867324	26.4970743046409	CD326/EpCam	0.3325838412734
-2.88661176485004	23.7313421234884	CD326/EpCam	0.485801014825312
-18.3644957600508	8.24965117736637	CD326/EpCam	0.529835772703428
-4.45799428864848	21.3972206733476	CD326/EpCam	0.407452584479721
-2.99749479821266	25.4179939650407	CD326/EpCam	0.559233276630125
-0.653064281588424	24.0594254364838	CD326/EpCam	0.524993064653662
-5.48092249344682	20.3035433256136	CD326/EpCam	0.532100826077194
4.60284407369269	9.50528460743175	CD326/EpCam	0.483889045090038
6.81518728217233	7.9843449435661	CD326/EpCam	0.780249178591296
-6.51134789428978	24.4426796457589	CD326/EpCam	0.474812093524056
0.129774025411334	28.3914589105522	CD326/EpCam	0.502661455317517
4.74840955875406	11.5727381011095	CD326/EpCam	0.631226089009699
7.78499607177109	23.1416070831166	CD326/EpCam	0.677498661666948
1.79375674092937	12.5975436995024	CD326/EpCam	0.577299215332789
-0.942751602636622	11.283570842704	CD326/EpCam	0.529280944655751
-10.8881957253816	8.52491390658645	CD326/EpCam	0.396427112742147
8.41307057192238	5.36818344623839	CD326/EpCam	0.70248068109516
8.19610987347884	21.255787437268	CD326/EpCam	0.646793080981068
1.14375467914674	10.2529095322778	CD326/EpCam	0.440431096469695
2.00894846912416	10.4887312804386	CD326/EpCam	0.534380123327587
1.66477407253176	22.0052154244442	CD326/EpCam	0.423021176961245
6.85226449489756	23.4074713567041	CD326/EpCam	0.697462455088003
-3.28084700390226	24.7241655929351	CD326/EpCam	0.490329840091081
-2.4063184961129	24.9843418112956	CD326/EpCam	0.540468810450541
10.5178277820489	5.57175604874305	CD326/EpCam	0.714680146756867
-17.0521175404903	8.18627402084734	CD326/EpCam	0.316400463969208
-0.37884300484272	14.4981238936451	CD326/EpCam	0.355770376156234
8.57706335455255	4.79157621927558	CD326/EpCam	0.78045768668404
-2.01334818431817	20.5729672724011	CD326/EpCam	0.466580505980844
-1.14796073161597	16.4402443864404	CD326/EpCam	0.615063280456428
0.321572951880513	19.338566656693	CD326/EpCam	0.414633709806853
-15.5676202077603	8.96480062377473	CD326/EpCam	0.649972957251158
1.28860799456664	4.78078609622174	CD326/EpCam	0.604328143536303
-2.95499620508728	14.904590423267	CD326/EpCam	0.479777194474239
-4.64270468866187	23.9477726061893	CD326/EpCam	0.524866314886931
-17.0072078406097	8.88134747816156	CD326/EpCam	0.51217933436478
-17.6310047373912	8.78697308930942	CD326/EpCam	0.550495375358002
-5.44321281717355	17.5400493561546	CD326/EpCam	0.562120284786588
-5.58664018805015	23.8722807344176	CD326/EpCam	0.030384445234339
-7.05005962271158	5.32123717758814	CD326/EpCam	0.637880661500936
-3.5337537457545	20.1909115705315	CD326/EpCam	0.471865639248046
5.4903014897821	23.9331760755397	CD326/EpCam	0.661462025547323
0.147122381216417	14.1793019326237	CD326/EpCam	0.584774145273117
4.09654018453008	20.5985371312945	CD326/EpCam	0.568908537803326
-0.0729746212688635	4.07501128634873	CD326/EpCam	0.555743859395609
0.86569924076967	20.3180289578854	CD326/EpCam	0.406868452102842
-5.32984384471708	21.3138724261129	CD326/EpCam	0.498108061815247
7.49480442391139	19.7785005486028	CD326/EpCam	0.610783847532654
-1.01275240881036	23.6362224887264	CD326/EpCam	0.604322198602811
10.2115963871182	15.6607929128214	CD326/EpCam	0.420648478829445
2.55760155418196	9.048018227398	CD326/EpCam	0.484466106284348
-4.21374436309696	19.9863115952577	CD326/EpCam	0.285917886819276
-20.9836743861062	6.15511170788194	CD326/EpCam	0.614061480863021
-19.3577251884222	6.57530112541725	CD326/EpCam	0.591073313271408
-20.7355570630054	6.53236462862262	CD326/EpCam	0.422172719781543
-1.37522152032665	25.0788217817983	CD326/EpCam	0.658378422901443
4.86819418255081	16.757256919653	CD326/EpCam	0.597947459819577
5.69678075886975	26.8269618254705	CD326/EpCam	0.503708305702074
0.235111417386159	26.4360322565479	CD326/EpCam	0.399714882931465
7.74538458868637	21.3700625142763	CD326/EpCam	0.587786991258958
-1.42819303774334	24.804454280337	CD326/EpCam	0.265896150230297
-1.68604872252917	14.3983298199295	CD326/EpCam	0.56249712627908
1.59143075679574	4.501694371982	CD326/EpCam	0.569031435206571
-3.14161959491065	22.5498924209653	CD326/EpCam	0.405752402186708
2.15046535732924	18.4913070604898	CD326/EpCam	0.275555402896574
9.34676484414783	18.4711860312011	CD326/EpCam	0.652167972758543
-3.76762685379536	23.479225958234	CD326/EpCam	0.0273276962923806
4.40525721307392	20.9628410767307	CD326/EpCam	0.595949266904431
8.04418333930929	14.2941300916809	CD326/EpCam	0.73429190820121
7.97668816132991	19.301249159345	CD326/EpCam	0.670682475637959
-3.1661693502295	20.6018242206507	CD326/EpCam	0.47554362593297
-1.2812380025686	17.113334070004	CD326/EpCam	0.512953184719507
-20.2480326259193	9.12831383940062	CD326/EpCam	0.719462674661334
-0.0369166035799824	3.79582231732111	CD326/EpCam	0.526222306540921
-5.90393672750093	17.4893192887459	CD326/EpCam	0.610466161630844
-20.5714249611824	10.2077357807982	CD326/EpCam	0.629167235478534
3.73645083351273	19.327701985858	CD326/EpCam	0.582498315699279
-0.456521970806745	21.4793401672035	CD326/EpCam	0.472047352623417
-2.02207429296963	17.0137879360678	CD326/EpCam	0.210896146649164
3.58427379154902	17.5516164558899	CD326/EpCam	0.556576452699089
0.508277847211886	20.5340875481236	CD326/EpCam	0.388355534416247
-9.86400707600261	7.66800032384916	CD326/EpCam	0.5137261667233
2.21284455559549	10.3535182228993	CD326/EpCam	0.522223069829782
0.166899469874623	28.5811721512501	CD326/EpCam	0.536762239871259
9.18471396213258	10.7777235229767	CD326/EpCam	0.873421916568929
-1.21398294407586	21.3250170047237	CD326/EpCam	0.458146061239748
-2.18699024379425	18.9216963537507	CD326/EpCam	0.46520855346721
5.18869104111853	16.49779942052	CD326/EpCam	0.640082731532026
8.70008928314377	24.2638451838221	CD326/EpCam	0.521840967519863
-1.03443167490987	20.2580227865996	CD326/EpCam	0.414477970155778
-0.0927729309496819	22.6665713321234	CD326/EpCam	0.497558627049501
-3.232292534365	27.2386582405211	CD326/EpCam	0.533895759732792
-1.51566919842295	11.8055867856233	CD326/EpCam	0.799787835381828
7.06581283785885	11.1603757177237	CD326/EpCam	0.743634930517624
6.8055425655654	21.9918639056635	CD326/EpCam	0.660404632387016
0.945815021216532	21.003710121597	CD326/EpCam	0.478297616651849
-2.1739159448353	21.93483170192	CD326/EpCam	0.470556705067972
0.715308434332835	22.8471091185484	CD326/EpCam	0.327137589845532
-5.81629671909635	23.24016267584	CD326/EpCam	0.467691299985062
4.89866040030804	16.8478429959764	CD326/EpCam	0.584256368249046
13.1647988346884	9.47052958323932	CD326/EpCam	0.583517580859953
-0.17538618958595	20.555101451139	CD326/EpCam	0.367672034064644
1.69285325852084	11.4447553150134	CD326/EpCam	0.0121077541685778
6.9705531373063	18.3703674215542	CD326/EpCam	0.596248264543158
6.22002462726964	18.7526324924478	CD326/EpCam	0.587973997123648
10.1691797087195	21.3282992394123	CD326/EpCam	0.582510983928059
-1.54164702462716	16.0727164838942	CD326/EpCam	0.45553527652587
0.385897294277149	22.2610403048145	CD326/EpCam	0.411371428856768
4.80411335632429	11.3567062007413	CD326/EpCam	0.581239534932568
2.02669184344173	12.4730283733879	CD326/EpCam	0.409859874523555
-3.25553931905111	15.2218690266023	CD326/EpCam	0.411612273902617
0.18936451147929	19.523815222766	CD326/EpCam	0.425385486471455
0.466868377873138	24.7824272962068	CD326/EpCam	0.685997731618133
-3.63735300454806	26.0984306622587	CD326/EpCam	0.457969839842561
-0.0319363386778803	25.8975565625424	CD326/EpCam	0.516140926181529
7.02690849965081	3.70872755624492	CD326/EpCam	0.681950601929634
-1.5150731718584	21.3853374777221	CD326/EpCam	0.413138553544256
-2.64538186508994	19.9129232564387	CD326/EpCam	0.333897214139533
0.614385114033708	22.0641740723557	CD326/EpCam	0.475902789970487
6.8619075604726	21.757453679242	CD326/EpCam	0.618086697964345
-1.55210781717708	13.0046983805454	CD326/EpCam	0.634742683746472
11.9488651549344	20.9291528767838	CD326/EpCam	0.628391039407282
-2.72882451319683	20.7933232726496	CD326/EpCam	0.448381087406211
6.80134442641436	21.0318728194651	CD326/EpCam	0.645310104036087
3.93767884198838	18.5123661895525	CD326/EpCam	0.589913441532927
5.63196012498933	17.5545114832073	CD326/EpCam	0.562510308356935
-2.6529586974266	23.7634121420628	CD326/EpCam	0.5204808790516
6.23258819559688	12.4625869396377	CD326/EpCam	0.628452577426051
8.94274321889105	14.7695369509242	CD326/EpCam	0.658237008293874
8.54961531306391	9.05331006884619	CD326/EpCam	0.697972416032281
-2.48951679537395	23.4780719295924	CD326/EpCam	0.345499492739668
7.45132088939245	23.8519540740322	CD326/EpCam	0.688393355531572
-5.81089786782127	22.8753383069236	CD326/EpCam	0.591099308983472
-5.49695913810257	17.7199513283399	CD326/EpCam	0.59117309488923
-8.16623014012806	19.6518646082697	CD326/EpCam	0.496135224345647
1.67679928195212	22.236229952282	CD326/EpCam	0.358384041573127
-6.18811339747928	20.730495742584	CD326/EpCam	0.495262006711787
10.3435358741892	12.5884031868555	CD326/EpCam	0.720918902715703
-0.170520022364056	22.8743188673548	CD326/EpCam	0.446558213990457
-9.0325428313673	7.44127923851134	CD326/EpCam	0.499422806682237
-6.42827488147091	24.490215361108	CD326/EpCam	0.842457709132409
-2.20484661494893	23.2834089229045	CD326/EpCam	0.459734752602995
-1.65469988827506	25.4670241996768	CD326/EpCam	0.564126807565163
-4.31299709546174	23.5599826734706	CD326/EpCam	0.4383933221168
4.29649970042734	14.1662845247112	CD326/EpCam	0.824135602262729
7.87195719328824	21.2846354339025	CD326/EpCam	0.626927478906509
-0.535730210234961	22.3577228641521	CD326/EpCam	0.416863059079573
14.775768027178	14.9317129112604	CD326/EpCam	0.647841470599193
-5.71746360021738	19.7110784316069	CD326/EpCam	0.485172683473361
-0.647068288011594	18.8414357215667	CD326/EpCam	0.277177913718515
-0.433888649115693	11.8067983134705	CD326/EpCam	0.575239501890933
-1.71647852251971	26.317479333114	CD326/EpCam	0.447469765239449
6.3840349535396	13.9520555711321	CD326/EpCam	0.604376193593261
-2.38967013071215	19.602714671595	CD326/EpCam	0.350034881456431
-6.06251391783263	22.4565814940927	CD326/EpCam	0.642955685454645
-2.52802859039009	22.4561192894835	CD326/EpCam	0.390716897757657
-0.13873198540947	18.77400359946	CD326/EpCam	0.428355085151717
-3.28219282853459	17.9702720639549	CD326/EpCam	0.583308356070502
-1.88616281525057	25.444961721058	CD326/EpCam	0.5524567196163
0.119129113316833	12.5316775593097	CD326/EpCam	0.333996437259607
6.29027567570668	12.4658886487979	CD326/EpCam	0.590768754824245
-2.6723780619336	16.8962028738259	CD326/EpCam	0.47610718347798
0.226917927207069	22.9085761569095	CD326/EpCam	0.551981578015547
-1.02360327400476	13.4612805726633	CD326/EpCam	0.571426649542684
4.0356680369258	17.670341809709	CD326/EpCam	0.624387268793287
-18.9265778630645	9.08985569711812	CD326/EpCam	0.534260098579457
-2.59549262473978	18.5423970756468	CD326/EpCam	0.026320004661507
5.85173024881095	17.3208886333384	CD326/EpCam	0.555060430574484
2.66635383808281	3.84181615405484	CD326/EpCam	0.671136703047061
2.21702250833257	13.8878846837408	CD326/EpCam	0.378533529218555
6.29079995389793	7.43345115007109	CD326/EpCam	0.60477795238006
-4.40560182262558	19.0164375052778	CD326/EpCam	0.399715190515516
8.78706476573744	14.7326885532955	CD326/EpCam	0.689634234128706
11.7389386519972	13.2073318752877	CD326/EpCam	0.496951468923008
0.0893739993202178	25.5930625557998	CD326/EpCam	0.458560114362162
4.8755871611155	10.154393602657	CD326/EpCam	0.712005046670283
-0.802580724429851	13.728272839008	CD326/EpCam	0.650822530094628
3.19289279563687	18.2689758185437	CD326/EpCam	0.471548017469122
4.84040536301147	12.2868370853719	CD326/EpCam	0.608720944034597
12.6863721143346	23.5207728476403	CD326/EpCam	0.504858836153487
-1.56394934684082	14.0681094764491	CD326/EpCam	0.447799173741143
12.6553585511135	16.2470997356895	CD326/EpCam	0.833701557418273
-3.46001912674985	22.2740484058308	CD326/EpCam	0.42089029085806
7.07882480782264	5.32822916003714	CD326/EpCam	0.716598344367712
4.29759211900843	23.5097615847706	CD326/EpCam	0.485572773902268
0.944695658417236	26.7493528576638	CD326/EpCam	0.507809292223651
1.26734941925323	11.7231937422312	CD326/EpCam	0.406510244728669
0.944914537308018	18.1468640987876	CD326/EpCam	0.300004459556991
-4.90129457527217	17.9657935797979	CD326/EpCam	0.519344024095068
-1.44065260308464	24.4282918217568	CD326/EpCam	0.429629044651634
-4.42050578990637	25.6357513442901	CD326/EpCam	0.600825550198022
10.5907621685993	4.26375725515279	CD326/EpCam	0.796589132526931
7.54903342286772	22.7703949513625	CD326/EpCam	0.675551038534843
-1.93213652171598	22.881801942916	CD326/EpCam	0.426188350600946
4.75552423617451	12.4368427346201	CD326/EpCam	0.680869376018521
5.29996844997325	23.9454767327761	CD326/EpCam	0.732492360923921
-3.19244788466801	18.6333269638875	CD326/EpCam	0.279869617924213
7.00549600779501	11.8994256684107	CD326/EpCam	0.715719512141264
7.25575465025501	6.35249482955944	CD326/EpCam	0.696476145884382
5.82752124939258	21.8111232684216	CD326/EpCam	0.643106806269503
0.368294370165678	25.0113276656234	CD326/EpCam	0.521013513065963
4.56750227369566	16.676946256159	CD326/EpCam	0.540336305779376
-2.28351194256332	25.7621952214714	CD326/EpCam	0.449848450083779
7.71668748290044	18.2141261937272	CD326/EpCam	0.696496022801927
6.99657529795744	7.64194307360155	CD326/EpCam	0.621582493797504
-1.51613745381021	24.5498367491951	CD326/EpCam	0.440515250930726
-5.27886058529382	16.1569884413732	CD326/EpCam	0.568505492541596
4.97496829296825	16.8836399476628	CD326/EpCam	0.584190741729255
-0.565388390035509	26.5858022805008	CD326/EpCam	0.725587710067385
1.92504351531164	11.8862476257422	CD326/EpCam	0.534691250466341
-3.20677065781615	28.0809733189818	CD326/EpCam	0.484307410943812
1.90811849114844	13.8604644427293	CD326/EpCam	0.406212882495964
-1.2600890258745	25.0521561167688	CD326/EpCam	0.548169461747325
-5.17780103298588	21.5791545400365	CD326/EpCam	0.65199590080098
4.93478231128917	23.5982284400066	CD326/EpCam	0.681513101606061
-3.43187095478465	20.2721483768261	CD326/EpCam	0.442447958230075
0.650739489847805	10.3618701180634	CD326/EpCam	0.607459726792084
-0.0747147174482508	20.335461658381	CD326/EpCam	0.282423827562728
-4.3165168321296	24.1271811035686	CD326/EpCam	0.53172767518045
-2.98867392139141	27.0651321423029	CD326/EpCam	0.265244195736738
-20.1764846545636	9.08504226989662	CD326/EpCam	0.491207555517844
6.20383975166919	5.52476466658237	CD326/EpCam	0.695158816569016
-16.724981937737	7.41516235421164	CD326/EpCam	0.588869995013997
-4.10707849136729	24.4292695480681	CD326/EpCam	0.529885096585185
0.28656970734285	27.6535251722492	CD326/EpCam	0.519610437094365
-2.23438760628931	19.8790496035235	CD326/EpCam	0.481042156958372
0.0993598936845024	20.2134670540169	CD326/EpCam	0.631418958345574
-1.81243161483562	22.9791832096393	CD326/EpCam	0.426150259449172
11.715293523554	21.1687554699689	CD326/EpCam	0.671302900756263
-2.40934693143921	23.9367724243717	CD326/EpCam	0.492129022551031
-1.8636188482551	14.598349065129	CD326/EpCam	0.569108659116941
-2.35520350409154	18.7769249709145	CD326/EpCam	0.473146380441662
6.88179831143553	12.1977418074642	CD326/EpCam	0.652679013367786
1.3182342545865	10.6595314603721	CD326/EpCam	0.479426372526734
11.7632112318462	21.104287568888	CD326/EpCam	0.589014045736001
6.15707773679646	11.0536298295986	CD326/EpCam	0.611121191217168
-6.64053356346513	17.1752291375149	CD326/EpCam	0.678727402652803
-0.809783395506528	23.2470137203381	CD326/EpCam	0.472422606778309
0.796560186277888	17.1838346913872	CD326/EpCam	0.42340698972599
1.34302014119713	17.7564927208379	CD326/EpCam	0.458539574444198
-4.3753357603342	15.8809641290115	CD326/EpCam	0.490157247148547
-4.40568747177654	19.9818432762568	CD326/EpCam	0.471990732577197
2.46936923377371	17.0927664133068	CD326/EpCam	0.602071600691154
6.94936234427447	22.3149963510082	CD326/EpCam	0.602102976553918
-3.10613922200827	22.5579806002547	CD326/EpCam	0.406191633782371
-5.10220294223214	19.5469969615727	CD326/EpCam	0.294412910788701
-1.70922232957229	19.3146455036299	CD326/EpCam	0.0123301471469699
0.3675802176563	21.7007481131981	CD326/EpCam	0.502380922194587
-2.82787733547401	14.8288707054214	CD326/EpCam	0.451406121642691
11.8733063168473	10.1639604451869	CD326/EpCam	0.73818717711261
6.75290978477291	7.09743240209554	CD326/EpCam	0.681643069974931
0.670305584368412	22.6365557315718	CD326/EpCam	0.567688532114211
-2.59587738859646	21.3947483619359	CD326/EpCam	0.0209161705911625
-9.02736845153399	9.91099370160589	CD326/EpCam	0.488686050091416
-0.529430690157285	22.2074104613952	CD326/EpCam	0.423700654209163
4.30072806127587	11.9555179205348	CD326/EpCam	0.578390012481092
13.2000681072646	9.10243918132952	CD326/EpCam	0.681188221533799
-6.12948038026386	20.6719998730502	CD326/EpCam	0.480526414218348
-6.0232057844436	17.4387952005003	CD326/EpCam	0.632882386116498
10.6600946414047	18.1057658139485	CD326/EpCam	0.798947034232383
-2.86799595368758	24.5444787445631	CD326/EpCam	0.387924042049807
-3.7330372734911	18.7466384906707	CD326/EpCam	0.68127911779268
0.757948880956345	12.7396956097896	CD326/EpCam	0.451757761389937
7.79624536472052	3.80569952111225	CD326/EpCam	0.732594844485556
6.43735948738044	10.744704660472	CD326/EpCam	0.608942006882507
0.181503567140891	20.2137969685543	CD326/EpCam	0.421867670883584
0.514539117889548	13.2671161447435	CD326/EpCam	0.51961345877766
-2.14772521676649	25.5069103911496	CD326/EpCam	0.580153363313661
-2.00575441575407	17.7785731921079	CD326/EpCam	0.468629308144337
14.3521245362151	8.74210149949412	CD326/EpCam	0.794146616774631
-2.839235325101	19.6441674746226	CD326/EpCam	0.31661036827896
-18.1961689929024	6.0768810145559	CD326/EpCam	0.655713055261813
4.75191064902294	19.2156219325632	CD326/EpCam	0.589732438957046
0.688537804261513	4.23484818612748	CD326/EpCam	0.546498900739612
3.45570830106239	11.4312255730255	CD326/EpCam	0.320345780013673
-1.87636305373288	28.8789657778458	CD326/EpCam	0.599287454472327
4.23051202008668	17.3523396349209	CD326/EpCam	0.582319232918126
1.04790646827933	10.752946967522	CD326/EpCam	0.476783992364808
1.31191451262262	9.53740035933273	CD326/EpCam	0.554230214092556
-6.58702665085959	20.6153210980269	CD326/EpCam	0.449320105923906
8.96578356890998	13.8661337524754	CD326/EpCam	0.71805922574351
-1.94751678011133	24.6767517184655	CD326/EpCam	0.444283894213381
8.98685410488737	21.1030442007369	CD326/EpCam	0.683266451315483
-5.79389132122786	22.7238660600921	CD326/EpCam	0.537545440266401
-5.72328942684408	22.7771383594996	CD326/EpCam	0.663709795464569
-16.7952023879464	7.32140694706106	CD326/EpCam	0.601214660977229
5.61893398397177	27.8631942867497	CD326/EpCam	0.549122702140746
1.00983937120089	23.7104552396609	CD326/EpCam	0.526716208584915
1.85664552867713	23.1136027678751	CD326/EpCam	0.515846620405246
-0.33894153065636	23.4121393869086	CD326/EpCam	0.448184784224713
4.38189768347769	20.6808034798328	CD326/EpCam	0.63925632360793
-2.41634299345258	23.6314559151067	CD326/EpCam	0.67467140554244
0.700854008921597	22.395931187066	CD326/EpCam	0.587015082613294
7.00619350105875	21.2841852181391	CD326/EpCam	0.586461675426457
-5.17731440275521	18.2250425124696	CD326/EpCam	0.393626285007995
7.51748870116494	19.5498101271439	CD326/EpCam	0.681768671062396
-1.90916194967015	28.193982820296	CD326/EpCam	0.644431103589904
0.769134562947328	10.0067073118309	CD326/EpCam	0.458528458214751
6.55235928041721	11.153445053614	CD326/EpCam	0.673455537848916
0.857522017459677	18.6770779422846	CD326/EpCam	0.400777009091371
3.52922872939917	15.7953868932675	CD326/EpCam	0.588130022548951
-2.91805762204699	23.5679628753506	CD326/EpCam	0.519949356738087
15.2963892613967	9.21944506676522	CD326/EpCam	0.653705512564771
-5.04283686786253	24.3409360640978	CD326/EpCam	0.470583030553998
14.2217425010296	8.18142754073406	CD326/EpCam	0.791758963855453
3.66701083833789	20.9932984593824	CD326/EpCam	0.336970712648165
3.38276968350948	22.5829659469661	CD326/EpCam	0.653088737531068
4.49336659266852	21.2330823776474	CD326/EpCam	0.599017139076663
-0.631471473837356	13.7950283181213	CD326/EpCam	0.31825058910754
2.41880855416982	20.4400889193265	CD326/EpCam	0.562117406456672
3.38073770826923	16.3920984242148	CD326/EpCam	0.57697059700845
-4.52319609093087	19.1002579801734	CD326/EpCam	0.501391341803235
7.99652547243645	7.50444549397845	CD326/EpCam	0.630529765901072
-2.32139805228063	22.0277834787961	CD326/EpCam	0.503771139769353
-7.00981715209723	22.9237913602315	CD326/EpCam	0.56928442317655
15.4859811524494	11.6659962724972	CD326/EpCam	0.658833088940093
3.43043089231974	23.9342179372539	CD326/EpCam	0.513237320543528
5.15272319721884	19.5299401725223	CD326/EpCam	0.592075720903212
-4.41753720509275	22.2884446654176	CD326/EpCam	0.54251981068009
-1.91009871833108	23.756738322992	CD326/EpCam	0.46131605210917
-2.76267888504242	17.0878006170195	CD326/EpCam	0.341592143828672
-3.32732959301555	13.2414933892786	CD326/EpCam	0.803904540991568
8.01827036852305	23.1780350096919	CD326/EpCam	0.755792654982593
0.534359655796401	4.98192398652988	CD326/EpCam	0.560852897426506
5.66868561076095	12.6668863087271	CD326/EpCam	0.699548535286669
-1.32006935759145	18.4460087831858	CD326/EpCam	0.0153599720679825
2.31184155288416	22.495253207128	CD326/EpCam	0.49262749258864
1.14346764656277	13.3306587676805	CD326/EpCam	0.213630596338646
-2.97469407165558	15.951473972953	CD326/EpCam	0.0380633342555362
4.5872290834456	16.591117123316	CD326/EpCam	0.59061542466593
-1.0635101872186	24.0532831304316	CD326/EpCam	0.507225214004379
-10.269961887535	8.72082923016511	CD326/EpCam	0.517150294497151
-3.62490872778711	22.3188583192557	CD326/EpCam	0.422845766027343
0.258069962996396	14.7188754549574	CD326/EpCam	0.51534552732486
10.3999392417515	17.7710173339057	CD326/EpCam	0.687332803139358
-2.07645106629761	21.172984808924	CD326/EpCam	0.470211438689088
12.8761918746141	8.66692805991898	CD326/EpCam	0.604573775338081
-0.63186712825643	22.9653666100628	CD326/EpCam	0.37435980567203
-1.92006495308266	25.7633225371781	CD326/EpCam	0.393836457434481
7.1124272955209	6.06050792762994	CD326/EpCam	0.661857758098244
-3.22707735328247	19.6689304878143	CD326/EpCam	0.349207499123488
-2.31833780423419	22.0823573627338	CD326/EpCam	0.313004333552998
5.73287836600445	13.6879629998779	CD326/EpCam	0.607961741066954
3.46329589358688	8.59078667940682	CD326/EpCam	0.492348125914512
6.31231321979822	20.1464591928664	CD326/EpCam	0.654281124682516
7.38811748827153	14.389997615593	CD326/EpCam	0.70711744909843
-1.79653442117633	22.4121966029711	CD326/EpCam	0.551691858003076
-0.0343624350310726	14.3443528775322	CD326/EpCam	0.511668235591134
1.76025549606	11.5152652318627	CD326/EpCam	0.344289648895555
-2.16135480241808	19.7938225338992	CD326/EpCam	0.443095223277534
13.0638052475365	8.63422112495125	CD326/EpCam	0.673343103894322
-3.63537768844281	27.0765046858299	CD326/EpCam	0.548265681826845
0.994121113573494	22.9966650985255	CD326/EpCam	0.455639215784488
2.14150731129297	21.6424098519349	CD326/EpCam	0.481884041112785
-17.6658533916737	7.91763281871911	CD326/EpCam	0.602931055300812
-3.03407049091118	25.701621747826	CD326/EpCam	0.543144662705144
-4.51589866037331	23.1238758344857	CD326/EpCam	0.0252045291886755
9.7692442748478	20.6414780146829	CD326/EpCam	0.663548809130337
1.38871032048616	22.2466540611198	CD326/EpCam	0.338522314124165
4.5429301984239	16.5194766363746	CD326/EpCam	0.516543334861807
-0.159961565190296	20.7737806167284	CD326/EpCam	0.479561226082763
7.7517879659281	22.7693674375406	CD326/EpCam	0.699734995598599
-4.094846864198	15.4580337396303	CD326/EpCam	0.778339553741499
-0.825589171406647	25.3419922884908	CD326/EpCam	0.667943443396272
-0.0827242549598083	4.0393287965627	CD326/EpCam	0.540643518615049
-0.0569252247498902	19.1207929090413	CD326/EpCam	0.404345521566263
6.80983208739895	23.7552919944996	CD326/EpCam	0.75232657870887
-17.1689294624038	8.56456595987352	CD326/EpCam	0.780018793301724
5.56017695600433	8.99911639395172	CD326/EpCam	0.680212192817481
2.56622194070935	18.5683786078278	CD326/EpCam	0.522758064707088
3.96251604416472	16.1618512905679	CD326/EpCam	0.571205058301748
0.0157067995498242	21.5592577924898	CD326/EpCam	0.401505582934115
-5.117776281879	24.4019884322273	CD326/EpCam	0.559661602787793
4.6565551961024	20.4808922900122	CD326/EpCam	0.625908881450688
-4.04151822794431	24.3382610756077	CD326/EpCam	0.535961111260594
-9.4732421882861	7.60392563552766	CD326/EpCam	0.490906451765523
7.01554682484682	4.74132645575409	CD326/EpCam	0.70350586233114
6.4190329915436	6.41441125057356	CD326/EpCam	0.707691357643016
-0.195226002201799	18.7050919022266	CD326/EpCam	0.428890807748187
7.34787591322925	18.0650280327633	CD326/EpCam	0.618599910450233
-2.0327220560619	16.1674012585151	CD326/EpCam	0.562282314314705
-0.604428222562778	22.532273567749	CD326/EpCam	0.0258351849128675
13.5790536423244	12.7754169075335	CD326/EpCam	0.786010465462142
2.13582247566649	5.22367255685336	CD326/EpCam	0.607940412364252
-3.38948165226244	21.2096978747687	CD326/EpCam	0.481073635089437
-16.7520856859455	9.78528180115525	CD326/EpCam	0.401449094769102
1.78420157930466	20.981906194338	CD326/EpCam	0.482046876243949
-3.57594915365233	22.2584943859241	CD326/EpCam	0.499266420668408
4.58105618562175	23.8274312495178	CD326/EpCam	0.672469388699023
7.51487660146771	12.2721060601172	CD326/EpCam	0.80341285997514
1.14240001654803	17.7835784884643	CD326/EpCam	0.432953645899147
16.253161933443	16.4755046438543	CD326/EpCam	0.791587989121644
5.11084161394941	17.7423201037388	CD326/EpCam	0.577424739479589
-3.93377712084233	14.3728391549671	CD326/EpCam	0.536797619687507
8.50658171589247	6.51130992337932	CD326/EpCam	0.573418434166642
-0.221827656934944	18.7184146799746	CD326/EpCam	0.388767835528915
4.8181429433382	20.019966727968	CD326/EpCam	0.665907127759864
7.27575709300327	6.99786436165529	CD326/EpCam	0.64714548803213
6.09487783676927	16.8079419997032	CD326/EpCam	0.599289988559629
3.8590926331066	10.6255808582126	CD326/EpCam	0.76322670190585
7.98235866637824	14.1899138040029	CD326/EpCam	0.705254595234113
0.643865633528285	4.98676097577071	CD326/EpCam	0.664281440040798
-0.64100773977308	13.9164917648258	CD326/EpCam	0.478378074571006
1.2582506286714	9.90361464896035	CD326/EpCam	0.399306739951462
4.03392268472632	23.7954802220709	CD326/EpCam	0.571727387844168
2.58890249734228	11.3183219145854	CD326/EpCam	0.547702718374949
7.11338139174019	24.0931643939197	CD326/EpCam	0.667986920010238
-3.14807544608893	25.5761804658728	CD326/EpCam	0.430973853910056
1.76703213478933	25.9035758649807	CD326/EpCam	0.672306927595681
-0.550767780939444	27.226900451873	CD326/EpCam	0.601114088993701
4.69895877844896	16.1184992308312	CD326/EpCam	0.543099035445125
1.19997525165695	25.2789309158625	CD326/EpCam	0.702658494065365
-0.399350384736538	20.7402040716359	CD326/EpCam	0.275356106758798
6.76994909340874	18.4414441831236	CD326/EpCam	0.630144141029094
-4.82073440369257	4.1616545148772	CD326/EpCam	0.472530821463522
5.70561624960201	6.16071133089388	CD326/EpCam	0.568429552981496
-2.90365574382375	25.2986071477275	CD326/EpCam	0.5565406081284
-0.397769922893384	24.0952284131268	CD326/EpCam	0.508452779560625
-3.70662102839324	21.2833482033665	CD326/EpCam	0.538456515387451
0.126130463053047	24.2384527765295	CD326/EpCam	0.665724192958346
1.48816298464361	14.5083502663812	CD326/EpCam	0.460082976873056
2.99396680873174	10.7725002559127	CD326/EpCam	0.421376282549145
4.3183432582639	27.2284594689152	CD326/EpCam	0.725626762102481
7.39564941601755	12.6527010227111	CD326/EpCam	0.792361372168887
6.98172292154436	12.9073922176503	CD326/EpCam	0.741403583937932
6.93222785539305	25.4772147245978	CD326/EpCam	0.555697319227739
-3.12247062600465	20.0384727650106	CD326/EpCam	0.489100026790383
1.67590154291239	13.9324059485262	CD326/EpCam	0.414519378702531
-4.28678170914285	24.4594330237118	CD326/EpCam	0.582335924965425
-3.6220526055862	23.8652646089391	CD326/EpCam	0.0169464870923933
-1.92494523699965	24.1176054065809	CD326/EpCam	0.429240549433897
11.1737541692654	10.6138476435949	CD326/EpCam	0.78230990020347
-1.47784720315335	24.4851422825912	CD326/EpCam	0.460215830314228
-0.987676989656451	23.0395545430337	CD326/EpCam	0.345830062800384
-1.13068269450194	16.1071840122548	CD326/EpCam	0.594920907478549
1.03491586290506	19.4366892250241	CD326/EpCam	0.542298531104358
12.3850117131041	7.36393759282722	CD326/EpCam	0.676334252128162
-3.16446234540188	25.7584287764857	CD326/EpCam	0.53839297343742
8.50050270447143	24.2524570058461	CD326/EpCam	0.794220954104067
-3.08634952261171	23.8972620102013	CD326/EpCam	0.699973665705866
-0.772798850373163	16.1653162062578	CD326/EpCam	0.516994082557678
2.32980671220248	10.0909389851839	CD326/EpCam	0.400518948997011
7.17174159436215	13.8784866250558	CD326/EpCam	0.66845610282653
3.52807602616988	20.1675069032818	CD326/EpCam	0.506983715282004
-3.32584894748911	19.7046598905297	CD326/EpCam	0.525394341096842
1.46972168658422	22.3468853871411	CD326/EpCam	0.430741386561903
4.52124079000935	20.7148887569657	CD326/EpCam	0.620210820090221
-3.17551118890435	22.8809369822604	CD326/EpCam	0.470980622383121
-5.66645775388394	25.0907048004356	CD326/EpCam	0.505603970798546
-4.53646945264056	13.2324634130185	CD326/EpCam	0.560407492616151
2.44245159220716	13.2304676560873	CD326/EpCam	0.707381423449428
9.07505301560138	21.583142444219	CD326/EpCam	0.679158599799044
7.14461125573153	7.54742590369183	CD326/EpCam	0.513119889414546
7.4487504465778	21.476080736152	CD326/EpCam	0.390085218882281
-3.28976341809178	16.6056817783538	CD326/EpCam	0.445668177112581
3.66413518535777	7.41491357158588	CD326/EpCam	0.331789606142875
-1.25148083859784	21.3464097166103	CD326/EpCam	0.446833336241259
-7.51989549732631	11.4439316849277	CD326/EpCam	0.404236289911935
5.50464607087345	9.82784767605554	CD326/EpCam	0.808017662447663
11.447742205648	7.23874359923967	CD326/EpCam	0.531591348150913
-1.02714583979103	16.4569250302413	CD326/EpCam	0.497789008316361
-2.0685160619432	18.8454652417207	CD326/EpCam	0.449284420671604
7.08729535174668	5.1854886377805	CD326/EpCam	0.707319720962322
5.75510860305248	27.5440132491598	CD326/EpCam	0.499233094673665
-2.43409183677961	22.9195885475402	CD326/EpCam	0.607319663843448
10.3432988302236	15.9469257885902	CD326/EpCam	0.54799477611385
5.82074461093657	18.1557738656228	CD326/EpCam	0.743246243192568
-2.67545570893063	23.1488652102095	CD326/EpCam	0.533576776651306
10.2269863811121	12.5447776837305	CD326/EpCam	0.834373053950245
-1.98495579442454	26.8168580206065	CD326/EpCam	0.57250359712441
-1.86558491239739	17.5056842641799	CD326/EpCam	0.459637765938788
-1.4094736591877	23.2746326101106	CD326/EpCam	0.508999881733225
4.5971513085179	16.0454109407492	CD326/EpCam	0.65023326714159
-2.84875798809917	20.89740099041	CD326/EpCam	0.321220129808571
6.81400571017393	6.16495662352331	CD326/EpCam	0.654331106795213
0.500342911003025	22.1876005034816	CD326/EpCam	0.531000204793131
-7.50210188502523	21.7104220523629	CD326/EpCam	0.026514758496159
-0.408703910799587	22.4887519866343	CD326/EpCam	0.386468374521031
18.3869568623939	11.5874018429343	CD326/EpCam	0.646326019938626
-2.02925543780006	22.8421396648131	CD326/EpCam	0.342881646032221
14.6618146710331	11.8986520299948	CD326/EpCam	0.710634321779165
-4.43564143819951	17.2109785360414	CD326/EpCam	0.557894560380361
-2.31532762796583	24.0036136675561	CD326/EpCam	0.664894626934658
1.61505410731553	8.82450919404051	CD326/EpCam	0.508718994896762
-2.50126785087596	22.7958692745784	CD326/EpCam	0.250694447579058
6.29430719082921	20.1540483683878	CD326/EpCam	0.684858067578051
-1.65132726032074	25.0561418264331	CD326/EpCam	0.501949847374123
2.42889587586755	18.4886870978752	CD326/EpCam	0.553926027506128
5.71378371998696	21.1003056351736	CD326/EpCam	0.664792821432326
9.83241771574562	8.17780863003489	CD326/EpCam	0.669713995542672
-1.2347707602918	21.6193891139485	CD326/EpCam	0.379343466000257
5.5333405651359	18.1404633559664	CD326/EpCam	0.675452524052874
-8.40117742834858	4.02125989936545	CD326/EpCam	0.521753199167045
7.6205478562815	21.6624936306189	CD326/EpCam	0.591433298797273
0.76800602145328	5.5113138900325	CD326/EpCam	0.492444850902626
11.1182996629585	9.41689565921363	CD326/EpCam	0.707767316888543
2.30114076289245	16.3279172606476	CD326/EpCam	0.452715669522652
-6.23049500073944	21.3765601255567	CD326/EpCam	0.585380857820406
5.97045294882959	19.7832019120037	CD326/EpCam	0.603621162754572
4.21731196341161	17.9757243836652	CD326/EpCam	0.673223246212538
-2.73930183315092	23.5382735787395	CD326/EpCam	0.480338970426178
12.3041221357314	21.3168693981119	CD326/EpCam	0.720352907830872
-3.8755188336098	23.3428504966181	CD326/EpCam	0.0377961824847138
4.4552585955847	20.3692758089341	CD326/EpCam	0.651387784985407
-1.98691651220514	23.0249671634867	CD326/EpCam	0.401789276627142
11.5231325426692	7.08706282054482	CD326/EpCam	0.64174632554744
4.93849902105738	12.1311136952415	CD326/EpCam	0.627174672644306
-3.03882313061756	19.9379766620772	CD326/EpCam	0.422119661489412
10.5126071686695	17.1269395609515	CD326/EpCam	0.595735905520693
-0.925393841409495	20.4152066073892	CD326/EpCam	0.420962681947759
2.76180934253956	8.65200885387497	CD326/EpCam	0.609301638492704
-0.546450038104191	18.8046722710594	CD326/EpCam	0.451968265071966
7.5186266516816	25.5487748898676	CD326/EpCam	0.775505397981454
-2.86602100807213	18.3434791093981	CD326/EpCam	0.38676111742396
2.31340339599385	11.6638657709621	CD326/EpCam	0.450260663400039
-3.76363281711148	26.2585559397338	CD326/EpCam	0.400181198031288
0.51879423144941	21.2589723440556	CD326/EpCam	0.417334846601442
-3.57713739879055	29.5391237241885	CD326/EpCam	0.615108039201766
-4.50585077926427	15.3885329246843	CD326/EpCam	0.5477411934158
-3.38938630967218	20.82962941122	CD326/EpCam	0.412353970227718
-1.44892993012867	12.8943095481773	CD326/EpCam	0.471467811800159
0.769423494124052	17.9041009831722	CD326/EpCam	0.343528117471328
-2.57477860398888	17.7638214007302	CD326/EpCam	0.437341902573918
0.0203808556601791	23.3496101115127	CD326/EpCam	0.532599844947377
-4.79772605178114	20.4214438952536	CD326/EpCam	0.539623109782783
-1.88140603491099	24.4940213056482	CD326/EpCam	0.419665097179677
0.941515702944256	12.2116554168574	CD326/EpCam	0.504735569378461
-4.89111694515229	23.0399434420888	CD326/EpCam	0.583101808981066
0.327758460760313	21.3247898334718	CD326/EpCam	0.356818968712777
1.95178090895449	11.9998594558515	CD326/EpCam	0.545436448417187
7.62079908653994	21.8466523626979	CD326/EpCam	0.621142584393299
-3.24236252686777	16.3878066586087	CD326/EpCam	0.505289965821202
7.72345218561159	20.8224808582274	CD326/EpCam	0.681542430454935
2.8354348110147	14.3337347180768	CD326/EpCam	0.638052779473134
5.61787910489053	10.0098925481138	CD326/EpCam	0.745735235267741
-5.25387290981603	23.7226457490076	CD326/EpCam	0.386394483346893
7.63745374194422	12.954768172071	CD326/EpCam	0.662389816937666
-2.93045474591735	19.3472660205518	CD326/EpCam	0.474063651688849
9.48003554762186	23.9678806968267	CD326/EpCam	0.769408678436416
2.30197049144767	-14.7958069246641	CD326/EpCam	0.706599144431014
-4.62884572384123	-9.6134770313739	CD326/EpCam	0.569364363968947
-10.6189588690382	-20.4702050401505	CD326/EpCam	0.896214513184601
-4.39831352651235	-29.5110491870654	CD326/EpCam	0.71351767760866
-2.32762204801938	-14.8365451804036	CD326/EpCam	0.799516239585409
-5.81986673151363	-19.3789563875506	CD326/EpCam	0.726568383379988
-6.46125909441156	-21.5565610805808	CD326/EpCam	0.873722363390102
-5.09520425997098	3.06981715222377	CD326/EpCam	0.474097578211395
-3.78822987817676	-28.1027385591397	CD326/EpCam	0.883361917908745
2.19543073467784	-26.4647156162099	CD326/EpCam	0.968951992329227
-0.668250454828257	-3.07859160369246	CD326/EpCam	0.839702272469382
-11.889302031706	-13.5119547275826	CD326/EpCam	0.772695177055535
-9.3680211845429	-20.4280063281296	CD326/EpCam	0.943905153386844
-18.591018048279	9.69091570442493	CD326/EpCam	0.745383083852073
-19.0516485526038	6.58026978912455	CD326/EpCam	0.775909869735279
-4.3414384368604	-13.8424168651783	CD326/EpCam	0.671257034464782
-17.4832978494672	8.64835709610336	CD326/EpCam	0.690084642876071
8.5918915745279	-27.1057690770548	CD326/EpCam	0.984707617485419
-8.95777354351649	-14.9973309326353	CD326/EpCam	0.747336951419955
-9.4245749762203	-13.1362929329569	CD326/EpCam	0.632726599312762
-1.7725642794855	-13.1555192221042	CD326/EpCam	0.660340007166589
-18.4043582869862	8.76020787165295	CD326/EpCam	0.622314687371129
-18.2784071520424	5.82740296637621	CD326/EpCam	0.577484677995395
-18.0393896383434	5.30047536072902	CD326/EpCam	0.849713470762307
-6.93838627348475	-20.0369410096819	CD326/EpCam	0.862374053596643
-0.248104628388039	2.85554501069441	CD326/EpCam	0.542268019615799
-2.77894411699023	-19.2266336486282	CD326/EpCam	0.786595939650592
-8.75128522468429	-23.0810638278892	CD326/EpCam	0.859221150376947
0.209916070770736	-26.4553123635474	CD326/EpCam	0.927475141016563
-0.94390141565978	-2.36632260702766	CD326/EpCam	0.855669746485479
-2.06314463679247	-13.7657777516303	CD326/EpCam	0.762572214286857
1.87983636615671	-20.4960909993156	CD326/EpCam	0.787408952180477
10.9227654665502	-21.3940284658831	CD326/EpCam	0.784472190809408
-10.9013472436257	-12.4501498354738	CD326/EpCam	0.702673375317405
1.71375717987549	-28.1220843266572	CD326/EpCam	0.879559966008876
-8.38742519815745	-21.8008144578428	CD326/EpCam	0.96299370126431
-6.47914533460128	-11.6743379037531	CD326/EpCam	0.674011605757829
-3.81907818808465	-20.7826481273554	CD326/EpCam	0.813862476032925
-0.672003972514552	-20.1990498518279	CD326/EpCam	0.712404550116144
-5.97733596664323	-19.8377755735102	CD326/EpCam	0.668920690505503
-8.78036207800247	-12.1758911456063	CD326/EpCam	0.696888516511115
-19.1534977081707	6.71487662538415	CD326/EpCam	0.75174216564371
-10.8506584879621	-20.4922863347184	CD326/EpCam	0.995199277944767
-7.18181268443188	-21.6534069677421	CD326/EpCam	0.785831766715937
-1.72608633996657	-14.8527232827501	CD326/EpCam	0.754380799207813
-11.8852280744005	4.92992960557522	CD326/EpCam	0.95696244867805
-10.8377441481501	-19.2944237864215	CD326/EpCam	0.996355671013758
-11.1752149295604	-21.4636370060054	CD326/EpCam	1
-5.8885384521266	-18.5097458985255	CD326/EpCam	0.709626371616823
-8.21454670115929	-14.5307976389273	CD326/EpCam	0.67015157393081
3.32797879290785	-23.6314753422639	CD326/EpCam	0.76387864013716
-0.0681554170257142	-0.990840008090949	CD326/EpCam	0.671086142335509
-6.49259510018179	-28.0406085234439	CD326/EpCam	0.913993101688218
1.58303952590047	-26.2721898354328	CD326/EpCam	0.923869058359818
6.35941110016506	-23.1558770140869	CD326/EpCam	0.64171659039654
-1.4641425930599	-24.1857530033391	CD326/EpCam	0.892025893939979
-2.47473788405084	-11.8265773729415	CD326/EpCam	0.577520761536497
5.31521550161386	-25.5653319818881	CD326/EpCam	0.950448868375057
-5.3332843764514	-10.6220018552639	CD326/EpCam	0.631135177795838
-0.769895306900463	-21.2246767072222	CD326/EpCam	0.761638341474424
4.55607294735583	-19.276820256239	CD326/EpCam	0.912561868873801
-0.467416478013364	2.8661401239915	CD326/EpCam	0.525501489890441
-0.303509709263431	-1.44855431174689	CD326/EpCam	0.633764824837528
-10.4703247233018	-15.7762776711699	CD326/EpCam	0.775949363917986
-2.61553018682394	-29.1691688442221	CD326/EpCam	0.815398562384622
0.0445422493874694	-1.30190377891891	CD326/EpCam	0.668153784240302
-10.3026635912962	5.77117194135835	CD326/EpCam	0.91024523578732
3.56499398425899	-25.7304982919483	CD326/EpCam	0.795606583476105
0.795232415643031	-26.458210449207	CD326/EpCam	0.903822288013408
-3.21185310553715	-10.3897538124091	CD326/EpCam	0.675608067487032
-4.73138899827966	-29.4626747286937	CD326/EpCam	0.871372896977158
3.09082781942071	-11.9900277001225	CD326/EpCam	0.505372471654243
-6.33326657007874	-18.0722748297519	CD326/EpCam	0.655254594240153
-9.04795346505655	-11.2324000652998	CD326/EpCam	0.712007946791533
-5.59036359900978	-31.8230074281481	CD326/EpCam	0.80131193688101
-18.2746008287475	9.7868697728665	CD326/EpCam	0.635415588299613
-16.1013522461725	8.97804338873108	CD326/EpCam	0.749367767725352
2.94629329524362	-23.7234729725208	CD326/EpCam	0.822792126260835
-11.6866559442708	-11.4901261377348	CD326/EpCam	0.83946756955188
-10.7689913696311	6.15343156360592	CD326/EpCam	0.524509216090605
-4.45770604596262	-21.712095059724	CD326/EpCam	0.862866242406039
9.36254122397358	-23.9524938839767	CD326/EpCam	0.874811886485238
-2.6196725753115	-18.3378059641169	CD326/EpCam	0.76585307271051
-5.47981013511037	-21.557648743672	CD326/EpCam	0.822969770567846
-10.1013301505656	-11.2774528704921	CD326/EpCam	0.618428666475658
6.96504926353833	-23.1605361351817	CD326/EpCam	0.903741062661943
-1.74940071002674	-28.2225533333015	CD326/EpCam	0.667693539918203
0.568721769876447	-1.52164493439844	CD326/EpCam	0.839435512724557
-2.10138747517505	-18.8922855193877	CD326/EpCam	0.739087247748947
-2.20094585251673	-23.4264818862432	CD326/EpCam	0.914163799906949
-0.548641524891455	-14.7974292170005	CD326/EpCam	0.729633865817687
-19.3669651204815	7.77900393648327	CD326/EpCam	0.699223189796193
0.00568932663533499	-1.54924638341459	CD326/EpCam	0.66905728871829
-7.04740187022122	-20.310001083742	CD326/EpCam	0.775478679370536
0.106966955010082	-2.21832695540184	CD326/EpCam	0.818759533975793
-4.93581787618533	-7.3466050844234	CD326/EpCam	0.628639991877609
8.50294526868328	-23.1171373444998	CD326/EpCam	0.821266744184144
-4.43554451235867	-11.1042917586431	CD326/EpCam	0.658518918438154
-2.31861898025751	-30.6836098465794	CD326/EpCam	0.928930033047256
-10.1021289285321	10.0157320805195	CD326/EpCam	0.540163605199838
-1.27803683900749	-15.9905249291112	CD326/EpCam	0.761170833414771
-7.11248883490025	-17.6595933310075	CD326/EpCam	0.836683535187489
-8.81206003320619	-18.3539536853494	CD326/EpCam	0.87569018921412
0.62565119396125	-8.55574626708878	CD326/EpCam	0.717239813762802
4.93840503239827	-12.2317701129904	CD326/EpCam	0.678154631738614
-3.43680957530133	-9.26411985630304	CD326/EpCam	0.588333772130228
3.26650901558973	-23.0649563829546	CD326/EpCam	0.881284520513183
6.72372063124303	-14.9675005562337	CD326/EpCam	0.817269881434348
-0.756309272689632	-24.840900155479	CD326/EpCam	0.824825501163063
-7.14270960677052	-27.8912096070834	CD326/EpCam	1
-8.72803018507364	-29.736940283635	CD326/EpCam	0.921721087323369
2.27906807597409	-22.0407098852578	CD326/EpCam	0.833916440616146
-3.72396974935721	-18.2538867774527	CD326/EpCam	0.729543822846964
-6.01450183863487	-22.6995995302965	CD326/EpCam	0.736006551568089
-4.73919744734492	-16.440747727451	CD326/EpCam	0.692447470496336
-0.0783581919257131	-27.9326648970554	CD326/EpCam	0.863559363958992
-9.96438996049788	-22.681869323807	CD326/EpCam	0.973750238423029
-3.23101047640191	-18.4213790908478	CD326/EpCam	0.864465168564891
-5.59966435526319	5.30898290143193	CD326/EpCam	0.884890794794172
-6.52492690380886	-20.6410414700549	CD326/EpCam	0.773827287229427
-2.55612968662025	-20.6163941981866	CD326/EpCam	0.726793337308985
-5.25085851629612	-23.8194384902488	CD326/EpCam	0.917485479186415
-4.22046009028839	-16.7928781893922	CD326/EpCam	0.768703651733509
4.42502302044522	-26.3673159306584	CD326/EpCam	0.788721595455522
-17.1432112766026	10.1964122255977	CD326/EpCam	0.514289941896059
4.74250808072439	-10.4890388927258	CD326/EpCam	0.755692570522022
2.73392716375755	-23.2215997202207	CD326/EpCam	0.782062645776305
-6.54052045289718	-20.5197245776109	CD326/EpCam	0.823576338604182
-6.42107779401986	-15.6584207535736	CD326/EpCam	0.709886654283364
-9.75115149819475	-16.9503673531649	CD326/EpCam	0.65279459996564
-8.20464750658133	-17.3451239444893	CD326/EpCam	0.74400430131942
-3.31234934125359	-5.7036049328432	CD326/EpCam	0.69856096735219
-5.44633012234409	-18.2088452771423	CD326/EpCam	0.645599615164791
-1.68714955470182	-18.1887516663794	CD326/EpCam	0.732841734370038
-0.934988049615917	3.06805460023458	CD326/EpCam	0.59768050542014
6.82085244685989	-22.2055350056438	CD326/EpCam	0.79281089174847
-9.96945806920441	-17.6650780438531	CD326/EpCam	0.842804727527893
1.53160270958012	-14.2205187530086	CD326/EpCam	0.763397071779403
4.83751348574344	-14.527086281988	CD326/EpCam	0.772386053434456
-0.486209273385056	-8.57452664584101	CD326/EpCam	0.621746257111531
3.89032166341333	-29.4383164551171	CD326/EpCam	0.871727909205993
-5.39163434459327	-23.1589783753984	CD326/EpCam	0.931085967458915
-1.47198865319491	-11.8942018293621	CD326/EpCam	0.636359539837977
-9.70487972343536	11.1030589451276	CD326/EpCam	0.462470002338641
-6.8021783719828	-18.502149810836	CD326/EpCam	0.858575066960716
-0.129382760102553	-8.15643796180138	CD326/EpCam	0.598592871595941
-12.6488886449256	-19.376590968505	CD326/EpCam	0.722300968525409
-19.8708222419891	7.75028049466067	CD326/EpCam	0.602824279892574
6.9257064940625	-25.1352218113499	CD326/EpCam	0.879318435901533
-17.7582955477121	7.30698190887816	CD326/EpCam	0.740240027833303
-9.94898212836658	-27.5441140173599	CD326/EpCam	0.845018795052335
9.58003825399286	-18.8156434094608	CD326/EpCam	0.932142738875235
2.50148706067595	-10.3317905122151	CD326/EpCam	0.620700557540868
6.55696327246564	-29.4214191032706	CD326/EpCam	0.848915532304395
7.46933856865163	-22.3474481037704	CD326/EpCam	0.85854690818321
5.23392203864329	-18.3702873214225	CD326/EpCam	0.840032047356921
-9.9204428360078	-20.2556975500814	CD326/EpCam	0.963656460341808
-5.96831625959694	-9.14740142445799	CD326/EpCam	0.578353703248156
-8.72236000390527	-23.2830602573619	CD326/EpCam	0.923791687884756
5.89347424255538	-27.9303365257074	CD326/EpCam	1
-7.56571693431864	-16.0785189366342	CD326/EpCam	0.779925029401864
-6.00696052105378	-10.9655388881566	CD326/EpCam	0.538774998274611
-7.91584504681388	-23.0210404684352	CD326/EpCam	0.760602105356598
-20.1795201599808	6.92327551775775	CD326/EpCam	0.668523840739096
-5.52418697048083	3.38049157664143	CD326/EpCam	0.621650779302208
-0.515936034311685	-23.6453688502697	CD326/EpCam	0.787551169430816
-0.940521094567351	-14.6052473435889	CD326/EpCam	0.791289113942781
-6.29415601454627	-19.7890348601841	CD326/EpCam	0.663876785026141
-18.5068319132491	5.45283305939159	CD326/EpCam	0.719736379318453
-6.80168382747679	-19.6201436341079	CD326/EpCam	0.754975402591377
-1.735609648893	-17.2196996573533	CD326/EpCam	0.730942627900642
1.07289211538768	-6.31942166654601	CD326/EpCam	0.746854801184919
-2.56390940831423	2.26288958582325	CD326/EpCam	0.453511820008064
-5.91631372144701	-30.6054445775542	CD326/EpCam	0.859962044930398
-3.26553484394715	-9.40860419255157	CD326/EpCam	0.692889489655506
-2.88207732503718	-24.1131254984547	CD326/EpCam	0.840948130584371
-12.9891435501622	-14.9868223969504	CD326/EpCam	0.977831727785728
3.61565731894424	-28.8845221540975	CD326/EpCam	0.854045314461056
-10.9308590116416	-11.9479601299276	CD326/EpCam	0.788211859307844
-3.1954972265276	-17.8866650544517	CD326/EpCam	0.867813124354773
7.39844998493011	-13.024957067585	CD326/EpCam	0.923116270560185
-5.90736983062007	-17.0321632328658	CD326/EpCam	0.779556669887634
-0.750969177978158	-17.4549212673737	CD326/EpCam	0.731506307064495
-8.17007601846658	-29.3760625909676	CD326/EpCam	0.992634727413381
3.98747088269847	-24.2913838169727	CD326/EpCam	0.860705088177081
-4.65832043326111	3.94899530081862	CD326/EpCam	0.540894184302056
-7.73135537645682	-11.7963319864719	CD326/EpCam	0.708075878783346
-17.0203569834965	10.4917114121327	CD326/EpCam	0.576107448494581
-19.1482299737264	8.18984200355921	CD326/EpCam	0.593896155759292
-12.5908391225691	-19.8327524987066	CD326/EpCam	0.765378132134736
-7.5610639705325	-21.8436811203023	CD326/EpCam	0.829316601451098
7.0462030412077	-26.9315746299178	CD326/EpCam	0.708005937357386
-2.82958025975729	-17.5792388988601	CD326/EpCam	0.716628249428125
-8.08832783585025	-14.3531760547768	CD326/EpCam	0.702112779206953
-4.59487119607245	-19.906166527808	CD326/EpCam	0.910481570225762
-1.44156607166601	-4.14251019701214	CD326/EpCam	0.749262472426722
2.55145798684199	-17.6862760046952	CD326/EpCam	0.841284478033232
-0.395000538912895	-1.41214428049274	CD326/EpCam	0.654191570585085
-8.45784769857202	6.17520237430795	CD326/EpCam	0.622035361367251
5.3457139423636	-14.048668706453	CD326/EpCam	0.851685976889004
-3.48848698761682	-19.1670808001471	CD326/EpCam	0.837651512658886
-3.62050953573685	-14.2824798180862	CD326/EpCam	0.691724071250543
1.29842528479432	-20.4615094690118	CD326/EpCam	0.738699306778104
2.95989196175585	-9.88127739200024	CD326/EpCam	0.929272864278071
-8.72868663115044	-16.3168601310647	CD326/EpCam	0.76037980119939
3.66841116759895	-29.5934734318973	CD326/EpCam	0.860031395951287
2.54914885118198	-30.3824243892917	CD326/EpCam	0.975741616645508
-4.24175180560609	-22.0683494627729	CD326/EpCam	0.857379865241977
-2.14054736423497	-17.7163520481564	CD326/EpCam	0.677520635697179
5.55155177776273	-28.0870849943827	CD326/EpCam	0.930607593908728
-5.94028541043927	-26.7746604070467	CD326/EpCam	0.773513118804356
3.13376065383988	-16.8540609665651	CD326/EpCam	0.783368206495655
-8.59649640039656	-15.1925245739481	CD326/EpCam	0.792862576057839
-9.15303047009105	-21.0300621232221	CD326/EpCam	0.960432817135037
-0.12685940533426	-1.66743080192301	CD326/EpCam	0.73357738998109
2.3616269617936	-26.9845256354244	CD326/EpCam	0.746480883498766
0.821199529191201	-15.7247418534505	CD326/EpCam	0.765534609244646
-17.1516643512004	6.8326514023958	CD326/EpCam	0.624887068213876
4.89428106712745	-11.5089703405188	CD326/EpCam	0.676750287507828
6.10646200584978	-27.0360157704018	CD326/EpCam	0.748136191481207
-4.87996356660613	-18.2126475456874	CD326/EpCam	0.757056733196899
6.34514849489209	-23.0406115662962	CD326/EpCam	0.722138195048891
7.36957656492573	-17.3848785946636	CD326/EpCam	0.799434182957479
-9.57046856549945	-22.8203119812285	CD326/EpCam	0.859074362420338
-13.8449973862268	6.62735444105329	CD326/EpCam	0.692411972501498
3.32708694934924	-25.0587214218073	CD326/EpCam	0.811462786993428
0.916978264229113	-11.7815117257782	CD326/EpCam	0.629588737144656
5.43822709662969	-27.5144494252569	CD326/EpCam	0.848529852478617
-20.2932276956106	9.92054065788115	CD326/EpCam	0.62711313579901
-2.58987166305589	-9.65787548641194	CD326/EpCam	0.621090037823912
-9.69643422701732	-11.6890692102229	CD326/EpCam	0.64064378957065
1.77908713972593	-7.58848644884605	CD326/EpCam	0.673718451179289
-5.63602161825935	-21.9855792907394	CD326/EpCam	0.835710397671795
-7.28606258885435	-20.1223501917047	CD326/EpCam	0.879629151972329
-4.65608088017608	-18.8574071653012	CD326/EpCam	0.675047939114826
3.91929357293079	-24.1088295340377	CD326/EpCam	0.809507874424313
-12.1436205610311	-19.6542043466971	CD326/EpCam	0.803074151868301
-8.9430263023324	-24.7945288485484	CD326/EpCam	0.958933874801924
7.79868629924209	-25.5524161999327	CD326/EpCam	0.984500995065306
-7.02021175255267	-10.9403535941087	CD326/EpCam	0.638625520431565
-0.249526934147231	0.385258504494417	CD326/EpCam	0.530278390324641
-3.02506587347113	-21.1317300472031	CD326/EpCam	0.819116173309685
-9.55406328648676	-11.7855522597034	CD326/EpCam	0.657939946249794
-2.88830416269091	-19.3873040764502	CD326/EpCam	0.789013402568078
-9.23061502010523	-25.1942105732547	CD326/EpCam	0.827717680935154
-7.11791125455391	-14.6431014109934	CD326/EpCam	0.660208627215575
-7.42727737749569	-20.090203329263	CD326/EpCam	0.824751753028763
-6.71436481918811	-19.3206338089282	CD326/EpCam	0.703786420850193
-5.29900708784291	-12.8414700346673	CD326/EpCam	0.64137082980152
7.77492648236291	-21.373511447324	CD326/EpCam	0.836413558678456
-11.8240411563065	-19.0151780157528	CD326/EpCam	0.81517622386348
-5.78889150578864	-22.0665132442535	CD326/EpCam	0.83299156919861
-17.9681212901051	6.60911923782615	CD326/EpCam	0.689214289176054
-0.193718303969135	-8.97675467106294	CD326/EpCam	0.618332434156969
1.50005070539999	-23.6090539879768	CD326/EpCam	0.818629522972947
4.1726213813125	-26.8915456225882	CD326/EpCam	0.880083176642407
8.04499970526788	-22.6575243488504	CD326/EpCam	0.877747993650331
2.23292349931986	-22.8911412253345	CD326/EpCam	0.722314875541632
-9.46965747065146	-20.5238490091335	CD326/EpCam	1
7.097362711774	-27.7783439715195	CD326/EpCam	0.911806533170473
-4.37228125530236	-25.939549988185	CD326/EpCam	0.629869747183568
-9.00464880447316	5.09946264424421	CD326/EpCam	0.619099258694815
-2.05589431330403	2.71107804417618	CD326/EpCam	0.45581453987644
-8.83966722244941	-20.2446591211832	CD326/EpCam	0.889597791312601
-3.23781583643637	-18.4006426817099	CD326/EpCam	0.722094167076777
-5.99181085816016	-9.71537373693612	CD326/EpCam	0.577039868823337
-2.17484133212291	-10.7619666931739	CD326/EpCam	0.614267380215017
-8.76016730808792	-12.6404290174636	CD326/EpCam	0.78647008296828
-3.14273253552386	-18.5162581231021	CD326/EpCam	0.795449302177973
-7.61129619784744	-20.9446662449847	CD326/EpCam	0.896810493185856
-8.49156483885465	5.81767227933509	CD326/EpCam	0.621480049247728
5.47072658640066	-25.3225269381957	CD326/EpCam	0.891192444140297
-1.11240095263025	-0.541348736779921	CD326/EpCam	0.70604201539721
-6.58243596204617	-27.2013927438548	CD326/EpCam	0.77149745778274
3.96714083380724	-21.4401049310313	CD326/EpCam	0.677631116733052
5.52834872234011	-26.6665511871546	CD326/EpCam	0.820693785837635
-5.26000190902094	-31.5200214331784	CD326/EpCam	0.91943198303704
-16.1198772503996	9.18410748019195	CD326/EpCam	0.41927950368546
6.43719334867538	-24.9778021316269	CD326/EpCam	0.850129086987555
-11.0710155219388	9.05599012910123	CD326/EpCam	0.745429409383838
-3.18079188374227	-19.3759384201712	CD326/EpCam	0.849781143215177
3.78788308371486	-24.1675827133985	CD326/EpCam	0.729290555946099
-3.18439647526358	-7.57017465262996	CD326/EpCam	0.743649049543348
-19.9615128236378	8.0531116704228	CD326/EpCam	0.730068675029265
-2.06848172761822	-8.14803441575586	CD326/EpCam	0.564381427410538
-9.89458762914079	11.2653296698951	CD326/EpCam	0.622142739388446
2.85462311603417	-20.8790303491339	CD326/EpCam	0.798660192779654
-7.1668542496721	-31.0930210713951	CD326/EpCam	0.891840991955578
-17.5565216633644	5.52662068335203	CD326/EpCam	0.849339487040979
-6.66380122541812	6.30344478273523	CD326/EpCam	0.639773199298272
-9.1754072075678	-22.2496353502518	CD326/EpCam	0.95987676433141
-5.64441442502774	-17.2387465877354	CD326/EpCam	0.697939015551533
-5.84111452095821	-21.9240205842321	CD326/EpCam	0.76044673022493
4.79092363249459	-22.6139971408011	CD326/EpCam	0.739267467465034
4.71222237156533	-26.5585983328531	CD326/EpCam	0.946360005435709
-5.61539689894795	-10.3804201520798	CD326/EpCam	0.591685623915825
-8.27221314911855	-24.4613485883415	CD326/EpCam	0.935777538111014
-7.65071065581929	-27.0306251228993	CD326/EpCam	0.985318030169626
-1.04487632611545	-23.7398101388401	CD326/EpCam	0.864912988596397
-2.50045910209102	-16.311126671676	CD326/EpCam	0.690339063171718
-0.204058030945215	-1.18234131956207	CD326/EpCam	0.639038580689751
-2.14022219930885	-24.3905372342717	CD326/EpCam	0.922732160712146
-3.25069319180413	-17.9842185690665	CD326/EpCam	0.730017622125279
-1.83709863729615	-27.3347727214053	CD326/EpCam	0.871960494280227
-5.11111710644876	-14.4374568469101	CD326/EpCam	0.751574159702328
-8.38525869382472	-15.1357730988261	CD326/EpCam	0.745147853278224
-0.493979351034451	-18.3792204809297	CD326/EpCam	0.856303813040616
4.07864501060044	-27.5768307366742	CD326/EpCam	0.960727570439106
-17.7590725582239	7.77157892991808	CD326/EpCam	0.705104334979762
-6.29573924891203	-16.2826712244277	CD326/EpCam	0.655937213770317
5.58120025580603	-22.9482524982216	CD326/EpCam	0.7696153212
-21.2455629834631	8.47436676452932	CD326/EpCam	0.761469277643483
-5.46172899142631	-17.8663599150367	CD326/EpCam	0.728605387014202
-8.46264123943894	-28.7102990352422	CD326/EpCam	0.93864763165875
-5.98111686307	-23.3673380588856	CD326/EpCam	0.831098250313747
0.483387910227834	-15.0286762518985	CD326/EpCam	0.690783544094195
-4.03480214001209	-11.8534112303501	CD326/EpCam	0.620086927491823
-11.0249736308868	-19.8738632950353	CD326/EpCam	0.95706695041621
-4.60368487419083	-17.4114595833339	CD326/EpCam	0.806097292770165
-9.68967999317629	10.3205805698342	CD326/EpCam	0.439575177329345
7.61841978216485	-19.5909217523649	CD326/EpCam	0.575589886798009
-2.7690091408713	-19.4131171268485	CD326/EpCam	0.775391784835625
-15.2464003363129	6.86624613167151	CD326/EpCam	0.784917037189454
-1.17817521702742	-18.8643223169769	CD326/EpCam	0.707838834151024
-6.54791201365731	-11.3993983533211	CD326/EpCam	0.615322566773552
-5.20205141261607	-30.1976538044182	CD326/EpCam	0.779714133732668
-0.78783841388923	-16.1077926751269	CD326/EpCam	0.792967580720039
-5.12610832102069	-17.4641504174058	CD326/EpCam	0.689522911846161
6.81788203991695	-29.4368802722468	CD326/EpCam	0.969171997327032
-5.16585619755336	-18.1222439963052	CD326/EpCam	0.697801257688073
-3.71317093429207	-22.3014830477512	CD326/EpCam	0.80158831806953
-6.35487507655989	-9.55354523301362	CD326/EpCam	0.61965052688645
-9.62136760352692	11.0461439125169	CD326/EpCam	0.496777854278549
-6.36957405872051	5.62580643601856	CD326/EpCam	0.474099690969746
-0.267365827435882	0.630384964749732	CD326/EpCam	0.609494352168296
-6.56542541683725	-9.01811455509823	CD326/EpCam	0.648421099507559
-12.8719304439727	-15.0077724277538	CD326/EpCam	0.750490967340337
-11.6093104616402	-21.5175278492596	CD326/EpCam	0.916377134233675
3.75318201439291	-28.9623846302511	CD326/EpCam	0.928140779927993
-2.78453150791145	-8.94947561482468	CD326/EpCam	0.604114624124892
-19.5313103477391	7.84428728399012	CD326/EpCam	0.71968603816646
-1.45364873991531	-0.588672108256947	CD326/EpCam	0.787290858358096
-1.04897782559381	-14.1527427096699	CD326/EpCam	0.66895478851315
0.0213303273771533	-1.67769407825828	CD326/EpCam	0.736947671919997
6.72632404786747	-26.5325782407434	CD326/EpCam	0.735207819002587
1.04052942425841	-18.0753757547476	CD326/EpCam	0.785419000440073
5.81642606399369	-28.3678111459544	CD326/EpCam	0.906676839091437
-13.3480081222099	-20.7901219869237	CD326/EpCam	0.944233411411048
-8.79100701426781	-17.2001030073896	CD326/EpCam	0.724505061118078
-1.16231530167363	-17.3453696040731	CD326/EpCam	0.738387436359981
5.17821755802661	-23.0720091664375	CD326/EpCam	0.735025277089216
-2.24769331388294	-6.68750883060726	CD326/EpCam	0.709638560537273
-6.31183245512054	-18.4992227051125	CD326/EpCam	0.764566660212008
-1.46916653407934	-21.8486736547853	CD326/EpCam	0.899770078232412
-0.676140351004426	-3.18159846129895	CD326/EpCam	0.866577460639951
5.1904213617651	-23.1128007102379	CD326/EpCam	0.870310468044765
7.18926489877617	-27.0993398591983	CD326/EpCam	0.809735427391287
4.3077836724883	-25.7263090856896	CD326/EpCam	0.772257887894092
-3.18856251538963	-11.3185473545068	CD326/EpCam	0.643436051964701
6.39370648443185	-24.4533577377919	CD326/EpCam	0.865386553496584
-19.466162447369	10.3038501257382	CD326/EpCam	0.81102159398787
-9.24050666803465	-26.3002485245118	CD326/EpCam	0.785302331385826
-2.42152294307137	-17.8730028046248	CD326/EpCam	0.677204070786047
-4.32377483058982	-22.6569206174556	CD326/EpCam	0.908184223659863
-12.9400312200693	-19.2345612567398	CD326/EpCam	0.753381372371795
-3.45614821824936	-23.0699518831131	CD326/EpCam	0.661832766275265
-3.69595299133074	-21.0106037502722	CD326/EpCam	0.758815707360806
-6.32315785394382	-12.9800460162697	CD326/EpCam	0.625294644117261
-2.56203799488673	-20.1585479293263	CD326/EpCam	0.811971071732323
-9.85657868136314	-22.2730898375924	CD326/EpCam	0.846603997522737
4.48651823306963	-19.2144226753213	CD326/EpCam	0.83598321033201
7.92909524709853	-22.0569633487959	CD326/EpCam	0.836520273709956
-13.7787373020503	8.78858855113997	CD326/EpCam	0.77655609167009
-2.81539175736241	-31.8168995392235	CD326/EpCam	0.806441732263736
-6.74734086404211	-3.48374175811793	CD326/EpCam	0.834478946298288
-0.12375873786495	2.64873766989171	CD326/EpCam	0.627761792198736
-7.10535044833553	-13.2618346217162	CD326/EpCam	0.634301649440108
-11.7593543647946	-11.4916364394817	CD326/EpCam	0.782023476185886
2.69581458970005	-14.4467310466098	CD326/EpCam	0.730417794024084
1.35201203174552	-14.1675626661717	CD326/EpCam	0.624482582434545
7.65343644930127	-27.8496811489872	CD326/EpCam	0.800627219198517
-6.8882671131432	-11.302212341437	CD326/EpCam	0.593067575392207
-0.627526846595143	-19.0453299958603	CD326/EpCam	0.678598599638
1.86153248239394	-26.7693728446638	CD326/EpCam	0.821244836965865
-9.55207960148425	-15.5952931903798	CD326/EpCam	0.723673671094754
-17.9271487379051	9.72334075022388	CD326/EpCam	0.500160423855084
5.60049104496254	-27.8832478030901	CD326/EpCam	1
-1.80463396890027	-17.870687933819	CD326/EpCam	0.741462733809273
-7.91061711797472	-22.8005691319329	CD326/EpCam	1
-1.25917591465749	-27.00059027512	CD326/EpCam	0.767719502767314
-0.667927642351955	-20.1926317984459	CD326/EpCam	0.785720723177217
-7.10482812824717	-23.2551979233392	CD326/EpCam	0.986956863930885
-1.47644806138938	-15.9956904892995	CD326/EpCam	0.710599176946745
-7.40141710464319	-9.07578125163206	CD326/EpCam	0.603403417016703
-3.07370580869097	-21.794279588049	CD326/EpCam	0.752309233940783
-10.4682134681217	-15.2446259992103	CD326/EpCam	0.76793538955312
-8.64558066082415	-12.5324924573184	CD326/EpCam	0.704608352452511
-8.47588344223439	-24.8127782800688	CD326/EpCam	0.828330912369914
2.96334900820413	-5.07252412622014	CD326/EpCam	0.853813250770228
[truncated: 151,601 more rows]
