# Supplementary material for: Landscapes of cellular phenotypic diversity in breast cancer xenografts and their impact on drug response
Source: Nat Commun. 2021 Mar 31;12:1998. doi: 10.1038/s41467-021-22303-z (PMC8012607; doi:10.1038/s41467-021-22303-z)
Supplement: Supplementary file 3 — Source Data [file 41467_2021_22303_MOESM3_ESM.zip › Source_data/FigS2d.txt]

X1	X2	model	batch
0.830883065421413	-20.469044504598	AB551	1
-7.88825375198735	-8.40015919404984	AB551	1
-5.71889620108393	-14.6619956383003	AB551	1
0.599312417004684	-20.0521931973689	AB551	1
4.62245102878197	-21.2937527747206	AB551	1
-5.5051722670502	-10.8771389078791	AB551	1
-2.07264776000124	-16.0471688854667	AB551	1
-0.142653903124923	-17.364669212904	AB551	1
-1.5160805229791	-23.899821100484	AB551	1
-6.37264274443623	8.42469064428998	AB551	1
3.50730496865695	-14.7639854590325	AB551	1
-3.91297037615698	-8.98658936115124	AB551	1
-6.24530881317527	-22.1704876785075	AB551	1
2.59215260028667	-23.043363810884	AB551	1
-3.99222545594478	-9.26796341043961	AB551	1
-4.01546501279371	-9.32482143622767	AB551	1
-0.718624232235026	-27.889801258906	AB551	1
-2.69977290467035	-10.3763523429244	AB551	1
-0.620185978811249	-17.7144956800299	AB551	1
-5.6974417651661	-15.6366671560151	AB551	1
-4.05052222310563	-11.3266235719114	AB551	1
-8.51321563823036	-13.8552397043215	AB551	1
-1.77146266992416	-17.0162227254405	AB551	1
-3.425067834819	-14.1909104755711	AB551	1
-4.52016617480232	-11.7360460005059	AB551	1
-2.74036899695701	-15.9111617236483	AB551	1
-8.00223366069756	-20.0947572861432	AB551	1
-7.16903210446424	-7.6513975128614	AB551	1
-9.03753660994775	-14.5019319066104	AB551	1
-10.5312944733777	-16.9158463914895	AB551	1
6.69169345397219	-22.7079095614508	AB551	1
4.08013354802937	-14.24495061096	AB551	1
-11.669468867755	-11.4876936903831	AB551	1
-7.27559891696708	-9.34417857299485	AB551	1
-10.3383857126035	-11.9474810384011	AB551	1
-11.8481879955436	-11.2577072261551	AB551	1
-10.0963238790467	-19.1363225889832	AB551	1
-3.40155011431268	-10.6077858042139	AB551	1
3.07750933802989	-23.0274583220277	AB551	1
-2.44994666247855	-18.3385481866755	AB551	1
3.8678966272198	-15.6085221834838	AB551	1
-10.9678459699174	-15.6445013969808	AB551	1
2.84604383379747	-18.2687399351357	AB551	1
-8.58340774378987	-8.0996153617004	AB551	1
3.16371949528639	-23.8839709982185	AB551	1
-3.44149555370684	-10.6000801437925	AB551	1
-9.18730727565867	-15.9642970698651	AB551	1
5.34570777229817	-16.1845751269755	AB551	1
-3.36075703006579	-9.73984861699456	AB551	1
-17.3114977521762	10.0146112786914	AB551	1
1.21330120393232	-21.365971285243	AB551	1
-0.477746287373685	-17.9170994753995	AB551	1
1.22584190353166	-10.8481237819908	AB551	1
1.34650778286933	-19.0933011315469	AB551	1
-10.030938379818	10.8666336635517	AB551	1
-3.8244718929524	-8.9186062947373	AB551	1
-8.26241462416035	-11.6262154683356	AB551	1
-2.40811961861029	-17.2023549741665	AB551	1
-5.85831421479193	-9.34453140512273	AB551	1
-10.6992162075807	-20.4486886856625	AB551	1
-20.5105448943872	11.9717973357481	AB551	1
-7.91031563652818	-8.47267785609873	AB551	1
4.77897737638031	-20.1857124325838	AB551	1
2.71218250338715	-24.8665048478976	AB551	1
-7.41501575841653	-10.9827945594754	AB551	1
-4.0165340829568	-7.79186570880945	AB551	1
-7.85603576260295	-14.3936000176765	AB551	1
-3.8805825911409	-10.9730618815929	AB551	1
-10.3664477779211	-23.3021650934312	AB551	1
-7.96114120875658	-8.29585317581652	AB551	1
0.761400083821143	-14.1370001384828	AB551	1
-3.3308621574947	-12.2042069594635	AB551	1
5.00877808566391	-7.34599131938277	AB551	1
-0.205799363202881	-14.832621464199	AB551	1
-7.81576186482562	-19.0024531617434	AB551	1
-11.269234095305	-11.5862185732298	AB551	1
-7.85083973509907	-9.11177808240133	AB551	1
-5.37466003203003	-12.9511190085081	AB551	1
1.64570040056905	-16.5499440611481	AB551	1
3.01218966669632	-11.8539611982271	AB551	1
-0.657791774230175	-17.8037738682065	AB551	1
-6.04201723133359	-18.7822276439025	AB551	1
2.79347745984879	-22.8874621369342	AB551	1
0.338129390418762	-15.4416948617842	AB551	1
-4.38771906547699	-14.7764002208382	AB551	1
-4.64416062707678	-29.5560421517136	AB551	1
-3.88574306786863	-13.7547293339853	AB551	1
-6.89129354014878	-13.1033787901181	AB551	1
-0.729094473014133	-28.3961436345542	AB551	1
-7.53793422239741	-20.2827828144927	AB551	1
1.08189934892781	-24.1211654259743	AB551	1
-7.27441421560688	-9.49102763352784	AB551	1
-10.6277065646688	-14.6122056815152	AB551	1
-0.605768020260512	-8.04117353836602	AB551	1
1.15887800116592	-10.9459053834686	AB551	1
-5.1930454203933	-20.851523562749	AB551	1
-5.99561982248098	-10.2660359665171	AB551	1
-2.50085520767087	-16.60040602748	AB551	1
-10.1726300816635	-12.0487476656619	AB551	1
2.23504950096452	-20.7198906495398	AB551	1
5.8401347048063	-17.479630911893	AB551	1
5.68911229463501	-27.7434409279311	AB551	1
-2.78334609081626	-10.4472626587742	AB551	1
-9.22074102814747	-14.5939514126396	AB551	1
-3.52427976551285	-18.6816344158886	AB551	1
2.46105941909277	-16.102849136852	AB551	1
-11.5280390732776	-17.4427029825505	AB551	1
4.62858068065328	-20.9968680835937	AB551	1
-8.98752453377048	-14.2970323186643	AB551	1
-3.08328582638723	-19.5419033489937	AB551	1
-4.32332977286281	-16.8076307098417	AB551	1
3.57834501548029	-22.121625210718	AB551	1
-8.158793678003	-13.5070035147506	AB551	1
-5.12480441075918	-17.4064968513238	AB551	1
0.796773975787542	-13.2950926935219	AB551	1
1.02603074175265	-19.0315773548839	AB551	1
-6.83298187745524	-21.6489332667066	AB551	1
-13.9598508707117	-18.0183493321097	AB551	1
2.34601566849415	-23.1732984324005	AB551	1
-1.90559906043782	-24.9783474964975	AB551	1
7.06954486277782	-22.7633384099754	AB551	1
-9.39031544046613	-22.6129824893423	AB551	1
-6.7414070644018	-8.6360073958325	AB551	1
-9.26771825738741	-21.9132391483992	AB551	1
-2.40930994987507	-11.2186927721343	AB551	1
-9.65440234184922	-12.2363926685741	AB551	1
6.4409256640515	-20.5313670340771	AB551	1
0.721779517681605	-23.5814625355347	AB551	1
3.53677955936591	-13.2066030510951	AB551	1
4.48105707578158	-14.5119607318394	AB551	1
-6.427205154719	-9.25299784431075	AB551	1
2.49988402856562	-22.1539791073848	AB551	1
5.00751677578414	-17.2024907926868	AB551	1
-18.3198428531266	8.00267631509053	AB551	1
-9.94965175707638	-12.0045801560714	AB551	1
0.390943291594905	-21.4825920561524	AB551	1
0.83806237006402	-18.0668345108861	AB551	1
-6.47360052769114	-7.41763022865275	AB551	1
4.80775866686962	-13.0946703385078	AB551	1
-6.07765628197597	-13.5543161286313	AB551	1
-4.42884366827765	-8.98768984147801	AB551	1
7.05763559304735	-21.6080480602701	AB551	1
-4.49138432955746	-9.01328298049981	AB551	1
-18.7813160207689	9.32150181650591	AB551	1
5.89368633928094	-21.8493949854486	AB551	1
6.29096796497148	-20.1347333368889	AB551	1
-8.06854538148805	-15.6572363150698	AB551	1
-7.01994975211614	-17.3546510368248	AB551	1
-3.83257546341528	-9.28366310602338	AB551	1
-6.46918509723241	-11.0754475503801	AB551	1
-8.43987295468464	3.81973924391883	AB551	1
-10.7616569675389	-11.0638501996932	AB551	1
-11.5956987872467	-15.2897118894086	AB551	1
-3.48325885034649	-12.3374087320475	AB551	1
-5.32049271699337	-14.3492094951819	AB551	1
-5.80160946507994	-27.6822446597738	AB551	1
-7.73728006318234	-20.5731655291902	AB551	1
2.55979861596644	-16.184100062814	AB551	1
4.15878736529733	-17.5264560695721	AB551	1
6.99055785358193	-19.609671268701	AB551	1
-19.3499025085533	11.3079578854362	AB551	1
-8.91624834790266	8.71339247178209	AB551	1
-6.88368122998268	-9.60323867394019	AB551	1
-3.53215890063601	-11.3451157741886	AB551	1
-6.7856847308996	-11.0507425733358	AB551	1
-5.681623069965	-23.8192645850111	AB551	1
4.42085919238015	-14.3948433038941	AB551	1
-17.4937772811551	9.69940892528528	AB551	1
-4.07042774061971	-20.6278323630117	AB551	1
-0.774761998792247	-6.21769168405353	AB551	1
-7.89975323516362	-7.90241172362877	AB551	1
-5.34153433419344	-11.1613178106188	AB551	1
4.56595239175485	-20.7825986200336	AB551	1
4.79293143974506	-16.4117718819237	AB551	1
3.07921125822871	-8.85278234917402	AB551	1
2.15503906724037	-12.4369737409928	AB551	1
0.181378361928046	-12.5307637375915	AB551	1
-5.53324962527216	-10.7764849877431	AB551	1
-8.83667218946538	-19.4523554839467	AB551	1
3.23632927696845	-23.2936293289768	AB551	1
-6.428861856667	5.68907909736656	AB551	1
-8.48246412708774	-20.4022421191791	AB551	1
7.56545896833923	-25.126739734293	AB551	1
-2.93618749406668	-11.7660873551897	AB551	1
-3.03441562231466	-9.8795599115484	AB551	1
-0.0401768105186482	-21.6776690189328	AB551	1
6.91465359358758	-23.0123936170448	AB551	1
-1.35298564362329	-21.5545540090121	AB551	1
-9.22751237764161	12.0951050659012	AB551	1
-14.5894283344358	-14.7981347813236	AB551	1
-2.83190068880811	-9.54118813975062	AB551	1
-3.32408583998299	-15.9996832668493	AB551	1
-1.39560295417113	-13.9060136147243	AB551	1
-6.14399483237403	-9.44616586878518	AB551	1
-0.259089552698173	-13.8607761007077	AB551	1
6.21516713489323	-26.8144776145048	AB551	1
4.79299359740034	-18.0438312895612	AB551	1
8.03979048541355	-11.9230690891065	AB551	1
-11.9000046391291	-22.0474350357169	AB551	1
-2.58338631623394	-27.062711831749	AB551	1
-7.01259779071311	-11.4262969274111	AB551	1
0.729616636803544	-8.97963388238842	AB551	1
-6.20213992170333	-18.1882346261497	AB551	1
-19.6200135910781	9.20688279518647	AB551	1
-7.28006872112213	-9.69830251934012	AB551	1
-3.81802034954788	-9.69343361561158	AB551	1
1.54412085847612	-13.7514482442988	AB551	1
-1.46177716052275	3.78555595826911	AB551	1
-3.03537231806852	-12.5344194562504	AB551	1
-6.34936183705233	-28.0565651398874	AB551	1
5.34499864143044	-20.802677297095	AB551	1
-2.71348081118254	-19.042318339136	AB551	1
1.34396746120011	-18.5302876633659	AB551	1
-10.4078706694296	-22.3292878792961	AB551	1
-3.07536594029414	-9.30667681259564	AB551	1
-8.61917787741455	-19.6570474192641	AB551	1
-17.5119958794522	10.5449658631594	AB551	1
3.86182500409081	-24.1111505728012	AB551	1
0.0623120312178496	-17.9737409189582	AB551	1
-6.02273946105416	-27.4071629951123	AB551	1
-2.07519475578474	-19.5932869448015	AB551	1
-2.24724038829023	-13.4187870064429	AB551	1
2.8689883052969	-23.7248757240934	AB551	1
-2.21169629103261	-9.62421149570829	AB551	1
-0.682894074522615	-16.9032781161797	AB551	1
-8.77659941490533	-10.5853755718657	AB551	1
-7.53865718505639	-8.99649462771209	AB551	1
-17.5496665545859	8.15121165165476	AB551	1
-2.41799145769189	-13.4506840768298	AB551	1
-5.99823675704413	-27.1242049138737	AB551	1
-3.36302826307743	-7.9532193196181	AB551	1
-11.8784386486566	-11.5402847109038	AB551	1
-0.559823368666743	-9.3648251405358	AB551	1
-7.01570523356915	-26.0626099535873	AB551	1
2.73684712510042	-22.2892608423235	AB551	1
-0.165711307490615	-14.331562614663	AB551	1
2.98393429246233	-12.9368140220906	AB551	1
3.32720160148972	-10.0902284783844	AB551	1
-10.7215539347184	-14.8852843763156	AB551	1
4.14751696070194	-22.9249998495287	AB551	1
-5.359771313636	-26.8633773251072	AB551	1
-11.0008086327003	-16.3426497167292	AB551	1
-2.20178850055565	-20.2461470513691	AB551	1
-5.99834294076935	-8.91750453037882	AB551	1
4.86240361115796	-21.1778953567878	AB551	1
0.369613557833222	-15.3037003769712	AB551	1
3.11687166844615	-17.1187588784665	AB551	1
-4.27078784798158	-16.7016385389312	AB551	1
-9.8078086521651	-18.2780868731314	AB551	1
1.53892619301492	-23.1381489471033	AB551	1
-9.24868262465876	-14.6615115947523	AB551	1
-1.04135334630733	-7.64732033020787	AB551	1
-0.895208384311585	-13.4989886254485	AB551	1
-6.79252901273548	-11.0101462426228	AB551	1
4.22223440869813	-17.1482184184416	AB551	1
-6.03571944692838	-20.7921558111323	AB551	1
2.76351068833625	-23.3276643919742	AB551	1
3.45070493835371	-22.4319679933697	AB551	1
-7.48198499494277	-16.2377435740893	AB551	1
5.7147898891121	-9.56798334668653	AB551	1
3.51937689820475	-20.4455326563885	AB551	1
-6.63290043416968	-13.4215375271014	AB551	1
-0.135620090497397	-15.2605778508079	AB551	1
-0.516626913640841	-11.7771902975868	AB551	1
5.87416480684554	-12.8021919353009	AB551	1
-6.992828338391	-23.047014088629	AB551	1
-14.2431931887663	-17.3879498628498	AB551	1
-7.99628675582469	-8.68459070047913	AB551	1
-7.17048642612495	-13.5666299756371	AB551	1
-8.26204810138486	-13.8039808114725	AB551	1
-16.4449371778449	11.7382382007203	AB551	1
6.89591664162793	-23.8604378281179	AB551	1
1.57208066436583	-24.5799279121415	AB551	1
-6.32403284216134	-11.2686406438632	AB551	1
-5.6542010838412	-19.3814915614696	AB551	1
5.5161158327287	-15.0897660329441	AB551	1
2.56078384229918	-13.6856799806829	AB551	1
-5.89701202288105	-21.8339764387495	AB551	1
-5.82606207508698	-18.0796506488142	AB551	1
-7.68077786773423	-8.7930665171974	AB551	1
-7.12862259858022	-14.5234665892842	AB551	1
-6.61058406152443	-20.2509056835303	AB551	1
-6.96652548535253	-11.2627212612227	AB551	1
-6.28832359722289	-12.2906548300026	AB551	1
-2.21569322113543	-20.6314533046406	AB551	1
-6.71089388604931	-9.36121088450549	AB551	1
-2.05060632259895	-12.9007066897184	AB551	1
3.96970012533386	-20.6510323617564	AB551	1
-10.173883171902	-22.9654314206369	AB551	1
-4.22333481123483	-10.502808024275	AB551	1
5.10916749627722	-20.875305778377	AB551	1
-8.5460045191659	-10.7484323122635	AB551	1
-10.4475898640139	-12.4290665941987	AB551	1
-1.2963862334387	-16.6045103671543	AB551	1
3.98452621364181	-27.7365729371148	AB551	1
-18.7952226469483	8.63664019584012	AB551	1
-14.240951062948	-17.4569446198127	AB551	1
0.599422896505103	-8.82565324629338	AB551	1
4.89791606358067	-14.8840838374034	AB551	1
-2.41386721810605	-9.61684786521015	AB551	1
-8.95933279365173	-14.3724520530185	AB551	1
-8.03734548470315	-11.109730498429	AB551	1
7.36925053680261	-15.8023259717904	AB551	1
1.85772127685501	-15.528313267516	AB551	1
0.868516773947695	-14.0598641191987	AB551	1
-1.27387470368521	-8.20056136280284	AB551	1
4.57895846079017	-26.418370023386	AB551	1
-4.68262044096222	-10.4199727953133	AB551	1
-0.103145297478406	-11.7008463177866	AB551	1
-8.50794362705579	-19.704323277264	AB551	1
0.814132655428685	-19.042733331171	AB551	1
0.460900665098488	-23.3429000491419	AB551	1
1.35982030111412	-22.3608629759396	AB551	1
-0.792473641427012	-12.9616955844821	AB551	1
-16.7447189680224	10.2006380756731	AB551	1
-1.46259675269198	-16.9585301163449	AB551	1
1.70357429928856	-14.6660598313941	AB551	1
-6.09579912825017	-17.171494688618	AB551	1
2.09728085725837	-25.9794827557924	AB551	1
1.33370276189928	-23.4553507472227	AB551	1
4.80663680038956	-21.5060179888029	AB551	1
-3.13161020092979	-15.8982393672626	AB551	1
-4.63290646287236	-12.0272146862061	AB551	1
4.69637605677192	-24.9754605826875	AB551	1
1.70527676411994	-25.7032942357931	AB551	1
2.99254100031996	-24.0199244692286	AB551	1
5.35858050693559	-19.3625642069397	AB551	1
3.03075078320943	-9.8800544639179	AB551	1
6.51925575773293	-22.318977790333	AB551	1
6.56111838595824	-16.8649476710794	AB551	1
4.30970060836548	-19.5701421004389	AB551	1
2.49935789340952	-12.9581145690021	AB551	1
-1.02263172612809	-13.9183212919041	AB551	1
-0.143722321212118	-12.1889105335145	AB551	1
-0.206366510620574	-15.8333769807835	AB551	1
-9.90233746494259	-17.3877948448812	AB551	1
3.29292084234498	-22.4670398652596	AB551	1
-5.77124358629941	-7.53828071572167	AB551	1
-6.13052596183804	-9.5389994573315	AB551	1
-7.1850222117154	-11.4641667021708	AB551	1
7.16149147428626	-23.6240200517719	AB551	1
6.12530577461681	-24.4658792770743	AB551	1
6.91264174202815	-16.7705766772406	AB551	1
3.05677687193859	-27.0631894897837	AB551	1
-7.61659893338863	8.81940739614007	AB551	1
-19.8243379986661	9.08541890066283	AB551	1
-11.8776617453655	-10.4093260591749	AB551	1
-2.78087691590732	-9.93730540468407	AB551	1
-10.2596337416146	-10.5455121030146	AB551	1
2.02859460404393	-9.16938868596523	AB551	1
-18.3969675200982	7.5783830943282	AB551	1
9.70504124277542	-4.15517050418004	AB551	1
-1.76998622608289	-21.7259994441244	AB551	1
-5.70834653141051	-14.706853965469	AB551	1
1.20248877897678	-16.3996196045191	AB551	1
-4.87689244572091	-20.6772321985571	AB551	1
2.95382961253861	-13.0034807302558	AB551	1
-8.15077443602803	-16.9541486816766	AB551	1
0.265884597667126	-23.1955054564249	AB551	1
-17.6484056277835	10.7747553203477	AB551	1
2.55332353112723	-26.3160154817882	AB551	1
-2.05607642197949	-20.9138899600492	AB551	1
-0.454508100701216	-7.00342366299443	AB551	1
1.33502890235304	-8.58162435043373	AB551	1
-5.97294133771405	-7.92466705968456	AB551	1
2.23979452568003	-26.6286171064891	AB551	1
1.8064561453475	-24.847273421467	AB551	1
-3.31765702756029	-15.8792876050632	AB551	1
-12.1259553879132	-12.3516834280186	AB551	1
2.53209017176115	-9.89403831747674	AB551	1
-4.13851423023619	-14.2325561583283	AB551	1
-10.118045325761	-10.718810285559	AB551	1
-1.46563574570055	-7.79875599023309	AB551	1
-6.15620366090232	-19.5733818846533	AB551	1
-8.16409328304642	-9.12356201141094	AB551	1
-11.4621586462025	-15.3676542583355	AB551	1
-2.03766151341464	-12.4316560223983	AB551	1
3.08700230023496	-9.27974353683791	AB551	1
-2.76400307503392	-10.8696682590833	AB551	1
-9.52107313636717	11.9698403916101	AB551	1
-11.9319593256643	10.4839994276693	AB551	1
-4.02001339115072	-7.33930620322979	AB551	1
5.81030718517588	-15.5848562562887	AB551	1
-3.69095937901928	-26.2481962041882	AB551	1
-10.6496740026326	-14.1107566460372	AB551	1
-0.871340863579311	-17.8997462162998	AB551	1
-9.63702529750811	-26.3782127274368	AB551	1
-2.70709830842018	-8.9834413842996	AB551	1
-10.9541563120937	-10.3497535955353	AB551	1
1.30838536349015	-14.4363801603951	AB551	1
2.53415556429246	-27.7028532920064	AB551	1
-5.01540461174825	-14.9598990191957	AB551	1
-7.03754450590072	-10.9675782698197	AB551	1
-2.88140634777997	-13.014538332632	AB551	1
-1.8683502288706	-20.180849299067	AB551	1
-0.549977704666133	-10.0077107254203	AB551	1
-8.93759383621616	10.0972203907014	AB551	1
-1.4918910630033	-10.1670786843201	AB551	1
-1.29609452677547	-12.4072410976707	AB551	1
-3.22301387476912	-10.6598328689375	AB551	1
-18.610442275523	7.52504743990135	AB551	1
-6.15852696026435	-27.393429393912	AB551	1
3.35694526856036	-26.1581088619802	AB551	1
-0.665828459892473	-5.48675228699419	AB551	1
-3.38460797367531	-8.58651787966355	AB551	1
3.1869772997977	-24.4663464117755	AB551	1
2.55063677713457	-13.3440729961436	AB551	1
-3.04459798515189	-7.22390839130166	AB551	1
4.01390176240031	-13.9994425964541	AB551	1
-6.1201006152398	-10.1755354808617	AB551	1
3.17535561655278	-13.2678290291498	AB551	1
-2.60005506697758	-7.94563150128138	AB551	1
1.85793450699779	-16.073612482108	AB551	1
6.37382648276998	-15.6116470906874	AB551	1
-11.3575018831393	-16.4362283020283	AB551	1
5.9799235578403	-22.1747343547861	AB551	1
3.25281337662455	-14.3341841095754	AB551	1
-2.9082493375848	-21.8016033303743	AB551	1
-4.25098576177675	-11.6913972316523	AB551	1
-1.76454396152295	-11.698876886301	AB551	1
-2.52766814283846	-13.7104693189679	AB551	1
5.03265482520667	-19.3777463171336	AB551	1
-4.04839165113597	-17.9832079408321	AB551	1
-1.41555820594163	-25.9556082981208	AB551	1
-4.62697707293778	-15.4942698241098	AB551	1
-1.00517113619788	-20.4892799239135	AB551	1
-7.73804943701571	-8.79329419724459	AB551	1
-2.69822991745798	-10.3357361751179	AB551	1
4.65620268287145	-15.1111176626089	AB551	1
-1.00054109149623	-9.8220119975232	AB551	1
1.95837114820855	-18.4448124504796	AB551	1
3.9919834409996	-18.4647199796893	AB551	1
3.18109218857758	-19.9357773096728	AB551	1
4.37587997025669	-16.2790933859009	AB551	1
7.43170900117883	-17.8509495323298	AB551	1
-0.473816409200863	-7.57370512947171	AB551	1
-10.4065564269311	7.1092905724174	AB551	1
-10.0874525867092	-17.4819154471257	AB551	1
3.23838054701823	-17.9402279554114	AB551	1
3.32356025808896	-18.4606354931733	AB551	1
-10.6916067870884	-14.7061530237041	AB551	1
-5.23516854533211	-14.1415532899136	AB551	1
-5.69687539488518	-19.9505788025595	AB551	1
3.41969610994073	-19.3732625437115	AB551	1
-2.6756958480119	-11.7511025988703	AB551	1
-2.28176551551114	-15.308397480341	AB551	1
5.03044882336676	-19.2879646275194	AB551	1
-6.22157870228798	-14.1882338017873	AB551	1
-7.06656479041414	-19.0859573395953	AB551	1
-7.19017589722432	-9.46827422104821	AB551	1
4.32411098571143	-18.4105354969836	AB551	1
-6.15613099527093	-19.0626856667297	AB551	1
-3.66716005372318	-10.1667502124647	AB551	1
-6.78461538129985	-9.7036713543732	AB551	1
-4.1823290879163	-14.0823224143153	AB551	1
-6.41571850347237	-10.561275647429	AB551	1
-8.71067557533342	-19.2035756850062	AB551	1
-4.2386102932547	-19.0103965136017	AB551	1
-1.96247078338605	-26.460621920372	AB551	1
-7.18989032585312	-10.4228154491932	AB551	1
-10.573845924943	-22.2978108809039	AB551	1
3.38141861352119	-9.09385398394072	AB551	1
5.19179390463021	-7.41767882228378	AB551	1
2.49220947740242	-19.7532581958574	AB551	1
-3.80335272837144	-6.69214121525221	AB551	1
-7.44831052262505	-24.6049263309644	AB551	1
2.19103660787404	-18.2907380027694	AB551	1
1.8371222036242	-17.7831768680064	AB551	1
0.874288831563863	-21.3385519058651	AB551	1
-3.6395489734347	-10.5536874544762	AB551	1
-1.14664767827411	-18.603387039752	AB551	1
-0.684190239564788	-7.01547556738552	AB551	1
-5.51884531534225	-24.184361449095	AB551	1
2.52511488093557	-24.8859897924751	AB551	1
2.85987696841809	-22.1650270634468	AB551	1
-8.48458233609079	-22.6286577159797	AB551	1
-2.21767907021488	-9.16827854908595	AB551	1
2.79410547120911	-13.0215234417429	AB551	1
-1.09345217660181	-6.14503935205469	AB551	1
-6.6318576845932	-13.6471969205599	AB551	1
-2.44450444557934	-8.9987259179251	AB551	1
0.0603623950905055	-22.3934709447859	AB551	1
-9.19918930830963	-14.5210734982789	AB551	1
0.565244476774235	-20.0350082292448	AB551	1
-10.808556189454	-16.7264794665598	AB551	1
-0.994267024287814	-23.3366328246196	AB551	1
-3.03049636086784	-12.6089678627376	AB551	1
-2.47844129117081	-11.7814313128209	AB551	1
-3.64154010174836	-10.5574435292633	AB551	1
-9.28595411932656	-7.98013379140133	AB551	1
-5.88935023267441	-13.1813106775556	AB551	1
-5.86638788112477	-8.6404913240879	AB551	1
-6.04317714574034	-19.9282162479884	AB551	1
3.83470094633954	-13.6007611343785	AB551	1
-7.30807320175749	-9.71096572596291	AB551	1
-2.4704610943829	-22.6129942969334	AB551	1
0.321018149336585	-9.28658891507042	AB551	1
3.84491669753263	-20.5844420995258	AB551	1
-16.924390094787	8.90495720348587	AB551	1
-3.14576837453285	-16.7138554262629	AB551	1
2.4809652205488	-23.2317018968968	AB551	1
-15.9639716062889	10.4428717449518	AB551	1
-5.18275104078433	-10.5883189773843	AB551	1
-9.20458017404591	-14.0888123094596	AB551	1
-3.0813668108642	-17.1021288068789	AB551	1
-5.82643282914335	-27.0186715800014	AB551	1
2.70767923790517	-18.4673101518691	AB551	1
-3.6254832252072	-25.9401438423323	AB551	1
-3.82758847181704	-14.381033902545	AB551	1
4.20698898163472	-25.7099117069821	AB551	1
3.26545093236169	-18.0977328277721	AB551	1
4.91363794040432	-21.050012024553	AB551	1
-2.99236974856144	-11.907856093781	AB551	1
-7.73435766654364	3.40221613019222	AB551	1
-2.35024901014671	-9.71525513757226	AB551	1
-0.0513492429579012	-12.8076994872288	AB551	1
-4.9489283826869	-25.8846837276477	AB551	1
-0.612002549000877	0.162520876111312	AB551	1
-6.12757951219402	-14.4975241858688	AB551	1
-7.06046066717641	-11.5119533817985	AB551	1
-7.08236676354666	-20.5490895074976	AB551	1
-2.1315934223714	-10.6037405582026	AB551	1
-5.5493781776889	-17.4612150959101	AB551	1
-0.906089207847049	-12.9674622231821	AB551	1
-4.77996976984656	-12.3514996664275	AB551	1
2.90398182304026	-17.3585796029866	AB551	1
0.475980355756038	-13.8681647642448	AB551	1
2.99533167882464	-16.0969582997287	AB551	1
0.714878606749062	-18.7669094637148	AB551	1
-6.29975648835498	-9.7907855842478	AB551	1
-0.383868173819513	-22.2596552158685	AB551	1
-4.35691583176516	-9.09705128917751	AB551	1
6.28413266672364	-21.6792763671061	AB551	1
4.37915658844139	-20.3803964074263	AB551	1
-3.80083583528506	-23.7820681707487	AB551	1
-5.1877567146065	-12.6259507566389	AB551	1
-0.216520076484305	-22.8875551097854	AB551	1
-7.33632330080691	-17.1742604015591	AB551	1
-3.75883388996729	-9.51736126238088	AB551	1
-17.7752940591803	11.0543391240696	AB551	1
-6.8660081822183	-20.805397117242	AB551	1
-9.11877439715596	-7.8666004043837	AB551	1
-17.7566809758947	7.88526484942068	AB551	1
-0.0493100154728368	2.38969373598125	AB551	1
5.75923435890801	-20.9973721269372	AB551	1
-9.51881642196982	10.032980014586	AB551	1
-1.54231194551909	-11.8057181359058	AB551	1
-18.3897169066278	11.3740568178276	AB551	1
5.75522258397375	-24.2072545065608	AB551	1
3.1600155533773	-15.6542235426324	AB551	1
7.14964785452269	-23.5730724436647	AB551	1
-2.390622052167	-10.9205054866124	AB551	1
2.24867340791507	-24.2526337908505	AB551	1
-2.90851347923624	-16.0886007247021	AB551	1
-7.03606433430562	-11.4436224969473	AB551	1
4.63474705188887	-17.0896548000563	AB551	1
-3.1775992716024	-13.2110965593406	AB551	1
0.964379698763262	-15.292839702658	AB551	1
2.89767808269745	-16.7008864654063	AB551	1
-3.16655593902465	-12.0144598309384	AB551	1
-8.17818263649861	-10.991499698956	AB551	1
-10.3164151379597	-15.2956956563618	AB551	1
-5.99168621099458	-22.0895681463834	AB551	1
-8.95044245230671	-16.4642822994508	AB551	1
-10.3241800676452	-14.7272926207846	AB551	1
0.080677631724215	-16.7534236231676	AB551	1
4.16463695681848	-18.7030340719328	AB551	1
-9.230441949602	-19.0855223058788	AB551	1
-14.2128721257255	-17.6511401069025	AB551	1
-0.0867267999659568	-24.0718805708443	AB551	1
5.52307630964801	-10.3703918904791	AB551	1
-7.21240357267259	-13.0898771692552	AB551	1
3.87641020201283	-25.8955044772755	AB551	1
-9.92401474941647	10.9323297743611	AB551	1
-1.11388182328441	-14.6639186934842	AB551	1
-2.98422136947962	-10.2102278098533	AB551	1
-6.7975021582274	-10.3386395052468	AB551	1
-4.78497261879182	-18.4921006471712	AB551	1
-4.72186456609151	-21.8438427319917	AB551	1
-9.51542693396426	-12.1361014693219	AB551	1
4.27878131676057	-23.7704424920656	AB551	1
2.83703201590047	-26.4434494912225	AB551	1
0.401721530298452	-17.7904958398099	AB551	1
3.89288776732507	-25.3737747555184	AB551	1
-6.45764923423574	-11.3119665486327	AB551	1
-1.80792560432886	-6.05351770724213	AB551	1
-6.22187684109068	-10.3001462598583	AB551	1
-1.81777658045937	-15.1355263141419	AB551	1
-3.35143770716207	-13.1408760898135	AB551	1
2.22260166425586	-24.1494327003778	AB551	1
-10.5322538348976	-19.2947055267977	AB551	1
6.14706641164655	-21.062365981896	AB551	1
-9.76017558401162	-13.7911659372702	AB551	1
3.1326218795095	-24.4751714006288	AB551	1
5.60778211883703	-14.0322018755009	AB551	1
3.54817188041926	-8.79076970485312	AB551	1
-3.49991511119802	-6.90679904943343	AB551	1
2.21289451616878	-19.4542649866794	AB551	1
-1.66511158494552	-10.2559604403207	AB551	1
2.84462885767919	-13.7703737394003	AB551	1
3.37178553643288	-18.7122183266947	AB551	1
1.31751993939538	-12.0826795653859	AB551	1
1.1918057879269	-9.20276784256445	AB551	1
-9.05916133856157	-14.4404502812404	AB551	1
5.73898572359347	-18.6410420182583	AB551	1
-4.04816806731901	-14.5679069715788	AB551	1
6.40422180109269	-16.1252007281069	AB551	1
-3.92582972345757	-12.7666501842459	AB551	1
-8.76755314137471	-8.61058857307084	AB551	1
-6.85082702609213	-20.890136876936	AB551	1
-7.20340883968245	-19.2232261977201	AB551	1
-0.702770203555426	-5.35186747929859	AB551	1
-8.66379269213856	-11.9549857300145	AB551	1
-0.459240836131728	-15.7160423165779	AB551	1
-1.58048456830302	-26.5771247162904	AB551	1
-6.13813326995223	-6.97753877131572	AB551	1
-16.7016936347759	10.9227956027612	AB551	1
-11.8627290692759	-10.788254971885	AB551	1
-2.93026524699973	-10.820619464362	AB551	1
-3.46570717742799	-13.9909087862839	AB551	1
-9.14747845065387	-16.3302818136394	AB551	1
-7.77633696255617	-22.5489663345043	AB551	1
2.08865723927855	-23.602433042462	AB551	1
-5.27475585101948	-19.1157131016897	AB551	1
-5.59037430620594	-8.71192840953	AB551	1
-0.901280456640216	-14.4971339270058	AB551	1
-11.8905681768726	-11.517095956938	AB551	1
0.0751538274913098	-10.6705480529098	AB551	1
-8.92173580318713	-10.6999313336816	AB551	1
0.725148208462879	-9.68336986463693	AB551	1
-0.707528136343741	0.576534530436842	AB551	1
-5.18581782495756	-10.2449299424989	AB551	1
-19.3824053896263	8.51406756000811	AB551	1
-0.466504241878525	-6.55790393667916	AB551	1
-1.70870631609953	-13.1959268370636	AB551	1
-7.74883755882029	-13.72831989104	AB551	1
-7.7691572181544	-12.2610872184451	AB551	1
5.69225139798203	-19.0784381696989	AB551	1
5.08832371904589	-19.2734873773345	AB551	1
1.85760007045354	-11.4821518536006	AB551	1
-4.1998291031416	-18.0649188805928	AB551	1
4.11102141390179	-10.8161144107681	AB551	1
2.55926369182998	-19.5013430265768	AB551	1
-2.08761959056953	-9.26716045942743	AB551	1
-2.63230465262477	-26.0843024634024	AB551	1
3.20909710044688	-24.1627636296431	AB551	1
-4.21432003932923	-27.1763456369966	AB551	1
7.58196582071653	-23.6112452629157	AB551	1
4.29997040453024	-16.5181820690103	AB551	1
7.13435138963291	-24.77046097368	AB551	1
0.714040833690023	-14.574814321061	AB551	1
-9.13722429345287	-25.2676864141971	AB551	1
-1.94553115114341	-17.5392073314636	AB551	1
-6.2103389617285	-10.8276739486227	AB551	1
5.17855402884853	-12.8509833866516	AB551	1
2.2575563228236	-13.1584972672748	AB551	1
-10.3860943678985	-17.1576249802058	AB551	1
-0.92951104573097	3.10689059939738	AB551	1
1.50506888007968	-24.5294094563968	AB551	1
3.43223083304734	-25.8860426761585	AB551	1
-7.12194612435925	-13.9216738309975	AB551	1
-8.3073584059754	-14.2741097425494	AB551	1
-0.304625704334703	-0.699119653218918	AB551	1
-2.89601449695357	-12.0682724570645	AB551	1
-6.13356810388648	-14.1461731284896	AB551	1
-1.35688339746865	-6.32611722000512	AB551	1
5.11712839368005	3.66151089114487	AB551	1
-9.75908911895288	-17.6303194648967	AB551	1
-2.25949917757321	-8.68902166411892	AB551	1
-16.5389783331544	11.0981710849945	AB551	1
-8.46114748851269	-19.0480126057391	AB551	1
-12.2806855396666	-12.4655032213165	AB551	1
2.27398692105804	-18.6480355896938	AB551	1
-2.18230436225419	-16.1456033765655	AB551	1
-3.71509280258801	-9.61728279890446	AB551	1
-3.34810931895252	-13.0840552464078	AB551	1
-0.554950567855101	-17.6132375427852	AB551	1
-6.3409497635928	-13.2974233227927	AB551	1
2.3100108069913	-8.44387313511426	AB551	1
5.86960419990295	-12.9313014908747	AB551	1
0.767871260160946	-9.71084593343917	AB551	1
-10.2829340944348	-23.1224805197746	AB551	1
8.13235649519663	-11.969828654729	AB551	1
-4.40296892243573	-15.081506451984	AB551	1
-0.682007717712866	-16.1199086735174	AB551	1
1.68934278422466	-8.57651706032702	AB551	1
5.05485183434197	-16.5382546932066	AB551	1
-9.05623284520437	-9.64401116967526	AB551	1
-3.05926993934978	-21.7038708122661	AB551	1
3.0737985397416	-18.2832994358468	AB551	1
-4.43603097352667	-12.7938972798456	AB551	1
3.30885174550134	-16.39123797936	AB551	1
-15.2069455306198	9.03816478744425	AB551	1
6.25810568569806	-23.9979248798504	AB551	1
0.102584557206411	-13.563011837976	AB551	1
-4.76987403361142	-19.9466376449876	AB551	1
1.43621450112091	-8.37318781830936	AB551	1
-2.29268120025793	-6.99040703073766	AB551	1
-3.12242280340807	-12.3816431644363	AB551	1
-0.00962524917414961	-9.36836701787661	AB551	1
-6.76183864038133	-18.6197603381527	AB551	1
-9.7125593920899	-20.8410476919524	AB551	1
-20.0705157372248	9.39069009641958	AB551	1
1.85352770591342	-16.2366502415188	AB551	1
-7.85779501511355	-22.8239773958874	AB551	1
2.69288517051506	-18.798366425946	AB551	1
-1.15872634557257	-14.2734943769407	AB551	1
2.45087363874286	-16.9368656153704	AB551	1
0.782390372254353	-13.8959662724367	AB551	1
-9.23193341843576	-11.3029253270886	AB551	1
-8.95297590295979	-13.8520531287027	AB551	1
4.89746863965424	-13.0743171510951	AB551	1
-3.12846651989134	-9.49640960882423	AB551	1
1.78280596768793	-25.8112829770333	AB551	1
2.23783927113068	-28.1569694989339	AB551	1
-18.3468553813409	9.37835578975891	AB551	1
-9.73377305208408	-25.1970554538778	AB551	1
1.0812992565368	-11.1905022501969	AB551	1
1.94356863184118	-10.1436208664392	AB551	1
-11.439965277183	-11.4326906447548	AB551	1
-3.15975062865122	-11.9368737106131	AB551	1
-4.4580562194381	-12.1507778816103	AB551	1
-6.78540506680972	-20.8590123672315	AB551	1
-2.24017462279004	-11.3821727726984	AB551	1
-9.5062191698548	-14.1814234242616	AB551	1
-7.29970718580433	-16.608837416281	AB551	1
-16.5483392162933	9.40770276291706	AB551	1
-4.30223062741801	-11.7073815665349	AB551	1
3.10322033876543	-19.0818130919964	AB551	1
-5.17199637582262	-16.7708542776529	AB551	1
1.29772772298651	-24.3868508260975	AB551	1
1.88761083213107	-24.3283118477686	AB551	1
-0.489481139917377	-10.100747430438	AB551	1
-2.5434201551556	-18.5381013172977	AB551	1
-5.79270116054597	-20.5777996008156	AB551	1
-7.37299328810703	-9.77120638630283	AB551	1
-4.89625549060156	-20.8203236880414	AB551	1
-4.68347427313988	-29.123928764387	AB551	1
-16.9410403443387	11.7131554195782	AB551	1
2.91456926480877	-12.4246869595534	AB551	1
-3.15477530954038	-13.0202568948028	AB551	1
1.32015863252783	-18.5272774378792	AB551	1
3.8820568139449	-17.5143055033436	AB551	1
5.7627443305233	-15.1071499843424	AB551	1
-3.21484463904137	-11.8687407728383	AB551	1
-3.81717392742702	-12.2461993899125	AB551	1
4.33764659504478	-15.0092037240364	AB551	1
1.04545376624226	-22.4332441677186	AB551	1
1.68712927335614	-8.15441549432903	AB551	1
-1.20916299812038	-21.5249466259821	AB551	1
-6.14737111853134	-20.1783928447467	AB551	1
-7.16501066216167	-14.1642415536362	AB551	1
-17.9961368661353	9.62510440678968	AB551	1
-3.31818528316346	-10.2236035208604	AB551	1
-6.10342689801808	5.43713824926097	AB551	1
0.0870367306198055	1.21773896878072	AB551	1
-0.0445050420814249	-0.868799284483758	AB551	1
-3.85615569026134	-7.06690706963365	AB551	1
-8.32266335140587	-11.4544969060762	AB551	1
-20.8946957895202	8.41790863643667	AB551	1
5.15999942541698	-10.9725308871652	AB551	1
-9.75820899025025	-14.6060788154396	AB551	1
-8.33766480238704	-9.7532242835778	AB551	1
-0.190622601591985	-14.3860838149572	AB551	1
-9.1686532903541	-15.1563427961564	AB551	1
0.307975032878775	-16.3095976845182	AB551	1
-8.24428471706647	-6.30220483373138	AB551	1
-0.131798954938889	0.0729761763736518	AB551	1
-5.09396590134029	-13.7011104259537	AB551	1
-0.809942149366215	-6.61054080550403	AB551	1
-5.49113919769443	-20.0397965155624	AB551	1
-16.2977470105781	6.42076590509749	AB551	1
-8.00584361409701	-8.68878471255785	AB551	1
2.31092460323177	-12.2544068124777	AB551	1
-4.71204885972835	-12.7334352801347	AB551	1
-8.63216467280618	-7.92989787278144	AB551	1
-6.71182776713988	-20.1693566458522	AB551	1
0.335305165388713	-15.9460432175378	AB551	1
7.2759518530399	-23.4548206631109	AB551	1
-9.14328230070692	-16.6071750745465	AB551	1
-5.11972910370908	-14.5250739615153	AB551	1
-5.06368324919631	-19.7665969645147	AB551	1
-2.43976630611105	-18.3065966387503	AB551	1
-6.14687338029494	-20.1790334110347	AB551	1
3.01114314642114	-23.2353550265702	AB551	1
3.07784159772448	-26.4468650304715	AB551	1
-8.82678398159454	6.26478509453371	AB551	1
-20.9756950707562	8.12871079944627	AB551	1
2.02759761402983	-20.9384456718834	AB551	1
0.756994448246142	-13.575970450201	AB551	1
-1.11434861384041	-18.1685513929059	AB551	1
2.43010457062336	-18.4641802031777	AB551	1
4.17623722655466	-19.6877030535345	AB551	1
4.87100007249458	-18.9947493258927	AB551	1
-0.666761547531821	-18.9921448349414	AB551	1
3.37206709350672	-26.0279842102782	AB551	1
-2.91494300025522	-11.5841417996249	AB551	1
3.22449499869559	-9.71214430209604	AB551	1
-17.1011035107774	10.5073278964783	AB551	1
-3.5735716867931	-18.3140030849427	AB551	1
-0.454648173828762	24.750064681893	STG139	1
5.27374055748104	7.77513468725546	STG139	1
-17.7756614562636	9.85723107530884	STG139	1
8.70772560498445	7.2499546819983	STG139	1
6.66430303934298	20.9172437527903	STG139	1
-2.04508308892206	19.4386368101605	STG139	1
4.6395200178178	10.1005044571708	STG139	1
8.15447672086296	18.9414636079805	STG139	1
7.88170647057046	16.1722403846484	STG139	1
1.70024866193864	20.2678113667957	STG139	1
5.20800165086728	16.0076811332034	STG139	1
-4.13732124802407	19.8333097808998	STG139	1
5.4530429540342	11.3205579885224	STG139	1
6.64604744617637	10.347650708983	STG139	1
-2.68852920627006	13.9894927134971	STG139	1
8.24557889052894	4.5287657423467	STG139	1
-19.3589962301509	8.6296784475891	STG139	1
0.26793867030907	4.25810910409326	STG139	1
-2.27307095061169	20.403183377419	STG139	1
0.307094245501052	11.3025086724513	STG139	1
-0.0794842303007626	4.58882499826751	STG139	1
8.56395640477843	16.6677071878891	STG139	1
9.85098241937254	7.23896119279086	STG139	1
1.88528715895319	12.8172803430962	STG139	1
2.13744982147035	20.3160172798191	STG139	1
16.1661418750878	8.67787518492766	STG139	1
-1.05825138909317	24.553816677024	STG139	1
-0.793698091909375	23.7800995472018	STG139	1
0.756584397735118	4.42266727513985	STG139	1
-1.21334045085531	17.6520957293969	STG139	1
3.41300689839329	16.3661430665174	STG139	1
3.94348753065114	24.7529687420873	STG139	1
6.99040693272642	3.65014027817947	STG139	1
1.84653914457755	20.8292368894363	STG139	1
7.0115811571792	22.027657747839	STG139	1
-3.49341491700388	23.6587599229182	STG139	1
2.64687693565095	25.9770276610057	STG139	1
6.09070809496935	18.2332650610335	STG139	1
-0.598919345117557	20.6501679709204	STG139	1
1.22108729429833	18.5049502091853	STG139	1
-2.32272716419742	20.8810479276308	STG139	1
2.65872319450295	13.5244107857002	STG139	1
1.58549979229852	4.44617370979004	STG139	1
-4.11026385155386	25.0262097785218	STG139	1
1.11947458276616	8.82748993410625	STG139	1
14.0359009928122	10.1363744673667	STG139	1
-1.30020954039538	25.844210876142	STG139	1
4.86886808832184	5.62440223963209	STG139	1
5.89027465467806	19.5188555299167	STG139	1
2.20837946617237	11.8770204182433	STG139	1
2.08635550373918	22.9430885916782	STG139	1
0.38819389201001	11.7215596553223	STG139	1
9.41371303318935	13.1463753860235	STG139	1
-4.86449093819562	17.9442145714586	STG139	1
10.287211137441	7.59755843131801	STG139	1
12.5854977407881	11.2040776804331	STG139	1
6.748147404733	8.0598398827334	STG139	1
10.063765431785	10.3045155287727	STG139	1
0.31021339330271	12.8120997809023	STG139	1
2.46122135863963	24.5226543999919	STG139	1
7.89359359200268	5.51390385102041	STG139	1
8.56437724431664	17.9891766405959	STG139	1
-16.9861079492653	9.38218868259829	STG139	1
1.89522900394226	17.8304244240791	STG139	1
-1.17656640796099	20.6790086970563	STG139	1
1.91207354952146	26.8907756591389	STG139	1
-1.45910340982263	19.7471389381231	STG139	1
6.99929325946883	19.01636186941	STG139	1
2.95772024066214	8.57003228862924	STG139	1
8.31192243242774	23.0915908913643	STG139	1
-2.93219073781052	24.0429413329167	STG139	1
-2.007254612114	20.6452988717992	STG139	1
7.28889685927723	4.59065636261967	STG139	1
-19.2394628869064	7.22083860338209	STG139	1
-1.60074559895354	17.4789803409321	STG139	1
-1.36451852120083	14.1228162138249	STG139	1
1.32261086322283	16.3145697505136	STG139	1
-6.5717598551833	5.70355777104904	STG139	1
1.27263322732646	23.0225503387236	STG139	1
3.95584986463505	14.8334579788269	STG139	1
-0.204016269235813	21.4789536302456	STG139	1
4.95046881396509	17.4474015654443	STG139	1
4.50312526934421	16.273449420655	STG139	1
10.150650841834	7.30346271581209	STG139	1
2.34731187371256	8.95720740195745	STG139	1
5.53987620973957	19.0581755881585	STG139	1
8.86877863207282	13.2172782275356	STG139	1
10.4325705584154	20.8975997522799	STG139	1
1.47520489582665	18.418108424122	STG139	1
7.03125719424235	17.3595868514239	STG139	1
8.26448183222682	19.3820823289786	STG139	1
-19.9589187571066	8.86441292644563	STG139	1
6.63221329985213	10.4837160966072	STG139	1
-0.32581816478156	18.1328066852646	STG139	1
0.484687987686313	19.2937122408186	STG139	1
9.15882296676015	13.576477963111	STG139	1
1.72049333442732	9.36688195823558	STG139	1
5.48827893161286	18.2555195832296	STG139	1
11.9748986053705	16.3622051831399	STG139	1
-1.47240728093083	23.7083068124072	STG139	1
-0.191930234102862	24.2203800300755	STG139	1
-3.31278966782602	21.7503813430491	STG139	1
-1.93526050831444	23.3041519177536	STG139	1
-0.491212544586899	2.93613651849028	STG139	1
5.5252674257991	22.5605527608088	STG139	1
5.54554461709077	17.0628705466366	STG139	1
1.22005754487083	26.3770310215651	STG139	1
-1.65452868692973	20.8643130338687	STG139	1
4.55268646713626	24.0713527186427	STG139	1
3.01163873521737	22.2911185221974	STG139	1
-0.167400613385028	17.6093682201208	STG139	1
0.139477027933659	10.6932583932548	STG139	1
-6.13733768164097	4.14383478035952	STG139	1
6.31267939550114	16.6450872242982	STG139	1
-0.403853069266056	21.3715192435443	STG139	1
10.927966814746	7.90913131871863	STG139	1
1.21653566198589	12.6316187419879	STG139	1
-20.4401087973801	11.5857861352375	STG139	1
14.0473545760296	13.9338814496084	STG139	1
-6.52901978459368	18.7803796197498	STG139	1
0.728426442511424	19.4270095551119	STG139	1
9.59185338513434	7.12164113276375	STG139	1
0.42116652329328	3.77601010078966	STG139	1
5.60443119171186	18.8564803015213	STG139	1
9.06084571421595	15.7942417716033	STG139	1
-1.55880611662927	17.593149247697	STG139	1
4.54996755608945	22.3033443219659	STG139	1
3.30249628025552	8.41891392386741	STG139	1
7.77553323452786	9.53800621861976	STG139	1
-17.3779234124806	8.86738242390413	STG139	1
6.10820352749139	10.7727203020674	STG139	1
8.86217385705172	22.8537865261922	STG139	1
6.84536011418764	20.6792504309673	STG139	1
1.99642779417522	21.3845447055241	STG139	1
8.02345514825095	22.7741259153883	STG139	1
-6.86354116687036	6.32291053083011	STG139	1
2.61240194827886	3.28907168344687	STG139	1
-2.30576957503491	19.2475269098098	STG139	1
-0.50811533443066	22.6234465051914	STG139	1
9.86790307649658	6.33820278019969	STG139	1
1.58603638901266	19.4571566646927	STG139	1
5.85028938296879	16.9527332134407	STG139	1
-1.44377043005287	19.9795310810506	STG139	1
-8.51378185937264	4.25903115829718	STG139	1
-0.917855936952022	22.7191888817907	STG139	1
6.50608524192891	8.34502137182245	STG139	1
-1.2371173728017	24.5116358473478	STG139	1
5.30008484974204	7.07215450696309	STG139	1
5.22547550380094	21.2214894530557	STG139	1
2.36068225537782	10.6670506317464	STG139	1
-0.60438935883175	5.28213576592704	STG139	1
2.39005045526235	7.3640850209161	STG139	1
-0.0986990755284088	25.8226765296422	STG139	1
0.132590637690387	12.4789764290437	STG139	1
0.631865385110432	20.7579926348659	STG139	1
4.455614841986	22.2393111357554	STG139	1
8.46315682464261	22.1888554421239	STG139	1
2.18975203732721	21.1783141054003	STG139	1
-0.85385069436367	12.7559590268737	STG139	1
5.77549087142537	6.91716118404285	STG139	1
3.0631813509099	14.5912048724109	STG139	1
1.21038720236762	20.0104735367282	STG139	1
-0.035941657430452	19.7581604627682	STG139	1
10.5672095431406	13.3326170767328	STG139	1
7.95370235046015	4.42137272869071	STG139	1
1.90011112976355	23.776747767001	STG139	1
-1.06472938228997	25.160645317204	STG139	1
12.6964424217336	13.5702610187952	STG139	1
0.57481747673538	22.3600382641804	STG139	1
11.6855331466844	18.7965520435216	STG139	1
5.48257718706896	19.6396674897995	STG139	1
-1.23685743492205	12.4582985867681	STG139	1
-20.0044343997736	10.6478539445335	STG139	1
7.13361862697232	17.6542008199177	STG139	1
9.15839943431192	22.1080238401539	STG139	1
-2.08967144756364	21.1774198269501	STG139	1
9.62070415012694	1.92016056441278	STG139	1
-1.46943759618551	24.6387363154729	STG139	1
1.416950619831	19.1841794981259	STG139	1
6.20254632607631	12.9017421452592	STG139	1
4.84041428541543	9.18373132730838	STG139	1
8.05540701126362	23.8070033499703	STG139	1
-3.25772542320925	20.3167454842269	STG139	1
-5.12500581165777	17.9532862603906	STG139	1
3.9237879864916	16.2904826557762	STG139	1
-3.19810852506295	23.9583154996721	STG139	1
8.48239612670803	8.51594560301372	STG139	1
-3.88065254413354	23.0309798010622	STG139	1
5.89268669028698	26.1811350139324	STG139	1
6.70522862462657	23.2444885037075	STG139	1
8.47471730450184	20.7225036205309	STG139	1
-0.660996641031118	11.2858908461976	STG139	1
1.48312257944546	9.22763243717621	STG139	1
0.859207897723848	3.91400126665086	STG139	1
-4.96352901456925	21.1665917214521	STG139	1
-7.92848623699217	8.93773813706375	STG139	1
0.878855628681689	19.0083317688405	STG139	1
2.46035189897126	20.7073758992201	STG139	1
3.77956009541107	18.2836995579857	STG139	1
10.3386404268154	19.860587087745	STG139	1
1.47198426677666	21.3016789508945	STG139	1
-0.0458140886524543	22.2743821428756	STG139	1
0.311828044217543	23.0829953991883	STG139	1
7.17638471051372	10.4204586131924	STG139	1
-0.423082416778382	10.9641852724682	STG139	1
7.30297493680899	18.3217514466817	STG139	1
15.096724642294	7.93515094013614	STG139	1
1.35097789899849	19.853851678404	STG139	1
0.784725969125423	17.7506542794375	STG139	1
15.1851280309051	6.22969913591566	STG139	1
6.10186820593324	9.28398443898849	STG139	1
0.766807244242414	23.6470196996176	STG139	1
-0.8721849843863	18.1359425534049	STG139	1
9.0994895957227	6.00676231706208	STG139	1
-2.49528349310237	21.3516766594696	STG139	1
-1.21815489548025	19.4266225789042	STG139	1
-0.181204573803127	24.4870323800273	STG139	1
5.7733456985201	5.79972784100723	STG139	1
-1.22921595076053	16.6878264280014	STG139	1
13.4230025837481	5.97758102473249	STG139	1
-17.0339780650625	11.3646088545038	STG139	1
7.63880293041106	17.2823829902897	STG139	1
3.18399756080055	19.0412070536043	STG139	1
6.54949914301209	16.8878675082535	STG139	1
3.75256486951336	19.8941487887418	STG139	1
-18.6567860586094	8.2601545757527	STG139	1
3.1740416681473	10.141260415622	STG139	1
-5.46273521661389	20.0048440392534	STG139	1
10.7574091516559	8.37680876425887	STG139	1
-1.25912658800178	20.6035126029444	STG139	1
-19.1589306879771	10.5059696420538	STG139	1
8.1885740646523	10.2063019718335	STG139	1
9.34996031401708	9.79757511415567	STG139	1
6.61066778646618	4.41530892573773	STG139	1
-17.981406875555	10.5280437473329	STG139	1
1.65178136725564	8.31136212990161	STG139	1
1.53127181689225	23.7482092032694	STG139	1
-4.18416855733903	16.4449066163209	STG139	1
-0.358688250293738	19.6245170602818	STG139	1
-8.8357595713341	10.0120858164568	STG139	1
-0.477700251816973	20.6005063730508	STG139	1
3.84007698569888	8.50939655868454	STG139	1
-3.15132361270507	22.7084836496088	STG139	1
4.02428211797371	18.2631884036131	STG139	1
10.1644839321678	17.3566610221554	STG139	1
-1.10333346056343	17.836309145465	STG139	1
4.45649966713464	17.0048869270929	STG139	1
9.65256559812542	21.7130908106688	STG139	1
4.27648601754315	9.57527095329978	STG139	1
-1.44171942914207	22.7261707120727	STG139	1
-1.72543382567704	22.4863885880428	STG139	1
-1.13344515285934	23.938684951072	STG139	1
8.02656311595779	5.09958157803393	STG139	1
-0.989354376648007	25.4851122104572	STG139	1
11.4689538703212	17.5750356093032	STG139	1
1.0704797211332	9.57791778545496	STG139	1
10.4556613555588	18.0698256264616	STG139	1
-1.98641804316346	23.4258932795183	STG139	1
1.84213219076648	26.7073360438173	STG139	1
-5.43462335068692	19.8074252438066	STG139	1
8.84027477963179	18.2996186646461	STG139	1
0.359272233649858	25.1074100098237	STG139	1
-1.55825898469896	22.406972329855	STG139	1
-17.5292207777099	9.62383581416681	STG139	1
-3.32522048634964	20.6524700660514	STG139	1
-1.03720733945177	24.4538945941678	STG139	1
1.28575969029713	22.5352680913709	STG139	1
-4.65129538802141	20.6110893028351	STG139	1
4.82552447033197	8.38281035641466	STG139	1
9.3407273597733	6.86891432049996	STG139	1
-4.45895696336447	24.4327188278887	STG139	1
2.06352747132854	27.434760235281	STG139	1
5.37773384495642	9.82115010076661	STG139	1
8.52369683376929	21.9446323282616	STG139	1
2.01833477760644	11.3223712772459	STG139	1
5.93622877827295	11.7635808531967	STG139	1
-8.93070753562604	8.65431036553506	STG139	1
8.99796459083201	4.96968925743277	STG139	1
8.82252537411482	20.0058566580677	STG139	1
1.62145464720616	9.38087690878189	STG139	1
2.64483271102652	10.2388086806707	STG139	1
2.58981162809121	20.6243314875772	STG139	1
7.81657989792155	22.2657237077205	STG139	1
-1.25831879017334	24.3560127159585	STG139	1
-0.699660316097263	24.0582357924098	STG139	1
10.0717857465944	5.06013283220795	STG139	1
-16.2908837381676	9.73115999023669	STG139	1
0.82099541734037	12.6154882899906	STG139	1
8.95220303757755	4.09912984381659	STG139	1
-0.836716378495315	19.3011514677153	STG139	1
-1.18760192943203	16.5379313877314	STG139	1
1.63564161190649	18.696873259761	STG139	1
-14.3434785268044	9.87287428596236	STG139	1
1.47456132096692	3.80851470135652	STG139	1
-2.17743068581331	18.2899881132763	STG139	1
-2.83625281880506	23.1591764324426	STG139	1
-16.1030246944051	10.4664602513938	STG139	1
-16.9462209229822	10.2645162198611	STG139	1
-5.66018367042001	17.7759543714807	STG139	1
-3.88366150654224	23.4004264928489	STG139	1
-6.49416275455371	3.9134626384162	STG139	1
-2.59231338172685	19.4974851687376	STG139	1
6.30455004769138	22.5393158631917	STG139	1
1.10586431846269	13.117301918588	STG139	1
4.52880176285164	18.953856020891	STG139	1
0.374901391946619	3.40024590200861	STG139	1
1.93010255859501	19.7317621305135	STG139	1
-3.78208500577497	20.773798566134	STG139	1
8.05488738011757	18.2662508489937	STG139	1
0.598959006679831	22.7519286131576	STG139	1
9.35433201579004	14.3285593403028	STG139	1
1.72767064621746	8.33009131716633	STG139	1
-3.17389019218982	19.5225449555524	STG139	1
-19.889986199682	7.37553573592873	STG139	1
-18.2369221816842	8.12420669089988	STG139	1
-19.1781739196238	7.40671959316261	STG139	1
0.227730179745554	23.5565183578261	STG139	1
5.2138116529129	15.7905935544932	STG139	1
6.00026700702234	26.0494630099944	STG139	1
1.26618035282566	24.541084578767	STG139	1
8.38824443824705	20.1910112905574	STG139	1
0.517997070825655	23.7269191171176	STG139	1
-0.755034644019192	12.8918623099114	STG139	1
1.7876907669908	4.04201673588383	STG139	1
-1.60238192756616	21.7292157293383	STG139	1
3.08752394006571	17.8057976532019	STG139	1
10.0722374274493	17.3618755317042	STG139	1
-3.06284824227626	25.4926930376794	STG139	1
5.31138636320295	19.9110345213341	STG139	1
9.003691542327	13.2117385612334	STG139	1
6.69640422927698	13.8835436696834	STG139	1
-2.30172247560184	19.658718111211	STG139	1
-0.521647195206323	16.2028038575679	STG139	1
-19.4986045016746	10.1383222021479	STG139	1
0.330786489922556	3.079259225271	STG139	1
-6.02270344615396	17.845103890899	STG139	1
-19.4019712795119	11.8919564414953	STG139	1
4.41885905453213	18.2855567630137	STG139	1
0.0144839694666116	19.4694979713243	STG139	1
0.249691492379844	15.3531036258383	STG139	1
4.33722115554633	16.5547700156275	STG139	1
0.772895337708591	19.3438957702232	STG139	1
-6.9957584357824	8.41768812622098	STG139	1
2.91856601286984	9.90672101023199	STG139	1
2.22075115630255	27.711999967182	STG139	1
9.90535180837944	8.97266686363792	STG139	1
-0.238640950298078	20.4876721918191	STG139	1
-3.05121119741789	18.4040621691266	STG139	1
5.7648061864336	15.7550300421427	STG139	1
9.0629407452475	23.7583178535042	STG139	1
-0.512193455836191	18.5510792674823	STG139	1
1.19960281117981	21.5955555545337	STG139	1
-1.30017315355547	26.3076686999304	STG139	1
6.03946213356199	12.3024746289251	STG139	1
7.54311015794368	9.88569244277433	STG139	1
7.73405169864873	20.9135899450865	STG139	1
2.28323416511461	19.8908502694137	STG139	1
-1.18274572800796	21.3799364908872	STG139	1
1.88754364661243	21.5502189872067	STG139	1
-3.68572271327922	22.7632645649042	STG139	1
5.06514440484009	15.9848127493392	STG139	1
11.9204499278777	6.52847442225288	STG139	1
0.283318197321064	18.9077748485585	STG139	1
2.47728314233342	9.87559160382601	STG139	1
7.1838004895585	17.1631921927213	STG139	1
7.03356939363808	18.0411687838738	STG139	1
11.0447069047301	19.6837728397678	STG139	1
-1.46180087376285	16.3718218977646	STG139	1
1.59620443833978	21.1213598245502	STG139	1
5.26180033356208	9.62098636393884	STG139	1
2.21884510951371	11.4425937630471	STG139	1
-1.6249874795961	14.8710530783413	STG139	1
1.00932066995736	18.5045873614744	STG139	1
1.98913548608266	24.4562452223701	STG139	1
-2.43507863400112	24.5375693240401	STG139	1
1.63768326628405	24.31759356206	STG139	1
6.50507387390563	3.13456703740513	STG139	1
-0.0563195604465425	20.5281055856652	STG139	1
-3.42631814710579	19.5562421964649	STG139	1
1.8426807419375	21.0759745575447	STG139	1
7.63808132973001	20.7569695531585	STG139	1
-0.556331947426754	11.1668278507599	STG139	1
11.784366275798	18.554369218057	STG139	1
-1.56823264926897	19.6978700121251	STG139	1
7.43008355928264	19.841370052362	STG139	1
4.74767654409481	17.5464877500356	STG139	1
6.02838908907313	16.6512324677633	STG139	1
-1.32467214653056	22.3189729371381	STG139	1
7.22884057473296	8.99586323156645	STG139	1
9.38569806077435	13.4864844487518	STG139	1
9.22439418351344	7.92929073653389	STG139	1
-0.611638001809665	23.2131371751558	STG139	1
8.21578228513575	22.7150718806637	STG139	1
-3.58363714356008	22.4438153077647	STG139	1
-5.38117977397551	17.7844158945432	STG139	1
-7.47030020953373	20.6390233982886	STG139	1
2.65010389498196	20.7181708757637	STG139	1
-4.32326416117699	20.0351047970938	STG139	1
11.3596720778228	12.9498141411732	STG139	1
0.968267454095956	21.782979623301	STG139	1
-5.94731537481565	8.08517009890817	STG139	1
-4.46679415333541	24.3293221013238	STG139	1
-0.498200505825453	23.1867919929169	STG139	1
0.0135462721250189	24.2162380155735	STG139	1
-2.63211352740621	22.4964834720901	STG139	1
6.28240159588663	12.6668118778376	STG139	1
8.37603076764958	20.0392077044813	STG139	1
0.527066464750903	21.1661982881088	STG139	1
12.1904329446585	16.1759596223383	STG139	1
-4.96862124145419	20.0124810534731	STG139	1
-0.152074734418009	4.57869423694892	STG139	1
4.63777738031985	11.7741700064791	STG139	1
0.230643737350824	25.1128886854005	STG139	1
5.40405061139965	11.3321848653212	STG139	1
-1.58717609248266	18.8885901900786	STG139	1
-3.81575136443835	22.0624472486567	STG139	1
-0.511533048721178	23.0798211858148	STG139	1
-0.00816882552713623	17.8106077146642	STG139	1
-2.09995031091086	17.30932215967	STG139	1
-0.0934651051411127	24.4255108870187	STG139	1
0.655073925347867	10.8082825666367	STG139	1
5.8441237015953	9.78875076547138	STG139	1
-0.145267211815259	15.3650954934393	STG139	1
1.52561526687067	22.0040443313608	STG139	1
0.0144907174841191	12.4442495114668	STG139	1
5.0297113475443	17.262840544871	STG139	1
-18.0762560712651	10.4053474163557	STG139	1
-3.84964940917685	18.7083905631435	STG139	1
6.43307241425065	16.2942206908005	STG139	1
2.89588036522715	3.10255576287619	STG139	1
3.74538639038916	10.9131450021177	STG139	1
5.71962037595308	6.29931370131409	STG139	1
-4.1198355890799	18.5293887464495	STG139	1
9.3710660357547	13.4827704576403	STG139	1
12.1042453344389	11.9940967267619	STG139	1
1.64131615538951	23.6456276826069	STG139	1
5.41787069914133	9.04170597952391	STG139	1
0.0772704424728512	12.4505502664752	STG139	1
4.28261269554324	16.9184946979362	STG139	1
4.97204521181546	10.4814370477358	STG139	1
13.9422678475013	20.7458979463666	STG139	1
-0.518529018271238	12.8148618422938	STG139	1
12.4527201275996	15.0118953639594	STG139	1
-2.07085091780385	21.8147855137238	STG139	1
7.6203967224087	4.3773676187155	STG139	1
4.68156349158285	22.2810783649188	STG139	1
2.15081263959039	25.1530011397982	STG139	1
1.43540119275971	10.7402190851832	STG139	1
2.48884944251656	16.5340953555255	STG139	1
-4.79714189635997	17.7739528680012	STG139	1
-0.0584045260643564	22.7057711652918	STG139	1
-3.16123452011652	24.5849181494914	STG139	1
10.4861092566474	3.34016600893862	STG139	1
8.27956777341403	21.3534160198019	STG139	1
-0.964454539714114	21.9481119267349	STG139	1
5.02721684627596	10.4508987958568	STG139	1
6.25951169577935	22.7099464512902	STG139	1
-2.64801225244775	17.954326665423	STG139	1
6.88130520761656	9.99453371952985	STG139	1
8.07711545819846	5.92831960683636	STG139	1
6.495153332451	20.38967909127	STG139	1
1.70673425653895	23.3308190267454	STG139	1
5.11158481227616	15.8758830828572	STG139	1
-1.68220745698467	24.8578171983907	STG139	1
7.56941030469116	17.6324759456512	STG139	1
6.72894662493713	6.6528483660292	STG139	1
-0.117986544090745	22.8901269096761	STG139	1
-4.57733227447755	15.4485888083343	STG139	1
5.49776415915844	16.174638969593	STG139	1
1.49018062827418	25.515608603064	STG139	1
2.46902826159725	10.7154333827655	STG139	1
-0.980592132709353	27.0215714614953	STG139	1
2.18721374344441	12.293135351023	STG139	1
0.33572056446739	23.6067513525698	STG139	1
-3.61476351803946	21.1927162122913	STG139	1
5.89989775670957	22.2250552123881	STG139	1
-2.31350397130898	19.3581569549714	STG139	1
0.995957022579351	9.61731038503361	STG139	1
1.1636454186252	19.6150535043608	STG139	1
-2.58069866036991	23.018073782326	STG139	1
-0.682028688476254	25.997300930892	STG139	1
-19.2514747929559	10.0212798495569	STG139	1
6.57661606122699	4.7697765330276	STG139	1
-15.9318324615795	9.20107112842918	STG139	1
-0.496204804320837	24.0016667216712	STG139	1
2.10261650232695	27.0370377931302	STG139	1
-1.97763867709931	20.6892976450526	STG139	1
1.1892062877972	19.5938117835263	STG139	1
-0.563364333885435	22.1229637590084	STG139	1
11.397988950014	18.5978959395269	STG139	1
-1.38556842614437	22.8979430251789	STG139	1
-0.784298975047707	13.3324925634613	STG139	1
-0.455444137678183	17.0889596836083	STG139	1
6.93831078203526	10.7128427838068	STG139	1
1.88593660698495	9.68079816116901	STG139	1
11.5869617112054	18.4247269745997	STG139	1
6.78014389347713	9.58209182851401	STG139	1
-6.66821272727936	17.1499792547043	STG139	1
0.0227116112043179	22.1913767137162	STG139	1
1.73154860893472	16.8087828109115	STG139	1
2.92568932841872	16.2172261649027	STG139	1
-2.62664878057693	14.990667396559	STG139	1
-3.09862471415891	18.3696708846861	STG139	1
0.0795714151689759	16.5049175693335	STG139	1
8.00339478540872	21.2932414434667	STG139	1
-1.72300101020847	22.1252825543845	STG139	1
-4.33520449107293	18.865834320244	STG139	1
-1.24511251627985	17.7941246764935	STG139	1
0.468823605728605	20.6043101182427	STG139	1
-1.07019254056476	14.3560032563561	STG139	1
12.2115950684246	9.02008633717241	STG139	1
6.70901681674632	6.13395856774236	STG139	1
1.79764564859283	21.2100686325487	STG139	1
-1.43285519031129	20.7571324155566	STG139	1
-8.26771858801716	10.4581835572956	STG139	1
0.719456181400224	21.3420332748633	STG139	1
4.08703442795876	10.451262015811	STG139	1
11.6774297378465	6.53562194703953	STG139	1
-4.19464819431233	20.0303913425948	STG139	1
-6.45015691397968	17.2967412461214	STG139	1
8.42291714431458	15.006266215396	STG139	1
-1.19329006184752	23.8632757813787	STG139	1
-2.1593657363672	17.7424109748137	STG139	1
3.72967550258316	9.18149349147684	STG139	1
6.5702041564459	3.45119155311678	STG139	1
7.6912244639849	9.42112204067786	STG139	1
1.67498280742957	19.6233929806989	STG139	1
0.577297140417939	11.1191503315538	STG139	1
-0.330934590424372	24.355314781665	STG139	1
-0.816656897690444	19.7287385805492	STG139	1
14.1238202058538	7.90683769192503	STG139	1
-2.9569422415035	19.074871403947	STG139	1
-17.4746165156288	7.30833531631645	STG139	1
5.21209428020558	17.9930545327285	STG139	1
1.37844513260112	3.91876099899974	STG139	1
2.41792334857433	5.91590696089225	STG139	1
0.346313754399395	26.6320274074698	STG139	1
4.37289570914729	16.1246758756153	STG139	1
2.32215699435444	9.52562323374841	STG139	1
1.57778110686062	9.12908176126526	STG139	1
-5.4843404642794	20.5335839613508	STG139	1
10.3627809138384	13.2717987389573	STG139	1
-0.372118409044209	23.6297731211935	STG139	1
9.61321789004256	20.162587681515	STG139	1
-3.63332813427908	22.2084926820418	STG139	1
-3.57645339571487	22.337533124215	STG139	1
-16.1312223909214	8.90819791473796	STG139	1
5.73572960585279	27.0216261314583	STG139	1
2.28215638787757	22.1391337411828	STG139	1
2.95179867594647	21.852278117213	STG139	1
1.23336883501973	21.3602040854838	STG139	1
5.41081706776301	19.679669351801	STG139	1
0.105377541449217	23.527166653636	STG139	1
2.05851998118754	21.1831960717348	STG139	1
7.66274218872962	20.1418791302193	STG139	1
-5.04279393087346	18.0901959471534	STG139	1
7.99249497212018	17.7267597304578	STG139	1
0.283153056643648	26.1873481543745	STG139	1
1.38714305698388	8.95423326533238	STG139	1
7.85794608965416	10.5639820904404	STG139	1
2.4731933173051	16.66575247333	STG139	1
4.60725841222956	14.4669007182418	STG139	1
-2.36341256862257	22.5889050503874	STG139	1
15.2489595427697	8.30366559141866	STG139	1
-3.68870018988195	23.32899723794	STG139	1
14.4509185103407	7.38248225169943	STG139	1
4.63760401962752	19.5630953992946	STG139	1
3.4897475158396	22.0774353380979	STG139	1
5.33425720341428	19.9568593202427	STG139	1
0.43569546786659	12.6662067503442	STG139	1
3.7745371397518	20.0004638074783	STG139	1
8.47404057369548	18.7037780730841	STG139	1
-4.16608460766619	18.6095231600527	STG139	1
7.26479820993805	6.60422626234616	STG139	1
-1.21687221530762	20.7101094196188	STG139	1
-2.58305467468275	21.9910551136185	STG139	1
15.6193085750596	10.5615367964122	STG139	1
-1.23024190984426	22.2450044435297	STG139	1
6.40218891763309	18.7886752268893	STG139	1
-3.11613048414805	21.3263705440239	STG139	1
-0.434813957912505	22.1823753211259	STG139	1
-2.35858874412881	17.0577634134352	STG139	1
-2.31829250164479	12.8035372629368	STG139	1
7.3358313337992	23.0236403742546	STG139	1
0.630411763071506	3.99976920568577	STG139	1
6.02672145980771	10.8128216341737	STG139	1
0.772981892701122	14.8189766433483	STG139	1
4.08908783435888	22.2997123997756	STG139	1
1.71082620541135	12.0564650177139	STG139	1
-3.84203281117367	16.5219585086452	STG139	1
4.91576012527886	15.6458973969542	STG139	1
0.858155942576371	22.9769074839823	STG139	1
-8.48058954405566	9.43491432509044	STG139	1
-2.15015519386311	23.1589055092742	STG139	1
1.29179522510118	13.7435980676247	STG139	1
10.200675705276	16.1612024717751	STG139	1
-1.10400261439631	20.4584727265774	STG139	1
11.723088656387	6.07238467308428	STG139	1
0.529738771123611	21.6071420665654	STG139	1
-1.85760612992579	25.8060023957237	STG139	1
7.94523415828703	5.14618513676864	STG139	1
-2.08940947730784	19.081278211091	STG139	1
-1.23807923545744	21.5635104260857	STG139	1
5.06210192584284	11.1429136938762	STG139	1
3.31986966183162	7.64652808860371	STG139	1
6.69747461661895	19.21328535513	STG139	1
9.9001779617311	13.9378993319684	STG139	1
-0.682591395136499	21.2876094294782	STG139	1
0.981785654918811	13.1206391362324	STG139	1
2.19460365552598	10.3909867956536	STG139	1
-0.775314418493938	18.3676107081968	STG139	1
11.86132192317	5.73744171121127	STG139	1
-0.96651662701034	26.2826696999524	STG139	1
2.15450412228066	21.633907391538	STG139	1
3.15394703324562	20.221465244889	STG139	1
-16.7929606146777	9.33756399169826	STG139	1
-1.72557455565294	24.659039650508	STG139	1
-2.25268214598181	24.2826781877505	STG139	1
10.2329303422022	19.2876026608005	STG139	1
2.31164035187882	20.8357821581111	STG139	1
4.75320055736427	15.9630914496174	STG139	1
1.14078098892336	20.0817229294299	STG139	1
7.17544574014922	22.8519510866549	STG139	1
-1.36235725372952	13.4944073903846	STG139	1
0.771790434623024	23.7733611763731	STG139	1
0.381256064947835	3.26102349803837	STG139	1
0.678640095473537	18.318282236724	STG139	1
7.76233367865368	22.4800936184305	STG139	1
-16.4320110283704	10.1511164700338	STG139	1
4.16141609329486	8.89131835171224	STG139	1
3.45415680683007	17.9528484758548	STG139	1
4.56047225828267	15.3161637487982	STG139	1
1.15400533915431	20.5561619137808	STG139	1
-3.74094761888189	23.3762552992215	STG139	1
5.53500647752915	19.536445964918	STG139	1
-1.97043316955511	23.1547795652389	STG139	1
-6.1247918379294	8.12236002352511	STG139	1
7.96359879704933	3.61510668926047	STG139	1
6.63021806633406	5.53056166727477	STG139	1
0.475211626287329	17.6554857956037	STG139	1
7.41784941858708	17.0072002222884	STG139	1
-1.94217697347604	16.3084535156511	STG139	1
0.764508161881824	21.3283965264437	STG139	1
14.052601485336	11.1206328789098	STG139	1
3.24877755581927	5.25451884327738	STG139	1
-2.07726071945242	21.0117289940057	STG139	1
-16.3427263927282	11.2576421583658	STG139	1
2.46557706128506	19.9442434969683	STG139	1
-2.6418649407294	20.6866583467349	STG139	1
5.41546538537383	22.5444777516569	STG139	1
7.00415469048486	11.8552191320337	STG139	1
1.37079783914051	17.3795196902273	STG139	1
15.7582086862623	14.7716043081481	STG139	1
5.78235395422895	16.7054441271791	STG139	1
-2.07653837239394	14.1013781775486	STG139	1
7.99732422601265	5.77694019545259	STG139	1
0.809848847457132	17.898448374343	STG139	1
5.88929244505397	19.0577167211192	STG139	1
6.15095542470232	6.29805423661213	STG139	1
6.16981462889222	15.9633802054435	STG139	1
3.60855934620471	10.1324946788701	STG139	1
8.86070419875095	13.0644237634817	STG139	1
1.34063705409065	4.1757747161152	STG139	1
0.412523046239437	12.7376769479578	STG139	1
2.27525503911065	9.06800758339077	STG139	1
5.34624072246881	22.5937427984143	STG139	1
1.15276166663396	10.495505410603	STG139	1
8.00137412113876	23.0475371066743	STG139	1
-1.14157611101516	24.6875288401375	STG139	1
3.51907079706539	24.7591136498921	STG139	1
1.41597754168218	26.2024870222491	STG139	1
4.49659405681266	10.9964343128569	STG139	1
2.44742474309017	23.7817409786488	STG139	1
0.263046508401204	19.2179142879426	STG139	1
7.41174723986887	17.2621577508732	STG139	1
-5.61823953999372	3.23941726611125	STG139	1
5.95850133828781	5.15829888795392	STG139	1
-0.888102466705297	24.5013020640004	STG139	1
0.644535686852103	22.4088039614224	STG139	1
-2.79238456368483	20.2516026369444	STG139	1
0.958535040728235	22.7169952729687	STG139	1
1.91027841025518	12.8073403707947	STG139	1
3.69855511630851	8.76357931480765	STG139	1
3.23769732217817	22.920554606604	STG139	1
6.79742084045149	12.1794887252232	STG139	1
7.0847451767635	12.0551344197952	STG139	1
7.47940238612478	24.502183009907	STG139	1
-2.0615030047615	19.1390519042809	STG139	1
2.0210843514759	12.3754105788965	STG139	1
-2.54230644596909	23.4945067262368	STG139	1
-2.82752889748941	25.4733502766575	STG139	1
-0.281393182724382	23.0145026169184	STG139	1
11.0879479476443	10.9098991935446	STG139	1
0.391091515820115	23.2000160063888	STG139	1
0.245775757657082	21.8752118333742	STG139	1
-1.75280659482891	16.1931807004905	STG139	1
1.54226591879042	18.9496813918507	STG139	1
13.5473841726566	6.80126907568597	STG139	1
-1.08509944007669	25.0013292957594	STG139	1
8.96135419695925	23.7493591144261	STG139	1
-1.82675448360538	22.0846529012195	STG139	1
-0.712898441760486	15.9557258415512	STG139	1
2.64392271346631	8.70798495546344	STG139	1
7.92339019824767	12.4740745449756	STG139	1
5.29620890458925	17.1806783291293	STG139	1
-2.23642413310125	18.9930309609043	STG139	1
2.46550132170972	21.1095639681444	STG139	1
5.01144791846733	19.3327195690797	STG139	1
-1.77469624273651	22.6459321302685	STG139	1
-4.96586021924286	22.2995600070164	STG139	1
-2.67155014934601	12.4152553853636	STG139	1
8.59845450695875	12.1302282319594	STG139	1
10.2291900648265	20.414144188805	STG139	1
8.88919766980534	6.7757021620854	STG139	1
8.00553563960327	20.2758962698979	STG139	1
-4.45602021221422	16.3345567082557	STG139	1
4.49813061623816	6.29568257335489	STG139	1
-0.287176773958595	20.5722555756524	STG139	1
-7.18402121116107	10.8614273567623	STG139	1
5.72654787960227	8.80498987090266	STG139	1
11.4447491215142	6.38059384886921	STG139	1
-1.05849648508972	16.6529951786426	STG139	1
-3.03496403160201	18.4166043193695	STG139	1
7.34229607516952	4.16529109045356	STG139	1
5.85008128305146	26.7233601109476	STG139	1
-0.412584013981896	23.2555089606501	STG139	1
9.35426344313391	14.7120074477619	STG139	1
5.7303941466967	15.2106167684134	STG139	1
1.08360545784954	25.0014211273199	STG139	1
11.1428172361522	12.6865265955541	STG139	1
-0.164548353201891	25.09117234651	STG139	1
-0.0743028327413802	16.4561364954759	STG139	1
-0.500651414131757	21.7987223939229	STG139	1
5.16476472271764	14.9353225691	STG139	1
-1.92891472502836	20.6701471944487	STG139	1
6.99575662611739	5.31515626366961	STG139	1
1.58170774625494	21.13581379543	STG139	1
-6.74660623510775	20.2302228487266	STG139	1
0.642829508120692	21.3679484581479	STG139	1
18.451470977422	10.4338024373256	STG139	1
-0.674165032948098	21.9294369213121	STG139	1
14.5864195934161	10.8526613342238	STG139	1
-3.46686037785009	15.8204208817764	STG139	1
-0.288166116408591	23.9049472431452	STG139	1
2.22299467090166	7.46238772898324	STG139	1
-1.30864537863555	22.0368092784713	STG139	1
7.22986649354557	19.1753850295781	STG139	1
-1.91951397298388	23.4524110748061	STG139	1
3.46068512703741	18.015219955499	STG139	1
6.30827728250386	20.1790826812018	STG139	1
10.444327147316	6.76038052270747	STG139	1
0.0873036341442676	21.6091262703195	STG139	1
6.14779939382175	17.705332407888	STG139	1
-7.85326081108857	3.71035054663381	STG139	1
8.30991962096063	20.590660903575	STG139	1
4.05596651385363	16.0897791859771	STG139	1
11.3428183785489	8.681572203016	STG139	1
3.12290836923671	17.3907485289325	STG139	1
-5.01585542051162	21.3253739357317	STG139	1
7.14815546389348	19.489555861624	STG139	1
4.92916107571409	17.2434958425191	STG139	1
-1.43436314786029	22.0256523257156	STG139	1
12.6066488459858	19.5039478373156	STG139	1
-3.77646623340923	26.0974864738186	STG139	1
5.68306691477303	19.1556710060427	STG139	1
-0.795749840275193	22.1631789808363	STG139	1
11.3456820501142	5.99536065036222	STG139	1
5.324020738227	10.1920376303675	STG139	1
-1.99349341950315	19.0838888639918	STG139	1
8.29470273521442	14.701351248368	STG139	1
0.401767374112157	19.4148435207296	STG139	1
3.13557553071634	7.4988192367761	STG139	1
0.744239014007659	17.8425658058792	STG139	1
7.83473546867685	23.9308745161453	STG139	1
-2.04278964440187	20.5338541344407	STG139	1
2.90325502219446	10.0829467526257	STG139	1
-2.45549305492321	24.8809017214797	STG139	1
1.34224108290119	20.4823601673993	STG139	1
-0.712699861563991	28.3044745754778	STG139	1
-2.70308387390637	14.7238444453759	STG139	1
-2.28783227978919	19.4653839766593	STG139	1
-0.965133073752107	12.2149388384657	STG139	1
2.9011252441197	16.0704381348202	STG139	1
0.977453031933146	14.8190044936247	STG139	1
1.52707064910449	22.1616348503784	STG139	1
1.01689746237911	25.2001832828145	STG139	1
-0.411642824210569	23.0748145092658	STG139	1
3.85700014631163	9.1673594751554	STG139	1
-3.23949678105591	22.6489490546175	STG139	1
1.57298045784563	20.4276343461596	STG139	1
2.43862826805304	10.8009075811674	STG139	1
8.2844359765346	20.6332880492626	STG139	1
-3.7427998093145	16.2377637782489	STG139	1
7.93616617834687	20.0727730787731	STG139	1
3.65504000421139	12.9629086248344	STG139	1
8.98463450884948	7.86386517729846	STG139	1
-3.65212101371729	21.7825324275412	STG139	1
8.0082206966234	11.4290683458026	STG139	1
-2.55760626837901	18.3894618025026	STG139	1
10.5484561183478	22.640500510754	STG139	1
1.27422509224885	-14.453574310845	AB551	2
-4.65847825670298	-7.59033709943572	AB551	2
-3.25277539155075	-19.6556288761195	AB551	2
-5.92139152873765	-27.4656621674855	AB551	2
-6.10450001281351	-15.2089535857562	AB551	2
-6.61949653219782	-18.8055127789674	AB551	2
-8.12886972960513	-21.0334363035736	AB551	2
-6.43485284402268	2.45676029134818	AB551	2
-5.40389281307331	-25.9341700920108	AB551	2
0.741869160283482	-25.7655396401499	AB551	2
-0.0414106713847222	-2.95256484485029	AB551	2
-8.83140603456911	-13.5386885364483	AB551	2
-5.52464930828338	-18.7106361983299	AB551	2
-17.7704807638601	11.1673111259691	AB551	2
-17.928005873072	8.14422496549889	AB551	2
-4.56213616601728	-13.8218353546228	AB551	2
-16.8594980350356	10.0276647308807	AB551	2
6.72062215529249	-25.9917606589359	AB551	2
-9.3653490918359	-14.8545432376099	AB551	2
-8.75417310294416	-8.91382612885524	AB551	2
-2.5422832940668	-13.1913509354579	AB551	2
-17.482908571105	10.1919043107416	AB551	2
-16.7277768628648	8.00101403140166	AB551	2
-17.6353670540433	6.83874958058912	AB551	2
-7.43314258797069	-19.2120812488349	AB551	2
0.0542634932718359	2.27042988661095	AB551	2
-3.93994512806913	-18.5677824633834	AB551	2
-10.2087788514159	-21.3230038694847	AB551	2
5.33544975444801	-28.8513246793917	AB551	2
-0.543205232308716	-1.91639744104193	AB551	2
-11.3645861817359	-12.7750041800547	AB551	2
4.39738443230253	-15.2789994770791	AB551	2
8.15539267274492	-18.8196633962365	AB551	2
-11.6697298355161	-13.8096933379857	AB551	2
-0.0149485738790745	-27.7385397126015	AB551	2
-10.8589969899782	-20.2263874913909	AB551	2
-6.41133675860711	-8.47313878904539	AB551	2
-5.27020029943313	-20.1458873467513	AB551	2
-2.28648383283105	-19.6879271263664	AB551	2
-6.67192766422347	-19.0852156952243	AB551	2
-6.14664045936542	-13.9372996161593	AB551	2
-18.0967773253163	8.07811580623309	AB551	2
-9.65286186058619	-18.701113206868	AB551	2
-8.85590561382022	-20.6110471373375	AB551	2
-2.08057600135134	-14.6802497313999	AB551	2
-11.6465727951578	6.90861918319437	AB551	2
-9.43681733746923	-17.7122067842874	AB551	2
-13.8732638143659	-18.2429139854881	AB551	2
-11.7279396419986	-19.9247545807778	AB551	2
-9.66078973153233	-13.9370602768044	AB551	2
1.94107983233089	-23.0163180928696	AB551	2
0.227214890757893	-0.96986757267878	AB551	2
-7.38310123204763	-26.5083248192126	AB551	2
0.30447056230027	-25.7080540143017	AB551	2
4.74604740526696	-22.61884504673	AB551	2
-4.24732728399521	-23.2491688418861	AB551	2
-4.58381126635322	-10.772964412592	AB551	2
3.52754331219772	-25.1387227480558	AB551	2
-4.88809426966804	-7.41784386222949	AB551	2
-2.9145842855725	-21.3081548175095	AB551	2
2.30376240561881	-19.3696998160676	AB551	2
-0.0671425581961609	2.27342569171639	AB551	2
0.022035824375553	-1.46095334004271	AB551	2
-9.57395588022045	-16.0337026591485	AB551	2
-4.32733048218693	-27.7062102402397	AB551	2
0.333468489504715	-1.2169108186403	AB551	2
-9.70517351311044	7.11962506028509	AB551	2
1.48311387247648	-24.9342581955304	AB551	2
-9.60997024828273	-20.0858162350036	AB551	2
-1.94049855086874	-10.944817081255	AB551	2
-6.60057569688513	-27.4533453760354	AB551	2
0.170178748361583	-6.38546517554223	AB551	2
-8.61126193847743	-12.0913142391614	AB551	2
-7.51592308196471	-13.5201007459506	AB551	2
-9.84418688569365	-28.1021102572521	AB551	2
-17.5759431773803	11.2095698260259	AB551	2
-15.4434351421287	10.9306189213935	AB551	2
1.48401705714084	-23.1372529432122	AB551	2
-12.9507143415437	-13.8080842425542	AB551	2
-9.45483754473963	7.189733909437	AB551	2
-6.06543602781849	-21.0111116095541	AB551	2
7.65007650703159	-23.6563934344204	AB551	2
-3.9395403442035	-17.6695763144879	AB551	2
-7.0671554161362	-20.5118514512665	AB551	2
-8.92299606571819	-8.02390531273737	AB551	2
5.35721862120287	-23.7482283712214	AB551	2
-3.71763799799834	-26.1188928158546	AB551	2
0.841885626361775	-1.59465593910732	AB551	2
-3.59551093267672	-18.472712409209	AB551	2
-0.714363744508368	-22.1392401349087	AB551	2
-1.2502736073075	-13.8667197880978	AB551	2
-18.2908215120638	9.03861629901495	AB551	2
0.276240290295096	-1.58841274041545	AB551	2
-8.01822900465747	-19.0369932831193	AB551	2
0.59013422191503	-2.00248660054968	AB551	2
-2.75340119011026	-7.46953644255796	AB551	2
6.77639023156724	-22.8349536783182	AB551	2
-4.90590432679764	-7.67050880019284	AB551	2
-3.58608175330751	-28.8637506697971	AB551	2
-8.16397582336234	10.7247904952721	AB551	2
6.2153921563458	-11.7936522677452	AB551	2
-8.02650605879894	-16.7660240960265	AB551	2
-10.6245271928447	-10.0821245347015	AB551	2
1.00812703418215	-9.0098875648467	AB551	2
3.30626441810343	-14.195600028547	AB551	2
-2.45597503300155	-8.4509906838032	AB551	2
2.38755884712166	-22.4537199546441	AB551	2
4.11058141402327	-15.7399655240216	AB551	2
-1.42830425482954	-24.3435543175617	AB551	2
-8.64200837781089	-25.9584315530022	AB551	2
-7.29546005420727	-30.1440988432551	AB551	2
0.495879997134125	-19.7566295491693	AB551	2
-4.34653777546347	-17.1970847740816	AB551	2
-7.78644754645106	-21.8597581603816	AB551	2
-5.48881705782906	-15.911819522154	AB551	2
-1.89341223259275	-26.4765613473569	AB551	2
-6.16279339952625	-29.6600323464175	AB551	2
-4.49017161590316	-17.8415531804558	AB551	2
-5.50148059678639	5.06050260251281	AB551	2
-7.75355362137698	-19.650471927701	AB551	2
-4.26315818098067	-19.576314869086	AB551	2
-7.07403005499533	-22.8736416099717	AB551	2
-5.79212593935909	-16.4839880040101	AB551	2
3.41807226810234	-25.4363722135452	AB551	2
-16.6913713281218	11.4917033094864	AB551	2
3.98550163906431	-11.0453311969936	AB551	2
1.82156969110227	-22.6861980048081	AB551	2
-7.92266841916703	-18.6178386234497	AB551	2
-7.87775857325988	-11.1306193028745	AB551	2
-11.0959213041004	-11.5575073717921	AB551	2
-8.69216303442161	-15.6755212044548	AB551	2
-3.37999049897501	-5.40008313288153	AB551	2
-5.58173115011081	-16.6628639625825	AB551	2
-2.46422350688943	-17.3464869450637	AB551	2
-0.629704118436418	2.58940793518124	AB551	2
5.34213880412746	-22.3126626919254	AB551	2
-11.2862125442614	-15.9484088032867	AB551	2
0.386071217758269	-14.7245442916541	AB551	2
3.88961973302691	-14.5027105040727	AB551	2
0.174326857766151	-8.33711391832338	AB551	2
1.52330312887441	-28.063983488354	AB551	2
-6.24216752480917	-21.8295685447581	AB551	2
7.96445697533035	-19.68126994039	AB551	2
-8.94634609291164	11.872826028175	AB551	2
-7.72093355379069	-16.914218403879	AB551	2
0.729076130917749	-8.74020693543999	AB551	2
-11.2139546015113	-18.1854312221553	AB551	2
-18.1442194030393	8.7577538539529	AB551	2
4.9124562353116	-24.9346184515701	AB551	2
-16.7717294332956	8.5462106851781	AB551	2
-10.9871275231028	-25.118893397326	AB551	2
2.11625032258833	-20.6080124184235	AB551	2
2.09457991728344	-10.7097702649785	AB551	2
6.20844813899401	-27.9636457361747	AB551	2
5.80440556204151	-22.0805961738059	AB551	2
3.19845774073993	-18.826056549192	AB551	2
-8.93722788072328	-18.5008891356603	AB551	2
-7.42785658351539	-7.51523251953263	AB551	2
-10.2724751576838	-21.4988651596319	AB551	2
3.89916452674912	-27.5163374828617	AB551	2
-8.92511726697774	-10.6996261671246	AB551	2
-5.05390003586966	-7.74425631642114	AB551	2
-11.5869895986122	-21.7164331268733	AB551	2
-19.2721807980035	8.88788162266235	AB551	2
-5.64073373869572	2.92591292291041	AB551	2
-1.33982164444256	-22.6300190819954	AB551	2
-0.924133714100821	-13.4858983499957	AB551	2
-8.05467276642613	-17.9297965815029	AB551	2
-16.6919280969499	7.54388913026513	AB551	2
-7.91529548648382	-18.4682479564445	AB551	2
-3.39161101259454	-16.8829892477604	AB551	2
2.53958540787232	-9.33932933083036	AB551	2
-2.63610575056916	2.24687873146026	AB551	2
-6.12200794947016	-28.9481454745701	AB551	2
-2.80743700910365	-9.9628086196129	AB551	2
-1.66909150607142	-23.0428056974433	AB551	2
-12.2399518672998	-19.8666203410259	AB551	2
1.47022799035572	-27.6927990296057	AB551	2
-12.055294364355	-13.8355220411276	AB551	2
-3.38619551306827	-17.2108276218005	AB551	2
5.94721092987209	-14.4885163451679	AB551	2
-6.85078131669559	-17.1125866573136	AB551	2
-2.35714074164257	-16.9061110505683	AB551	2
-7.78494311626506	-29.4996521373692	AB551	2
2.4479794956277	-23.9527728480816	AB551	2
-5.54435882736374	3.10296076608457	AB551	2
-6.32282597030518	-9.62180167841896	AB551	2
-16.738963698642	11.7386776728569	AB551	2
-18.201724413961	9.35264016358659	AB551	2
-11.1032987769152	-18.3810563417272	AB551	2
-8.97132234087738	-20.6022492077683	AB551	2
5.37946752373726	-27.4005128063644	AB551	2
-4.33298734670813	-16.5373445189795	AB551	2
-8.4432214304643	-10.3711415641683	AB551	2
-5.99230602273229	-18.7845058837662	AB551	2
2.57556219477917	-5.94765820267591	AB551	2
2.39436447128357	-16.3905864702501	AB551	2
-0.00784351819005927	-1.33645775754907	AB551	2
-7.49262283976163	6.19749149252086	AB551	2
3.68429986367026	-14.705388242163	AB551	2
-4.59217054129824	-18.3353534230252	AB551	2
-7.2306808666174	-10.9921149139037	AB551	2
-0.451837037735408	-19.6521594867974	AB551	2
4.13513654628591	-10.6214378423028	AB551	2
-10.1068425486754	-11.4504189793604	AB551	2
1.0399175787467	-28.1390809354298	AB551	2
-0.889353394974899	-27.6306497528535	AB551	2
-5.79419316088881	-20.9003986980496	AB551	2
-3.5865063189962	-17.0974926266191	AB551	2
3.69436899370473	-27.6638263408708	AB551	2
-7.34938831210273	-25.577305787983	AB551	2
1.41545221480268	-16.3620829516675	AB551	2
-8.84122414379218	-15.1455170704485	AB551	2
-9.72949563999359	-19.238476502888	AB551	2
0.137354624280515	-1.83716727196678	AB551	2
0.800520797583611	-26.2902270052184	AB551	2
-0.374639917212862	-15.123772103064	AB551	2
-15.8208831674626	8.87582453593616	AB551	2
4.61479492138192	-9.88167082218228	AB551	2
4.8819429112159	-27.1167428750634	AB551	2
-5.3508897707826	-17.5809016893245	AB551	2
4.87093995514758	-22.9203388544381	AB551	2
6.89209095156533	-17.4389845837215	AB551	2
-9.0809415478966	-24.1885868262708	AB551	2
-15.2080095646202	6.54622790648706	AB551	2
2.05608108535133	-24.555312432741	AB551	2
0.377514643531521	-11.8423010236485	AB551	2
3.30457477756071	-27.1224887828792	AB551	2
-19.9017363282325	10.7498643598654	AB551	2
-2.43866307703495	-10.1038268706767	AB551	2
-8.95042520346309	-8.73719804219222	AB551	2
2.13580002799044	-8.08444807763004	AB551	2
-7.45903658884148	-21.1655974555665	AB551	2
-8.24033852171607	-18.8035874728324	AB551	2
-5.2212121110449	-16.8432868191626	AB551	2
2.23365233813669	-23.6094282062371	AB551	2
-10.3464156685191	-17.2123061385542	AB551	2
-10.3880851539391	-23.1003746106156	AB551	2
5.66012258747236	-25.3707869723876	AB551	2
-6.63907896054341	-7.21163844316202	AB551	2
0.0643518546575508	0.422702388705957	AB551	2
-4.35183120682768	-20.7292825175969	AB551	2
-8.9085286632084	-8.98190346687445	AB551	2
-4.31691987238912	-18.6692490670578	AB551	2
-10.3584716461288	-23.1887357614851	AB551	2
-8.34209920168079	-10.7525544059068	AB551	2
-9.33599838488469	-20.0173788180742	AB551	2
-7.73643218021699	-18.1295956426573	AB551	2
-5.11562268729231	-7.37024467346543	AB551	2
5.67144863288175	-20.4285578499797	AB551	2
-8.82350814467697	-12.2492429274497	AB551	2
-7.37382156314936	-21.0329814113718	AB551	2
-19.3532057857207	11.1375835757579	AB551	2
0.306381570708874	-9.46341271895871	AB551	2
-0.126807141895083	-22.6155995582078	AB551	2
2.53065802984341	-26.1130413065825	AB551	2
6.30578368584649	-22.2156210619954	AB551	2
0.175322928664653	-10.8340807086209	AB551	2
2.03766803523884	-4.20984173835027	AB551	2
4.48941317127655	-28.0888050581464	AB551	2
-5.61176879068583	-23.606992471814	AB551	2
-7.83722113690576	3.58257925450247	AB551	2
-2.18386187493685	2.8169985672811	AB551	2
-9.00118380630166	-19.3365960776065	AB551	2
-4.31239685650589	-17.6631755836032	AB551	2
-3.45047701701276	-9.63193527803669	AB551	2
-2.53854196691703	-11.1820625721568	AB551	2
-8.23341658597139	-12.9454315525959	AB551	2
-4.15846521676007	-17.8445426416019	AB551	2
-8.3573390047407	-19.6675738030171	AB551	2
-7.96712937693836	6.00736867556776	AB551	2
3.82649670104854	-24.8888434651768	AB551	2
-0.751013604101761	-0.664587613920923	AB551	2
3.84908206431365	-7.13292554850168	AB551	2
3.53578386864866	-20.6861473714798	AB551	2
3.516819563063	-26.2908775962221	AB551	2
-5.67574530534354	-28.5823904941759	AB551	2
-15.5134956094875	10.855686750587	AB551	2
4.61823642828238	-24.6753099637224	AB551	2
-9.25761774798413	9.24331484071305	AB551	2
-4.47341970932034	-18.4993960811159	AB551	2
2.24895114773286	-23.658943803603	AB551	2
-0.861471431888775	-11.2312178266248	AB551	2
-17.9717520217276	8.96275310987003	AB551	2
-1.81671765859722	-8.2136061548277	AB551	2
-9.19852087003318	12.0918466601217	AB551	2
0.655822563288358	-20.6572409453816	AB551	2
-9.11661039185151	-28.6235603094366	AB551	2
-18.2292492416761	6.92677040660498	AB551	2
-6.00560874733626	5.51505662724595	AB551	2
-9.70286309082706	-20.3236473738344	AB551	2
-8.04515020920972	-11.8117598248211	AB551	2
-7.51331321810993	-21.1225116551975	AB551	2
3.50605330030752	-21.8575661586045	AB551	2
3.20042424641863	-26.1918110726	AB551	2
-4.14592089861591	-9.9351131710029	AB551	2
-9.58972986411358	-22.9939950101587	AB551	2
-9.08226543877845	-25.2279724103233	AB551	2
-1.82452251667679	-22.2233590681145	AB551	2
-2.7356545579593	-15.1607879598145	AB551	2
0.109612358569532	-1.10532202037996	AB551	2
-1.73189827721703	-23.6398681041154	AB551	2
-4.29163760684366	-16.9732044903889	AB551	2
-3.89119661158828	-25.0049448984351	AB551	2
-7.22264926926643	-11.3135973500705	AB551	2
-7.97795348531175	-15.2391912441915	AB551	2
-1.7948876613015	-17.4432256214681	AB551	2
2.14064486976666	-27.0351234069069	AB551	2
-16.8658254479254	9.11484055421286	AB551	2
-7.57162913702311	-15.0467233975731	AB551	2
4.04193713322274	-22.5282587121848	AB551	2
-20.4663491127991	9.34316898256057	AB551	2
-8.95340655246236	-9.21982990838695	AB551	2
-9.79984912474881	-26.898595546077	AB551	2
-6.99288520279353	-21.8072925254252	AB551	2
-0.617192006350116	-15.0913539993133	AB551	2
-3.23312442473506	-12.3085686807294	AB551	2
-10.1210075935512	-18.173537036987	AB551	2
-6.09810153092938	-16.1510664806376	AB551	2
-8.70557107340895	10.9955176472673	AB551	2
-0.764121524467851	-10.9780202595596	AB551	2
-4.19341072879909	-18.6537092541287	AB551	2
-14.9410402418138	8.70162684158493	AB551	2
-2.31225559612625	-18.5096100285888	AB551	2
-5.70596578831482	-7.80217959628579	AB551	2
-6.13427263948417	-28.3022282388607	AB551	2
2.23609660719938	-14.0160158556065	AB551	2
-4.79064335086173	-16.593981568608	AB551	2
6.42627778986642	-28.0705495554271	AB551	2
-6.71124062978691	-16.695431269179	AB551	2
-4.96122077253744	-20.5575128489249	AB551	2
-7.14116763889278	-8.58336098831405	AB551	2
-8.9022123765763	11.8180143482968	AB551	2
-5.97624754528745	5.00424166573389	AB551	2
0.0478126530747585	0.723331880045301	AB551	2
-1.80549032470192	-10.2735051248412	AB551	2
-12.075166133718	-19.8630468684062	AB551	2
-13.884669228592	-18.1006739870818	AB551	2
1.596090334126	-27.7853228625507	AB551	2
-1.60447720669939	-9.47638709201201	AB551	2
-17.6731614332944	8.77614746153447	AB551	2
-1.05659502905259	-0.723613085650346	AB551	2
-1.56178697185686	-13.5851487976905	AB551	2
0.402464528186025	-1.75244674418627	AB551	2
5.41470579820257	-27.1964867480218	AB551	2
-0.463508462378725	-17.8153389186002	AB551	2
4.02053196043742	-27.7144692939496	AB551	2
-12.6551965041438	-17.4182405345657	AB551	2
-10.1896291427398	-11.9637810042163	AB551	2
-2.43670907796637	-16.2687302323019	AB551	2
3.7140508012971	-22.6001467161405	AB551	2
-1.07312884277571	-9.27591964490928	AB551	2
-7.25790420013486	-18.0839844175445	AB551	2
-5.73760193390905	-22.4175795138232	AB551	2
0.0500542086829418	-3.11605383079517	AB551	2
3.71466644227897	-22.6733099906772	AB551	2
5.10380122748247	-27.8144409093534	AB551	2
3.42633957215077	-25.1583842002393	AB551	2
-5.29263940343963	-9.00846043037435	AB551	2
4.81531177719978	-24.4545990274649	AB551	2
-18.341431895816	11.9269860653877	AB551	2
-11.1803469620571	-24.4031159126224	AB551	2
-3.70450000777051	-17.5675776716509	AB551	2
-4.95390832131782	-22.0252633182631	AB551	2
-11.3367269533624	-18.2849493000982	AB551	2
-5.82565294994226	-18.1396730469276	AB551	2
-5.11712609345541	-20.4362542599607	AB551	2
-7.66599400424508	-10.5184866883404	AB551	2
-4.01936219444675	-19.199607606053	AB551	2
0.0813830807426153	-28.173139262681	AB551	2
2.12519834070663	-19.4523438828175	AB551	2
4.96668677488841	-25.6582497663859	AB551	2
-12.4766253143635	9.12185499315194	AB551	2
-3.52808737858826	-27.5698898123	AB551	2
-6.65994083960432	-3.32342650247376	AB551	2
0.0995431713408128	2.16544325350759	AB551	2
-5.55704556040974	-12.3914874212539	AB551	2
-12.9699546054557	-13.8922965884058	AB551	2
1.54399845316163	-14.8073686322281	AB551	2
-0.45224261557097	-10.4974089707162	AB551	2
4.81265407266575	-28.4565885230341	AB551	2
-5.61540728769464	-7.60554864696463	AB551	2
-2.40180022538774	-18.6004395893588	AB551	2
0.322699064937672	-26.1937681799741	AB551	2
-10.2636229017105	-14.7538235974977	AB551	2
-17.3089866843626	11.071039385881	AB551	2
3.66438191845334	-27.4279555096724	AB551	2
-2.31741358882982	-17.36669684197	AB551	2
-11.1156714942213	-21.4007263960352	AB551	2
-0.900641789574111	-19.1885733770074	AB551	2
-2.77937319754256	-20.0376243499709	AB551	2
-8.88562457122221	-22.1647616370783	AB551	2
6.50618687497221	-11.7290845201126	AB551	2
-8.57119563282301	-8.31439723083974	AB551	2
-4.57771321399532	-20.9423278391102	AB551	2
-10.2366949994981	-14.7166495813839	AB551	2
-7.95162842219223	-13.6842780100396	AB551	2
-10.0132084315018	-23.6138424410731	AB551	2
-3.1635555638944	-3.51696756454746	AB551	2
[truncated: 2,801 more rows]
