# Supplementary material for: Landscapes of cellular phenotypic diversity in breast cancer xenografts and their impact on drug response
Source: Nat Commun. 2021 Mar 31;12:1998. doi: 10.1038/s41467-021-22303-z (PMC8012607; doi:10.1038/s41467-021-22303-z)
Supplement: Supplementary file 3 — Source Data [file 41467_2021_22303_MOESM3_ESM.zip › Source_data/Fig1b.txt]

Sample	variable	value
MCF7	CD326/EpCam	0.239796058384414
MCF7	CD326/EpCam	0.235231174295002
MCF7	CD326/EpCam	0.243855767967942
MCF7	CD326/EpCam	0.212390703423004
MCF7	CD326/EpCam	0.210255216081338
MCF7	CD326/EpCam	0.244316631048949
MCF7	CD326/EpCam	0.241980909323537
MCF7	CD326/EpCam	0.228301164418818
MCF7	CD326/EpCam	0.241638535646536
MCF7	CD326/EpCam	0.232484982841607
MCF7	CD326/EpCam	0.255470412947055
MCF7	CD326/EpCam	0.269681687495015
MCF7	CD326/EpCam	0.222022355960734
MCF7	CD326/EpCam	0.234283424490304
MCF7	CD326/EpCam	0.23633980827941
MCF7	CD326/EpCam	0.253583199319368
MCF7	CD326/EpCam	0.249924223765028
MCF7	CD326/EpCam	0.220610689735205
MCF7	CD326/EpCam	0.253037897036022
MCF7	CD326/EpCam	0.231712548917168
MCF7	CD326/EpCam	0.254920365403279
MCF7	CD326/EpCam	0.264479397926566
MCF7	CD326/EpCam	0.276571543510935
MCF7	CD326/EpCam	0.289540441495065
MCF7	CD326/EpCam	0.26518292969815
MCF7	CD326/EpCam	0.235508143298867
MCF7	CD326/EpCam	0.215141214818721
MCF7	CD326/EpCam	0.247607794355878
MCF7	CD326/EpCam	0.248641353318062
MCF7	CD326/EpCam	0.189968324106625
MCF7	CD326/EpCam	0.18481062617577
MCF7	CD326/EpCam	0.223449495384784
MCF7	CD326/EpCam	0.231021203061159
MCF7	CD326/EpCam	0.25653855404235
MCF7	CD326/EpCam	0.223080837958599
MCF7	CD326/EpCam	0.263900381693729
MCF7	CD326/EpCam	0.22798147439696
MCF7	CD326/EpCam	0.234555095635829
MCF7	CD326/EpCam	0.19732900487594
MCF7	CD326/EpCam	0.22954537721031
MCF7	CD326/EpCam	0.250547060530167
MCF7	CD326/EpCam	0.224553897562078
MCF7	CD326/EpCam	0.207434323389512
MCF7	CD326/EpCam	0.209362709774125
MCF7	CD326/EpCam	0.266660440738294
MCF7	CD326/EpCam	0.239530606987628
MCF7	CD326/EpCam	0.215244448864134
MCF7	CD326/EpCam	0.219709124613736
MCF7	CD326/EpCam	0.231799149750776
MCF7	CD326/EpCam	0.245064126461373
MCF7	CD326/EpCam	0.244495089176305
MCF7	CD326/EpCam	0.226766236046765
MCF7	CD326/EpCam	0.264151190644022
MCF7	CD326/EpCam	0.20838169330102
MCF7	CD326/EpCam	0.247073412519698
MCF7	CD326/EpCam	0.20958345627264
MCF7	CD326/EpCam	0.25912213842148
MCF7	CD326/EpCam	0.280320075606178
MCF7	CD326/EpCam	0.280346796145276
MCF7	CD326/EpCam	0.225578950003626
MCF7	CD326/EpCam	0.211311030523584
MCF7	CD326/EpCam	0.267575093157395
MCF7	CD326/EpCam	0.209040239277859
MCF7	CD326/EpCam	0.272512499628166
MCF7	CD326/EpCam	0.256053284568302
MCF7	CD326/EpCam	0.230242213573318
MCF7	CD326/EpCam	0.268573176004815
MCF7	CD326/EpCam	0.243166234240693
MCF7	CD326/EpCam	0.24814828677058
MCF7	CD326/EpCam	0.227429617086739
MCF7	CD326/EpCam	0.229147799803161
MCF7	CD326/EpCam	0.232199665549804
MCF7	CD326/EpCam	0.28792612268508
MCF7	CD326/EpCam	0.248999682531557
MCF7	CD326/EpCam	0.250789974074004
MCF7	CD326/EpCam	0.222641070100734
MCF7	CD326/EpCam	0.219196525082284
MCF7	CD326/EpCam	0.229812078700501
MCF7	CD326/EpCam	0.196133740116068
MCF7	CD326/EpCam	0.202054718055138
MCF7	CD326/EpCam	0.204680597638991
MCF7	CD326/EpCam	0.235145949961788
MCF7	CD326/EpCam	0.243068229327526
MCF7	CD326/EpCam	0.226483305506928
MCF7	CD326/EpCam	0.216446662045494
MCF7	CD326/EpCam	0.19300023823388
MCF7	CD326/EpCam	0.25677096440913
MCF7	CD326/EpCam	0.254370845236422
MCF7	CD326/EpCam	0.203993953762995
MCF7	CD326/EpCam	0.212371813469267
MCF7	CD326/EpCam	0.243172155596302
MCF7	CD326/EpCam	0.247492999719362
MCF7	CD326/EpCam	0.260722453636812
MCF7	CD326/EpCam	0.231508701737646
MCF7	CD326/EpCam	0.233070776374399
MCF7	CD326/EpCam	0.210784248544088
MCF7	CD326/EpCam	0.239612423199713
MCF7	CD326/EpCam	0.261617771621077
MCF7	CD326/EpCam	0.234445429541342
MCF7	CD326/EpCam	0.19840428319323
MCF7	CD326/EpCam	0.235155197993932
MCF7	CD326/EpCam	0.240840878038755
MCF7	CD326/EpCam	0.260740969214448
MCF7	CD326/EpCam	0.230912847948068
MCF7	CD326/EpCam	0.251114029558301
MCF7	CD326/EpCam	0.257638649746601
MCF7	CD326/EpCam	0.237431240582403
MCF7	CD326/EpCam	0.26421968670949
MCF7	CD326/EpCam	0.276790867385051
MCF7	CD326/EpCam	0.223620842097874
MCF7	CD326/EpCam	0.263885905541809
MCF7	CD326/EpCam	0.213504503614282
MCF7	CD326/EpCam	0.214419115275224
MCF7	CD326/EpCam	0.257635076506893
MCF7	CD326/EpCam	0.252959859565807
MCF7	CD326/EpCam	0.230119761376084
MCF7	CD326/EpCam	0.200865506129795
MCF7	CD326/EpCam	0.24548063781664
MCF7	CD326/EpCam	0.252536747034917
MCF7	CD326/EpCam	0.244047544520754
MCF7	CD326/EpCam	0.244561550248986
MCF7	CD326/EpCam	0.219308831486345
MCF7	CD326/EpCam	0.247887504762929
MCF7	CD326/EpCam	0.24826412680582
MCF7	CD326/EpCam	0.259530015423797
MCF7	CD326/EpCam	0.202747949841365
MCF7	CD326/EpCam	0.203661423982749
MCF7	CD326/EpCam	0.204917382047212
MCF7	CD326/EpCam	0.217731830856285
MCF7	CD326/EpCam	0.229498842180866
MCF7	CD326/EpCam	0.23329329158425
MCF7	CD326/EpCam	0.285092158315535
MCF7	CD326/EpCam	0.255038380940123
MCF7	CD326/EpCam	0.26116526086956
MCF7	CD326/EpCam	0.233116030086998
MCF7	CD326/EpCam	0.224146736734484
MCF7	CD326/EpCam	0.221546601084883
MCF7	CD326/EpCam	0.217119308150615
MCF7	CD326/EpCam	0.242112083979847
MCF7	CD326/EpCam	0.213013863686634
MCF7	CD326/EpCam	0.22127284260369
MCF7	CD326/EpCam	0.276255429348212
MCF7	CD326/EpCam	0.220398865204867
MCF7	CD326/EpCam	0.219261675776121
MCF7	CD326/EpCam	0.220729899309931
MCF7	CD326/EpCam	0.264267593643678
MCF7	CD326/EpCam	0.238329282319102
MCF7	CD326/EpCam	0.231565151859984
MCF7	CD326/EpCam	0.225957235994868
MCF7	CD326/EpCam	0.226153977803249
MCF7	CD326/EpCam	0.224598557811477
MCF7	CD326/EpCam	0.246347400590305
MCF7	CD326/EpCam	0.234146115236777
MCF7	CD326/EpCam	0.279166990274382
MCF7	CD326/EpCam	0.255988635843648
MCF7	CD326/EpCam	0.247927316225763
MCF7	CD326/EpCam	0.216711773764318
MCF7	CD326/EpCam	0.269312058027601
MCF7	CD326/EpCam	0.217212161505927
MCF7	CD326/EpCam	0.232362901220086
MCF7	CD326/EpCam	0.246673118579412
MCF7	CD326/EpCam	0.240348362406983
MCF7	CD326/EpCam	0.277002010452109
MCF7	CD326/EpCam	0.248757849358061
MCF7	CD326/EpCam	0.221763450844713
MCF7	CD326/EpCam	0.247415891576289
MCF7	CD326/EpCam	0.267099746124148
MCF7	CD326/EpCam	0.202653784158862
MCF7	CD326/EpCam	0.219604190457903
MCF7	CD326/EpCam	0.219761561125629
MCF7	CD326/EpCam	0.243975176142359
MCF7	CD326/EpCam	0.250690060025074
MCF7	CD326/EpCam	0.253279071140097
MCF7	CD326/EpCam	0.252064602940543
MCF7	CD326/EpCam	0.243957475052402
MCF7	CD326/EpCam	0.241650922686576
MCF7	CD326/EpCam	0.255205436016851
MCF7	CD326/EpCam	0.214430927003433
MCF7	CD326/EpCam	0.207962506824071
MCF7	CD326/EpCam	0.237775342963879
MCF7	CD326/EpCam	0.214137506336988
MCF7	CD326/EpCam	0.205897250272669
MCF7	CD326/EpCam	0.241446977123347
MCF7	CD326/EpCam	0.23495721518122
MCF7	CD326/EpCam	0.245353991709393
MCF7	CD326/EpCam	0.215789729682731
MCF7	CD326/EpCam	0.255529470611717
MCF7	CD326/EpCam	0.241228598598917
MCF7	CD326/EpCam	0.233612880083
MCF7	CD326/EpCam	0.232532327578161
MCF7	CD326/EpCam	0.240022293825377
MCF7	CD326/EpCam	0.255882325780163
MCF7	CD326/EpCam	0.245847999232197
MCF7	CD326/EpCam	0.25690713517476
MCF7	CD326/EpCam	0.269151265447537
MCF7	CD326/EpCam	0.242455368615584
MCF7	CD326/EpCam	0.218120141571324
MCF7	CD326/EpCam	0.257054782250089
MCF7	CD326/EpCam	0.240236531562809
MCF7	CD326/EpCam	0.224889049996369
MCF7	CD326/EpCam	0.232777673218238
MCF7	CD326/EpCam	0.237427239580082
MCF7	CD326/EpCam	0.26586227173504
MCF7	CD326/EpCam	0.245952745826484
MCF7	CD326/EpCam	0.235010876326737
MCF7	CD326/EpCam	0.225948565572607
MCF7	CD326/EpCam	0.259295431041601
MCF7	CD326/EpCam	0.238970191270899
MCF7	CD326/EpCam	0.215814271722862
MCF7	CD326/EpCam	0.21854027004493
MCF7	CD326/EpCam	0.181852682225087
MCF7	CD326/EpCam	0.23738229380854
MCF7	CD326/EpCam	0.208555914013144
MCF7	CD326/EpCam	0.224727805921897
MCF7	CD326/EpCam	0.201197946312839
MCF7	CD326/EpCam	0.257874568967261
MCF7	CD326/EpCam	0.258610275612587
MCF7	CD326/EpCam	0.248471253828212
MCF7	CD326/EpCam	0.298747853365136
MCF7	CD326/EpCam	0.232016198819167
MCF7	CD326/EpCam	0.209075798706967
MCF7	CD326/EpCam	0.210119245828134
MCF7	CD326/EpCam	0.232124434492455
MCF7	CD326/EpCam	0.214106816062169
MCF7	CD326/EpCam	0.281642021920479
MCF7	CD326/EpCam	0.238965179284017
MCF7	CD326/EpCam	0.223939469826249
MCF7	CD326/EpCam	0.232021204997558
MCF7	CD326/EpCam	0.240000298926196
MCF7	CD326/EpCam	0.214914746822797
MCF7	CD326/EpCam	0.244777177955937
MCF7	CD326/EpCam	0.243489281562845
MCF7	CD326/EpCam	0.208006695032539
MCF7	CD326/EpCam	0.210446675171453
MCF7	CD326/EpCam	0.238029207368311
MCF7	CD326/EpCam	0.2436296220646
MCF7	CD326/EpCam	0.254679472846415
MCF7	CD326/EpCam	0.248754117070043
MCF7	CD326/EpCam	0.219384076076063
MCF7	CD326/EpCam	0.247326279123818
MCF7	CD326/EpCam	0.242806523462925
MCF7	CD326/EpCam	0.236134017861476
MCF7	CD326/EpCam	0.236845445706927
MCF7	CD326/EpCam	0.249516363554438
MCF7	CD326/EpCam	0.22801586561072
MCF7	CD326/EpCam	0.250901425701156
MCF7	CD326/EpCam	0.233141396133628
MCF7	CD326/EpCam	0.213078229462544
MCF7	CD326/EpCam	0.223665502925587
MCF7	CD326/EpCam	0.211961761163971
MCF7	CD326/EpCam	0.252883838364568
MCF7	CD326/EpCam	0.257926422251103
MCF7	CD326/EpCam	0.213414953469403
MCF7	CD326/EpCam	0.251126094707813
MCF7	CD326/EpCam	0.226425894166988
MCF7	CD326/EpCam	0.226909642806531
MCF7	CD326/EpCam	0.229495235114786
MCF7	CD326/EpCam	0.278820261575
MCF7	CD326/EpCam	0.248821997271463
MCF7	CD326/EpCam	0.270815205644654
MCF7	CD326/EpCam	0.219771633364354
MCF7	CD326/EpCam	0.260494139436279
MCF7	CD326/EpCam	0.26203556577059
MCF7	CD326/EpCam	0.218151556652587
MCF7	CD326/EpCam	0.223222660779127
MCF7	CD326/EpCam	0.235434343171452
MCF7	CD326/EpCam	0.246983224106148
MCF7	CD326/EpCam	0.246376891583148
MCF7	CD326/EpCam	0.275203894395222
MCF7	CD326/EpCam	0.220352963883335
MCF7	CD326/EpCam	0.251519466351125
MCF7	CD326/EpCam	0.235983767608274
MCF7	CD326/EpCam	0.218096007520138
MCF7	CD326/EpCam	0.243265760487763
MCF7	CD326/EpCam	0.248447466515412
MCF7	CD326/EpCam	0.246492021448597
MCF7	CD326/EpCam	0.20715016261573
MCF7	CD326/EpCam	0.243214712573084
MCF7	CD326/EpCam	0.206074562836217
MCF7	CD326/EpCam	0.236729858072855
MCF7	CD326/EpCam	0.216044987299101
MCF7	CD326/EpCam	0.263919240431133
MCF7	CD326/EpCam	0.208710485576709
MCF7	CD326/EpCam	0.247272685958198
MCF7	CD326/EpCam	0.214848020748491
MCF7	CD326/EpCam	0.232717149689861
MCF7	CD326/EpCam	0.204090296229894
MCF7	CD326/EpCam	0.298574066534859
MCF7	CD326/EpCam	0.198909642448961
MCF7	CD326/EpCam	0.260596290359609
MCF7	CD326/EpCam	0.215025233009908
MCF7	CD326/EpCam	0.220560391046602
MCF7	CD326/EpCam	0.17063638112451
MCF7	CD326/EpCam	0.217865630757291
MCF7	CD326/EpCam	0.209059288106389
MCF7	CD326/EpCam	0.241759777205905
MCF7	CD326/EpCam	0.221776635551928
MCF7	CD326/EpCam	0.22955623209953
MCF7	CD326/EpCam	0.224796656645906
MCF7	CD326/EpCam	0.217279250517249
MCF7	CD326/EpCam	0.227006661923297
MCF7	CD326/EpCam	0.231775979706373
MCF7	CD326/EpCam	0.237705610344021
MCF7	CD326/EpCam	0.296616395280788
MCF7	CD326/EpCam	0.216375494659859
MCF7	CD326/EpCam	0.251294058609558
MCF7	CD326/EpCam	0.224052811901622
MCF7	CD326/EpCam	0.225965046999967
MCF7	CD326/EpCam	0.275468610765057
MCF7	CD326/EpCam	0.251311235612746
MCF7	CD326/EpCam	0.244475331850067
MCF7	CD326/EpCam	0.230702753868232
MCF7	CD326/EpCam	0.247091451233973
MCF7	CD326/EpCam	0.249524240327307
MCF7	CD326/EpCam	0.243867925902174
MCF7	CD326/EpCam	0.232790570471009
MCF7	CD326/EpCam	0.291671886974862
MCF7	CD326/EpCam	0.228026443462071
MCF7	CD326/EpCam	0.228135378268219
MCF7	CD326/EpCam	0.219540728914831
MCF7	CD326/EpCam	0.250504767450469
MCF7	CD326/EpCam	0.289970772204214
MCF7	CD326/EpCam	0.250091559859614
MCF7	CD326/EpCam	0.272725582312152
MCF7	CD326/EpCam	0.269946637197669
MCF7	CD326/EpCam	0.222058465879689
MCF7	CD326/EpCam	0.234912668672788
MCF7	CD326/EpCam	0.236148681396054
MCF7	CD326/EpCam	0.257816342019217
MCF7	CD326/EpCam	0.241223151339021
MCF7	CD326/EpCam	0.229529216603587
MCF7	CD326/EpCam	0.223923582632781
MCF7	CD326/EpCam	0.244777338604883
MCF7	CD326/EpCam	0.23707261608072
MCF7	CD326/EpCam	0.238845717454602
MCF7	CD326/EpCam	0.233964372386828
MCF7	CD326/EpCam	0.236508792383971
MCF7	CD326/EpCam	0.216313469287957
MCF7	CD326/EpCam	0.282582418721292
MCF7	CD326/EpCam	0.241165782173667
MCF7	CD326/EpCam	0.22133293364865
MCF7	CD326/EpCam	0.207918378580963
MCF7	CD326/EpCam	0.279272042533091
MCF7	CD326/EpCam	0.240023546576277
MCF7	CD326/EpCam	0.285866646860567
MCF7	CD326/EpCam	0.239641195960685
MCF7	CD326/EpCam	0.219171924292661
MCF7	CD326/EpCam	0.206876515094828
MCF7	CD326/EpCam	0.211102551638772
MCF7	CD326/EpCam	0.211821478721318
MCF7	CD326/EpCam	0.236736914650928
MCF7	CD326/EpCam	0.245934322231886
MCF7	CD326/EpCam	0.273245237405959
MCF7	CD326/EpCam	0.234989484220681
MCF7	CD326/EpCam	0.231273010602199
MCF7	CD326/EpCam	0.225630094274673
MCF7	CD326/EpCam	0.208274984881401
MCF7	CD326/EpCam	0.219434669299896
MCF7	CD326/EpCam	0.22871115185832
MCF7	CD326/EpCam	0.25036641658241
MCF7	CD326/EpCam	0.224942951602728
MCF7	CD326/EpCam	0.228645689862249
MCF7	CD326/EpCam	0.2370960052858
MCF7	CD326/EpCam	0.255827126954043
MCF7	CD326/EpCam	0.212083840495653
MCF7	CD326/EpCam	0.243949536868334
MCF7	CD326/EpCam	0.221957825012236
MCF7	CD326/EpCam	0.230910042739535
MCF7	CD326/EpCam	0.226844564783339
MCF7	CD326/EpCam	0.263493354681396
MCF7	CD326/EpCam	0.287955971394185
MCF7	CD326/EpCam	0.215073244073344
MCF7	CD326/EpCam	0.238798289912365
MCF7	CD326/EpCam	0.233093805041216
MCF7	CD326/EpCam	0.219663166267901
MCF7	CD326/EpCam	0.207673716468408
MCF7	CD326/EpCam	0.24463312890816
MCF7	CD326/EpCam	0.227625677286762
MCF7	CD326/EpCam	0.177950683787433
MCF7	CD326/EpCam	0.212095506142117
MCF7	CD326/EpCam	0.237267178216923
MCF7	CD326/EpCam	0.267400495732531
MCF7	CD326/EpCam	0.205303170040283
MCF7	CD326/EpCam	0.239262278506078
MCF7	CD326/EpCam	0.223402503482366
MCF7	CD326/EpCam	0.241707568682904
MCF7	CD326/EpCam	0.25665333364953
MCF7	CD326/EpCam	0.263331730286954
MCF7	CD326/EpCam	0.2490548290324
MCF7	CD326/EpCam	0.235872930061845
MCF7	CD326/EpCam	0.25523879670834
MCF7	CD326/EpCam	0.255845247108501
MCF7	CD326/EpCam	0.23935959449889
MCF7	CD326/EpCam	0.18966072228566
MCF7	CD326/EpCam	0.23091627847836
MCF7	CD326/EpCam	0.26776530248641
MCF7	CD326/EpCam	0.240475671898538
MCF7	CD326/EpCam	0.23451556881028
MCF7	CD326/EpCam	0.226334424014604
MCF7	CD326/EpCam	0.218430917425198
MCF7	CD326/EpCam	0.284326029587943
MCF7	CD326/EpCam	0.223948814166319
MCF7	CD326/EpCam	0.229074163531799
MCF7	CD326/EpCam	0.220660880297895
MCF7	CD326/EpCam	0.273133139851682
MCF7	CD326/EpCam	0.220621976832376
MCF7	CD326/EpCam	0.259103947161227
MCF7	CD326/EpCam	0.258991524668952
MCF7	CD326/EpCam	0.285163203902555
MCF7	CD326/EpCam	0.253211732366677
MCF7	CD326/EpCam	0.303538030878834
MCF7	CD326/EpCam	0.247826999388691
MCF7	CD326/EpCam	0.217480585343263
MCF7	CD326/EpCam	0.216330314290883
MCF7	CD326/EpCam	0.260121766442724
MCF7	CD326/EpCam	0.211643802937462
MCF7	CD326/EpCam	0.226745162904739
MCF7	CD326/EpCam	0.257538076872832
MCF7	CD326/EpCam	0.241115433427038
MCF7	CD326/EpCam	0.234366645127707
MCF7	CD326/EpCam	0.241818492506776
MCF7	CD326/EpCam	0.268384495694304
MCF7	CD326/EpCam	0.237213002247717
MCF7	CD326/EpCam	0.225316837741612
MCF7	CD326/EpCam	0.241281224394424
MCF7	CD326/EpCam	0.232581615051565
MCF7	CD326/EpCam	0.250253822111561
MCF7	CD326/EpCam	0.225442955464246
MCF7	CD326/EpCam	0.222277019455417
MCF7	CD326/EpCam	0.291800665657677
MCF7	CD326/EpCam	0.224602100457291
MCF7	CD326/EpCam	0.204044269643099
MCF7	CD326/EpCam	0.212073406669226
MCF7	CD326/EpCam	0.231500881105557
MCF7	CD326/EpCam	0.283899291602877
MCF7	CD326/EpCam	0.228954938197701
MCF7	CD326/EpCam	0.279213406245549
MCF7	CD326/EpCam	0.233319504419784
MCF7	CD326/EpCam	0.256778896195932
MCF7	CD326/EpCam	0.249645768833949
MCF7	CD326/EpCam	0.249464466458212
MCF7	CD326/EpCam	0.248371517154428
MCF7	CD326/EpCam	0.29267453234518
MCF7	CD326/EpCam	0.225348571786702
MCF7	CD326/EpCam	0.228586500134934
MCF7	CD326/EpCam	0.206446935076063
MCF7	CD326/EpCam	0.249330289233558
MCF7	CD326/EpCam	0.216225876960514
MCF7	CD326/EpCam	0.229026372645803
MCF7	CD326/EpCam	0.27272029324173
MCF7	CD326/EpCam	0.23335671134953
MCF7	CD326/EpCam	0.266645597761683
MCF7	CD326/EpCam	0.237560770139107
MCF7	CD326/EpCam	0.257493479233114
MCF7	CD326/EpCam	0.245223616920592
MCF7	CD326/EpCam	0.317160564319269
MCF7	CD326/EpCam	0.229863196376742
MCF7	CD326/EpCam	0.22372983542676
MCF7	CD326/EpCam	0.249963098595638
MCF7	CD326/EpCam	0.249204239052074
MCF7	CD326/EpCam	0.22038788745523
MCF7	CD326/EpCam	0.234387476605832
MCF7	CD326/EpCam	0.203464844339767
MCF7	CD326/EpCam	0.238329677495357
MCF7	CD326/EpCam	0.241690864675596
MCF7	CD326/EpCam	0.23402635545901
MCF7	CD326/EpCam	0.233154338234905
MCF7	CD326/EpCam	0.238886090793321
MCF7	CD326/EpCam	0.237559968921539
MCF7	CD326/EpCam	0.246350856666242
MCF7	CD326/EpCam	0.272922764631984
MCF7	CD326/EpCam	0.231234347031798
MCF7	CD326/EpCam	0.24569807632205
MCF7	CD326/EpCam	0.220539170670262
MCF7	CD326/EpCam	0.244167856185413
MCF7	CD326/EpCam	0.184402198639665
MCF7	CD326/EpCam	0.261655428639686
MCF7	CD326/EpCam	0.236629639510635
MCF7	CD326/EpCam	0.259710076808753
MCF7	CD326/EpCam	0.228707518383276
MCF7	CD326/EpCam	0.261714581433621
MCF7	CD326/EpCam	0.236125569224483
MCF7	CD326/EpCam	0.21798434026319
MCF7	CD326/EpCam	0.226725889126362
MCF7	CD326/EpCam	0.26304903352248
MCF7	CD326/EpCam	0.250611911212051
MCF7	CD326/EpCam	0.250282868793129
MCF7	CD326/EpCam	0.218163717878759
MCF7	CD326/EpCam	0.221912349682077
MCF7	CD326/EpCam	0.249102621104706
MCF7	CD326/EpCam	0.262494725565579
MCF7	CD326/EpCam	0.228164749829711
MCF7	CD326/EpCam	0.288630971610555
MCF7	CD326/EpCam	0.245437806927562
MCF7	CD326/EpCam	0.268960202312349
MCF7	CD326/EpCam	0.250112835324327
MCF7	CD326/EpCam	0.261983196534705
MCF7	CD326/EpCam	0.230022381409608
MCF7	CD326/EpCam	0.23042828460934
MCF7	CD326/EpCam	0.257016879010764
MCF7	CD326/EpCam	0.226745373832618
MCF7	CD326/EpCam	0.222622522858088
MCF7	CD326/EpCam	0.180773805181145
MCF7	CD326/EpCam	0.270803718626664
MCF7	CD326/EpCam	0.204249252079358
MCF7	CD326/EpCam	0.235904584305687
MCF7	CD326/EpCam	0.247364572391689
MCF7	CD326/EpCam	0.265344541301725
MCF7	CD326/EpCam	0.259225846028753
MCF7	CD326/EpCam	0.215689448594928
MCF7	CD326/EpCam	0.251945555132697
MCF7	CD326/EpCam	0.254865412046801
MCF7	CD326/EpCam	0.223021311423767
MCF7	CD326/EpCam	0.226945355926438
MCF7	CD326/EpCam	0.242481405799961
MCF7	CD326/EpCam	0.224864082849958
MCF7	CD326/EpCam	0.264898158126508
MCF7	CD326/EpCam	0.233207456914049
MCF7	CD326/EpCam	0.239857634065926
MCF7	CD326/EpCam	0.263042503449347
MCF7	CD326/EpCam	0.239849479260978
MCF7	CD326/EpCam	0.251601640686437
MCF7	CD326/EpCam	0.215583852954326
MCF7	CD326/EpCam	0.236711761958303
MCF7	CD326/EpCam	0.249359503532516
MCF7	CD326/EpCam	0.206768965161423
MCF7	CD326/EpCam	0.238638552081209
MCF7	CD326/EpCam	0.251349338949923
MCF7	CD326/EpCam	0.278820795643224
MCF7	CD326/EpCam	0.238281415225056
MCF7	CD326/EpCam	0.241623103379936
MCF7	CD326/EpCam	0.214468691522633
MCF7	CD326/EpCam	0.269198973536676
MCF7	CD326/EpCam	0.215940566845203
MCF7	CD326/EpCam	0.276810707013075
MCF7	CD326/EpCam	0.229502781842761
MCF7	CD326/EpCam	0.241286278994041
MCF7	CD326/EpCam	0.248425311860856
MCF7	CD326/EpCam	0.221602249860079
MCF7	CD326/EpCam	0.285418906493958
MCF7	CD326/EpCam	0.248844169048166
MCF7	CD326/EpCam	0.254297620477582
MCF7	CD326/EpCam	0.244366689284315
MCF7	CD326/EpCam	0.244495400092308
MCF7	CD326/EpCam	0.223671344198943
MCF7	CD326/EpCam	0.256434954324769
MCF7	CD326/EpCam	0.252086328636808
MCF7	CD326/EpCam	0.234415343825259
MCF7	CD326/EpCam	0.249467844294605
MCF7	CD326/EpCam	0.205708955174171
MCF7	CD326/EpCam	0.251395958131738
MCF7	CD326/EpCam	0.236993332313782
MCF7	CD326/EpCam	0.239943491238548
MCF7	CD326/EpCam	0.225255399973342
MCF7	CD326/EpCam	0.215824496011864
MCF7	CD326/EpCam	0.21962880931123
MCF7	CD326/EpCam	0.196588718951617
MCF7	CD326/EpCam	0.21383432982628
MCF7	CD326/EpCam	0.224481006783808
MCF7	CD326/EpCam	0.195891736032563
MCF7	CD326/EpCam	0.218288386886137
MCF7	CD326/EpCam	0.241404482298657
MCF7	CD326/EpCam	0.23430348474899
MCF7	CD326/EpCam	0.221639484448099
MCF7	CD326/EpCam	0.263494376387564
MCF7	CD326/EpCam	0.216872394198273
MCF7	CD326/EpCam	0.228286332908856
MCF7	CD326/EpCam	0.269914471909749
MCF7	CD326/EpCam	0.253575301989944
MCF7	CD326/EpCam	0.225201058705478
MCF7	CD326/EpCam	0.239142603161738
MCF7	CD326/EpCam	0.235795394797055
MCF7	CD326/EpCam	0.262762281292828
MCF7	CD326/EpCam	0.276634195742919
MCF7	CD326/EpCam	0.213587250239984
MCF7	CD326/EpCam	0.19525000568607
MCF7	CD326/EpCam	0.258006362615611
MCF7	CD326/EpCam	0.290558596221391
MCF7	CD326/EpCam	0.263668229728202
MCF7	CD326/EpCam	0.212223120084443
MCF7	CD326/EpCam	0.26292675443557
MCF7	CD326/EpCam	0.225783770034709
MCF7	CD326/EpCam	0.261426567563169
MCF7	CD326/EpCam	0.261001882672587
MCF7	CD326/EpCam	0.25984702410554
MCF7	CD326/EpCam	0.241091832669252
MCF7	CD326/EpCam	0.263311352944035
MCF7	CD326/EpCam	0.205711663899543
MCF7	CD326/EpCam	0.232061922406433
MCF7	CD326/EpCam	0.25662758289272
MCF7	CD326/EpCam	0.229961060277714
MCF7	CD326/EpCam	0.244407201264783
MCF7	CD326/EpCam	0.200623517090937
MCF7	CD326/EpCam	0.227804095609891
MCF7	CD326/EpCam	0.261962380800555
MCF7	CD326/EpCam	0.265498140751427
MCF7	CD326/EpCam	0.211576490138138
MCF7	CD326/EpCam	0.216585123885243
MCF7	CD326/EpCam	0.220781096917574
MCF7	CD326/EpCam	0.239200640877198
MCF7	CD326/EpCam	0.218819620332275
MCF7	CD326/EpCam	0.257285560680132
MCF7	CD326/EpCam	0.256445778786511
MCF7	CD326/EpCam	0.258750777089775
MCF7	CD326/EpCam	0.254053427506887
MCF7	CD326/EpCam	0.243415896659048
MCF7	CD326/EpCam	0.226120173731608
MCF7	CD326/EpCam	0.261768990584479
MCF7	CD326/EpCam	0.22305376724558
MCF7	CD326/EpCam	0.260865536342021
MCF7	CD326/EpCam	0.254140064406437
MCF7	CD326/EpCam	0.223853766207139
MCF7	CD326/EpCam	0.286409604139009
MCF7	CD326/EpCam	0.264352269286503
MCF7	CD326/EpCam	0.228899671837254
MCF7	CD326/EpCam	0.265062723814485
MCF7	CD326/EpCam	0.255910575827993
MCF7	CD326/EpCam	0.2855729623064
MCF7	CD326/EpCam	0.205511276564465
MCF7	CD326/EpCam	0.259179315018323
MCF7	CD326/EpCam	0.222583344998139
MCF7	CD326/EpCam	0.244007613535381
MCF7	CD326/EpCam	0.219539595359464
MCF7	CD326/EpCam	0.255610450948714
MCF7	CD326/EpCam	0.239262665274545
MCF7	CD326/EpCam	0.220585068101523
MCF7	CD326/EpCam	0.225690070653505
MCF7	CD326/EpCam	0.235644467531308
MCF7	CD326/EpCam	0.236764287448297
MCF7	CD326/EpCam	0.234822094936208
MCF7	CD326/EpCam	0.269016067017082
MCF7	CD326/EpCam	0.246495974444922
MCF7	CD326/EpCam	0.221104033038262
MCF7	CD326/EpCam	0.244519764016156
MCF7	CD326/EpCam	0.247667280391208
MCF7	CD326/EpCam	0.2680169168745
MCF7	CD326/EpCam	0.257592151562994
MCF7	CD326/EpCam	0.245907336306517
MCF7	CD326/EpCam	0.25650210871612
MCF7	CD326/EpCam	0.264966751228689
MCF7	CD326/EpCam	0.247967050643765
MCF7	CD326/EpCam	0.236380534752008
MCF7	CD326/EpCam	0.230322609691577
MCF7	CD326/EpCam	0.222365809751846
MCF7	CD326/EpCam	0.22474750550403
MCF7	CD326/EpCam	0.238721963289315
MCF7	CD326/EpCam	0.219119636301664
MCF7	CD326/EpCam	0.256669303885404
MCF7	CD326/EpCam	0.245271062800449
MCF7	CD326/EpCam	0.240219276195144
MCF7	CD326/EpCam	0.238140567645616
MCF7	CD326/EpCam	0.239650377808082
MCF7	CD326/EpCam	0.212568073006115
MCF7	CD326/EpCam	0.239541385189222
MCF7	CD326/EpCam	0.278116791049411
MCF7	CD326/EpCam	0.226732433693421
MCF7	CD326/EpCam	0.199412529354958
MCF7	CD326/EpCam	0.28020445194538
MCF7	CD326/EpCam	0.250284034173208
MCF7	CD326/EpCam	0.230683248625413
MCF7	CD326/EpCam	0.23110497085448
MCF7	CD326/EpCam	0.184963575219174
MCF7	CD326/EpCam	0.241146326556191
MCF7	CD326/EpCam	0.25951428506411
MCF7	CD326/EpCam	0.241809309334689
MCF7	CD326/EpCam	0.228966290684015
MCF7	CD326/EpCam	0.238310453202168
MCF7	CD326/EpCam	0.241837920666135
MCF7	CD326/EpCam	0.226115494821452
MCF7	CD326/EpCam	0.221430398541795
MCF7	CD326/EpCam	0.234144817420907
MCF7	CD326/EpCam	0.227658790016275
MCF7	CD326/EpCam	0.221430821252065
MCF7	CD326/EpCam	0.251191499113138
MCF7	CD326/EpCam	0.217877162383373
MCF7	CD326/EpCam	0.233844743364862
MCF7	CD326/EpCam	0.237424692533525
MCF7	CD326/EpCam	0.231698782044938
MCF7	CD326/EpCam	0.240736016305774
MCF7	CD326/EpCam	0.249091270076955
MCF7	CD326/EpCam	0.261918419593496
MCF7	CD326/EpCam	0.242872882279536
MCF7	CD326/EpCam	0.228667688908525
MCF7	CD326/EpCam	0.27166326309828
MCF7	CD326/EpCam	0.229085664745912
MCF7	CD326/EpCam	0.252891034736864
MCF7	CD326/EpCam	0.254699528603152
MCF7	CD326/EpCam	0.236450580666685
MCF7	CD326/EpCam	0.208166623066594
MCF7	CD326/EpCam	0.229555746320072
MCF7	CD326/EpCam	0.264019607507878
MCF7	CD326/EpCam	0.234771901970348
MCF7	CD326/EpCam	0.24712564524786
MCF7	CD326/EpCam	0.230826416340644
MCF7	CD326/EpCam	0.253787066423119
MCF7	CD326/EpCam	0.258546707157597
MCF7	CD326/EpCam	0.240133144634364
MCF7	CD326/EpCam	0.266431625458823
MCF7	CD326/EpCam	0.240929844572949
MCF7	CD326/EpCam	0.248571085373666
MCF7	CD326/EpCam	0.229073934325874
MCF7	CD326/EpCam	0.237600283265243
MCF7	CD326/EpCam	0.213970891737502
MCF7	CD326/EpCam	0.23412984248403
MCF7	CD326/EpCam	0.218780345265465
MCF7	CD326/EpCam	0.242611377666828
MCF7	CD326/EpCam	0.222469758411009
MCF7	CD326/EpCam	0.270030003065497
MCF7	CD326/EpCam	0.254961337804627
MCF7	CD326/EpCam	0.262832657875833
MCF7	CD326/EpCam	0.212265854092743
MCF7	CD326/EpCam	0.212468407800885
MCF7	CD326/EpCam	0.221737484757085
MCF7	CD326/EpCam	0.266612503256668
MCF7	CD326/EpCam	0.21467989795958
MCF7	CD326/EpCam	0.272741915767819
MCF7	CD326/EpCam	0.245984623025462
MCF7	CD326/EpCam	0.195934357234691
MCF7	CD326/EpCam	0.20767361581391
MCF7	CD326/EpCam	0.224793225208945
MCF7	CD326/EpCam	0.255500535866197
MCF7	CD326/EpCam	0.232530936994608
MCF7	CD326/EpCam	0.207404786650308
MCF7	CD326/EpCam	0.253201320826829
MCF7	CD326/EpCam	0.217485933448668
MCF7	CD326/EpCam	0.232214447215871
MCF7	CD326/EpCam	0.289926582752
MCF7	CD326/EpCam	0.241002163434581
MCF7	CD326/EpCam	0.188807796286506
MCF7	CD326/EpCam	0.255709743889427
MCF7	CD326/EpCam	0.22328330835445
MCF7	CD326/EpCam	0.23562276711273
MCF7	CD326/EpCam	0.234347582563226
MCF7	CD326/EpCam	0.251021219499143
MCF7	CD326/EpCam	0.215190118739103
MCF7	CD326/EpCam	0.227613231287223
MCF7	CD326/EpCam	0.270695532739972
MCF7	CD326/EpCam	0.26425727879701
MCF7	CD326/EpCam	0.269798608391153
MCF7	CD326/EpCam	0.256802458229728
MCF7	CD326/EpCam	0.24366811055408
MCF7	CD326/EpCam	0.234821316821902
MCF7	CD326/EpCam	0.286476271300024
MCF7	CD326/EpCam	0.262178764285506
MCF7	CD326/EpCam	0.244269064857637
MCF7	CD326/EpCam	0.257963527017789
MCF7	CD326/EpCam	0.283284577237379
MCF7	CD326/EpCam	0.225831033982218
MCF7	CD326/EpCam	0.233337732592044
MCF7	CD326/EpCam	0.240293984954111
MCF7	CD326/EpCam	0.228071682385891
MCF7	CD326/EpCam	0.252468172500801
MCF7	CD326/EpCam	0.212620678152384
MCF7	CD326/EpCam	0.245131034689275
MCF7	CD326/EpCam	0.208081546655026
MCF7	CD326/EpCam	0.24130782474621
MCF7	CD326/EpCam	0.205843904090442
MCF7	CD326/EpCam	0.195130817413585
MCF7	CD326/EpCam	0.217280065223332
MCF7	CD326/EpCam	0.211556912888587
MCF7	CD326/EpCam	0.261587290619297
MCF7	CD326/EpCam	0.237354319446867
MCF7	CD326/EpCam	0.268288026629025
MCF7	CD326/EpCam	0.289963899437172
MCF7	CD326/EpCam	0.239827485886606
MCF7	CD326/EpCam	0.233724717574349
MCF7	CD326/EpCam	0.226596928282381
MCF7	CD326/EpCam	0.228577483239711
MCF7	CD326/EpCam	0.236864675807492
MCF7	CD326/EpCam	0.262132410142109
MCF7	CD326/EpCam	0.269247914602595
MCF7	CD326/EpCam	0.260224120323232
MCF7	CD326/EpCam	0.213021876980152
MCF7	CD326/EpCam	0.277367684769003
MCF7	CD326/EpCam	0.244813550916583
MCF7	CD326/EpCam	0.257284985074948
MCF7	CD326/EpCam	0.238255887020665
MCF7	CD326/EpCam	0.227864664294634
MCF7	CD326/EpCam	0.290468036157489
MCF7	CD326/EpCam	0.272179232711421
MCF7	CD326/EpCam	0.261807250401014
MCF7	CD326/EpCam	0.226424668089828
MCF7	CD326/EpCam	0.259381935964775
MCF7	CD326/EpCam	0.267118089593848
MCF7	CD326/EpCam	0.239608882691217
MCF7	CD326/EpCam	0.214462168380145
MCF7	CD326/EpCam	0.272289263527327
MCF7	CD326/EpCam	0.214547280921954
MCF7	CD326/EpCam	0.24518460988293
MCF7	CD326/EpCam	0.220523064922825
MCF7	CD326/EpCam	0.19172338869674
MCF7	CD326/EpCam	0.254448399084444
MCF7	CD326/EpCam	0.234396487274214
MCF7	CD326/EpCam	0.24556382135847
MCF7	CD326/EpCam	0.221836234249298
MCF7	CD326/EpCam	0.243785325489056
MCF7	CD326/EpCam	0.247628544064049
MCF7	CD326/EpCam	0.209191178132692
MCF7	CD326/EpCam	0.234669398179273
MCF7	CD326/EpCam	0.239789858678189
MCF7	CD326/EpCam	0.20944478443307
MCF7	CD326/EpCam	0.236985943309486
MCF7	CD326/EpCam	0.218166664601161
MCF7	CD326/EpCam	0.229007306895853
MCF7	CD326/EpCam	0.247765664589478
MCF7	CD326/EpCam	0.272943120022745
MCF7	CD326/EpCam	0.267517487860132
MCF7	CD326/EpCam	0.228555617751719
MCF7	CD326/EpCam	0.251197580574186
MCF7	CD326/EpCam	0.229810154195296
MCF7	CD326/EpCam	0.275940933272285
MCF7	CD326/EpCam	0.26113335336867
MCF7	CD326/EpCam	0.264004955670555
MCF7	CD326/EpCam	0.24801571386799
MCF7	CD326/EpCam	0.276632787613136
MCF7	CD326/EpCam	0.229590713446019
MCF7	CD326/EpCam	0.264471181887616
MCF7	CD326/EpCam	0.244647573946316
MCF7	CD326/EpCam	0.240687904423725
MCF7	CD326/EpCam	0.2277851102679
MCF7	CD326/EpCam	0.21104133763327
MCF7	CD326/EpCam	0.259129255907855
MCF7	CD326/EpCam	0.240744222470014
MCF7	CD326/EpCam	0.258193946610822
MCF7	CD326/EpCam	0.211131001952257
MCF7	CD326/EpCam	0.227264645333795
MCF7	CD326/EpCam	0.253786899331076
MCF7	CD326/EpCam	0.170668500126624
MCF7	CD326/EpCam	0.250869965020107
MCF7	CD326/EpCam	0.213521722502015
MCF7	CD326/EpCam	0.22347364275084
MCF7	CD326/EpCam	0.213820674829026
MCF7	CD326/EpCam	0.23319444237605
MCF7	CD326/EpCam	0.252110310093499
MCF7	CD326/EpCam	0.203927029161802
MCF7	CD326/EpCam	0.261358669133069
MCF7	CD326/EpCam	0.256662769714982
MCF7	CD326/EpCam	0.213578196406582
MCF7	CD326/EpCam	0.221527588945218
MCF7	CD326/EpCam	0.241636887678785
MCF7	CD326/EpCam	0.209606358305946
MCF7	CD326/EpCam	0.211989853839045
MCF7	CD326/EpCam	0.256599457526838
MCF7	CD326/EpCam	0.232204354495222
MCF7	CD326/EpCam	0.232506777737585
MCF7	CD326/EpCam	0.227419676595912
MCF7	CD326/EpCam	0.276598219619699
MCF7	CD326/EpCam	0.25592022006576
MCF7	CD326/EpCam	0.258565033594942
MCF7	CD326/EpCam	0.26130376757621
MCF7	CD326/EpCam	0.203022066906183
MCF7	CD326/EpCam	0.233266747863359
MCF7	CD326/EpCam	0.23440194011768
MCF7	CD326/EpCam	0.207944539276326
MCF7	CD326/EpCam	0.274064234543399
MCF7	CD326/EpCam	0.209637769016725
MCF7	CD326/EpCam	0.20063236074541
MCF7	CD326/EpCam	0.24391844143806
MCF7	CD326/EpCam	0.221303473314018
MCF7	CD326/EpCam	0.218191629630581
MCF7	CD326/EpCam	0.22580082342836
MCF7	CD326/EpCam	0.248459530088186
MCF7	CD326/EpCam	0.238942532968739
MCF7	CD326/EpCam	0.220527755194989
MCF7	CD326/EpCam	0.243689602453436
MCF7	CD326/EpCam	0.207439263172418
MCF7	CD326/EpCam	0.198709740402864
MCF7	CD326/EpCam	0.226969548777249
MCF7	CD326/EpCam	0.263699847771915
MCF7	CD326/EpCam	0.253362704686329
MCF7	CD326/EpCam	0.248806859989179
MCF7	CD326/EpCam	0.236394608377021
MCF7	CD326/EpCam	0.234004881564306
MCF7	CD326/EpCam	0.236568469551955
MCF7	CD326/EpCam	0.21560988454933
MCF7	CD326/EpCam	0.26211649923019
MCF7	CD326/EpCam	0.236245829500383
MCF7	CD326/EpCam	0.236878324846856
MCF7	CD326/EpCam	0.198964530826689
MCF7	CD326/EpCam	0.268894154584919
MCF7	CD326/EpCam	0.226536712692247
MCF7	CD326/EpCam	0.253686348747519
MCF7	CD326/EpCam	0.259107603735256
MCF7	CD326/EpCam	0.230657353913816
MCF7	CD326/EpCam	0.250768577718082
MCF7	CD326/EpCam	0.279862397651175
MCF7	CD326/EpCam	0.239479585689443
MCF7	CD326/EpCam	0.230678910148023
MCF7	CD326/EpCam	0.223381212360194
MCF7	CD326/EpCam	0.214007728760491
MCF7	CD326/EpCam	0.243942025643372
MCF7	CD326/EpCam	0.264344423492497
MCF7	CD326/EpCam	0.207033036998644
MCF7	CD326/EpCam	0.239997586378525
MCF7	CD326/EpCam	0.242133649084235
MCF7	CD326/EpCam	0.248492383400702
MCF7	CD326/EpCam	0.199167286748165
MCF7	CD326/EpCam	0.244832484745656
MCF7	CD326/EpCam	0.207516455952842
MCF7	CD326/EpCam	0.255093937046802
MCF7	CD326/EpCam	0.266963752879422
MCF7	CD326/EpCam	0.235562915551767
MCF7	CD326/EpCam	0.25485753030964
MCF7	CD326/EpCam	0.233123989303468
MCF7	CD326/EpCam	0.221569844351562
MCF7	CD326/EpCam	0.247387517261557
MCF7	CD326/EpCam	0.216845035952434
MCF7	CD326/EpCam	0.272143286373007
MCF7	CD326/EpCam	0.238095937263289
MCF7	CD326/EpCam	0.235328367200173
MCF7	CD326/EpCam	0.244181188508116
MCF7	CD326/EpCam	0.238126639283586
MCF7	CD326/EpCam	0.228469848267435
MCF7	CD326/EpCam	0.200107500631438
MCF7	CD326/EpCam	0.230176628003159
MCF7	CD326/EpCam	0.239816938336872
MCF7	CD326/EpCam	0.197421589381281
MCF7	CD326/EpCam	0.206636581086071
MCF7	CD326/EpCam	0.21346203196619
MCF7	CD326/EpCam	0.227385885493786
MCF7	CD326/EpCam	0.228453614521643
MCF7	CD326/EpCam	0.26231675381316
MCF7	CD326/EpCam	0.237746054225103
MCF7	CD326/EpCam	0.229560213818468
MCF7	CD326/EpCam	0.213425304639609
MCF7	CD326/EpCam	0.208170676940144
MCF7	CD326/EpCam	0.260331829997132
MCF7	CD326/EpCam	0.254111136726924
MCF7	CD326/EpCam	0.240352745142898
MCF7	CD326/EpCam	0.262761293694424
MCF7	CD326/EpCam	0.207848955803588
MCF7	CD326/EpCam	0.245790005555458
MCF7	CD326/EpCam	0.260670245269774
MCF7	CD326/EpCam	0.250285910460987
MCF7	CD326/EpCam	0.236700057984694
MCF7	CD326/EpCam	0.236152231280387
MCF7	CD326/EpCam	0.257523188307366
MCF7	CD326/EpCam	0.202441401533284
MCF7	CD326/EpCam	0.269781283196683
MCF7	CD326/EpCam	0.234873118963268
MCF7	CD326/EpCam	0.233634268086155
MCF7	CD326/EpCam	0.251893264841563
MCF7	CD326/EpCam	0.226366669817273
MCF7	CD326/EpCam	0.256554058208787
MCF7	CD326/EpCam	0.259423090791487
MCF7	CD326/EpCam	0.225470937236636
MCF7	CD326/EpCam	0.256609207172178
MCF7	CD326/EpCam	0.229945075389968
MCF7	CD326/EpCam	0.217421647928904
MCF7	CD326/EpCam	0.218078252412943
MCF7	CD326/EpCam	0.214536950785757
MCF7	CD326/EpCam	0.184807301301683
MCF7	CD326/EpCam	0.247666887656705
MCF7	CD326/EpCam	0.209539048591249
MCF7	CD326/EpCam	0.243780310711281
MCF7	CD326/EpCam	0.256426983484423
MCF7	CD326/EpCam	0.216613622821555
MCF7	CD326/EpCam	0.205385838539368
MCF7	CD326/EpCam	0.221950397487639
MCF7	CD326/EpCam	0.244664488660584
MCF7	CD326/EpCam	0.19755551713668
MCF7	CD326/EpCam	0.241286656048279
MCF7	CD326/EpCam	0.237321670469416
MCF7	CD326/EpCam	0.267780509623417
MCF7	CD326/EpCam	0.270932020503553
MCF7	CD326/EpCam	0.253054090376222
MCF7	CD326/EpCam	0.236583790329088
MCF7	CD326/EpCam	0.230149364128567
MCF7	CD326/EpCam	0.216284502121116
MCF7	CD326/EpCam	0.230129015768747
MCF7	CD326/EpCam	0.285186948537635
MCF7	CD326/EpCam	0.226608931087386
MCF7	CD326/EpCam	0.181709490426109
MCF7	CD326/EpCam	0.259617222450955
MCF7	CD326/EpCam	0.235647277231917
MCF7	CD326/EpCam	0.260374422169557
MCF7	CD326/EpCam	0.196602507182991
MCF7	CD326/EpCam	0.234813803777226
MCF7	CD326/EpCam	0.261925028811454
MCF7	CD326/EpCam	0.233267015680687
MCF7	CD326/EpCam	0.226585542994193
MCF7	CD326/EpCam	0.258167283228594
MCF7	CD326/EpCam	0.281884944971882
MCF7	CD326/EpCam	0.268582578278934
MCF7	CD326/EpCam	0.2051234467446
MCF7	CD326/EpCam	0.239330755969676
MCF7	CD326/EpCam	0.231863408798762
MCF7	CD326/EpCam	0.224317107073762
MCF7	CD326/EpCam	0.183297769831654
MCF7	CD326/EpCam	0.202800143687168
MCF7	CD326/EpCam	0.237942388486122
MCF7	CD326/EpCam	0.287757111425836
MCF7	CD326/EpCam	0.206287738593713
MCF7	CD326/EpCam	0.259686046144057
MCF7	CD326/EpCam	0.2408602866916
MCF7	CD326/EpCam	0.236069938657151
MCF7	CD326/EpCam	0.244585621628909
MCF7	CD326/EpCam	0.23153480382727
MCF7	CD326/EpCam	0.21363399138103
MCF7	CD326/EpCam	0.268965793855674
MCF7	CD326/EpCam	0.249716564113191
MCF7	CD326/EpCam	0.213918292589366
MCF7	CD326/EpCam	0.248507748158556
MCF7	CD326/EpCam	0.234400498351201
MCF7	CD326/EpCam	0.27676483754036
MCF7	CD326/EpCam	0.25880630139934
MCF7	CD326/EpCam	0.235766248179957
MCF7	CD326/EpCam	0.208808599674552
MCF7	CD326/EpCam	0.193531260829865
MCF7	CD326/EpCam	0.208172291852067
MCF7	CD326/EpCam	0.266849575468674
MCF7	CD326/EpCam	0.216736898225378
MCF7	CD326/EpCam	0.217202616463949
MCF7	CD326/EpCam	0.243221837690561
MCF7	CD326/EpCam	0.243149950045245
MCF7	CD326/EpCam	0.258505002469371
MCF7	CD326/EpCam	0.238743571039303
MCF7	CD326/EpCam	0.191860145558558
MCF7	CD326/EpCam	0.213943376119909
MCF7	CD326/EpCam	0.254321077688755
MCF7	CD326/EpCam	0.234905964175704
MCF7	CD326/EpCam	0.268359558600177
MCF7	CD326/EpCam	0.205536357379783
MCF7	CD326/EpCam	0.219318566597217
MCF7	CD326/EpCam	0.276627415897816
MCF7	CD326/EpCam	0.252167412605812
MCF7	CD326/EpCam	0.243448035803936
MCF7	CD326/EpCam	0.285957464096595
MCF7	CD326/EpCam	0.250683950810386
MCF7	CD326/EpCam	0.217592569022742
MCF7	CD326/EpCam	0.249047973504974
MCF7	CD326/EpCam	0.256536179554029
MCF7	CD326/EpCam	0.250130700712685
MCF7	CD326/EpCam	0.213739539942199
MCF7	CD326/EpCam	0.219623222253333
MCF7	CD326/EpCam	0.217744648063094
MCF7	CD326/EpCam	0.265406715004369
MCF7	CD326/EpCam	0.211135490281097
MCF7	CD326/EpCam	0.239650571739039
MCF7	CD326/EpCam	0.240781410948369
MCF7	CD326/EpCam	0.247246010756956
MCF7	CD326/EpCam	0.248830653454221
MCF7	CD326/EpCam	0.258230602015438
MCF7	CD326/EpCam	0.260045041083982
MCF7	CD326/EpCam	0.256040123362736
MCF7	CD326/EpCam	0.219583315807326
MCF7	CD326/EpCam	0.260901766441492
MCF7	CD326/EpCam	0.210062119692362
MCF7	CD326/EpCam	0.223873243125021
MCF7	CD326/EpCam	0.242538377249641
MCF7	CD326/EpCam	0.215716636380533
MCF7	CD326/EpCam	0.21454549023742
MCF7	CD326/EpCam	0.246256892823576
MCF7	CD326/EpCam	0.211483164541599
MCF7	CD326/EpCam	0.193409335008186
MCF7	CD326/EpCam	0.246401385860553
MCF7	CD326/EpCam	0.245535799394644
MCF7	CD326/EpCam	0.24636384870867
MCF7	CD326/EpCam	0.2891740606263
MCF7	CD326/EpCam	0.228729562430471
MCF7	CD326/EpCam	0.251926893328051
MCF7	CD326/EpCam	0.227824835217477
MCF7	CD326/EpCam	0.231485294206538
MCF7	CD326/EpCam	0.276825898742384
MCF7	CD326/EpCam	0.258423839460757
MCF7	CD326/EpCam	0.264539537609397
MCF7	CD326/EpCam	0.258215573675313
MCF7	CD326/EpCam	0.220096155696787
MCF7	CD326/EpCam	0.22421507901906
MCF7	CD326/EpCam	0.23253336694624
MCF7	CD326/EpCam	0.237366848575524
MCF7	CD326/EpCam	0.244560968370141
MCF7	CD326/EpCam	0.256002232944647
MCF7	CD326/EpCam	0.252973500605922
MCF7	CD326/EpCam	0.239458748698248
MCF7	CD326/EpCam	0.264120294781481
MCF7	CD326/EpCam	0.207163969572834
MCF7	CD326/EpCam	0.216885702748284
MCF7	CD326/EpCam	0.187724247611538
MCF7	CD326/EpCam	0.271782207050423
MCF7	CD326/EpCam	0.225145814480245
MCF7	CD326/EpCam	0.211236787405305
MCF7	CD326/EpCam	0.206670526938788
MCF7	CD326/EpCam	0.252043715116019
MCF7	CD326/EpCam	0.192169826213623
MCF7	CD326/EpCam	0.244384239052587
MCF7	CD326/EpCam	0.244201866003659
MCF7	CD326/EpCam	0.197083016841724
MCF7	CD326/EpCam	0.238514180956476
MCF7	CD326/EpCam	0.250952872055785
MCF7	CD326/EpCam	0.262137936884245
MCF7	CD326/EpCam	0.254194876054884
MCF7	CD326/EpCam	0.241220223289547
MCF7	CD326/EpCam	0.233878830150644
MCF7	CD326/EpCam	0.234602609703346
MCF7	CD326/EpCam	0.219277417374023
MCF7	CD326/EpCam	0.245707619929863
MCF7	CD326/EpCam	0.246880920264008
MCF7	CD326/EpCam	0.273724844461868
MCF7	CD326/EpCam	0.259417305795527
MCF7	CD326/EpCam	0.193900897697757
MCF7	CD326/EpCam	0.286796084949037
MCF7	CD326/EpCam	0.248976656271211
MCF7	CD326/EpCam	0.259018533784585
MCF7	CD326/EpCam	0.230256836696796
MCF7	CD326/EpCam	0.275632886699868
MCF7	CD326/EpCam	0.225439273087635
MCF7	CD326/EpCam	0.226083215709783
MCF7	CD326/EpCam	0.275503346432937
MCF7	CD326/EpCam	0.251129859826067
MCF7	CD326/EpCam	0.233547609470728
MCF7	CD326/EpCam	0.270122242296091
MCF7	CD326/EpCam	0.200121293014281
MCF7	CD326/EpCam	0.249901451203715
MCF7	CD326/EpCam	0.220476166187547
MCF7	CD326/EpCam	0.221067560705721
MCF7	CD326/EpCam	0.26727061571872
MCF7	CD326/EpCam	0.208669789514078
MCF7	CD326/EpCam	0.268131139665032
MCF7	CD326/EpCam	0.232278391310533
MCF7	CD326/EpCam	0.242476740353146
MCF7	CD326/EpCam	0.217086237286457
MCF7	CD326/EpCam	0.248616369174053
MCF7	CD326/EpCam	0.262417822502351
MCF7	CD326/EpCam	0.234007662838667
MCF7	CD326/EpCam	0.246805358601927
MCF7	CD326/EpCam	0.230594886013989
MCF7	CD326/EpCam	0.274592369706274
MCF7	CD326/EpCam	0.247740354632117
MCF7	CD326/EpCam	0.225898821468761
MCF7	CD326/EpCam	0.240384308388992
MCF7	CD326/EpCam	0.254230393215189
MCF7	CD326/EpCam	0.243350552446245
MCF7	CD326/EpCam	0.275820179377759
MCF7	CD326/EpCam	0.240642947250051
MCF7	CD326/EpCam	0.240219917980979
MCF7	CD326/EpCam	0.266933818997538
MCF7	CD326/EpCam	0.252715408640227
MCF7	CD326/EpCam	0.255408911028424
MCF7	CD326/EpCam	0.20233692223176
MCF7	CD326/EpCam	0.24427399609469
MCF7	CD326/EpCam	0.234222609835283
MCF7	CD326/EpCam	0.278115496577856
MCF7	CD326/EpCam	0.210747096334662
MCF7	CD326/EpCam	0.233942977549401
MCF7	CD326/EpCam	0.231073497739694
MCF7	CD326/EpCam	0.234091018099724
MCF7	CD326/EpCam	0.232715204760486
MCF7	CD326/EpCam	0.219027424109549
MCF7	CD326/EpCam	0.259475408585432
MCF7	CD326/EpCam	0.199127227493332
MCF7	CD326/EpCam	0.215052136474746
MCF7	CD326/EpCam	0.239505235971191
MCF7	CD326/EpCam	0.22318797312967
MCF7	CD326/EpCam	0.242227033432055
MCF7	CD326/EpCam	0.26462241152835
MCF7	CD326/EpCam	0.262566354643751
MCF7	CD326/EpCam	0.246412920905685
MCF7	CD326/EpCam	0.268461293627328
MCF7	CD326/EpCam	0.29739062071309
MCF7	CD326/EpCam	0.244732313645483
MCF7	CD326/EpCam	0.237119194985042
MCF7	CD326/EpCam	0.209706897765428
MCF7	CD326/EpCam	0.256634321243475
MCF7	CD326/EpCam	0.28908245646836
MCF7	CD326/EpCam	0.220783142989533
MCF7	CD326/EpCam	0.207382078030001
MCF7	CD326/EpCam	0.222265397369269
MCF7	CD326/EpCam	0.215063451510942
MCF7	CD326/EpCam	0.217084748570865
MCF7	CD326/EpCam	0.23727120765474
MCF7	CD326/EpCam	0.243879801084322
MCF7	CD326/EpCam	0.259408355646961
MCF7	CD326/EpCam	0.223136209189358
MCF7	CD326/EpCam	0.248582304441321
MCF7	CD326/EpCam	0.238652078224317
MCF7	CD326/EpCam	0.262053517240354
MCF7	CD326/EpCam	0.297336571769881
MCF7	CD326/EpCam	0.222731160774739
MCF7	CD326/EpCam	0.231010723789651
MCF7	CD326/EpCam	0.238956521683153
MCF7	CD326/EpCam	0.225565478939676
MCF7	CD326/EpCam	0.248976354658168
MCF7	CD326/EpCam	0.272125533361682
MCF7	CD326/EpCam	0.239916697299453
MCF7	CD326/EpCam	0.191969180938752
MCF7	CD326/EpCam	0.229764133198968
MCF7	CD326/EpCam	0.21524715440747
MCF7	CD326/EpCam	0.235476693324337
MCF7	CD326/EpCam	0.217636435286889
MCF7	CD326/EpCam	0.25455247506203
MCF7	CD326/EpCam	0.254459441875946
MCF7	CD326/EpCam	0.226100356039507
MCF7	CD326/EpCam	0.211014684249512
MCF7	CD326/EpCam	0.267537354575909
MCF7	CD326/EpCam	0.214725448565818
MCF7	CD326/EpCam	0.250289880005789
MCF7	CD326/EpCam	0.251845732908273
MCF7	CD326/EpCam	0.21191783740081
MCF7	CD326/EpCam	0.245913133484043
MCF7	CD326/EpCam	0.231448117053724
MCF7	CD326/EpCam	0.228869564956449
MCF7	CD326/EpCam	0.252798655589861
MCF7	CD326/EpCam	0.196939443628732
MCF7	CD326/EpCam	0.245950922051143
MCF7	CD326/EpCam	0.219772156750586
MCF7	CD326/EpCam	0.190328801732156
MCF7	CD326/EpCam	0.244870963934096
MCF7	CD326/EpCam	0.227392479160485
MCF7	CD326/EpCam	0.27176536014211
MCF7	CD326/EpCam	0.234856060686053
MCF7	CD326/EpCam	0.247671783123222
MCF7	CD326/EpCam	0.28044621172291
MCF7	CD326/EpCam	0.236229788181763
MCF7	CD326/EpCam	0.224440033501019
MCF7	CD326/EpCam	0.245367529651162
MCF7	CD326/EpCam	0.228567780428224
MCF7	CD326/EpCam	0.237272792748418
MCF7	CD326/EpCam	0.203388805451866
MCF7	CD326/EpCam	0.259303545203235
MCF7	CD326/EpCam	0.22490584659722
MCF7	CD326/EpCam	0.225156016717698
MCF7	CD326/EpCam	0.215393142574682
MCF7	CD326/EpCam	0.222955411063775
MCF7	CD326/EpCam	0.244407640079734
MCF7	CD326/EpCam	0.25444388342333
MCF7	CD326/EpCam	0.263801387304878
MCF7	CD326/EpCam	0.252167319957372
MCF7	CD326/EpCam	0.237977317387882
MCF7	CD326/EpCam	0.207808749249835
MCF7	CD326/EpCam	0.224037764673662
MCF7	CD326/EpCam	0.244868906959082
MCF7	CD326/EpCam	0.217158852073588
MCF7	CD326/EpCam	0.255312176275487
MCF7	CD326/EpCam	0.24119590772216
MCF7	CD326/EpCam	0.226834614285345
MCF7	CD326/EpCam	0.231768576322178
MCF7	CD326/EpCam	0.251147057976374
MCF7	CD326/EpCam	0.206953944330992
MCF7	CD326/EpCam	0.263167262343066
MCF7	CD326/EpCam	0.218180036763825
MCF7	CD326/EpCam	0.239862504575618
MCF7	CD326/EpCam	0.234051760097981
MCF7	CD326/EpCam	0.249594694636884
MCF7	CD326/EpCam	0.243559255841807
MCF7	CD326/EpCam	0.237917148252983
MCF7	CD326/EpCam	0.249073475542866
MCF7	CD326/EpCam	0.240051796999892
MCF7	CD326/EpCam	0.231709709256606
MCF7	CD326/EpCam	0.198083627339432
MCF7	CD326/EpCam	0.213603217903794
MCF7	CD326/EpCam	0.222929336350039
MCF7	CD326/EpCam	0.274002348551389
MCF7	CD326/EpCam	0.241305202060587
MCF7	CD326/EpCam	0.213004583822787
MCF7	CD326/EpCam	0.225172419470207
MCF7	CD326/EpCam	0.22624659832028
MCF7	CD326/EpCam	0.252943420630784
MCF7	CD326/EpCam	0.225068057760183
MCF7	CD326/EpCam	0.220376564284161
MCF7	CD326/EpCam	0.233059141196922
MCF7	CD326/EpCam	0.219383255545121
MCF7	CD326/EpCam	0.232886378663472
MCF7	CD326/EpCam	0.229721688141764
MCF7	CD326/EpCam	0.235482500504923
MCF7	CD326/EpCam	0.272112829595714
MCF7	CD326/EpCam	0.237062985238814
MCF7	CD326/EpCam	0.2364151085993
MCF7	CD326/EpCam	0.270044327221115
MCF7	CD326/EpCam	0.215317945917778
MCF7	CD326/EpCam	0.221913613952766
MCF7	CD326/EpCam	0.253033325083446
MCF7	CD326/EpCam	0.227000283341825
MCF7	CD326/EpCam	0.204093784828469
MCF7	CD326/EpCam	0.309121990573856
MCF7	CD326/EpCam	0.228010169884103
MCF7	CD326/EpCam	0.219636823117922
MCF7	CD326/EpCam	0.331942387032049
MCF7	CD326/EpCam	0.234927772924704
MCF7	CD326/EpCam	0.25177418779112
MCF7	CD326/EpCam	0.261937013633728
MCF7	CD326/EpCam	0.261794377951336
MCF7	CD326/EpCam	0.220367098270301
MCF7	CD326/EpCam	0.267460645163349
MCF7	CD326/EpCam	0.205161560725684
MCF7	CD326/EpCam	0.242862789480773
MCF7	CD326/EpCam	0.228773644745752
MCF7	CD326/EpCam	0.255517084971707
MCF7	CD326/EpCam	0.279327399686244
MCF7	CD326/EpCam	0.225330611060897
MCF7	CD326/EpCam	0.245033807783589
MCF7	CD326/EpCam	0.235069159559248
MCF7	CD326/EpCam	0.252076951657666
MCF7	CD326/EpCam	0.212924114421127
MCF7	CD326/EpCam	0.21080587072361
MCF7	CD326/EpCam	0.240103229067103
MCF7	CD326/EpCam	0.217742981421711
MCF7	CD326/EpCam	0.308980581938818
MCF7	CD326/EpCam	0.209072946723245
MCF7	CD326/EpCam	0.227610205229206
MCF7	CD326/EpCam	0.246086323455936
MCF7	CD326/EpCam	0.267964539724044
MCF7	CD326/EpCam	0.224631805077932
MCF7	CD326/EpCam	0.224977379400114
MCF7	CD326/EpCam	0.265142900428464
MCF7	CD326/EpCam	0.250618321466469
MCF7	CD326/EpCam	0.207218644403306
MCF7	CD326/EpCam	0.271351774649468
MCF7	CD326/EpCam	0.243543695957152
MCF7	CD326/EpCam	0.243215936030284
MCF7	CD326/EpCam	0.205591370895577
MCF7	CD326/EpCam	0.253318634688486
MCF7	CD326/EpCam	0.255588850802924
MCF7	CD326/EpCam	0.240754073500269
MCF7	CD326/EpCam	0.213599189719723
MCF7	CD326/EpCam	0.230711706035807
MCF7	CD326/EpCam	0.225412046160564
MCF7	CD326/EpCam	0.248802749950054
MCF7	CD326/EpCam	0.236069872620167
MCF7	CD326/EpCam	0.232544171636594
MCF7	CD326/EpCam	0.23255745737537
MCF7	CD326/EpCam	0.259939131988558
MCF7	CD326/EpCam	0.275550528458414
MCF7	CD326/EpCam	0.253906661388897
MCF7	CD326/EpCam	0.255276715494108
MCF7	CD326/EpCam	0.249933541121223
MCF7	CD326/EpCam	0.246685508037245
MCF7	CD326/EpCam	0.261607182393092
MCF7	CD326/EpCam	0.241267485838074
MCF7	CD326/EpCam	0.211735225552265
MCF7	CD326/EpCam	0.264581158961183
MCF7	CD326/EpCam	0.238998634928864
MCF7	CD326/EpCam	0.251795658478989
MCF7	CD326/EpCam	0.242416611051629
MCF7	CD326/EpCam	0.239177403087902
MCF7	CD326/EpCam	0.24884025238497
MCF7	CD326/EpCam	0.264250419715477
MCF7	CD326/EpCam	0.263840718177206
MCF7	CD326/EpCam	0.24585040643223
MCF7	CD326/EpCam	0.226422242453716
MCF7	CD326/EpCam	0.272636357312302
MCF7	CD326/EpCam	0.23332824589998
MCF7	CD326/EpCam	0.254730164649931
MCF7	CD326/EpCam	0.22624879538715
MCF7	CD326/EpCam	0.212616936760411
MCF7	CD326/EpCam	0.239994580021914
MCF7	CD326/EpCam	0.229290292646744
MCF7	CD326/EpCam	0.272733705878336
MCF7	CD326/EpCam	0.202798382891074
MCF7	CD326/EpCam	0.231576614243953
MCF7	CD326/EpCam	0.230280614552045
MCF7	CD326/EpCam	0.231125919303671
MCF7	CD326/EpCam	0.250646930714322
MCF7	CD326/EpCam	0.235007887006329
MCF7	CD326/EpCam	0.205585020164131
MCF7	CD326/EpCam	0.276540719820659
MCF7	CD326/EpCam	0.235489773452553
MCF7	CD326/EpCam	0.229157353889717
MCF7	CD326/EpCam	0.211513118890474
MCF7	CD326/EpCam	0.239800944765695
MCF7	CD326/EpCam	0.229530608896155
MCF7	CD326/EpCam	0.207208050923539
MCF7	CD326/EpCam	0.230406814893797
MCF7	CD326/EpCam	0.232505201506544
MCF7	CD326/EpCam	0.225462175552412
MCF7	CD326/EpCam	0.210147715970515
MCF7	CD326/EpCam	0.268894281632813
MCF7	CD326/EpCam	0.227235252838828
MCF7	CD326/EpCam	0.247771422683303
MCF7	CD326/EpCam	0.251309667702782
MCF7	CD326/EpCam	0.238172065021629
MCF7	CD326/EpCam	0.221591012096387
MCF7	CD326/EpCam	0.226165568801894
MCF7	CD326/EpCam	0.199840630649185
MCF7	CD326/EpCam	0.198144224994083
MCF7	CD326/EpCam	0.233935154171918
MCF7	CD326/EpCam	0.252337412841891
MCF7	CD326/EpCam	0.261188061127728
MCF7	CD326/EpCam	0.212856944306629
MCF7	CD326/EpCam	0.262333136819075
MCF7	CD326/EpCam	0.221101521506111
MCF7	CD326/EpCam	0.238394200773931
MCF7	CD326/EpCam	0.216422970001776
MCF7	CD326/EpCam	0.259692001191322
MCF7	CD326/EpCam	0.231177600236245
MCF7	CD326/EpCam	0.186365199150303
MCF7	CD326/EpCam	0.236070721385273
MCF7	CD326/EpCam	0.228870509930515
MCF7	CD326/EpCam	0.230104297471942
MCF7	CD326/EpCam	0.238431727222758
MCF7	CD326/EpCam	0.23495033489001
MCF7	CD326/EpCam	0.251364263351133
MCF7	CD326/EpCam	0.234006145868429
MCF7	CD326/EpCam	0.236374906395987
MCF7	CD326/EpCam	0.211042862421448
MCF7	CD326/EpCam	0.228352525557439
MCF7	CD326/EpCam	0.268787894202962
MCF7	CD326/EpCam	0.208960223487387
MCF7	CD326/EpCam	0.238103833026866
MCF7	CD326/EpCam	0.232450193123142
MCF7	CD326/EpCam	0.216206195283476
MCF7	CD326/EpCam	0.28744044985429
MCF7	CD326/EpCam	0.272558010278552
MCF7	CD326/EpCam	0.259445797773227
MCF7	CD326/EpCam	0.229714371273407
MCF7	CD326/EpCam	0.251174870282104
MCF7	CD326/EpCam	0.21265830830426
MCF7	CD326/EpCam	0.256857572664709
MCF7	CD326/EpCam	0.24308154679975
MCF7	CD326/EpCam	0.24697566746663
MCF7	CD326/EpCam	0.24182351944248
MCF7	CD326/EpCam	0.24746200411081
MCF7	CD326/EpCam	0.235842304868075
MCF7	CD326/EpCam	0.210743796025324
MCF7	CD326/EpCam	0.25137315252247
MCF7	CD326/EpCam	0.219676327463888
MCF7	CD326/EpCam	0.242618881883557
MCF7	CD326/EpCam	0.248832808589217
MCF7	CD326/EpCam	0.20078541342949
MCF7	CD326/EpCam	0.208915959070969
MCF7	CD326/EpCam	0.239910920491873
MCF7	CD326/EpCam	0.2298406066879
MCF7	CD326/EpCam	0.22554030443627
MCF7	CD326/EpCam	0.251311008225077
MCF7	CD326/EpCam	0.242645446229024
MCF7	CD326/EpCam	0.273283054261755
MCF7	CD326/EpCam	0.252359186842857
MCF7	CD326/EpCam	0.248763899527893
MCF7	CD326/EpCam	0.220285323817622
MCF7	CD326/EpCam	0.205232017185029
MCF7	CD326/EpCam	0.238544515751894
MCF7	CD326/EpCam	0.244745503742341
MCF7	CD326/EpCam	0.217750429964573
MCF7	CD326/EpCam	0.216320833469387
MCF7	CD326/EpCam	0.266860406414084
MCF7	CD326/EpCam	0.230632407526197
MCF7	CD326/EpCam	0.219532041826294
MCF7	CD326/EpCam	0.221696949119851
MCF7	CD326/EpCam	0.189277752056506
MCF7	CD326/EpCam	0.263614964275094
MCF7	CD326/EpCam	0.269954449806484
MCF7	CD326/EpCam	0.284733868891425
MCF7	CD326/EpCam	0.244397787603531
MCF7	CD326/EpCam	0.234943355089118
MCF7	CD326/EpCam	0.216704618801675
MCF7	CD326/EpCam	0.259370378494465
MCF7	CD326/EpCam	0.231987821706694
MCF7	CD326/EpCam	0.251067643942432
MCF7	CD326/EpCam	0.238548652961168
MCF7	CD326/EpCam	0.244868836293961
MCF7	CD326/EpCam	0.248599641564773
MCF7	CD326/EpCam	0.236268994696291
MCF7	CD326/EpCam	0.227783002318707
MCF7	CD326/EpCam	0.22596190061206
MCF7	CD326/EpCam	0.240091311661448
MCF7	CD326/EpCam	0.221335029412736
MCF7	CD326/EpCam	0.301458646646501
MCF7	CD326/EpCam	0.239738934901389
MCF7	CD326/EpCam	0.210941629079237
MCF7	CD326/EpCam	0.197223648957225
MCF7	CD326/EpCam	0.251704304005442
MCF7	CD326/EpCam	0.225206116697969
MCF7	CD326/EpCam	0.244689736807303
MCF7	CD326/EpCam	0.240311740663223
MCF7	CD326/EpCam	0.240278177426638
MCF7	CD326/EpCam	0.218954464064299
MCF7	CD326/EpCam	0.295990251511191
MCF7	CD326/EpCam	0.262311863268226
MCF7	CD326/EpCam	0.269688243731625
MCF7	CD326/EpCam	0.211746727870112
MCF7	CD326/EpCam	0.264656141208099
MCF7	CD326/EpCam	0.276969353760086
MCF7	CD326/EpCam	0.235325193433599
MCF7	CD326/EpCam	0.248993850496753
MCF7	CD326/EpCam	0.266647853853468
MCF7	CD326/EpCam	0.27208794112839
MCF7	CD326/EpCam	0.233784786648806
MCF7	CD326/EpCam	0.230380167773366
MCF7	CD326/EpCam	0.307571681799421
MCF7	CD326/EpCam	0.210139966915563
MCF7	CD326/EpCam	0.251270756495171
MCF7	CD326/EpCam	0.239194353027776
MCF7	CD326/EpCam	0.241653566764728
MCF7	CD326/EpCam	0.254610311534773
MCF7	CD326/EpCam	0.220467664978239
MCF7	CD326/EpCam	0.263522057634319
MCF7	CD326/EpCam	0.277265868937547
MCF7	CD326/EpCam	0.233633714908057
MCF7	CD326/EpCam	0.230374685955541
MCF7	CD326/EpCam	0.241303497945466
MCF7	CD326/EpCam	0.2705727297426
MCF7	CD326/EpCam	0.243169039380439
MCF7	CD326/EpCam	0.2165656113242
MCF7	CD326/EpCam	0.242938552747715
MCF7	CD326/EpCam	0.274707884096375
MCF7	CD326/EpCam	0.202440195554708
MCF7	CD326/EpCam	0.259139662527994
MCF7	CD326/EpCam	0.262095018886661
MCF7	CD326/EpCam	0.241704826661451
MCF7	CD326/EpCam	0.236242211459284
MCF7	CD326/EpCam	0.251415042142785
MCF7	CD326/EpCam	0.251126298651234
MCF7	CD326/EpCam	0.19454291157337
MCF7	CD326/EpCam	0.233241335342982
MCF7	CD326/EpCam	0.206404032140994
MCF7	CD326/EpCam	0.250574096903102
MCF7	CD326/EpCam	0.24762915396775
MCF7	CD326/EpCam	0.248580567065009
MCF7	CD326/EpCam	0.259871792547952
MCF7	CD326/EpCam	0.21948676994936
MCF7	CD326/EpCam	0.234869404543131
MCF7	CD326/EpCam	0.25113881786152
MCF7	CD326/EpCam	0.243356725807055
MCF7	CD326/EpCam	0.25046830397142
MCF7	CD326/EpCam	0.220709295870016
MCF7	CD326/EpCam	0.214619094497795
MCF7	CD326/EpCam	0.243896536650754
MCF7	CD326/EpCam	0.248145861553868
MCF7	CD326/EpCam	0.194087550824418
MCF7	CD326/EpCam	0.246619197466004
MCF7	CD326/EpCam	0.233581444640422
MCF7	CD326/EpCam	0.247454520031953
MCF7	CD326/EpCam	0.225596750175712
MCF7	CD326/EpCam	0.22896892400593
MCF7	CD326/EpCam	0.232731784887504
MCF7	CD326/EpCam	0.240254039894136
MCF7	CD326/EpCam	0.234693596936596
MCF7	CD326/EpCam	0.223475058488499
MCF7	CD326/EpCam	0.265657085829799
MCF7	CD326/EpCam	0.207107646161064
MCF7	CD326/EpCam	0.258859665276074
MCF7	CD326/EpCam	0.221613314809758
MCF7	CD326/EpCam	0.24825131669317
MCF7	CD326/EpCam	0.249162113861132
MCF7	CD326/EpCam	0.235347134309345
MCF7	CD326/EpCam	0.27058302482418
MCF7	CD326/EpCam	0.243055732967067
MCF7	CD326/EpCam	0.278516615138566
MCF7	CD326/EpCam	0.29304892159587
MCF7	CD326/EpCam	0.252616656969858
MCF7	CD326/EpCam	0.256912227661961
MCF7	CD326/EpCam	0.25342500538089
MCF7	CD326/EpCam	0.208885998143982
MCF7	CD326/EpCam	0.250853775288266
MCF7	CD326/EpCam	0.215960227928975
MCF7	CD326/EpCam	0.230177036308533
MCF7	CD326/EpCam	0.243528802412095
MCF7	CD326/EpCam	0.294876538675124
MCF7	CD326/EpCam	0.224164196769603
MCF7	CD326/EpCam	0.269484415946803
MCF7	CD326/EpCam	0.219905926838841
MCF7	CD326/EpCam	0.242170519635137
MCF7	CD326/EpCam	0.232724942319494
MCF7	CD326/EpCam	0.235993995409592
MCF7	CD326/EpCam	0.245743517250617
MCF7	CD326/EpCam	0.258923894391374
MCF7	CD326/EpCam	0.215201245157898
MCF7	CD326/EpCam	0.223948646274117
MCF7	CD326/EpCam	0.214127500339963
MCF7	CD326/EpCam	0.245026722322744
MCF7	CD326/EpCam	0.229171349837784
MCF7	CD326/EpCam	0.220740060759759
MCF7	CD326/EpCam	0.219556569150934
MCF7	CD326/EpCam	0.225751778532751
MCF7	CD326/EpCam	0.252891207755738
MCF7	CD326/EpCam	0.239891658080784
MCF7	CD326/EpCam	0.255834056087303
MCF7	CD326/EpCam	0.231433476378719
MCF7	CD326/EpCam	0.215078365256268
MCF7	CD326/EpCam	0.224819196359702
MCF7	CD326/EpCam	0.257680183998768
MCF7	CD326/EpCam	0.22755291289681
MCF7	CD326/EpCam	0.211162124077268
MCF7	CD326/EpCam	0.217908779746063
MCF7	CD326/EpCam	0.225363922601265
MCF7	CD326/EpCam	0.245891310245163
MCF7	CD326/EpCam	0.215321602776789
MCF7	CD326/EpCam	0.221900501093316
MCF7	CD326/EpCam	0.210521823779289
MCF7	CD326/EpCam	0.206268888948836
MCF7	CD326/EpCam	0.26447996508887
MCF7	CD326/EpCam	0.214093272567174
MCF7	CD326/EpCam	0.227564664055683
MCF7	CD326/EpCam	0.262800686762819
MCF7	CD326/EpCam	0.235492436983855
MCF7	CD326/EpCam	0.248651630702859
MCF7	CD326/EpCam	0.21357772696157
MCF7	CD326/EpCam	0.210275050899297
MCF7	CD326/EpCam	0.200402312035853
MCF7	CD326/EpCam	0.258720955388012
MCF7	CD326/EpCam	0.279950269107899
MCF7	CD326/EpCam	0.21088632013983
MCF7	CD326/EpCam	0.252912928129542
MCF7	CD326/EpCam	0.240926463036554
MCF7	CD326/EpCam	0.267327160358085
MCF7	CD326/EpCam	0.242941357028557
MCF7	CD326/EpCam	0.277964618308075
MCF7	CD326/EpCam	0.233621363323889
MCF7	CD326/EpCam	0.238873203800379
MCF7	CD326/EpCam	0.261025534322877
MCF7	CD326/EpCam	0.233841173739726
MCF7	CD326/EpCam	0.258577756594253
MCF7	CD326/EpCam	0.242956513041502
MCF7	CD326/EpCam	0.240710413432334
MCF7	CD326/EpCam	0.231439318165332
MCF7	CD326/EpCam	0.254277988430836
MCF7	CD326/EpCam	0.249096997673257
MCF7	CD326/EpCam	0.236866542264625
MCF7	CD326/EpCam	0.235443189711781
MCF7	CD326/EpCam	0.258449274451689
MCF7	CD326/EpCam	0.254233698670433
MCF7	CD326/EpCam	0.236883309078334
MCF7	CD326/EpCam	0.249889748726011
MCF7	CD326/EpCam	0.254617316035932
MCF7	CD326/EpCam	0.228988672842701
MCF7	CD326/EpCam	0.247000242558987
MCF7	CD326/EpCam	0.184902447132911
MCF7	CD326/EpCam	0.304671813965941
MCF7	CD326/EpCam	0.241290376768971
MCF7	CD326/EpCam	0.229299581056685
MCF7	CD326/EpCam	0.248894244737012
MCF7	CD326/EpCam	0.238684144251599
MCF7	CD326/EpCam	0.181273904115232
MCF7	CD326/EpCam	0.202052639324237
MCF7	CD326/EpCam	0.241545446248829
MCF7	CD326/EpCam	0.249989170351651
MCF7	CD326/EpCam	0.255330359187194
MCF7	CD326/EpCam	0.205517311903615
MCF7	CD326/EpCam	0.231603395520879
MCF7	CD326/EpCam	0.196238074344135
MCF7	CD326/EpCam	0.231464938758123
MCF7	CD326/EpCam	0.273249099390199
MCF7	CD326/EpCam	0.288147397807989
MCF7	CD326/EpCam	0.250638041516026
MCF7	CD326/EpCam	0.187308482736671
MCF7	CD326/EpCam	0.200080318760853
MCF7	CD326/EpCam	0.249162478114582
MCF7	CD326/EpCam	0.251861504986549
MCF7	CD326/EpCam	0.222851170602674
MCF7	CD326/EpCam	0.248296211880207
MCF7	CD326/EpCam	0.257525528597651
MCF7	CD326/EpCam	0.264553577385355
MCF7	CD326/EpCam	0.271111082103356
MCF7	CD326/EpCam	0.287998254735907
MCF7	CD326/EpCam	0.240829792267066
MCF7	CD326/EpCam	0.246823191591386
MCF7	CD326/EpCam	0.241242043274052
MCF7	CD326/EpCam	0.200681729974701
MCF7	CD326/EpCam	0.24213145551574
MCF7	CD326/EpCam	0.208111054622437
MCF7	CD326/EpCam	0.238635867434919
MCF7	CD326/EpCam	0.230759353429084
MCF7	CD326/EpCam	0.284617669747817
MCF7	CD326/EpCam	0.206262819483799
MCF7	CD326/EpCam	0.266644090907334
MCF7	CD326/EpCam	0.231561684172026
MCF7	CD326/EpCam	0.284358548167833
MCF7	CD326/EpCam	0.249551853756245
MCF7	CD326/EpCam	0.226708488442849
MCF7	CD326/EpCam	0.265345549560717
MCF7	CD326/EpCam	0.231367323677485
MCF7	CD326/EpCam	0.231903084054698
MCF7	CD326/EpCam	0.238431084344989
MCF7	CD326/EpCam	0.275355230242414
MCF7	CD326/EpCam	0.247010851668424
MCF7	CD326/EpCam	0.202729615274097
MCF7	CD326/EpCam	0.216762710457689
MCF7	CD326/EpCam	0.226055362614846
MCF7	CD326/EpCam	0.251808981505617
MCF7	CD326/EpCam	0.218199571791514
MCF7	CD326/EpCam	0.235538060275924
MCF7	CD326/EpCam	0.254252518730281
MCF7	CD326/EpCam	0.256244088217447
MCF7	CD326/EpCam	0.21106726122178
MCF7	CD326/EpCam	0.260340338893303
MCF7	CD326/EpCam	0.230088512851126
MCF7	CD326/EpCam	0.235058174430347
MCF7	CD326/EpCam	0.268078106734613
MCF7	CD326/EpCam	0.231247071804917
MCF7	CD326/EpCam	0.205891325624299
MCF7	CD326/EpCam	0.242650459516076
MCF7	CD326/EpCam	0.279046635754547
MCF7	CD326/EpCam	0.231458444312808
MCF7	CD326/EpCam	0.247170027093652
MCF7	CD326/EpCam	0.250621626294003
MCF7	CD326/EpCam	0.218441841324272
MCF7	CD326/EpCam	0.222742371204795
MCF7	CD326/EpCam	0.251798315573585
MCF7	CD326/EpCam	0.253583414497322
MCF7	CD326/EpCam	0.266946250974504
MCF7	CD326/EpCam	0.202029828537024
MCF7	CD326/EpCam	0.227920847234505
MCF7	CD326/EpCam	0.251936208528673
MCF7	CD326/EpCam	0.240216477261654
MCF7	CD326/EpCam	0.259309843023174
MCF7	CD326/EpCam	0.219980372063394
MCF7	CD326/EpCam	0.260791757438465
MCF7	CD326/EpCam	0.263137338123203
MCF7	CD326/EpCam	0.260823807218565
MCF7	CD326/EpCam	0.278337383657507
MCF7	CD326/EpCam	0.254144959389896
MCF7	CD326/EpCam	0.205102130734316
MCF7	CD326/EpCam	0.206012483803978
MCF7	CD326/EpCam	0.248873861907815
MCF7	CD326/EpCam	0.206682016443572
MCF7	CD326/EpCam	0.240332537948044
MCF7	CD326/EpCam	0.249066072922167
MCF7	CD326/EpCam	0.223266084568595
MCF7	CD326/EpCam	0.229083808943509
MCF7	CD326/EpCam	0.250977154483681
MCF7	CD326/EpCam	0.240986688035357
MCF7	CD326/EpCam	0.243679410416301
MCF7	CD326/EpCam	0.22310263782528
MCF7	CD326/EpCam	0.272653749814608
MCF7	CD326/EpCam	0.195956704778246
MCF7	CD326/EpCam	0.2034060310884
MCF7	CD326/EpCam	0.256620354406406
MCF7	CD326/EpCam	0.272701495988992
MCF7	CD326/EpCam	0.212125404212932
MCF7	CD326/EpCam	0.250306404669007
MCF7	CD326/EpCam	0.289847768856152
MCF7	CD326/EpCam	0.218587128790087
MCF7	CD326/EpCam	0.22476958473637
MCF7	CD326/EpCam	0.237486320942005
MCF7	CD326/EpCam	0.257345501532837
MCF7	CD326/EpCam	0.224908733694515
MCF7	CD326/EpCam	0.24400464260742
MCF7	CD326/EpCam	0.206374920134767
MCF7	CD326/EpCam	0.235254457731698
MCF7	CD326/EpCam	0.228810850028158
MCF7	CD326/EpCam	0.251193047239771
MCF7	CD326/EpCam	0.235766150844237
MCF7	CD326/EpCam	0.252474783332364
MCF7	CD326/EpCam	0.227482461708377
MCF7	CD326/EpCam	0.246242601688115
MCF7	CD326/EpCam	0.252816703669767
MCF7	CD326/EpCam	0.220202062248229
MCF7	CD326/EpCam	0.238923987201895
MCF7	CD326/EpCam	0.271955933557484
MCF7	CD326/EpCam	0.245849483480354
MCF7	CD326/EpCam	0.23370982555514
MCF7	CD326/EpCam	0.273735968460255
MCF7	CD326/EpCam	0.2773016638182
MCF7	CD326/EpCam	0.189072346148114
MCF7	CD326/EpCam	0.255404143162547
MCF7	CD326/EpCam	0.233280913913212
MCF7	CD326/EpCam	0.232596033817639
MCF7	CD326/EpCam	0.230591002172781
MCF7	CD326/EpCam	0.236745630807199
MCF7	CD326/EpCam	0.24934357335723
MCF7	CD326/EpCam	0.207260028809325
MCF7	CD326/EpCam	0.259745738146183
MCF7	CD326/EpCam	0.235352943295947
MCF7	CD326/EpCam	0.273816783337173
MCF7	CD326/EpCam	0.225619794035486
MCF7	CD326/EpCam	0.236620751647836
MCF7	CD326/EpCam	0.254024733481269
MCF7	CD326/EpCam	0.25374374971721
MCF7	CD326/EpCam	0.195858370315535
MCF7	CD326/EpCam	0.275072186224073
MCF7	CD326/EpCam	0.276027877508161
MCF7	CD326/EpCam	0.251142667174941
MCF7	CD326/EpCam	0.207104451311181
MCF7	CD326/EpCam	0.263674856207127
MCF7	CD326/EpCam	0.264668777679966
MCF7	CD326/EpCam	0.218459060147617
MCF7	CD326/EpCam	0.250314430741209
MCF7	CD326/EpCam	0.262585484143796
MCF7	CD326/EpCam	0.251495413022728
MCF7	CD326/EpCam	0.246119648577159
MCF7	CD326/EpCam	0.255858922251962
MCF7	CD326/EpCam	0.277277722409461
MCF7	CD326/EpCam	0.236280791888479
MCF7	CD326/EpCam	0.221196472849526
MCF7	CD326/EpCam	0.235390443719728
MCF7	CD326/EpCam	0.210150390251379
MCF7	CD326/EpCam	0.239864569119913
MCF7	CD326/EpCam	0.242549280519128
MCF7	CD326/EpCam	0.255561488227725
MCF7	CD326/EpCam	0.200001385009973
MCF7	CD326/EpCam	0.252902566012079
MCF7	CD326/EpCam	0.286957737007526
MCF7	CD326/EpCam	0.227261465245966
MCF7	CD326/EpCam	0.254511663615688
MCF7	CD326/EpCam	0.207528142252291
MCF7	CD326/EpCam	0.279878070406639
MCF7	CD326/EpCam	0.262456240415916
MCF7	CD326/EpCam	0.24817237397267
MCF7	CD326/EpCam	0.224709380800143
MCF7	CD326/EpCam	0.223312665496355
MCF7	CD326/EpCam	0.214480827307399
MCF7	CD326/EpCam	0.228993416362716
MCF7	CD326/EpCam	0.18129289507055
MCF7	CD326/EpCam	0.252592498047192
MCF7	CD326/EpCam	0.234689822242554
MCF7	CD326/EpCam	0.281126035760151
MCF7	CD326/EpCam	0.230277270226197
MCF7	CD326/EpCam	0.269316638041397
MCF7	CD326/EpCam	0.231027774599723
MCF7	CD326/EpCam	0.24864889087879
MCF7	CD326/EpCam	0.20482390687687
MCF7	CD326/EpCam	0.212089389782338
MCF7	CD326/EpCam	0.255295345214317
MCF7	CD326/EpCam	0.235560650153847
MCF7	CD326/EpCam	0.254468934753034
MCF7	CD326/EpCam	0.240158569076447
MCF7	CD326/EpCam	0.284364810076047
MCF7	CD326/EpCam	0.267809863062713
MCF7	CD326/EpCam	0.222715973972909
MCF7	CD326/EpCam	0.278709909664564
MCF7	CD326/EpCam	0.222532706328849
MCF7	CD326/EpCam	0.232413574740338
MCF7	CD326/EpCam	0.282538757532744
MCF7	CD326/EpCam	0.216520859297342
MCF7	CD326/EpCam	0.250947384838822
MCF7	CD326/EpCam	0.21944268048148
MCF7	CD326/EpCam	0.240216126236153
MCF7	CD326/EpCam	0.216254294797202
MCF7	CD326/EpCam	0.242252791962698
MCF7	CD326/EpCam	0.228220842785247
MCF7	CD326/EpCam	0.269421589900078
MCF7	CD326/EpCam	0.286890761460114
MCF7	CD326/EpCam	0.268990860419785
MCF7	CD326/EpCam	0.235735201604391
MCF7	CD326/EpCam	0.247065223987731
MCF7	CD326/EpCam	0.250407614572726
MCF7	CD326/EpCam	0.23069904055347
MCF7	CD326/EpCam	0.228682709329212
MCF7	CD326/EpCam	0.241503446536128
MCF7	CD326/EpCam	0.255485878217003
MCF7	CD326/EpCam	0.217632390713025
MCF7	CD326/EpCam	0.276641581815135
MCF7	CD326/EpCam	0.197474502949794
MCF7	CD326/EpCam	0.227030269129807
MCF7	CD326/EpCam	0.240094346355318
MCF7	CD326/EpCam	0.241744742673886
MCF7	CD326/EpCam	0.254017566672426
MCF7	CD326/EpCam	0.260119752124772
MCF7	CD326/EpCam	0.228178842272166
MCF7	CD326/EpCam	0.202385096782667
MCF7	CD326/EpCam	0.255772609125289
MCF7	CD326/EpCam	0.25740692683072
MCF7	CD326/EpCam	0.20452098501651
MCF7	CD326/EpCam	0.27289667913872
MCF7	CD326/EpCam	0.238045224149797
MCF7	CD326/EpCam	0.208913121201156
MCF7	CD326/EpCam	0.249238537731589
MCF7	CD326/EpCam	0.244594976462061
MCF7	CD326/EpCam	0.267779232324112
MCF7	CD326/EpCam	0.237316173066751
MCF7	CD326/EpCam	0.239535846104885
MCF7	CD326/EpCam	0.224527678874766
MCF7	CD326/EpCam	0.245637049460737
MCF7	CD326/EpCam	0.229411280094117
MCF7	CD326/EpCam	0.253890824955381
MCF7	CD326/EpCam	0.250177789167928
MCF7	CD326/EpCam	0.251653358926228
MCF7	CD326/EpCam	0.204773527817966
MCF7	CD326/EpCam	0.262594063979699
MCF7	CD326/EpCam	0.196517768992789
MCF7	CD326/EpCam	0.194830120659867
MCF7	CD326/EpCam	0.254517287513123
MCF7	CD326/EpCam	0.267341529109826
MCF7	CD326/EpCam	0.240656854239644
MCF7	CD326/EpCam	0.298458127495131
MCF7	CD326/EpCam	0.22253856415125
MCF7	CD326/EpCam	0.233302913662262
MCF7	CD326/EpCam	0.26126985310423
MCF7	CD326/EpCam	0.252504705406267
MCF7	CD326/EpCam	0.222193895378085
MCF7	CD326/EpCam	0.189179106960836
MCF7	CD326/EpCam	0.229698461706147
MCF7	CD326/EpCam	0.230663691454012
MCF7	CD326/EpCam	0.208968738809534
MCF7	CD326/EpCam	0.230405215035926
MCF7	CD326/EpCam	0.23161174155625
MCF7	CD326/EpCam	0.288257245604375
MCF7	CD326/EpCam	0.230458206152082
MCF7	CD326/EpCam	0.245423105149603
MCF7	CD326/EpCam	0.236385409798209
MCF7	CD326/EpCam	0.270332595978793
MCF7	CD326/EpCam	0.240766100755666
MCF7	CD326/EpCam	0.252395061318904
MCF7	CD326/EpCam	0.239708026107371
MCF7	CD326/EpCam	0.216800157671396
MCF7	CD326/EpCam	0.237379373245973
MCF7	CD326/EpCam	0.266552004451575
MCF7	CD326/EpCam	0.245392164957931
MCF7	CD326/EpCam	0.268779890324665
MCF7	CD326/EpCam	0.248234075262914
MCF7	CD326/EpCam	0.217821462163611
MCF7	CD326/EpCam	0.268317764485733
MCF7	CD326/EpCam	0.241337574186841
MCF7	CD326/EpCam	0.21754338703937
MCF7	CD326/EpCam	0.242062359310485
MCF7	CD326/EpCam	0.274853010676807
MCF7	CD326/EpCam	0.206107568304102
MCF7	CD326/EpCam	0.232582071993472
MCF7	CD326/EpCam	0.233616912472629
MCF7	CD326/EpCam	0.270440700189929
MCF7	CD326/EpCam	0.259215144063193
MCF7	CD326/EpCam	0.24187055840876
MCF7	CD326/EpCam	0.226954677569758
MCF7	CD326/EpCam	0.221277881047735
MCF7	CD326/EpCam	0.203070008411252
MCF7	CD326/EpCam	0.227945567895844
MCF7	CD326/EpCam	0.268353840767418
MCF7	CD326/EpCam	0.243922873156947
MCF7	CD326/EpCam	0.214467501309517
MCF7	CD326/EpCam	0.22530608008243
MCF7	CD326/EpCam	0.221666461525447
MCF7	CD326/EpCam	0.211642715504396
MCF7	CD326/EpCam	0.24726107320525
MCF7	CD326/EpCam	0.245261921231786
MCF7	CD326/EpCam	0.228918074510975
MCF7	CD326/EpCam	0.216428406448588
MCF7	CD326/EpCam	0.241509191462976
MCF7	CD326/EpCam	0.203439652528489
MCF7	CD326/EpCam	0.247608922907226
MCF7	CD326/EpCam	0.267015024945905
MCF7	CD326/EpCam	0.238762982020555
MCF7	CD326/EpCam	0.210559433559555
MCF7	CD326/EpCam	0.262102696093298
MCF7	CD326/EpCam	0.212208601311208
MCF7	CD326/EpCam	0.230056276948897
MCF7	CD326/EpCam	0.189980157482199
MCF7	CD326/EpCam	0.262340068331945
MCF7	CD326/EpCam	0.224661956144354
MCF7	CD326/EpCam	0.255651380778608
MCF7	CD326/EpCam	0.24797954595618
MCF7	CD326/EpCam	0.239781139667722
MCF7	CD326/EpCam	0.251935634331373
MCF7	CD326/EpCam	0.249376486342502
MCF7	CD326/EpCam	0.256795132757394
MCF7	CD326/EpCam	0.228806663641447
MCF7	CD326/EpCam	0.253919571714059
MCF7	CD326/EpCam	0.253946241884066
MCF7	CD326/EpCam	0.242719911902981
MCF7	CD326/EpCam	0.2555039884867
MCF7	CD326/EpCam	0.25116594472706
MCF7	CD326/EpCam	0.241387093035797
MCF7	CD326/EpCam	0.277635417149117
MCF7	CD326/EpCam	0.207773283750004
MCF7	CD326/EpCam	0.250300389831554
MCF7	CD326/EpCam	0.231609520991818
MCF7	CD326/EpCam	0.270618699296321
MCF7	CD326/EpCam	0.226401025905551
MCF7	CD326/EpCam	0.235262131890382
MCF7	CD326/EpCam	0.214393450474452
MCF7	CD326/EpCam	0.220823317633199
MCF7	CD326/EpCam	0.253711959591714
MCF7	CD326/EpCam	0.262574981617547
MCF7	CD326/EpCam	0.261046955124324
MCF7	CD326/EpCam	0.221718558930488
MCF7	CD326/EpCam	0.240602806807895
MCF7	CD326/EpCam	0.260397780299821
MCF7	CD326/EpCam	0.240509132719669
MCF7	CD326/EpCam	0.22311115984806
MCF7	CD326/EpCam	0.236325122095449
MCF7	CD326/EpCam	0.241814334520465
MCF7	CD326/EpCam	0.283749263625491
MCF7	CD326/EpCam	0.268783699798046
MCF7	CD326/EpCam	0.239745289424769
MCF7	CD326/EpCam	0.247834673124975
MCF7	CD326/EpCam	0.247771349855307
MCF7	CD326/EpCam	0.243079519667651
MCF7	CD326/EpCam	0.267355200531775
MCF7	CD326/EpCam	0.221228310836683
MCF7	CD326/EpCam	0.233106389844091
MCF7	CD326/EpCam	0.25212984986204
MCF7	CD326/EpCam	0.216133659091136
MCF7	CD326/EpCam	0.216213125798843
MCF7	CD326/EpCam	0.22172862430386
MCF7	CD326/EpCam	0.23320079834849
MCF7	CD326/EpCam	0.233079247071725
MCF7	CD326/EpCam	0.229908850045579
MCF7	CD326/EpCam	0.208777054193535
MCF7	CD326/EpCam	0.215170437741175
MCF7	CD326/EpCam	0.215109730733971
MCF7	CD326/EpCam	0.194432880152305
MCF7	CD326/EpCam	0.247847776833514
MCF7	CD326/EpCam	0.227513056478871
MCF7	CD326/EpCam	0.237697419849968
MCF7	CD326/EpCam	0.273131778287061
MCF7	CD326/EpCam	0.250825006136934
MCF7	CD326/EpCam	0.244725083285692
MCF7	CD326/EpCam	0.222049992214538
MCF7	CD326/EpCam	0.226661324423596
MCF7	CD326/EpCam	0.215125379160508
MCF7	CD326/EpCam	0.246125961958378
MCF7	CD326/EpCam	0.228042204395603
MCF7	CD326/EpCam	0.244446405435412
MCF7	CD326/EpCam	0.20171520457029
MCF7	CD326/EpCam	0.229490385620819
MCF7	CD326/EpCam	0.20770935691626
MCF7	CD326/EpCam	0.204293534581467
MCF7	CD326/EpCam	0.231773104163766
MCF7	CD326/EpCam	0.220254883566628
MCF7	CD326/EpCam	0.238930474311273
[truncated: 227,307 more rows]
