# Supplementary material for: Landscapes of cellular phenotypic diversity in breast cancer xenografts and their impact on drug response
Source: Nat Commun. 2021 Mar 31;12:1998. doi: 10.1038/s41467-021-22303-z (PMC8012607; doi:10.1038/s41467-021-22303-z)
Supplement: Supplementary file 3 — Source Data [file 41467_2021_22303_MOESM3_ESM.zip › Source_data/Fig6c_Fig6d.txt]

model	Dose	X1	X2	variable	value
VHIO244_M1	0	-8.19869537603853	30.0082672540459	p-ERK1/2
(T202/Y204)	0.090974803933991
VHIO244_M1	0	22.8831041420095	-0.963181427291291	p-ERK1/2
(T202/Y204)	0.394787622699782
VHIO244_M1	0	-16.2804391763005	26.5072475766538	p-ERK1/2
(T202/Y204)	0.0916905296678106
VHIO244_M1	0	17.7501913179409	0.0858649018664618	p-ERK1/2
(T202/Y204)	0.11598224348695
VHIO244_M1	0	-4.30729903010496	29.0347872908651	p-ERK1/2
(T202/Y204)	0.106751219511796
VHIO244_M1	0	19.8697218709207	3.11241745993546	p-ERK1/2
(T202/Y204)	0.0913332372798553
VHIO244_M1	0	11.117173704311	10.6363995173746	p-ERK1/2
(T202/Y204)	0.0705044249448594
VHIO244_M1	0	-23.5877896553733	11.9375738510504	p-ERK1/2
(T202/Y204)	0.115607847037205
VHIO244_M1	0	30.2473492978778	2.22662670991328	p-ERK1/2
(T202/Y204)	0.097603273868702
VHIO244_M1	0	-9.70340869029502	26.8255946039251	p-ERK1/2
(T202/Y204)	0.069519139648256
VHIO244_M1	0	-10.1412427023649	-14.5043421933448	p-ERK1/2
(T202/Y204)	0.11849231650924
VHIO244_M1	0	-11.8267716651469	18.9089397514326	p-ERK1/2
(T202/Y204)	0.124740626073722
VHIO244_M1	0	-8.61265794014071	21.3445976878397	p-ERK1/2
(T202/Y204)	0.0785535439734456
VHIO244_M1	0	-16.7706574380111	13.1231986760175	p-ERK1/2
(T202/Y204)	0.39614820033854
VHIO244_M1	0	-6.14125231811883	29.3320981328758	p-ERK1/2
(T202/Y204)	0.0668129492067413
VHIO244_M1	0	37.5095395276295	-10.7196330753862	p-ERK1/2
(T202/Y204)	0.452545786979681
VHIO244_M1	0	15.0998122000328	18.1454148700719	p-ERK1/2
(T202/Y204)	0.195077701878757
VHIO244_M1	0	-8.84842869997407	22.3286619703076	p-ERK1/2
(T202/Y204)	0.109099093808405
VHIO244_M1	0	-11.6725148161954	26.9499868660328	p-ERK1/2
(T202/Y204)	0.0940563534932864
VHIO244_M1	0	-18.959957018855	26.1807674992208	p-ERK1/2
(T202/Y204)	0.255922708002041
VHIO244_M1	0	-10.8953348159818	16.6137368187236	p-ERK1/2
(T202/Y204)	0.119766492605604
VHIO244_M1	0	34.466577550958	-13.6857372352523	p-ERK1/2
(T202/Y204)	0.125401740025339
VHIO244_M1	0	-13.6800669826608	25.6872902886258	p-ERK1/2
(T202/Y204)	0.065854203338511
VHIO244_M1	0	-18.0519908503852	26.6130934985662	p-ERK1/2
(T202/Y204)	0.079743042358111
VHIO244_M1	0	-10.9667711662374	31.7578737766819	p-ERK1/2
(T202/Y204)	0.451608917787541
VHIO244_M1	0	-15.9870942329771	28.9936453696715	p-ERK1/2
(T202/Y204)	0.0846209977031189
VHIO244_M1	0	-11.2754427565029	34.7721507510632	p-ERK1/2
(T202/Y204)	0.123727521649593
VHIO244_M1	0	-14.0089391895402	10.6206275280991	p-ERK1/2
(T202/Y204)	0.092597423618464
VHIO244_M1	0	-24.0119949925252	-16.4597215390414	p-ERK1/2
(T202/Y204)	0.0972222094576106
VHIO244_M1	0	-14.3159071537011	25.8459374155518	p-ERK1/2
(T202/Y204)	0.0738101127463514
VHIO244_M1	0	-17.3610315842356	20.675130858737	p-ERK1/2
(T202/Y204)	0.123209017837232
VHIO244_M1	0	10.1498673657535	11.4045265751787	p-ERK1/2
(T202/Y204)	0.0875653997693662
VHIO244_M1	0	-30.7340886799824	-1.7488284489902	p-ERK1/2
(T202/Y204)	0.118729763871346
VHIO244_M1	0	24.7408389135637	-18.9304671601034	p-ERK1/2
(T202/Y204)	0.106375632657472
VHIO244_M1	0	-6.79775035075862	0.864839977363956	p-ERK1/2
(T202/Y204)	0.0940995901150927
VHIO244_M1	0	-5.28539129844739	7.23413602882717	p-ERK1/2
(T202/Y204)	0.120195512536935
VHIO244_M1	0	20.6600716131605	12.4916356415714	p-ERK1/2
(T202/Y204)	0.100322143048153
VHIO244_M1	0	-21.8976257711861	7.32297366252698	p-ERK1/2
(T202/Y204)	0.621300909135777
VHIO244_M1	0	1.03995940605314	24.3181614263833	p-ERK1/2
(T202/Y204)	0.128297194738939
VHIO244_M1	0	7.36771076358587	7.64644460289786	p-ERK1/2
(T202/Y204)	0.121695149720244
VHIO244_M1	0	-9.09839956129566	14.3745051296772	p-ERK1/2
(T202/Y204)	0.244269430751019
VHIO244_M1	0	12.2723593103301	12.9614517288367	p-ERK1/2
(T202/Y204)	0.657405010739129
VHIO244_M1	0	-12.959199597103	10.8310243949156	p-ERK1/2
(T202/Y204)	0.11954405757079
VHIO244_M1	0	-2.83615832333269	0.389059540804614	p-ERK1/2
(T202/Y204)	0.14951336083287
VHIO244_M1	0	-21.6190936907704	5.31906620860504	p-ERK1/2
(T202/Y204)	0.110833140286375
VHIO244_M1	0	-14.6671161668959	28.9676772122078	p-ERK1/2
(T202/Y204)	0.0892804913484165
VHIO244_M1	0	-13.197426174849	27.971428967198	p-ERK1/2
(T202/Y204)	0.194921519214716
VHIO244_M1	0	-15.0154937644422	9.51940322079371	p-ERK1/2
(T202/Y204)	0.121078577819419
VHIO244_M1	0	-11.3265389871559	26.3503400522262	p-ERK1/2
(T202/Y204)	0.0948649165629711
VHIO244_M1	0	36.0851590830489	-10.1242517754641	p-ERK1/2
(T202/Y204)	0.096899676331111
VHIO244_M1	0	-8.49269096057051	22.6839406750991	p-ERK1/2
(T202/Y204)	0.0559908315534049
VHIO244_M1	0	25.4084116502091	5.2443213372425	p-ERK1/2
(T202/Y204)	0.652009970905631
VHIO244_M1	0	21.7814342781083	-20.7679526883841	p-ERK1/2
(T202/Y204)	0.351898003815217
VHIO244_M1	0	0.897564585515001	25.1349003756155	p-ERK1/2
(T202/Y204)	0.450252088197166
VHIO244_M1	0	-7.64254038535337	32.0092354182943	p-ERK1/2
(T202/Y204)	0.117057951628377
VHIO244_M1	0	-12.8486459557593	29.8321043966835	p-ERK1/2
(T202/Y204)	0.0863712186469363
VHIO244_M1	0	-16.60447186834	10.9969530474975	p-ERK1/2
(T202/Y204)	0.14697408477732
VHIO244_M1	0	-14.5511433027983	26.8657009463052	p-ERK1/2
(T202/Y204)	0.402152076990729
VHIO244_M1	0	-5.97986986033545	32.1848579996198	p-ERK1/2
(T202/Y204)	0.119141003981038
VHIO244_M1	0	-7.04539190735572	11.9800319477587	p-ERK1/2
(T202/Y204)	0.0752780273393547
VHIO244_M1	0	18.8454307999552	0.831655507536193	p-ERK1/2
(T202/Y204)	0.13324489097774
VHIO244_M1	0	-4.56425292535076	20.6745709009498	p-ERK1/2
(T202/Y204)	0.104108451790297
VHIO244_M1	0	-19.1032134489269	23.077389163384	p-ERK1/2
(T202/Y204)	0.0970067549140466
VHIO244_M1	0	-8.17529605853387	24.4592611996821	p-ERK1/2
(T202/Y204)	0.105875981645445
VHIO244_M1	0	-4.66088225831629	-28.8934687795635	p-ERK1/2
(T202/Y204)	0.0948651152990693
VHIO244_M1	0	11.9194581615423	-20.113522890458	p-ERK1/2
(T202/Y204)	0.687601593391545
VHIO244_M1	0	26.5620884587299	-8.88786633944398	p-ERK1/2
(T202/Y204)	0.827912396145814
VHIO244_M1	0	-8.52152657581368	28.5718863266543	p-ERK1/2
(T202/Y204)	0.35511372086174
VHIO244_M1	0	16.5601368374431	-4.96348495855895	p-ERK1/2
(T202/Y204)	0.449690902832214
VHIO244_M1	0	15.6869586267838	-12.7964731013275	p-ERK1/2
(T202/Y204)	0.101813088391416
VHIO244_M1	0	-15.6132587474898	32.5825646851025	p-ERK1/2
(T202/Y204)	0.564780479974129
VHIO244_M1	0	-12.5259380684043	31.0993088656598	p-ERK1/2
(T202/Y204)	0.0944288434697228
VHIO244_M1	0	-0.309592577169709	23.3191648063392	p-ERK1/2
(T202/Y204)	0.295885043821394
VHIO244_M1	0	-9.15757375550593	23.1433403592119	p-ERK1/2
(T202/Y204)	0.082351669586816
VHIO244_M1	0	15.2743013524776	-14.1260816878755	p-ERK1/2
(T202/Y204)	0.0878051376590344
VHIO244_M1	0	-10.6980471766453	16.7166079470502	p-ERK1/2
(T202/Y204)	0.59041705146977
VHIO244_M1	0	9.99723485827459	15.2898991925684	p-ERK1/2
(T202/Y204)	0.228348616656539
VHIO244_M1	0	-7.30120612011028	7.21248132778231	p-ERK1/2
(T202/Y204)	0.137901476915635
VHIO244_M1	0	-15.8441196042522	29.5655195533706	p-ERK1/2
(T202/Y204)	0.0900629407827894
VHIO244_M1	0	-17.9416016083571	27.0965393924288	p-ERK1/2
(T202/Y204)	0.672136184327455
VHIO244_M1	0	7.95372019920141	10.2854249234474	p-ERK1/2
(T202/Y204)	0.131701625342613
VHIO244_M1	0	35.1311863371085	-10.0190513016019	p-ERK1/2
(T202/Y204)	0.0526843669740728
VHIO244_M1	0	-12.4511596624549	31.9769948054398	p-ERK1/2
(T202/Y204)	0.0932530068721337
VHIO244_M1	0	31.401767037773	0.737752821754121	p-ERK1/2
(T202/Y204)	0.145324908101965
VHIO244_M1	0	-10.3293211573845	25.0690595313623	p-ERK1/2
(T202/Y204)	0.107622321317904
VHIO244_M1	0	-20.5911567718379	-0.956316878875605	p-ERK1/2
(T202/Y204)	0.585073231200569
VHIO244_M1	0	-12.9627779993375	34.09974678131	p-ERK1/2
(T202/Y204)	0.106347245808158
VHIO244_M1	0	19.1672299839887	9.51907125996866	p-ERK1/2
(T202/Y204)	0.123345840874439
VHIO244_M1	0	8.33892644544802	4.71760759802639	p-ERK1/2
(T202/Y204)	0.0931290759492591
VHIO244_M1	0	-16.1730168466683	26.6399845653835	p-ERK1/2
(T202/Y204)	0.100396081166165
VHIO244_M1	0	15.3305921454541	-7.15550284218351	p-ERK1/2
(T202/Y204)	0.530184436992137
VHIO244_M1	0	-16.322677231223	26.4774906281679	p-ERK1/2
(T202/Y204)	0.0685578699339634
VHIO244_M1	0	1.74098010412979	28.7559054271251	p-ERK1/2
(T202/Y204)	0.100930209452751
VHIO244_M1	0	-10.9209540387622	13.4622736008599	p-ERK1/2
(T202/Y204)	0.101644405692417
VHIO244_M1	0	-15.5123432814283	12.2610469614163	p-ERK1/2
(T202/Y204)	0.124351793663166
VHIO244_M1	0	-16.5261887493874	25.971669090783	p-ERK1/2
(T202/Y204)	0.710362605630602
VHIO244_M1	0	-13.7108734198809	21.4735941501713	p-ERK1/2
(T202/Y204)	0.117152844728026
VHIO244_M1	0	30.1361951713041	0.00745689592873826	p-ERK1/2
(T202/Y204)	0.119337710349657
VHIO244_M1	0	-4.24169680029766	28.7483193585617	p-ERK1/2
(T202/Y204)	0.092623526693196
VHIO244_M1	0	-13.344778040317	28.3891925199123	p-ERK1/2
(T202/Y204)	0.624636000236568
VHIO244_M1	0	-16.6343353268577	27.1824759232337	p-ERK1/2
(T202/Y204)	0.0918110222505828
VHIO244_M1	0	-6.33691341635497	30.4958202938138	p-ERK1/2
(T202/Y204)	0.0813150118255742
VHIO244_M1	0	-11.1719669779762	18.1973171031789	p-ERK1/2
(T202/Y204)	0.0998075646470366
VHIO244_M1	0	26.645402479853	-13.386375300568	p-ERK1/2
(T202/Y204)	0.149631036785468
VHIO244_M1	0	-9.22993422424655	-3.06506022290596	p-ERK1/2
(T202/Y204)	0.137138693207756
VHIO244_M1	0	8.83177400878103	-11.3861899849753	p-ERK1/2
(T202/Y204)	0.126362543655979
VHIO244_M1	0	5.9779193154279	5.65500987813128	p-ERK1/2
(T202/Y204)	0.0914126085907194
VHIO244_M1	0	-22.2785566634072	10.4670364878111	p-ERK1/2
(T202/Y204)	0.103051413641062
VHIO244_M1	0	9.46856578634016	8.00751593713907	p-ERK1/2
(T202/Y204)	0.105211351996268
VHIO244_M1	0	-21.4203452471002	4.4538754898716	p-ERK1/2
(T202/Y204)	0.131250504316005
VHIO244_M1	0	25.5499975322126	4.55195373823827	p-ERK1/2
(T202/Y204)	0.305081582116917
VHIO244_M1	0	-9.77778656314638	31.0645767619981	p-ERK1/2
(T202/Y204)	0.0946937985660845
VHIO244_M1	0	-8.12200844352135	26.2691036251269	p-ERK1/2
(T202/Y204)	0.0986147137460329
VHIO244_M1	0	13.4583071452856	16.9318625035339	p-ERK1/2
(T202/Y204)	0.0704365273049835
VHIO244_M1	0	38.094520496635	-12.6781872194279	p-ERK1/2
(T202/Y204)	0.103098834274143
VHIO244_M1	0	-17.4893928802679	26.3249739267282	p-ERK1/2
(T202/Y204)	0.0972886984990005
VHIO244_M1	0	-6.57855674870271	-30.1997863003234	p-ERK1/2
(T202/Y204)	0.504898285889315
VHIO244_M1	0	-4.35079889122394	6.03516311871379	p-ERK1/2
(T202/Y204)	0.116037299183359
VHIO244_M1	0	-4.21267630449668	-0.700298213434724	p-ERK1/2
(T202/Y204)	0.107755810990601
VHIO244_M1	0	0.216382418253035	-24.2190393603342	p-ERK1/2
(T202/Y204)	0.121456211130422
VHIO244_M1	0	-12.9508017410631	31.5302900708245	p-ERK1/2
(T202/Y204)	0.0982172249720796
VHIO244_M1	0	-2.92180536105251	9.85644004060623	p-ERK1/2
(T202/Y204)	0.165453845908329
VHIO244_M1	0	21.944358115173	-15.6776882761692	p-ERK1/2
(T202/Y204)	0.0945078757117858
VHIO244_M1	0	-9.43731667727403	29.1255493673705	p-ERK1/2
(T202/Y204)	0.0684340917836146
VHIO244_M1	0	-7.42994772170464	-0.967975287995855	p-ERK1/2
(T202/Y204)	0.101741817970702
VHIO244_M1	0	-15.4256281993248	3.12068186421612	p-ERK1/2
(T202/Y204)	0.0989790474591491
VHIO244_M1	0	25.5558102581548	5.98716443190024	p-ERK1/2
(T202/Y204)	0.556234800842349
VHIO244_M1	0	-14.983936722246	31.8703029337397	p-ERK1/2
(T202/Y204)	0.108699461904093
VHIO244_M1	0	22.8999085828639	8.01328976946121	p-ERK1/2
(T202/Y204)	0.871551977369679
VHIO244_M1	0	17.8360809628325	-6.84195081060245	p-ERK1/2
(T202/Y204)	0.0944061184254917
VHIO244_M1	0	-8.42750453372524	31.118529375367	p-ERK1/2
(T202/Y204)	0.0858797280028978
VHIO244_M1	0	-12.8492732581724	28.1082819620513	p-ERK1/2
(T202/Y204)	0.0712498177338166
VHIO244_M1	0	-13.7717196424714	29.592873925529	p-ERK1/2
(T202/Y204)	0.106433516312682
VHIO244_M1	0	-22.6473539011869	10.9732397431419	p-ERK1/2
(T202/Y204)	0.0980130375385747
VHIO244_M1	0	5.15784425623952	-17.9662828946397	p-ERK1/2
(T202/Y204)	0.133813344591336
VHIO244_M1	0	8.31640424724606	8.67765815316467	p-ERK1/2
(T202/Y204)	0.117008929760648
VHIO244_M1	0	-14.3050695366794	27.379898702831	p-ERK1/2
(T202/Y204)	0.502989057439003
VHIO244_M1	0	9.21008310500188	8.07914816904259	p-ERK1/2
(T202/Y204)	0.0796519055508228
VHIO244_M1	0	20.2498171881938	-0.10029271964787	p-ERK1/2
(T202/Y204)	0.285337913958503
VHIO244_M1	0	-5.70223048587655	29.5190757409614	p-ERK1/2
(T202/Y204)	0.108091632769468
VHIO244_M1	0	-10.325662020753	32.0007823990909	p-ERK1/2
(T202/Y204)	0.102834988667221
VHIO244_M1	0	-1.61986222709271	4.409226498438	p-ERK1/2
(T202/Y204)	0.0992863071779337
VHIO244_M1	0	-8.94484488945834	26.6845881020294	p-ERK1/2
(T202/Y204)	0.304742183463233
VHIO244_M1	0	-12.3348526494096	30.8388656221985	p-ERK1/2
(T202/Y204)	0.0766817445562284
VHIO244_M1	0	23.8475641540458	3.53401539454005	p-ERK1/2
(T202/Y204)	0.577504781027728
VHIO244_M1	0	9.45985272865543	6.46206243404199	p-ERK1/2
(T202/Y204)	0.0773746368834312
VHIO244_M1	0	-10.3174731843284	-3.14046466207604	p-ERK1/2
(T202/Y204)	0.100913829087972
VHIO244_M1	0	-6.55293043011259	25.3762469260253	p-ERK1/2
(T202/Y204)	0.116177350780002
VHIO244_M1	0	12.8471957990942	-7.88291399880029	p-ERK1/2
(T202/Y204)	0.0960304457571797
VHIO244_M1	0	13.709977415434	18.5853138874418	p-ERK1/2
(T202/Y204)	0.579907259102178
VHIO244_M1	0	28.2469435146221	16.1477856995284	p-ERK1/2
(T202/Y204)	0.345799302601643
VHIO244_M1	0	20.2334194207369	15.9198769237782	p-ERK1/2
(T202/Y204)	0.756778929889584
VHIO244_M1	0	-8.03177125659416	30.0218628429884	p-ERK1/2
(T202/Y204)	0.158466192722816
VHIO244_M1	0	-14.2280248193498	32.2912710131974	p-ERK1/2
(T202/Y204)	0.095367302504072
VHIO244_M1	0	19.9391611141727	0.778715266252609	p-ERK1/2
(T202/Y204)	0.113875987890391
VHIO244_M1	0	35.9823337824705	-12.4647089950762	p-ERK1/2
(T202/Y204)	0.0955797944139268
VHIO244_M1	0	-24.1069193735139	-9.54058155515632	p-ERK1/2
(T202/Y204)	0.275785754102433
VHIO244_M1	0	-11.2381451802176	34.4867518114012	p-ERK1/2
(T202/Y204)	0.145033909241505
VHIO244_M1	0	-15.9127965410385	6.40039672516162	p-ERK1/2
(T202/Y204)	0.0894074306130112
VHIO244_M1	0	-10.5815260794064	28.9178617949157	p-ERK1/2
(T202/Y204)	0.0878605266791293
VHIO244_M1	0	36.1081284453881	-13.4059537238046	p-ERK1/2
(T202/Y204)	0.0826195389667398
VHIO244_M1	0	6.78667195746144	16.6102071647046	p-ERK1/2
(T202/Y204)	0.0762482831849531
VHIO244_M1	0	14.1359205406559	4.66505710393183	p-ERK1/2
(T202/Y204)	0.0776350856260801
VHIO244_M1	0	-16.5862818756313	-12.6815936830784	p-ERK1/2
(T202/Y204)	0.0919941941491267
VHIO244_M1	0	-11.8315671286753	30.9715590316186	p-ERK1/2
(T202/Y204)	0.080020747275517
VHIO244_M1	0	16.2432262442781	-6.02600051433826	p-ERK1/2
(T202/Y204)	0.117962422862153
VHIO244_M1	0	-13.3208819661512	31.761093957634	p-ERK1/2
(T202/Y204)	0.100967923780193
VHIO244_M1	0	-9.7059052630855	30.9772235747643	p-ERK1/2
(T202/Y204)	0.0607854846355794
VHIO244_M1	0	-8.04138768164698	29.5171220611996	p-ERK1/2
(T202/Y204)	0.414647967251435
VHIO244_M1	0	15.7346072047913	14.8666706221723	p-ERK1/2
(T202/Y204)	0.540286598612609
VHIO244_M1	0	24.2376672343388	-0.315984419547418	p-ERK1/2
(T202/Y204)	0.796527639507232
VHIO244_M1	0	-3.96151662057355	29.0982610740839	p-ERK1/2
(T202/Y204)	0.0921028506334935
VHIO244_M1	0	-9.86482549729739	27.6161619589674	p-ERK1/2
(T202/Y204)	0.092975053756957
VHIO244_M1	0	-14.1041719591831	29.2642179390387	p-ERK1/2
(T202/Y204)	0.0856508304441463
VHIO244_M1	0	-23.464281512967	11.1549862961997	p-ERK1/2
(T202/Y204)	0.120336979714288
VHIO244_M1	0	21.984663741478	-18.7609918390816	p-ERK1/2
(T202/Y204)	0.779526111802182
VHIO244_M1	0	-7.12017985733608	12.2307048798701	p-ERK1/2
(T202/Y204)	0.109547856691485
VHIO244_M1	0	-14.3911957614248	31.5407061324702	p-ERK1/2
(T202/Y204)	0.106771083148103
VHIO244_M1	0	-9.61983546629522	33.2494039479434	p-ERK1/2
(T202/Y204)	0.12126559870291
VHIO244_M1	0	-6.97090943194578	32.4290929209368	p-ERK1/2
(T202/Y204)	0.0779361466259325
VHIO244_M1	0	14.8531849661785	16.4731631641165	p-ERK1/2
(T202/Y204)	0.0605448419612307
VHIO244_M1	0	-10.6521121619085	29.2694767561014	p-ERK1/2
(T202/Y204)	0.0885345427510449
VHIO244_M1	0	5.96995928228037	-27.8630669881282	p-ERK1/2
(T202/Y204)	0.531850562316871
VHIO244_M1	0	-11.539307574482	34.3181910636149	p-ERK1/2
(T202/Y204)	0.143816504963081
VHIO244_M1	0	31.01511252028	0.142959796941796	p-ERK1/2
(T202/Y204)	0.106294975641628
VHIO244_M1	0	1.65357687597072	30.0504117423511	p-ERK1/2
(T202/Y204)	0.119443907586468
VHIO244_M1	0	-14.9737990454244	31.3091799146808	p-ERK1/2
(T202/Y204)	0.354890197373057
VHIO244_M1	0	-14.8484691650461	21.9908747693354	p-ERK1/2
(T202/Y204)	0.471564452786759
VHIO244_M1	0	-22.2470855237871	15.5865902762734	p-ERK1/2
(T202/Y204)	0.50743665333652
VHIO244_M1	0	-9.70100370757879	9.0354289242932	p-ERK1/2
(T202/Y204)	0.13378744521079
VHIO244_M1	0	17.8983802927041	8.72152784211181	p-ERK1/2
(T202/Y204)	0.119145285537012
VHIO244_M1	0	-10.2064918496315	26.0649151555962	p-ERK1/2
(T202/Y204)	0.321797971905769
VHIO244_M1	0	23.5689513588862	5.39408418471823	p-ERK1/2
(T202/Y204)	0.585167631250667
VHIO244_M1	0	-16.0652311363487	8.82931779259704	p-ERK1/2
(T202/Y204)	0.122539102325143
VHIO244_M1	0	-8.4903870627168	30.865683936811	p-ERK1/2
(T202/Y204)	0.529502441606294
VHIO244_M1	0	-6.71607436375861	26.6732205283285	p-ERK1/2
(T202/Y204)	0.0775608477223509
VHIO244_M1	0	-15.9051679014911	28.6988663994892	p-ERK1/2
(T202/Y204)	0.0972354189237202
VHIO244_M1	0	-22.584348107974	5.58222428294635	p-ERK1/2
(T202/Y204)	0.133959602178553
VHIO244_M1	0	-15.6972186052529	30.541025309667	p-ERK1/2
(T202/Y204)	0.448957116069433
VHIO244_M1	0	17.2636675550856	-14.4416927286968	p-ERK1/2
(T202/Y204)	0.115729038992168
VHIO244_M1	0	-12.599596616437	26.9263819921573	p-ERK1/2
(T202/Y204)	0.125227701339944
VHIO244_M1	0	-9.72356843234408	27.7950984784571	p-ERK1/2
(T202/Y204)	0.0856304467887319
VHIO244_M1	0	-15.5199417194251	29.1553110373961	p-ERK1/2
(T202/Y204)	0.085551722363031
VHIO244_M1	0	-13.2435702063081	31.4444300634146	p-ERK1/2
(T202/Y204)	0.0917557217976567
VHIO244_M1	0	24.8197651843064	-9.03749737764809	p-ERK1/2
(T202/Y204)	0.490227980504622
VHIO244_M1	0	-20.5305592550363	3.56640529697775	p-ERK1/2
(T202/Y204)	0.127521158459209
VHIO244_M1	0	7.93622035965151	20.7553145446661	p-ERK1/2
(T202/Y204)	0.840291645228147
VHIO244_M1	0	-11.5091616756677	23.9314062472682	p-ERK1/2
(T202/Y204)	0.0853331766783806
VHIO244_M1	0	-12.9707027012053	34.1631516419392	p-ERK1/2
(T202/Y204)	0.13104446053806
VHIO244_M1	0	-6.98320117486689	22.0707711219596	p-ERK1/2
(T202/Y204)	0.132368410334068
VHIO244_M1	0	-16.7875897305838	7.738917955755	p-ERK1/2
(T202/Y204)	0.823397311802027
VHIO244_M1	0	-5.14497019578242	21.8892192934393	p-ERK1/2
(T202/Y204)	0.0556079964111972
VHIO244_M1	0	-4.75055906800672	26.8109585747639	p-ERK1/2
(T202/Y204)	0.116420458394727
VHIO244_M1	0	-11.626268041979	32.4484792629872	p-ERK1/2
(T202/Y204)	0.093509312912057
VHIO244_M1	0	-4.23190413831711	4.49025040366211	p-ERK1/2
(T202/Y204)	0.107776881451208
VHIO244_M1	0	-5.09581790298441	27.051251153204	p-ERK1/2
(T202/Y204)	0.0654340627241421
VHIO244_M1	0	16.8568899241887	16.751062812682	p-ERK1/2
(T202/Y204)	0.111316994679074
VHIO244_M1	0	19.4359300324403	-0.399503989160464	p-ERK1/2
(T202/Y204)	0.122650874763003
VHIO244_M1	0	15.4681676675224	18.8627193053133	p-ERK1/2
(T202/Y204)	0.127890805235846
VHIO244_M1	0	-8.03573651598445	24.0297658860425	p-ERK1/2
(T202/Y204)	0.132543200344867
VHIO244_M1	0	-18.7070629794685	-6.51727638114765	p-ERK1/2
(T202/Y204)	0.115430593826501
VHIO244_M1	0	-8.95673852831679	31.8511125458282	p-ERK1/2
(T202/Y204)	0.0942485359065785
VHIO244_M1	0	-3.96974419493622	5.34992360719734	p-ERK1/2
(T202/Y204)	0.126767411630957
VHIO244_M1	0	-8.39443310991617	27.4074908933195	p-ERK1/2
(T202/Y204)	0.101797954262057
VHIO244_M1	0	-5.09782520391519	22.1468119999142	p-ERK1/2
(T202/Y204)	0.0631183008899359
VHIO244_M1	0	-10.1143850466576	13.060224639706	p-ERK1/2
(T202/Y204)	0.083093364325499
VHIO244_M1	0	8.70528607176125	12.9861999853357	p-ERK1/2
(T202/Y204)	0.094878304492891
VHIO244_M1	0	7.40019706524521	-4.78063934738756	p-ERK1/2
(T202/Y204)	0.958478432684256
VHIO244_M1	0	-8.22513402260948	12.6897552884726	p-ERK1/2
(T202/Y204)	0.0877122667281947
VHIO244_M1	0	-1.91483315749762	11.3027969285773	p-ERK1/2
(T202/Y204)	0.313190379719085
VHIO244_M1	0	-19.4294306657742	14.1208460051217	p-ERK1/2
(T202/Y204)	0.0984103958359572
VHIO244_M1	0	-9.12475346937277	26.7999260434104	p-ERK1/2
(T202/Y204)	0.0705255487644956
VHIO244_M1	0	-11.2356013027396	25.9056152873737	p-ERK1/2
(T202/Y204)	0.102940283593588
VHIO244_M1	0	-15.7370586139644	21.1179389045336	p-ERK1/2
(T202/Y204)	0.100129987595324
VHIO244_M1	0	-15.7267388920809	31.7287155276974	p-ERK1/2
(T202/Y204)	0.0850932169083234
VHIO244_M1	0	29.3772951874244	1.77158286653019	p-ERK1/2
(T202/Y204)	0.113415524468615
VHIO244_M1	0	-9.0453599524496	30.8872733686493	p-ERK1/2
(T202/Y204)	0.0773686152401478
VHIO244_M1	0	-0.864328825195035	5.39085893936137	p-ERK1/2
(T202/Y204)	0.099099570147413
VHIO244_M1	0	-11.9129374963493	30.13527991747	p-ERK1/2
(T202/Y204)	0.0799310259188084
VHIO244_M1	0	-9.48054766159593	22.9679191307593	p-ERK1/2
(T202/Y204)	0.0804681112941042
VHIO244_M1	0	-4.61662311560531	23.6002140368106	p-ERK1/2
(T202/Y204)	0.0981027055812139
VHIO244_M1	0	-5.6270768822306	22.4327183345096	p-ERK1/2
(T202/Y204)	0.109871054631337
VHIO244_M1	0	-0.158435310371562	24.9363286875613	p-ERK1/2
(T202/Y204)	0.0868852366809692
VHIO244_M1	0	-9.37062795842054	22.3836647121902	p-ERK1/2
(T202/Y204)	0.118521485866729
VHIO244_M1	0	8.73573239346053	8.57307101485908	p-ERK1/2
(T202/Y204)	0.0959147143689043
VHIO244_M1	0	-13.2416498325922	27.2715237697103	p-ERK1/2
(T202/Y204)	0.0950968135978471
VHIO244_M1	0	20.5281795854467	2.28965720580474	p-ERK1/2
(T202/Y204)	0.104039024593178
VHIO244_M1	0	-14.8973473680614	22.4315114840209	p-ERK1/2
(T202/Y204)	0.100778403054425
VHIO244_M1	0	-12.0075326182436	16.7193744614566	p-ERK1/2
(T202/Y204)	0.127629555826038
VHIO244_M1	0	20.4903379383064	-0.868593466442985	p-ERK1/2
(T202/Y204)	0.112801176545074
VHIO244_M1	0	-10.6660893528283	32.6146818989981	p-ERK1/2
(T202/Y204)	0.643236478206036
VHIO244_M1	0	-11.093965086228	28.5854784665996	p-ERK1/2
(T202/Y204)	0.0562015573834698
VHIO244_M1	0	23.8273352474629	4.30078942696012	p-ERK1/2
(T202/Y204)	0.959256447649285
VHIO244_M1	0	-13.6895700231089	-1.5137972626995	p-ERK1/2
(T202/Y204)	0.0987338344068683
VHIO244_M1	0	6.64848740401289	6.58397981559123	p-ERK1/2
(T202/Y204)	0.108662316772438
VHIO244_M1	0	-21.0175478702033	-0.316452573744052	p-ERK1/2
(T202/Y204)	0.748123041250314
VHIO244_M1	0	4.47696531350866	11.5908776738458	p-ERK1/2
(T202/Y204)	0.0849010813500812
VHIO244_M1	0	-21.9784310852555	1.80899068544788	p-ERK1/2
(T202/Y204)	0.247345269877368
VHIO244_M1	0	21.9994698687219	-18.8066069047453	p-ERK1/2
(T202/Y204)	0.660184328213336
VHIO244_M1	0	-9.37935083089327	31.2203838655725	p-ERK1/2
(T202/Y204)	0.0786656169021396
VHIO244_M1	0	-10.6523452519879	29.6159043952325	p-ERK1/2
(T202/Y204)	0.0809353800436614
VHIO244_M1	0	-4.96830028779823	25.1567695004452	p-ERK1/2
(T202/Y204)	0.10563105947637
VHIO244_M1	0	24.6957218163824	-16.129686678864	p-ERK1/2
(T202/Y204)	0.161525628623302
VHIO244_M1	0	15.8534608304905	14.6003525367997	p-ERK1/2
(T202/Y204)	0.401112441802037
VHIO244_M1	0	-7.05493694366475	29.0512047267255	p-ERK1/2
(T202/Y204)	0.0794012674342703
VHIO244_M1	0	-15.4516611886091	17.4938684362143	p-ERK1/2
(T202/Y204)	0.0799592912379848
VHIO244_M1	0	14.6223702905845	19.8764776135146	p-ERK1/2
(T202/Y204)	0.0996886189972694
VHIO244_M1	0	-11.4442449306608	17.7697396377027	p-ERK1/2
(T202/Y204)	0.107060094830069
VHIO244_M1	0	-7.78022333391447	24.0488755466925	p-ERK1/2
(T202/Y204)	0.106042581092646
VHIO244_M1	0	-15.6058893964464	30.7622687813498	p-ERK1/2
(T202/Y204)	0.57225174080507
VHIO244_M1	0	-12.2279691627156	26.4283664854644	p-ERK1/2
(T202/Y204)	0.0934100581540276
VHIO244_M1	0	-10.7096220732468	16.6323725948628	p-ERK1/2
(T202/Y204)	0.160216148088716
VHIO244_M1	0	-6.47246677353618	8.80475354506156	p-ERK1/2
(T202/Y204)	0.0856994756609792
VHIO244_M1	0	-8.20897131085653	23.5039300717608	p-ERK1/2
(T202/Y204)	0.108046003888796
VHIO244_M1	0	1.51641766514776	31.3511433792767	p-ERK1/2
(T202/Y204)	0.116811319500528
VHIO244_M1	0	-18.2540478723961	14.541835674779	p-ERK1/2
(T202/Y204)	0.0754321377982824
VHIO244_M1	0	-11.5428825719765	34.2399083233	p-ERK1/2
(T202/Y204)	0.126826108005767
VHIO244_M1	0	13.6762969748336	13.1400393751586	p-ERK1/2
(T202/Y204)	0.401217414942162
VHIO244_M1	0	11.9328834943996	-16.7255915627258	p-ERK1/2
(T202/Y204)	0.075819409399865
VHIO244_M1	0	-19.3957063023733	0.226979975385161	p-ERK1/2
(T202/Y204)	0.884023729797581
VHIO244_M1	0	23.1878925306032	-19.2502224099671	p-ERK1/2
(T202/Y204)	0.113791748034508
VHIO244_M1	0	-16.8022552434549	11.1725254407814	p-ERK1/2
(T202/Y204)	0.0862105299888435
VHIO244_M1	0	-10.8529480246208	34.4120908651117	p-ERK1/2
(T202/Y204)	0.124777611277704
VHIO244_M1	0	18.1661273530613	-1.68036404801514	p-ERK1/2
(T202/Y204)	0.120544041836299
VHIO244_M1	0	-9.11739521135071	26.9755563455957	p-ERK1/2
(T202/Y204)	0.106524269618677
VHIO244_M1	0	-8.25322938441129	27.7650938230921	p-ERK1/2
(T202/Y204)	0.0716696489924492
VHIO244_M1	0	1.67144332305755	29.9819998192667	p-ERK1/2
(T202/Y204)	0.25534926308735
VHIO244_M1	0	-19.4049502027505	15.6788095980772	p-ERK1/2
(T202/Y204)	0.103885728423625
VHIO244_M1	0	-13.3972556418901	9.3422352872662	p-ERK1/2
(T202/Y204)	0.108901226152257
VHIO244_M1	0	-17.4638827122257	14.1918647646097	p-ERK1/2
(T202/Y204)	0.35784443084025
VHIO244_M1	0	-14.4580223470816	27.7537324541405	p-ERK1/2
(T202/Y204)	0.0833321245423169
VHIO244_M1	0	6.21373518302306	23.0142043496427	p-ERK1/2
(T202/Y204)	0.541021972179039
VHIO244_M1	0	-10.9861030185357	16.7664184400075	p-ERK1/2
(T202/Y204)	0.135963121858603
VHIO244_M1	0	1.30116850223419	0.34101403679962	p-ERK1/2
(T202/Y204)	0.140145392390552
VHIO244_M1	0	-3.28013916009669	18.4665333225434	p-ERK1/2
(T202/Y204)	0.111261324546433
VHIO244_M1	0	-11.4803268231657	13.5496594112582	p-ERK1/2
(T202/Y204)	0.11142642283933
VHIO244_M1	0	-13.478876892738	28.9993755418698	p-ERK1/2
(T202/Y204)	0.0841399114054848
VHIO244_M1	0	-11.0877620096483	20.8596715223164	p-ERK1/2
(T202/Y204)	0.417677565724124
VHIO244_M1	0	-8.41259739659588	16.1643333665792	p-ERK1/2
(T202/Y204)	0.455528867965309
VHIO244_M1	0	-10.4565277078398	34.6006576823163	p-ERK1/2
(T202/Y204)	0.103916720089445
VHIO244_M1	0	-11.8094788994566	32.1081065563093	p-ERK1/2
(T202/Y204)	0.111693816895413
VHIO244_M1	0	-17.9823990908529	26.913543905679	p-ERK1/2
(T202/Y204)	0.488806195805197
VHIO244_M1	0	-24.5511785472892	1.50004212822135	p-ERK1/2
(T202/Y204)	0.654751901454402
VHIO244_M1	0	-13.8432707828054	7.32829510651037	p-ERK1/2
(T202/Y204)	0.150388970034596
VHIO244_M1	0	-9.15044753024772	30.6003641599841	p-ERK1/2
(T202/Y204)	0.0880864898724328
VHIO244_M1	0	-7.67308385960924	31.785222839528	p-ERK1/2
(T202/Y204)	0.0905458996159755
VHIO244_M1	0	-6.27652430594951	21.934334489488	p-ERK1/2
(T202/Y204)	0.0511345963310431
VHIO244_M1	0	18.4128925639985	2.36903431547125	p-ERK1/2
(T202/Y204)	0.110331667169819
VHIO244_M1	0	15.6609651953397	15.4275863322674	p-ERK1/2
(T202/Y204)	0.087819454974335
VHIO244_M1	0	-12.5827755977666	6.38738455749641	p-ERK1/2
(T202/Y204)	0.0970436303728931
VHIO244_M1	0	-9.72404152991903	24.9389050472467	p-ERK1/2
(T202/Y204)	0.110049989512709
VHIO244_M1	0	36.3016253447773	-9.79207589271452	p-ERK1/2
(T202/Y204)	0.126034631048468
VHIO244_M1	0	-5.56594169152057	14.5221952533044	p-ERK1/2
(T202/Y204)	0.65860624253088
VHIO244_M1	0	-2.09205621607564	26.4173968304836	p-ERK1/2
(T202/Y204)	0.0552903298552758
VHIO244_M1	0	-10.848403422114	30.4957321171851	p-ERK1/2
(T202/Y204)	0.0979012517577294
VHIO244_M1	0	38.3000908321221	-9.98672186469305	p-ERK1/2
(T202/Y204)	0.0883788740064809
VHIO244_M1	0	-16.0702394533734	29.4326414258492	p-ERK1/2
(T202/Y204)	0.0760419586726455
VHIO244_M1	0	15.1344699162313	-1.42153366701864	p-ERK1/2
(T202/Y204)	0.205854883163172
VHIO244_M1	0	1.44305894581725	31.4933756758142	p-ERK1/2
(T202/Y204)	0.125107494841565
VHIO244_M1	0	-12.7291497493588	10.7806461583939	p-ERK1/2
(T202/Y204)	0.113779554881264
VHIO244_M1	0	-11.3458759983659	35.1829220984052	p-ERK1/2
(T202/Y204)	0.119524639234885
VHIO244_M1	0	18.2771472513505	1.51805163906995	p-ERK1/2
(T202/Y204)	0.619622859102724
VHIO244_M1	0	37.3230501898806	-12.4165496888733	p-ERK1/2
(T202/Y204)	0.0421836575609172
VHIO244_M1	0	5.11653090763446	-31.4510863786743	p-ERK1/2
(T202/Y204)	0.136045409384259
VHIO244_M1	0	-13.8101425561031	31.2505980702953	p-ERK1/2
(T202/Y204)	0.0835074342368096
VHIO244_M1	0	24.2375511112145	-0.168538988116873	p-ERK1/2
(T202/Y204)	0.613109006576798
VHIO244_M1	0	-13.5283010561457	27.7355677881299	p-ERK1/2
(T202/Y204)	0.100394054041914
VHIO244_M1	0	-11.9608522772817	30.721011496193	p-ERK1/2
(T202/Y204)	0.0744907287991117
VHIO244_M1	0	-12.1608373200225	27.0689516042339	p-ERK1/2
(T202/Y204)	0.114801157357663
VHIO244_M1	0	-13.2354303695562	10.6851135414587	p-ERK1/2
(T202/Y204)	0.107581704140722
VHIO244_M1	0	1.64954543941371	13.3244259749489	p-ERK1/2
(T202/Y204)	0.0797026444866542
VHIO244_M1	0	-7.52987740929271	2.82149336052434	p-ERK1/2
(T202/Y204)	0.151790436904364
VHIO244_M1	0	10.2176163850186	11.8513212405512	p-ERK1/2
(T202/Y204)	0.101780488231972
VHIO244_M1	0	-18.7745931589161	15.0390277489686	p-ERK1/2
(T202/Y204)	0.110045926916313
VHIO244_M1	0	-10.4881279411252	27.7399570778112	p-ERK1/2
(T202/Y204)	0.0893051325445913
VHIO244_M1	0	-6.97809277576316	18.5546582496997	p-ERK1/2
(T202/Y204)	0.0728962670660858
VHIO244_M1	0	-12.8984127897227	34.6951728129565	p-ERK1/2
(T202/Y204)	0.0883901476406369
VHIO244_M1	0	-8.30444378598619	31.9423234240611	p-ERK1/2
(T202/Y204)	0.110107467693487
VHIO244_M1	0	-27.9228924509131	-2.19548578369924	p-ERK1/2
(T202/Y204)	0.146867533668927
VHIO244_M1	0	25.6440193838833	-9.95397539738919	p-ERK1/2
(T202/Y204)	0.967969154259301
VHIO244_M1	0	-11.2611042847405	26.1650836546733	p-ERK1/2
(T202/Y204)	0.0936249918384082
VHIO244_M1	0	-5.99347110970212	29.8314307566448	p-ERK1/2
(T202/Y204)	0.096459264261471
VHIO244_M1	0	28.7095587610448	-0.0829669515014044	p-ERK1/2
(T202/Y204)	0.255604572492963
VHIO244_M1	0	-8.78580518460558	12.9142934861626	p-ERK1/2
(T202/Y204)	0.114879612411543
VHIO244_M1	0	-14.3824979819982	31.8453776639437	p-ERK1/2
(T202/Y204)	0.0979147563021274
VHIO244_M1	0	-16.0544335940685	28.1273965348133	p-ERK1/2
(T202/Y204)	0.102250415802326
VHIO244_M1	0	-21.656091335441	17.2425772776304	p-ERK1/2
(T202/Y204)	0.132598361380392
VHIO244_M1	0	28.6416819099025	1.72236257664544	p-ERK1/2
(T202/Y204)	0.375165039456986
VHIO244_M1	0	27.4435436288627	5.46099252241696	p-ERK1/2
(T202/Y204)	0.115773280737093
VHIO244_M1	0	-13.388906750612	29.64584090071	p-ERK1/2
(T202/Y204)	0.0976969724304527
VHIO244_M1	0	6.35896364627621	20.701432629661	p-ERK1/2
(T202/Y204)	0.408795737429789
VHIO244_M1	0	-13.6382100529301	7.41282430164415	p-ERK1/2
(T202/Y204)	0.113072939843154
VHIO244_M1	0	-12.9005127608036	31.1280308415703	p-ERK1/2
(T202/Y204)	0.0786165015403806
VHIO244_M1	0	-14.4831187081073	8.69936094229975	p-ERK1/2
(T202/Y204)	0.149114476804346
VHIO244_M1	0	11.8459595717601	-20.8340761862982	p-ERK1/2
(T202/Y204)	0.58870333416605
VHIO244_M1	0	-10.7868476068064	27.171310649861	p-ERK1/2
(T202/Y204)	0.0704285244963543
VHIO244_M1	0	-8.75834185257141	26.1309702236362	p-ERK1/2
(T202/Y204)	0.487081075451545
VHIO244_M1	0	-25.6387523551709	8.57739503488605	p-ERK1/2
(T202/Y204)	0.119125699618008
VHIO244_M1	0	25.4614460786373	-13.0501822101302	p-ERK1/2
(T202/Y204)	0.152292096748542
VHIO244_M1	0	-10.952200027397	31.0112689519765	p-ERK1/2
(T202/Y204)	0.0894753369502582
VHIO244_M1	0	-5.68394646029652	24.415078146166	p-ERK1/2
(T202/Y204)	0.0641817083455081
VHIO244_M1	0	16.4483468352673	15.3204088820689	p-ERK1/2
(T202/Y204)	0.309793634740478
VHIO244_M1	0	-18.8523592749947	13.30660045215	p-ERK1/2
(T202/Y204)	0.0632030570254221
VHIO244_M1	0	5.45707556882655	4.05152039528526	p-ERK1/2
(T202/Y204)	0.102494939344016
VHIO244_M1	0	-13.8605312279988	11.0757104313717	p-ERK1/2
(T202/Y204)	0.116054994831716
VHIO244_M1	0	-1.76905265762335	27.1741895205095	p-ERK1/2
(T202/Y204)	0.0961665624288674
VHIO244_M1	0	13.9326700136894	16.8922957218011	p-ERK1/2
(T202/Y204)	0.0743952411944937
VHIO244_M1	0	-7.76995893231901	26.6858015043716	p-ERK1/2
(T202/Y204)	0.140980451830269
VHIO244_M1	0	-7.95757585114081	32.616236376876	p-ERK1/2
(T202/Y204)	0.0824405599128474
VHIO244_M1	0	-13.0408555121628	34.0986990544004	p-ERK1/2
(T202/Y204)	0.103067765132863
VHIO244_M1	0	-10.225010570262	27.3416639007045	p-ERK1/2
(T202/Y204)	0.0796761013412736
VHIO244_M1	0	-14.6529650863005	27.5724887929903	p-ERK1/2
(T202/Y204)	0.0845837951591409
VHIO244_M1	0	25.0595274624174	-10.8847687502993	p-ERK1/2
(T202/Y204)	0.592301711697684
VHIO244_M1	0	-7.94265294403565	27.779046252465	p-ERK1/2
(T202/Y204)	0.0796954884625667
VHIO244_M1	0	16.3000299493666	-11.9593372644926	p-ERK1/2
(T202/Y204)	0.492241215182463
VHIO244_M1	0	-0.489421063246442	7.43830750818854	p-ERK1/2
(T202/Y204)	0.13097924819428
VHIO244_M1	0	14.1636414643125	-2.89494886505316	p-ERK1/2
(T202/Y204)	0.841626286429439
VHIO244_M1	0	-16.4536732376962	12.6866633180133	p-ERK1/2
(T202/Y204)	0.387936551278455
VHIO244_M1	0	-16.4988633059316	11.2091440127908	p-ERK1/2
(T202/Y204)	0.0976039083846745
VHIO244_M1	0	-14.9680319100681	1.38326259845191	p-ERK1/2
(T202/Y204)	0.294500226218297
VHIO244_M1	0	-10.6184475003568	21.8347137038939	p-ERK1/2
(T202/Y204)	0.0989094532680555
VHIO244_M1	0	-12.4419470774141	23.5633193234004	p-ERK1/2
(T202/Y204)	0.549786418866361
VHIO244_M1	0	-2.51434151764638	19.1641779784987	p-ERK1/2
(T202/Y204)	0.261413146003319
VHIO244_M1	0	-4.63335678909369	25.4767399645073	p-ERK1/2
(T202/Y204)	0.0840441528656456
VHIO244_M1	0	-10.8997022575338	29.9126174099843	p-ERK1/2
(T202/Y204)	0.0934812834049121
VHIO244_M1	0	30.3453577986416	1.39547601839965	p-ERK1/2
(T202/Y204)	0.104716674305005
VHIO244_M1	0	-12.6858998270048	25.9082027390768	p-ERK1/2
(T202/Y204)	0.0630126188383389
VHIO244_M1	0	-8.06816732427868	26.4566081861148	p-ERK1/2
(T202/Y204)	0.0685225467766244
VHIO244_M1	0	-3.10627950245956	27.1996238495853	p-ERK1/2
(T202/Y204)	0.10414067114099
VHIO244_M1	0	22.4754091267216	-12.5929964751369	p-ERK1/2
(T202/Y204)	0.451986099966138
VHIO244_M1	0	-9.39943946496555	29.499371330311	p-ERK1/2
(T202/Y204)	0.0784598327999398
VHIO244_M1	0	17.1760893298531	-2.93888487575128	p-ERK1/2
(T202/Y204)	0.134796798799205
VHIO244_M1	0	-10.5645758517282	31.6687443515823	p-ERK1/2
(T202/Y204)	0.178570189417275
VHIO244_M1	0	25.8376956646371	2.00342303526681	p-ERK1/2
(T202/Y204)	0.728271627521609
VHIO244_M1	0	15.5484217166708	-10.3377282843505	p-ERK1/2
(T202/Y204)	0.513361498293741
VHIO244_M1	0	-7.15290899724674	27.7805447039277	p-ERK1/2
(T202/Y204)	0.0832059024307569
VHIO244_M1	0	-7.34350034460525	32.1314952731779	p-ERK1/2
(T202/Y204)	0.114856735867889
VHIO244_M1	0	1.3915270999456	32.7241938850111	p-ERK1/2
(T202/Y204)	0.0879522518083089
VHIO244_M1	0	-3.24538643776907	20.7384940513695	p-ERK1/2
(T202/Y204)	0.544701551412097
VHIO244_M1	0	-9.22691481126279	27.7922569226131	p-ERK1/2
(T202/Y204)	0.086737474827551
VHIO244_M1	0	-20.9255950606729	2.78145781988839	p-ERK1/2
(T202/Y204)	0.131667088615873
VHIO244_M1	0	-14.6886326804175	31.6924990588588	p-ERK1/2
(T202/Y204)	0.0984528810173917
VHIO244_M1	0	-16.1952874731769	15.1316082773344	p-ERK1/2
(T202/Y204)	0.11259198905205
VHIO244_M1	0	-10.0450336405014	22.1403575791072	p-ERK1/2
(T202/Y204)	0.111909875786084
VHIO244_M1	0	-3.51370634543614	23.8680829370881	p-ERK1/2
(T202/Y204)	0.104047740451737
VHIO244_M1	0	17.7035622140577	-6.92980660529448	p-ERK1/2
(T202/Y204)	0.110134274220614
VHIO244_M1	0	11.4134754628157	7.15268192006524	p-ERK1/2
(T202/Y204)	0.111915197325244
VHIO244_M1	0	-3.91075599912392	23.885290710758	p-ERK1/2
(T202/Y204)	0.0761360379327218
VHIO244_M1	0	-9.14719476011395	30.4473261005226	p-ERK1/2
(T202/Y204)	0.0774438579302538
VHIO244_M1	0	6.05906049553227	12.0356026845517	p-ERK1/2
(T202/Y204)	0.10638793024131
VHIO244_M1	0	14.3224115876515	-20.9069780064019	p-ERK1/2
(T202/Y204)	0.121400256885503
VHIO244_M1	0	-6.8463518104437	19.9368626914833	p-ERK1/2
(T202/Y204)	0.446817915552582
VHIO244_M1	0	13.0545540384561	13.617710968618	p-ERK1/2
(T202/Y204)	0.567110214256256
VHIO244_M1	0	13.8100689003605	18.6117449211405	p-ERK1/2
(T202/Y204)	0.590243470151495
VHIO244_M1	0	-18.3604351350221	13.4338325269759	p-ERK1/2
(T202/Y204)	0.0981708226114894
VHIO244_M1	0	-10.2785810511328	16.6155332089403	p-ERK1/2
(T202/Y204)	0.305484042895342
VHIO244_M1	0	-12.1178149190456	25.4065438038078	p-ERK1/2
(T202/Y204)	0.12757749916865
VHIO244_M1	0	-10.2755358042086	13.6348070302699	p-ERK1/2
(T202/Y204)	0.137760397145197
VHIO244_M1	0	-17.6016007151763	16.8604270008372	p-ERK1/2
(T202/Y204)	0.0916017579484355
VHIO244_M1	0	9.54451324121259	15.3931941221651	p-ERK1/2
(T202/Y204)	0.105006419252069
VHIO244_M1	0	-22.3418072251815	10.3311372828939	p-ERK1/2
(T202/Y204)	0.114970142044715
VHIO244_M1	0	-18.0086196256285	10.9804126951819	p-ERK1/2
(T202/Y204)	0.0992785532495272
VHIO244_M1	0	11.5952598194326	11.9380611736837	p-ERK1/2
(T202/Y204)	0.432388134357855
VHIO244_M1	0	-11.8383077627044	30.8521606905211	p-ERK1/2
(T202/Y204)	0.0942007367754717
VHIO244_M1	0	13.8697798646867	18.4308880329401	p-ERK1/2
(T202/Y204)	0.092434112912332
VHIO244_M1	0	0.590586712527986	10.3033380385616	p-ERK1/2
(T202/Y204)	0.42834145798162
VHIO244_M1	0	-16.6383635852824	25.3561525098715	p-ERK1/2
(T202/Y204)	0.115139933744748
VHIO244_M1	0	-9.66280515549099	22.2525933444191	p-ERK1/2
(T202/Y204)	0.100594496032472
VHIO244_M1	0	-5.6204651225981	29.887445831882	p-ERK1/2
(T202/Y204)	0.0796896536356376
VHIO244_M1	0	-8.96282122851575	28.4281584989081	p-ERK1/2
(T202/Y204)	0.800837540960479
VHIO244_M1	0	-7.66176492843451	12.9400550329425	p-ERK1/2
(T202/Y204)	0.397626614786551
VHIO244_M1	0	-10.3312070225236	31.6181898329986	p-ERK1/2
(T202/Y204)	0.0801430590020715
VHIO244_M1	0	15.9320737579113	-6.55349379653273	p-ERK1/2
(T202/Y204)	0.0905918021141303
VHIO244_M1	0	17.8596641161939	16.3599506197491	p-ERK1/2
(T202/Y204)	0.109519815742823
VHIO244_M1	0	-19.9138254870464	-2.84724693118224	p-ERK1/2
(T202/Y204)	0.102692809806272
VHIO244_M1	0	-13.2660676634954	26.4061943687746	p-ERK1/2
(T202/Y204)	0.0894388246598726
VHIO244_M1	0	23.4958778086931	-12.0514126123458	p-ERK1/2
(T202/Y204)	0.117229792661634
VHIO244_M1	0	14.5037244482488	17.1837633645083	p-ERK1/2
(T202/Y204)	0.21217164494139
VHIO244_M1	0	-15.7617153231265	25.2260172477293	p-ERK1/2
(T202/Y204)	0.599894138954952
VHIO244_M1	0	-14.5473623913603	2.04890157803443	p-ERK1/2
(T202/Y204)	0.0849360510517744
VHIO244_M1	0	-7.87570396982277	22.144892245342	p-ERK1/2
(T202/Y204)	0.105406388981595
VHIO244_M1	0	-20.3208600479456	4.61408265138912	p-ERK1/2
(T202/Y204)	0.09933394772992
VHIO244_M1	0	-14.5769557812185	25.7046893602239	p-ERK1/2
(T202/Y204)	0.0900747618147787
VHIO244_M1	0	20.4284044270799	6.93123015633944	p-ERK1/2
(T202/Y204)	0.639742031457556
VHIO244_M1	0	25.9042611164116	4.12559916413217	p-ERK1/2
(T202/Y204)	0.740360006397374
VHIO244_M1	0	-17.4057269758198	11.3131078708039	p-ERK1/2
(T202/Y204)	0.13208983740889
VHIO244_M1	0	-13.3719790864336	29.4002106346069	p-ERK1/2
(T202/Y204)	0.27501294396199
VHIO244_M1	0	-9.25337277245593	26.0144589330645	p-ERK1/2
(T202/Y204)	0.0761412515267114
VHIO244_M1	0	-17.1383468741605	28.8888222090654	p-ERK1/2
(T202/Y204)	0.11019234763074
VHIO244_M1	0	21.3410098793416	-11.8776729877129	p-ERK1/2
(T202/Y204)	0.141046650430333
VHIO244_M1	0	-19.4799317513177	14.3841853033642	p-ERK1/2
(T202/Y204)	0.103963411933273
VHIO244_M1	0	-13.3278317676092	28.6715000230733	p-ERK1/2
(T202/Y204)	0.343637323259192
VHIO244_M1	0	-11.2986507319311	32.0282657716482	p-ERK1/2
(T202/Y204)	0.0832163566735937
VHIO244_M1	0	-23.5797218246071	6.71113759117185	p-ERK1/2
(T202/Y204)	0.117162717161615
VHIO244_M1	0	-2.99542202592153	24.6574065413319	p-ERK1/2
(T202/Y204)	0.110825360017684
VHIO244_M1	0	-12.6905229497193	26.8930914126928	p-ERK1/2
(T202/Y204)	0.0761060746383746
VHIO244_M1	0	-13.490025421874	30.5471327649753	p-ERK1/2
(T202/Y204)	0.0786889010961662
VHIO244_M1	0	-3.57531019919302	29.7442637983677	p-ERK1/2
(T202/Y204)	0.674372076353902
VHIO244_M1	0	-9.2137060292853	32.277198720569	p-ERK1/2
(T202/Y204)	0.0982671815391
VHIO244_M1	0	-2.02602715723167	24.7280451333265	p-ERK1/2
(T202/Y204)	0.107958105975251
VHIO244_M1	0	-10.9921767148391	28.7284943915182	p-ERK1/2
(T202/Y204)	0.0916561845138179
VHIO244_M1	0	16.0631443719188	16.6200609069187	p-ERK1/2
(T202/Y204)	0.10709467610215
VHIO244_M1	0	-10.4746995758343	16.2212747610719	p-ERK1/2
(T202/Y204)	0.121173334515265
VHIO244_M1	0	-6.1315540974329	28.9748090321261	p-ERK1/2
(T202/Y204)	0.0790948433355926
VHIO244_M1	0	15.7343909042492	-8.17967563770412	p-ERK1/2
(T202/Y204)	0.611685391272476
VHIO244_M1	0	-17.2933527080238	6.06483890826265	p-ERK1/2
(T202/Y204)	0.0956311226384151
VHIO244_M1	0	-14.1850994829399	9.77032749905292	p-ERK1/2
(T202/Y204)	0.491644130978598
VHIO244_M1	0	-6.78061629308337	28.0905733724896	p-ERK1/2
(T202/Y204)	0.0709153856229402
VHIO244_M1	0	14.0094834940014	18.7374585719168	p-ERK1/2
(T202/Y204)	0.0846548681928607
VHIO244_M1	0	-12.7545421250254	28.9516372719914	p-ERK1/2
(T202/Y204)	0.0896026969926649
VHIO244_M1	0	21.1227495724865	-3.53119556076434	p-ERK1/2
(T202/Y204)	0.0672545327098391
VHIO244_M1	0	2.09556916456283	10.3361369281397	p-ERK1/2
(T202/Y204)	0.0862938950461005
VHIO244_M1	0	-5.48341714450661	23.5083886508531	p-ERK1/2
(T202/Y204)	0.0665224212481732
VHIO244_M1	0	21.6266635006789	-1.33942853544813	p-ERK1/2
(T202/Y204)	0.31925775628796
VHIO244_M1	0	16.6397817522281	14.7575130228345	p-ERK1/2
(T202/Y204)	0.115543707883639
VHIO244_M1	0	-5.2606893498985	28.3801259865807	p-ERK1/2
(T202/Y204)	0.0973449915405822
VHIO244_M1	0	-4.19104208028418	24.443637817621	p-ERK1/2
(T202/Y204)	0.106801035295111
VHIO244_M1	0	-15.1664650236829	7.56198357371264	p-ERK1/2
(T202/Y204)	0.12076284460863
VHIO244_M1	0	-15.253007864765	29.2782637844932	p-ERK1/2
(T202/Y204)	0.106595601198022
VHIO244_M1	0	-10.8745132165354	22.1498865425684	p-ERK1/2
(T202/Y204)	0.0837366467563367
VHIO244_M1	0	-8.01960024612715	27.4085317214346	p-ERK1/2
(T202/Y204)	0.0816253791612939
VHIO244_M1	0	-9.43297261517528	27.4159133855388	p-ERK1/2
(T202/Y204)	0.0897223231838863
VHIO244_M1	0	-14.2266192866937	9.74964563255507	p-ERK1/2
(T202/Y204)	0.107849732881497
VHIO244_M1	0	14.1642458686636	-6.30624798334695	p-ERK1/2
(T202/Y204)	0.123535537941303
VHIO244_M1	0	24.5440885371684	-17.1462348715923	p-ERK1/2
(T202/Y204)	0.152228260701654
VHIO244_M1	0	22.9859356781296	3.45684380462124	p-ERK1/2
(T202/Y204)	0.578157008231728
VHIO244_M1	0	13.1701392126947	5.66147578235378	p-ERK1/2
(T202/Y204)	0.108896424991517
VHIO244_M1	0	-14.3839770738889	7.85990638242992	p-ERK1/2
(T202/Y204)	0.0983416022017124
VHIO244_M1	0	-11.9112797593328	16.3077932138378	p-ERK1/2
(T202/Y204)	0.106947203278525
VHIO244_M1	0	-22.1352324925537	9.61767233887929	p-ERK1/2
(T202/Y204)	0.635642363075757
VHIO244_M1	0	-7.6001971674317	12.6185563420807	p-ERK1/2
(T202/Y204)	0.109299206320916
VHIO244_M1	0	-11.5426426311785	27.1822896403809	p-ERK1/2
(T202/Y204)	0.0697351573522116
VHIO244_M1	0	22.3043216314326	-11.2313317512405	p-ERK1/2
(T202/Y204)	0.381059513423696
VHIO244_M1	0	-10.4927168773445	28.608766501283	p-ERK1/2
(T202/Y204)	0.0870361579359193
VHIO244_M1	0	-13.6000470238814	11.5135211113582	p-ERK1/2
(T202/Y204)	0.111967792885856
VHIO244_M1	0	25.7925938100299	-20.174437741094	p-ERK1/2
(T202/Y204)	0.505680015517463
VHIO244_M1	0	17.3527402207068	-1.4469017485788	p-ERK1/2
(T202/Y204)	0.162531185511982
VHIO244_M1	0	1.99486828312652	29.8317084856756	p-ERK1/2
(T202/Y204)	0.0832032440902862
VHIO244_M1	0	-21.7681625441151	5.78218777630276	p-ERK1/2
(T202/Y204)	0.132043177576518
VHIO244_M1	0	-15.5225013097628	29.5930609933559	p-ERK1/2
(T202/Y204)	0.347003631096812
VHIO244_M1	0	-7.65120643171357	29.5320927141223	p-ERK1/2
(T202/Y204)	0.0843500183628337
VHIO244_M1	0	23.3492901841897	0.719028644647215	p-ERK1/2
(T202/Y204)	0.637484362141042
VHIO244_M1	0	-11.0814090111428	-1.28738710665361	p-ERK1/2
(T202/Y204)	0.129705546032901
VHIO244_M1	0	-17.4107934233028	26.5686126941792	p-ERK1/2
(T202/Y204)	0.100852528414269
VHIO244_M1	0	-19.0619117882959	9.19027264116458	p-ERK1/2
(T202/Y204)	0.0968685416426211
VHIO244_M1	0	11.3660048594079	-4.07159128525361	p-ERK1/2
(T202/Y204)	0.095120754034892
VHIO244_M1	0	25.3675575995747	-11.7338516779337	p-ERK1/2
(T202/Y204)	0.130639129458604
VHIO244_M1	0	-32.4428697275271	-4.09499968931391	p-ERK1/2
(T202/Y204)	0.10339008364182
VHIO244_M1	0	13.6602499894458	12.3723213831629	p-ERK1/2
(T202/Y204)	0.0634771052582
VHIO244_M1	0	-17.548491459026	28.4933229152513	p-ERK1/2
(T202/Y204)	0.114142721229243
VHIO244_M1	0	-4.50445958083866	22.1797184143725	p-ERK1/2
(T202/Y204)	0.291382236984214
VHIO244_M1	0	-9.54545685106463	31.2062812176743	p-ERK1/2
(T202/Y204)	0.0822629637224138
VHIO244_M1	0	-11.2599518505971	30.9045755586929	p-ERK1/2
(T202/Y204)	0.0828172703465916
VHIO244_M1	0	14.9702265208173	18.7129613056227	p-ERK1/2
(T202/Y204)	0.133890078878928
VHIO244_M1	0	-7.44518089263695	29.0485915600238	p-ERK1/2
(T202/Y204)	0.380773157562361
VHIO244_M1	0	-7.50585498154259	22.2109319074919	p-ERK1/2
(T202/Y204)	0.0846769111340616
VHIO244_M1	0	-14.39679651622	3.64140873298017	p-ERK1/2
(T202/Y204)	0.0865670243467475
VHIO244_M1	0	-21.0317509308418	6.05854956309441	p-ERK1/2
(T202/Y204)	0.150897033450127
VHIO244_M1	0	24.7851872321557	-16.2786683389176	p-ERK1/2
(T202/Y204)	0.115812726218917
VHIO244_M1	0	-10.8573728428268	23.252267841823	p-ERK1/2
(T202/Y204)	0.124783029134063
VHIO244_M1	0	22.1644619462244	-18.7254386438094	p-ERK1/2
(T202/Y204)	0.140661781428162
VHIO244_M1	0	14.7253195650787	-4.55624102769067	p-ERK1/2
(T202/Y204)	0.10842376514804
VHIO244_M1	0	-0.842379829600469	4.8131745652006	p-ERK1/2
(T202/Y204)	0.101094480246271
VHIO244_M1	0	-7.74401530323913	32.2707044229404	p-ERK1/2
(T202/Y204)	0.924047142029203
VHIO244_M1	0	-10.9202034002835	13.8976112738019	p-ERK1/2
(T202/Y204)	0.360612051686959
VHIO244_M1	0	14.9806195817471	12.8113335313148	p-ERK1/2
(T202/Y204)	0.075691813363733
VHIO244_M1	0	7.32777542046755	-29.3404007162994	p-ERK1/2
(T202/Y204)	0.117203380011843
VHIO244_M1	0	-10.5295028570857	31.5274900889285	p-ERK1/2
(T202/Y204)	0.0838553147940717
VHIO244_M1	0	23.8012600782791	3.81555529755285	p-ERK1/2
(T202/Y204)	0.630868317250365
VHIO244_M1	0	-27.4815710000512	-4.00579081280492	p-ERK1/2
(T202/Y204)	0.139623321617479
VHIO244_M1	0	-17.3671772175478	29.3730667749392	p-ERK1/2
(T202/Y204)	0.11018722183381
VHIO244_M1	0	-2.3918170628453	28.2892120954251	p-ERK1/2
(T202/Y204)	0.10202508406576
VHIO244_M1	0	-18.8470960798461	24.1756556777055	p-ERK1/2
(T202/Y204)	0.0995396225167524
VHIO244_M1	0	-2.18229666994227	18.4209838348774	p-ERK1/2
(T202/Y204)	0.11519562980784
VHIO244_M1	0	-14.72683619846	4.09246758562499	p-ERK1/2
(T202/Y204)	0.103690741696216
VHIO244_M1	0	-10.578572629892	22.1714082668233	p-ERK1/2
(T202/Y204)	0.0911821353658754
VHIO244_M1	0	1.57827455162559	31.9826298239924	p-ERK1/2
(T202/Y204)	0.115984286007511
VHIO244_M1	0	-9.26518106937601	24.8034068603187	p-ERK1/2
(T202/Y204)	0.23439083283657
VHIO244_M1	0	-9.68903310748525	31.5425991174954	p-ERK1/2
(T202/Y204)	0.100033121537426
VHIO244_M1	0	24.8475862994883	3.78251810065563	p-ERK1/2
(T202/Y204)	0.685309536992257
VHIO244_M1	0	-2.2794671687199	-15.3766266078512	p-ERK1/2
(T202/Y204)	0.135886871833114
VHIO244_M1	0	1.56521490101492	31.7500455971606	p-ERK1/2
(T202/Y204)	0.108023414098
VHIO244_M1	0	36.9943062659333	-10.3748350263458	p-ERK1/2
(T202/Y204)	0.184184265657629
VHIO244_M1	0	2.10236530185902	29.6376100107779	p-ERK1/2
(T202/Y204)	0.162106020285199
VHIO244_M1	0	-14.1497886369551	29.1842483688791	p-ERK1/2
(T202/Y204)	0.0900773714071463
VHIO244_M1	0	24.2529162466687	-18.8110020685074	p-ERK1/2
(T202/Y204)	0.117949308017923
VHIO244_M1	0	-5.3871660563462	20.7248343539717	p-ERK1/2
(T202/Y204)	0.0773049237846817
VHIO244_M1	0	-16.5494782906561	10.3082139332892	p-ERK1/2
(T202/Y204)	0.10018232449562
VHIO244_M1	0	-15.784203597026	26.7089348776689	p-ERK1/2
(T202/Y204)	0.105202803287054
VHIO244_M1	0	-7.45990397009392	26.3201282087238	p-ERK1/2
(T202/Y204)	0.0649889314051939
VHIO244_M1	0	13.8978213811918	18.8150317062684	p-ERK1/2
(T202/Y204)	0.10026892516854
VHIO244_M1	0	1.04668151160006	9.12715483058051	p-ERK1/2
(T202/Y204)	0.500236436145643
VHIO244_M1	0	-9.94405509099933	26.895855077369	p-ERK1/2
(T202/Y204)	0.435631619057432
VHIO244_M1	0	-15.9740080164133	28.9704972404648	p-ERK1/2
(T202/Y204)	0.103206652647505
VHIO244_M1	0	9.14529078727151	9.68142077174599	p-ERK1/2
(T202/Y204)	0.109992842402225
VHIO244_M1	0	-19.5176947491565	15.5134064616644	p-ERK1/2
(T202/Y204)	0.11444392935421
VHIO244_M1	0	13.8781797952176	-0.559415255789609	p-ERK1/2
(T202/Y204)	0.11246837616465
VHIO244_M1	0	-1.80840296493415	26.2920705098144	p-ERK1/2
(T202/Y204)	0.470647394338907
VHIO244_M1	0	18.1744309422501	8.21332738765053	p-ERK1/2
(T202/Y204)	0.106931585134715
VHIO244_M1	0	-13.9851409543351	10.4918649358415	p-ERK1/2
(T202/Y204)	0.274080151128499
VHIO244_M1	0	13.1706022349515	-4.5820985322219	p-ERK1/2
(T202/Y204)	0.0948999008843673
VHIO244_M1	0	15.3739993086332	15.8899455649773	p-ERK1/2
(T202/Y204)	0.539193755369055
VHIO244_M1	0	-3.02844355814922	-1.89309275091603	p-ERK1/2
(T202/Y204)	0.131863781976966
VHIO244_M1	0	21.7289123810858	3.16244634088408	p-ERK1/2
(T202/Y204)	0.119999051219566
VHIO244_M1	0	-11.2999921160443	18.3538058484827	p-ERK1/2
(T202/Y204)	0.0859414441509425
VHIO244_M1	0	1.7733884287591	29.3216325633273	p-ERK1/2
(T202/Y204)	0.10289053891809
VHIO244_M1	0	17.0771989585176	16.6690190186015	p-ERK1/2
(T202/Y204)	0.117603327164925
VHIO244_M1	0	-7.89592092192797	24.3973064887597	p-ERK1/2
(T202/Y204)	0.0690939956273276
VHIO244_M1	0	30.9515339137992	2.36070004681001	p-ERK1/2
(T202/Y204)	0.100623250036555
VHIO244_M1	0	-14.3971952815118	25.3876715135647	p-ERK1/2
(T202/Y204)	0.0678300813667315
VHIO244_M1	0	-16.5520873012616	19.7099798703295	p-ERK1/2
(T202/Y204)	0.0689836932686111
VHIO244_M1	0	-10.2302581944823	23.5767907530646	p-ERK1/2
(T202/Y204)	0.0906954115796183
VHIO244_M1	0	-18.9996625956177	15.2519567446644	p-ERK1/2
(T202/Y204)	0.087384601044581
VHIO244_M1	0	21.2081296821608	4.45883548671179	p-ERK1/2
(T202/Y204)	0.452651775071203
VHIO244_M1	0	-13.6478236611618	29.2645983568516	p-ERK1/2
(T202/Y204)	0.0759299498960656
VHIO244_M1	0	-16.4688863249753	1.64785288798397	p-ERK1/2
(T202/Y204)	0.440279030790347
VHIO244_M1	0	-13.985191953529	29.1194999352341	p-ERK1/2
(T202/Y204)	0.0926774853135029
VHIO244_M1	0	-11.2079780563315	31.0056796176606	p-ERK1/2
(T202/Y204)	0.0927084868060816
VHIO244_M1	0	-8.03415251095783	27.2075418064405	p-ERK1/2
(T202/Y204)	0.0767620228568384
VHIO244_M1	0	-11.8527315346081	22.6744399137119	p-ERK1/2
(T202/Y204)	0.0799195112729713
VHIO244_M1	0	-14.4343087258442	25.7208851745256	p-ERK1/2
(T202/Y204)	0.0990991797231189
VHIO244_M1	0	-15.9541074920838	29.0092598139495	p-ERK1/2
(T202/Y204)	0.0863596371885745
VHIO244_M1	0	25.7585299472104	-11.7290978412853	p-ERK1/2
(T202/Y204)	0.0984152082260342
VHIO244_M1	0	-18.4196659680029	13.6542418015402	p-ERK1/2
(T202/Y204)	0.0974131177133346
VHIO244_M1	0	5.92556953715572	-29.3832227203779	p-ERK1/2
(T202/Y204)	0.106543506945675
VHIO244_M1	0	-12.7600549295231	25.6793950274453	p-ERK1/2
(T202/Y204)	0.385163722547472
VHIO244_M1	0	-13.3708261227077	28.5058319399242	p-ERK1/2
(T202/Y204)	0.690968303493282
VHIO244_M1	0	23.3773113531026	-2.74520316234857	p-ERK1/2
(T202/Y204)	0.660595525190316
VHIO244_M1	0	-13.6440712075813	5.18333641444156	p-ERK1/2
(T202/Y204)	0.372433235423933
VHIO244_M1	0	-17.8547470656539	7.23970298127072	p-ERK1/2
(T202/Y204)	0.110668376408775
VHIO244_M1	0	-8.59837160577185	30.5764802515107	p-ERK1/2
(T202/Y204)	0.0934251063441694
VHIO244_M1	0	25.6802751419823	-9.3804380324417	p-ERK1/2
(T202/Y204)	0.778933782416543
VHIO244_M1	0	-20.6737702235182	6.10941979052231	p-ERK1/2
(T202/Y204)	0.146720589397004
VHIO244_M1	0	-8.11198138051309	25.2472274982943	p-ERK1/2
(T202/Y204)	0.0720673109528936
VHIO244_M1	0	-9.47734494244999	13.9995074040091	p-ERK1/2
(T202/Y204)	0.0890684002205822
VHIO244_M1	0	-3.30919192378632	23.5541412128515	p-ERK1/2
(T202/Y204)	0.0600215087492407
VHIO244_M1	0	-9.65185492674456	29.0588736356833	p-ERK1/2
(T202/Y204)	0.0577508870609526
VHIO244_M1	0	-20.8647178968591	5.71791370611361	p-ERK1/2
(T202/Y204)	0.107201863424312
VHIO244_M1	0	-4.19486593943935	5.19153587549522	p-ERK1/2
(T202/Y204)	0.253413145778235
VHIO244_M1	0	-13.9280645408146	10.2607823357679	p-ERK1/2
(T202/Y204)	0.0927658015288856
VHIO244_M1	0	11.1741100703844	15.7802143063721	p-ERK1/2
(T202/Y204)	0.503924884410748
VHIO244_M1	0	-7.32210823784691	28.4159788395672	p-ERK1/2
(T202/Y204)	0.322566726349133
VHIO244_M1	0	11.1757929257267	-2.58831824695623	p-ERK1/2
(T202/Y204)	0.586099756862236
VHIO244_M1	0	-18.2904140165203	27.9302858012632	p-ERK1/2
(T202/Y204)	0.100726141059828
VHIO244_M1	0	-17.109258196795	12.2886037033145	p-ERK1/2
(T202/Y204)	0.284393007418525
VHIO244_M1	0	-2.05033047120005	25.3578721997438	p-ERK1/2
(T202/Y204)	0.795881882288136
VHIO244_M1	0	-9.21834633142153	31.579564828683	p-ERK1/2
(T202/Y204)	0.104018077341763
VHIO244_M1	0	-13.530702926228	7.54277315842501	p-ERK1/2
(T202/Y204)	0.118856505136034
VHIO244_M1	0	10.1702180235636	12.5050822258876	p-ERK1/2
(T202/Y204)	0.0683258767718717
VHIO244_M1	0	-5.95656309119347	27.3207032391729	p-ERK1/2
(T202/Y204)	0.0731632550312162
VHIO244_M1	0	18.9920305260044	13.9284407609956	p-ERK1/2
(T202/Y204)	0.0842368437101218
VHIO244_M1	0	-13.443715678815	34.3943313161032	p-ERK1/2
(T202/Y204)	0.696804361452003
VHIO244_M1	0	-17.2176550473734	25.5071813052632	p-ERK1/2
(T202/Y204)	0.0879730301891501
VHIO244_M1	0	-13.3333968959847	31.2758982306025	p-ERK1/2
(T202/Y204)	0.0862788296156201
VHIO244_M1	0	-14.0724354990137	32.6705211476076	p-ERK1/2
(T202/Y204)	0.141220095512299
VHIO244_M1	0	-21.6086507896663	16.7610758848353	p-ERK1/2
(T202/Y204)	0.136136792765245
VHIO244_M1	0	-17.8003367974443	25.9751790899353	p-ERK1/2
(T202/Y204)	0.0858210602378538
VHIO244_M1	0	-5.14496195751364	32.4801165735068	p-ERK1/2
(T202/Y204)	0.0982125291870417
VHIO244_M1	0	-20.6666237278496	17.2639817790822	p-ERK1/2
(T202/Y204)	0.0855937809355993
VHIO244_M1	0	-9.84038374411378	7.83174973858836	p-ERK1/2
(T202/Y204)	0.386501452845533
VHIO244_M1	0	-9.75805265809856	22.3267712414204	p-ERK1/2
(T202/Y204)	0.0953089553315353
VHIO244_M1	0	-4.47766810436254	4.07865378614158	p-ERK1/2
(T202/Y204)	0.11566208031552
VHIO244_M1	0	-12.9070070926903	5.64007121513485	p-ERK1/2
(T202/Y204)	0.116906783228682
VHIO244_M1	0	16.5978916749749	-1.48779753963497	p-ERK1/2
(T202/Y204)	0.136514185386078
VHIO244_M1	0	-14.3211823596704	2.40581925101977	p-ERK1/2
(T202/Y204)	0.0817164852272772
VHIO244_M1	0	-14.5624408699402	8.81139379969728	p-ERK1/2
(T202/Y204)	0.125917396251261
VHIO244_M1	0	-10.9560457672831	17.3678770927523	p-ERK1/2
(T202/Y204)	0.0853180722775227
VHIO244_M1	0	-2.07189617600587	6.6091059202078	p-ERK1/2
(T202/Y204)	0.894901229140762
VHIO244_M1	0	9.468211954933	20.6909968336625	p-ERK1/2
(T202/Y204)	0.102331565591873
VHIO244_M1	0	13.1786244639896	-7.0606761837122	p-ERK1/2
(T202/Y204)	0.120250618550883
VHIO244_M1	0	34.9019745202797	-9.78559891736656	p-ERK1/2
(T202/Y204)	0.0799444122101075
VHIO244_M1	0	-11.3733256994264	31.0771628213259	p-ERK1/2
(T202/Y204)	0.0894063859515455
VHIO244_M1	0	-16.3297016841769	6.69930718635126	p-ERK1/2
(T202/Y204)	0.495281578662251
VHIO244_M1	0	-11.0133030518554	28.3207398586155	p-ERK1/2
(T202/Y204)	0.0843091254646834
VHIO244_M1	0	-10.4325059315479	17.2516562935709	p-ERK1/2
(T202/Y204)	0.102635074209487
VHIO244_M1	0	-10.9719100336728	27.7688959123084	p-ERK1/2
(T202/Y204)	0.0609002013270359
VHIO244_M1	0	29.7783602151441	-3.72772077583825	p-ERK1/2
(T202/Y204)	0.760817850520614
VHIO244_M1	0	26.3859016445047	-10.7665128171428	p-ERK1/2
(T202/Y204)	0.401034770526428
VHIO244_M1	0	-10.1784075113002	26.8797112846561	p-ERK1/2
(T202/Y204)	0.0737595043260656
VHIO244_M1	0	-1.27952504543628	31.0657738736376	p-ERK1/2
(T202/Y204)	0.107369151930117
VHIO244_M1	0	-7.93700657454953	29.8292977632091	p-ERK1/2
(T202/Y204)	0.308020382348981
VHIO244_M1	0	-8.62331836159539	14.6819160683185	p-ERK1/2
(T202/Y204)	0.254324951560084
VHIO244_M1	0	-9.89311710345707	32.2599661255521	p-ERK1/2
(T202/Y204)	0.0847560955340933
VHIO244_M1	0	-11.4388407835261	30.8120819636675	p-ERK1/2
(T202/Y204)	0.0893200689405991
VHIO244_M1	0	12.8903585611126	13.5186559083779	p-ERK1/2
(T202/Y204)	0.679160509279182
VHIO244_M1	0	-8.05856225984549	27.4914188526792	p-ERK1/2
(T202/Y204)	0.0591342686170006
VHIO244_M1	0	-4.17403899526755	33.9869986845852	p-ERK1/2
(T202/Y204)	0.10669473201909
VHIO244_M1	0	-13.9937735380566	6.31441884996944	p-ERK1/2
(T202/Y204)	0.0986446570959622
VHIO244_M1	0	-24.4030567631567	7.47572452826723	p-ERK1/2
(T202/Y204)	0.251772134649198
VHIO244_M1	0	17.4461101992868	16.6003992112834	p-ERK1/2
(T202/Y204)	0.091196228042459
VHIO244_M1	0	-5.31549168554165	30.3134770338869	p-ERK1/2
(T202/Y204)	0.115201158361566
VHIO244_M1	0	20.5120073660457	10.500558074337	p-ERK1/2
(T202/Y204)	0.108153423946727
VHIO244_M1	0	-16.3973091348957	5.62166985931468	p-ERK1/2
(T202/Y204)	0.0823511117441089
VHIO244_M1	0	-10.9292498518397	27.7998293892698	p-ERK1/2
(T202/Y204)	0.0814161027397313
VHIO244_M1	0	-11.2979853701732	23.3235324861331	p-ERK1/2
(T202/Y204)	0.0929018111439667
VHIO244_M1	0	-10.3906049027991	-2.58137501049085	p-ERK1/2
(T202/Y204)	0.106911964595185
VHIO244_M1	0	15.0030113536396	-21.0785292569809	p-ERK1/2
(T202/Y204)	0.107915313634295
VHIO244_M1	0	-8.80096738089859	26.1709958959552	p-ERK1/2
(T202/Y204)	0.133439132747636
VHIO244_M1	0	-10.4340630747182	21.6947136961212	p-ERK1/2
(T202/Y204)	0.705337885633779
VHIO244_M1	0	11.7288410712115	-1.08923061140842	p-ERK1/2
(T202/Y204)	0.106168045149524
VHIO244_M1	0	-8.53693947549374	23.760785080335	p-ERK1/2
(T202/Y204)	0.14300927992974
VHIO244_M1	0	-0.649544524830086	25.3749579645667	p-ERK1/2
(T202/Y204)	0.358613366350708
VHIO244_M1	0	14.2886527000182	-4.12373983805209	p-ERK1/2
(T202/Y204)	0.167786610004867
VHIO244_M1	0	21.7077938645593	-10.5644736120547	p-ERK1/2
(T202/Y204)	0.09987025629281
VHIO244_M1	0	-14.5398255471885	26.8957004261137	p-ERK1/2
(T202/Y204)	0.0753516254283849
VHIO244_M1	0	-15.8035992408361	5.14180239672954	p-ERK1/2
(T202/Y204)	0.0906023518718103
VHIO244_M1	0	14.1502344142967	-2.63171347330931	p-ERK1/2
(T202/Y204)	0.436122378749386
VHIO244_M1	0	-5.68905786364055	29.8633016413071	p-ERK1/2
(T202/Y204)	0.0871977498988678
VHIO244_M1	0	-11.9033967770757	33.7951711110388	p-ERK1/2
(T202/Y204)	0.119824463127681
VHIO244_M1	0	-13.6413180933536	29.4589799833976	p-ERK1/2
(T202/Y204)	0.104549349483548
VHIO244_M1	0	-14.4386409168389	25.2831046616276	p-ERK1/2
(T202/Y204)	0.066859169781369
VHIO244_M1	0	-6.75846086461893	28.0798067210725	p-ERK1/2
(T202/Y204)	0.0808868739335444
VHIO244_M1	0	23.3736269552857	-1.72336618041899	p-ERK1/2
(T202/Y204)	0.533269081912232
VHIO244_M1	0	-16.0081792810978	24.9577538883213	p-ERK1/2
(T202/Y204)	0.122747938782799
VHIO244_M1	0	-9.6372544612015	27.908032776668	p-ERK1/2
(T202/Y204)	0.0840123880452419
VHIO244_M1	0	9.52257484349727	7.36578122937564	p-ERK1/2
(T202/Y204)	0.0606271637413065
VHIO244_M1	0	20.5176031765166	-20.0314709380249	p-ERK1/2
(T202/Y204)	0.0973849562643113
VHIO244_M1	0	-0.864164925625366	23.2965627916786	p-ERK1/2
(T202/Y204)	0.0596716463767313
VHIO244_M1	0	-17.61290511572	20.4764847409359	p-ERK1/2
(T202/Y204)	0.0852416215858958
VHIO244_M1	0	-4.82525461054125	26.7987762772639	p-ERK1/2
(T202/Y204)	0.0756135079373309
VHIO244_M1	0	-8.20040048204542	26.34156130264	p-ERK1/2
(T202/Y204)	0.0458485821269271
VHIO244_M1	0	5.63687522378664	23.0780449939301	p-ERK1/2
(T202/Y204)	0.373436265417512
VHIO244_M1	0	-7.34026441548773	11.8724153958742	p-ERK1/2
(T202/Y204)	0.0984172039017786
VHIO244_M1	0	1.52188510012109	31.5849366957076	p-ERK1/2
(T202/Y204)	0.148172790058448
VHIO244_M1	0	8.81942485693072	10.3790660011583	p-ERK1/2
(T202/Y204)	0.0988186497297204
VHIO244_M1	0	-16.2051538536268	6.98101453897511	p-ERK1/2
(T202/Y204)	0.113276209223822
VHIO244_M1	0	-2.92115764800911	26.0245542023192	p-ERK1/2
(T202/Y204)	0.1039776542208
VHIO244_M1	0	-5.74114207419445	14.7239016849244	p-ERK1/2
(T202/Y204)	0.531127075157152
VHIO244_M1	0	1.70843447025809	29.8580622307616	p-ERK1/2
(T202/Y204)	0.0950365560862888
VHIO244_M1	0	-12.3634729174615	25.1237403003464	p-ERK1/2
(T202/Y204)	0.0790503099518408
VHIO244_M1	0	-9.69442759898324	30.8705536228616	p-ERK1/2
(T202/Y204)	0.0638260941891367
VHIO244_M1	0	23.147039389696	4.15230335831108	p-ERK1/2
(T202/Y204)	0.49067687322219
VHIO244_M1	0	17.6378536168297	16.6690391020121	p-ERK1/2
(T202/Y204)	0.376464137856617
VHIO244_M1	0	-11.5356530362699	27.315588783453	p-ERK1/2
(T202/Y204)	0.0736927868214937
VHIO244_M1	0	-16.6869772237423	25.7419792195879	p-ERK1/2
(T202/Y204)	0.0892904642209737
VHIO244_M1	0	-19.3853335151239	14.0377434836325	p-ERK1/2
(T202/Y204)	0.218921172396838
VHIO244_M1	0	-15.3690084628782	11.6581619076151	p-ERK1/2
(T202/Y204)	0.121313937209268
VHIO244_M1	0	-17.9438681463307	25.0334824721284	p-ERK1/2
(T202/Y204)	0.0805611520284318
VHIO244_M1	0	-12.0421377571957	30.3132314181768	p-ERK1/2
(T202/Y204)	0.0817276648098834
VHIO244_M1	0	-13.7322144378708	29.0385832647527	p-ERK1/2
(T202/Y204)	0.110689704271006
VHIO244_M1	0	7.75478033755511	1.6261001885011	p-ERK1/2
(T202/Y204)	0.120815340138253
VHIO244_M1	0	-17.0294358302844	11.3392554755334	p-ERK1/2
(T202/Y204)	0.10519341816907
VHIO244_M1	0	-10.658604900608	30.7117143422536	p-ERK1/2
(T202/Y204)	0.0738982149147789
VHIO244_M1	0	-15.9330586375613	8.51474774473965	p-ERK1/2
(T202/Y204)	0.105705222576808
VHIO244_M1	0	-16.2168637289235	26.0053085560525	p-ERK1/2
(T202/Y204)	0.0993869994266301
VHIO244_M1	0	6.7086571663212	-11.018568052971	p-ERK1/2
(T202/Y204)	0.167260499167613
VHIO244_M1	0	19.8060397399878	-3.11466731359513	p-ERK1/2
(T202/Y204)	0.111931436389181
VHIO244_M1	0	-13.666366615669	29.3687151156586	p-ERK1/2
(T202/Y204)	0.0808616152194383
VHIO244_M1	0	7.90560281226968	0.434638881356146	p-ERK1/2
(T202/Y204)	0.0919964517154148
VHIO244_M1	0	-6.97731618153429	32.2439587921377	p-ERK1/2
(T202/Y204)	0.126275868010247
VHIO244_M1	0	10.7430464323138	-6.67072253269418	p-ERK1/2
(T202/Y204)	0.109552471379442
VHIO244_M1	0	1.46541148332756	31.586640409893	p-ERK1/2
(T202/Y204)	0.128914726946421
VHIO244_M1	0	-18.3529369532516	-12.6092591868093	p-ERK1/2
(T202/Y204)	0.0702152579809586
VHIO244_M1	0	-20.5606384373224	17.5449694883287	p-ERK1/2
(T202/Y204)	0.099363142716901
VHIO244_M1	0	-2.59598155410647	24.0489293010226	p-ERK1/2
(T202/Y204)	0.305175743222234
VHIO244_M1	0	-11.4502526013162	18.8509027517366	p-ERK1/2
(T202/Y204)	0.12311134389944
VHIO244_M1	0	-16.6469612458225	19.4882826985972	p-ERK1/2
(T202/Y204)	0.0849397163325828
VHIO244_M1	0	-20.0871331269518	3.00257544605178	p-ERK1/2
(T202/Y204)	0.146933880053613
VHIO244_M1	0	-12.7554726008809	25.9296819881803	p-ERK1/2
(T202/Y204)	0.198112924037012
VHIO244_M1	0	25.5881898683992	-11.8782501464053	p-ERK1/2
(T202/Y204)	0.196180169827654
VHIO244_M1	0	-3.19225126804433	23.6248348973013	p-ERK1/2
(T202/Y204)	0.128086581937644
VHIO244_M1	0	-20.2889998584868	10.0885985920009	p-ERK1/2
(T202/Y204)	0.0916939020815416
VHIO244_M1	0	-10.7247560675837	30.0863826640186	p-ERK1/2
(T202/Y204)	0.0774070193923783
VHIO244_M1	0	-19.587431432375	-8.05987792658929	p-ERK1/2
(T202/Y204)	0.102500053702895
VHIO244_M1	0	-12.0655060124104	31.1780249807436	p-ERK1/2
(T202/Y204)	0.0956492464676769
VHIO244_M1	0	-4.38541169655812	4.55210178034446	p-ERK1/2
(T202/Y204)	0.11481371535792
VHIO244_M1	0	-10.660246411802	28.671707877859	p-ERK1/2
(T202/Y204)	0.0900763019404231
VHIO244_M1	0	-14.1450953118238	26.8033445192177	p-ERK1/2
(T202/Y204)	0.0652755546367664
VHIO244_M1	0	14.9904645722271	3.88999276553092	p-ERK1/2
(T202/Y204)	0.610743552936503
VHIO244_M1	0	-14.9798545543799	-2.42297069448442	p-ERK1/2
(T202/Y204)	0.123697173398524
VHIO244_M1	0	12.435579968607	-3.53324651863257	p-ERK1/2
(T202/Y204)	0.100241046517534
VHIO244_M1	0	-8.47416209580002	28.1131159356811	p-ERK1/2
(T202/Y204)	0.123779241795852
VHIO244_M1	0	18.6736000077912	13.9721592326187	p-ERK1/2
(T202/Y204)	0.094176258933277
VHIO244_M1	0	21.742371875723	-18.6289005929514	p-ERK1/2
(T202/Y204)	0.131937807004329
VHIO244_M1	0	-7.71704077358685	23.7430689338291	p-ERK1/2
(T202/Y204)	0.0941319958491716
VHIO244_M1	0	-29.042436086613	-11.2407032134624	p-ERK1/2
(T202/Y204)	1
VHIO244_M1	0	2.79389924011179	30.0075961564161	p-ERK1/2
(T202/Y204)	0.120504344298057
VHIO244_M1	0	-10.0660689681407	28.2044604460436	p-ERK1/2
(T202/Y204)	0.0805809478973774
VHIO244_M1	0	-4.1195409714433	29.9104912832463	p-ERK1/2
(T202/Y204)	0.100162329456988
VHIO244_M1	0	8.91311218934693	-25.4821838728965	p-ERK1/2
(T202/Y204)	0.117510898073944
VHIO244_M1	0	-9.66102074084202	27.9342312907188	p-ERK1/2
(T202/Y204)	0.0877757309339546
VHIO244_M1	0	-15.5916902265575	28.2693964029113	p-ERK1/2
(T202/Y204)	0.109952890106906
VHIO244_M1	0	13.8157348593593	18.828122711173	p-ERK1/2
(T202/Y204)	0.397060878248111
VHIO244_M1	0	-11.2299645152942	27.2170052809077	p-ERK1/2
(T202/Y204)	0.0803913313241081
VHIO244_M1	0	-0.614791701943372	23.1419073604618	p-ERK1/2
(T202/Y204)	0.0709591338386524
VHIO244_M1	0	14.9875248164049	12.8949313925613	p-ERK1/2
(T202/Y204)	0.0794521610844288
VHIO244_M1	0	-4.71702083701269	28.6023252726548	p-ERK1/2
(T202/Y204)	0.617373009499231
VHIO244_M1	0	-11.325935206934	26.9970386333952	p-ERK1/2
(T202/Y204)	0.155995442930731
VHIO244_M1	0	-9.03626799784102	31.7088245142522	p-ERK1/2
(T202/Y204)	0.103032231197005
VHIO244_M1	0	3.36680376029549	-7.11522532633183	p-ERK1/2
(T202/Y204)	0.125059031145451
VHIO244_M1	0	2.07062349978079	28.5572899317656	p-ERK1/2
(T202/Y204)	0.108630030460143
VHIO244_M1	0	-11.290901066168	26.4585283916067	p-ERK1/2
(T202/Y204)	0.0861357649186766
VHIO244_M1	0	-2.85434043114455	9.88840136089227	p-ERK1/2
(T202/Y204)	0.0938849840731222
VHIO244_M1	0	-3.02010624853934	-22.8776773618615	p-ERK1/2
(T202/Y204)	0.116183488183853
VHIO244_M1	0	-19.9299833539952	6.25971173850744	p-ERK1/2
(T202/Y204)	0.111274605335998
VHIO244_M1	0	23.931643522561	-3.99034472756469	p-ERK1/2
(T202/Y204)	1
VHIO244_M1	0	-8.54668296075496	19.3587369287342	p-ERK1/2
(T202/Y204)	0.103398742730764
VHIO244_M1	0	-8.52104316550085	35.3372274411919	p-ERK1/2
(T202/Y204)	0.0664346155100406
VHIO244_M1	0	16.8766272054738	-1.16698306544871	p-ERK1/2
(T202/Y204)	0.0905550538270051
VHIO244_M1	0	-10.8132092483695	28.1002825874275	p-ERK1/2
(T202/Y204)	0.0947617015701381
VHIO244_M1	0	-23.1004605516016	11.658195743068	p-ERK1/2
(T202/Y204)	0.089188281741027
VHIO244_M1	0	-9.46326759540176	14.093626992049	p-ERK1/2
(T202/Y204)	0.663476337953329
VHIO244_M1	0	2.34312308437074	5.39497152521956	p-ERK1/2
(T202/Y204)	0.14440747854727
VHIO244_M1	0	-3.99151030614775	10.3342831602551	p-ERK1/2
(T202/Y204)	0.127510666361746
VHIO244_M1	0	-16.9496263899562	25.7861613281098	p-ERK1/2
(T202/Y204)	0.0890400281325949
VHIO244_M1	0	-14.1865445802612	8.22886170186419	p-ERK1/2
(T202/Y204)	0.122450420892933
VHIO244_M1	0	3.56644016107863	3.18422770234221	p-ERK1/2
(T202/Y204)	0.85668405088529
VHIO244_M1	0	-11.7420016799113	30.3342676947738	p-ERK1/2
(T202/Y204)	0.0816913714733918
VHIO244_M1	0	-7.16704406057965	28.0553623074635	p-ERK1/2
(T202/Y204)	0.0798016170003825
VHIO244_M1	0	27.2788543165567	1.5297401064496	p-ERK1/2
(T202/Y204)	0.542297614560914
VHIO244_M1	0	16.5118556918504	15.0518805705049	p-ERK1/2
(T202/Y204)	0.43247085351443
VHIO244_M1	0	19.026455557534	15.6646430141211	p-ERK1/2
(T202/Y204)	0.0954816814566438
VHIO244_M1	0	18.3373989180129	-1.91407050258096	p-ERK1/2
(T202/Y204)	0.13187353171318
VHIO244_M1	0	-9.32757892634329	31.1752888312944	p-ERK1/2
(T202/Y204)	0.0838603685173895
VHIO244_M1	0	-7.8051465858557	26.5085207096536	p-ERK1/2
(T202/Y204)	0.0705091673132515
VHIO244_M1	0	-5.12430612205001	23.8925359403901	p-ERK1/2
(T202/Y204)	0.0945003855558694
VHIO244_M1	0	-18.5699574370145	25.8806309170964	p-ERK1/2
(T202/Y204)	0.0656666941538078
VHIO244_M1	0	10.2704187748833	10.5849066294439	p-ERK1/2
(T202/Y204)	0.0754090272520562
VHIO244_M1	0	-9.13527405597907	22.3254891120261	p-ERK1/2
(T202/Y204)	0.334548192673834
VHIO244_M1	0	-4.06378623584496	29.7036639127758	p-ERK1/2
(T202/Y204)	0.0888534868184249
VHIO244_M1	0	-4.0136043818064	5.0388353649815	p-ERK1/2
(T202/Y204)	0.0900054502834152
VHIO244_M1	0	-3.11320352355298	-27.7841582902698	p-ERK1/2
(T202/Y204)	0.160927054463369
VHIO244_M1	0	-9.9683498879102	26.5403598255752	p-ERK1/2
(T202/Y204)	0.30446093599055
VHIO244_M1	0	-26.1290400244369	9.43208162231572	p-ERK1/2
(T202/Y204)	0.119129974295332
VHIO244_M1	0	-8.90649706242957	26.7092424872782	p-ERK1/2
(T202/Y204)	0.0973402758127159
VHIO244_M1	0	-10.5050761133113	13.63329207059	p-ERK1/2
(T202/Y204)	0.0817957215077619
VHIO244_M1	0	14.8154354806651	15.5311424904931	p-ERK1/2
(T202/Y204)	0.135710726730775
VHIO244_M1	0	0.545610322178409	12.6468615205688	p-ERK1/2
(T202/Y204)	0.105106650193201
VHIO244_M1	0	-15.9798283863369	29.0914826254911	p-ERK1/2
(T202/Y204)	0.0759919761855671
VHIO244_M1	0	-11.2101522620584	14.7573372043201	p-ERK1/2
(T202/Y204)	0.116384365147385
VHIO244_M1	0	-6.15325812734182	24.1044863641682	p-ERK1/2
(T202/Y204)	0.0896450198615038
VHIO244_M1	0	-13.1455464521256	13.1326874240083	p-ERK1/2
(T202/Y204)	0.096062971172726
VHIO244_M1	0	29.7830750150102	2.06999985255214	p-ERK1/2
(T202/Y204)	0.0884344998030304
VHIO244_M1	0	-10.0675859236361	13.2308706190258	p-ERK1/2
(T202/Y204)	0.106847426634916
VHIO244_M1	0	-10.2424445522706	33.2888064971095	p-ERK1/2
(T202/Y204)	0.126567380509421
VHIO244_M1	0	23.0613704271855	-18.9901074459893	p-ERK1/2
(T202/Y204)	0.11434671071541
VHIO244_M1	0	7.91506735008769	10.3223011626118	p-ERK1/2
(T202/Y204)	0.0950786903235303
VHIO244_M1	0	13.9992099270144	18.8930667519853	p-ERK1/2
(T202/Y204)	0.238969580823199
VHIO244_M1	0	-13.7329086273408	30.60811513535	p-ERK1/2
(T202/Y204)	0.115041126105662
VHIO244_M1	0	17.1787728646385	7.20863846584367	p-ERK1/2
(T202/Y204)	0.083219245035494
VHIO244_M1	0	36.8466517690441	-10.0158572531724	p-ERK1/2
(T202/Y204)	0.0682938181432427
VHIO244_M1	0	-13.0893708684911	31.1935189438794	p-ERK1/2
(T202/Y204)	0.0965599884177406
VHIO244_M1	0	28.2485030920278	16.1275077920843	p-ERK1/2
(T202/Y204)	0.0646342305337442
VHIO244_M1	0	-11.8279703093104	20.876667994829	p-ERK1/2
(T202/Y204)	0.12369330094345
VHIO244_M1	0	-9.35812429878538	27.1163516972416	p-ERK1/2
(T202/Y204)	0.0754224053667097
VHIO244_M1	0	-4.18271850881994	26.5325609575326	p-ERK1/2
(T202/Y204)	0.149141613049754
VHIO244_M1	0	-9.28263357158066	26.8774760618268	p-ERK1/2
(T202/Y204)	0.353078952892713
VHIO244_M1	0	34.7962918408359	-10.1983384348759	p-ERK1/2
(T202/Y204)	0.0990129958792092
VHIO244_M1	0	5.68484782226924	12.7278489898172	p-ERK1/2
(T202/Y204)	0.0919389552321375
VHIO244_M1	0	2.06993806614751	29.009014409281	p-ERK1/2
(T202/Y204)	0.155168881169922
VHIO244_M1	0	-8.8524007095715	30.324780777561	p-ERK1/2
(T202/Y204)	0.06472052812564
VHIO244_M1	0	-9.45213271590368	28.5088712923767	p-ERK1/2
(T202/Y204)	0.081400870324398
VHIO244_M1	0	-11.0665833991761	30.6928466013337	p-ERK1/2
(T202/Y204)	0.23724860680561
VHIO244_M1	0	-5.23086244158262	32.3313757181798	p-ERK1/2
(T202/Y204)	0.0897541411395971
VHIO244_M1	0	-14.9692641161897	29.5813645006673	p-ERK1/2
(T202/Y204)	0.0857102939133027
VHIO244_M1	0	-7.8859816803308	29.7143973679585	p-ERK1/2
(T202/Y204)	0.64643494420153
VHIO244_M1	0	20.5913139532165	-19.9139181200187	p-ERK1/2
(T202/Y204)	0.131677137391732
VHIO244_M1	0	-14.2806818045049	28.5499221118035	p-ERK1/2
(T202/Y204)	0.125030310779228
VHIO244_M1	0	-7.16924282113519	-19.5615734357308	p-ERK1/2
(T202/Y204)	0.120120368450455
VHIO244_M1	0	-7.42310743229641	29.3551782612428	p-ERK1/2
(T202/Y204)	0.602668414430248
VHIO244_M1	0	-9.92904676525344	30.1311251498741	p-ERK1/2
(T202/Y204)	0.0869603894009673
VHIO244_M1	0	-23.2834885599041	1.73290402219293	p-ERK1/2
(T202/Y204)	0.377103711741707
VHIO244_M1	0	-17.0665869966369	20.6820509698758	p-ERK1/2
(T202/Y204)	0.0974573197449416
VHIO244_M1	0	-11.127018056847	28.0450281104657	p-ERK1/2
(T202/Y204)	0.0846423176386315
VHIO244_M1	0	22.7713958329257	-19.5035306673985	p-ERK1/2
(T202/Y204)	0.675823651008417
VHIO244_M1	0	-2.66973571340381	-18.1354615183251	p-ERK1/2
(T202/Y204)	0.0871408566336616
VHIO244_M1	0	-9.84777221965676	28.3467404249542	p-ERK1/2
(T202/Y204)	0.0880610698393749
VHIO244_M1	0	-12.7668823590541	-2.67419824252324	p-ERK1/2
(T202/Y204)	0.106833611809712
VHIO244_M1	0	-15.8817582021066	31.89380716366	p-ERK1/2
(T202/Y204)	0.107290450509199
VHIO244_M1	0	14.0143821137615	13.7254564738486	p-ERK1/2
(T202/Y204)	0.197260417570097
VHIO244_M1	0	19.9518018604724	-1.47403172876239	p-ERK1/2
(T202/Y204)	0.103408650717378
VHIO244_M1	0	-13.0710927233054	24.5869063117102	p-ERK1/2
(T202/Y204)	0.0988864210946115
VHIO244_M1	0	9.4736790622282	8.79789979738608	p-ERK1/2
(T202/Y204)	0.580274229777749
VHIO244_M1	0	-13.409959334255	34.5804020590643	p-ERK1/2
(T202/Y204)	0.0874025596678379
VHIO244_M1	0	-11.7404547299057	32.5163144369609	p-ERK1/2
(T202/Y204)	0.114154990034752
VHIO244_M1	0	30.3418275885816	2.15422363593378	p-ERK1/2
(T202/Y204)	0.0935025813651267
VHIO244_M1	0	-11.0409803284719	31.0454872877216	p-ERK1/2
(T202/Y204)	0.06891756071145
VHIO244_M1	0	-12.2651892888857	26.2644518498426	p-ERK1/2
(T202/Y204)	0.12699846551654
VHIO244_M1	0	-10.930692401837	28.0749717855361	p-ERK1/2
(T202/Y204)	0.102096530994968
VHIO244_M1	0	-3.71490833871905	24.6317910010854	p-ERK1/2
(T202/Y204)	0.456210433956658
VHIO244_M1	0	-5.78833309576915	-4.10450397453596	p-ERK1/2
(T202/Y204)	0.100733473816279
VHIO244_M1	0	-10.8000914586274	25.1921989168894	p-ERK1/2
(T202/Y204)	0.519335777905936
VHIO244_M1	0	19.0249233229459	-1.40682191447948	p-ERK1/2
(T202/Y204)	0.120232316507531
VHIO244_M1	0	35.1381316678609	-12.6678270110704	p-ERK1/2
(T202/Y204)	0.0889112096757915
VHIO244_M1	0	-3.37368713799491	26.0902591347144	p-ERK1/2
(T202/Y204)	0.0674267848305538
VHIO244_M1	0	17.9285591668328	4.40974573573101	p-ERK1/2
(T202/Y204)	0.430930270673354
VHIO244_M1	0	-13.4269607736806	26.5372651449221	p-ERK1/2
(T202/Y204)	0.107032230733611
VHIO244_M1	0	13.0888375270926	13.6726939702905	p-ERK1/2
(T202/Y204)	0.538902093916448
VHIO244_M1	0	-3.80487003372077	6.10387994112026	p-ERK1/2
(T202/Y204)	0.108612394803824
VHIO244_M1	0	34.674192570457	-13.4392542164829	p-ERK1/2
(T202/Y204)	0.123904158096476
VHIO244_M1	0	-17.9823310253063	10.0523255604437	p-ERK1/2
(T202/Y204)	0.133047718953283
VHIO244_M1	0	-9.04417120936879	32.2343455730207	p-ERK1/2
(T202/Y204)	0.363559344909832
VHIO244_M1	0	-15.9134886411107	29.1403327850093	p-ERK1/2
(T202/Y204)	0.110324653217507
VHIO244_M1	0	-12.4275584174557	9.42837652295747	p-ERK1/2
(T202/Y204)	0.0997884908013022
VHIO244_M1	0	-24.6872141571253	0.947569621643667	p-ERK1/2
(T202/Y204)	0.234584751599597
VHIO244_M1	0	14.7497770509377	-6.30829390503003	p-ERK1/2
(T202/Y204)	0.118092557013967
VHIO244_M1	0	-13.3713595267633	27.7124209142151	p-ERK1/2
(T202/Y204)	0.343391732706772
VHIO244_M1	0	-4.44292805363696	31.9078283502267	p-ERK1/2
(T202/Y204)	0.124695778341723
VHIO244_M1	0	-15.6732629594842	7.87502068198531	p-ERK1/2
(T202/Y204)	0.116679225807645
VHIO244_M1	0	21.6869965011307	-20.6279212051271	p-ERK1/2
(T202/Y204)	0.110748771044632
VHIO244_M1	0	-8.42668252952156	31.1420144680131	p-ERK1/2
(T202/Y204)	0.0682250810135649
VHIO244_M1	0	11.7015200635122	-1.26192239389626	p-ERK1/2
(T202/Y204)	0.408453973443091
VHIO244_M1	0	-16.7710619076168	11.0589300719243	p-ERK1/2
(T202/Y204)	0.0800131209895634
VHIO244_M1	0	13.4653090091289	-17.6482758030088	p-ERK1/2
(T202/Y204)	0.431760507836201
VHIO244_M1	0	4.19797235279139	2.58349740175675	p-ERK1/2
(T202/Y204)	0.527707651620075
VHIO244_M1	0	-9.33085239771427	31.9236804824149	p-ERK1/2
(T202/Y204)	0.0812041037700916
VHIO244_M1	0	-20.5571178663733	5.76565192690355	p-ERK1/2
(T202/Y204)	0.155911119347576
VHIO244_M1	0	-14.4525383337861	8.28887523576544	p-ERK1/2
(T202/Y204)	0.134761606870596
VHIO244_M1	0	-8.98534368224568	33.0840535782532	p-ERK1/2
(T202/Y204)	0.0868641998809191
VHIO244_M1	0	-17.0165500184015	27.3291642087293	p-ERK1/2
(T202/Y204)	0.51870873656073
VHIO244_M1	0	-0.884767069616379	25.3608440251036	p-ERK1/2
(T202/Y204)	0.341948601834236
VHIO244_M1	0	-14.2929309367252	25.0879956830017	p-ERK1/2
(T202/Y204)	0.0964442500816361
VHIO244_M1	0	9.0182425228031	-26.5671521645549	p-ERK1/2
(T202/Y204)	0.142314717490618
VHIO244_M1	0	-17.1009628615154	24.6112099562072	p-ERK1/2
(T202/Y204)	0.439171963651709
VHIO244_M1	0	21.0273459919081	-1.01753865918235	p-ERK1/2
(T202/Y204)	0.0977948279613922
VHIO244_M1	0	6.78361445479685	12.0966310935511	p-ERK1/2
(T202/Y204)	0.108308162437951
VHIO244_M1	0	-17.0337427826739	25.5774401681894	p-ERK1/2
(T202/Y204)	0.114396708516949
VHIO244_M1	0	-12.0301380651087	25.4469487565909	p-ERK1/2
(T202/Y204)	0.0768886318094746
VHIO244_M1	0	-7.7574603872614	31.647500710536	p-ERK1/2
(T202/Y204)	0.0883339699319196
VHIO244_M1	0	17.9591019030081	-10.5553888353778	p-ERK1/2
(T202/Y204)	0.108376480926165
VHIO244_M1	0	-7.89721281717641	31.2599313521614	p-ERK1/2
(T202/Y204)	0.0848264831601681
VHIO244_M1	0	16.8660941973779	16.8680741702217	p-ERK1/2
(T202/Y204)	0.103025296968359
VHIO244_M1	0	-17.7373375372886	27.8972474600401	p-ERK1/2
(T202/Y204)	0.123721999102928
VHIO244_M1	0	-8.86377864921879	33.7592951947613	p-ERK1/2
(T202/Y204)	0.626803571554235
VHIO244_M1	0	13.4195087348853	-20.5491998270857	p-ERK1/2
(T202/Y204)	0.752479911942274
VHIO244_M1	0	28.625191479456	-9.45263589097355	p-ERK1/2
(T202/Y204)	0.13406205864427
VHIO244_M1	0	-10.476248309842	25.8405377737791	p-ERK1/2
(T202/Y204)	0.110821411113756
VHIO244_M1	0	-12.7265001382147	30.462431372652	p-ERK1/2
(T202/Y204)	0.0669377933333088
VHIO244_M1	0	16.8335541101789	-19.970345020779	p-ERK1/2
(T202/Y204)	0.102259169292965
VHIO244_M1	0	-11.1860392627341	21.4530134605513	p-ERK1/2
(T202/Y204)	0.0845552102892232
VHIO244_M1	0	-19.6827915493177	10.3616734830997	p-ERK1/2
(T202/Y204)	0.260446117788805
VHIO244_M1	0	-6.35367636647266	28.1646990810657	p-ERK1/2
(T202/Y204)	0.0890012599683815
VHIO244_M1	0	13.8145838317135	-0.102335299533622	p-ERK1/2
(T202/Y204)	0.112055410945487
VHIO244_M1	0	-5.2736622967335	23.6432402117905	p-ERK1/2
(T202/Y204)	0.0747756679238829
VHIO244_M1	0	-0.219531700014785	18.411012079974	p-ERK1/2
(T202/Y204)	0.0700883957973399
VHIO244_M1	0	1.60704883436489	29.0783087965639	p-ERK1/2
(T202/Y204)	0.088027809874627
VHIO244_M1	0	19.5453265009683	15.4551047113714	p-ERK1/2
(T202/Y204)	0.0885493483792686
VHIO244_M1	0	-16.5716544795563	27.0087867659268	p-ERK1/2
(T202/Y204)	0.0931581279340512
VHIO244_M1	0	-5.95119543006323	25.2139755393164	p-ERK1/2
(T202/Y204)	0.103851862347737
VHIO244_M1	0	-16.3529828525454	25.5873072769162	p-ERK1/2
(T202/Y204)	0.0936171398406556
VHIO244_M1	0	-19.3032664674598	25.044798678764	p-ERK1/2
(T202/Y204)	0.768105465266938
VHIO244_M1	0	-10.7479988158775	13.4069080407297	p-ERK1/2
(T202/Y204)	0.127989609496987
VHIO244_M1	0	-13.6533945365241	29.3263263913606	p-ERK1/2
(T202/Y204)	0.117339618009762
VHIO244_M1	0	-5.54754599533819	24.3091710516799	p-ERK1/2
(T202/Y204)	0.084380635650117
VHIO244_M1	0	29.897745412427	2.82712189884886	p-ERK1/2
(T202/Y204)	0.0946645572239643
VHIO244_M1	0	-10.79373745748	15.2010134421194	p-ERK1/2
(T202/Y204)	0.11009516714681
VHIO244_M1	0	-20.655737895894	3.80580284718557	p-ERK1/2
(T202/Y204)	0.110730997772698
VHIO244_M1	0	-11.5513803515817	28.0741588441985	p-ERK1/2
(T202/Y204)	0.0841876562329827
VHIO244_M1	0	2.77376380262629	23.7608973651665	p-ERK1/2
(T202/Y204)	0.085411544053015
VHIO244_M1	0	-7.26567317818534	29.1477425556837	p-ERK1/2
(T202/Y204)	0.684494743771978
VHIO244_M1	0	-15.2271789697955	26.0945219561685	p-ERK1/2
(T202/Y204)	0.0805078885261766
VHIO244_M1	0	-4.36638740801081	15.7549136916092	p-ERK1/2
(T202/Y204)	0.065810821418209
VHIO244_M1	0	-10.4943072019657	28.0302886498268	p-ERK1/2
(T202/Y204)	0.0832400467633919
VHIO244_M1	0	30.2109704893407	1.55473186203909	p-ERK1/2
(T202/Y204)	0.098079453177769
VHIO244_M1	0	-12.6831524563438	26.1527012676118	p-ERK1/2
(T202/Y204)	0.120098397649116
VHIO244_M1	0	-20.760713306938	15.8652739198365	p-ERK1/2
(T202/Y204)	0.11016879249527
VHIO244_M1	0	-11.3753641279066	34.3616103443697	p-ERK1/2
(T202/Y204)	0.115213995501371
VHIO244_M1	0	15.5136836754092	-5.7665616366632	p-ERK1/2
(T202/Y204)	0.116957880829082
VHIO244_M1	0	-17.0219960613919	23.896670567482	p-ERK1/2
(T202/Y204)	0.583355186333758
VHIO244_M1	0	-3.5056621315804	20.6055086961551	p-ERK1/2
(T202/Y204)	0.0603501005277517
VHIO244_M1	0	-4.21654864593357	21.1552980094601	p-ERK1/2
(T202/Y204)	0.0843049109701692
VHIO244_M1	0	-3.78450679293501	19.3495471559368	p-ERK1/2
(T202/Y204)	0.402132265278432
VHIO244_M1	0	30.2747084668943	2.57728571241977	p-ERK1/2
(T202/Y204)	0.125917318532674
VHIO244_M1	0	10.8052670680721	-18.4159897655891	p-ERK1/2
(T202/Y204)	0.116999413081392
VHIO244_M1	0	30.5201075658257	2.83358917718849	p-ERK1/2
(T202/Y204)	0.106338189519145
VHIO244_M1	0	-16.4147015626727	26.9096108584873	p-ERK1/2
(T202/Y204)	0.0813208764784617
VHIO244_M1	0	-5.03111362934168	21.1856151619543	p-ERK1/2
(T202/Y204)	0.0764842664737216
VHIO244_M1	0	-18.4147960964502	27.6287867971124	p-ERK1/2
(T202/Y204)	0.0829044767861369
VHIO244_M1	0	-15.3891262110835	26.533795881202	p-ERK1/2
(T202/Y204)	0.0849868046025816
VHIO244_M1	0	-20.6197152626038	3.68500297997644	p-ERK1/2
(T202/Y204)	0.112584400099987
VHIO244_M1	0	1.37527317361358	30.4922591538527	p-ERK1/2
(T202/Y204)	0.103872778004334
VHIO244_M1	0	-10.8431042411541	29.9116077708313	p-ERK1/2
(T202/Y204)	0.0996319151170511
VHIO244_M1	0	-16.1009421938928	27.9829730866606	p-ERK1/2
(T202/Y204)	0.0970814212192067
VHIO244_M1	0	-1.55505349919836	-25.013474250149	p-ERK1/2
(T202/Y204)	0.113990520840562
VHIO244_M1	0	21.3585762573951	-12.4972574805228	p-ERK1/2
(T202/Y204)	0.144550436881657
VHIO244_M1	0	4.64268783654398	-28.8621714721599	p-ERK1/2
(T202/Y204)	0.326998059284662
VHIO244_M1	0	-17.0304238652658	3.92020485354126	p-ERK1/2
(T202/Y204)	0.11603516346691
VHIO244_M1	0	-0.766627431028683	5.502929084851	p-ERK1/2
(T202/Y204)	0.73555433770753
VHIO244_M1	0	-10.2719543441942	13.3756160115786	p-ERK1/2
(T202/Y204)	0.111297175588792
VHIO244_M1	0	-10.5520562059053	27.2718583752593	p-ERK1/2
(T202/Y204)	0.0565675748297742
VHIO244_M1	0	19.1061150503491	0.654426036088323	p-ERK1/2
(T202/Y204)	0.10283645635679
VHIO244_M1	0	-14.389658618425	28.7198832755804	p-ERK1/2
(T202/Y204)	0.0831608756647572
VHIO244_M1	0	-10.3583766357051	30.2041398684492	p-ERK1/2
(T202/Y204)	0.0745107770395605
VHIO244_M1	0	10.4790861832805	0.501186799905397	p-ERK1/2
(T202/Y204)	0.0760368425193408
VHIO244_M1	0	26.7096340571728	4.9941487022087	p-ERK1/2
(T202/Y204)	0.778691520049213
VHIO244_M1	0	-19.1346462253382	22.4095138524051	p-ERK1/2
(T202/Y204)	0.106132402893599
VHIO244_M1	0	-14.5038509000979	31.7978019094051	p-ERK1/2
(T202/Y204)	0.0792000006981361
VHIO244_M1	0	-19.2997274855348	21.8988814777834	p-ERK1/2
(T202/Y204)	0.387638100065353
VHIO244_M1	0	14.9972790683228	-7.47815681997696	p-ERK1/2
(T202/Y204)	0.469301753818417
VHIO244_M1	0	-13.3843164100004	28.2189086716898	p-ERK1/2
(T202/Y204)	0.0879704336327762
VHIO244_M1	0	-18.7535665864816	13.1297542781401	p-ERK1/2
(T202/Y204)	0.114758660147219
VHIO244_M1	0	-8.59488033620839	30.444277278987	p-ERK1/2
(T202/Y204)	0.440275711675829
VHIO244_M1	0	-8.95129400942104	27.8567479202947	p-ERK1/2
(T202/Y204)	0.168424580138686
VHIO244_M1	0	-15.2562838317008	17.0514132035982	p-ERK1/2
(T202/Y204)	0.118597678122822
VHIO244_M1	0	-15.9718949961783	27.8279834503476	p-ERK1/2
(T202/Y204)	0.0883089437905829
VHIO244_M1	0	20.4765842404345	3.78807159423452	p-ERK1/2
(T202/Y204)	0.0891531969538758
VHIO244_M1	0	-5.85132676096547	18.1094825599258	p-ERK1/2
(T202/Y204)	0.188006611795503
VHIO244_M1	0	25.8659271710827	-15.7966535071867	p-ERK1/2
(T202/Y204)	0.189835075819044
VHIO244_M1	0	-12.4106194085178	27.7178158379347	p-ERK1/2
(T202/Y204)	0.109724921666654
VHIO244_M1	0	12.8658636767916	13.4439304329021	p-ERK1/2
(T202/Y204)	0.747316091641052
VHIO244_M1	0	-16.6471439602144	-13.4787522272082	p-ERK1/2
(T202/Y204)	0.165336592527352
VHIO244_M1	0	-6.7831730443855	27.8040363764517	p-ERK1/2
(T202/Y204)	0.0756130469544087
VHIO244_M1	0	-5.24469965958278	28.2831477160343	p-ERK1/2
(T202/Y204)	0.0992934692850629
VHIO244_M1	0	-6.68249953030771	29.2540867070219	p-ERK1/2
(T202/Y204)	0.0641443535805389
VHIO244_M1	0	-10.8285141911566	31.7256603484515	p-ERK1/2
(T202/Y204)	0.0965322762302271
VHIO244_M1	0	-9.07956365732369	22.3363694110624	p-ERK1/2
(T202/Y204)	0.0897098530789551
VHIO244_M1	0	26.8600190927187	-2.68197271303075	p-ERK1/2
(T202/Y204)	0.582843528667672
VHIO244_M1	0	-10.5499413749117	22.5763809890766	p-ERK1/2
(T202/Y204)	0.0798396341008785
VHIO244_M1	0	-6.81701062864434	25.6385261475116	p-ERK1/2
(T202/Y204)	0.08497463079677
VHIO244_M1	0	-15.9372626316924	29.0173765561589	p-ERK1/2
(T202/Y204)	0.0992811014628146
VHIO244_M1	0	-0.661785663781489	31.126000964204	p-ERK1/2
(T202/Y204)	0.104698318574669
VHIO244_M1	0	-8.80843822303644	25.0570587476016	p-ERK1/2
(T202/Y204)	0.100207150909299
VHIO244_M1	0	-9.27861696109763	14.0313233933009	p-ERK1/2
(T202/Y204)	0.0828606072878573
VHIO244_M1	0	-14.0414457028671	32.0694936584547	p-ERK1/2
(T202/Y204)	0.0904779961992829
VHIO244_M1	0	12.5191255726232	3.3930389744352	p-ERK1/2
(T202/Y204)	0.505455907736052
VHIO244_M1	0	-13.3413388113031	34.4325805648194	p-ERK1/2
(T202/Y204)	0.0988238718437545
VHIO244_M1	0	22.0705428810767	-11.2625250181765	p-ERK1/2
(T202/Y204)	0.825232364116796
VHIO244_M1	0	-7.06799549392356	28.8726895687018	p-ERK1/2
(T202/Y204)	0.0722988763182515
VHIO244_M1	0	25.4740655626215	4.5087432913522	p-ERK1/2
(T202/Y204)	0.781365055158474
VHIO244_M1	0	-10.529428444331	28.3355092688991	p-ERK1/2
(T202/Y204)	0.112515626698152
VHIO244_M1	0	-11.0275018598243	27.8114672474111	p-ERK1/2
(T202/Y204)	0.0733925717816198
VHIO244_M1	0	1.74307794195949	-10.2877077245658	p-ERK1/2
(T202/Y204)	0.121253122543275
VHIO244_M1	0	-11.7442801671049	27.2423808937789	p-ERK1/2
(T202/Y204)	0.0685613826908398
VHIO244_M1	0	19.4453732303805	-8.58588741702235	p-ERK1/2
(T202/Y204)	0.110445308151353
VHIO244_M1	0	12.3927099398195	-3.47107503886529	p-ERK1/2
(T202/Y204)	0.142682752018425
VHIO244_M1	0	-11.0298654196326	13.7484254941735	p-ERK1/2
(T202/Y204)	0.121789359083197
VHIO244_M1	0	-0.279761124549227	14.1231157407469	p-ERK1/2
(T202/Y204)	0.087286047736647
VHIO244_M1	0	-3.96538705632567	5.79554271144185	p-ERK1/2
(T202/Y204)	0.0982183888550078
VHIO244_M1	0	-10.5215073427431	13.9937771712342	p-ERK1/2
(T202/Y204)	0.521112995377617
VHIO244_M1	0	-17.0524490786965	29.0511959111663	p-ERK1/2
(T202/Y204)	0.100328257684466
VHIO244_M1	0	1.32492206457172	12.042814683332	p-ERK1/2
(T202/Y204)	0.0900257519016371
VHIO244_M1	0	24.4753331616148	-0.738138889891551	p-ERK1/2
(T202/Y204)	0.760236049065424
VHIO244_M1	0	4.44228725797507	-9.2451760991314	p-ERK1/2
(T202/Y204)	0.538110864109323
VHIO244_M1	0	-8.76914489591641	27.9050609590033	p-ERK1/2
(T202/Y204)	0.0748153258872632
VHIO244_M1	0	-8.05250009193659	27.2232438657917	p-ERK1/2
(T202/Y204)	0.060451272332771
VHIO244_M1	0	-16.8857087386009	20.0651609761122	p-ERK1/2
(T202/Y204)	0.0942278867627881
VHIO244_M1	0	-15.124958496567	6.88879616617104	p-ERK1/2
(T202/Y204)	0.0821712013341505
VHIO244_M1	0	-11.9563709351784	31.7561419189387	p-ERK1/2
(T202/Y204)	0.306422238468469
VHIO244_M1	0	-5.57637569832337	30.1272998844197	p-ERK1/2
(T202/Y204)	0.0875692238080055
VHIO244_M1	0	-12.133102244008	-3.01321964863277	p-ERK1/2
(T202/Y204)	0.128387422078827
VHIO244_M1	0	-16.8669572112219	8.93036685722966	p-ERK1/2
(T202/Y204)	0.569674229384123
VHIO244_M1	0	-8.88004287158018	26.4136523294431	p-ERK1/2
(T202/Y204)	0.11199124369427
VHIO244_M1	0	1.2345397863931	24.7602969223303	p-ERK1/2
(T202/Y204)	0.424009297242515
VHIO244_M1	0	-13.3380377152587	34.5740858849673	p-ERK1/2
(T202/Y204)	0.0887099259926176
VHIO244_M1	0	-0.369645876787501	-28.4589182005904	p-ERK1/2
(T202/Y204)	0.132721926600506
VHIO244_M1	0	-12.6493282391303	19.9951301405777	p-ERK1/2
(T202/Y204)	0.0777752849058162
VHIO244_M1	0	-13.2390467776434	32.0839008733139	p-ERK1/2
(T202/Y204)	0.287527142691543
VHIO244_M1	0	7.45648809700516	-14.1013343314057	p-ERK1/2
(T202/Y204)	0.631367713254675
VHIO244_M1	0	-6.16778031692742	26.9152775416245	p-ERK1/2
(T202/Y204)	0.372172283828207
VHIO244_M1	0	10.8813758195594	-3.85416837751588	p-ERK1/2
(T202/Y204)	0.148696136154415
VHIO244_M1	0	-10.8689696993055	33.1186312785407	p-ERK1/2
(T202/Y204)	0.090322076224114
VHIO244_M1	0	19.2901515225488	-1.70134017248607	p-ERK1/2
(T202/Y204)	0.127501005445587
VHIO244_M1	0	17.363596008025	8.03704549564267	p-ERK1/2
(T202/Y204)	0.107107565488802
VHIO244_M1	0	-4.11195439836275	12.2463503393569	p-ERK1/2
(T202/Y204)	0.708482566608717
VHIO244_M1	0	-8.02083369942347	28.0828517298559	p-ERK1/2
(T202/Y204)	0.0829678952946191
VHIO244_M1	0	-14.635625376891	31.6766581623718	p-ERK1/2
(T202/Y204)	0.243717090918784
VHIO244_M1	0	-1.65508345748396	-4.73322548977089	p-ERK1/2
(T202/Y204)	0.107638673367004
VHIO244_M1	0	-13.1020767826086	17.1602960418838	p-ERK1/2
(T202/Y204)	0.718071367282168
VHIO244_M1	0	11.8082979102633	8.34670357542421	p-ERK1/2
(T202/Y204)	0.632111662556417
VHIO244_M1	0	-12.9526088669659	31.5744241285517	p-ERK1/2
(T202/Y204)	0.0990419807908113
VHIO244_M1	0	-7.46556663200891	25.1783552313614	p-ERK1/2
(T202/Y204)	0.0796307210428892
VHIO244_M1	0	-9.30782089603833	29.2467448815826	p-ERK1/2
(T202/Y204)	0.0844645029860138
VHIO244_M1	0	-12.9250336315814	14.7833350214585	p-ERK1/2
(T202/Y204)	0.111981674348666
VHIO244_M1	0	22.5279211817164	-13.4215438585274	p-ERK1/2
(T202/Y204)	0.162174967353792
VHIO244_M1	0	-6.30206143515895	22.2196789842155	p-ERK1/2
(T202/Y204)	0.130936990763258
VHIO244_M1	0	1.89456418970886	29.743223345006	p-ERK1/2
(T202/Y204)	0.112959004137568
VHIO244_M1	0	-7.3465257458311	31.5238385701638	p-ERK1/2
(T202/Y204)	0.0866230708714112
VHIO244_M1	0	-5.33170240515223	28.4836152533581	p-ERK1/2
(T202/Y204)	0.48468261186878
VHIO244_M1	0	6.75659623915554	7.20720841826133	p-ERK1/2
(T202/Y204)	0.162305627322759
VHIO244_M1	0	19.5216696822384	-12.4156373277175	p-ERK1/2
(T202/Y204)	0.167973498021615
VHIO244_M1	0	-2.95322987963043	15.9592819142129	p-ERK1/2
(T202/Y204)	0.0659244571197178
VHIO244_M1	0	-15.3098118011948	3.22381869196287	p-ERK1/2
(T202/Y204)	0.118827117250322
VHIO244_M1	0	-18.7141380016391	25.9526628950144	p-ERK1/2
(T202/Y204)	0.0860521040139222
VHIO244_M1	0	-9.86517588942606	31.0247712401913	p-ERK1/2
(T202/Y204)	0.0509171794641604
VHIO244_M1	0	-23.8866466303991	9.71741144036308	p-ERK1/2
(T202/Y204)	0.118803806987245
VHIO244_M1	0	10.1550840396614	5.40826788287968	p-ERK1/2
(T202/Y204)	0.06718803406048
VHIO244_M1	0	16.5427868970389	15.2710912408542	p-ERK1/2
(T202/Y204)	0.109757587772188
VHIO244_M1	0	15.3129470371086	18.1897974019169	p-ERK1/2
(T202/Y204)	0.101039848931409
VHIO244_M1	0	15.5912875253346	17.3747145734377	p-ERK1/2
(T202/Y204)	0.112700988389739
VHIO244_M1	0	-3.61035555570111	27.9252883769416	p-ERK1/2
(T202/Y204)	0.0899404657575742
VHIO244_M1	0	-11.3325830901241	13.634185376915	p-ERK1/2
(T202/Y204)	0.127411526687705
VHIO244_M1	0	-5.80114719635707	14.8081620404819	p-ERK1/2
(T202/Y204)	0.451300616158422
VHIO244_M1	0	20.3747424858577	13.9923729425117	p-ERK1/2
(T202/Y204)	0.125944301930872
VHIO244_M1	0	29.7247895936965	3.24315829064427	p-ERK1/2
(T202/Y204)	0.126763150467003
VHIO244_M1	0	-3.56701765132362	29.3818264315244	p-ERK1/2
(T202/Y204)	0.571785917481647
VHIO244_M1	0	-18.7523933194378	12.8805572296372	p-ERK1/2
(T202/Y204)	0.0814684537794902
VHIO244_M1	0	20.8783242999693	-0.581480722708255	p-ERK1/2
(T202/Y204)	0.118596612839355
VHIO244_M1	0	-7.67053379851632	33.2446660268223	p-ERK1/2
(T202/Y204)	0.755830318729984
VHIO244_M1	0	-4.17929813476869	-5.00896719381962	p-ERK1/2
(T202/Y204)	0.243191288532585
VHIO244_M1	0	-7.07804022747031	27.7838148532873	p-ERK1/2
(T202/Y204)	0.0760256420559617
VHIO244_M1	0	35.8892262493606	-12.7606111156497	p-ERK1/2
(T202/Y204)	0.0779394512362275
VHIO244_M1	0	1.80744772927261	29.6302969423911	p-ERK1/2
(T202/Y204)	0.118034879304652
VHIO244_M1	0	-5.75810953209911	29.62716494491	p-ERK1/2
(T202/Y204)	0.0850024218777177
VHIO244_M1	0	-25.4841447063259	5.97106838059905	p-ERK1/2
(T202/Y204)	0.116650881192193
VHIO244_M1	0	-5.91961640201896	22.9837127358684	p-ERK1/2
(T202/Y204)	0.0642191131315936
VHIO244_M1	0	27.161731696867	-15.1384476895953	p-ERK1/2
(T202/Y204)	0.0785368465836745
VHIO244_M1	0	-21.9474695557063	15.4269479633666	p-ERK1/2
(T202/Y204)	0.118834543653572
VHIO244_M1	0	-16.7059318727457	2.15734575635565	p-ERK1/2
(T202/Y204)	0.482751996302892
VHIO244_M1	0	-16.1255031420672	27.4137085974141	p-ERK1/2
(T202/Y204)	0.182187937974444
VHIO244_M1	0	37.2001941782747	-10.6244482321682	p-ERK1/2
(T202/Y204)	0.0653566984965839
VHIO244_M1	0	-25.8288032366158	8.48506266759205	p-ERK1/2
(T202/Y204)	0.287046565445826
VHIO244_M1	0	-1.02922342783914	18.8160130399342	p-ERK1/2
(T202/Y204)	0.467729043123232
VHIO244_M1	0	-3.93365543321223	27.1536378107652	p-ERK1/2
(T202/Y204)	0.0830446741493076
VHIO244_M1	0	-2.45551360588834	3.53695478704817	p-ERK1/2
(T202/Y204)	0.172454525187108
VHIO244_M1	0	-1.05160001294632	3.53762078193305	p-ERK1/2
(T202/Y204)	0.103082291490706
VHIO244_M1	0	-11.1700843452117	30.6533954386198	p-ERK1/2
(T202/Y204)	0.0787257155992653
VHIO244_M1	0	-4.66413257939796	22.9128086748423	p-ERK1/2
(T202/Y204)	0.465702951783389
VHIO244_M1	0	-11.3703098907124	15.5087898428275	p-ERK1/2
(T202/Y204)	0.356654971285033
VHIO244_M1	0	-10.8067493051931	32.3700864863562	p-ERK1/2
(T202/Y204)	0.102551665809654
VHIO244_M1	0	-1.09302314053088	24.669373305268	p-ERK1/2
(T202/Y204)	0.0984653586073911
VHIO244_M1	0	-15.9642160145799	29.0079474537459	p-ERK1/2
(T202/Y204)	0.0889076992103805
VHIO244_M1	0	-11.1393614645605	30.702728744029	p-ERK1/2
(T202/Y204)	0.397467348528127
VHIO244_M1	0	-11.2209209669996	28.1796284201364	p-ERK1/2
(T202/Y204)	0.0727391526313116
VHIO244_M1	0	26.9127319924857	-13.9120357214195	p-ERK1/2
(T202/Y204)	0.127174124496431
VHIO244_M1	0	-11.6362030120071	19.1715633860459	p-ERK1/2
(T202/Y204)	0.0676336359887352
VHIO244_M1	0	-20.2544244278172	15.199055807794	p-ERK1/2
(T202/Y204)	0.100606826733536
VHIO244_M1	0	-10.7254482690907	32.3571763390214	p-ERK1/2
(T202/Y204)	0.193668522918609
VHIO244_M1	0	-8.07005889026414	22.8303966832244	p-ERK1/2
(T202/Y204)	0.148733028369856
VHIO244_M1	0	-10.6648891986715	26.4154154919313	p-ERK1/2
(T202/Y204)	0.0669776351684988
VHIO244_M1	0	-17.0745313653717	11.4318995295603	p-ERK1/2
(T202/Y204)	0.0988969779800122
VHIO244_M1	0	-11.3885471966043	15.4836360601505	p-ERK1/2
(T202/Y204)	0.114752134794172
VHIO244_M1	0	-12.4012556332477	25.0080658440084	p-ERK1/2
(T202/Y204)	0.119052461956077
VHIO244_M1	0	-3.9780112650579	0.1499048195662	p-ERK1/2
(T202/Y204)	0.0911035613897898
VHIO244_M1	0	-10.8611803435584	15.3405453820729	p-ERK1/2
(T202/Y204)	0.103581891444887
VHIO244_M1	0	-11.4248626695929	30.9970968076605	p-ERK1/2
(T202/Y204)	0.073927769324471
VHIO244_M1	0	5.24279085810891	4.45134623633189	p-ERK1/2
(T202/Y204)	0.0666867974385883
VHIO244_M1	0	-14.4437453282777	29.1291460279602	p-ERK1/2
(T202/Y204)	0.0775552678931508
VHIO244_M1	0	-6.08239676015645	26.8254162252111	p-ERK1/2
(T202/Y204)	0.0755143989409063
VHIO244_M1	0	-21.057912532536	-12.013050195507	p-ERK1/2
(T202/Y204)	0.088932194747947
VHIO244_M1	0	-11.0466053273359	19.0691676696782	p-ERK1/2
(T202/Y204)	0.105936469706935
VHIO244_M1	0	-5.0677787897771	31.4518171303117	p-ERK1/2
(T202/Y204)	0.109447755476132
VHIO244_M1	0	-11.965829525569	26.5970768934582	p-ERK1/2
(T202/Y204)	0.0630928050374719
VHIO244_M1	0	25.8341517056957	-3.39709258922913	p-ERK1/2
(T202/Y204)	0.511394551775663
VHIO244_M1	0	-12.8570677202018	25.2437515262311	p-ERK1/2
(T202/Y204)	0.352504111042489
VHIO244_M1	0	-15.6330794109002	11.5445678137889	p-ERK1/2
(T202/Y204)	0.45003380927996
VHIO244_M1	0	-16.2511605896824	26.3420959271599	p-ERK1/2
(T202/Y204)	0.0889403853394981
VHIO244_M1	0	-16.0150760772626	27.1178738919962	p-ERK1/2
(T202/Y204)	0.103843084091684
VHIO244_M1	0	-10.8733870360913	34.5188075987249	p-ERK1/2
(T202/Y204)	0.484099787023036
VHIO244_M1	0	-16.9711195751841	11.0672940856368	p-ERK1/2
(T202/Y204)	0.1172214392545
VHIO244_M1	0	-18.1791020308326	14.6559156298225	p-ERK1/2
(T202/Y204)	0.0893335080126199
VHIO244_M1	0	-7.57590266432219	27.709567653444	p-ERK1/2
(T202/Y204)	0.0710868631256266
VHIO244_M1	0	18.0833590557169	16.3118458462844	p-ERK1/2
(T202/Y204)	0.329663884236593
VHIO244_M1	0	-18.1404539720593	22.8163214494992	p-ERK1/2
(T202/Y204)	0.394562212963398
VHIO244_M1	0	-2.45149927607079	26.7359386748585	p-ERK1/2
(T202/Y204)	0.0946287891406908
VHIO244_M1	0	25.8460688952064	-17.6410303065936	p-ERK1/2
(T202/Y204)	0.745366722252233
VHIO244_M1	0	-10.1410393849763	24.2743933012125	p-ERK1/2
(T202/Y204)	0.108419169771232
VHIO244_M1	0	16.792036759157	-20.4770753566517	p-ERK1/2
(T202/Y204)	0.592015461425651
VHIO244_M1	0	-11.6591652712711	16.893271531063	p-ERK1/2
(T202/Y204)	0.0941481336211159
VHIO244_M1	0	6.21033719071185	-5.39513697984898	p-ERK1/2
(T202/Y204)	0.495774352955605
VHIO244_M1	0	-3.77274145858975	27.8982118503552	p-ERK1/2
(T202/Y204)	0.114644886263804
VHIO244_M1	0	-9.89584596113268	30.6859089178786	p-ERK1/2
(T202/Y204)	0.0897708882291495
VHIO244_M1	0	14.9686065297482	16.3306426224173	p-ERK1/2
(T202/Y204)	0.106510317958903
VHIO244_M1	0	-12.2469701153444	26.4431128000824	p-ERK1/2
(T202/Y204)	0.0903996961234081
VHIO244_M1	0	-6.42603054736611	30.7640313714664	p-ERK1/2
(T202/Y204)	0.0669501273193587
VHIO244_M1	0	35.8741122460874	-9.81233185531713	p-ERK1/2
(T202/Y204)	0.078030136840743
VHIO244_M1	0	-10.7569290593838	-3.12096662356816	p-ERK1/2
(T202/Y204)	0.149295569021102
VHIO244_M1	0	19.3109536455551	-8.49982390435895	p-ERK1/2
(T202/Y204)	0.134608108674655
VHIO244_M1	0	38.1496174957195	-11.0705740085303	p-ERK1/2
(T202/Y204)	0.116159404239328
VHIO244_M1	0	15.8276878150538	0.471774174423753	p-ERK1/2
(T202/Y204)	0.756678659514836
VHIO244_M1	0	-13.8831690468133	27.5179523560685	p-ERK1/2
(T202/Y204)	0.0941290640027857
VHIO244_M1	0	3.00721613352818	17.1016496460914	p-ERK1/2
(T202/Y204)	0.475926032782901
VHIO244_M1	0	-1.04748215734859	-1.46452203550569	p-ERK1/2
(T202/Y204)	0.134988228363172
VHIO244_M1	0	-12.5901793514824	26.2799965479347	p-ERK1/2
(T202/Y204)	0.106745072388302
VHIO244_M1	0	-5.16090216441709	21.8166956417553	p-ERK1/2
(T202/Y204)	0.105648694718517
VHIO244_M1	0	-13.1269145733993	-2.04990343860559	p-ERK1/2
(T202/Y204)	0.121016710298936
VHIO244_M1	0	-11.0231605907318	13.7023030772242	p-ERK1/2
(T202/Y204)	0.0981148442527052
VHIO244_M1	0	-21.3723959285455	-12.2017926409422	p-ERK1/2
(T202/Y204)	0.108622183709197
VHIO244_M1	0	21.0558993378342	-8.14417026502681	p-ERK1/2
(T202/Y204)	0.13314321097514
VHIO244_M1	0	-17.7133912280452	11.0720766585418	p-ERK1/2
(T202/Y204)	0.084712688761624
VHIO244_M1	0	-13.6059087255995	29.7826040420399	p-ERK1/2
(T202/Y204)	0.094047968540316
VHIO244_M1	0	-10.2560425607917	12.3480830783196	p-ERK1/2
(T202/Y204)	0.486171699361646
VHIO244_M1	0	23.8082990491021	-15.6189740575016	p-ERK1/2
(T202/Y204)	0.140831867577618
VHIO244_M1	0	20.9587749463503	-0.785642927450989	p-ERK1/2
(T202/Y204)	0.117963889248613
VHIO244_M1	0	23.6603491887237	-16.000930179737	p-ERK1/2
(T202/Y204)	0.499675174493778
VHIO244_M1	0	24.4493771975161	10.4140614221252	p-ERK1/2
(T202/Y204)	0.401322415562398
VHIO244_M1	0	4.51104264747426	-17.4400743613693	p-ERK1/2
(T202/Y204)	0.181854954997719
VHIO244_M1	0	14.544576205996	16.1680073524413	p-ERK1/2
(T202/Y204)	0.119429791622976
VHIO244_M1	0	19.6222138212971	-7.17660490819702	p-ERK1/2
(T202/Y204)	0.167171128642602
VHIO244_M1	0	17.5353880738284	14.64299256704	p-ERK1/2
(T202/Y204)	0.101971385697904
VHIO244_M1	0	21.6520822439089	-15.6004003006414	p-ERK1/2
(T202/Y204)	0.137422422462045
VHIO244_M1	0	-11.4835145841488	23.7628191951815	p-ERK1/2
(T202/Y204)	0.0770300668331241
VHIO244_M1	0	29.4224337421446	3.13722525823128	p-ERK1/2
(T202/Y204)	0.0686133707959045
VHIO244_M1	0	-3.39647714334336	23.3738630765856	p-ERK1/2
(T202/Y204)	0.0833394586520397
VHIO244_M1	0	-14.5521527170457	26.0173673568283	p-ERK1/2
(T202/Y204)	0.0767084709224156
VHIO244_M1	0	-18.1342079829475	26.5159769380024	p-ERK1/2
(T202/Y204)	0.0975425286048443
VHIO244_M1	0	-8.77593349247538	33.0764599618195	p-ERK1/2
(T202/Y204)	0.101368429953675
VHIO244_M1	0	11.4577478992559	-4.16505573060857	p-ERK1/2
(T202/Y204)	0.117984177873839
VHIO244_M1	0	11.0922906186492	-11.8254912852773	p-ERK1/2
(T202/Y204)	0.463834964708451
VHIO244_M1	0	9.41002198867707	-25.9239744617763	p-ERK1/2
(T202/Y204)	0.432065350857934
VHIO244_M1	0	-17.8693998748952	14.3979116063904	p-ERK1/2
(T202/Y204)	0.2966709054279
VHIO244_M1	0	-7.68493678283481	28.1177636335065	p-ERK1/2
(T202/Y204)	0.0892433539534154
VHIO244_M1	0	-11.8987525352335	32.6015555757921	p-ERK1/2
(T202/Y204)	0.104478940227447
VHIO244_M1	0	-6.38002052665775	30.6798712241822	p-ERK1/2
(T202/Y204)	0.0758066155900192
VHIO244_M1	0	-13.3252778298865	29.2632710373361	p-ERK1/2
(T202/Y204)	0.291326770494763
VHIO244_M1	0	-3.82301028076974	16.2963019510636	p-ERK1/2
(T202/Y204)	0.452653958229464
VHIO244_M1	0	8.79292795980824	11.0740974524101	p-ERK1/2
(T202/Y204)	0.103644515016643
VHIO244_M1	0	-7.21723740820422	30.4843261855353	p-ERK1/2
(T202/Y204)	0.102715825652492
VHIO244_M1	0	9.56856182833739	-19.4878056924655	p-ERK1/2
(T202/Y204)	0.124989235362985
VHIO244_M1	0	-6.48646248472736	27.1648970981114	p-ERK1/2
(T202/Y204)	0.0706394532012869
VHIO244_M1	0	-2.22573101759835	3.86740358763762	p-ERK1/2
(T202/Y204)	0.319699784905547
VHIO244_M1	0	4.56918633809689	11.5312874169186	p-ERK1/2
(T202/Y204)	0.113035301729325
VHIO244_M1	0	1.64648089754128	27.8707757205746	p-ERK1/2
(T202/Y204)	0.154782562835132
VHIO244_M1	0	-12.9826849294405	2.52804006268061	p-ERK1/2
(T202/Y204)	0.366558762458366
VHIO244_M1	0	0.353555895322201	24.394666062042	p-ERK1/2
(T202/Y204)	0.18725963730613
VHIO244_M1	0	28.5877913164017	1.19549278437015	p-ERK1/2
(T202/Y204)	0.28155746902945
VHIO244_M1	0	22.2651302664288	-10.1666527149281	p-ERK1/2
(T202/Y204)	0.119664837644191
VHIO244_M1	0	-15.4668868647601	2.18614963534554	p-ERK1/2
(T202/Y204)	0.472524575272148
VHIO244_M1	0	19.5195440371335	-1.41955874283499	p-ERK1/2
(T202/Y204)	0.130128057837425
VHIO244_M1	0	-3.80275054748118	31.8903652873031	p-ERK1/2
(T202/Y204)	0.102492428044378
VHIO244_M1	0	-18.4593484435357	12.9868369808639	p-ERK1/2
(T202/Y204)	0.475955122093689
VHIO244_M1	0	-18.3716120320774	27.8613970894675	p-ERK1/2
(T202/Y204)	0.104922297674216
VHIO244_M1	0	38.2085498649915	-10.6160600320245	p-ERK1/2
(T202/Y204)	0.441736852810334
VHIO244_M1	0	-11.1499387070021	-12.0169973303725	p-ERK1/2
(T202/Y204)	0.0919496563082379
VHIO244_M1	0	15.3148513909155	17.253028532874	p-ERK1/2
(T202/Y204)	0.0848905708975124
VHIO244_M1	0	-18.6027605898129	24.3069391203674	p-ERK1/2
(T202/Y204)	0.160648320365677
VHIO244_M1	0	24.5366382159166	10.1534757508663	p-ERK1/2
(T202/Y204)	0.141938455278329
VHIO244_M1	0	-16.9111905500467	26.1169469355	p-ERK1/2
(T202/Y204)	0.0908359232094305
VHIO244_M1	0	21.1410284650843	14.0385391537013	p-ERK1/2
(T202/Y204)	0.118702086715084
VHIO244_M1	0	9.35229540702348	15.2406901476056	p-ERK1/2
(T202/Y204)	0.11768025039005
VHIO244_M1	0	-14.6729066519099	27.3014920544702	p-ERK1/2
(T202/Y204)	0.283228953979152
VHIO244_M1	0	-11.3207198491719	32.5276146805937	p-ERK1/2
(T202/Y204)	0.0992728098891
VHIO244_M1	0	13.8657535548419	16.814025201209	p-ERK1/2
(T202/Y204)	0.128059961499802
VHIO244_M1	0	-15.7427454981813	2.72315775597348	p-ERK1/2
(T202/Y204)	0.0965449048673886
VHIO244_M1	0	7.29248689617776	-27.7068535720138	p-ERK1/2
(T202/Y204)	0.106352574410499
VHIO244_M1	0	-19.3502726381044	6.50431324519899	p-ERK1/2
(T202/Y204)	0.095462212111216
VHIO244_M1	0	26.1340422581571	-8.49367387149015	p-ERK1/2
(T202/Y204)	0.708718347891669
VHIO244_M1	0	-12.3071487780004	4.23212001719262	p-ERK1/2
(T202/Y204)	0.108360764616165
VHIO244_M1	0	-16.0692772126082	26.4619786986065	p-ERK1/2
(T202/Y204)	0.0884345792641335
VHIO244_M1	0	-12.0375780212384	8.94210281524666	p-ERK1/2
(T202/Y204)	0.111241021038578
VHIO244_M1	0	1.06177331709483	13.0011866619025	p-ERK1/2
(T202/Y204)	0.113103263252612
VHIO244_M1	0	-10.0244431098711	22.2308539090858	p-ERK1/2
(T202/Y204)	0.09697833274862
VHIO244_M1	0	-8.5975827984539	31.3258123478894	p-ERK1/2
(T202/Y204)	0.121154515954045
VHIO244_M1	0	-8.6312547620534	22.6241719411468	p-ERK1/2
(T202/Y204)	0.0720439858906688
VHIO244_M1	0	2.20528702230715	17.7735867204898	p-ERK1/2
(T202/Y204)	0.805955085452752
VHIO244_M1	0	-9.74484401502033	26.7617182097369	p-ERK1/2
(T202/Y204)	0.329585153919317
VHIO244_M1	0	24.1427266126586	-8.70754517492479	p-ERK1/2
(T202/Y204)	0.119005617470802
VHIO244_M1	0	-13.5553516107166	29.2890673089221	p-ERK1/2
(T202/Y204)	0.112640546860493
VHIO244_M1	0	17.6220071497535	9.70210492546133	p-ERK1/2
(T202/Y204)	0.0939550134041869
VHIO244_M1	0	17.9794394256127	5.12438061261109	p-ERK1/2
(T202/Y204)	0.138426124497683
VHIO244_M1	0	19.9025110961051	-23.3006715547554	p-ERK1/2
(T202/Y204)	0.608160252472944
VHIO244_M1	0	-12.8778146882121	29.4240243909136	p-ERK1/2
(T202/Y204)	0.0730223992803593
VHIO244_M1	0	-18.8103534280727	25.4594123597788	p-ERK1/2
(T202/Y204)	0.0856550363915915
VHIO244_M1	0	-4.3196213781207	11.4105346305767	p-ERK1/2
(T202/Y204)	0.784624371549159
VHIO244_M1	0	-15.046885308863	11.4378606137331	p-ERK1/2
(T202/Y204)	0.196768436635085
VHIO244_M1	0	-7.40795878395525	-20.8172832857673	p-ERK1/2
(T202/Y204)	0.225558964473175
VHIO244_M1	0	-19.3733151943945	15.7574427637229	p-ERK1/2
(T202/Y204)	0.0957743836820207
VHIO244_M1	0	-2.31027556634341	24.4034477406932	p-ERK1/2
(T202/Y204)	0.445089597281225
VHIO244_M1	0	-12.7445659331936	25.918540925855	p-ERK1/2
(T202/Y204)	0.0762524354366317
VHIO244_M1	0	-5.60035080935771	30.5211596334187	p-ERK1/2
(T202/Y204)	0.0551090221883352
VHIO244_M1	0	-10.4302075196791	13.1354411147075	p-ERK1/2
(T202/Y204)	0.0844418429126733
VHIO244_M1	0	-14.6238836891667	27.7031414186782	p-ERK1/2
(T202/Y204)	0.41382336767942
VHIO244_M1	0	-7.92105403720071	30.1906209416498	p-ERK1/2
(T202/Y204)	0.0659463840288338
VHIO244_M1	0	1.58890533338685	4.93199323851556	p-ERK1/2
(T202/Y204)	0.109185420691492
VHIO244_M1	0	1.84130402296452	27.9606836421299	p-ERK1/2
(T202/Y204)	0.0935422273655883
VHIO244_M1	0	-11.3458536583476	15.6775679604627	p-ERK1/2
(T202/Y204)	0.116174257796276
VHIO244_M1	0	-12.6497296122151	27.0616047776389	p-ERK1/2
(T202/Y204)	0.0944399147511512
VHIO244_M1	0	12.8582787506572	13.4922210403384	p-ERK1/2
(T202/Y204)	0.520853512944436
VHIO244_M1	0	3.16233277563134	22.7003083491197	p-ERK1/2
(T202/Y204)	0.0948741818378025
VHIO244_M1	0	-10.6183890697761	-2.1975298904981	p-ERK1/2
(T202/Y204)	0.115740271268618
VHIO244_M1	0	-11.8325384690364	30.8976167262051	p-ERK1/2
(T202/Y204)	0.0713101240286104
VHIO244_M1	0	-5.81292088655707	30.1398295140582	p-ERK1/2
(T202/Y204)	0.0631268491421886
VHIO244_M1	0	-10.8979358203583	33.3405286387754	p-ERK1/2
(T202/Y204)	0.129683338608393
VHIO244_M1	0	-25.7325713503295	18.1651214947615	p-ERK1/2
(T202/Y204)	0.105568550704979
VHIO244_M1	0	-16.7438420773476	1.91591960036117	p-ERK1/2
(T202/Y204)	0.701551097834312
VHIO244_M1	0	-19.0140690207685	13.8515892315488	p-ERK1/2
(T202/Y204)	0.100072719816207
VHIO244_M1	0	6.05606388547458	23.2124724831445	p-ERK1/2
(T202/Y204)	0.457100502205125
VHIO244_M1	0	8.89920361369425	-25.443175600811	p-ERK1/2
(T202/Y204)	0.120198178758108
VHIO244_M1	0	-12.1356104972826	-1.8528506028939	p-ERK1/2
(T202/Y204)	0.105660220247139
VHIO244_M1	0	-11.4129501024141	29.6958444833769	p-ERK1/2
(T202/Y204)	0.0818290273435056
VHIO244_M1	0	-18.6851475689493	10.3496610006298	p-ERK1/2
(T202/Y204)	0.0897293023462823
VHIO244_M1	0	-16.5992661716203	26.2472244686202	p-ERK1/2
(T202/Y204)	0.409868430850615
VHIO244_M1	0	-13.9060938252838	26.1946735849281	p-ERK1/2
(T202/Y204)	0.0773313141194177
VHIO244_M1	0	-18.5019554799508	24.5915775555462	p-ERK1/2
(T202/Y204)	0.660760274780986
VHIO244_M1	0	-8.44325589173794	21.8257242903893	p-ERK1/2
(T202/Y204)	0.425631314795951
VHIO244_M1	0	-11.5766974648582	16.5800243422636	p-ERK1/2
(T202/Y204)	0.115335857901137
VHIO244_M1	0	-6.77824937534027	25.995497279075	p-ERK1/2
(T202/Y204)	0.0887107481495687
VHIO244_M1	0	-15.3985690199279	21.0951138985267	p-ERK1/2
(T202/Y204)	0.128819445276043
VHIO244_M1	0	-3.2462757814994	-0.845706276277986	p-ERK1/2
(T202/Y204)	0.114745914437451
VHIO244_M1	0	15.2249676185273	-4.04882055478614	p-ERK1/2
(T202/Y204)	0.26579677481069
VHIO244_M1	0	-13.5660795288725	27.3012603528456	p-ERK1/2
(T202/Y204)	0.450451513467225
VHIO244_M1	0	-3.69984372232122	21.884675362326	p-ERK1/2
(T202/Y204)	0.407964042186249
VHIO244_M1	0	-5.79872930441497	21.2204614154027	p-ERK1/2
(T202/Y204)	0.102449855063797
VHIO244_M1	0	-14.2637064257362	32.6324389297594	p-ERK1/2
(T202/Y204)	0.079511558347648
VHIO244_M1	0	-12.808628269763	25.9120831231122	p-ERK1/2
(T202/Y204)	0.0610492504255192
VHIO244_M1	0	36.7340755671999	-12.7156484805939	p-ERK1/2
(T202/Y204)	0.344897865428037
VHIO244_M1	0	13.6342770934109	-1.05587060482808	p-ERK1/2
(T202/Y204)	0.0706170603290373
VHIO244_M1	0	20.2432753106409	-20.1651632754421	p-ERK1/2
(T202/Y204)	0.289190397725947
VHIO244_M1	0	1.57535502150614	31.2688164612083	p-ERK1/2
(T202/Y204)	0.0966011640074274
VHIO244_M1	0	5.89202496536295	-3.03600705583582	p-ERK1/2
(T202/Y204)	0.492035109631071
VHIO244_M1	0	27.9053935673307	1.51782078534746	p-ERK1/2
(T202/Y204)	0.42644084417527
VHIO244_M1	0	-14.8698352987573	29.4623014104165	p-ERK1/2
(T202/Y204)	0.1135670589758
VHIO244_M1	0	13.2354568074199	13.8389217605787	p-ERK1/2
(T202/Y204)	0.339102952414292
VHIO244_M1	0	-16.0442427388598	28.0796137493868	p-ERK1/2
(T202/Y204)	0.0754919989408313
VHIO244_M1	0	13.1018387111087	-4.28147849698193	p-ERK1/2
(T202/Y204)	0.357013963910231
VHIO244_M1	0	-18.2451883200065	5.99920214564364	p-ERK1/2
(T202/Y204)	0.0919860799848684
VHIO244_M1	0	-12.8075171979994	9.46719198995198	p-ERK1/2
(T202/Y204)	0.112538596825851
VHIO244_M1	0	-12.3129986490625	31.8154797128638	p-ERK1/2
(T202/Y204)	0.0552923469328461
VHIO244_M1	0	-8.88945549551086	23.2129676672047	p-ERK1/2
(T202/Y204)	0.156314611502512
VHIO244_M1	0	-8.30177889554251	28.087793610817	p-ERK1/2
(T202/Y204)	0.0613678226269744
VHIO244_M1	0	-7.12916009548236	28.0783683626028	p-ERK1/2
(T202/Y204)	0.0909402184381606
VHIO244_M1	0	15.657521901039	18.4698708077871	p-ERK1/2
(T202/Y204)	0.58220673836918
VHIO244_M1	0	-18.4851359739225	26.3992744037613	p-ERK1/2
(T202/Y204)	0.105653407372359
VHIO244_M1	0	1.61079192138883	31.9710979963351	p-ERK1/2
(T202/Y204)	0.453055700100496
VHIO244_M1	0	31.3105087720446	3.59561927393304	p-ERK1/2
(T202/Y204)	0.098026935960695
VHIO244_M1	0	-3.11345370826632	12.9192678132369	p-ERK1/2
(T202/Y204)	0.709807718521126
VHIO244_M1	0	-11.0693066134107	13.696214888792	p-ERK1/2
(T202/Y204)	0.132265252964626
VHIO244_M1	0	27.4139372961371	1.23267040090849	p-ERK1/2
(T202/Y204)	0.442517878963509
VHIO244_M1	0	-2.89923509427314	-16.8904547836619	p-ERK1/2
(T202/Y204)	0.115206932418509
VHIO244_M1	0	25.1226370036579	-1.09829725294173	p-ERK1/2
(T202/Y204)	0.648864603279146
VHIO244_M1	0	-12.5741713013293	11.8840225769826	p-ERK1/2
(T202/Y204)	0.112695215221215
VHIO244_M1	0	-6.32209437623845	22.4296047252276	p-ERK1/2
(T202/Y204)	0.28769790723792
VHIO244_M1	0	-11.841289561795	28.8263115013071	p-ERK1/2
(T202/Y204)	0.0801142781433031
VHIO244_M1	0	24.1070006669008	-14.65383646938	p-ERK1/2
(T202/Y204)	0.126609781423887
VHIO244_M1	0	-9.3118404399081	31.226037657257	p-ERK1/2
(T202/Y204)	0.075103589260308
VHIO244_M1	0	27.0175598446774	-10.9597948949224	p-ERK1/2
(T202/Y204)	0.141608930063243
VHIO244_M1	0	-14.7723493448301	9.76400872751784	p-ERK1/2
(T202/Y204)	0.101509006177578
VHIO244_M1	0	-13.4519021337669	27.7705898014596	p-ERK1/2
(T202/Y204)	0.096298320708456
VHIO244_M1	0	-15.9628784508528	29.0380032330284	p-ERK1/2
(T202/Y204)	0.0882049993661444
VHIO244_M1	0	9.69251117608062	18.8434049133884	p-ERK1/2
(T202/Y204)	0.0999085922771784
VHIO244_M1	0	29.3103254217279	-4.87888355440427	p-ERK1/2
(T202/Y204)	0.10748705680566
VHIO244_M1	0	-4.89734983279526	11.132815954849	p-ERK1/2
(T202/Y204)	0.100437587505329
VHIO244_M1	0	-11.3432866034119	28.3293043806149	p-ERK1/2
(T202/Y204)	0.0779444845766093
VHIO244_M1	0	-21.0509119868506	14.1817592391481	p-ERK1/2
(T202/Y204)	0.113939527402259
VHIO244_M1	0	-13.2493820317883	34.4015572801363	p-ERK1/2
(T202/Y204)	0.0843252858614232
VHIO244_M1	0	-13.9897620266722	0.153556760054687	p-ERK1/2
(T202/Y204)	0.106095319767701
VHIO244_M1	0	8.97859134155232	10.0157043915453	p-ERK1/2
(T202/Y204)	0.104344930734549
VHIO244_M1	0	-10.6242708073464	21.8395481338456	p-ERK1/2
(T202/Y204)	0.256168456592633
VHIO244_M1	0	-12.2819468104971	27.147797124816	p-ERK1/2
(T202/Y204)	0.109097849203732
VHIO244_M1	0	14.1731109767926	19.0691356945337	p-ERK1/2
(T202/Y204)	0.262833935004836
VHIO244_M1	0	-12.2509162493997	27.8868249121467	p-ERK1/2
(T202/Y204)	0.0972811072433442
VHIO244_M1	0	35.3892388054475	-10.9996655777673	p-ERK1/2
(T202/Y204)	0.0947383331405189
VHIO244_M1	0	-15.962773733795	28.6962118589633	p-ERK1/2
(T202/Y204)	0.0924918558434899
VHIO244_M1	0	9.1696467177437	12.6061507713747	p-ERK1/2
(T202/Y204)	0.138895331455945
VHIO244_M1	0	-11.931470166286	30.4705544216843	p-ERK1/2
(T202/Y204)	0.0897236701598545
VHIO244_M1	0	-17.1465324421492	25.8768892455454	p-ERK1/2
(T202/Y204)	0.0832364024058075
VHIO244_M1	0	-19.8621493283896	2.95790320515867	p-ERK1/2
(T202/Y204)	0.106848659088824
VHIO244_M1	0	-9.2652205066201	13.7772561746298	p-ERK1/2
(T202/Y204)	0.101790297035326
VHIO244_M1	0	-19.9225457956481	5.95754969536398	p-ERK1/2
(T202/Y204)	0.117680923418078
VHIO244_M1	0	6.43979503982036	-31.1031194910309	p-ERK1/2
(T202/Y204)	0.101027738762069
VHIO244_M1	0	-4.20542959149704	28.6135607934503	p-ERK1/2
(T202/Y204)	0.11069023305381
VHIO244_M1	0	13.592203672848	-4.47974186434579	p-ERK1/2
(T202/Y204)	0.0997448524499502
VHIO244_M1	0	0.806218620354853	22.4883454477612	p-ERK1/2
(T202/Y204)	0.0981365994108053
VHIO244_M1	0	-9.05448345296661	28.3894487018088	p-ERK1/2
(T202/Y204)	0.412966088123943
VHIO244_M1	0	-14.4543982284852	26.8584847989703	p-ERK1/2
(T202/Y204)	0.0769982356298045
VHIO244_M1	0	-11.3830162728004	30.8137493783459	p-ERK1/2
(T202/Y204)	0.0818800411268668
VHIO244_M1	0	-12.3296925420094	27.668758452825	p-ERK1/2
(T202/Y204)	0.116596899121541
VHIO244_M1	0	-9.9890866696583	22.1113117729513	p-ERK1/2
(T202/Y204)	0.130515345794454
VHIO244_M1	0	-15.8802286681815	28.8624289166933	p-ERK1/2
(T202/Y204)	0.104223849547657
VHIO244_M1	0	-7.79861730518259	26.6212057889263	p-ERK1/2
(T202/Y204)	0.0976939014089279
VHIO244_M1	0	-4.86774761356328	-26.7682161101299	p-ERK1/2
(T202/Y204)	0.34288809394841
VHIO244_M1	0	-2.95550024033165	9.93847815791312	p-ERK1/2
(T202/Y204)	0.0666850290418983
VHIO244_M1	0	-22.9035175699634	14.5966270512456	p-ERK1/2
(T202/Y204)	0.111045538013664
VHIO244_M1	0	-12.53736475976	23.6843642504733	p-ERK1/2
(T202/Y204)	0.11039837564915
VHIO244_M1	0	-6.03064095752835	23.0187405116559	p-ERK1/2
(T202/Y204)	0.329267791904033
VHIO244_M1	0	-16.8512084686417	26.8865313764704	p-ERK1/2
(T202/Y204)	0.108021497612
VHIO244_M1	0	-15.8883067012217	29.1617265623912	p-ERK1/2
(T202/Y204)	0.110964654295195
VHIO244_M1	0	-11.2085461095122	34.3748463124544	p-ERK1/2
(T202/Y204)	0.123568439830789
VHIO244_M1	0	-2.05499807567773	19.6729912228646	p-ERK1/2
(T202/Y204)	0.093925318542586
VHIO244_M1	0	-10.03475643886	34.2103741934792	p-ERK1/2
(T202/Y204)	0.101974319989706
VHIO244_M1	0	-15.7328887023829	11.1151088936783	p-ERK1/2
(T202/Y204)	0.529994582476402
VHIO244_M1	0	-18.6687077275511	25.9875391426522	p-ERK1/2
(T202/Y204)	0.0767165703243325
VHIO244_M1	0	-1.86682542162326	-4.70673101899281	p-ERK1/2
(T202/Y204)	0.105825532527438
VHIO244_M1	0	-19.6931267184829	14.078394479321	p-ERK1/2
(T202/Y204)	0.136117516445711
VHIO244_M1	0	-9.05580005012124	12.5404220523261	p-ERK1/2
(T202/Y204)	0.091574827876537
VHIO244_M1	0	-16.8994618022824	26.3384823973913	p-ERK1/2
(T202/Y204)	0.101661055524103
VHIO244_M1	0	20.7180035499218	-17.9953965565596	p-ERK1/2
(T202/Y204)	0.812649373152559
VHIO244_M1	0	-9.09438168888114	33.295932517527	p-ERK1/2
(T202/Y204)	0.0989454280430888
VHIO244_M1	0	-9.72076826871318	33.2945794221327	p-ERK1/2
(T202/Y204)	0.127181877694612
VHIO244_M1	0	5.37364454312501	-6.40594912684234	p-ERK1/2
(T202/Y204)	0.712445602034985
VHIO244_M1	0	-11.6703879342212	16.4258281512657	p-ERK1/2
(T202/Y204)	0.142326246453646
VHIO244_M1	0	-12.6035434660801	27.410259161527	p-ERK1/2
(T202/Y204)	0.0681477052222241
VHIO244_M1	0	-8.99220516295661	14.4349468006501	p-ERK1/2
(T202/Y204)	0.121649674630323
VHIO244_M1	0	30.3984725842551	1.95923313778237	p-ERK1/2
(T202/Y204)	0.0903412193058528
VHIO244_M1	0	2.22963222772571	-25.0739372919611	p-ERK1/2
(T202/Y204)	0.10728499356087
VHIO244_M1	0	-4.0965061973677	26.474320411495	p-ERK1/2
(T202/Y204)	0.0759541168799155
VHIO244_M1	0	-19.8972637243661	23.4019636229025	p-ERK1/2
(T202/Y204)	0.555205495044481
VHIO244_M1	0	6.20947123175012	10.7705887305632	p-ERK1/2
(T202/Y204)	0.108931889368512
VHIO244_M1	0	14.6128995531355	18.6338118118302	p-ERK1/2
(T202/Y204)	0.107251655157747
VHIO244_M1	0	-15.8208803831103	26.831238702067	p-ERK1/2
(T202/Y204)	0.0828775142745134
VHIO244_M1	0	-11.7314715077549	13.2690609630162	p-ERK1/2
(T202/Y204)	0.100877888257969
VHIO244_M1	0	9.01619801246504	7.49201897741443	p-ERK1/2
(T202/Y204)	0.0801199128409084
VHIO244_M1	0	-17.6282306303053	25.8271228761583	p-ERK1/2
(T202/Y204)	0.0937932674211594
VHIO244_M1	0	21.3402510275842	-9.74331219762484	p-ERK1/2
(T202/Y204)	0.109838955845455
VHIO244_M1	0	20.0637181126236	-0.553769059402572	p-ERK1/2
(T202/Y204)	0.141431345085129
VHIO244_M1	0	-11.6909587187285	30.7166196087119	p-ERK1/2
(T202/Y204)	0.0853340738805769
VHIO244_M1	0	-14.0683354891929	30.8961398938959	p-ERK1/2
(T202/Y204)	0.257399902739858
VHIO244_M1	0	-13.0015221418109	27.1764784396736	p-ERK1/2
(T202/Y204)	0.0815249993518733
VHIO244_M1	0	-16.1872945488913	2.52598318104158	p-ERK1/2
(T202/Y204)	0.0954952339890642
VHIO244_M1	0	-13.3135372097178	6.05548262825067	p-ERK1/2
(T202/Y204)	0.0775173976611055
VHIO244_M1	0	13.8647141612932	18.6719016381625	p-ERK1/2
(T202/Y204)	0.340431529739805
VHIO244_M1	0	-5.44550342387864	25.3568267195069	p-ERK1/2
(T202/Y204)	0.0658516224933359
VHIO244_M1	0	-8.94853108213528	29.8897837842925	p-ERK1/2
(T202/Y204)	0.0722128781706194
VHIO244_M1	0	-14.4656154323577	32.1741101880789	p-ERK1/2
(T202/Y204)	0.115308971941018
VHIO244_M1	0	-24.5464185695438	1.47572098624259	p-ERK1/2
(T202/Y204)	0.508686216469124
VHIO244_M1	0	-9.41969700358848	22.6064365482354	p-ERK1/2
(T202/Y204)	0.097551613381461
VHIO244_M1	0	-13.5833010378571	31.0505632665481	p-ERK1/2
(T202/Y204)	0.208981410136702
VHIO244_M1	0	12.7715511708693	-6.91478392837906	p-ERK1/2
(T202/Y204)	0.142525715196453
VHIO244_M1	0	-4.66835570046314	20.8321088148324	p-ERK1/2
(T202/Y204)	0.104249157099798
VHIO244_M1	0	-10.6136886055376	13.3038525454252	p-ERK1/2
(T202/Y204)	0.127488645552322
VHIO244_M1	0	24.0140389661389	2.47474152178799	p-ERK1/2
(T202/Y204)	0.798329469914122
VHIO244_M1	0	-27.8797476537128	-1.60435231054055	p-ERK1/2
(T202/Y204)	0.181129288791983
VHIO244_M1	0	16.4010061538766	-16.6594985169146	p-ERK1/2
(T202/Y204)	0.38097318870092
VHIO244_M1	0	-10.8429772404212	29.9657051072253	p-ERK1/2
(T202/Y204)	0.0839342600807112
VHIO244_M1	0	-16.5198331656242	26.6996767717707	p-ERK1/2
(T202/Y204)	0.0909169954766838
VHIO244_M1	0	-13.7558026035829	29.2384074115965	p-ERK1/2
(T202/Y204)	0.0899811626402142
VHIO244_M1	0	-0.771510895631065	24.6399104446852	p-ERK1/2
(T202/Y204)	0.112770605867197
VHIO244_M1	0	5.07049339435487	-16.6721921101682	p-ERK1/2
(T202/Y204)	0.118275159947228
VHIO244_M1	0	-15.229032575949	27.6336147599135	p-ERK1/2
(T202/Y204)	0.427745302457654
VHIO244_M1	0	-15.9235845179299	2.48510930357321	p-ERK1/2
(T202/Y204)	0.0923193322759041
VHIO244_M1	0	-8.79967665559461	28.1957113086594	p-ERK1/2
(T202/Y204)	0.0883834579567771
VHIO244_M1	0	-10.8205183570375	30.8194059447816	p-ERK1/2
(T202/Y204)	0.0796836884930969
VHIO244_M1	0	-15.9977259545887	28.134955132999	p-ERK1/2
(T202/Y204)	0.260648295690802
VHIO244_M1	0	-17.6912705432011	25.8871117127029	p-ERK1/2
(T202/Y204)	0.0716190165265944
VHIO244_M1	0	0.703866424852241	30.6639102373158	p-ERK1/2
(T202/Y204)	0.115403129129586
VHIO244_M1	0	-11.1293374902715	22.9084693061142	p-ERK1/2
(T202/Y204)	0.102013671244379
VHIO244_M1	0	-15.972155869432	27.79419342231	p-ERK1/2
(T202/Y204)	0.25571727996556
VHIO244_M1	0	-9.92471898824326	27.2054839488001	p-ERK1/2
(T202/Y204)	0.0756562750551708
VHIO244_M1	0	26.2844077917209	-17.4663687293612	p-ERK1/2
(T202/Y204)	0.0987497183320141
VHIO244_M1	0	12.5557311916219	8.99749882756809	p-ERK1/2
(T202/Y204)	0.0775749844297813
VHIO244_M1	0	-9.89404768376063	29.7705552195239	p-ERK1/2
(T202/Y204)	0.0780161539383746
VHIO244_M1	0	9.05403948082427	8.37837736056765	p-ERK1/2
(T202/Y204)	0.0680256555188778
VHIO244_M1	0	-7.9503686073939	26.4191670504291	p-ERK1/2
(T202/Y204)	0.126189291443569
VHIO244_M1	0	1.58589878956874	30.9782091146878	p-ERK1/2
(T202/Y204)	0.137238655154815
VHIO244_M1	0	-18.3320156443482	10.4745616426658	p-ERK1/2
(T202/Y204)	0.39253012949177
VHIO244_M1	0	-11.9980717839336	28.606116690227	p-ERK1/2
(T202/Y204)	0.110488368050535
VHIO244_M1	0	-11.0173984072412	14.498143640866	p-ERK1/2
(T202/Y204)	0.329517667816326
VHIO244_M1	0	-17.4041597700544	19.3734218553185	p-ERK1/2
(T202/Y204)	0.0852045767222856
VHIO244_M1	0	30.1091625651963	2.34225996465252	p-ERK1/2
(T202/Y204)	0.0922815321613841
VHIO244_M1	0	2.40466874050851	27.8425593536248	p-ERK1/2
(T202/Y204)	0.109467266452656
VHIO244_M1	0	-11.3399028679621	18.7718577385924	p-ERK1/2
(T202/Y204)	0.0991588595012253
VHIO244_M1	0	-15.4854166985541	21.5379178171516	p-ERK1/2
(T202/Y204)	0.615322417291819
VHIO244_M1	0	19.08727747686	0.87549289903655	p-ERK1/2
(T202/Y204)	0.394620447407026
VHIO244_M1	0	-15.8490583145623	26.5789269680003	p-ERK1/2
(T202/Y204)	0.098377533944294
VHIO244_M1	0	-10.8290558772064	22.8554452977667	p-ERK1/2
(T202/Y204)	0.0946138302818836
VHIO244_M1	0	14.3087099549421	19.6877476230143	p-ERK1/2
(T202/Y204)	0.118539405978802
VHIO244_M1	0	-4.94520409598259	22.4442739370792	p-ERK1/2
(T202/Y204)	0.0866472140690502
VHIO244_M1	0	-15.6034046960168	11.9733976573754	p-ERK1/2
(T202/Y204)	0.567847569688701
VHIO244_M1	0	-14.5465866620774	26.5033865780561	p-ERK1/2
(T202/Y204)	0.241069841315841
VHIO244_M1	0	-13.717431300013	25.7944142862028	p-ERK1/2
(T202/Y204)	0.0650763730903179
VHIO244_M1	0	-14.5437550511286	31.8260169140415	p-ERK1/2
(T202/Y204)	0.106040926163682
VHIO244_M1	0	27.6513569115955	-9.93336352648854	p-ERK1/2
(T202/Y204)	0.254388270018097
VHIO244_M1	0	-6.46270195544923	24.8587741301271	p-ERK1/2
(T202/Y204)	0.0953803869281989
VHIO244_M1	0	1.59230085756223	31.8138736842282	p-ERK1/2
(T202/Y204)	0.131396693554812
VHIO244_M1	0	-13.9785646222127	25.4226231028016	p-ERK1/2
(T202/Y204)	0.0819027239106235
VHIO244_M1	0	-11.1964700475909	14.2809468272874	p-ERK1/2
(T202/Y204)	0.0857154558847369
VHIO244_M1	0	4.17510469725069	-30.0011749939055	p-ERK1/2
(T202/Y204)	0.824267924795837
VHIO244_M1	0	-13.8316831006748	29.5199441682375	p-ERK1/2
(T202/Y204)	0.106316390116759
VHIO244_M1	0	-14.3330876781015	25.6149944270507	p-ERK1/2
(T202/Y204)	0.0746213893036926
VHIO244_M1	0	23.2694311723957	-20.2953308107779	p-ERK1/2
(T202/Y204)	0.0961480586160923
VHIO244_M1	0	-17.9767149432219	25.1085922359186	p-ERK1/2
(T202/Y204)	0.394584970753298
VHIO244_M1	0	0.717928341768926	16.5797328322656	p-ERK1/2
(T202/Y204)	0.524916832043973
VHIO244_M1	0	-18.0727480644997	26.5874190993986	p-ERK1/2
(T202/Y204)	0.0912299185163557
VHIO244_M1	0	-12.7502171772447	24.4397014175539	p-ERK1/2
(T202/Y204)	0.264930849352163
VHIO244_M1	0	-14.7988560441062	10.3213317721689	p-ERK1/2
(T202/Y204)	0.111709220480144
VHIO244_M1	0	9.04743219145461	-14.1310177461301	p-ERK1/2
(T202/Y204)	0.0895118322319025
VHIO244_M1	0	17.6432912084333	-2.96070598268516	p-ERK1/2
(T202/Y204)	0.176914602203988
VHIO244_M1	0	-4.48509244380764	5.63269071465035	p-ERK1/2
(T202/Y204)	0.127596468106693
VHIO244_M1	0	-21.1814739035912	7.06065705999653	p-ERK1/2
(T202/Y204)	0.734424154712373
VHIO244_M1	0	-5.2343444593292	30.171966843146	p-ERK1/2
(T202/Y204)	0.0905158386641468
VHIO244_M1	0	26.647865665298	4.03487120206234	p-ERK1/2
(T202/Y204)	0.438201305276861
VHIO244_M1	0	30.966464371942	0.440789053746294	p-ERK1/2
(T202/Y204)	0.136799032114868
VHIO244_M1	0	23.9590716792678	0.897511776252755	p-ERK1/2
(T202/Y204)	0.768109122252143
VHIO244_M1	0	36.7238368770502	-9.80870425430889	p-ERK1/2
(T202/Y204)	0.0718450510710378
VHIO244_M1	0	-17.541314048028	5.90591980171099	p-ERK1/2
(T202/Y204)	0.101463255056732
VHIO244_M1	0	19.5487015214656	16.1727886259073	p-ERK1/2
(T202/Y204)	0.152042230952679
VHIO244_M1	0	-19.3863116057779	3.71756231935081	p-ERK1/2
(T202/Y204)	0.128697181979077
VHIO244_M1	0	21.2545587299815	-20.5320313358896	p-ERK1/2
(T202/Y204)	0.379890876139807
VHIO244_M1	0	20.9662274859131	-14.7947529381613	p-ERK1/2
(T202/Y204)	0.104459590116004
VHIO244_M1	0	15.8307869315276	15.7737267638251	p-ERK1/2
(T202/Y204)	0.0796431502800409
VHIO244_M1	0	11.9970639517782	5.67659237934663	p-ERK1/2
(T202/Y204)	0.127881299208338
VHIO244_M1	0	-6.01568167945575	31.0634983290735	p-ERK1/2
(T202/Y204)	0.119716608224722
VHIO244_M1	0	20.4868427550417	14.380644344799	p-ERK1/2
(T202/Y204)	0.0807519854658757
VHIO244_M1	0	-8.71951427867697	32.0449928838161	p-ERK1/2
(T202/Y204)	0.610196186358628
VHIO244_M1	0	-8.54106237715659	15.0723041179243	p-ERK1/2
(T202/Y204)	0.235757362852687
VHIO244_M1	0	-11.5309165504402	16.9793022522867	p-ERK1/2
(T202/Y204)	0.103216233744745
VHIO244_M1	0	-4.84750512455897	22.0995239605637	p-ERK1/2
(T202/Y204)	0.0618939523943034
VHIO244_M1	0	-3.51870443775184	29.5216056779624	p-ERK1/2
(T202/Y204)	0.0709025338857528
VHIO244_M1	0	-11.482151473749	16.2580640800004	p-ERK1/2
(T202/Y204)	0.118534918140981
VHIO244_M1	0	-9.200746325357	28.1658151615217	p-ERK1/2
(T202/Y204)	0.41167273796303
VHIO244_M1	0	-9.21347080575926	27.4171202426689	p-ERK1/2
(T202/Y204)	0.0943533603715066
VHIO244_M1	0	-5.47967916500783	23.1795847064952	p-ERK1/2
(T202/Y204)	0.0747408459470316
VHIO244_M1	0	-21.0465710730618	4.2749002880656	p-ERK1/2
(T202/Y204)	0.11045375648054
VHIO244_M1	0	-13.431146785536	31.2543508850645	p-ERK1/2
(T202/Y204)	0.0849281414331164
VHIO244_M1	0	-11.0948899072802	18.9358229061723	p-ERK1/2
(T202/Y204)	0.0954298233823855
VHIO244_M1	0	-15.428841892312	21.2230622206607	p-ERK1/2
(T202/Y204)	0.1250091844179
VHIO244_M1	0	-3.6049359026449	-29.8779975958225	p-ERK1/2
(T202/Y204)	0.699718088502674
VHIO244_M1	0	-18.017646222798	14.5436121280609	p-ERK1/2
(T202/Y204)	0.0653236702272612
VHIO244_M1	0	2.27537329510277	-15.3481773448905	p-ERK1/2
(T202/Y204)	0.117713298138112
VHIO244_M1	0	-17.0965442123249	27.7541914267819	p-ERK1/2
(T202/Y204)	0.268634717660234
VHIO244_M1	0	-12.8938410870678	29.8752762675613	p-ERK1/2
(T202/Y204)	0.0702563707827299
VHIO244_M1	0	23.8653880937259	-17.0557542520015	p-ERK1/2
(T202/Y204)	0.122142605800807
VHIO244_M1	0	-14.9317657345079	9.61432391058728	p-ERK1/2
(T202/Y204)	0.127877680485481
VHIO244_M1	0	30.3718873379519	1.99903803559833	p-ERK1/2
(T202/Y204)	0.306013780639801
VHIO244_M1	0	-13.4195166717645	32.1497656116897	p-ERK1/2
(T202/Y204)	0.0983310381194515
VHIO244_M1	0	18.5770468603167	-10.539266915435	p-ERK1/2
(T202/Y204)	0.0828699174929859
VHIO244_M1	0	5.67853318964227	-29.2566871230707	p-ERK1/2
(T202/Y204)	0.257103084230108
VHIO244_M1	0	17.3550055113259	16.6877662359554	p-ERK1/2
(T202/Y204)	0.0601397620547609
VHIO244_M1	0	28.3263182862676	3.51535156094598	p-ERK1/2
(T202/Y204)	0.277559611137482
VHIO244_M1	0	-9.11800562307035	-0.50757854223653	p-ERK1/2
(T202/Y204)	0.136005517183325
VHIO244_M1	0	20.7633704793041	12.2980167288259	p-ERK1/2
(T202/Y204)	0.0929845557472615
VHIO244_M1	0	-1.51975842617555	30.7843222377213	p-ERK1/2
(T202/Y204)	0.848258000551056
VHIO244_M1	0	-14.0960306165946	25.50160116419	p-ERK1/2
(T202/Y204)	0.0806152933815114
VHIO244_M1	0	-10.7281943157199	27.4253202142037	p-ERK1/2
(T202/Y204)	0.0702034946051031
VHIO244_M1	0	-13.8667614305254	29.6336715528612	p-ERK1/2
(T202/Y204)	0.109447630564818
VHIO244_M1	0	-11.6693396884035	18.673275989078	p-ERK1/2
(T202/Y204)	0.102458445003583
VHIO244_M1	0	-5.10002082685655	27.9967093689016	p-ERK1/2
(T202/Y204)	0.115646779938249
VHIO244_M1	0	-15.7850610393822	15.4164416822395	p-ERK1/2
(T202/Y204)	0.49483933007322
VHIO244_M1	0	-3.75235495817102	22.0523143788682	p-ERK1/2
(T202/Y204)	0.396593954346838
VHIO244_M1	0	-12.9489753767688	29.8095065991301	p-ERK1/2
(T202/Y204)	0.306637667665384
VHIO244_M1	0	-11.9806228472987	24.8013359704611	p-ERK1/2
(T202/Y204)	0.121840495045718
VHIO244_M1	0	-20.1320253179297	8.15562245046897	p-ERK1/2
(T202/Y204)	0.0949531706347599
VHIO244_M1	0	12.0409784416937	-3.47408194153899	p-ERK1/2
(T202/Y204)	0.138385624925432
VHIO244_M1	0	-15.5213799614656	5.82344250627127	p-ERK1/2
(T202/Y204)	0.105687263861367
VHIO244_M1	0	18.1380930280125	0.182372806670845	p-ERK1/2
(T202/Y204)	0.0977774571514231
VHIO244_M1	0	-11.4270557494124	24.5418572899233	p-ERK1/2
(T202/Y204)	0.0923087163679684
VHIO244_M1	0	15.1384498711339	13.4617041144848	p-ERK1/2
(T202/Y204)	0.0900688690475475
VHIO244_M1	0	30.5478909760193	2.40656222549011	p-ERK1/2
(T202/Y204)	0.104187916060783
VHIO244_M1	0	19.2553959498763	16.6845109038157	p-ERK1/2
(T202/Y204)	0.0966335777658013
VHIO244_M1	0	-9.18216048732025	32.1416694597196	p-ERK1/2
(T202/Y204)	0.138901351326235
VHIO244_M1	0	-11.2089307484936	2.352976454483	p-ERK1/2
(T202/Y204)	0.301623700081546
VHIO244_M1	0	4.24719907889142	11.0556481706161	p-ERK1/2
(T202/Y204)	0.101219457901215
VHIO244_M1	0	28.2290416138412	16.1557951873538	p-ERK1/2
(T202/Y204)	0.113003334332525
VHIO244_M1	0	-14.3379527169149	27.7223173803705	p-ERK1/2
(T202/Y204)	0.104706857737932
VHIO244_M1	0	26.7172944743987	-17.4287350195818	p-ERK1/2
(T202/Y204)	0.162807426095692
VHIO244_M1	0	-9.44992431798808	9.18153806284042	p-ERK1/2
(T202/Y204)	0.139201331033494
VHIO244_M1	0	-13.8243590621235	26.9182136039077	p-ERK1/2
(T202/Y204)	0.0763275403859658
VHIO244_M1	0	-3.79518891358742	22.0318323168821	p-ERK1/2
(T202/Y204)	0.132899603665076
VHIO244_M1	0	20.5888664353819	-0.776299041127658	p-ERK1/2
(T202/Y204)	0.132328108632949
VHIO244_M1	0	-13.5138322369582	27.1062962394683	p-ERK1/2
(T202/Y204)	0.0730341222320604
VHIO244_M1	0	-15.939600500466	30.8716329726574	p-ERK1/2
(T202/Y204)	0.105602165776927
VHIO244_M1	0	-11.6878861202545	13.6203697227215	p-ERK1/2
(T202/Y204)	0.0966600666505853
VHIO244_M1	0	11.2646784962525	-0.475864308777444	p-ERK1/2
(T202/Y204)	0.0627923160685564
VHIO244_M1	0	-8.92266705578584	24.8715425349219	p-ERK1/2
(T202/Y204)	0.326811597849026
VHIO244_M1	0	-13.7086541842215	1.61426041026726	p-ERK1/2
(T202/Y204)	0.101995239090919
VHIO244_M1	0	7.92886177813619	7.60700261980293	p-ERK1/2
(T202/Y204)	0.0950647614197687
VHIO244_M1	0	-11.9496031202384	32.327416187774	p-ERK1/2
(T202/Y204)	0.092087549959426
VHIO244_M1	0	-13.1576909228004	35.2903947412268	p-ERK1/2
(T202/Y204)	0.110499310377057
VHIO244_M1	0	30.1080724740908	3.52338093345457	p-ERK1/2
(T202/Y204)	0.158938742290762
VHIO244_M1	0	23.4573382358667	-1.45549232043421	p-ERK1/2
(T202/Y204)	0.551345343024014
VHIO244_M1	0	-4.37516179356615	23.1933272779116	p-ERK1/2
(T202/Y204)	0.46708062310129
VHIO244_M1	0	1.88054174787331	29.5264120372023	p-ERK1/2
(T202/Y204)	0.109628764854846
VHIO244_M1	0	-13.8086891065384	27.4135666357686	p-ERK1/2
(T202/Y204)	0.726861676328954
VHIO244_M1	0	12.119645733921	-8.34084406142193	p-ERK1/2
(T202/Y204)	0.254995557029301
VHIO244_M1	0	-11.0358597120701	16.7449603137945	p-ERK1/2
(T202/Y204)	0.0823653040872234
VHIO244_M1	0	16.5403057582526	11.6859161322282	p-ERK1/2
(T202/Y204)	0.0971862667573236
VHIO244_M1	0	19.3265244714255	-0.49817297792916	p-ERK1/2
(T202/Y204)	0.157906508460537
VHIO244_M1	0	23.9267243655856	3.16254092808378	p-ERK1/2
(T202/Y204)	0.567780028586353
VHIO244_M1	0	-8.06325921679301	14.703421124417	p-ERK1/2
(T202/Y204)	0.0902521475773835
VHIO244_M1	0	-2.86539852795487	-1.77794315494837	p-ERK1/2
(T202/Y204)	0.131744205022485
VHIO244_M1	0	-17.8223005244399	25.2454257796515	p-ERK1/2
(T202/Y204)	0.0909080911217933
VHIO244_M1	0	16.8231334938676	-1.47322762314062	p-ERK1/2
(T202/Y204)	0.0980707860518066
VHIO244_M1	0	-11.8327408459265	30.7069521450471	p-ERK1/2
(T202/Y204)	0.0846747669398255
VHIO244_M1	0	0.228601415723967	19.9962122461491	p-ERK1/2
(T202/Y204)	0.633964188933455
VHIO244_M1	0	17.8631814380302	4.30901135835694	p-ERK1/2
(T202/Y204)	0.572080417122586
VHIO244_M1	0	-12.6357092174869	2.11103771163511	p-ERK1/2
(T202/Y204)	0.112759433363469
VHIO244_M1	0	-2.53831197844853	18.9276694486061	p-ERK1/2
(T202/Y204)	0.106204559145284
VHIO244_M1	0	5.9702874701928	12.9206307936014	p-ERK1/2
(T202/Y204)	0.0702792530824182
VHIO244_M1	0	24.3575893884915	0.119308364751302	p-ERK1/2
(T202/Y204)	0.779400918096222
VHIO244_M1	0	28.2472551803789	16.116431676446	p-ERK1/2
(T202/Y204)	0.0538059483701114
VHIO244_M1	0	-8.61125176247022	33.5149141337662	p-ERK1/2
(T202/Y204)	0.328407267753842
VHIO244_M1	0	-13.541900256673	29.2565305377507	p-ERK1/2
(T202/Y204)	0.100557855501553
VHIO244_M1	0	-23.8340203130756	-13.874052113981	p-ERK1/2
(T202/Y204)	0.0945211388566223
VHIO244_M1	0	-11.6445775633773	12.7105867579207	p-ERK1/2
(T202/Y204)	0.260738956731952
VHIO244_M1	0	-2.77860066769467	22.3142803645033	p-ERK1/2
(T202/Y204)	0.0754863791429053
VHIO244_M1	0	-12.1667950769096	-1.97040396501351	p-ERK1/2
(T202/Y204)	0.147946755889284
VHIO244_M1	0	-12.3405144384331	24.1496818890802	p-ERK1/2
(T202/Y204)	0.0677646919725757
VHIO244_M1	0	-13.5498214910073	28.2971664076801	p-ERK1/2
(T202/Y204)	0.316789084793391
VHIO244_M1	0	18.4966026990326	-20.0357759378771	p-ERK1/2
(T202/Y204)	0.108149751280297
VHIO244_M1	0	-10.2198083041996	27.6072097902472	p-ERK1/2
(T202/Y204)	0.0909590441221823
VHIO244_M1	0	-8.40575779073962	23.5008725006882	p-ERK1/2
(T202/Y204)	0.383808470153742
VHIO244_M1	0	10.3758732231476	-5.29044726420094	p-ERK1/2
(T202/Y204)	0.573909754253298
VHIO244_M1	0	-20.5367202738816	17.4678956180667	p-ERK1/2
(T202/Y204)	0.0893544962100011
VHIO244_M1	0	-11.5941582741051	27.0692732295475	p-ERK1/2
(T202/Y204)	0.0722034846035511
VHIO244_M1	0	-12.4448858054886	26.3056896901025	p-ERK1/2
(T202/Y204)	0.0917897694182992
VHIO244_M1	0	-13.8362018560609	26.0114964323083	p-ERK1/2
(T202/Y204)	0.0833699979893148
VHIO244_M1	0	-10.6896674087216	31.4003831927857	p-ERK1/2
(T202/Y204)	0.0612292410041329
VHIO244_M1	0	23.723392158709	-11.6966032160995	p-ERK1/2
(T202/Y204)	0.197033448243283
VHIO244_M1	0	-21.6392798479145	17.7545944382725	p-ERK1/2
(T202/Y204)	0.199553559601677
VHIO244_M1	0	18.6958528484188	-15.210909152685	p-ERK1/2
(T202/Y204)	0.136755535932041
VHIO244_M1	0	24.7546884258394	-3.60080140430401	p-ERK1/2
(T202/Y204)	0.924760311415702
VHIO244_M1	0	-3.22392016774191	31.1118350519384	p-ERK1/2
(T202/Y204)	0.103841118317679
VHIO244_M1	0	-4.33517469280849	26.7867940792872	p-ERK1/2
(T202/Y204)	0.0802124897859361
VHIO244_M1	0	-6.51058765479353	30.7473793473848	p-ERK1/2
(T202/Y204)	0.0980014999936688
VHIO244_M1	0	4.14022802294212	-20.4620716562147	p-ERK1/2
(T202/Y204)	0.114690465752464
VHIO244_M1	0	-5.55477875649176	32.2341968802176	p-ERK1/2
(T202/Y204)	0.109058359894341
VHIO244_M1	0	-11.0774947734441	22.5650456521759	p-ERK1/2
(T202/Y204)	0.374977209574446
VHIO244_M1	0	-7.8404947809171	26.2958696540411	p-ERK1/2
(T202/Y204)	0.064888683746068
VHIO244_M1	0	-24.6762131868817	3.18251341986587	p-ERK1/2
(T202/Y204)	0.869131985197298
VHIO244_M1	0	-21.5831248921593	17.9223938516501	p-ERK1/2
(T202/Y204)	0.0926768852076904
VHIO244_M1	0	-11.6731219360316	30.7504591863533	p-ERK1/2
(T202/Y204)	0.0655237037508565
VHIO244_M1	0	-15.7755150737229	31.8982161673965	p-ERK1/2
(T202/Y204)	0.105167210431827
VHIO244_M1	0	-7.82173801610468	29.6278863134955	p-ERK1/2
(T202/Y204)	0.451264119225914
VHIO244_M1	0	-8.14013961679546	26.2625890824404	p-ERK1/2
(T202/Y204)	0.051639294486836
VHIO244_M1	0	-11.1410231369079	27.8833395187491	p-ERK1/2
(T202/Y204)	0.0785355774529668
VHIO244_M1	0	-12.5243481908805	23.814147123758	p-ERK1/2
(T202/Y204)	0.535288239352328
VHIO244_M1	0	15.5837821207789	0.445177248302152	p-ERK1/2
(T202/Y204)	0.54421540964767
VHIO244_M1	0	-14.4621735387552	29.9744042623147	p-ERK1/2
(T202/Y204)	0.10022814509639
VHIO244_M1	0	16.9912255393653	-13.1897492653652	p-ERK1/2
(T202/Y204)	0.114679351508233
VHIO244_M1	0	-9.00783048362475	32.88701372237	p-ERK1/2
(T202/Y204)	0.0941861577844209
VHIO244_M1	0	-17.7815998430335	26.8821289273056	p-ERK1/2
(T202/Y204)	0.0906481210236899
VHIO244_M1	0	27.1306182871067	-17.7507357691496	p-ERK1/2
(T202/Y204)	0.135446905018491
VHIO244_M1	0	9.61971258302436	18.6022839355684	p-ERK1/2
(T202/Y204)	0.20465761755769
VHIO244_M1	0	-10.3125705330892	15.7391703241185	p-ERK1/2
(T202/Y204)	0.356554958641565
VHIO244_M1	0	3.49610542193521	9.0866710671081	p-ERK1/2
(T202/Y204)	0.15695378109851
VHIO244_M1	0	8.74235273244485	12.9935766990673	p-ERK1/2
(T202/Y204)	0.10459675700743
VHIO244_M1	0	19.3244377421013	5.19504120863605	p-ERK1/2
(T202/Y204)	0.527593983884846
VHIO244_M1	0	-10.7606319619707	22.453216081227	p-ERK1/2
(T202/Y204)	0.0952192535743788
VHIO244_M1	0	-2.38870235542048	31.607366006743	p-ERK1/2
(T202/Y204)	0.0794693755831845
VHIO244_M1	0	-12.8529653922628	24.6930287171341	p-ERK1/2
(T202/Y204)	0.0627834970932663
VHIO244_M1	0	24.6214598237075	-15.0873130102494	p-ERK1/2
(T202/Y204)	0.665467063749519
VHIO244_M1	0	15.4439608475021	-12.1217138579012	p-ERK1/2
(T202/Y204)	0.542618193147795
VHIO244_M1	0	-10.0510904840249	32.2256502470251	p-ERK1/2
(T202/Y204)	0.0982896173212043
VHIO244_M1	0	-7.55205554665395	28.0888923679021	p-ERK1/2
(T202/Y204)	0.0695027964560064
VHIO244_M1	0	17.9210908499285	9.77380576206594	p-ERK1/2
(T202/Y204)	0.107494947943039
VHIO244_M1	0	-16.5816950928295	7.44998655434904	p-ERK1/2
(T202/Y204)	0.520747369096445
VHIO244_M1	0	-14.6200747120493	31.7960605645605	p-ERK1/2
(T202/Y204)	0.106144182185333
VHIO244_M1	0	-8.37956684838566	31.0013822367965	p-ERK1/2
(T202/Y204)	0.0712588889940667
VHIO244_M1	0	-13.1922670900368	31.4792469824928	p-ERK1/2
(T202/Y204)	0.0842085258539937
VHIO244_M1	0	-13.4166784885127	35.0923705061525	p-ERK1/2
(T202/Y204)	0.107032660488909
VHIO244_M1	0	-6.44977985627489	30.3031899817379	p-ERK1/2
(T202/Y204)	0.105966247607482
VHIO244_M1	0	-9.4841979385983	-3.45681642691428	p-ERK1/2
(T202/Y204)	0.114977514747811
VHIO244_M1	0	17.9880545904497	0.811578375219677	p-ERK1/2
(T202/Y204)	0.0928503349647324
VHIO244_M1	0	1.34713182826445	0.992294529805566	p-ERK1/2
(T202/Y204)	0.129718013343113
VHIO244_M1	0	-13.2990185144993	31.3862803128844	p-ERK1/2
(T202/Y204)	0.067645051774418
VHIO244_M1	0	-7.1881184183319	28.3500405969661	p-ERK1/2
(T202/Y204)	0.0994316663423241
VHIO244_M1	0	26.0493192669407	0.762890285619934	p-ERK1/2
(T202/Y204)	0.571999627355859
VHIO244_M1	0	-8.16968105722386	22.9893195080319	p-ERK1/2
(T202/Y204)	0.116239531180859
VHIO244_M1	0	-7.78250481402952	25.4085210876076	p-ERK1/2
(T202/Y204)	0.445209482432973
VHIO244_M1	0	8.91064679790685	-14.1343705291207	p-ERK1/2
(T202/Y204)	0.139310373178898
VHIO244_M1	0	-11.5193487390946	18.849534237098	p-ERK1/2
(T202/Y204)	0.282552980427221
VHIO244_M1	0	14.5813423027972	-7.956706424258	p-ERK1/2
(T202/Y204)	0.141182197101563
VHIO244_M1	0	-4.73063848050962	2.17515144989106	p-ERK1/2
(T202/Y204)	0.11025066024056
VHIO244_M1	0	-16.2218553256837	26.1557594368635	p-ERK1/2
(T202/Y204)	0.229152364072374
VHIO244_M1	0	30.9096352941309	2.60306725123551	p-ERK1/2
(T202/Y204)	0.146861867069615
VHIO244_M1	0	-5.51972799028622	29.5862307642888	p-ERK1/2
(T202/Y204)	0.380411744051359
VHIO244_M1	0	-17.140023170576	-0.455420737676418	p-ERK1/2
(T202/Y204)	0.112018353855654
VHIO244_M1	0	-17.8987377419984	26.212238386839	p-ERK1/2
(T202/Y204)	0.0840760665462759
VHIO244_M1	0	-6.65696926161768	26.4718335115521	p-ERK1/2
(T202/Y204)	0.0482666961598158
VHIO244_M1	0	-4.77556341917472	10.6486567698035	p-ERK1/2
(T202/Y204)	0.401889810762185
VHIO244_M1	0	-13.9143765303603	28.7271058443182	p-ERK1/2
(T202/Y204)	0.0819076587548336
VHIO244_M1	0	-17.0227134176765	28.8850345904239	p-ERK1/2
(T202/Y204)	0.105792285127124
VHIO244_M1	0	14.3352474853278	17.1536289447178	p-ERK1/2
(T202/Y204)	0.0874541024383554
VHIO244_M1	0	-17.6464839877421	12.9901957525305	p-ERK1/2
(T202/Y204)	0.18054849929561
VHIO244_M1	0	-11.7317546453718	13.2385245674992	p-ERK1/2
(T202/Y204)	0.10260740814301
VHIO244_M1	0	-16.8250352883599	5.81579846413039	p-ERK1/2
(T202/Y204)	0.135962520606529
VHIO244_M1	0	-8.73856240125768	26.6980959254055	p-ERK1/2
(T202/Y204)	0.0994514691664914
VHIO244_M1	0	-16.6632324585667	25.4175967259551	p-ERK1/2
(T202/Y204)	0.0962511238435005
VHIO244_M1	0	-11.2169804851491	26.6794264374825	p-ERK1/2
(T202/Y204)	0.0871214111253469
VHIO244_M1	0	-14.7640823673235	29.0978095144971	p-ERK1/2
(T202/Y204)	0.0965878991509401
VHIO244_M1	0	-13.1846775276431	32.0613508695326	p-ERK1/2
(T202/Y204)	0.0905395850989257
VHIO244_M1	0	-15.6370888081055	30.9989870000571	p-ERK1/2
(T202/Y204)	0.0988890083297611
VHIO244_M1	0	-14.1995141584898	13.7056163454927	p-ERK1/2
(T202/Y204)	0.111487032683032
VHIO244_M1	0	13.9711466691424	17.7317223417289	p-ERK1/2
(T202/Y204)	0.496741298944755
VHIO244_M1	0	25.0349092142589	-18.5579623290313	p-ERK1/2
(T202/Y204)	0.112218014820243
VHIO244_M1	0	-8.0665352608667	22.6648649944299	p-ERK1/2
(T202/Y204)	0.082331625366996
VHIO244_M1	0	13.7905060760094	-5.8328134442497	p-ERK1/2
(T202/Y204)	0.11968574653953
VHIO244_M1	0	-9.87907691526339	32.1420151206199	p-ERK1/2
(T202/Y204)	0.100999852402781
VHIO244_M1	0	-14.2971451285693	26.6381997578659	p-ERK1/2
(T202/Y204)	0.082112392451841
VHIO244_M1	0	-9.03524166898462	32.4771927283477	p-ERK1/2
(T202/Y204)	0.0912532305195054
VHIO244_M1	0	-7.51178813980988	27.237900869929	p-ERK1/2
(T202/Y204)	0.0853997079344608
VHIO244_M1	0	7.88313858450293	10.463328653099	p-ERK1/2
(T202/Y204)	0.0968208140510215
VHIO244_M1	0	-11.1647827517792	31.486021159225	p-ERK1/2
(T202/Y204)	0.295438567753776
VHIO244_M1	0	-16.9749820531251	11.7114603404278	p-ERK1/2
(T202/Y204)	0.138443330853341
VHIO244_M1	0	-13.6228720846997	29.1900582271297	p-ERK1/2
(T202/Y204)	0.0676110299268152
VHIO244_M1	0	2.36598757867146	27.7277984190662	p-ERK1/2
(T202/Y204)	0.538047564659426
VHIO244_M1	0	-11.3217310959849	17.0039342768954	p-ERK1/2
(T202/Y204)	0.0958439038589408
VHIO244_M1	0	1.56679644180238	30.0524386912626	p-ERK1/2
(T202/Y204)	0.501160188724744
VHIO244_M1	0	9.63837388093503	9.80921614047634	p-ERK1/2
(T202/Y204)	0.177861349210815
VHIO244_M1	0	-9.09274487691669	33.0764304423799	p-ERK1/2
(T202/Y204)	0.120060452013242
VHIO244_M1	0	-16.2794125633528	-4.02267320377581	p-ERK1/2
(T202/Y204)	0.128492830582269
VHIO244_M1	0	12.635482493857	-7.41589062079531	p-ERK1/2
(T202/Y204)	0.42577086085656
VHIO244_M1	0	14.2571219960416	19.6523441589321	p-ERK1/2
(T202/Y204)	0.134363394369522
VHIO244_M1	0	-15.0660831544154	32.4139788079097	p-ERK1/2
(T202/Y204)	0.26327607860824
VHIO244_M1	0	-9.13307014580075	32.9989514409179	p-ERK1/2
(T202/Y204)	0.116089044093461
VHIO244_M1	0	-17.5974778384474	25.2665058626483	p-ERK1/2
(T202/Y204)	0.20733077232424
VHIO244_M1	0	-9.98698644224401	31.3689696313063	p-ERK1/2
(T202/Y204)	0.0754310669559364
VHIO244_M1	0	26.5497396305252	-10.0735447241341	p-ERK1/2
(T202/Y204)	0.521211864294372
VHIO244_M1	0	-8.17559538253797	27.199699137362	p-ERK1/2
(T202/Y204)	0.217553120831378
VHIO244_M1	0	20.7356554761083	-20.6500645900177	p-ERK1/2
(T202/Y204)	0.683322199193405
VHIO244_M1	0	-14.0131889500605	10.2051629000897	p-ERK1/2
(T202/Y204)	0.0876783840043212
VHIO244_M1	0	-15.9938906250845	25.9151524485336	p-ERK1/2
(T202/Y204)	0.439863101820569
VHIO244_M1	0	-22.5104048518737	10.4281719810906	p-ERK1/2
(T202/Y204)	0.134728053050871
VHIO244_M1	0	24.6210406459521	6.82264814224964	p-ERK1/2
(T202/Y204)	0.425840228249982
VHIO244_M1	0	26.3883088089635	-9.41627024913991	p-ERK1/2
(T202/Y204)	0.93142798574423
VHIO244_M1	0	-11.1307004995616	30.9519021579736	p-ERK1/2
(T202/Y204)	0.0957319078556093
VHIO244_M1	0	31.5582040694508	1.26477445484588	p-ERK1/2
(T202/Y204)	0.104639770095122
VHIO244_M1	0	-10.0650880188216	28.9578312407555	p-ERK1/2
(T202/Y204)	0.111414721676894
VHIO244_M1	0	1.99152628628219	-29.7334731505512	p-ERK1/2
(T202/Y204)	0.3104146198008
VHIO244_M1	0	37.0975359097169	-10.0118469606428	p-ERK1/2
(T202/Y204)	0.0478444510612259
VHIO244_M1	0	16.2903262649855	-13.047214795509	p-ERK1/2
(T202/Y204)	0.172918106964648
VHIO244_M1	0	-11.13328667837	18.8452811564016	p-ERK1/2
(T202/Y204)	0.0925564471353959
VHIO244_M1	0	-17.0902517865039	4.64161302350607	p-ERK1/2
(T202/Y204)	0.143834407738963
VHIO244_M1	0	-11.1546328902762	30.6477911835667	p-ERK1/2
(T202/Y204)	0.0812337095473446
VHIO244_M1	0	30.2968608242461	0.0813441769144596	p-ERK1/2
(T202/Y204)	0.102178118832505
VHIO244_M1	0	-14.9136239352579	24.84870434822	p-ERK1/2
(T202/Y204)	0.725802249708893
VHIO244_M1	0	27.7363744134307	0.800141622333425	p-ERK1/2
(T202/Y204)	0.510269821937146
VHIO244_M1	0	26.4088612776308	-12.7063297880173	p-ERK1/2
(T202/Y204)	0.10835745370696
VHIO244_M1	0	-17.2807539726186	24.9766620498269	p-ERK1/2
(T202/Y204)	0.467729188855909
VHIO244_M1	0	-15.3355152893699	31.2750939997307	p-ERK1/2
(T202/Y204)	0.736001690271221
VHIO244_M1	0	-13.5682661617342	27.8471101104679	p-ERK1/2
(T202/Y204)	0.0808677922248414
VHIO244_M1	0	-15.02639676958	6.35614039393032	p-ERK1/2
(T202/Y204)	0.139141002385893
VHIO244_M1	0	3.13779985034784	-14.9148376910724	p-ERK1/2
(T202/Y204)	0.100347687706185
VHIO244_M1	0	-9.19013148259704	28.427417507426	p-ERK1/2
(T202/Y204)	0.507019019864862
VHIO244_M1	0	14.6141086449583	19.6115453905861	p-ERK1/2
(T202/Y204)	0.115616708240483
VHIO244_M1	0	-18.8979684171593	13.123312913166	p-ERK1/2
(T202/Y204)	0.369044801378378
VHIO244_M1	0	1.13466879582091	24.7853180970035	p-ERK1/2
(T202/Y204)	0.426984357290241
VHIO244_M1	0	-12.6718493568342	25.8090657630099	p-ERK1/2
(T202/Y204)	0.072838125461112
VHIO244_M1	0	28.5992962253784	-3.67751908958709	p-ERK1/2
(T202/Y204)	1
VHIO244_M1	0	-17.5744014828433	13.9437900592793	p-ERK1/2
(T202/Y204)	0.140921376728496
VHIO244_M1	0	7.19588060450672	0.800273250232239	p-ERK1/2
(T202/Y204)	0.124499188753528
VHIO244_M1	0	-8.07115685704105	32.1126237362296	p-ERK1/2
(T202/Y204)	0.461866682978182
VHIO244_M1	0	7.26215197883345	7.79399576711036	p-ERK1/2
(T202/Y204)	0.0894460475294134
VHIO244_M1	0	-21.3066819897073	-15.738501527925	p-ERK1/2
(T202/Y204)	0.851295309242934
VHIO244_M1	0	11.1575238486192	-18.1207086579884	p-ERK1/2
(T202/Y204)	0.10233241866886
VHIO244_M1	0	-9.32079661846039	31.0205247303197	p-ERK1/2
(T202/Y204)	0.0825700845248442
VHIO244_M1	0	-11.3502313916141	26.4463989247797	p-ERK1/2
(T202/Y204)	0.086573387098228
VHIO244_M1	0	15.4206768739349	-12.6576283793282	p-ERK1/2
(T202/Y204)	0.161798941317845
VHIO244_M1	0	-13.0496220563565	30.9078092042343	p-ERK1/2
(T202/Y204)	0.0811392356973513
VHIO244_M1	0	30.5186991871313	0.9446686766863	p-ERK1/2
(T202/Y204)	0.126562202130794
VHIO244_M1	0	-17.9565668823337	25.0393125764459	p-ERK1/2
(T202/Y204)	0.0881165665157688
VHIO244_M1	0	13.6310060923627	-1.32075835304594	p-ERK1/2
(T202/Y204)	0.0860514347696884
VHIO244_M1	0	24.6922513485336	3.68457241109808	p-ERK1/2
(T202/Y204)	0.505718099908737
VHIO244_M1	0	-13.4784937542382	7.1981443370676	p-ERK1/2
(T202/Y204)	0.415202811291363
VHIO244_M1	0	-11.2739048813438	25.9677653400397	p-ERK1/2
(T202/Y204)	0.0894555206317542
VHIO244_M1	0	-22.8893039814184	14.3934272520748	p-ERK1/2
(T202/Y204)	0.105386910898052
VHIO244_M1	0	2.16417508949999	5.26684915159022	p-ERK1/2
(T202/Y204)	0.123564772486472
VHIO244_M1	0	22.6442675946305	-0.189203027837489	p-ERK1/2
(T202/Y204)	0.494728463423911
VHIO244_M1	0	16.4014201202535	15.9618984359577	p-ERK1/2
(T202/Y204)	0.0963434268270954
VHIO244_M1	0	6.47481541519148	10.1080105767319	p-ERK1/2
(T202/Y204)	0.0853671442681457
VHIO244_M1	0	-4.61975468507741	10.8734423704058	p-ERK1/2
(T202/Y204)	0.0737540620933219
VHIO244_M1	0	-22.3473128527865	10.3301050999426	p-ERK1/2
(T202/Y204)	0.12693770184854
VHIO244_M1	0	-12.9832975354364	10.8192227972517	p-ERK1/2
(T202/Y204)	0.155211520749713
VHIO244_M1	0	-1.909696586091	-15.0489254297157	p-ERK1/2
(T202/Y204)	0.170222949207712
VHIO244_M1	0	-9.35313464066649	31.0313588471198	p-ERK1/2
(T202/Y204)	0.0986133329729079
VHIO244_M1	0	-14.4945061676199	30.1498489126858	p-ERK1/2
(T202/Y204)	0.224184168756709
VHIO244_M1	0	-18.606798766395	24.3617757839263	p-ERK1/2
(T202/Y204)	0.276538708109126
VHIO244_M1	0	-9.07173793402151	32.6087134170019	p-ERK1/2
(T202/Y204)	0.112822338110575
VHIO244_M1	0	3.48323097770736	3.66976059233615	p-ERK1/2
(T202/Y204)	0.570394935772858
VHIO244_M1	0	-2.51968413621068	1.33133689624909	p-ERK1/2
(T202/Y204)	0.487083347474315
VHIO244_M1	0	-4.50491400724349	29.4542475789398	p-ERK1/2
(T202/Y204)	0.104305831758415
VHIO244_M1	10000	-29.9537321309146	0.843072366146548	p-ERK1/2
(T202/Y204)	0.251696039101713
VHIO244_M1	10000	7.13853170047685	-8.39094471184718	p-ERK1/2
(T202/Y204)	0.536154453549959
VHIO244_M1	10000	-21.0796356681755	15.7457012079363	p-ERK1/2
(T202/Y204)	0.514646141063876
VHIO244_M1	10000	30.0378136326602	4.95674461716043	p-ERK1/2
(T202/Y204)	0.310545612842845
VHIO244_M1	10000	-5.69406102073421	-25.880264556086	p-ERK1/2
(T202/Y204)	0.123064439423781
VHIO244_M1	10000	-9.14259025776358	-26.8145665190569	p-ERK1/2
(T202/Y204)	0.137028868559461
VHIO244_M1	10000	-15.8623906531029	-6.66869118392279	p-ERK1/2
(T202/Y204)	0.11843418165279
VHIO244_M1	10000	-23.8534222635025	-5.99895825903246	p-ERK1/2
(T202/Y204)	0.10596043739376
VHIO244_M1	10000	-23.5353635187045	-14.6274789774691	p-ERK1/2
(T202/Y204)	0.131670973568381
VHIO244_M1	10000	-10.2757515850299	-10.1767908082147	p-ERK1/2
(T202/Y204)	0.130579890726401
VHIO244_M1	10000	-19.2428260778062	-0.167653699117063	p-ERK1/2
(T202/Y204)	0.647772956932322
VHIO244_M1	10000	9.99013513950377	-12.826014396043	p-ERK1/2
(T202/Y204)	0.261192707871149
VHIO244_M1	10000	-25.0984670514007	-7.28957203960685	p-ERK1/2
(T202/Y204)	0.776247025324476
VHIO244_M1	10000	1.37993653202633	16.6973376345913	p-ERK1/2
(T202/Y204)	0.726380981369604
VHIO244_M1	10000	-13.9431739667886	-14.3445469934584	p-ERK1/2
(T202/Y204)	0.118799200979362
VHIO244_M1	10000	-7.32184590383952	-19.4905113082287	p-ERK1/2
(T202/Y204)	0.128206587279067
VHIO244_M1	10000	2.50761822402415	-27.1143522468805	p-ERK1/2
(T202/Y204)	0.69760928714068
VHIO244_M1	10000	23.4037358208634	-15.6030435872356	p-ERK1/2
(T202/Y204)	0.0935312586694936
VHIO244_M1	10000	-3.78339473272225	28.2132943564379	p-ERK1/2
(T202/Y204)	0.10969664999146
VHIO244_M1	10000	13.0763398622171	-5.66278827695064	p-ERK1/2
(T202/Y204)	0.0840712590343713
VHIO244_M1	10000	27.6536259504462	1.57248446479983	p-ERK1/2
(T202/Y204)	0.431296865710096
VHIO244_M1	10000	-17.8744873062628	23.6985840151924	p-ERK1/2
(T202/Y204)	0.0743240178842794
VHIO244_M1	10000	-4.0078902729768	-21.4431386347033	p-ERK1/2
(T202/Y204)	0.126038248454105
VHIO244_M1	10000	-8.71889142329334	-10.7069409888373	p-ERK1/2
(T202/Y204)	0.263081456683318
VHIO244_M1	10000	-28.6707457175839	-2.93616035367063	p-ERK1/2
(T202/Y204)	0.31340184268005
VHIO244_M1	10000	14.3639292833132	-11.5559066379674	p-ERK1/2
(T202/Y204)	0.101540912374414
VHIO244_M1	10000	-27.6180252682524	-3.82671399516406	p-ERK1/2
(T202/Y204)	0.0981428400230791
VHIO244_M1	10000	5.61942684438696	-8.43369378009137	p-ERK1/2
(T202/Y204)	0.314718374548177
VHIO244_M1	10000	-24.7515691830447	-5.56946947113434	p-ERK1/2
(T202/Y204)	0.105467944504758
VHIO244_M1	10000	-12.6394949840472	-8.67297121964208	p-ERK1/2
(T202/Y204)	0.097809249687728
VHIO244_M1	10000	-3.9507932243961	-21.6921137302734	p-ERK1/2
(T202/Y204)	0.108201487057481
VHIO244_M1	10000	20.978790976676	11.8806551751894	p-ERK1/2
(T202/Y204)	0.199887276322572
VHIO244_M1	10000	20.0041650339597	2.15847069838415	p-ERK1/2
(T202/Y204)	0.120793862628409
VHIO244_M1	10000	-19.2426838187532	0.80339437000484	p-ERK1/2
(T202/Y204)	0.458156093504197
VHIO244_M1	10000	-14.4227800191443	-22.4296535159692	p-ERK1/2
(T202/Y204)	0.0890372524532684
VHIO244_M1	10000	-2.90603170648296	3.19065044610786	p-ERK1/2
(T202/Y204)	0.40878263488765
VHIO244_M1	10000	24.2364946028243	0.0762224756822172	p-ERK1/2
(T202/Y204)	0.736676766474314
VHIO244_M1	10000	-2.42348269753327	-14.7701017312119	p-ERK1/2
(T202/Y204)	0.134957943837259
VHIO244_M1	10000	3.39996402264831	7.37342073856977	p-ERK1/2
(T202/Y204)	0.417779031987302
VHIO244_M1	10000	-15.9771440949474	5.60801754158699	p-ERK1/2
(T202/Y204)	0.116379760083432
VHIO244_M1	10000	-8.17969358657427	18.9037376899502	p-ERK1/2
(T202/Y204)	0.101554279834939
VHIO244_M1	10000	-5.84522435306616	3.68195824741889	p-ERK1/2
(T202/Y204)	0.104656078013323
VHIO244_M1	10000	39.2311319051236	-12.358659347525	p-ERK1/2
(T202/Y204)	0.100116203053581
VHIO244_M1	10000	-3.19316738927615	-25.98088193156	p-ERK1/2
(T202/Y204)	0.128900588285755
VHIO244_M1	10000	-0.576097245900725	-20.3002658349258	p-ERK1/2
(T202/Y204)	0.0908048521310002
VHIO244_M1	10000	11.9073311062544	12.9002057052343	p-ERK1/2
(T202/Y204)	0.890992937374701
VHIO244_M1	10000	20.6284291766526	-0.812239902027678	p-ERK1/2
(T202/Y204)	0.161084918568429
VHIO244_M1	10000	5.97793527433694	-25.2784356038296	p-ERK1/2
(T202/Y204)	0.144682260507442
VHIO244_M1	10000	-25.5890280730637	-3.36412883040631	p-ERK1/2
(T202/Y204)	0.524435561239392
VHIO244_M1	10000	-7.41239784005193	-21.6659678300997	p-ERK1/2
(T202/Y204)	0.105740712361142
VHIO244_M1	10000	21.1588381586125	4.58613359240982	p-ERK1/2
(T202/Y204)	0.123058350899471
VHIO244_M1	10000	-17.0951332152643	-11.7536738925962	p-ERK1/2
(T202/Y204)	0.12795520351453
VHIO244_M1	10000	-17.7001582411337	3.40474533386551	p-ERK1/2
(T202/Y204)	0.13183888333106
VHIO244_M1	10000	11.4041464211945	1.20833471271522	p-ERK1/2
(T202/Y204)	0.108268965672884
VHIO244_M1	10000	-27.6202308901774	-6.40905158572749	p-ERK1/2
(T202/Y204)	0.109735316647838
VHIO244_M1	10000	2.99559468223596	-13.6890422005386	p-ERK1/2
(T202/Y204)	0.132412638266902
VHIO244_M1	10000	-27.0858419969279	-11.4389709205345	p-ERK1/2
(T202/Y204)	0.244560017788071
VHIO244_M1	10000	37.2549279336747	-11.5906646770008	p-ERK1/2
(T202/Y204)	0.0849409011749117
VHIO244_M1	10000	-3.8130876909438	-17.6996887586787	p-ERK1/2
(T202/Y204)	0.407504115211319
VHIO244_M1	10000	0.219760817341229	-18.0666556079602	p-ERK1/2
(T202/Y204)	0.105900919725665
VHIO244_M1	10000	13.3323942795675	4.06081141718198	p-ERK1/2
(T202/Y204)	0.366598206837295
VHIO244_M1	10000	-11.4711767028377	-11.3441029873601	p-ERK1/2
(T202/Y204)	0.0830397139264636
VHIO244_M1	10000	23.8061224546561	-15.5699760812924	p-ERK1/2
(T202/Y204)	0.0876419668933257
VHIO244_M1	10000	-13.7881451873992	-0.0155919978421669	p-ERK1/2
(T202/Y204)	0.127772743924341
VHIO244_M1	10000	20.3373258344803	-0.645856978242332	p-ERK1/2
(T202/Y204)	0.115034036770164
VHIO244_M1	10000	-19.0888614690345	-9.22677007400319	p-ERK1/2
(T202/Y204)	0.100361758858176
VHIO244_M1	10000	1.32573924171642	-28.6795972577485	p-ERK1/2
(T202/Y204)	0.117917298627469
VHIO244_M1	10000	-11.770747860502	-5.12338710186632	p-ERK1/2
(T202/Y204)	0.100254842041131
VHIO244_M1	10000	2.88958921341832	19.5423505112602	p-ERK1/2
(T202/Y204)	0.104541798448199
VHIO244_M1	10000	21.473916819923	2.3117325172457	p-ERK1/2
(T202/Y204)	0.129321153312828
VHIO244_M1	10000	-2.55554587474903	7.24021726824736	p-ERK1/2
(T202/Y204)	0.5562439324857
VHIO244_M1	10000	4.32678044294627	2.45019226313391	p-ERK1/2
(T202/Y204)	0.457222336198242
VHIO244_M1	10000	2.3319574238189	16.4694800867326	p-ERK1/2
(T202/Y204)	0.377920278956249
VHIO244_M1	10000	4.63878445796174	14.2869761298003	p-ERK1/2
(T202/Y204)	0.10313451002975
VHIO244_M1	10000	38.2095328435404	-12.4496845481208	p-ERK1/2
(T202/Y204)	0.0862811647047628
VHIO244_M1	10000	-2.98068791210834	-14.8862697086623	p-ERK1/2
(T202/Y204)	0.162156403522936
VHIO244_M1	10000	-27.2566832885264	-14.34413446026	p-ERK1/2
(T202/Y204)	0.0976936619972833
VHIO244_M1	10000	-10.4893079413055	-25.5539797606531	p-ERK1/2
(T202/Y204)	0.109505077079917
VHIO244_M1	10000	5.61528364546662	15.9309883921074	p-ERK1/2
(T202/Y204)	0.0691346678193395
VHIO244_M1	10000	9.80771739544563	18.4969664731875	p-ERK1/2
(T202/Y204)	0.075999478597447
VHIO244_M1	10000	-19.1781633352609	11.4031548284804	p-ERK1/2
(T202/Y204)	0.0770951694625434
VHIO244_M1	10000	2.10929323621519	23.1645378997902	p-ERK1/2
(T202/Y204)	0.114424215945208
VHIO244_M1	10000	-3.84853204803299	-16.4257426182892	p-ERK1/2
(T202/Y204)	0.133564949663571
VHIO244_M1	10000	22.5930175131246	-9.90405474786469	p-ERK1/2
(T202/Y204)	0.138808335669184
VHIO244_M1	10000	-12.0014793971885	-28.7508352068101	p-ERK1/2
(T202/Y204)	0.109879377747628
VHIO244_M1	10000	7.7063892309612	3.97155725594922	p-ERK1/2
(T202/Y204)	0.0755705164933709
VHIO244_M1	10000	25.5048144438922	-11.5945725188841	p-ERK1/2
(T202/Y204)	0.157300711402236
VHIO244_M1	10000	-22.0891878518873	16.0978655839026	p-ERK1/2
(T202/Y204)	0.0852648705388634
VHIO244_M1	10000	-13.0650512640841	-25.7323470480362	p-ERK1/2
(T202/Y204)	0.110180332034444
VHIO244_M1	10000	-21.875271837155	-13.1123659727285	p-ERK1/2
(T202/Y204)	0.698938681065086
VHIO244_M1	10000	-11.4857387197464	-21.0495187805382	p-ERK1/2
(T202/Y204)	0.116407859012158
VHIO244_M1	10000	-7.22695994466014	10.4858787088228	p-ERK1/2
(T202/Y204)	0.0851431548438249
VHIO244_M1	10000	10.5852152638248	-7.50389279416249	p-ERK1/2
(T202/Y204)	0.0973763795609723
VHIO244_M1	10000	-16.0596542967733	17.81552281925	p-ERK1/2
(T202/Y204)	0.140361415615782
VHIO244_M1	10000	-9.54887152849799	-24.4197154492477	p-ERK1/2
(T202/Y204)	0.165088705885436
VHIO244_M1	10000	21.552806768326	0.146160393192106	p-ERK1/2
(T202/Y204)	0.13801692369567
VHIO244_M1	10000	21.1860353774877	-0.913414777787654	p-ERK1/2
(T202/Y204)	0.114305086104365
VHIO244_M1	10000	-21.8584364080306	-10.5530419177931	p-ERK1/2
(T202/Y204)	0.0772577006795324
VHIO244_M1	10000	-8.76741021979162	-11.5924423436273	p-ERK1/2
(T202/Y204)	0.0711954684205169
VHIO244_M1	10000	4.33416555477794	-30.5158203440039	p-ERK1/2
(T202/Y204)	0.13034599344728
VHIO244_M1	10000	-7.60031263872065	2.80967198115739	p-ERK1/2
(T202/Y204)	0.121735355477421
VHIO244_M1	10000	20.449028605333	-4.07362218202702	p-ERK1/2
(T202/Y204)	0.107337501106798
VHIO244_M1	10000	-21.5772106349221	3.44817013754971	p-ERK1/2
(T202/Y204)	0.13449237883532
VHIO244_M1	10000	-7.83655717184307	-12.756723510395	p-ERK1/2
(T202/Y204)	0.0948242976286792
VHIO244_M1	10000	0.852646219507934	19.3365020585649	p-ERK1/2
(T202/Y204)	0.662948224759477
VHIO244_M1	10000	-18.7947704691142	1.77817015957423	p-ERK1/2
(T202/Y204)	0.0993315635918641
VHIO244_M1	10000	-27.9617107492166	-4.15353974000073	p-ERK1/2
(T202/Y204)	0.119563432229208
VHIO244_M1	10000	23.5912446780676	3.40657495428325	p-ERK1/2
(T202/Y204)	0.670903909678904
VHIO244_M1	10000	-6.73067460489976	0.12513905590936	p-ERK1/2
(T202/Y204)	0.106215774495915
VHIO244_M1	10000	0.204003685322027	4.24166042386409	p-ERK1/2
(T202/Y204)	0.114021613568517
VHIO244_M1	10000	33.8067420116925	-13.1472316026484	p-ERK1/2
(T202/Y204)	0.109477834670825
VHIO244_M1	10000	-10.5493001812771	-25.7845162768807	p-ERK1/2
(T202/Y204)	0.120622309607299
VHIO244_M1	10000	11.4363352209194	0.614235845667718	p-ERK1/2
(T202/Y204)	0.104094406493631
VHIO244_M1	10000	-8.62392903453	-15.0055264475876	p-ERK1/2
(T202/Y204)	0.133415467515762
VHIO244_M1	10000	-25.788333460919	-2.62708463460096	p-ERK1/2
(T202/Y204)	0.108667577500789
VHIO244_M1	10000	26.7168464568161	-10.8402821958322	p-ERK1/2
(T202/Y204)	0.13883800874543
VHIO244_M1	10000	2.06108055766749	10.9914094961947	p-ERK1/2
(T202/Y204)	0.100024918241386
VHIO244_M1	10000	12.6365430647949	17.8731704656826	p-ERK1/2
(T202/Y204)	0.0728802639340838
VHIO244_M1	10000	-24.9837400794068	-12.9104982404383	p-ERK1/2
(T202/Y204)	0.119304162910969
VHIO244_M1	10000	9.86136672491001	-8.30455010590365	p-ERK1/2
(T202/Y204)	0.0918414647600667
VHIO244_M1	10000	-21.4749124182742	-7.814726273551	p-ERK1/2
(T202/Y204)	0.246898266158441
VHIO244_M1	10000	-6.87415722801331	21.0608221599284	p-ERK1/2
(T202/Y204)	0.118604491455718
VHIO244_M1	10000	-3.90354163010344	-15.7372140146284	p-ERK1/2
(T202/Y204)	0.471894298112809
VHIO244_M1	10000	-1.05598497049834	21.2361977528025	p-ERK1/2
(T202/Y204)	0.0993051993675038
VHIO244_M1	10000	16.9690238445268	12.7903167853106	p-ERK1/2
(T202/Y204)	0.110437720441218
VHIO244_M1	10000	-11.9005786006792	4.66002778190772	p-ERK1/2
(T202/Y204)	0.132061722710193
VHIO244_M1	10000	-9.4802373159091	-14.7086981603107	p-ERK1/2
(T202/Y204)	0.109478726355338
VHIO244_M1	10000	-1.06620693103022	-6.80480188440928	p-ERK1/2
(T202/Y204)	0.146057135988723
VHIO244_M1	10000	1.75305263927973	16.7728826392186	p-ERK1/2
(T202/Y204)	0.569134534034723
VHIO244_M1	10000	20.3823706861991	-20.4907126172045	p-ERK1/2
(T202/Y204)	0.121048642609685
VHIO244_M1	10000	27.1144388991872	-13.5464535779749	p-ERK1/2
(T202/Y204)	0.301965038581496
VHIO244_M1	10000	3.26314828158845	-13.016038467004	p-ERK1/2
(T202/Y204)	0.0979642035470134
VHIO244_M1	10000	17.365140698109	7.32571046966807	p-ERK1/2
(T202/Y204)	0.0839065746156845
VHIO244_M1	10000	-23.7241733265357	-13.4306954401475	p-ERK1/2
(T202/Y204)	0.109360246362584
VHIO244_M1	10000	-20.9683711682195	3.20789127697269	p-ERK1/2
(T202/Y204)	0.0976367500040898
VHIO244_M1	10000	-13.4773687923438	-8.17928300869124	p-ERK1/2
(T202/Y204)	0.125702899869861
VHIO244_M1	10000	-5.74359854713126	-13.4044192892976	p-ERK1/2
(T202/Y204)	0.13244527109747
VHIO244_M1	10000	-0.685167510249917	-14.251806903256	p-ERK1/2
(T202/Y204)	0.119139911500798
VHIO244_M1	10000	12.5508604845545	7.60599248120814	p-ERK1/2
(T202/Y204)	0.347009295076651
VHIO244_M1	10000	1.22978597304474	13.5496748608877	p-ERK1/2
(T202/Y204)	0.102361213497568
VHIO244_M1	10000	-5.36104673965538	-29.150830600549	p-ERK1/2
(T202/Y204)	0.116882760097874
VHIO244_M1	10000	-5.60515866461787	-3.86957876651763	p-ERK1/2
(T202/Y204)	0.109238703063204
VHIO244_M1	10000	-31.443191468642	-3.13260009015191	p-ERK1/2
(T202/Y204)	0.202271636528762
VHIO244_M1	10000	25.9805205600347	-11.533827227179	p-ERK1/2
(T202/Y204)	0.609752049710248
VHIO244_M1	10000	-5.41850169458501	-3.07449266558641	p-ERK1/2
(T202/Y204)	0.11812645793375
VHIO244_M1	10000	-14.1630813833849	1.04328065379951	p-ERK1/2
(T202/Y204)	0.417069283321309
VHIO244_M1	10000	-7.98816761729143	18.8529800127589	p-ERK1/2
(T202/Y204)	0.127926199052412
VHIO244_M1	10000	0.654035610107432	-13.3411535974024	p-ERK1/2
(T202/Y204)	0.170959051713921
VHIO244_M1	10000	-25.2799026371291	5.96613084456263	p-ERK1/2
(T202/Y204)	0.0832948012216165
VHIO244_M1	10000	10.6273613280133	-18.0072905498446	p-ERK1/2
(T202/Y204)	0.0861844476762027
VHIO244_M1	10000	8.36618931519206	14.6026806004097	p-ERK1/2
(T202/Y204)	0.107418317336943
VHIO244_M1	10000	-30.8778391780703	0.81749698323459	p-ERK1/2
(T202/Y204)	0.475440476824668
VHIO244_M1	10000	1.22164822329841	15.1026224099518	p-ERK1/2
(T202/Y204)	0.406628246918233
VHIO244_M1	10000	25.6194977747359	-14.4456754534526	p-ERK1/2
(T202/Y204)	0.163053150845115
VHIO244_M1	10000	21.0568197644416	0.265939575907777	p-ERK1/2
(T202/Y204)	0.123555867101028
VHIO244_M1	10000	-18.4098953302629	4.04370669462154	p-ERK1/2
(T202/Y204)	0.124797465141609
VHIO244_M1	10000	-6.07118156464144	4.5229491590845	p-ERK1/2
(T202/Y204)	0.104813416129319
VHIO244_M1	10000	6.23573388522284	5.29152685787639	p-ERK1/2
(T202/Y204)	0.101612902241828
VHIO244_M1	10000	24.385042185179	3.94328227240407	p-ERK1/2
(T202/Y204)	0.761374103634315
VHIO244_M1	10000	2.51688577952314	22.2418179664547	p-ERK1/2
(T202/Y204)	0.109316464820949
VHIO244_M1	10000	20.3968704557584	-19.947068194798	p-ERK1/2
(T202/Y204)	0.117431025631157
VHIO244_M1	10000	-20.5459541201722	-9.50335628881019	p-ERK1/2
(T202/Y204)	0.136279412522941
VHIO244_M1	10000	26.6823879673609	-10.9254515499381	p-ERK1/2
(T202/Y204)	0.139446676776611
VHIO244_M1	10000	-9.49885561912124	-12.1664846100518	p-ERK1/2
(T202/Y204)	0.107616357168679
VHIO244_M1	10000	12.1802836565879	15.3616803523168	p-ERK1/2
(T202/Y204)	0.110761048281038
VHIO244_M1	10000	19.9071667449466	-0.403365799926061	p-ERK1/2
(T202/Y204)	0.143523653736406
VHIO244_M1	10000	10.1569475057459	2.8930051822216	p-ERK1/2
(T202/Y204)	0.055987022414955
VHIO244_M1	10000	-0.744742447177739	-12.5803369619495	p-ERK1/2
(T202/Y204)	0.425942323449501
VHIO244_M1	10000	4.2742787716022	-25.3785082219732	p-ERK1/2
(T202/Y204)	0.598779380232104
VHIO244_M1	10000	29.8988576287821	-4.42175448453852	p-ERK1/2
(T202/Y204)	0.123735296479954
VHIO244_M1	10000	29.960683677202	0.834907914334658	p-ERK1/2
(T202/Y204)	0.0955058940014308
VHIO244_M1	10000	37.5571004308244	-14.0164111093724	p-ERK1/2
(T202/Y204)	0.0713638584512618
VHIO244_M1	10000	-4.8828891266564	-7.77866763105342	p-ERK1/2
(T202/Y204)	0.107659282311063
VHIO244_M1	10000	14.4532305562584	8.56562408280043	p-ERK1/2
(T202/Y204)	0.0858569484041769
VHIO244_M1	10000	-24.2171201212803	-6.43160175145323	p-ERK1/2
(T202/Y204)	0.0862294514322134
VHIO244_M1	10000	-7.44033712556761	-20.8950515548678	p-ERK1/2
(T202/Y204)	0.365657806168277
VHIO244_M1	10000	15.8732197481724	-12.5383984932383	p-ERK1/2
(T202/Y204)	0.129948456271643
VHIO244_M1	10000	-10.0099871444483	-26.0790942502146	p-ERK1/2
(T202/Y204)	0.114208074140517
VHIO244_M1	10000	2.34794382516518	-30.6907197523935	p-ERK1/2
(T202/Y204)	0.103081610454918
VHIO244_M1	10000	21.296931753623	3.1586365371439	p-ERK1/2
(T202/Y204)	0.106970640487947
VHIO244_M1	10000	19.2376060218873	-8.24313695775167	p-ERK1/2
(T202/Y204)	0.119728256273931
VHIO244_M1	10000	-13.6015415592249	5.23211967808741	p-ERK1/2
(T202/Y204)	0.107820600971137
VHIO244_M1	10000	9.12297367250768	-24.6359885538351	p-ERK1/2
(T202/Y204)	0.383168689904076
VHIO244_M1	10000	-11.9985792631248	-15.6433728783627	p-ERK1/2
(T202/Y204)	0.089164730590292
VHIO244_M1	10000	-23.0359356265256	9.29703557051243	p-ERK1/2
(T202/Y204)	0.688663661917528
VHIO244_M1	10000	-24.8198006264067	-7.37969051848818	p-ERK1/2
(T202/Y204)	0.483672917730765
VHIO244_M1	10000	-3.7639065763181	2.78791324347974	p-ERK1/2
(T202/Y204)	0.0801819671759392
VHIO244_M1	10000	17.6414113713678	12.5022685133332	p-ERK1/2
(T202/Y204)	0.107395552009136
VHIO244_M1	10000	0.408060183898854	22.327045082883	p-ERK1/2
(T202/Y204)	0.286130140348776
VHIO244_M1	10000	-4.91962492939297	-26.3972953463809	p-ERK1/2
(T202/Y204)	0.120604584776949
VHIO244_M1	10000	13.7947465073791	8.64412262151474	p-ERK1/2
(T202/Y204)	0.145448935692983
VHIO244_M1	10000	-15.442620582668	19.7344249378366	p-ERK1/2
(T202/Y204)	0.112934415804313
VHIO244_M1	10000	-4.6729072115003	-22.0039032603776	p-ERK1/2
(T202/Y204)	0.147730681648831
VHIO244_M1	10000	26.3427036135109	4.21788843656301	p-ERK1/2
(T202/Y204)	0.625216774112396
VHIO244_M1	10000	-0.856605262115977	-18.7940688617809	p-ERK1/2
(T202/Y204)	0.123713717765992
VHIO244_M1	10000	30.0862202877959	-3.61912915839679	p-ERK1/2
(T202/Y204)	0.130940012060877
VHIO244_M1	10000	38.0852547237213	-12.6094149297987	p-ERK1/2
(T202/Y204)	0.0678476798013901
VHIO244_M1	10000	-7.26834420873567	-21.2986139446277	p-ERK1/2
(T202/Y204)	0.12554062955903
VHIO244_M1	10000	19.7256028180785	0.321491400959141	p-ERK1/2
(T202/Y204)	0.106238583700489
VHIO244_M1	10000	-28.5077379394225	-4.10389521708546	p-ERK1/2
(T202/Y204)	0.103377806754591
VHIO244_M1	10000	-15.9867632054582	-1.28957663390785	p-ERK1/2
(T202/Y204)	0.0964931054998046
VHIO244_M1	10000	-29.7456082797803	-2.1795070571567	p-ERK1/2
(T202/Y204)	0.112429409536438
VHIO244_M1	10000	-3.92015570575532	-28.5482449083288	p-ERK1/2
(T202/Y204)	0.116218503959527
VHIO244_M1	10000	-13.1856438580331	24.3070802743338	p-ERK1/2
(T202/Y204)	0.0911940579935279
VHIO244_M1	10000	-20.493115546172	-18.5341431588049	p-ERK1/2
(T202/Y204)	0.0782044508114003
VHIO244_M1	10000	21.531076107057	13.2807505391813	p-ERK1/2
(T202/Y204)	0.123521602405182
VHIO244_M1	10000	-13.7354512579637	-2.49912063970333	p-ERK1/2
(T202/Y204)	0.0980904017249821
VHIO244_M1	10000	-9.53510341960986	-5.85697164387713	p-ERK1/2
(T202/Y204)	0.175268232336523
VHIO244_M1	10000	17.4532758613263	0.249798231989092	p-ERK1/2
(T202/Y204)	0.147989219610695
VHIO244_M1	10000	-3.22878136719886	-4.12158879862029	p-ERK1/2
(T202/Y204)	0.0892439972563939
VHIO244_M1	10000	-15.685965135349	19.0895478504508	p-ERK1/2
(T202/Y204)	0.139766324517973
VHIO244_M1	10000	-24.3696217020481	1.35989171194597	p-ERK1/2
(T202/Y204)	0.401009189114136
VHIO244_M1	10000	16.5799121239464	-6.88865886605329	p-ERK1/2
(T202/Y204)	0.112170763743436
VHIO244_M1	10000	-5.87526822316884	2.48065553437918	p-ERK1/2
(T202/Y204)	0.0965568313989121
VHIO244_M1	10000	7.80734001544067	-20.7370795327845	p-ERK1/2
(T202/Y204)	0.118078497193869
VHIO244_M1	10000	-17.2150339707849	-1.26715174647328	p-ERK1/2
(T202/Y204)	0.283582040008774
VHIO244_M1	10000	3.97206165039765	-1.01954619190518	p-ERK1/2
(T202/Y204)	0.12044157306701
VHIO244_M1	10000	-19.1540710107342	9.82495483333258	p-ERK1/2
(T202/Y204)	0.0922548953268575
VHIO244_M1	10000	1.88643562583017	-20.8019193356085	p-ERK1/2
(T202/Y204)	0.106917969542867
VHIO244_M1	10000	-3.7760341372196	-12.0981356076567	p-ERK1/2
(T202/Y204)	0.443273797427396
VHIO244_M1	10000	7.68706370272176	-29.1622742552654	p-ERK1/2
(T202/Y204)	0.115575211429715
VHIO244_M1	10000	24.5730306611256	-3.46094894198595	p-ERK1/2
(T202/Y204)	1
VHIO244_M1	10000	-3.82491570415701	-21.4055745980323	p-ERK1/2
(T202/Y204)	0.0984502553785117
VHIO244_M1	10000	2.1237872669984	-12.8369602295509	p-ERK1/2
(T202/Y204)	0.292360708773562
VHIO244_M1	10000	-7.47490129494471	-27.6886979943422	p-ERK1/2
(T202/Y204)	0.132826454996406
VHIO244_M1	10000	3.75619864782065	9.71036067873086	p-ERK1/2
(T202/Y204)	0.0945928432948955
VHIO244_M1	10000	20.2760954534359	10.8216297887233	p-ERK1/2
(T202/Y204)	0.114540174245972
VHIO244_M1	10000	11.3686270480174	-9.11666826415617	p-ERK1/2
(T202/Y204)	0.419672361234144
VHIO244_M1	10000	-15.7285956770047	21.0709934225566	p-ERK1/2
(T202/Y204)	0.116052152012685
VHIO244_M1	10000	-1.17844251060549	-17.3899760058308	p-ERK1/2
(T202/Y204)	0.430276639565226
VHIO244_M1	10000	2.9156437230397	21.6951760030297	p-ERK1/2
(T202/Y204)	0.130553386022311
VHIO244_M1	10000	3.2130495006245	13.9192453179445	p-ERK1/2
(T202/Y204)	0.132327045824276
VHIO244_M1	10000	-13.6028283975489	-21.9577440596672	p-ERK1/2
(T202/Y204)	0.0706238919299348
VHIO244_M1	10000	29.9719802999675	2.69730604471043	p-ERK1/2
(T202/Y204)	0.118759131811795
VHIO244_M1	10000	-22.955654946151	-14.5600408174795	p-ERK1/2
(T202/Y204)	0.103807124101508
VHIO244_M1	10000	3.50993491234863	1.38624449457857	p-ERK1/2
(T202/Y204)	0.48083287952691
VHIO244_M1	10000	-2.69713801709836	-4.44604141494742	p-ERK1/2
(T202/Y204)	0.115262130531477
VHIO244_M1	10000	7.81137295402824	-6.05679572163636	p-ERK1/2
(T202/Y204)	0.846224354559443
VHIO244_M1	10000	-25.8945016647509	-7.84401569188362	p-ERK1/2
(T202/Y204)	0.107412887046288
VHIO244_M1	10000	-2.75763263223831	-18.8717655696721	p-ERK1/2
(T202/Y204)	0.247137478767451
VHIO244_M1	10000	19.6602002699285	-6.16934637468192	p-ERK1/2
(T202/Y204)	0.0766439866187261
VHIO244_M1	10000	7.64619657921732	16.049523192993	p-ERK1/2
(T202/Y204)	0.0593545228739504
VHIO244_M1	10000	-3.86628081546963	-21.149049480914	p-ERK1/2
(T202/Y204)	0.14086082778158
VHIO244_M1	10000	-5.98365565596978	7.10931096064427	p-ERK1/2
(T202/Y204)	0.142048062328729
VHIO244_M1	10000	9.16398592265697	-1.71971156307384	p-ERK1/2
(T202/Y204)	0.117450751099459
VHIO244_M1	10000	1.97924197323795	-29.1121216399759	p-ERK1/2
(T202/Y204)	0.0817393594472338
VHIO244_M1	10000	7.38703433488719	2.95056259516044	p-ERK1/2
(T202/Y204)	0.117539518948533
VHIO244_M1	10000	15.9501350669651	-13.0206030477741	p-ERK1/2
(T202/Y204)	0.114235414005216
VHIO244_M1	10000	-6.8700377700963	2.06677561967453	p-ERK1/2
(T202/Y204)	0.378380463715992
VHIO244_M1	10000	-21.0378944672398	1.94773277498198	p-ERK1/2
(T202/Y204)	0.10443955924767
VHIO244_M1	10000	3.71694565182593	-7.93790296330487	p-ERK1/2
(T202/Y204)	0.0999018915353817
VHIO244_M1	10000	27.3058039968285	0.487407500686087	p-ERK1/2
(T202/Y204)	0.620553515044577
VHIO244_M1	10000	3.88823824131245	-25.670384371521	p-ERK1/2
(T202/Y204)	0.771391592096604
VHIO244_M1	10000	4.81250748294004	-10.9413865025749	p-ERK1/2
(T202/Y204)	0.113985983354292
VHIO244_M1	10000	35.3997905283018	-13.8112812890737	p-ERK1/2
(T202/Y204)	0.0767861599345485
VHIO244_M1	10000	-15.9144046120851	-1.13446849035386	p-ERK1/2
(T202/Y204)	0.102722069899556
VHIO244_M1	10000	-6.87517916072516	8.77211192148538	p-ERK1/2
(T202/Y204)	0.12193085210202
VHIO244_M1	10000	-8.07437262361292	10.9750317919567	p-ERK1/2
(T202/Y204)	0.0976076044983441
VHIO244_M1	10000	26.0685099932444	3.45925231658903	p-ERK1/2
(T202/Y204)	0.57093624338124
VHIO244_M1	10000	-1.81567561283774	15.5398962553073	p-ERK1/2
(T202/Y204)	0.0798014857645108
VHIO244_M1	10000	-6.96718512554294	6.61778878494071	p-ERK1/2
(T202/Y204)	0.105560347628647
VHIO244_M1	10000	15.3995024171239	6.94876582660322	p-ERK1/2
(T202/Y204)	0.104285319602692
VHIO244_M1	10000	23.566554311697	-13.2051918003414	p-ERK1/2
(T202/Y204)	0.107486500025522
VHIO244_M1	10000	17.9256838192624	-12.0521402906396	p-ERK1/2
(T202/Y204)	0.0686627440124828
VHIO244_M1	10000	31.139247498298	3.01709196232367	p-ERK1/2
(T202/Y204)	0.0998874505261392
VHIO244_M1	10000	12.6788309616695	11.3305225408913	p-ERK1/2
(T202/Y204)	0.0951122707532317
VHIO244_M1	10000	-20.473496431376	5.72306073179859	p-ERK1/2
(T202/Y204)	0.250886092954417
VHIO244_M1	10000	36.1511575082165	-13.554736820634	p-ERK1/2
(T202/Y204)	0.085787014640355
VHIO244_M1	10000	17.4374069102495	5.97747415580947	p-ERK1/2
(T202/Y204)	0.114790296153342
VHIO244_M1	10000	4.91108926608656	-4.8320646821025	p-ERK1/2
(T202/Y204)	0.118543332205298
VHIO244_M1	10000	33.3702909620835	-11.3504415365709	p-ERK1/2
(T202/Y204)	0.524287435975735
VHIO244_M1	10000	1.07585846899166	9.13060369236753	p-ERK1/2
(T202/Y204)	0.665578137944104
VHIO244_M1	10000	17.8700638962542	-0.681294022481774	p-ERK1/2
(T202/Y204)	0.150303479454141
VHIO244_M1	10000	21.2236391848943	-15.3001892241431	p-ERK1/2
(T202/Y204)	0.112635896345179
VHIO244_M1	10000	13.9244084774469	-4.44623001478329	p-ERK1/2
(T202/Y204)	0.10929219622193
VHIO244_M1	10000	1.12891619776383	1.53522632263615	p-ERK1/2
(T202/Y204)	0.115243049097307
VHIO244_M1	10000	-1.63521914061184	-23.8037136668147	p-ERK1/2
(T202/Y204)	0.109197798495115
VHIO244_M1	10000	-6.73732938332908	-9.23775037963091	p-ERK1/2
(T202/Y204)	0.0915383118009743
VHIO244_M1	10000	-1.62849715962277	-17.4495396359557	p-ERK1/2
(T202/Y204)	0.134285223575175
VHIO244_M1	10000	18.0949929368755	-20.022361322665	p-ERK1/2
(T202/Y204)	0.575732999926725
VHIO244_M1	10000	3.38723358104818	17.4315769587781	p-ERK1/2
(T202/Y204)	0.536343780606832
VHIO244_M1	10000	25.7816806086694	0.359432745485378	p-ERK1/2
(T202/Y204)	0.688801474473514
VHIO244_M1	10000	-30.2575162533451	-3.63209992056847	p-ERK1/2
(T202/Y204)	0.0784163686180967
VHIO244_M1	10000	-2.94735842487591	14.7724641418487	p-ERK1/2
(T202/Y204)	0.0875283789369992
VHIO244_M1	10000	15.8500851976912	-6.82198831409564	p-ERK1/2
(T202/Y204)	0.138009694184794
VHIO244_M1	10000	17.5664110406266	-10.8004735488593	p-ERK1/2
(T202/Y204)	0.0762738413555433
VHIO244_M1	10000	-15.7500015531956	-7.22169993898298	p-ERK1/2
(T202/Y204)	0.0735291187031209
VHIO244_M1	10000	11.5205902565206	-18.8204092281624	p-ERK1/2
(T202/Y204)	0.121584397046353
VHIO244_M1	10000	-22.8641049247235	6.80110359410537	p-ERK1/2
(T202/Y204)	0.54326381038076
VHIO244_M1	10000	-9.49015090757062	-3.75271166536471	p-ERK1/2
(T202/Y204)	0.470370130777718
VHIO244_M1	10000	-9.52238943971333	-27.9089810859734	p-ERK1/2
(T202/Y204)	0.108875860258348
VHIO244_M1	10000	3.62270832582963	-16.0116171875872	p-ERK1/2
(T202/Y204)	0.10529625478378
VHIO244_M1	10000	25.2312136826962	7.20455215151591	p-ERK1/2
(T202/Y204)	0.57137971596632
VHIO244_M1	10000	13.8662245250456	3.87461479835339	p-ERK1/2
(T202/Y204)	0.467436396017183
VHIO244_M1	10000	-8.22513269835498	14.0320865775945	p-ERK1/2
(T202/Y204)	0.101357278267339
VHIO244_M1	10000	23.4953048458275	-13.4183150669941	p-ERK1/2
(T202/Y204)	0.186678130381698
VHIO244_M1	10000	19.1268509478787	0.0227585522552328	p-ERK1/2
(T202/Y204)	0.121859957270346
VHIO244_M1	10000	21.7983777239391	4.77076441647399	p-ERK1/2
(T202/Y204)	0.0998099985540088
VHIO244_M1	10000	-6.25714741610415	-26.8617084449219	p-ERK1/2
(T202/Y204)	0.130863797133416
VHIO244_M1	10000	-3.39146415649462	-17.3218414166697	p-ERK1/2
(T202/Y204)	0.123899863730263
VHIO244_M1	10000	2.30179623737836	-9.32387004072293	p-ERK1/2
(T202/Y204)	0.131788315606214
VHIO244_M1	10000	-12.892452368356	-18.1616245308873	p-ERK1/2
(T202/Y204)	0.116982924279347
VHIO244_M1	10000	6.76789444423123	-11.5017158005008	p-ERK1/2
(T202/Y204)	0.114934203157595
VHIO244_M1	10000	-1.51318896695561	3.70385987692859	p-ERK1/2
(T202/Y204)	0.0715879485147359
VHIO244_M1	10000	-25.7222933171284	4.93646383676731	p-ERK1/2
(T202/Y204)	0.338917372138024
VHIO244_M1	10000	15.6301109977794	6.61279631792581	p-ERK1/2
(T202/Y204)	0.0978282452477937
VHIO244_M1	10000	-27.2161146518546	-10.2820710437706	p-ERK1/2
(T202/Y204)	0.087509027493797
VHIO244_M1	10000	1.80519984362192	-16.622536269517	p-ERK1/2
(T202/Y204)	0.0917812043629327
VHIO244_M1	10000	6.92102610991053	-18.8577089606668	p-ERK1/2
(T202/Y204)	0.108838178873297
VHIO244_M1	10000	25.6533531853318	-11.15467144489	p-ERK1/2
(T202/Y204)	0.435167340921333
VHIO244_M1	10000	-24.7424494547192	-9.13347340701443	p-ERK1/2
(T202/Y204)	0.0910568392249676
VHIO244_M1	10000	7.57497571463485	2.20383095612161	p-ERK1/2
(T202/Y204)	0.0966505328449087
VHIO244_M1	10000	4.96776406247228	15.6549303110813	p-ERK1/2
(T202/Y204)	0.102554206335629
VHIO244_M1	10000	38.1425270624125	-12.5285377189176	p-ERK1/2
(T202/Y204)	0.0749604211764731
VHIO244_M1	10000	-0.145342971369512	-24.2996735469754	p-ERK1/2
(T202/Y204)	0.168145842271946
VHIO244_M1	10000	12.5512328373104	2.4649544444677	p-ERK1/2
(T202/Y204)	0.106105513532019
VHIO244_M1	10000	8.98793468557668	-26.8250608280359	p-ERK1/2
(T202/Y204)	0.106557325188692
VHIO244_M1	10000	-30.1089723758974	-7.30193198363502	p-ERK1/2
(T202/Y204)	0.115163035201156
VHIO244_M1	10000	-12.9215565904376	5.26409070525522	p-ERK1/2
(T202/Y204)	0.125188120830019
VHIO244_M1	10000	-13.4046690332324	-0.615975025118524	p-ERK1/2
(T202/Y204)	0.099399926762747
VHIO244_M1	10000	-13.2655300168103	20.5827803897632	p-ERK1/2
(T202/Y204)	0.0745300074037414
VHIO244_M1	10000	11.6827166024739	6.23076231587854	p-ERK1/2
(T202/Y204)	0.118201326394012
VHIO244_M1	10000	19.8636657734614	8.41667419361335	p-ERK1/2
(T202/Y204)	0.269212877414104
VHIO244_M1	10000	-24.8771838995201	-6.13513072463306	p-ERK1/2
(T202/Y204)	0.110031607506517
VHIO244_M1	10000	-8.74304710938237	-27.7589033389711	p-ERK1/2
(T202/Y204)	0.102789711159393
VHIO244_M1	10000	23.9224587287182	-1.444654618814	p-ERK1/2
(T202/Y204)	0.584242076500037
VHIO244_M1	10000	21.7748702711171	10.3629037848613	p-ERK1/2
(T202/Y204)	0.0890558035275534
VHIO244_M1	10000	-25.3383902181468	5.82876572393315	p-ERK1/2
(T202/Y204)	0.0865430737680928
VHIO244_M1	10000	22.1215991092481	-21.4718722608647	p-ERK1/2
(T202/Y204)	0.147298797604787
VHIO244_M1	10000	7.35484191483713	21.0276605995625	p-ERK1/2
(T202/Y204)	0.581299608791258
VHIO244_M1	10000	1.26402287539693	4.09193776264299	p-ERK1/2
(T202/Y204)	0.109792379320547
VHIO244_M1	10000	-12.2906348534534	-24.6233884013367	p-ERK1/2
(T202/Y204)	0.221938817283556
VHIO244_M1	10000	-14.6680818824963	-14.5462626864827	p-ERK1/2
(T202/Y204)	0.109218455388682
VHIO244_M1	10000	-20.4165126972158	4.33603773247071	p-ERK1/2
(T202/Y204)	0.123544690860247
VHIO244_M1	10000	21.7113407618448	-20.82530792729	p-ERK1/2
(T202/Y204)	0.129522653656804
VHIO244_M1	10000	-19.1697790858353	-2.33376220857562	p-ERK1/2
(T202/Y204)	0.306709543576868
VHIO244_M1	10000	-1.84130977354421	3.63707078303254	p-ERK1/2
(T202/Y204)	0.134976226340023
VHIO244_M1	10000	-10.2834859880086	-18.4553918721952	p-ERK1/2
(T202/Y204)	0.0990176206858585
VHIO244_M1	10000	25.7930212788108	5.9368066987983	p-ERK1/2
(T202/Y204)	0.861555224843807
VHIO244_M1	10000	26.5391706175344	2.30211910327112	p-ERK1/2
(T202/Y204)	0.72173137709064
VHIO244_M1	10000	-6.1139742835144	5.96798443137084	p-ERK1/2
(T202/Y204)	0.62295091537207
VHIO244_M1	10000	-21.3751323677162	14.1857312724838	p-ERK1/2
(T202/Y204)	0.0969625554173638
VHIO244_M1	10000	-31.7765794642141	-3.14171379472302	p-ERK1/2
(T202/Y204)	0.0931816022168427
VHIO244_M1	10000	-11.2266810100742	-11.3027109002103	p-ERK1/2
(T202/Y204)	0.100543189144078
VHIO244_M1	10000	-30.4154513423475	-9.09285875366577	p-ERK1/2
(T202/Y204)	0.117974409317043
VHIO244_M1	10000	-3.98948610645578	-4.68973036227515	p-ERK1/2
(T202/Y204)	0.107623942088644
VHIO244_M1	10000	13.9443658463966	-10.3513165605882	p-ERK1/2
(T202/Y204)	0.107425758966679
VHIO244_M1	10000	-25.1218680242593	-6.90541238463395	p-ERK1/2
(T202/Y204)	0.366407129249536
VHIO244_M1	10000	2.60046137538686	20.1339686322797	p-ERK1/2
(T202/Y204)	0.0835008460785868
VHIO244_M1	10000	23.9543572827886	-14.4353540557322	p-ERK1/2
(T202/Y204)	0.645044969764178
VHIO244_M1	10000	-6.40825955672699	-25.1387816246235	p-ERK1/2
(T202/Y204)	0.411053404732716
VHIO244_M1	10000	7.56509582073322	14.27732328626	p-ERK1/2
(T202/Y204)	0.224324680332855
VHIO244_M1	10000	-19.8506824033637	14.1241241513513	p-ERK1/2
(T202/Y204)	0.099666380371463
VHIO244_M1	10000	-10.800272457032	-25.1663880968618	p-ERK1/2
(T202/Y204)	0.127702901865208
VHIO244_M1	10000	-19.9381832230494	5.53439797515213	p-ERK1/2
(T202/Y204)	0.123693232881632
VHIO244_M1	10000	-10.4436222959915	-28.4150777965185	p-ERK1/2
(T202/Y204)	0.544716228357294
VHIO244_M1	10000	11.5649657002019	-20.382828686035	p-ERK1/2
(T202/Y204)	0.781236273898367
VHIO244_M1	10000	5.55038887482075	3.61456915404928	p-ERK1/2
(T202/Y204)	0.0913097296229129
VHIO244_M1	10000	-3.10401683279517	-1.47061953233943	p-ERK1/2
(T202/Y204)	0.123259879932304
VHIO244_M1	10000	-6.48368203625567	0.787764423243789	p-ERK1/2
(T202/Y204)	0.0969422323986429
VHIO244_M1	10000	-13.2781855480042	18.6722664621029	p-ERK1/2
(T202/Y204)	0.0834531387289061
VHIO244_M1	10000	11.043744760716	-14.1872342603124	p-ERK1/2
(T202/Y204)	0.142918862167405
VHIO244_M1	10000	-13.4029910665795	18.710040110143	p-ERK1/2
(T202/Y204)	0.151507927349065
VHIO244_M1	10000	9.59518582693942	-5.99714264476808	p-ERK1/2
(T202/Y204)	0.176515080642662
VHIO244_M1	10000	-16.6916267677819	-0.912700028900051	p-ERK1/2
(T202/Y204)	0.134586189929044
VHIO244_M1	10000	-2.23768612468345	19.0048906617289	p-ERK1/2
(T202/Y204)	0.115588781814692
VHIO244_M1	10000	-17.040818380752	5.89677183337734	p-ERK1/2
(T202/Y204)	0.127929113010037
VHIO244_M1	10000	-9.98340444528184	-12.0370622488741	p-ERK1/2
(T202/Y204)	0.0880037454515084
VHIO244_M1	10000	19.4973903585825	6.59098397761689	p-ERK1/2
(T202/Y204)	0.718779522944534
VHIO244_M1	10000	-10.5144015734182	-27.3244075225417	p-ERK1/2
(T202/Y204)	0.126837047543813
VHIO244_M1	10000	-2.93702173375249	-19.6628616186598	p-ERK1/2
(T202/Y204)	0.117558086115273
VHIO244_M1	10000	25.0790345374322	-12.3285376899496	p-ERK1/2
(T202/Y204)	0.132003180975075
VHIO244_M1	10000	12.1322231647815	14.8169389062629	p-ERK1/2
(T202/Y204)	0.11492548333854
VHIO244_M1	10000	-6.03345384389253	13.7113116350233	p-ERK1/2
(T202/Y204)	0.796167655992006
VHIO244_M1	10000	-9.51048460661996	-23.3166283317174	p-ERK1/2
(T202/Y204)	0.0910525371054448
VHIO244_M1	10000	24.5333905076711	-18.9205276186864	p-ERK1/2
(T202/Y204)	0.143277000080425
VHIO244_M1	10000	-12.1398959473395	-28.2270022808449	p-ERK1/2
(T202/Y204)	0.45670396130339
VHIO244_M1	10000	-15.0106854486105	20.2491640741131	p-ERK1/2
(T202/Y204)	0.119225763545412
VHIO244_M1	10000	-16.6411317840954	9.33479517043589	p-ERK1/2
(T202/Y204)	0.974397186623388
VHIO244_M1	10000	-17.4126011336786	-6.55617707673876	p-ERK1/2
(T202/Y204)	0.133848872443325
VHIO244_M1	10000	-14.9381205032709	19.3488521600831	p-ERK1/2
(T202/Y204)	0.420631941215011
VHIO244_M1	10000	-5.8816367028934	-16.8078299670544	p-ERK1/2
(T202/Y204)	0.250440671489035
VHIO244_M1	10000	-2.98316443917327	-16.2496048044209	p-ERK1/2
(T202/Y204)	0.486814332376113
VHIO244_M1	10000	-10.9175940662387	-12.5829429673159	p-ERK1/2
(T202/Y204)	0.485630705601975
VHIO244_M1	10000	-31.5891408779057	-2.55781012230775	p-ERK1/2
(T202/Y204)	0.565218178490486
VHIO244_M1	10000	-3.74286263743289	20.7866357797541	p-ERK1/2
(T202/Y204)	0.327503367211877
VHIO244_M1	10000	-22.0778060003608	6.69887964575505	p-ERK1/2
(T202/Y204)	0.472128940396455
VHIO244_M1	10000	1.99266217348377	19.6139985108147	p-ERK1/2
(T202/Y204)	0.439447504669795
VHIO244_M1	10000	0.867766296654951	2.05451740111235	p-ERK1/2
(T202/Y204)	0.121070006672012
VHIO244_M1	10000	-10.3153493694258	-15.5461246371303	p-ERK1/2
(T202/Y204)	0.10942836719627
VHIO244_M1	10000	23.8228684609281	1.82773367002715	p-ERK1/2
(T202/Y204)	0.734242324051491
VHIO244_M1	10000	-21.8811514835346	-7.95387974365321	p-ERK1/2
(T202/Y204)	0.343134269533213
VHIO244_M1	10000	11.3666249985161	-9.34971894152072	p-ERK1/2
(T202/Y204)	0.153053071023905
VHIO244_M1	10000	16.443524600043	8.34512099530753	p-ERK1/2
(T202/Y204)	0.0834382347162589
VHIO244_M1	10000	-4.19470190937687	-2.209945374502	p-ERK1/2
(T202/Y204)	0.116478409492291
VHIO244_M1	10000	-4.39580014692342	-18.2208628161792	p-ERK1/2
(T202/Y204)	0.124653510461733
VHIO244_M1	10000	-17.8311892040916	-3.13871667439218	p-ERK1/2
(T202/Y204)	0.126001141536995
VHIO244_M1	10000	9.53835308601961	4.72077089704394	p-ERK1/2
(T202/Y204)	0.0987509583692459
VHIO244_M1	10000	-15.8923583252246	8.69624914197749	p-ERK1/2
(T202/Y204)	0.10818673321025
VHIO244_M1	10000	-0.385814282987607	17.9309454179762	p-ERK1/2
(T202/Y204)	0.103249370648412
VHIO244_M1	10000	-13.3233969114617	-24.3805546917918	p-ERK1/2
(T202/Y204)	0.124532329459957
VHIO244_M1	10000	-12.496933791131	-22.4707754341548	p-ERK1/2
(T202/Y204)	0.0917519432261096
VHIO244_M1	10000	-7.68739528644146	-11.368684985579	p-ERK1/2
(T202/Y204)	0.101005825825844
VHIO244_M1	10000	24.1864152528912	-18.9329718669691	p-ERK1/2
(T202/Y204)	0.101804911395729
VHIO244_M1	10000	-7.96789299803983	-20.8332267277989	p-ERK1/2
(T202/Y204)	0.220061146194937
VHIO244_M1	10000	25.2941914548043	-20.2084129121085	p-ERK1/2
(T202/Y204)	0.153797815040727
VHIO244_M1	10000	-32.5429979095738	-5.63211663415808	p-ERK1/2
(T202/Y204)	0.118588669970357
VHIO244_M1	10000	4.27279986415106	-31.2152142939084	p-ERK1/2
(T202/Y204)	0.231449703123671
VHIO244_M1	10000	-7.21371312539704	-21.8369566938803	p-ERK1/2
(T202/Y204)	0.104708683787202
VHIO244_M1	10000	-15.4206297207213	7.24269077846258	p-ERK1/2
(T202/Y204)	0.174248232129233
VHIO244_M1	10000	26.5332989748226	-10.8930250165627	p-ERK1/2
(T202/Y204)	0.154442128080543
VHIO244_M1	10000	9.50518960464995	14.5341380388225	p-ERK1/2
(T202/Y204)	0.0762569524495923
VHIO244_M1	10000	2.56498578963813	16.7347789146338	p-ERK1/2
(T202/Y204)	0.656663286767776
VHIO244_M1	10000	-1.09895515606593	-30.9970675280351	p-ERK1/2
(T202/Y204)	0.0903523271267983
VHIO244_M1	10000	-28.9857445591483	-9.43909797800899	p-ERK1/2
(T202/Y204)	0.0873850270078122
VHIO244_M1	10000	-0.167519329724687	25.1174594402572	p-ERK1/2
(T202/Y204)	0.0687855895777273
VHIO244_M1	10000	-1.32175166164675	16.6971010589411	p-ERK1/2
(T202/Y204)	0.096360807654782
VHIO244_M1	10000	-21.0360623100858	-4.08370011049056	p-ERK1/2
(T202/Y204)	0.0781612624925543
VHIO244_M1	10000	-4.82667039166007	17.0515328802436	p-ERK1/2
(T202/Y204)	0.106632385463046
VHIO244_M1	10000	26.5526364747829	1.72306913332247	p-ERK1/2
(T202/Y204)	0.971446690272934
VHIO244_M1	10000	24.9289341832446	-18.3806469329192	p-ERK1/2
(T202/Y204)	0.127875368344382
VHIO244_M1	10000	21.4836393236586	-17.1992269166484	p-ERK1/2
(T202/Y204)	0.113760104715158
VHIO244_M1	10000	-17.8981816810352	-7.21453496245616	p-ERK1/2
(T202/Y204)	0.114551718027914
VHIO244_M1	10000	3.63070386859464	-16.5015001273702	p-ERK1/2
(T202/Y204)	0.104636416683746
VHIO244_M1	10000	-5.56542414943592	-11.5470669889949	p-ERK1/2
(T202/Y204)	0.137236493205024
VHIO244_M1	10000	15.2176405222686	-11.1740313929894	p-ERK1/2
(T202/Y204)	0.0698445315892644
VHIO244_M1	10000	7.7597977931589	-6.29985571645882	p-ERK1/2
(T202/Y204)	0.701918365831019
VHIO244_M1	10000	-15.2706329977799	-6.59036011009083	p-ERK1/2
(T202/Y204)	0.114575892481561
VHIO244_M1	10000	-17.5888587164616	3.63870007573209	p-ERK1/2
(T202/Y204)	0.106658131629567
VHIO244_M1	10000	0.679003030718885	12.8149191737398	p-ERK1/2
(T202/Y204)	0.0866796431125373
VHIO244_M1	10000	6.33897134676916	1.55747268497623	p-ERK1/2
(T202/Y204)	0.0885853465506223
VHIO244_M1	10000	20.1723107657064	0.969974777577568	p-ERK1/2
(T202/Y204)	0.134528321791675
VHIO244_M1	10000	-14.6103779299878	-5.78557485430942	p-ERK1/2
(T202/Y204)	0.125185333946731
VHIO244_M1	10000	3.58973108544391	7.25030012801256	p-ERK1/2
(T202/Y204)	0.109290944009051
VHIO244_M1	10000	0.524768286381188	20.8285335211604	p-ERK1/2
(T202/Y204)	0.972885341872873
VHIO244_M1	10000	-20.4394919782602	-13.7162565688431	p-ERK1/2
(T202/Y204)	0.563570909481233
VHIO244_M1	10000	-22.0424589724669	-5.76976256002801	p-ERK1/2
(T202/Y204)	0.0988962144280847
VHIO244_M1	10000	15.9121388398989	-14.1473415715657	p-ERK1/2
(T202/Y204)	0.0894001413273514
VHIO244_M1	10000	0.518185199095292	16.9645341138714	p-ERK1/2
(T202/Y204)	0.672492642091503
VHIO244_M1	10000	18.1662753498944	-10.6852758520217	p-ERK1/2
(T202/Y204)	0.121937954985351
VHIO244_M1	10000	25.185519040725	-10.0593087270144	p-ERK1/2
(T202/Y204)	0.645250539739314
VHIO244_M1	10000	1.36377735322341	29.0044973351021	p-ERK1/2
(T202/Y204)	0.0817688924814201
VHIO244_M1	10000	7.12238155936468	-18.6057863894782	p-ERK1/2
(T202/Y204)	0.124052367803151
VHIO244_M1	10000	6.58389777247972	20.1677811760502	p-ERK1/2
(T202/Y204)	0.680454344160484
VHIO244_M1	10000	-5.84929137801115	-29.8921670000358	p-ERK1/2
(T202/Y204)	0.244388478411613
VHIO244_M1	10000	-21.0154354251396	-5.75317858131997	p-ERK1/2
(T202/Y204)	0.0977131953938922
VHIO244_M1	10000	-15.1513068365907	-8.42292267107644	p-ERK1/2
(T202/Y204)	0.141543481912815
VHIO244_M1	10000	11.0853018206442	2.91167837418319	p-ERK1/2
(T202/Y204)	0.104563415456027
VHIO244_M1	10000	-16.7522124828611	-8.49456980442146	p-ERK1/2
(T202/Y204)	0.215626948435129
VHIO244_M1	10000	-17.749541518877	-16.1008213798759	p-ERK1/2
(T202/Y204)	0.140345891123866
VHIO244_M1	10000	10.9873979903854	3.59868904513597	p-ERK1/2
(T202/Y204)	0.0803206514242512
VHIO244_M1	10000	23.1651576382151	11.2881742902719	p-ERK1/2
(T202/Y204)	0.114783825212698
VHIO244_M1	10000	2.71802035113212	22.3577735945021	p-ERK1/2
(T202/Y204)	0.0847622473269521
VHIO244_M1	10000	-1.18265532221046	20.410353924933	p-ERK1/2
(T202/Y204)	0.130953863859363
VHIO244_M1	10000	-16.1933368871063	-15.6651359520398	p-ERK1/2
(T202/Y204)	0.75043143546279
VHIO244_M1	10000	-0.765964391511176	10.7378769292204	p-ERK1/2
(T202/Y204)	0.109356022306429
VHIO244_M1	10000	-17.9503910316901	-3.89199505019547	p-ERK1/2
(T202/Y204)	0.126297601863019
VHIO244_M1	10000	-14.0712292610665	-21.078571112494	p-ERK1/2
(T202/Y204)	0.211078383643387
VHIO244_M1	10000	30.0604559720351	3.80842736586769	p-ERK1/2
(T202/Y204)	0.375194384677806
VHIO244_M1	10000	-0.303401205071538	-14.4617683757068	p-ERK1/2
(T202/Y204)	0.101814550473531
VHIO244_M1	10000	-13.7052915048397	-21.6371568652398	p-ERK1/2
(T202/Y204)	0.0929594170418255
VHIO244_M1	10000	8.48278735136547	1.95592864444134	p-ERK1/2
(T202/Y204)	0.0838709451052992
VHIO244_M1	10000	6.31225384710158	3.53130639857453	p-ERK1/2
(T202/Y204)	0.129446594170947
VHIO244_M1	10000	9.15024432939448	14.2839675079207	p-ERK1/2
(T202/Y204)	0.0885457421457154
VHIO244_M1	10000	1.07967007445772	11.909302274472	p-ERK1/2
(T202/Y204)	0.0825608681286069
VHIO244_M1	10000	25.8558403236042	0.427790601772515	p-ERK1/2
(T202/Y204)	0.673785242753742
VHIO244_M1	10000	-1.83421474046157	20.6574129561701	p-ERK1/2
(T202/Y204)	0.117618776345625
VHIO244_M1	10000	9.2904321885131	4.07571014854045	p-ERK1/2
(T202/Y204)	0.0715929079411715
VHIO244_M1	10000	-14.1025652010277	1.51843542249663	p-ERK1/2
(T202/Y204)	0.137131762206572
VHIO244_M1	10000	2.40979949315531	15.8469422249944	p-ERK1/2
(T202/Y204)	0.404684925807235
VHIO244_M1	10000	-2.78790376383606	15.4593212534439	p-ERK1/2
(T202/Y204)	0.0808912515319447
VHIO244_M1	10000	-5.90304687432363	14.129082155764	p-ERK1/2
(T202/Y204)	0.457352789810827
VHIO244_M1	10000	-6.37252234379767	1.02783592884185	p-ERK1/2
(T202/Y204)	0.149333971179138
VHIO244_M1	10000	-7.17625989957484	-21.5139812512226	p-ERK1/2
(T202/Y204)	0.130008326656972
VHIO244_M1	10000	6.76085119937947	8.38025061991287	p-ERK1/2
(T202/Y204)	0.0960190213191318
VHIO244_M1	10000	22.8308157788312	-17.7660578474172	p-ERK1/2
(T202/Y204)	0.104206955004536
VHIO244_M1	10000	24.8134091245143	-0.72262125758361	p-ERK1/2
(T202/Y204)	0.76901531669954
VHIO244_M1	10000	-20.2489069049376	-9.66782265736452	p-ERK1/2
(T202/Y204)	0.115751438344009
VHIO244_M1	10000	-1.17887326932554	19.8409023868156	p-ERK1/2
(T202/Y204)	0.232829187491193
VHIO244_M1	10000	20.9359144235155	-0.73682409955521	p-ERK1/2
(T202/Y204)	0.103056752074152
VHIO244_M1	10000	-6.17508926126178	-13.4125364964555	p-ERK1/2
(T202/Y204)	0.10460674936119
VHIO244_M1	10000	-10.0994797028122	9.45307168921251	p-ERK1/2
(T202/Y204)	0.076283182674714
VHIO244_M1	10000	-2.2579040842073	20.2122558394289	p-ERK1/2
(T202/Y204)	0.0960942981429915
VHIO244_M1	10000	19.3269106651361	-14.5387567008326	p-ERK1/2
(T202/Y204)	0.134878490872923
VHIO244_M1	10000	-26.7556065756714	-6.42415802756423	p-ERK1/2
(T202/Y204)	0.123598497838822
VHIO244_M1	10000	28.9755460801977	0.0495013613257755	p-ERK1/2
(T202/Y204)	0.372887627390266
VHIO244_M1	10000	-4.07406724832451	1.22111811773196	p-ERK1/2
(T202/Y204)	0.121634024268813
VHIO244_M1	10000	10.9844205867736	-9.88387020823095	p-ERK1/2
(T202/Y204)	0.278898717548663
VHIO244_M1	10000	-10.2611621266399	-13.9421551813893	p-ERK1/2
(T202/Y204)	0.121942131030577
VHIO244_M1	10000	-12.178618819943	-25.2307922655453	p-ERK1/2
(T202/Y204)	0.123106437572207
VHIO244_M1	10000	23.179977926221	0.950087636127141	p-ERK1/2
(T202/Y204)	0.643828498196034
VHIO244_M1	10000	-21.634992808974	6.85417429510332	p-ERK1/2
(T202/Y204)	0.779941279936959
VHIO244_M1	10000	-7.29091390970649	6.16041999268311	p-ERK1/2
(T202/Y204)	0.11401189255341
VHIO244_M1	10000	29.1029656779299	-0.774877610632426	p-ERK1/2
(T202/Y204)	0.266986104304063
VHIO244_M1	10000	-2.63522885046266	19.3639767702547	p-ERK1/2
(T202/Y204)	0.0874469475589869
VHIO244_M1	10000	5.59091230880756	3.76976977256721	p-ERK1/2
(T202/Y204)	0.0756823700971771
VHIO244_M1	10000	-25.197888858531	-8.08410563959547	p-ERK1/2
(T202/Y204)	1
VHIO244_M1	10000	-8.84039740096637	-18.4798729565181	p-ERK1/2
(T202/Y204)	0.0931189040042896
VHIO244_M1	10000	-18.3550363060219	5.74663521978869	p-ERK1/2
(T202/Y204)	0.0923825704282586
VHIO244_M1	10000	-19.1075935958932	0.887536562356956	p-ERK1/2
(T202/Y204)	0.482457659260681
VHIO244_M1	10000	-12.2918001285377	-19.4598983196073	p-ERK1/2
(T202/Y204)	0.102893622811918
VHIO244_M1	10000	-7.38454724990204	-12.2326830958475	p-ERK1/2
(T202/Y204)	0.0969081979700647
VHIO244_M1	10000	-22.2971124055324	1.27706897330336	p-ERK1/2
(T202/Y204)	0.127407942809143
VHIO244_M1	10000	-23.7973284208013	-7.6452732038821	p-ERK1/2
(T202/Y204)	0.562343748667531
VHIO244_M1	10000	2.67966183218677	-10.6987176373739	p-ERK1/2
(T202/Y204)	0.0862032518481445
VHIO244_M1	10000	25.2807621157354	5.80604967408894	p-ERK1/2
(T202/Y204)	0.799567039615878
VHIO244_M1	10000	-4.75216342311624	-26.8179181174369	p-ERK1/2
(T202/Y204)	0.512812036675864
VHIO244_M1	10000	-1.22170510491684	-15.1895776321061	p-ERK1/2
(T202/Y204)	0.0901717439251012
VHIO244_M1	10000	-24.9800154931213	-6.49023970589176	p-ERK1/2
(T202/Y204)	0.127200619912751
VHIO244_M1	10000	14.7867668533087	-7.14749225665442	p-ERK1/2
(T202/Y204)	0.373621478359039
VHIO244_M1	10000	-16.6616217720497	1.14352837835814	p-ERK1/2
(T202/Y204)	0.115235284456035
VHIO244_M1	10000	-3.86863417381175	-21.568430346518	p-ERK1/2
(T202/Y204)	0.124867262319595
VHIO244_M1	10000	-2.59312878816644	-24.6632244735528	p-ERK1/2
(T202/Y204)	0.122040906319063
VHIO244_M1	10000	-23.320352531176	5.78255357695051	p-ERK1/2
(T202/Y204)	0.117874930676138
VHIO244_M1	10000	-6.11002825417258	-16.9501803180272	p-ERK1/2
(T202/Y204)	0.139714274202882
VHIO244_M1	10000	-25.8222347380042	-9.73374011394447	p-ERK1/2
(T202/Y204)	0.136065416678805
VHIO244_M1	10000	14.245381048215	9.51680154094534	p-ERK1/2
(T202/Y204)	0.0965322606392323
VHIO244_M1	10000	17.4225786304151	14.7694530462493	p-ERK1/2
(T202/Y204)	0.118693185028609
VHIO244_M1	10000	-18.4637465707722	-7.95502436985918	p-ERK1/2
(T202/Y204)	0.0827370596155254
VHIO244_M1	10000	3.38648836013055	-9.71497542002208	p-ERK1/2
(T202/Y204)	0.0900342137657417
VHIO244_M1	10000	39.1494518017299	-12.5404808890202	p-ERK1/2
(T202/Y204)	0.0847546108086387
VHIO244_M1	10000	-24.0456631844619	-14.6409821705286	p-ERK1/2
(T202/Y204)	0.12087120474909
VHIO244_M1	10000	11.1314222604122	-16.1027740086114	p-ERK1/2
(T202/Y204)	0.106726823423225
VHIO244_M1	10000	12.6361943227776	7.77304880961753	p-ERK1/2
(T202/Y204)	0.283686352134567
VHIO244_M1	10000	-17.0093211560069	5.04086884796516	p-ERK1/2
(T202/Y204)	0.171094007045815
VHIO244_M1	10000	-19.9771618435362	-8.77779904582026	p-ERK1/2
(T202/Y204)	0.10685197172855
VHIO244_M1	10000	4.00436187215448	6.82982417711892	p-ERK1/2
(T202/Y204)	0.0806965191163911
VHIO244_M1	10000	1.97752062522638	-14.8032093261028	p-ERK1/2
(T202/Y204)	0.0880367269619898
VHIO244_M1	10000	11.4095784154686	0.844021439860217	p-ERK1/2
(T202/Y204)	0.119775113779913
VHIO244_M1	10000	-22.3817834523524	-14.3854720778295	p-ERK1/2
(T202/Y204)	0.366576168251421
VHIO244_M1	10000	20.5308305360135	2.82311543163975	p-ERK1/2
(T202/Y204)	0.147154924338516
VHIO244_M1	10000	-22.619719334433	8.83623476263997	p-ERK1/2
(T202/Y204)	0.647143766305064
VHIO244_M1	10000	-7.04395669213487	18.8594036018835	p-ERK1/2
(T202/Y204)	0.0748819953523325
VHIO244_M1	10000	24.697720944844	-1.19233627048067	p-ERK1/2
(T202/Y204)	0.77949028785253
VHIO244_M1	10000	-31.7405535175351	-1.13720539402644	p-ERK1/2
(T202/Y204)	0.119126746261353
VHIO244_M1	10000	-20.3887303794034	-1.66853846914734	p-ERK1/2
(T202/Y204)	0.0742060857741343
VHIO244_M1	10000	-0.152891134563203	14.034039309263	p-ERK1/2
(T202/Y204)	0.081120053551302
VHIO244_M1	10000	4.68861421588669	15.1863069930053	p-ERK1/2
(T202/Y204)	0.0817865859564575
VHIO244_M1	10000	-8.07273600321664	15.088143485824	p-ERK1/2
(T202/Y204)	0.119172129972563
VHIO244_M1	10000	23.0601528406302	-10.9162100213409	p-ERK1/2
(T202/Y204)	0.145405426344723
VHIO244_M1	10000	-12.5080970364108	35.3804705680467	p-ERK1/2
(T202/Y204)	0.0829823764853047
VHIO244_M1	10000	8.1842851062051	0.440391793443174	p-ERK1/2
(T202/Y204)	0.102183079158487
VHIO244_M1	10000	9.779994143786	23.6027814365727	p-ERK1/2
(T202/Y204)	0.0953544640439784
VHIO244_M1	10000	-1.40249294883657	9.89766759083589	p-ERK1/2
(T202/Y204)	0.127755065583775
VHIO244_M1	10000	27.1659445888748	-10.1372183468599	p-ERK1/2
(T202/Y204)	0.143917393251317
VHIO244_M1	10000	-9.78614942136611	1.08475231824665	p-ERK1/2
(T202/Y204)	0.119350030894237
VHIO244_M1	10000	2.24314514933031	-8.4206471551846	p-ERK1/2
(T202/Y204)	0.0939480560709731
VHIO244_M1	10000	-11.0423534988609	6.65034760249819	p-ERK1/2
(T202/Y204)	0.162442825838385
VHIO244_M1	10000	-2.70993049431654	2.11221541432432	p-ERK1/2
(T202/Y204)	0.119210497197464
VHIO244_M1	10000	11.9616362232088	-5.66816190318705	p-ERK1/2
(T202/Y204)	0.0874407174881896
VHIO244_M1	10000	20.6558437588212	-14.5983496391407	p-ERK1/2
(T202/Y204)	0.671169144797861
VHIO244_M1	10000	-3.68448730572744	22.3420757400114	p-ERK1/2
(T202/Y204)	0.173198615309461
VHIO244_M1	10000	-15.3523534543919	-22.8867633713588	p-ERK1/2
(T202/Y204)	0.161246127117678
VHIO244_M1	10000	-15.3186808701982	-7.2927758553467	p-ERK1/2
(T202/Y204)	0.102403265318563
VHIO244_M1	10000	-1.58518679825774	-14.2774090154999	p-ERK1/2
(T202/Y204)	0.117232582936298
VHIO244_M1	10000	-0.826274090756439	5.2027841912899	p-ERK1/2
(T202/Y204)	0.16409230045249
VHIO244_M1	10000	6.62898370587661	-18.7111309351156	p-ERK1/2
(T202/Y204)	0.222403348057991
VHIO244_M1	10000	-14.8223244887374	-5.67008531603525	p-ERK1/2
(T202/Y204)	0.107916658338296
VHIO244_M1	10000	5.83793304867953	-9.49480935378866	p-ERK1/2
(T202/Y204)	0.777073747882523
VHIO244_M1	10000	16.7719570851069	6.36527891630989	p-ERK1/2
(T202/Y204)	0.0786145906329799
VHIO244_M1	10000	-24.4950125059638	-11.6710865351017	p-ERK1/2
(T202/Y204)	0.129368242925137
VHIO244_M1	10000	16.2157791777823	12.6606137631069	p-ERK1/2
(T202/Y204)	0.113678139855633
VHIO244_M1	10000	-25.5465186166234	-9.18755628591343	p-ERK1/2
(T202/Y204)	0.080680789983858
VHIO244_M1	10000	9.35948165726411	-5.83766894277932	p-ERK1/2
(T202/Y204)	0.0926023055037641
VHIO244_M1	10000	-8.92424593729319	18.9329175426728	p-ERK1/2
(T202/Y204)	0.153513274071561
VHIO244_M1	10000	23.1110852855412	11.9103520230766	p-ERK1/2
(T202/Y204)	0.137293012649574
VHIO244_M1	10000	-7.29494720049278	9.33759242687298	p-ERK1/2
(T202/Y204)	0.0968669022681543
VHIO244_M1	10000	-30.0863582274597	-9.00170993046096	p-ERK1/2
(T202/Y204)	0.112310025838035
VHIO244_M1	10000	-27.0338268583823	-10.9313528749629	p-ERK1/2
(T202/Y204)	0.110272453593853
VHIO244_M1	10000	-28.6454058313685	-10.961036626163	p-ERK1/2
(T202/Y204)	0.594907526121344
VHIO244_M1	10000	-9.16267490406784	-9.94150050143635	p-ERK1/2
(T202/Y204)	0.0733938983618587
VHIO244_M1	10000	3.23344831561791	-30.8881810678796	p-ERK1/2
(T202/Y204)	0.903151603623098
VHIO244_M1	10000	1.01411155659208	19.4843368122658	p-ERK1/2
(T202/Y204)	0.725034959866627
VHIO244_M1	10000	-11.5197289291643	-4.28307926538573	p-ERK1/2
(T202/Y204)	0.1206727338286
VHIO244_M1	10000	20.9502124844704	4.11767952850248	p-ERK1/2
(T202/Y204)	0.194389478165306
VHIO244_M1	10000	-30.4077413599565	-5.89336559912919	p-ERK1/2
(T202/Y204)	0.0930040406358458
VHIO244_M1	10000	14.6096464460497	8.01594874877572	p-ERK1/2
(T202/Y204)	0.448242959158157
VHIO244_M1	10000	-27.4613177411944	-10.8895652622862	p-ERK1/2
(T202/Y204)	0.0967957146869258
VHIO244_M1	10000	-6.24398786919144	6.19987074786443	p-ERK1/2
(T202/Y204)	0.173123852385965
VHIO244_M1	10000	4.9673877419951	5.88610556535412	p-ERK1/2
(T202/Y204)	0.100647387331615
VHIO244_M1	10000	30.4817219227153	0.0979417808137748	p-ERK1/2
(T202/Y204)	0.104363595075722
VHIO244_M1	10000	4.48513108933738	1.52970903139157	p-ERK1/2
(T202/Y204)	0.501173810821271
VHIO244_M1	10000	-23.9213195640168	-5.30578106512336	p-ERK1/2
(T202/Y204)	0.0752967657467796
VHIO244_M1	10000	-11.8971574429911	4.41750239113512	p-ERK1/2
(T202/Y204)	0.151187158088954
VHIO244_M1	10000	-18.2333035527756	5.83345613434451	p-ERK1/2
(T202/Y204)	0.0970420699350141
VHIO244_M1	10000	-24.1025755576963	-12.2932601066664	p-ERK1/2
(T202/Y204)	0.136622687887108
VHIO244_M1	10000	-11.5300810480719	0.854810743645695	p-ERK1/2
(T202/Y204)	0.135473522033993
VHIO244_M1	10000	-6.81390692728834	16.8234286993465	p-ERK1/2
(T202/Y204)	0.108869841225295
VHIO244_M1	10000	17.3711191637395	0.0500682411221466	p-ERK1/2
(T202/Y204)	0.14865661386889
VHIO244_M1	10000	-14.0503367330416	-18.4401765576061	p-ERK1/2
(T202/Y204)	0.122766517214321
VHIO244_M1	10000	3.4923608800391	20.9504935951142	p-ERK1/2
(T202/Y204)	0.541809504166651
VHIO244_M1	10000	-21.5043332918256	3.02533374172003	p-ERK1/2
(T202/Y204)	0.106718591698996
VHIO244_M1	10000	2.49313748047949	16.2940296163242	p-ERK1/2
(T202/Y204)	0.552767302999674
VHIO244_M1	10000	5.20304235054035	-19.7879557543341	p-ERK1/2
(T202/Y204)	0.124916751322074
VHIO244_M1	10000	5.30155747114792	-19.0462259719747	p-ERK1/2
(T202/Y204)	0.113727380674659
VHIO244_M1	10000	-4.45878493019509	-17.2465229534988	p-ERK1/2
(T202/Y204)	0.0714772776009978
VHIO244_M1	10000	-2.03521475398114	2.34258593225839	p-ERK1/2
(T202/Y204)	0.338672547110445
VHIO244_M1	10000	-18.6815299841229	-8.60752625007601	p-ERK1/2
(T202/Y204)	0.0968254271269988
VHIO244_M1	10000	12.4478471827705	4.4626467511148	p-ERK1/2
(T202/Y204)	0.080901043700803
VHIO244_M1	10000	0.771420818382693	12.2581448988506	p-ERK1/2
(T202/Y204)	0.111312405422013
VHIO244_M1	10000	7.1743208216356	-29.3359314286209	p-ERK1/2
(T202/Y204)	0.127861938911662
VHIO244_M1	10000	30.2443480558584	1.64746641785382	p-ERK1/2
(T202/Y204)	0.105677023538524
VHIO244_M1	10000	8.27560597647743	7.71920329899801	p-ERK1/2
(T202/Y204)	0.12776694782585
VHIO244_M1	10000	2.81869454635171	-6.21621449487999	p-ERK1/2
(T202/Y204)	0.106999609166213
VHIO244_M1	10000	6.43318162667208	3.47274979375936	p-ERK1/2
(T202/Y204)	0.265196249751801
VHIO244_M1	10000	9.28830823420002	15.0423031725468	p-ERK1/2
(T202/Y204)	0.0761655023565458
VHIO244_M1	10000	0.449050200569112	-17.5598656333993	p-ERK1/2
(T202/Y204)	0.317207687516586
VHIO244_M1	10000	-19.444721558643	10.2999711584184	p-ERK1/2
(T202/Y204)	0.0746077886149208
VHIO244_M1	10000	-27.1827793898982	-10.2006345042499	p-ERK1/2
(T202/Y204)	0.103120399952984
VHIO244_M1	10000	15.0074604312081	-13.0768276671679	p-ERK1/2
(T202/Y204)	0.125802047001181
VHIO244_M1	10000	-1.33122751140626	21.1578335593805	p-ERK1/2
(T202/Y204)	0.0846354759300993
VHIO244_M1	10000	34.1402397858145	-13.7813552402826	p-ERK1/2
(T202/Y204)	0.0682563817651391
VHIO244_M1	10000	9.21480219190174	-24.0083743882424	p-ERK1/2
(T202/Y204)	0.0964277837545425
VHIO244_M1	10000	8.12912355597169	-27.8785515929877	p-ERK1/2
(T202/Y204)	0.487902114262659
VHIO244_M1	10000	-21.0963506595103	15.3894245675495	p-ERK1/2
(T202/Y204)	0.649036052045643
VHIO244_M1	10000	7.60072641341115	13.5469331461647	p-ERK1/2
(T202/Y204)	0.0670639913587213
VHIO244_M1	10000	30.3368412545745	2.20665955509853	p-ERK1/2
(T202/Y204)	0.144761260014439
VHIO244_M1	10000	-26.6918647223457	-6.5388466321672	p-ERK1/2
(T202/Y204)	0.104328609296785
VHIO244_M1	10000	-26.2791684467618	11.2886794236672	p-ERK1/2
(T202/Y204)	0.890869713528234
VHIO244_M1	10000	-6.30648683161822	4.22697399200249	p-ERK1/2
(T202/Y204)	0.106156030732294
VHIO244_M1	10000	-12.1750306757362	-2.09797868758881	p-ERK1/2
(T202/Y204)	0.308872014327044
VHIO244_M1	10000	-19.5243242385307	15.6232318062964	p-ERK1/2
(T202/Y204)	0.110713767204938
VHIO244_M1	10000	21.8742474056901	3.04164279427554	p-ERK1/2
(T202/Y204)	0.154872021954044
VHIO244_M1	10000	-10.7227274784139	-19.3830056664612	p-ERK1/2
(T202/Y204)	0.116076030156293
VHIO244_M1	10000	-20.1251277687359	14.5014312516231	p-ERK1/2
(T202/Y204)	0.119837312591606
VHIO244_M1	10000	36.9736705760586	-13.5444053983535	p-ERK1/2
(T202/Y204)	0.105672910502902
VHIO244_M1	10000	-4.97298071194689	-16.2314257447993	p-ERK1/2
(T202/Y204)	0.811965545284091
VHIO244_M1	10000	-1.29922254687812	21.6727982607353	p-ERK1/2
(T202/Y204)	0.104020794661332
VHIO244_M1	10000	-24.503961520114	-7.58052205807713	p-ERK1/2
(T202/Y204)	0.680488745246299
VHIO244_M1	10000	-19.2473604046597	12.3835559850488	p-ERK1/2
(T202/Y204)	0.10116234092782
VHIO244_M1	10000	5.67258909255415	15.7511159566417	p-ERK1/2
(T202/Y204)	0.0776534334506404
VHIO244_M1	10000	-29.3523562148609	-6.90024218292004	p-ERK1/2
(T202/Y204)	0.0789269421215449
VHIO244_M1	10000	29.5639139326325	2.46591924087521	p-ERK1/2
(T202/Y204)	0.0962191015934203
VHIO244_M1	10000	-27.7902168593752	-1.17761130675748	p-ERK1/2
(T202/Y204)	0.0967058215324436
VHIO244_M1	10000	-25.9917561348121	-9.1169472517964	p-ERK1/2
(T202/Y204)	0.150800021984047
VHIO244_M1	10000	-4.27263100940563	-22.9496577037822	p-ERK1/2
(T202/Y204)	0.132022982715673
VHIO244_M1	10000	24.5122622390505	7.091646201179	p-ERK1/2
(T202/Y204)	0.0849210004458326
VHIO244_M1	10000	23.8940086197862	-18.0652193300937	p-ERK1/2
(T202/Y204)	0.576845590208939
VHIO244_M1	10000	24.4179725631606	-15.0005691833874	p-ERK1/2
(T202/Y204)	0.387338846793303
VHIO244_M1	10000	19.5763018371624	5.14997338780244	p-ERK1/2
(T202/Y204)	0.429782014866838
VHIO244_M1	10000	8.23930445287086	13.5244909092598	p-ERK1/2
(T202/Y204)	0.0818277004992149
VHIO244_M1	10000	-13.1100967097397	5.95448651070978	p-ERK1/2
(T202/Y204)	0.0868936546766812
VHIO244_M1	10000	6.22596615871772	-13.6733678762208	p-ERK1/2
(T202/Y204)	0.715947290116222
VHIO244_M1	10000	0.228600330718625	-9.03870492061191	p-ERK1/2
(T202/Y204)	0.128932324224064
VHIO244_M1	10000	15.1405143918542	8.91273919653473	p-ERK1/2
(T202/Y204)	0.435797279886932
VHIO244_M1	10000	-10.0578829134217	-21.5862247821129	p-ERK1/2
(T202/Y204)	0.572709899617809
VHIO244_M1	10000	14.0649476963688	-10.725344493606	p-ERK1/2
(T202/Y204)	0.12102324062474
VHIO244_M1	10000	-7.59761872765772	-11.0673850354695	p-ERK1/2
(T202/Y204)	0.0994421799284438
VHIO244_M1	10000	20.9757991827871	4.41329420834323	p-ERK1/2
(T202/Y204)	0.166672900556369
VHIO244_M1	10000	-4.19931591363821	18.0205524663105	p-ERK1/2
(T202/Y204)	0.0654845527652366
VHIO244_M1	10000	21.4039988535201	-12.1252063693084	p-ERK1/2
(T202/Y204)	0.450312820551296
VHIO244_M1	10000	-25.7023501548507	-5.44134591644726	p-ERK1/2
(T202/Y204)	0.128277980654518
VHIO244_M1	10000	1.51001828355601	-16.281321657966	p-ERK1/2
(T202/Y204)	0.0862015394181147
VHIO244_M1	10000	6.46691469763484	19.1364215063979	p-ERK1/2
(T202/Y204)	0.6269282022788
VHIO244_M1	10000	21.0412562122725	0.412883654730623	p-ERK1/2
(T202/Y204)	0.128523083269233
VHIO244_M1	10000	7.42303264131429	3.84187329439177	p-ERK1/2
(T202/Y204)	0.106056043865782
VHIO244_M1	10000	5.94433790922574	6.20434047474228	p-ERK1/2
(T202/Y204)	0.0847477054029117
VHIO244_M1	10000	-18.8539861317454	10.9654321901228	p-ERK1/2
(T202/Y204)	0.0667827294150376
VHIO244_M1	10000	-7.75706879247849	23.0562532464154	p-ERK1/2
(T202/Y204)	0.510253260040563
VHIO244_M1	10000	-24.4948046918648	12.2794984491726	p-ERK1/2
(T202/Y204)	0.099615329653883
VHIO244_M1	10000	39.73645525564	-11.3342182364429	p-ERK1/2
(T202/Y204)	0.0598984423729728
VHIO244_M1	10000	-8.13941300214359	-27.967573176004	p-ERK1/2
(T202/Y204)	0.125355106323887
VHIO244_M1	10000	-25.7071224471717	-13.1650986349931	p-ERK1/2
(T202/Y204)	0.135249290828113
VHIO244_M1	10000	27.1928218033053	9.52788999745101	p-ERK1/2
(T202/Y204)	0.904276267322561
VHIO244_M1	10000	-9.46861668292039	-19.1827356028885	p-ERK1/2
(T202/Y204)	0.138359458629743
VHIO244_M1	10000	11.0723067507263	-7.78741413389704	p-ERK1/2
(T202/Y204)	0.1231767610644
VHIO244_M1	10000	-22.4632970738739	-11.9687919759173	p-ERK1/2
(T202/Y204)	0.115595298426437
VHIO244_M1	10000	-9.42479219901942	-25.8024772074457	p-ERK1/2
(T202/Y204)	0.130299624088561
VHIO244_M1	10000	-13.5062793962683	-4.65352139146452	p-ERK1/2
(T202/Y204)	0.0895161987784948
VHIO244_M1	10000	3.70859768451175	-22.4765691039104	p-ERK1/2
(T202/Y204)	0.129233611451863
VHIO244_M1	10000	13.8136637086281	-1.14777160178336	p-ERK1/2
(T202/Y204)	0.10828420582501
VHIO244_M1	10000	-13.2024999086031	-23.7406860890227	p-ERK1/2
(T202/Y204)	0.0998932644922009
VHIO244_M1	10000	-14.106910714997	-13.2245875428162	p-ERK1/2
(T202/Y204)	0.121014845670179
VHIO244_M1	10000	-1.66214309999852	-19.3060695172799	p-ERK1/2
(T202/Y204)	0.560388660074034
VHIO244_M1	10000	-26.6621954181575	-14.1079447729887	p-ERK1/2
(T202/Y204)	0.285644216308711
VHIO244_M1	10000	9.6627913899208	-18.3522599881123	p-ERK1/2
(T202/Y204)	0.109967677980707
VHIO244_M1	10000	28.2579150648783	4.88322416215375	p-ERK1/2
(T202/Y204)	0.11424177052964
VHIO244_M1	10000	5.92439319536763	-18.7887960536617	p-ERK1/2
(T202/Y204)	0.141387258433542
VHIO244_M1	10000	-2.55034121968918	-8.13801941946294	p-ERK1/2
(T202/Y204)	0.441615799967101
VHIO244_M1	10000	6.50795838044422	7.82463778864292	p-ERK1/2
(T202/Y204)	0.339858076505589
VHIO244_M1	10000	0.501703289331496	-8.5613162419364	p-ERK1/2
(T202/Y204)	0.220823720221346
VHIO244_M1	10000	21.0902408019265	-14.5260213480354	p-ERK1/2
(T202/Y204)	0.307039391464476
VHIO244_M1	10000	10.2978549713607	-7.84959860838859	p-ERK1/2
(T202/Y204)	0.142246340241858
VHIO244_M1	10000	9.80369524855074	16.2499695423379	p-ERK1/2
(T202/Y204)	0.168565174275676
VHIO244_M1	10000	1.93648678257396	13.1559703532096	p-ERK1/2
(T202/Y204)	0.17386917590865
VHIO244_M1	10000	26.5916757041445	1.13363720263541	p-ERK1/2
(T202/Y204)	0.505235800274764
VHIO244_M1	10000	7.90538298594674	-5.51198042581534	p-ERK1/2
(T202/Y204)	0.581447422302027
VHIO244_M1	10000	-0.290534653565284	18.8164166411456	p-ERK1/2
(T202/Y204)	0.538083242584296
VHIO244_M1	10000	-32.2961691368081	-1.7110538070007	p-ERK1/2
(T202/Y204)	0.116020014111464
VHIO244_M1	10000	-16.2660698248902	29.6555813533405	p-ERK1/2
(T202/Y204)	0.450356673043229
VHIO244_M1	10000	4.55336022351712	-15.0370703359006	p-ERK1/2
(T202/Y204)	0.0949785035095036
VHIO244_M1	10000	-2.94173517848677	-14.8446268710369	p-ERK1/2
(T202/Y204)	0.133387728585376
VHIO244_M1	10000	-0.803274360682319	-15.380621552388	p-ERK1/2
(T202/Y204)	0.0867354638816233
VHIO244_M1	10000	12.0299034930934	-7.73430801823185	p-ERK1/2
(T202/Y204)	0.441272733990541
VHIO244_M1	10000	15.4945069608783	-0.928070318168334	p-ERK1/2
(T202/Y204)	0.139091048621402
VHIO244_M1	10000	-24.6320910077657	12.2494893607789	p-ERK1/2
(T202/Y204)	0.0799038490529915
VHIO244_M1	10000	6.06016016604916	6.434367534966	p-ERK1/2
(T202/Y204)	0.095892488161982
VHIO244_M1	10000	-4.15132719725886	16.2467968132866	p-ERK1/2
(T202/Y204)	0.263535618913369
VHIO244_M1	10000	-2.38480646477442	-19.32354321918	p-ERK1/2
(T202/Y204)	0.276137226809345
VHIO244_M1	10000	-6.94817339681033	-16.6830574260038	p-ERK1/2
(T202/Y204)	0.105788888434848
VHIO244_M1	10000	-16.0565518323178	-17.1559348306569	p-ERK1/2
(T202/Y204)	0.12684138881617
VHIO244_M1	10000	-30.188774141498	-0.429003331010066	p-ERK1/2
(T202/Y204)	0.239522727971078
VHIO244_M1	10000	6.83278291798722	5.45177350274959	p-ERK1/2
(T202/Y204)	0.108487573352803
VHIO244_M1	10000	-16.3864957178171	6.25195517418707	p-ERK1/2
(T202/Y204)	0.127182387043839
VHIO244_M1	10000	11.423093387267	-8.36390470429851	p-ERK1/2
(T202/Y204)	0.135182819027857
VHIO244_M1	10000	-19.2922849699393	22.5808239615606	p-ERK1/2
(T202/Y204)	0.11279983407205
VHIO244_M1	10000	11.0797817058904	-26.9852921498925	p-ERK1/2
(T202/Y204)	0.147631162400537
VHIO244_M1	10000	-11.9640987997932	-25.7301268559808	p-ERK1/2
(T202/Y204)	0.102542302570179
VHIO244_M1	10000	5.11386565814876	-25.0700374071146	p-ERK1/2
(T202/Y204)	0.119587501260562
VHIO244_M1	10000	-12.0096714517524	-26.5128045258264	p-ERK1/2
(T202/Y204)	0.129517004197988
VHIO244_M1	10000	30.4826089485139	2.99860838385239	p-ERK1/2
(T202/Y204)	0.117087710795451
VHIO244_M1	10000	-16.5380686331781	-2.47973274585287	p-ERK1/2
(T202/Y204)	0.0894924502989503
VHIO244_M1	10000	24.6413003181376	-12.8882864479996	p-ERK1/2
(T202/Y204)	0.122459505217226
VHIO244_M1	10000	8.1027342990745	1.0073332807051	p-ERK1/2
(T202/Y204)	0.0755180550246989
VHIO244_M1	10000	-12.2373146703355	-27.2300859296522	p-ERK1/2
(T202/Y204)	0.113408413935085
VHIO244_M1	10000	9.06740849150576	8.38307623404203	p-ERK1/2
(T202/Y204)	0.106665477131759
VHIO244_M1	10000	-2.82231742603419	-18.6827614110995	p-ERK1/2
(T202/Y204)	0.45239526682082
VHIO244_M1	10000	-18.4707077051573	-9.90174020713524	p-ERK1/2
(T202/Y204)	0.0926413155607787
VHIO244_M1	10000	7.13413035161491	15.9220280422232	p-ERK1/2
(T202/Y204)	0.113990174138291
VHIO244_M1	10000	10.6098551984434	4.01201778005268	p-ERK1/2
(T202/Y204)	0.126776386695018
VHIO244_M1	10000	2.22577346571367	-15.1757435007871	p-ERK1/2
(T202/Y204)	0.0878720182535406
VHIO244_M1	10000	2.95471886540974	-12.8213989070053	p-ERK1/2
(T202/Y204)	0.086760378601707
VHIO244_M1	10000	-15.0515302661967	-6.31335302411667	p-ERK1/2
(T202/Y204)	0.0951948462982446
VHIO244_M1	10000	-2.86464491152819	-10.1530214654385	p-ERK1/2
(T202/Y204)	0.526829742414681
VHIO244_M1	10000	-4.81373491630671	7.43559875105834	p-ERK1/2
(T202/Y204)	0.334653262673987
VHIO244_M1	10000	24.9727672430136	-11.4652767735462	p-ERK1/2
(T202/Y204)	0.421315372900406
VHIO244_M1	10000	-29.9615821580516	-1.70188182531828	p-ERK1/2
(T202/Y204)	0.112343866272044
VHIO244_M1	10000	-22.0416651426308	12.8667249179708	p-ERK1/2
(T202/Y204)	0.0814700095936438
VHIO244_M1	10000	-20.9460910661297	12.7519638849705	p-ERK1/2
(T202/Y204)	0.257934400310515
VHIO244_M1	10000	-10.0324847850211	-23.4481669301128	p-ERK1/2
(T202/Y204)	0.368375591578963
VHIO244_M1	10000	-24.1488437132754	-7.8696056265574	p-ERK1/2
(T202/Y204)	0.862240071438269
VHIO244_M1	10000	-15.6764067333696	-15.9291914803569	p-ERK1/2
(T202/Y204)	0.443747468259078
VHIO244_M1	10000	-0.503191759467696	17.9027716590545	p-ERK1/2
(T202/Y204)	0.0852246672206599
VHIO244_M1	10000	5.81418517738547	-25.9015635024822	p-ERK1/2
(T202/Y204)	0.0926710299926349
VHIO244_M1	10000	-6.32718324781493	-25.6192711070856	p-ERK1/2
(T202/Y204)	0.11779733074657
VHIO244_M1	10000	-2.65826680954782	19.4363075016343	p-ERK1/2
(T202/Y204)	0.109932538483102
VHIO244_M1	10000	8.12264078181954	15.333527047223	p-ERK1/2
(T202/Y204)	0.0871558028857427
VHIO244_M1	10000	-3.61803087792482	3.95991266696895	p-ERK1/2
(T202/Y204)	0.290479474683304
VHIO244_M1	10000	9.96075478884545	16.933967553214	p-ERK1/2
(T202/Y204)	0.0701752793980705
VHIO244_M1	10000	10.3053869474775	-15.3249290506443	p-ERK1/2
(T202/Y204)	0.122987919730308
VHIO244_M1	10000	-4.82695231848813	7.47967610826258	p-ERK1/2
(T202/Y204)	0.136495829241084
VHIO244_M1	10000	-19.3089798045905	3.47745715089456	p-ERK1/2
(T202/Y204)	0.123799284888207
VHIO244_M1	10000	-25.4410770333397	6.32352487776488	p-ERK1/2
(T202/Y204)	0.0911140271991041
VHIO244_M1	10000	-20.0788751663128	-9.54442108506051	p-ERK1/2
(T202/Y204)	0.0840304103129522
VHIO244_M1	10000	-11.9288236123063	-25.6404782494005	p-ERK1/2
(T202/Y204)	0.116706888857166
VHIO244_M1	10000	1.17306572883178	21.4897560040113	p-ERK1/2
(T202/Y204)	0.10419312019764
VHIO244_M1	10000	-9.24348969455587	-13.8264220750567	p-ERK1/2
(T202/Y204)	0.337589151780351
VHIO244_M1	10000	-15.2916401460217	7.87908513693496	p-ERK1/2
(T202/Y204)	0.0937068207967978
VHIO244_M1	10000	9.3097219535079	-7.82962552978311	p-ERK1/2
(T202/Y204)	0.467075000837652
VHIO244_M1	10000	13.9603919661797	-11.1747413561865	p-ERK1/2
(T202/Y204)	0.124618827050479
VHIO244_M1	10000	-9.76040475208812	1.02610001243577	p-ERK1/2
(T202/Y204)	0.394707339984183
VHIO244_M1	10000	-19.2023937408752	-9.07937704173156	p-ERK1/2
(T202/Y204)	0.089843758153804
VHIO244_M1	10000	-1.79084433994512	-14.386363900084	p-ERK1/2
(T202/Y204)	0.11262451157482
VHIO244_M1	10000	20.9908523148568	-11.7274724341672	p-ERK1/2
(T202/Y204)	0.134207727134305
VHIO244_M1	10000	-30.4224422744503	-0.829459441571038	p-ERK1/2
(T202/Y204)	0.167990917454147
VHIO244_M1	10000	11.5342374514336	6.93340763591413	p-ERK1/2
(T202/Y204)	0.0823520638409533
VHIO244_M1	10000	-26.5494434159067	-3.87968139715967	p-ERK1/2
(T202/Y204)	0.342057149500541
VHIO244_M1	10000	1.20417420431269	15.3789907040548	p-ERK1/2
(T202/Y204)	0.518191725456175
VHIO244_M1	10000	-31.8698226834734	-7.56252210953121	p-ERK1/2
(T202/Y204)	0.239582189980646
VHIO244_M1	10000	-23.8217609933025	5.27131190212251	p-ERK1/2
(T202/Y204)	0.140442839136898
VHIO244_M1	10000	-6.78101077569328	5.68425309300933	p-ERK1/2
(T202/Y204)	0.134036631348062
VHIO244_M1	10000	-2.9243414770483	-9.93470582752715	p-ERK1/2
(T202/Y204)	0.900215266309464
VHIO244_M1	10000	-2.60112617088061	-10.4002915382275	p-ERK1/2
(T202/Y204)	0.664236091116583
VHIO244_M1	10000	-6.35749519444199	-11.9016253128066	p-ERK1/2
(T202/Y204)	0.0981897816078476
VHIO244_M1	10000	25.9483227590801	-11.8724113637514	p-ERK1/2
(T202/Y204)	0.133241801143283
VHIO244_M1	10000	-2.50424963506198	-15.469780477879	p-ERK1/2
(T202/Y204)	0.0973973895633712
VHIO244_M1	10000	-5.54592370233217	19.2628802899533	p-ERK1/2
(T202/Y204)	0.0682283417935636
VHIO244_M1	10000	7.36979918119834	6.47070903208927	p-ERK1/2
(T202/Y204)	0.336277301613357
VHIO244_M1	10000	4.09111407827179	-28.6495936943703	p-ERK1/2
(T202/Y204)	0.135525413542178
VHIO244_M1	10000	0.23631197097128	2.20709440299605	p-ERK1/2
(T202/Y204)	0.132803177029694
VHIO244_M1	10000	-7.68677492427093	-5.41229956833216	p-ERK1/2
(T202/Y204)	0.108563604662947
VHIO244_M1	10000	10.8036775466356	1.58007862599149	p-ERK1/2
(T202/Y204)	0.0836257377783849
VHIO244_M1	10000	5.93282681854431	-2.98932623413128	p-ERK1/2
(T202/Y204)	0.433423958829338
VHIO244_M1	10000	-28.3646876966107	-12.6533952585578	p-ERK1/2
(T202/Y204)	0.408209411282719
VHIO244_M1	10000	3.06092891070377	14.3423617076282	p-ERK1/2
(T202/Y204)	0.225354124920584
VHIO244_M1	10000	-2.85370181545612	17.6186542466545	p-ERK1/2
(T202/Y204)	0.10918902702088
VHIO244_M1	10000	-31.8285692037868	-2.43447274280314	p-ERK1/2
(T202/Y204)	0.0970156728861973
VHIO244_M1	10000	20.6156199448021	8.15577471019088	p-ERK1/2
(T202/Y204)	0.860821152886372
VHIO244_M1	10000	5.0911097478845	7.13135868155964	p-ERK1/2
(T202/Y204)	0.386735227840923
VHIO244_M1	10000	-23.8249594322438	-3.863342238459	p-ERK1/2
(T202/Y204)	0.714378264998737
VHIO244_M1	10000	-7.23485465936468	-10.9253645473811	p-ERK1/2
(T202/Y204)	0.1015485509316
VHIO244_M1	10000	20.8789338634514	-17.9282138138935	p-ERK1/2
(T202/Y204)	0.120318830772117
VHIO244_M1	10000	-31.8589818995491	-7.22319607812516	p-ERK1/2
(T202/Y204)	0.0941898935036125
VHIO244_M1	10000	-27.0409144722347	-14.1158525223448	p-ERK1/2
(T202/Y204)	0.117734781297007
VHIO244_M1	10000	12.9369082996552	7.27636407062865	p-ERK1/2
(T202/Y204)	0.0816209189562429
VHIO244_M1	10000	10.5085361144638	-9.56559842127541	p-ERK1/2
(T202/Y204)	0.126130853804266
VHIO244_M1	10000	14.0097601691654	-11.4995862810939	p-ERK1/2
(T202/Y204)	0.105091499444279
VHIO244_M1	10000	-17.5003525946915	-10.4380190439861	p-ERK1/2
(T202/Y204)	0.53255756159809
VHIO244_M1	10000	-1.41247094142089	12.9848759603617	p-ERK1/2
(T202/Y204)	0.105291687377563
VHIO244_M1	10000	-15.9216968887243	4.91326704543156	p-ERK1/2
(T202/Y204)	0.118273461711832
VHIO244_M1	10000	29.1267425633398	0.679208447998815	p-ERK1/2
(T202/Y204)	0.173900505560687
VHIO244_M1	10000	14.6006840823912	-14.0706795723267	p-ERK1/2
(T202/Y204)	0.125341765856278
VHIO244_M1	10000	-13.7167871705343	-23.3349861277349	p-ERK1/2
(T202/Y204)	0.124542791713445
VHIO244_M1	10000	36.3641686784125	-11.5430745880393	p-ERK1/2
(T202/Y204)	0.106310904284197
VHIO244_M1	10000	28.7060725702863	-8.52784426617457	p-ERK1/2
(T202/Y204)	0.163762815889619
VHIO244_M1	10000	-11.9300494664851	-17.1762931340248	p-ERK1/2
(T202/Y204)	0.0807593549255767
VHIO244_M1	10000	-3.04002161156974	-14.7678623833983	p-ERK1/2
(T202/Y204)	0.107368581801204
VHIO244_M1	10000	-0.640981635967652	-28.5699725081623	p-ERK1/2
(T202/Y204)	0.111765204936095
VHIO244_M1	10000	16.4671227326083	-12.5120094228619	p-ERK1/2
(T202/Y204)	0.117606073762094
VHIO244_M1	10000	18.4752537121093	12.265668805014	p-ERK1/2
(T202/Y204)	0.159436110919058
VHIO244_M1	10000	-9.77063819186854	0.928077719923046	p-ERK1/2
(T202/Y204)	0.107310746305075
VHIO244_M1	10000	-0.810303048507471	-15.0695574064224	p-ERK1/2
(T202/Y204)	0.0897983555969421
VHIO244_M1	10000	-15.9565930971581	-12.409483113789	p-ERK1/2
(T202/Y204)	0.0907442594714403
VHIO244_M1	10000	-6.94122471490113	11.902883580662	p-ERK1/2
(T202/Y204)	0.119737185618857
VHIO244_M1	10000	-15.027228261542	-4.03472979466128	p-ERK1/2
(T202/Y204)	0.231563320717418
VHIO244_M1	10000	-20.3994596842899	4.12322356584512	p-ERK1/2
(T202/Y204)	0.118515617571483
VHIO244_M1	10000	3.94690273166938	-19.6364493543315	p-ERK1/2
(T202/Y204)	0.0914136575776199
VHIO244_M1	10000	-17.455562839627	9.22631607399475	p-ERK1/2
(T202/Y204)	0.432129556723611
VHIO244_M1	10000	-5.1606532466514	-4.95807345553617	p-ERK1/2
(T202/Y204)	0.107226900435552
VHIO244_M1	10000	4.06948271430485	-17.4990916476124	p-ERK1/2
(T202/Y204)	0.117285745655797
VHIO244_M1	10000	-1.06124188563487	-25.4477958122605	p-ERK1/2
(T202/Y204)	0.115610309939101
VHIO244_M1	10000	-30.1941313074889	-3.87544703405786	p-ERK1/2
(T202/Y204)	0.0716614150810106
VHIO244_M1	10000	-12.5871530297559	15.8341046513398	p-ERK1/2
(T202/Y204)	0.137918454456446
VHIO244_M1	10000	-15.2379091185767	6.03775282955294	p-ERK1/2
(T202/Y204)	0.0938651891955613
VHIO244_M1	10000	-14.6820325244755	-6.51463317199293	p-ERK1/2
(T202/Y204)	0.108236657164857
VHIO244_M1	10000	3.93006587277153	-18.7012647633161	p-ERK1/2
(T202/Y204)	0.112666752982553
VHIO244_M1	10000	-30.6503311647065	-1.85271740301064	p-ERK1/2
(T202/Y204)	0.0916839567290027
VHIO244_M1	10000	-10.2472345772729	-20.7206814393422	p-ERK1/2
(T202/Y204)	0.115601586676619
VHIO244_M1	10000	-2.61462001390528	13.6966139380339	p-ERK1/2
(T202/Y204)	0.0948944241397492
VHIO244_M1	10000	20.8946675975432	-0.78136032745495	p-ERK1/2
(T202/Y204)	0.130894866050319
VHIO244_M1	10000	-21.709165610639	16.6610911795593	p-ERK1/2
(T202/Y204)	0.250270344437374
VHIO244_M1	10000	11.350181634696	-18.7943803370347	p-ERK1/2
(T202/Y204)	0.12202957732154
VHIO244_M1	10000	-11.1764281358549	-9.04205040504718	p-ERK1/2
(T202/Y204)	0.10561497201653
VHIO244_M1	10000	24.6482753938871	-18.4942601482875	p-ERK1/2
(T202/Y204)	0.120771422052634
VHIO244_M1	10000	3.96251742855363	-11.4319771598064	p-ERK1/2
(T202/Y204)	0.0887916178474655
VHIO244_M1	10000	10.2978535030851	-16.6878524005117	p-ERK1/2
(T202/Y204)	0.100765477238441
VHIO244_M1	10000	29.408253240599	-4.86509883797385	p-ERK1/2
(T202/Y204)	0.114796486424291
VHIO244_M1	10000	18.7070488146532	-8.43766702374287	p-ERK1/2
(T202/Y204)	0.102751968326106
VHIO244_M1	10000	0.19810949117043	18.2330518529105	p-ERK1/2
(T202/Y204)	0.454948527560221
VHIO244_M1	10000	36.5988959750661	-12.9691935628805	p-ERK1/2
(T202/Y204)	0.245309097447336
VHIO244_M1	10000	-6.86439418223661	5.80536023237998	p-ERK1/2
(T202/Y204)	0.0983095291924788
VHIO244_M1	10000	19.0484326550336	-5.25698446075602	p-ERK1/2
(T202/Y204)	0.0881059450590648
VHIO244_M1	10000	-30.4739737400986	-5.83591494897721	p-ERK1/2
(T202/Y204)	0.078720367442418
VHIO244_M1	10000	37.0483558484402	-13.153421631633	p-ERK1/2
(T202/Y204)	0.10812237624378
VHIO244_M1	10000	-9.68388873611454	-23.7634760583187	p-ERK1/2
(T202/Y204)	0.105344186621072
VHIO244_M1	10000	10.0461955832502	6.41240230519552	p-ERK1/2
(T202/Y204)	0.0724369647468252
VHIO244_M1	10000	-4.38505891987943	-18.0625608541692	p-ERK1/2
(T202/Y204)	0.105321595129033
VHIO244_M1	10000	29.6064859140915	0.84683494555692	p-ERK1/2
(T202/Y204)	0.272521140597658
VHIO244_M1	10000	19.016413457469	-21.5652251296913	p-ERK1/2
(T202/Y204)	0.157009495339419
VHIO244_M1	10000	12.7325148227667	4.35194998604108	p-ERK1/2
(T202/Y204)	0.0808228427719898
VHIO244_M1	10000	8.46647202306211	20.606248931579	p-ERK1/2
(T202/Y204)	0.643672465367343
VHIO244_M1	10000	-2.74726395496505	-9.97871513758711	p-ERK1/2
(T202/Y204)	0.803233875620487
VHIO244_M1	10000	-2.70408985574918	-12.3739492516326	p-ERK1/2
(T202/Y204)	0.485854549472691
VHIO244_M1	10000	-28.3959634334627	-4.22426248071595	p-ERK1/2
(T202/Y204)	0.132677179215661
VHIO244_M1	10000	4.40015026010365	-21.0603631239849	p-ERK1/2
(T202/Y204)	0.0993024499131699
VHIO244_M1	10000	-31.0260248446596	-2.01261775142885	p-ERK1/2
(T202/Y204)	0.121250966032821
VHIO244_M1	10000	-1.12019284562245	-8.81255209224111	p-ERK1/2
(T202/Y204)	0.382357250552125
VHIO244_M1	10000	5.71849046197465	-25.4508985173002	p-ERK1/2
(T202/Y204)	0.150464627356608
VHIO244_M1	10000	2.0461527285712	-14.4884628258477	p-ERK1/2
(T202/Y204)	0.0962099615535546
VHIO244_M1	10000	-30.7396306926964	-0.770986046129096	p-ERK1/2
(T202/Y204)	0.0831465171562973
VHIO244_M1	10000	3.53214348346849	-15.1842523810482	p-ERK1/2
(T202/Y204)	0.0793355938591581
VHIO244_M1	10000	8.66697849966457	5.41330128125783	p-ERK1/2
(T202/Y204)	0.107283953690061
VHIO244_M1	10000	19.274795217146	7.58735803651038	p-ERK1/2
(T202/Y204)	0.72797624817085
VHIO244_M1	10000	-10.1848027348395	-12.870064396813	p-ERK1/2
(T202/Y204)	0.311823884255301
VHIO244_M1	10000	21.7071848743799	10.4242964582109	p-ERK1/2
(T202/Y204)	0.0983275052808497
VHIO244_M1	10000	6.6404762472486	-30.5793274544311	p-ERK1/2
(T202/Y204)	0.145994112859248
VHIO244_M1	10000	29.5018991725511	1.67900676408465	p-ERK1/2
(T202/Y204)	0.0935193783407921
VHIO244_M1	10000	0.417251427483054	-8.4781253524884	p-ERK1/2
(T202/Y204)	0.0701556460621149
VHIO244_M1	10000	21.0219340402416	-1.01999682607937	p-ERK1/2
(T202/Y204)	0.0874791473347142
VHIO244_M1	10000	-31.0389354343552	-5.94605377622008	p-ERK1/2
(T202/Y204)	0.103546185228475
VHIO244_M1	10000	1.8515114340335	-3.43977711552638	p-ERK1/2
(T202/Y204)	0.117219478033911
VHIO244_M1	10000	-27.860698827662	-5.88942959050131	p-ERK1/2
(T202/Y204)	0.0974487735583718
VHIO244_M1	10000	9.22885572935931	-24.8641205405323	p-ERK1/2
(T202/Y204)	0.468847922907775
VHIO244_M1	10000	13.8031972446299	9.44562861892235	p-ERK1/2
(T202/Y204)	0.074127506158181
VHIO244_M1	10000	7.21715588410953	2.16155668852902	p-ERK1/2
(T202/Y204)	0.0980548039927407
VHIO244_M1	10000	-24.1224953262192	-4.71316012452704	p-ERK1/2
(T202/Y204)	0.111305585011712
VHIO244_M1	10000	14.0968821233201	-7.24056154495095	p-ERK1/2
(T202/Y204)	0.153216674984348
VHIO244_M1	10000	1.98521268273885	5.16494759290672	p-ERK1/2
(T202/Y204)	0.171963370017602
VHIO244_M1	10000	-10.1463497107908	-21.9073802278489	p-ERK1/2
(T202/Y204)	0.0908562403782555
VHIO244_M1	10000	26.4257309837947	6.38851531679378	p-ERK1/2
(T202/Y204)	0.437396172660358
VHIO244_M1	10000	2.71706245247443	-19.9999640954766	p-ERK1/2
(T202/Y204)	0.126944718854084
VHIO244_M1	10000	-23.4561264536314	-13.3347599170972	p-ERK1/2
(T202/Y204)	0.119211318156244
VHIO244_M1	10000	-1.17397182036318	1.62697414339475	p-ERK1/2
(T202/Y204)	0.839095758221286
VHIO244_M1	10000	27.5967547320732	-13.3522082228283	p-ERK1/2
(T202/Y204)	0.821588029771431
VHIO244_M1	10000	-7.92571387977191	14.6083544690035	p-ERK1/2
(T202/Y204)	0.10183265414474
VHIO244_M1	10000	29.8676777575469	0.390145437482488	p-ERK1/2
(T202/Y204)	0.176198919009972
VHIO244_M1	10000	-9.46618615600782	8.27124326754204	p-ERK1/2
(T202/Y204)	0.456992859436635
VHIO244_M1	10000	17.5170384265724	14.6627413288183	p-ERK1/2
(T202/Y204)	0.0941470115116521
VHIO244_M1	10000	-12.8172474751094	-11.6194551433122	p-ERK1/2
(T202/Y204)	0.093911358208947
VHIO244_M1	10000	39.1557710192135	-11.7229951858874	p-ERK1/2
(T202/Y204)	0.0645720295908837
VHIO244_M1	10000	25.6926239643144	0.803245759020799	p-ERK1/2
(T202/Y204)	0.79278257339032
VHIO244_M1	10000	18.193815372445	-4.89334958718453	p-ERK1/2
(T202/Y204)	0.0694240612696038
VHIO244_M1	10000	-31.3749799401803	-6.24134692475365	p-ERK1/2
(T202/Y204)	0.109400808852719
VHIO244_M1	10000	11.1440645588266	-14.7162379629432	p-ERK1/2
(T202/Y204)	0.155914380743622
VHIO244_M1	10000	-18.8911939439792	-9.30309129857563	p-ERK1/2
(T202/Y204)	0.121370769001801
VHIO244_M1	10000	-3.796492013334	-19.5096415989891	p-ERK1/2
(T202/Y204)	0.109271159131489
VHIO244_M1	10000	28.5432679870827	12.7378086081723	p-ERK1/2
(T202/Y204)	0.119753739188591
VHIO244_M1	10000	-7.92253836896915	14.766325921184	p-ERK1/2
(T202/Y204)	0.1139291944638
VHIO244_M1	10000	-26.8360840268402	-3.64597620787263	p-ERK1/2
(T202/Y204)	0.113645925181637
VHIO244_M1	10000	2.07446178829443	-20.6180041286526	p-ERK1/2
(T202/Y204)	0.117302270185747
VHIO244_M1	10000	-27.4784547099644	-13.8886211702406	p-ERK1/2
(T202/Y204)	0.311370305158652
VHIO244_M1	10000	16.623752943939	8.36601014284635	p-ERK1/2
(T202/Y204)	0.107605837328922
VHIO244_M1	10000	-12.1724739305687	-25.1840165723318	p-ERK1/2
(T202/Y204)	0.100426375721512
VHIO244_M1	10000	14.3818888487957	1.74977274529143	p-ERK1/2
(T202/Y204)	0.0913891185132231
VHIO244_M1	10000	-2.33376762339586	-24.3351644056086	p-ERK1/2
(T202/Y204)	0.134948742698393
VHIO244_M1	10000	11.6580906678943	2.34545621077653	p-ERK1/2
(T202/Y204)	0.0971086833857638
VHIO244_M1	10000	-5.04914532882212	-21.8994090565833	p-ERK1/2
(T202/Y204)	0.130212949564354
VHIO244_M1	10000	2.29334472103119	17.9409452161649	p-ERK1/2
(T202/Y204)	0.622794739318238
VHIO244_M1	10000	24.8216013203559	-11.5108759370828	p-ERK1/2
(T202/Y204)	0.131569970192525
VHIO244_M1	10000	22.6109584508849	12.1958391991412	p-ERK1/2
(T202/Y204)	0.0946064579331556
VHIO244_M1	10000	29.6796597887135	1.76068208799355	p-ERK1/2
(T202/Y204)	0.119650579985197
VHIO244_M1	10000	-3.01508923498087	-27.5637257356338	p-ERK1/2
(T202/Y204)	0.102594887165995
VHIO244_M1	10000	-2.84613158322245	23.4481889669092	p-ERK1/2
(T202/Y204)	0.0798314205486645
VHIO244_M1	10000	-27.1945877965662	-5.14889908546891	p-ERK1/2
(T202/Y204)	0.126564393960294
VHIO244_M1	10000	16.1679244565502	12.2887137158289	p-ERK1/2
(T202/Y204)	0.11160687563731
VHIO244_M1	10000	-22.3293981426967	-7.84075520133555	p-ERK1/2
(T202/Y204)	0.145300350052716
VHIO244_M1	10000	-17.7782324175057	-10.5389611921611	p-ERK1/2
(T202/Y204)	0.124541149358473
VHIO244_M1	10000	-1.69559972198133	-8.89070238430892	p-ERK1/2
(T202/Y204)	0.426406501021615
VHIO244_M1	10000	-11.2783474985571	-26.1868392171565	p-ERK1/2
(T202/Y204)	0.107451422077406
VHIO244_M1	10000	-5.03635650879733	21.05610596575	p-ERK1/2
(T202/Y204)	0.143110254160205
VHIO244_M1	10000	-10.8244725123541	-12.1844443191339	p-ERK1/2
(T202/Y204)	0.0764009192092955
VHIO244_M1	10000	23.8822534649821	-15.202045890314	p-ERK1/2
(T202/Y204)	0.102950330594932
VHIO244_M1	10000	15.5092454382674	-4.91190677596721	p-ERK1/2
(T202/Y204)	0.131976865984588
VHIO244_M1	10000	-4.0887172643749	8.18605090494217	p-ERK1/2
(T202/Y204)	0.0853560853833407
VHIO244_M1	10000	33.63977771172	-11.1505085113904	p-ERK1/2
(T202/Y204)	0.404754126041343
VHIO244_M1	10000	1.5158028747331	-7.74192135831819	p-ERK1/2
(T202/Y204)	0.0983254645981348
VHIO244_M1	10000	-4.33447458512507	0.161335876581234	p-ERK1/2
(T202/Y204)	0.120253897953077
VHIO244_M1	10000	-14.996815918263	22.1776078539743	p-ERK1/2
(T202/Y204)	0.0982335199198333
VHIO244_M1	10000	15.9475343766535	6.74449983904692	p-ERK1/2
(T202/Y204)	0.128451433941403
VHIO244_M1	10000	-0.707183703080256	-29.1719729942701	p-ERK1/2
(T202/Y204)	0.119675410144146
VHIO244_M1	10000	-27.8480541881648	-4.15972597273937	p-ERK1/2
(T202/Y204)	0.08450341690717
VHIO244_M1	10000	14.4401224482015	-8.05713844386692	p-ERK1/2
(T202/Y204)	0.166860352553803
VHIO244_M1	10000	-9.1305331724851	-9.87947382258292	p-ERK1/2
(T202/Y204)	0.0762356484898316
VHIO244_M1	10000	-21.0737926955813	-10.2890474967247	p-ERK1/2
(T202/Y204)	0.426670260392818
VHIO244_M1	10000	-0.62296308174603	14.4123367498809	p-ERK1/2
(T202/Y204)	0.089126042128927
VHIO244_M1	10000	-18.6800020427658	-11.3979816769432	p-ERK1/2
(T202/Y204)	0.125798687673764
VHIO244_M1	10000	36.6385274250337	-13.0630201364827	p-ERK1/2
(T202/Y204)	0.0921599844705407
VHIO244_M1	10000	2.59198439830577	21.9433941682724	p-ERK1/2
(T202/Y204)	0.0892573615729535
VHIO244_M1	10000	-15.468297790326	18.044739779488	p-ERK1/2
(T202/Y204)	0.446684827863971
VHIO244_M1	10000	1.00054778857182	-7.11410874057276	p-ERK1/2
(T202/Y204)	0.0866819391528051
VHIO244_M1	10000	26.2506886175093	4.55245844279331	p-ERK1/2
(T202/Y204)	0.420791968767312
VHIO244_M1	10000	1.94527206860168	-19.4728007955595	p-ERK1/2
(T202/Y204)	0.124660809733273
VHIO244_M1	10000	25.0367021525632	-12.0619372478858	p-ERK1/2
(T202/Y204)	0.0869917237702801
VHIO244_M1	10000	-19.8836182089411	15.4262777376264	p-ERK1/2
(T202/Y204)	0.118848338571952
VHIO244_M1	10000	-2.92249319423104	-21.0429926156806	p-ERK1/2
(T202/Y204)	0.107681410707369
VHIO244_M1	10000	-1.31442397480796	21.1683085700727	p-ERK1/2
(T202/Y204)	0.10432561872599
VHIO244_M1	10000	-5.81535751746824	-9.92402201626889	p-ERK1/2
(T202/Y204)	0.0880777837156161
VHIO244_M1	10000	-2.7839535404603	8.10863320450609	p-ERK1/2
(T202/Y204)	0.0935219433895863
VHIO244_M1	10000	-3.93011175235522	2.32871918554416	p-ERK1/2
(T202/Y204)	0.122393775875649
VHIO244_M1	10000	0.789823048102757	16.5617241092662	p-ERK1/2
(T202/Y204)	0.444761107659392
VHIO244_M1	10000	26.6434058156838	1.88340247144824	p-ERK1/2
(T202/Y204)	0.934589030707209
VHIO244_M1	10000	-17.9989056719469	-8.04569836132659	p-ERK1/2
(T202/Y204)	0.085610252731295
VHIO244_M1	10000	-0.505628456849931	7.75299110162559	p-ERK1/2
(T202/Y204)	0.105096437941374
VHIO244_M1	10000	-0.389534257637178	21.0151831241087	p-ERK1/2
(T202/Y204)	0.178749391695012
VHIO244_M1	10000	-15.8671660007601	19.7331981407737	p-ERK1/2
(T202/Y204)	0.092151939321544
VHIO244_M1	10000	-5.04651780135957	2.72892089434447	p-ERK1/2
(T202/Y204)	0.292294283283919
VHIO244_M1	10000	-10.6104731439295	-27.0838377054698	p-ERK1/2
(T202/Y204)	0.110355675517993
VHIO244_M1	10000	2.42731781176875	-21.1584686095364	p-ERK1/2
(T202/Y204)	0.613225270707531
VHIO244_M1	10000	-1.02970050599118	19.22836840703	p-ERK1/2
(T202/Y204)	0.18760977001795
VHIO244_M1	10000	6.20766971061791	5.13564915896695	p-ERK1/2
(T202/Y204)	0.0818600024012623
VHIO244_M1	10000	-14.6453171406926	-14.580569919367	p-ERK1/2
(T202/Y204)	0.118150524773615
VHIO244_M1	10000	-24.6062940121387	-7.61867627955166	p-ERK1/2
(T202/Y204)	0.709084537404949
VHIO244_M1	10000	27.4703055267465	-10.1575800548667	p-ERK1/2
(T202/Y204)	0.126698474443354
VHIO244_M1	10000	-20.7530858289957	10.3936207203069	p-ERK1/2
(T202/Y204)	0.374731297328274
VHIO244_M1	10000	16.6473548238711	11.8330160994926	p-ERK1/2
(T202/Y204)	0.0993285784924791
VHIO244_M1	10000	12.4077371501684	-20.2220557409202	p-ERK1/2
(T202/Y204)	0.711761940892829
VHIO244_M1	10000	-11.6799500820652	5.53071685459872	p-ERK1/2
(T202/Y204)	0.686821824969851
VHIO244_M1	10000	7.8833416502697	6.10397054498342	p-ERK1/2
(T202/Y204)	0.125073171510901
VHIO244_M1	10000	20.9491021826785	-15.2474059375983	p-ERK1/2
(T202/Y204)	0.0758874702856668
VHIO244_M1	10000	-10.4930858756513	16.1540033507143	p-ERK1/2
(T202/Y204)	0.138494447136053
VHIO244_M1	10000	16.7306134291064	-5.65991224347801	p-ERK1/2
(T202/Y204)	0.101037760874697
VHIO244_M1	10000	10.6434919944601	-5.81087003031606	p-ERK1/2
(T202/Y204)	0.113923757246959
VHIO244_M1	10000	-5.66996201576532	-10.0602507536314	p-ERK1/2
(T202/Y204)	0.130790303243872
VHIO244_M1	10000	-7.50900266463578	-17.1709659977923	p-ERK1/2
(T202/Y204)	0.103668984876407
VHIO244_M1	10000	10.5559332806582	6.17651109019874	p-ERK1/2
(T202/Y204)	0.10885255973458
VHIO244_M1	10000	21.1150407268735	-4.28862667082811	p-ERK1/2
(T202/Y204)	0.0962504938972213
VHIO244_M1	10000	-5.7007725326556	-19.1764760531655	p-ERK1/2
(T202/Y204)	0.316517973707413
VHIO244_M1	10000	-11.748264479388	-4.0013340176838	p-ERK1/2
(T202/Y204)	0.106870619449094
VHIO244_M1	10000	-5.50178293300071	-0.556299565605192	p-ERK1/2
(T202/Y204)	0.2615414360362
VHIO244_M1	10000	2.69379597488515	-15.4216153234497	p-ERK1/2
(T202/Y204)	0.0873998932297453
VHIO244_M1	10000	13.5087478604258	-19.1621153553532	p-ERK1/2
(T202/Y204)	0.117848313501481
VHIO244_M1	10000	3.58398187415614	3.2034491380985	p-ERK1/2
(T202/Y204)	0.690224339209015
VHIO244_M1	10000	16.2567697340228	-1.4219366584378	p-ERK1/2
(T202/Y204)	0.0993441518535532
VHIO244_M1	10000	-5.80436157505755	2.05985539064451	p-ERK1/2
(T202/Y204)	0.130149252206265
VHIO244_M1	10000	-8.64275749042011	-26.9312670078779	p-ERK1/2
(T202/Y204)	0.111686456772453
VHIO244_M1	10000	4.86260937022248	14.6935886553739	p-ERK1/2
(T202/Y204)	0.185690003194975
VHIO244_M1	10000	1.18652817861131	-1.06319397251764	p-ERK1/2
(T202/Y204)	0.124789086225645
VHIO244_M1	10000	-31.336661714575	-4.71578238337931	p-ERK1/2
(T202/Y204)	0.0995793799681202
VHIO244_M1	10000	3.12843121926106	-11.1004178777506	p-ERK1/2
(T202/Y204)	0.0906870108345935
VHIO244_M1	10000	-20.7680787171465	-10.1158766988604	p-ERK1/2
(T202/Y204)	0.116751858230222
VHIO244_M1	10000	37.755795369548	-10.4955619652394	p-ERK1/2
(T202/Y204)	0.316860174235555
VHIO244_M1	10000	-32.3755286672631	-4.81361559416666	p-ERK1/2
(T202/Y204)	0.0906901366369125
VHIO244_M1	10000	-9.54834759646916	-28.4377218175177	p-ERK1/2
(T202/Y204)	0.454464766521572
VHIO244_M1	10000	-11.1280405440416	-16.5373710954221	p-ERK1/2
(T202/Y204)	0.59726695585524
VHIO244_M1	10000	-4.85643904569532	16.5505650329172	p-ERK1/2
(T202/Y204)	0.553972707316464
VHIO244_M1	10000	14.8517196118811	13.5300615253441	p-ERK1/2
(T202/Y204)	0.105255357201152
VHIO244_M1	10000	10.4280607518296	-5.87311609307849	p-ERK1/2
(T202/Y204)	0.0954812146865997
VHIO244_M1	10000	24.4286572790613	-12.2043285995654	p-ERK1/2
(T202/Y204)	0.138863246629301
VHIO244_M1	10000	5.84047483812783	7.23091446028175	p-ERK1/2
(T202/Y204)	0.0798752701479663
VHIO244_M1	10000	-25.4525268278242	-6.07367965657205	p-ERK1/2
(T202/Y204)	0.104019502219696
VHIO244_M1	10000	15.6940240160373	9.17830140675644	p-ERK1/2
(T202/Y204)	0.111238835838224
VHIO244_M1	10000	6.40593670743851	19.1899315847283	p-ERK1/2
(T202/Y204)	0.747174705922645
VHIO244_M1	10000	-8.66685589569161	-7.92599720852629	p-ERK1/2
(T202/Y204)	0.400751726518791
VHIO244_M1	10000	-11.8684928025293	-15.883547351766	p-ERK1/2
(T202/Y204)	0.10119883229909
VHIO244_M1	10000	27.3170603173271	-5.04107558504563	p-ERK1/2
(T202/Y204)	0.1561102507769
VHIO244_M1	10000	-30.2424617815557	-8.69752329042618	p-ERK1/2
(T202/Y204)	0.557883128662585
VHIO244_M1	10000	-31.3460243320622	-0.934914842957734	p-ERK1/2
(T202/Y204)	0.0797616250029943
VHIO244_M1	10000	32.8534897075753	-13.1188227427967	p-ERK1/2
(T202/Y204)	0.130803227949818
VHIO244_M1	10000	17.5088639429437	13.933598318883	p-ERK1/2
(T202/Y204)	0.133856872585673
VHIO244_M1	10000	25.1551089222111	-15.3753734638342	p-ERK1/2
(T202/Y204)	0.106006965869684
VHIO244_M1	10000	1.41826037279519	-19.9751480537257	p-ERK1/2
(T202/Y204)	0.0965335014124371
VHIO244_M1	10000	16.9965434141812	-2.86090873307652	p-ERK1/2
(T202/Y204)	0.138468664386407
VHIO244_M1	10000	-1.06836235443926	-6.92735871268191	p-ERK1/2
(T202/Y204)	0.0872695638035211
VHIO244_M1	10000	16.716964947658	8.59772875651829	p-ERK1/2
(T202/Y204)	0.109995664220427
VHIO244_M1	10000	-25.488559597455	-6.42606038587745	p-ERK1/2
(T202/Y204)	0.0888046740394377
VHIO244_M1	10000	-21.2909534814042	-9.59151154802536	p-ERK1/2
(T202/Y204)	0.111625247250432
VHIO244_M1	10000	16.6307348636355	2.24555906689332	p-ERK1/2
(T202/Y204)	0.134994032230382
VHIO244_M1	10000	-31.797449732098	-3.26657039610441	p-ERK1/2
(T202/Y204)	0.109775135217829
VHIO244_M1	10000	-2.13706256975227	16.497129926302	p-ERK1/2
(T202/Y204)	0.0925392765804991
VHIO244_M1	10000	-1.18703947626828	17.1955159027102	p-ERK1/2
(T202/Y204)	0.103330994791522
VHIO244_M1	10000	-8.00431125048503	-25.6178574035047	p-ERK1/2
(T202/Y204)	0.126565371439959
VHIO244_M1	10000	3.86752510850726	21.0330379653209	p-ERK1/2
(T202/Y204)	0.454573711371855
VHIO244_M1	10000	2.17484256181785	9.86389535861361	p-ERK1/2
(T202/Y204)	0.116456991474425
VHIO244_M1	10000	14.6718445617352	1.64800327785772	p-ERK1/2
(T202/Y204)	0.117076779302176
VHIO244_M1	10000	5.82723015197728	16.3543383589146	p-ERK1/2
(T202/Y204)	0.0662573887583104
VHIO244_M1	10000	24.5306775144615	0.00158447129923604	p-ERK1/2
(T202/Y204)	0.714381681863871
VHIO244_M1	10000	-8.24028939038578	19.7347758613613	p-ERK1/2
(T202/Y204)	0.110199783380709
VHIO244_M1	10000	-4.70216428339411	-29.4848883533473	p-ERK1/2
(T202/Y204)	0.125928833287792
VHIO244_M1	10000	-32.3959727515844	-5.10506553703623	p-ERK1/2
(T202/Y204)	0.125269595600791
VHIO244_M1	10000	-3.09273278696755	-16.5360341629045	p-ERK1/2
(T202/Y204)	0.39199548965968
VHIO244_M1	10000	-25.5078989627849	-8.68478963717792	p-ERK1/2
(T202/Y204)	0.304878657521946
VHIO244_M1	10000	6.45360543484487	18.6515649667303	p-ERK1/2
(T202/Y204)	0.499039707797906
VHIO244_M1	10000	1.4851084299874	12.495017072078	p-ERK1/2
(T202/Y204)	0.072014096663943
VHIO244_M1	10000	16.5650216254515	12.0966006264962	p-ERK1/2
(T202/Y204)	0.0941741603428348
VHIO244_M1	10000	-16.5336674954965	19.2067739302141	p-ERK1/2
(T202/Y204)	0.374511006950474
VHIO244_M1	10000	2.1739460637517	22.5612369209243	p-ERK1/2
(T202/Y204)	0.107973294455684
VHIO244_M1	10000	-3.74046267255282	-3.60942923159766	p-ERK1/2
(T202/Y204)	0.168730603595684
VHIO244_M1	10000	-24.6282560577003	10.1908429967214	p-ERK1/2
(T202/Y204)	0.236811954154788
VHIO244_M1	10000	3.98129790517645	21.9967599747827	p-ERK1/2
(T202/Y204)	0.313833099585856
VHIO244_M1	10000	1.93339832985504	-15.1013633053971	p-ERK1/2
(T202/Y204)	0.110279572981551
VHIO244_M1	10000	8.58283086528538	3.49211743738694	p-ERK1/2
(T202/Y204)	0.121359792731879
VHIO244_M1	10000	17.6752622140967	12.5475001924208	p-ERK1/2
(T202/Y204)	0.147673199842856
VHIO244_M1	10000	-5.71326427248727	-16.8644125339757	p-ERK1/2
(T202/Y204)	0.0834933406280421
VHIO244_M1	10000	-15.8349834584217	21.0105456549396	p-ERK1/2
(T202/Y204)	0.453254591669576
VHIO244_M1	10000	-8.16967553806174	11.176288270233	p-ERK1/2
(T202/Y204)	0.0922227933132196
VHIO244_M1	10000	-8.97228304407229	-17.9338872676615	p-ERK1/2
(T202/Y204)	0.124793932994101
VHIO244_M1	10000	3.68712118629647	-19.1119214785926	p-ERK1/2
(T202/Y204)	0.0827423495505695
VHIO244_M1	10000	-1.45425181424173	-13.1516322005222	p-ERK1/2
(T202/Y204)	0.65457607479677
VHIO244_M1	10000	4.10892848152938	-28.7890492862733	p-ERK1/2
(T202/Y204)	0.198622549164855
VHIO244_M1	10000	24.4141692428443	-13.9446308477428	p-ERK1/2
(T202/Y204)	0.174223250207009
VHIO244_M1	10000	10.1301348823492	6.09548346706333	p-ERK1/2
(T202/Y204)	0.108331080345128
VHIO244_M1	10000	19.4210506808967	-8.13241021717729	p-ERK1/2
(T202/Y204)	0.142791368209296
VHIO244_M1	10000	3.68291980820633	19.7495899215497	p-ERK1/2
(T202/Y204)	0.0770104430392191
VHIO244_M1	10000	22.9427338639409	-15.81938729741	p-ERK1/2
(T202/Y204)	0.121775139569065
VHIO244_M1	10000	22.659901159258	-11.4004428922099	p-ERK1/2
(T202/Y204)	0.154552702217206
VHIO244_M1	10000	15.1645374570261	1.78921799538004	p-ERK1/2
(T202/Y204)	0.137231428729073
VHIO244_M1	10000	0.265536869651786	1.6920375865295	p-ERK1/2
(T202/Y204)	0.110812327666459
VHIO244_M1	10000	-11.23719526825	-13.0221425562766	p-ERK1/2
(T202/Y204)	0.117520752340657
VHIO244_M1	10000	-25.012570751532	-6.55184623853269	p-ERK1/2
(T202/Y204)	0.111091391874768
VHIO244_M1	10000	-10.6228727622126	-15.4388491113126	p-ERK1/2
(T202/Y204)	0.0852444490591572
VHIO244_M1	10000	-14.5043196170887	-9.53748144641722	p-ERK1/2
(T202/Y204)	0.143073284507755
VHIO244_M1	10000	-0.576680734978818	0.507460869112941	p-ERK1/2
(T202/Y204)	0.516850006759318
VHIO244_M1	10000	5.55582248738917	3.59710986600277	p-ERK1/2
(T202/Y204)	0.238531064571201
VHIO244_M1	10000	-18.7688640527798	-0.206487255217963	p-ERK1/2
(T202/Y204)	0.689626223564806
VHIO244_M1	10000	-15.1722817811846	-7.45992749705953	p-ERK1/2
(T202/Y204)	0.102760930724273
VHIO244_M1	10000	6.51389500079536	-2.34639500381546	p-ERK1/2
(T202/Y204)	0.554265544749015
VHIO244_M1	10000	-7.05284393398128	12.2355231296244	p-ERK1/2
(T202/Y204)	0.270892253774138
VHIO244_M1	10000	-15.6966614825092	19.848150302584	p-ERK1/2
(T202/Y204)	0.0941901236139766
VHIO244_M1	10000	1.70607039301135	-26.9377464014713	p-ERK1/2
(T202/Y204)	0.112718907403867
VHIO244_M1	10000	-10.7790346043928	-11.8527187736912	p-ERK1/2
(T202/Y204)	0.0966303940592493
VHIO244_M1	10000	1.08074445652028	12.3914351911984	p-ERK1/2
(T202/Y204)	0.0998282641799625
VHIO244_M1	10000	-2.59907641858631	15.0223585546151	p-ERK1/2
(T202/Y204)	0.0959051108504279
VHIO244_M1	10000	-22.0379460157832	15.0096639419167	p-ERK1/2
(T202/Y204)	0.112895997350387
VHIO244_M1	10000	25.7460691180848	4.33805950269933	p-ERK1/2
(T202/Y204)	0.761620097929988
VHIO244_M1	10000	2.35261147628393	11.7841767871742	p-ERK1/2
(T202/Y204)	0.0969373537342087
VHIO244_M1	10000	-29.7968156360872	-3.98349857091444	p-ERK1/2
(T202/Y204)	0.12071599365772
VHIO244_M1	10000	-8.51524026824439	-12.3216791022483	p-ERK1/2
(T202/Y204)	0.087064024995592
VHIO244_M1	10000	-0.16774972158264	20.8287483688308	p-ERK1/2
(T202/Y204)	0.474460669333278
VHIO244_M1	10000	-2.13569702019	-16.3203228417011	p-ERK1/2
(T202/Y204)	0.104233581738609
VHIO244_M1	10000	1.59312290643217	4.92730094934698	p-ERK1/2
(T202/Y204)	0.110799006093606
VHIO244_M1	10000	26.7909128491194	0.823377711148176	p-ERK1/2
(T202/Y204)	0.725149729075925
VHIO244_M1	10000	13.2183029769364	-10.2767826250577	p-ERK1/2
(T202/Y204)	0.111563728118812
VHIO244_M1	10000	-11.146094458342	-16.4184342533706	p-ERK1/2
(T202/Y204)	0.513602365358487
VHIO244_M1	10000	35.1364112827864	-13.7495367147202	p-ERK1/2
(T202/Y204)	0.0883395286405801
VHIO244_M1	10000	-3.14010765955816	15.1752386385708	p-ERK1/2
(T202/Y204)	0.0826043988408475
VHIO244_M1	10000	-15.2551777810759	-9.53532177566043	p-ERK1/2
(T202/Y204)	0.177214695215485
VHIO244_M1	10000	-26.7716806112363	-8.27248417850226	p-ERK1/2
(T202/Y204)	0.136183737474134
VHIO244_M1	10000	-7.37840722801601	11.9287300251194	p-ERK1/2
(T202/Y204)	0.130297096674565
VHIO244_M1	10000	-1.64785435611785	-0.0486105693303116	p-ERK1/2
(T202/Y204)	0.110225685365573
VHIO244_M1	10000	-19.9608027286451	-2.59259616569198	p-ERK1/2
(T202/Y204)	0.13460526512619
VHIO244_M1	10000	-22.835678706923	1.52400711439814	p-ERK1/2
(T202/Y204)	0.0973013911091718
VHIO244_M1	10000	10.5880516494873	-7.25323207800149	p-ERK1/2
(T202/Y204)	0.130434610310763
VHIO244_M1	10000	-5.74353922909595	-9.68454177523624	p-ERK1/2
(T202/Y204)	0.203997742173485
VHIO244_M1	10000	-0.381904448359371	12.7897359207741	p-ERK1/2
(T202/Y204)	0.0709912788444282
VHIO244_M1	10000	-27.46695196574	-3.19398110022171	p-ERK1/2
(T202/Y204)	0.121150253539205
VHIO244_M1	10000	-13.9258746822563	-4.54866300500878	p-ERK1/2
(T202/Y204)	0.137950498958639
VHIO244_M1	10000	-12.498164008071	-22.5718203330968	p-ERK1/2
(T202/Y204)	0.0860603920008441
VHIO244_M1	10000	-4.32275497940888	1.25122099780531	p-ERK1/2
(T202/Y204)	0.0719543310443912
VHIO244_M1	10000	11.9749863105111	4.68841896677466	p-ERK1/2
(T202/Y204)	0.056274040692898
VHIO244_M1	10000	20.0607670761226	-1.16422156257054	p-ERK1/2
(T202/Y204)	0.101255590071455
VHIO244_M1	10000	0.0265006187136166	-14.5075476447222	p-ERK1/2
(T202/Y204)	0.24844471853853
VHIO244_M1	10000	0.949805049901704	30.6333690325701	p-ERK1/2
(T202/Y204)	0.129260114223704
VHIO244_M1	10000	3.11802356061039	11.0443449942579	p-ERK1/2
(T202/Y204)	0.0737615917742766
VHIO244_M1	10000	26.4193311754183	1.32546795962971	p-ERK1/2
(T202/Y204)	0.787804673754883
VHIO244_M1	10000	-5.70898419218645	-10.1984204264329	p-ERK1/2
(T202/Y204)	0.0759448160599607
VHIO244_M1	10000	-4.88705833478988	-11.0472589671853	p-ERK1/2
(T202/Y204)	0.422381710321972
VHIO244_M1	10000	20.2125379424224	12.7044114211459	p-ERK1/2
(T202/Y204)	0.095864971163608
VHIO244_M1	10000	27.333377292422	0.516896668093973	p-ERK1/2
(T202/Y204)	0.430414248293433
VHIO244_M1	10000	27.9818185729302	-0.475303351788281	p-ERK1/2
(T202/Y204)	0.384472309362291
VHIO244_M1	10000	10.5740091731059	-20.3744560460768	p-ERK1/2
(T202/Y204)	0.465043798318858
VHIO244_M1	10000	19.6579836963089	-2.99424156384257	p-ERK1/2
(T202/Y204)	0.146647648159316
VHIO244_M1	10000	-1.43733852300585	15.4386798197503	p-ERK1/2
(T202/Y204)	0.113549314387244
VHIO244_M1	10000	-14.6141403781451	18.0899012589496	p-ERK1/2
(T202/Y204)	0.0905175093638041
VHIO244_M1	10000	6.53854533158221	-2.56325070229882	p-ERK1/2
(T202/Y204)	0.76969205144026
VHIO244_M1	10000	-12.7625900367093	-21.1715514264045	p-ERK1/2
(T202/Y204)	0.109348455643547
VHIO244_M1	10000	19.7047198481635	10.0703481832244	p-ERK1/2
(T202/Y204)	0.13596085831938
VHIO244_M1	10000	1.82461572014301	17.9533763703964	p-ERK1/2
(T202/Y204)	0.909550387791305
VHIO244_M1	10000	-16.0966972744704	-12.792375337566	p-ERK1/2
(T202/Y204)	0.104357533856202
VHIO244_M1	10000	5.77812744010819	7.78079827269527	p-ERK1/2
(T202/Y204)	0.116099555493143
VHIO244_M1	10000	21.5646249015475	-1.0235840906316	p-ERK1/2
(T202/Y204)	0.122167007468671
VHIO244_M1	10000	-11.506856759351	-5.80364481292221	p-ERK1/2
(T202/Y204)	0.105030508257775
VHIO244_M1	10000	4.87168681484436	-13.9485361902813	p-ERK1/2
(T202/Y204)	0.170416294180653
VHIO244_M1	10000	-5.1170912641033	-4.87655951865411	p-ERK1/2
(T202/Y204)	0.100881758899178
VHIO244_M1	10000	-8.16866341876493	18.8950412039202	p-ERK1/2
(T202/Y204)	0.0881852002224078
VHIO244_M1	10000	-5.25394459633435	-29.9086435928793	p-ERK1/2
(T202/Y204)	0.100840057591295
VHIO244_M1	10000	-1.04350784657178	-16.1039800682951	p-ERK1/2
(T202/Y204)	0.117134552806927
VHIO244_M1	10000	36.6809570580014	-13.2680491454561	p-ERK1/2
(T202/Y204)	0.113746763769941
VHIO244_M1	10000	3.52765845018319	-14.1746268504359	p-ERK1/2
(T202/Y204)	0.101737063622913
VHIO244_M1	10000	-10.4946983723413	-22.6740549711751	p-ERK1/2
(T202/Y204)	0.453962870087332
VHIO244_M1	10000	25.2039655345909	-10.8998198939758	p-ERK1/2
(T202/Y204)	0.524510938444874
VHIO244_M1	10000	-22.456327469726	1.86030273938586	p-ERK1/2
(T202/Y204)	0.0983500375524965
VHIO244_M1	10000	-20.9579065464246	2.51768164210841	p-ERK1/2
(T202/Y204)	0.109908677003045
VHIO244_M1	10000	-14.5535806933324	-3.15520714627009	p-ERK1/2
(T202/Y204)	0.126261492935724
VHIO244_M1	10000	-6.91020100686461	-12.8236414507042	p-ERK1/2
(T202/Y204)	0.100440252723787
VHIO244_M1	10000	4.78727695171973	-26.1585694545624	p-ERK1/2
(T202/Y204)	0.1228478096322
VHIO244_M1	10000	19.811344889535	-18.5885825601536	p-ERK1/2
(T202/Y204)	0.158594082283392
VHIO244_M1	10000	-16.9936919043199	15.4716956862146	p-ERK1/2
(T202/Y204)	0.115130354942585
VHIO244_M1	10000	1.21521231792844	-14.6195782220123	p-ERK1/2
(T202/Y204)	0.109416312835911
VHIO244_M1	10000	13.1266152691531	10.5766256790249	p-ERK1/2
(T202/Y204)	0.114069283140951
VHIO244_M1	10000	21.7024967437357	-15.6486991405651	p-ERK1/2
(T202/Y204)	0.39370887244496
VHIO244_M1	10000	-2.60427803061768	-14.1896757943133	p-ERK1/2
(T202/Y204)	0.114359393740802
VHIO244_M1	10000	-13.6111983136401	0.311219006933388	p-ERK1/2
(T202/Y204)	0.0882430124693248
VHIO244_M1	10000	-22.9591793372876	1.89579897431024	p-ERK1/2
(T202/Y204)	0.128317051872248
VHIO244_M1	10000	3.47732896158395	-16.2156284392579	p-ERK1/2
(T202/Y204)	0.111634103695723
VHIO244_M1	10000	-0.333213850700704	18.9697705748976	p-ERK1/2
(T202/Y204)	0.469992359418151
VHIO244_M1	10000	-3.96301033348589	3.27174942423355	p-ERK1/2
(T202/Y204)	0.119937880669209
VHIO244_M1	10000	-10.7893800323418	-12.8083649073405	p-ERK1/2
(T202/Y204)	0.0910832222372968
VHIO244_M1	10000	-10.0228984930292	12.5545200341369	p-ERK1/2
(T202/Y204)	0.0903064707542863
VHIO244_M1	10000	-1.86560487920038	23.9021637910531	p-ERK1/2
(T202/Y204)	0.0856922450784051
VHIO244_M1	10000	1.5740538036116	18.0899131926675	p-ERK1/2
(T202/Y204)	0.634774848325796
VHIO244_M1	10000	1.5333791963279	17.9262084570418	p-ERK1/2
(T202/Y204)	0.375851386998843
VHIO244_M1	10000	-2.44152283167264	13.8155200676017	p-ERK1/2
(T202/Y204)	0.117759955984494
VHIO244_M1	10000	22.8025092061937	-11.1433428273034	p-ERK1/2
(T202/Y204)	0.127095506716857
VHIO244_M1	10000	12.8109772358823	10.2878020099234	p-ERK1/2
(T202/Y204)	0.0613768855041344
VHIO244_M1	10000	-14.645822315988	-10.5486291919457	p-ERK1/2
(T202/Y204)	0.121737318267719
VHIO244_M1	10000	15.866988358666	-12.366817160788	p-ERK1/2
(T202/Y204)	0.0964149367274331
VHIO244_M1	10000	-8.15330704499114	19.7171486062219	p-ERK1/2
(T202/Y204)	0.0939863218782357
VHIO244_M1	10000	0.695487087234437	24.5576726445818	p-ERK1/2
(T202/Y204)	0.366235484614779
VHIO244_M1	10000	-4.07183387662992	18.9537368679383	p-ERK1/2
(T202/Y204)	0.110694522515508
VHIO244_M1	10000	-12.6618041840706	3.42272415463406	p-ERK1/2
(T202/Y204)	0.442877045221905
VHIO244_M1	10000	3.79384064315397	-17.7151360871646	p-ERK1/2
(T202/Y204)	0.141768207660281
VHIO244_M1	10000	15.9501747968454	11.8002571179557	p-ERK1/2
(T202/Y204)	0.0763424451646611
VHIO244_M1	10000	-5.92176597469683	-27.2015680519617	p-ERK1/2
(T202/Y204)	0.125209052460592
VHIO244_M1	10000	-1.67967173318566	-25.3389846972093	p-ERK1/2
(T202/Y204)	0.132140641759044
VHIO244_M1	10000	-10.5218842817201	-15.8148017544824	p-ERK1/2
(T202/Y204)	0.0971621280492989
VHIO244_M1	10000	-8.02818119731725	-21.4702932040246	p-ERK1/2
(T202/Y204)	0.111542821813079
VHIO244_M1	10000	22.7995638659117	-1.33964808947168	p-ERK1/2
(T202/Y204)	0.414867570665588
VHIO244_M1	10000	6.68138615071176	-25.9556835435895	p-ERK1/2
(T202/Y204)	0.130589899928303
VHIO244_M1	10000	-31.9631729916182	-7.4581007394671	p-ERK1/2
(T202/Y204)	0.132733790900428
VHIO244_M1	10000	-1.55004856067734	-0.650320490256713	p-ERK1/2
(T202/Y204)	0.107296886704753
VHIO244_M1	10000	-32.6879946998178	-4.02603430531209	p-ERK1/2
(T202/Y204)	0.109169152437645
VHIO244_M1	10000	6.20861290125913	-29.0418831965307	p-ERK1/2
(T202/Y204)	0.389021714059456
VHIO244_M1	10000	29.9072009767662	-3.99918790495065	p-ERK1/2
(T202/Y204)	0.142375031006507
VHIO244_M1	10000	-21.9073635083602	12.9805105077822	p-ERK1/2
(T202/Y204)	0.091269404599158
VHIO244_M1	10000	-17.696828374697	16.9712353281158	p-ERK1/2
(T202/Y204)	0.117223521108166
VHIO244_M1	10000	21.491216824633	-0.644445362846898	p-ERK1/2
(T202/Y204)	0.257325043142426
VHIO244_M1	10000	12.7250988053916	-19.6117060938964	p-ERK1/2
(T202/Y204)	0.481052984034774
VHIO244_M1	10000	-6.72178289614391	-24.2826834235179	p-ERK1/2
(T202/Y204)	0.0961697589229065
VHIO244_M1	10000	0.259616116601254	-15.5492157290319	p-ERK1/2
(T202/Y204)	0.121522085914365
VHIO244_M1	10000	12.3645816741076	-8.43839304451366	p-ERK1/2
(T202/Y204)	0.290240653728326
VHIO244_M1	10000	27.8236655671132	1.4929905660431	p-ERK1/2
(T202/Y204)	0.43641278726
VHIO244_M1	10000	14.4592263467452	8.82346801019973	p-ERK1/2
(T202/Y204)	0.0732414977661709
VHIO244_M1	10000	3.67779735338998	23.8757639220922	p-ERK1/2
(T202/Y204)	0.109947613191739
VHIO244_M1	10000	12.0847327245949	14.9387725059317	p-ERK1/2
(T202/Y204)	0.574211965525773
VHIO244_M1	10000	1.20207203793087	-9.05323154828715	p-ERK1/2
(T202/Y204)	0.132428020256914
VHIO244_M1	10000	-1.77399793141293	-20.120898069191	p-ERK1/2
(T202/Y204)	0.428245666151345
VHIO244_M1	10000	-15.069352182859	-24.4810071282794	p-ERK1/2
(T202/Y204)	0.640102592355638
VHIO244_M1	10000	-2.14259717708335	-16.7646413451118	p-ERK1/2
(T202/Y204)	0.142903617048319
VHIO244_M1	10000	8.38650824248672	5.66837625978384	p-ERK1/2
(T202/Y204)	0.114253753047941
VHIO244_M1	10000	-32.6372314358002	-3.99049123695845	p-ERK1/2
(T202/Y204)	0.081556929892552
VHIO244_M1	10000	10.5734327534831	-8.66354815256027	p-ERK1/2
(T202/Y204)	0.140965322067302
VHIO244_M1	10000	14.7326140463866	8.39837648872874	p-ERK1/2
(T202/Y204)	0.098490402719848
VHIO244_M1	10000	-17.153841776535	-7.00073961820669	p-ERK1/2
(T202/Y204)	0.0996192130850504
VHIO244_M1	10000	14.4869331389146	9.57723790520644	p-ERK1/2
(T202/Y204)	0.0965179512066582
VHIO244_M1	10000	7.21927315884711	-6.81262657128455	p-ERK1/2
(T202/Y204)	0.78750538193457
VHIO244_M1	10000	-7.34129199506264	-25.4451646689231	p-ERK1/2
(T202/Y204)	0.145116333229451
VHIO244_M1	10000	-30.7620802782318	-4.55618161784738	p-ERK1/2
(T202/Y204)	0.269838018280216
VHIO244_M1	10000	5.34326375835272	-6.40028209008404	p-ERK1/2
(T202/Y204)	0.708409825305491
VHIO244_M1	10000	-10.0114997927586	9.42030440810627	p-ERK1/2
(T202/Y204)	0.14810759634954
VHIO244_M1	10000	9.73460181735775	5.4888720089769	p-ERK1/2
(T202/Y204)	0.075018612896525
VHIO244_M1	10000	-9.76359418071869	-22.9225400017581	p-ERK1/2
(T202/Y204)	0.117537879141711
VHIO244_M1	10000	2.32012836116309	-10.4570132814747	p-ERK1/2
(T202/Y204)	0.123061433423308
VHIO244_M1	10000	5.81225187094021	-23.1769805683255	p-ERK1/2
(T202/Y204)	0.118628836386341
VHIO244_M1	10000	17.86793243496	-12.6013580249246	p-ERK1/2
(T202/Y204)	0.122358093077968
VHIO244_M1	10000	-11.2367364660322	16.8694722384417	p-ERK1/2
(T202/Y204)	0.097207081736689
VHIO244_M1	10000	4.40995283949163	-5.12731478701244	p-ERK1/2
(T202/Y204)	0.101397173803181
VHIO244_M1	10000	8.46109384612624	10.0423093984615	p-ERK1/2
(T202/Y204)	0.101163187655739
VHIO244_M1	10000	-10.6179797070044	-15.9727043280644	p-ERK1/2
(T202/Y204)	0.128310689271038
VHIO244_M1	10000	-11.6273980766525	-3.64590979488469	p-ERK1/2
(T202/Y204)	0.0980659979497522
VHIO244_M1	10000	12.1073180679825	-15.554529309646	p-ERK1/2
(T202/Y204)	0.103384747404941
VHIO244_M1	10000	-1.47690243267413	21.0162160903301	p-ERK1/2
(T202/Y204)	0.0955662563795898
VHIO244_M1	10000	35.6360742232688	-13.6646072550522	p-ERK1/2
(T202/Y204)	0.100055648580017
VHIO244_M1	10000	-2.24224122996274	-17.4871229747606	p-ERK1/2
(T202/Y204)	0.118981686522408
VHIO244_M1	10000	-13.0044056487967	20.8835107410481	p-ERK1/2
(T202/Y204)	0.0768065875871256
VHIO244_M1	10000	-21.0349383258115	-14.182514381242	p-ERK1/2
(T202/Y204)	0.679673620387436
VHIO244_M1	10000	4.83246110586502	15.1896404440821	p-ERK1/2
(T202/Y204)	0.0840744489192236
VHIO244_M1	10000	22.4595786297753	-2.89187105784513	p-ERK1/2
(T202/Y204)	0.518790703407929
VHIO244_M1	10000	-30.9681979797604	-4.61924487663996	p-ERK1/2
(T202/Y204)	0.0908285004669873
VHIO244_M1	10000	-8.08380683594803	5.03179307585368	p-ERK1/2
(T202/Y204)	0.129619797914942
VHIO244_M1	10000	-4.14318852015402	-31.7410807739752	p-ERK1/2
(T202/Y204)	0.523502010943555
VHIO244_M1	10000	10.4385608526425	-6.12474966278628	p-ERK1/2
(T202/Y204)	0.128263829092628
VHIO244_M1	10000	-7.14751438729686	-21.311159976812	p-ERK1/2
(T202/Y204)	0.111236982685195
VHIO244_M1	10000	-5.76612867184	-21.7968232009968	p-ERK1/2
(T202/Y204)	0.135017850703789
VHIO244_M1	10000	6.43284234244003	16.6197949934089	p-ERK1/2
(T202/Y204)	0.102958826167088
VHIO244_M1	10000	3.61517901855486	-26.2350658931342	p-ERK1/2
(T202/Y204)	1
VHIO244_M1	10000	-13.8906086379485	7.31681617667056	p-ERK1/2
(T202/Y204)	0.0916510116406294
VHIO244_M1	10000	4.12815065860125	6.93223635180032	p-ERK1/2
(T202/Y204)	0.380407011402753
VHIO244_M1	10000	-7.07465624859873	-25.1177547387985	p-ERK1/2
(T202/Y204)	0.112106737897601
VHIO244_M1	10000	-10.4300224877426	-15.7910123041478	p-ERK1/2
(T202/Y204)	0.116854637581417
VHIO244_M1	10000	-21.0172634370011	11.938242727406	p-ERK1/2
(T202/Y204)	0.0922663364785144
VHIO244_M1	10000	24.9102652207891	-1.25007522451471	p-ERK1/2
(T202/Y204)	0.99254478387994
VHIO244_M1	10000	4.24151400336556	21.0383409187352	p-ERK1/2
(T202/Y204)	0.456963484715402
VHIO244_M1	10000	-17.1492538936719	-5.62352710836972	p-ERK1/2
(T202/Y204)	0.371072793198677
VHIO244_M1	10000	-10.8179238190875	-12.0480144646288	p-ERK1/2
(T202/Y204)	0.0959527531713883
VHIO244_M1	10000	24.9167948220291	-3.42864584282802	p-ERK1/2
(T202/Y204)	0.998051196487996
VHIO244_M1	10000	21.6454475571967	10.4465827146802	p-ERK1/2
(T202/Y204)	0.0945885377791321
VHIO244_M1	10000	27.3054162393088	1.35376149428505	p-ERK1/2
(T202/Y204)	0.465400439075952
VHIO244_M1	10000	-0.114561812012646	21.4606551213562	p-ERK1/2
(T202/Y204)	0.173723534393358
VHIO244_M1	10000	-11.1244596384314	-21.0076266405935	p-ERK1/2
(T202/Y204)	0.299280506417887
VHIO244_M1	10000	35.2459965194341	-13.7966204583776	p-ERK1/2
(T202/Y204)	0.0935988732745217
VHIO244_M1	10000	1.12927158216404	22.7995213549563	p-ERK1/2
(T202/Y204)	0.0733600945396995
VHIO244_M1	10000	-4.00345558776489	-3.68692798096562	p-ERK1/2
(T202/Y204)	0.124158897297785
VHIO244_M1	10000	-23.7805012719081	11.6369861402846	p-ERK1/2
(T202/Y204)	0.13129085547848
VHIO244_M1	10000	-13.5454135060751	6.88664801992212	p-ERK1/2
(T202/Y204)	0.200378162365349
VHIO244_M1	10000	-26.4089206850032	-3.89570876821183	p-ERK1/2
(T202/Y204)	0.112198203685478
VHIO244_M1	10000	-9.16462082460429	-4.71049941196976	p-ERK1/2
(T202/Y204)	0.229952244074069
VHIO244_M1	10000	14.7633982366556	-10.1558337396249	p-ERK1/2
(T202/Y204)	0.487484299344582
VHIO244_M1	10000	0.0901835928302036	-8.95263024093763	p-ERK1/2
(T202/Y204)	0.123331774297028
VHIO244_M1	10000	-0.85445015242548	-13.9468364124928	p-ERK1/2
(T202/Y204)	0.114710257001989
VHIO244_M1	10000	19.2666400389624	0.18566290203489	p-ERK1/2
(T202/Y204)	0.105569888348408
VHIO244_M1	10000	13.1270811373142	-4.99186496672706	p-ERK1/2
(T202/Y204)	0.131466237312449
VHIO244_M1	10000	-18.2263295863365	21.5578163484728	p-ERK1/2
(T202/Y204)	0.104807367633232
VHIO244_M1	10000	7.86129714724576	19.9244857107235	p-ERK1/2
(T202/Y204)	0.527384384067238
VHIO244_M1	10000	6.70723883390184	-30.2223008773419	p-ERK1/2
(T202/Y204)	0.102358759140458
VHIO244_M1	10000	17.8643430249066	17.2469159761672	p-ERK1/2
(T202/Y204)	0.183835223515298
VHIO244_M1	10000	23.7780767146669	-12.4036912089073	p-ERK1/2
(T202/Y204)	0.116538298168433
VHIO244_M1	10000	13.8144080474661	-13.6067025635592	p-ERK1/2
(T202/Y204)	0.102996844059282
VHIO244_M1	10000	6.28918661470607	16.5388212292133	p-ERK1/2
(T202/Y204)	0.0602933262828124
VHIO244_M1	10000	-1.11459154169818	-25.3868234880643	p-ERK1/2
(T202/Y204)	0.112039657118108
VHIO244_M1	10000	-25.3055182710871	5.87643547189015	p-ERK1/2
(T202/Y204)	0.0949893994987322
VHIO244_M1	10000	15.2025005723272	0.416407829260807	p-ERK1/2
(T202/Y204)	0.687614958510211
VHIO244_M1	10000	23.1094489625446	13.2578514306193	p-ERK1/2
(T202/Y204)	0.147389747078339
VHIO244_M1	10000	-22.4031726080831	-5.98524951162355	p-ERK1/2
(T202/Y204)	0.0773702747010801
VHIO244_M1	10000	-1.3514063831629	-8.80785946691179	p-ERK1/2
(T202/Y204)	0.592938699080331
VHIO244_M1	10000	21.1244501049774	13.7202019742428	p-ERK1/2
(T202/Y204)	0.117568575283732
VHIO244_M1	10000	-25.4399993690409	-6.77110927160867	p-ERK1/2
(T202/Y204)	0.118467820370853
VHIO244_M1	10000	-6.9947634897772	-27.2576180081567	p-ERK1/2
(T202/Y204)	0.119777294887959
VHIO244_M1	10000	3.47446852894311	-18.8980619180213	p-ERK1/2
(T202/Y204)	0.0861566951033414
VHIO244_M1	10000	21.7773802052793	-20.7658836180373	p-ERK1/2
(T202/Y204)	0.437667744633689
VHIO244_M1	10000	4.68402692294782	-25.5488789753419	p-ERK1/2
(T202/Y204)	0.140539932102342
VHIO244_M1	10000	-14.0295349245087	-18.6134776647285	p-ERK1/2
(T202/Y204)	0.117195714484777
VHIO244_M1	10000	-7.99524323322238	-17.252902369748	p-ERK1/2
(T202/Y204)	0.122383977325509
VHIO244_M1	10000	-1.15243426860151	-1.59511719356974	p-ERK1/2
(T202/Y204)	0.136855703123861
VHIO244_M1	10000	-11.2446990392356	-20.2804417695155	p-ERK1/2
(T202/Y204)	0.187471451055613
VHIO244_M1	10000	9.66813004321933	1.89365184610554	p-ERK1/2
(T202/Y204)	0.119138120737412
VHIO244_M1	10000	22.3705112269791	-20.8673801069792	p-ERK1/2
(T202/Y204)	0.660164785812465
VHIO244_M1	10000	-1.23861217718029	3.968563495791	p-ERK1/2
(T202/Y204)	0.130950772885075
VHIO244_M1	10000	-17.9565567976343	22.8337074844919	p-ERK1/2
(T202/Y204)	0.0711039992164466
VHIO244_M1	10000	-19.5152131800149	0.383786515716536	p-ERK1/2
(T202/Y204)	0.597848309059147
VHIO244_M1	10000	-29.3359605915193	-13.8603376448556	p-ERK1/2
(T202/Y204)	0.139658662687013
VHIO244_M1	10000	4.94763100676955	-25.9792736808195	p-ERK1/2
(T202/Y204)	0.117030935630226
VHIO244_M1	10000	-18.8434713187793	10.4314678999775	p-ERK1/2
(T202/Y204)	0.124256219936924
VHIO244_M1	10000	2.9875991530339	-24.3346694924841	p-ERK1/2
(T202/Y204)	0.102685160217671
VHIO244_M1	10000	-1.9977402164743	14.4154641947563	p-ERK1/2
(T202/Y204)	0.075735145277652
VHIO244_M1	10000	-29.0321849528084	-9.46135428213919	p-ERK1/2
(T202/Y204)	0.105740047101806
VHIO244_M1	10000	-5.50371566601439	-0.984099725301014	p-ERK1/2
(T202/Y204)	0.091018711124345
VHIO244_M1	10000	13.4574918699027	-5.70952381049001	p-ERK1/2
(T202/Y204)	0.178295151670561
VHIO244_M1	10000	-5.11393388062006	-1.79003354081453	p-ERK1/2
(T202/Y204)	0.107064537361388
VHIO244_M1	10000	-17.9021147768502	-15.0298956566187	p-ERK1/2
(T202/Y204)	0.152722975676663
VHIO244_M1	10000	-2.41623469168598	-15.1700942238735	p-ERK1/2
(T202/Y204)	0.101886697519914
VHIO244_M1	10000	-2.7381573524679	17.2444795314167	p-ERK1/2
(T202/Y204)	0.1020432697548
VHIO244_M1	10000	8.67369710584301	-24.5768942763436	p-ERK1/2
(T202/Y204)	0.101130018033574
VHIO244_M1	10000	-0.213982421103293	6.99615545745429	p-ERK1/2
(T202/Y204)	0.0987657510400426
VHIO244_M1	10000	-9.18104807542416	19.5630022873895	p-ERK1/2
(T202/Y204)	0.134913329005123
VHIO244_M1	10000	-30.7290708305411	-2.45751767035102	p-ERK1/2
(T202/Y204)	0.0912472885749964
VHIO244_M1	10000	18.5497814908035	-5.52184688823893	p-ERK1/2
(T202/Y204)	0.098066327105418
VHIO244_M1	10000	-0.286355465735825	-21.0515719411023	p-ERK1/2
(T202/Y204)	0.143821975839675
VHIO244_M1	10000	-12.3681843702583	-9.03656726508406	p-ERK1/2
(T202/Y204)	0.0752956896265445
VHIO244_M1	10000	-0.786497743590846	-14.7223125532254	p-ERK1/2
(T202/Y204)	0.0836070045550486
VHIO244_M1	10000	22.6651613852153	-6.98084098678037	p-ERK1/2
(T202/Y204)	0.0919665179760995
VHIO244_M1	10000	7.91102398950132	-6.43665253604589	p-ERK1/2
(T202/Y204)	0.705769030261369
VHIO244_M1	10000	16.2099921993637	-1.41622640632395	p-ERK1/2
(T202/Y204)	0.102504727691549
VHIO244_M1	10000	29.494159683514	2.46071108148348	p-ERK1/2
(T202/Y204)	0.193177288120878
VHIO244_M1	10000	38.7698941646407	-12.7190542611155	p-ERK1/2
(T202/Y204)	0.253500311944389
VHIO244_M1	10000	16.2526249778984	7.3767728399094	p-ERK1/2
(T202/Y204)	0.145987955667221
VHIO244_M1	10000	-20.5153687114686	-3.94890156171132	p-ERK1/2
(T202/Y204)	0.116826597631428
VHIO244_M1	10000	-19.5953786840968	15.1334688199802	p-ERK1/2
(T202/Y204)	0.0904834496751321
VHIO244_M1	10000	-11.9627095005453	22.5294969959005	p-ERK1/2
(T202/Y204)	0.121071146605529
VHIO244_M1	10000	18.3368635204187	-10.8238885974727	p-ERK1/2
(T202/Y204)	0.119485170318006
VHIO244_M1	10000	-16.343275570462	4.12784560791406	p-ERK1/2
(T202/Y204)	0.469899567349356
VHIO244_M1	10000	9.00102641975811	-24.8266200241555	p-ERK1/2
(T202/Y204)	0.159062677429162
VHIO244_M1	10000	-1.48473267865323	-16.2375876541798	p-ERK1/2
(T202/Y204)	0.468139628917423
VHIO244_M1	10000	36.7709663352596	-13.2319240277285	p-ERK1/2
(T202/Y204)	0.0940069197143864
VHIO244_M1	10000	20.5910790565257	-7.7298330470929	p-ERK1/2
(T202/Y204)	0.103034158898684
VHIO244_M1	10000	-22.5392404707354	-6.07782407362361	p-ERK1/2
(T202/Y204)	0.119881791711238
VHIO244_M1	10000	-8.68567638828508	-10.0619971301224	p-ERK1/2
(T202/Y204)	0.141081425156512
VHIO244_M1	10000	-3.85152715030215	-18.5353417030079	p-ERK1/2
(T202/Y204)	0.0957761552191899
VHIO244_M1	10000	3.06816125941626	-16.849498067373	p-ERK1/2
(T202/Y204)	0.121816416749878
VHIO244_M1	10000	3.24260317372962	-18.4539199302257	p-ERK1/2
(T202/Y204)	0.290698763233151
VHIO244_M1	10000	5.58311667612268	-19.7575281019828	p-ERK1/2
(T202/Y204)	0.11248613753766
VHIO244_M1	10000	-1.1040167818092	20.5394632596231	p-ERK1/2
(T202/Y204)	0.0962343596495275
VHIO244_M1	10000	9.38874355854379	-12.7541323524332	p-ERK1/2
(T202/Y204)	0.114694289748388
VHIO244_M1	10000	-18.8627280575634	-10.1478866921426	p-ERK1/2
(T202/Y204)	0.108759899151593
VHIO244_M1	10000	21.5053473750552	-13.7993620559499	p-ERK1/2
(T202/Y204)	0.150279966746094
VHIO244_M1	10000	24.0913207876675	-19.4769521356442	p-ERK1/2
(T202/Y204)	0.119594888849787
VHIO244_M1	10000	11.0514804219995	-16.4692604707146	p-ERK1/2
(T202/Y204)	0.545183236934472
VHIO244_M1	10000	-25.5952981424555	-10.7066029657039	p-ERK1/2
(T202/Y204)	0.0807911764946837
VHIO244_M1	10000	13.110220874135	-5.05426869970399	p-ERK1/2
(T202/Y204)	0.0804955562673884
VHIO244_M1	10000	1.46362106328046	-18.4326488560327	p-ERK1/2
(T202/Y204)	0.101998694855539
VHIO244_M1	10000	25.2665763421194	15.7875510727461	p-ERK1/2
(T202/Y204)	0.839900869604717
VHIO244_M1	10000	-4.29209001887873	1.60187700796588	p-ERK1/2
(T202/Y204)	0.132144621439818
VHIO244_M1	10000	27.8951130333036	5.93999238173547	p-ERK1/2
(T202/Y204)	0.118773454139507
VHIO244_M1	10000	-11.3942016126084	-27.2640277698317	p-ERK1/2
(T202/Y204)	0.0879732623362524
VHIO244_M1	10000	23.9188293717805	1.10829038317457	p-ERK1/2
(T202/Y204)	0.847684556697298
VHIO244_M1	10000	23.6965396620996	0.563036214922688	p-ERK1/2
(T202/Y204)	0.741975961642312
VHIO244_M1	10000	-7.31577939820953	24.8749682892153	p-ERK1/2
(T202/Y204)	0.0895742009860463
VHIO244_M1	10000	-8.99263375813924	-23.1360817259667	p-ERK1/2
(T202/Y204)	0.0906624252904892
VHIO244_M1	10000	10.6425220438625	3.44813045464782	p-ERK1/2
(T202/Y204)	0.108393696926247
VHIO244_M1	10000	13.7113790158137	4.39822245040328	p-ERK1/2
(T202/Y204)	0.402721679023575
VHIO244_M1	10000	-6.53110619957529	3.0752971892911	p-ERK1/2
(T202/Y204)	0.159959889028151
VHIO244_M1	10000	2.36851719123438	-27.359745463146	p-ERK1/2
(T202/Y204)	0.135708201426226
VHIO244_M1	10000	7.56474359207271	-19.9372404641555	p-ERK1/2
(T202/Y204)	0.104734823940499
VHIO244_M1	10000	26.0610621316873	-11.4801016905712	p-ERK1/2
(T202/Y204)	0.177943898752042
VHIO244_M1	10000	-21.6171490543872	-7.74637528670442	p-ERK1/2
(T202/Y204)	0.107905999124783
VHIO244_M1	10000	-6.10667062147747	-27.6259785533893	p-ERK1/2
(T202/Y204)	0.109307635563831
VHIO244_M1	10000	18.4167686184017	-13.960975698728	p-ERK1/2
(T202/Y204)	0.147472293353903
VHIO244_M1	10000	-27.6288008212037	-3.81982954361914	p-ERK1/2
(T202/Y204)	0.11157505208038
VHIO244_M1	10000	-4.43722683654097	-23.9206123684652	p-ERK1/2
(T202/Y204)	0.813340824671425
VHIO244_M1	10000	6.35016487496962	-14.1309658567513	p-ERK1/2
(T202/Y204)	0.746047808620222
VHIO244_M1	10000	-25.7211242262749	-9.99048635078516	p-ERK1/2
(T202/Y204)	0.163972644482755
VHIO244_M1	10000	13.0023546438741	-19.19132996379	p-ERK1/2
(T202/Y204)	0.416524212709586
VHIO244_M1	10000	19.304232415179	-14.8297414977608	p-ERK1/2
(T202/Y204)	0.111501797350251
VHIO244_M1	10000	4.62821184083885	12.3545183589624	p-ERK1/2
(T202/Y204)	0.053721359125664
VHIO244_M1	10000	14.9549621882664	-10.2305389028638	p-ERK1/2
(T202/Y204)	0.519280351745528
VHIO244_M1	10000	1.2051198373483	5.56856629972166	p-ERK1/2
(T202/Y204)	0.123766967127354
VHIO244_M1	10000	3.97767891548793	10.1235273279338	p-ERK1/2
(T202/Y204)	0.116922184294736
VHIO244_M1	10000	10.3611534388203	3.83882801481837	p-ERK1/2
(T202/Y204)	0.117120597155598
VHIO244_M1	10000	4.07334577184146	-10.9828031529813	p-ERK1/2
(T202/Y204)	0.0989386962790729
VHIO244_M1	10000	-24.5521769999649	10.2052575647371	p-ERK1/2
(T202/Y204)	0.124911522215076
VHIO244_M1	10000	13.4636450375944	-10.2085854438043	p-ERK1/2
(T202/Y204)	0.105399416191106
VHIO244_M1	10000	-2.62232174891402	-16.4368797500792	p-ERK1/2
(T202/Y204)	0.215455678267115
VHIO244_M1	10000	-3.23208856748156	-4.36520844376791	p-ERK1/2
(T202/Y204)	0.134533094654609
VHIO244_M1	10000	-13.1708807464756	-24.1742158652201	p-ERK1/2
(T202/Y204)	0.0829173670100786
VHIO244_M1	10000	-13.0164257468949	20.1715568939562	p-ERK1/2
(T202/Y204)	0.133127306531194
VHIO244_M1	10000	8.47158087412223	-18.9919920569618	p-ERK1/2
(T202/Y204)	0.0897829718734029
VHIO244_M1	10000	21.1157258718318	0.19021420118276	p-ERK1/2
(T202/Y204)	0.117647645679685
VHIO244_M1	10000	-9.05679300925641	-18.3876414186792	p-ERK1/2
(T202/Y204)	0.085631194942969
VHIO244_M1	10000	-0.314929628491983	12.5336074099023	p-ERK1/2
(T202/Y204)	0.192824902589717
VHIO244_M1	10000	3.02657030276411	-19.7382585412034	p-ERK1/2
(T202/Y204)	0.107743151135781
VHIO244_M1	10000	9.421538950707	-11.389562481022	p-ERK1/2
(T202/Y204)	0.0655749263259329
VHIO244_M1	10000	-22.153936918767	4.25866453585657	p-ERK1/2
(T202/Y204)	0.0990205106014196
VHIO244_M1	10000	16.858662933993	-11.5663343362915	p-ERK1/2
(T202/Y204)	0.550019860093941
VHIO244_M1	10000	-2.9922472743106	13.0080819698538	p-ERK1/2
(T202/Y204)	0.809647073357679
VHIO244_M1	10000	-1.76588489837741	-8.16431917429133	p-ERK1/2
(T202/Y204)	0.616327229732212
VHIO244_M1	10000	-5.87527899964235	-10.11370928037	p-ERK1/2
(T202/Y204)	0.224210423956932
VHIO244_M1	10000	13.1022976272996	4.97418586941306	p-ERK1/2
(T202/Y204)	0.105127675266711
VHIO244_M1	10000	-17.4841665638797	0.676753286334451	p-ERK1/2
(T202/Y204)	0.437640774136522
VHIO244_M1	10000	-1.21609854492725	-1.39702415887847	p-ERK1/2
(T202/Y204)	0.115334485490497
VHIO244_M1	10000	7.22210624689977	-9.84148027441613	p-ERK1/2
(T202/Y204)	0.80156964493588
VHIO244_M1	10000	-1.42066631804051	2.13620441467347	p-ERK1/2
(T202/Y204)	0.552185708239565
VHIO244_M1	10000	0.443928051918044	-24.1834292597978	p-ERK1/2
(T202/Y204)	0.25511588196202
VHIO244_M1	10000	7.2568998382084	-29.5153082297088	p-ERK1/2
(T202/Y204)	0.154305896248949
VHIO244_M1	10000	-3.44230037833097	-1.44666593642077	p-ERK1/2
(T202/Y204)	0.121978802609636
VHIO244_M1	10000	-16.7974194085913	9.14834424486938	p-ERK1/2
(T202/Y204)	0.787271241507591
VHIO244_M1	10000	10.4492109590555	-6.19940212829142	p-ERK1/2
(T202/Y204)	0.100615627827473
VHIO244_M1	10000	-19.6348530943237	-4.34439578681145	p-ERK1/2
(T202/Y204)	0.097217922478834
VHIO244_M1	10000	-15.7365394966176	18.0992492967762	p-ERK1/2
(T202/Y204)	0.247169123188594
VHIO244_M1	10000	21.0332475321812	-16.1802268429486	p-ERK1/2
(T202/Y204)	0.332715142421904
VHIO244_M1	10000	7.44650453347933	-2.89566666219598	p-ERK1/2
(T202/Y204)	0.6059678324861
VHIO244_M1	10000	-1.10744162725188	14.5151943916	p-ERK1/2
(T202/Y204)	0.0836018428702266
VHIO244_M1	10000	10.889252249174	1.48885735028649	p-ERK1/2
(T202/Y204)	0.340649364068031
VHIO244_M1	10000	-11.2619651210785	-29.1192075229014	p-ERK1/2
(T202/Y204)	0.652490306486688
VHIO244_M1	10000	4.86074378376356	11.1322029242859	p-ERK1/2
(T202/Y204)	0.102361253535429
VHIO244_M1	10000	-3.73452564063958	-18.8560534736114	p-ERK1/2
(T202/Y204)	0.107978219216813
VHIO244_M1	10000	-6.08525368305098	-25.0741690149792	p-ERK1/2
(T202/Y204)	0.116553016554131
VHIO244_M1	10000	-28.9180974821186	-9.31371100694185	p-ERK1/2
(T202/Y204)	0.142849133604717
VHIO244_M1	10000	26.0307642403281	-17.2045878681761	p-ERK1/2
(T202/Y204)	0.9593344696313
VHIO244_M1	10000	-21.7405676429281	-6.45479256606086	p-ERK1/2
(T202/Y204)	0.1237127829121
VHIO244_M1	10000	26.0025702541518	3.64266922734177	p-ERK1/2
(T202/Y204)	0.471527053391328
VHIO244_M1	10000	3.83448866642051	23.0150544440575	p-ERK1/2
(T202/Y204)	0.0611116505504042
VHIO244_M1	10000	-7.16835461736348	13.0524598932489	p-ERK1/2
(T202/Y204)	0.0946051062597938
VHIO244_M1	10000	-5.88617642913027	-16.8422427195839	p-ERK1/2
(T202/Y204)	0.480648188008952
VHIO244_M1	10000	-5.60760059484234	0.687763070021505	p-ERK1/2
(T202/Y204)	0.114233946505617
VHIO244_M1	10000	-14.3814825357435	-21.6786440338698	p-ERK1/2
(T202/Y204)	0.118279084008327
VHIO244_M1	10000	-6.80802659147471	19.8883692668518	p-ERK1/2
(T202/Y204)	0.23002298513948
VHIO244_M1	10000	5.964291765686	7.20793208273182	p-ERK1/2
(T202/Y204)	0.0848006453376106
VHIO244_M1	10000	-22.5680315359872	-2.07324299643746	p-ERK1/2
(T202/Y204)	0.525810181156875
VHIO244_M1	10000	10.078802988119	17.9191874172678	p-ERK1/2
(T202/Y204)	0.325796238751809
VHIO244_M1	10000	-6.50080825932927	13.6521486048382	p-ERK1/2
(T202/Y204)	0.127315602363201
VHIO244_M1	10000	-1.10066207093851	14.7314940205325	p-ERK1/2
(T202/Y204)	0.0976526760321488
VHIO244_M1	10000	7.65373814188798	4.16208564845967	p-ERK1/2
(T202/Y204)	0.0797356454288082
VHIO244_M1	10000	-21.0459807330148	3.97094654841514	p-ERK1/2
(T202/Y204)	0.151341130266489
VHIO244_M1	10000	30.2717548616562	-4.15602775321162	p-ERK1/2
(T202/Y204)	0.16358973240963
VHIO244_M1	10000	25.5436113279238	-17.9652831356431	p-ERK1/2
(T202/Y204)	0.108931801941643
VHIO244_M1	10000	-2.48097971216284	-13.9564545665907	p-ERK1/2
(T202/Y204)	0.101963316775204
VHIO244_M1	10000	-22.0140103794915	-3.08407248212205	p-ERK1/2
(T202/Y204)	0.0879537394150827
VHIO244_M1	10000	-13.2125051510517	20.4939793037179	p-ERK1/2
(T202/Y204)	0.110696520837856
VHIO244_M1	10000	-3.10132943348635	-3.38207603917435	p-ERK1/2
(T202/Y204)	0.0952202089540517
VHIO244_M1	10000	1.91027260411098	-20.3726247595237	p-ERK1/2
(T202/Y204)	0.142220487214838
VHIO244_M1	10000	-3.14185560944352	-5.3348384058863	p-ERK1/2
(T202/Y204)	0.151411324601948
VHIO244_M1	10000	-23.12968298665	11.6471994892028	p-ERK1/2
(T202/Y204)	0.14627485082411
VHIO244_M1	10000	27.9407533209969	4.91464335228596	p-ERK1/2
(T202/Y204)	0.0939649233777225
VHIO244_M1	10000	2.12379698732276	19.7769237259105	p-ERK1/2
(T202/Y204)	0.312674675051549
VHIO244_M1	10000	-3.10531242490357	22.5646260963196	p-ERK1/2
(T202/Y204)	0.377182022862669
VHIO244_M1	10000	6.60246849871658	-20.1966170555289	p-ERK1/2
(T202/Y204)	0.38889082781739
VHIO244_M1	10000	-1.94334992975703	2.42933213822897	p-ERK1/2
(T202/Y204)	0.595449160180091
VHIO244_M1	10000	-10.0761210654173	-20.2658278144766	p-ERK1/2
(T202/Y204)	0.0911946077223874
VHIO244_M1	10000	17.9531220297771	-20.1351210352562	p-ERK1/2
(T202/Y204)	0.670113325971488
VHIO244_M1	10000	11.2219236475491	6.24114908545237	p-ERK1/2
(T202/Y204)	0.0932697567084921
VHIO244_M1	10000	-22.0216157693159	15.6334296906791	p-ERK1/2
(T202/Y204)	0.133455697573532
VHIO244_M1	10000	-31.5085348587583	-4.60909204103261	p-ERK1/2
(T202/Y204)	0.69393555864088
VHIO244_M1	10000	-2.68015899613946	20.5760965789724	p-ERK1/2
(T202/Y204)	0.531765452434165
VHIO244_M1	10000	20.9676024945452	0.308238013439831	p-ERK1/2
(T202/Y204)	0.112203861480471
VHIO244_M1	10000	4.36973132678574	11.3072700850995	p-ERK1/2
(T202/Y204)	0.078589143437334
VHIO244_M1	10000	-23.4598881180558	-6.82458121337229	p-ERK1/2
(T202/Y204)	0.348754959371814
VHIO244_M1	10000	8.57313148150043	-8.15095028715963	p-ERK1/2
(T202/Y204)	0.732994768787975
VHIO244_M1	10000	19.7898358018817	-11.8437879893619	p-ERK1/2
(T202/Y204)	0.123642346029635
VHIO244_M1	10000	-12.7667509772072	-8.4278071352101	p-ERK1/2
(T202/Y204)	0.135388033886435
VHIO244_M1	10000	20.3240972606149	-2.43016711395173	p-ERK1/2
(T202/Y204)	0.0998400793481964
VHIO244_M1	10000	9.61211135641848	14.8879749440242	p-ERK1/2
(T202/Y204)	0.0846597849617605
VHIO244_M1	10000	4.80104111292144	14.5644868633328	p-ERK1/2
(T202/Y204)	0.0819697634854908
VHIO244_M1	10000	6.50317082727453	11.0461079628585	p-ERK1/2
(T202/Y204)	0.0850946045163067
VHIO244_M1	10000	-14.5607829404856	0.957077453949448	p-ERK1/2
(T202/Y204)	0.308157895905143
VHIO244_M1	10000	-26.2232869866324	-8.77910481263063	p-ERK1/2
(T202/Y204)	0.109113638103803
VHIO244_M1	10000	22.1314924938529	-2.00340855175217	p-ERK1/2
(T202/Y204)	0.384865431609216
VHIO244_M1	10000	37.2849893415324	-13.6915759572537	p-ERK1/2
(T202/Y204)	0.0758892568557741
VHIO244_M1	10000	-28.6688755298833	0.0230862185389958	p-ERK1/2
(T202/Y204)	0.124764392756776
VHIO244_M1	10000	-3.69442091569143	3.23101417223549	p-ERK1/2
(T202/Y204)	0.124754384443862
VHIO244_M1	10000	3.02062207674796	2.20718129684827	p-ERK1/2
(T202/Y204)	0.740569069610256
VHIO244_M1	10000	-14.4115368146281	-25.6361647237864	p-ERK1/2
(T202/Y204)	0.140969751364375
VHIO244_M1	10000	-16.5657431893205	4.22692066769467	p-ERK1/2
(T202/Y204)	0.0854594727055814
VHIO244_M1	10000	-12.0040709129457	-3.750968360794	p-ERK1/2
(T202/Y204)	0.123966978307357
VHIO244_M1	10000	18.9470894695555	-5.24358279820912	p-ERK1/2
(T202/Y204)	0.11729204434213
VHIO244_M1	10000	-1.82284564544843	15.5534434219397	p-ERK1/2
(T202/Y204)	0.0980935148219908
VHIO244_M1	10000	16.7088491657723	1.26058639518344	p-ERK1/2
(T202/Y204)	0.126852518382841
VHIO244_M1	10000	-7.50827943239501	-20.3603467140343	p-ERK1/2
(T202/Y204)	0.155009213542283
VHIO244_M1	10000	-17.9347159307252	13.0234605855666	p-ERK1/2
(T202/Y204)	0.115640748677181
VHIO244_M1	10000	-9.27596132240218	3.6658044879769	p-ERK1/2
(T202/Y204)	0.0958576438227714
VHIO244_M1	10000	6.2105707313674	-21.4988832385965	p-ERK1/2
(T202/Y204)	0.119762226871117
VHIO244_M1	10000	14.8301777064344	-6.34322875018821	p-ERK1/2
(T202/Y204)	0.118992644109019
VHIO244_M1	10000	23.446599472485	-11.422705914342	p-ERK1/2
(T202/Y204)	0.121209536595723
VHIO244_M1	10000	2.52255270099578	19.9771898877942	p-ERK1/2
(T202/Y204)	0.124599885545358
VHIO244_M1	10000	27.1942547220722	-17.4093194898225	p-ERK1/2
(T202/Y204)	0.0819023841670012
VHIO244_M1	10000	-17.0596309471223	-13.9696615488975	p-ERK1/2
(T202/Y204)	0.113450585574237
VHIO244_M1	10000	6.44023178180845	4.78249280238729	p-ERK1/2
(T202/Y204)	0.10020660990328
VHIO244_M1	10000	9.03317762997671	-24.4145239921453	p-ERK1/2
(T202/Y204)	0.470731330120824
VHIO244_M1	10000	-5.63488192141502	-16.3415629797061	p-ERK1/2
(T202/Y204)	0.52751702553735
VHIO244_M1	10000	-24.7143398487884	-6.36838928902682	p-ERK1/2
(T202/Y204)	0.0987461643594016
VHIO244_M1	10000	25.0416298668369	-16.0592495070393	p-ERK1/2
(T202/Y204)	0.108564467858811
VHIO244_M1	10000	14.5505583225053	3.54443713990278	p-ERK1/2
(T202/Y204)	0.495043619634473
VHIO244_M1	10000	5.72739682336715	-12.0664209637612	p-ERK1/2
(T202/Y204)	0.105620652503702
VHIO244_M1	10000	-15.6616646423547	-8.20157187215012	p-ERK1/2
(T202/Y204)	0.134266869259225
VHIO244_M1	10000	-5.81478580832306	-15.7106429905063	p-ERK1/2
(T202/Y204)	0.122780732169638
VHIO244_M1	10000	26.2573581532458	-12.2917953320799	p-ERK1/2
(T202/Y204)	0.106557166420587
VHIO244_M1	10000	5.60618281774243	-8.12095270334169	p-ERK1/2
(T202/Y204)	0.115411531377042
VHIO244_M1	10000	18.0017351086332	-15.928957733066	p-ERK1/2
(T202/Y204)	0.102402912659613
VHIO244_M1	10000	26.6741480107248	1.58670930624037	p-ERK1/2
(T202/Y204)	0.766991476390931
VHIO244_M1	10000	7.69241217183929	5.01659334563622	p-ERK1/2
(T202/Y204)	0.0921200905471616
VHIO244_M1	10000	-7.62149768044995	31.2250714192758	p-ERK1/2
(T202/Y204)	0.10701106019605
VHIO244_M1	10000	-2.13330000100222	18.4633194876641	p-ERK1/2
(T202/Y204)	0.125311869921173
VHIO244_M1	10000	5.85164634805105	-25.3983224390084	p-ERK1/2
(T202/Y204)	0.100317479677297
VHIO244_M1	10000	-4.9755402394287	18.9586569492444	p-ERK1/2
(T202/Y204)	0.11747958785124
VHIO244_M1	10000	1.49417977308717	13.2706922632015	p-ERK1/2
(T202/Y204)	0.0970204938593064
VHIO244_M1	10000	-11.4307074153959	-25.8094717767745	p-ERK1/2
(T202/Y204)	0.108859629768954
VHIO244_M1	10000	26.628817066342	2.45142031881262	p-ERK1/2
(T202/Y204)	0.747498899977515
VHIO244_M1	10000	7.32956746014145	3.50342663859265	p-ERK1/2
(T202/Y204)	0.112829298387478
VHIO244_M1	10000	21.4272422817017	-12.8227019682134	p-ERK1/2
(T202/Y204)	0.125544929474862
VHIO244_M1	10000	4.49130636098491	-12.9481705036724	p-ERK1/2
(T202/Y204)	0.112091620797505
VHIO244_M1	10000	12.9134407550222	-3.27608214732995	p-ERK1/2
(T202/Y204)	0.14886276612808
VHIO244_M1	10000	-16.5043542089166	-4.34450591979805	p-ERK1/2
(T202/Y204)	0.0928291957214006
VHIO244_M1	10000	-13.1603940524575	7.00124427517929	p-ERK1/2
(T202/Y204)	0.0868923468548491
VHIO244_M1	10000	8.23947283676955	2.03226262435432	p-ERK1/2
(T202/Y204)	0.123981464173793
VHIO244_M1	10000	22.2103566872895	0.872775251951266	p-ERK1/2
(T202/Y204)	0.413401024043726
VHIO244_M1	10000	-23.7585648042819	-11.9850004510254	p-ERK1/2
(T202/Y204)	0.140086411824805
VHIO244_M1	10000	-2.76355712951725	-0.689515542331371	p-ERK1/2
(T202/Y204)	0.71372468031894
VHIO244_M1	10000	-14.83613020675	17.8432333675958	p-ERK1/2
(T202/Y204)	0.134925308322164
VHIO244_M1	10000	23.0992496756566	-19.3629754598272	p-ERK1/2
(T202/Y204)	0.706363053844189
VHIO244_M1	10000	-7.79271276501105	-18.0933316082527	p-ERK1/2
(T202/Y204)	0.110982547846839
VHIO244_M1	10000	0.530530317357102	19.9515474450307	p-ERK1/2
(T202/Y204)	0.762714587030834
VHIO244_M1	10000	21.6889884964623	3.24559762932681	p-ERK1/2
(T202/Y204)	0.109023987758059
VHIO244_M1	10000	-4.14801378724094	-0.405751335143874	p-ERK1/2
(T202/Y204)	0.105086653445116
VHIO244_M1	10000	25.3090248116353	4.14132764729826	p-ERK1/2
(T202/Y204)	0.77544863038361
VHIO244_M1	10000	26.7079386158711	-11.0086269706044	p-ERK1/2
(T202/Y204)	0.147172610449473
VHIO244_M1	10000	-2.45193229922339	-16.8626619054397	p-ERK1/2
(T202/Y204)	0.208419924987107
VHIO244_M1	10000	-4.92169807834144	-29.167735699876	p-ERK1/2
(T202/Y204)	0.104393352509193
VHIO244_M1	10000	21.4663015091883	-0.297606826763448	p-ERK1/2
(T202/Y204)	0.108525406904908
VHIO244_M1	10000	-7.16515923438671	7.35614681996274	p-ERK1/2
(T202/Y204)	0.109286622132898
VHIO244_M1	10000	-10.5159005694008	-21.8490908063707	p-ERK1/2
(T202/Y204)	0.661419186582592
VHIO244_M1	10000	24.5592847217048	-11.5810260699546	p-ERK1/2
(T202/Y204)	0.12157927110056
VHIO244_M1	10000	-14.7405033945809	18.5991837331019	p-ERK1/2
(T202/Y204)	0.0796791810963288
VHIO244_M1	10000	-23.2556379575475	-14.8459283684532	p-ERK1/2
(T202/Y204)	0.103484930393809
VHIO244_M1	10000	-3.5880304444618	1.93219938283046	p-ERK1/2
(T202/Y204)	0.12069483929323
VHIO244_M1	10000	12.1678401082048	-19.4010774943912	p-ERK1/2
(T202/Y204)	0.552103606216222
VHIO244_M1	10000	-24.9294445062929	10.4727811109278	p-ERK1/2
(T202/Y204)	0.102472611068918
VHIO244_M1	10000	-1.9091371265375	19.0976690039426	p-ERK1/2
(T202/Y204)	0.0865743522192688
VHIO244_M1	10000	12.4785996404658	8.46855593666101	p-ERK1/2
(T202/Y204)	0.309863669579479
VHIO244_M1	10000	4.85703322305114	6.30925639553538	p-ERK1/2
(T202/Y204)	0.0844818604022974
VHIO244_M1	10000	-20.3521821743142	-6.98521965864979	p-ERK1/2
(T202/Y204)	0.11154167766975
VHIO244_M1	10000	-13.2783831362782	-5.8375260237881	p-ERK1/2
(T202/Y204)	0.120807036917137
VHIO244_M1	10000	26.5985580099829	0.508091774761875	p-ERK1/2
(T202/Y204)	0.578938562263236
VHIO244_M1	10000	8.48600786447968	9.71351699000159	p-ERK1/2
(T202/Y204)	0.0988895095917083
VHIO244_M1	10000	-4.56777852728402	-21.4056974532192	p-ERK1/2
(T202/Y204)	0.110709701186698
VHIO244_M1	10000	-0.57819539402119	-12.2838156525182	p-ERK1/2
(T202/Y204)	0.501761415567008
VHIO244_M1	10000	28.8346015215783	-8.85108001021301	p-ERK1/2
(T202/Y204)	0.137245842621629
VHIO244_M1	10000	-27.5383002786698	-10.4878753977584	p-ERK1/2
(T202/Y204)	0.105326267362592
VHIO244_M1	10000	-21.247469905408	-3.70227052482269	p-ERK1/2
(T202/Y204)	0.30064787143186
VHIO244_M1	10000	-6.11299714698437	-29.3954280884219	p-ERK1/2
(T202/Y204)	0.13171875569295
VHIO244_M1	10000	8.03020177521748	0.389066101633726	p-ERK1/2
(T202/Y204)	0.088946669827276
VHIO244_M1	10000	2.11911609928722	13.4179918722559	p-ERK1/2
(T202/Y204)	0.102907126768222
VHIO244_M1	10000	19.1809654282221	7.56403974102165	p-ERK1/2
(T202/Y204)	0.6557997302513
VHIO244_M1	10000	11.7437059135334	-9.81418558388412	p-ERK1/2
(T202/Y204)	0.124306453367265
VHIO244_M1	10000	21.3601515519973	4.1917729304257	p-ERK1/2
(T202/Y204)	0.0925082285796359
VHIO244_M1	10000	13.5025631817767	10.7429501593961	p-ERK1/2
(T202/Y204)	0.219531015841267
VHIO244_M1	10000	-13.3083062258086	-21.3795111540127	p-ERK1/2
(T202/Y204)	0.124752672346779
VHIO244_M1	10000	8.8957952253681	-6.09583516515966	p-ERK1/2
(T202/Y204)	0.249416813771916
VHIO244_M1	10000	13.3209887413248	3.86173473981472	p-ERK1/2
(T202/Y204)	0.448930226838196
VHIO244_M1	10000	20.5621820803844	1.25260328928071	p-ERK1/2
(T202/Y204)	0.134496076290999
VHIO244_M1	10000	-14.2389211949643	19.9317904198455	p-ERK1/2
(T202/Y204)	0.831185051992659
VHIO244_M1	10000	5.27788677988169	14.4358115648934	p-ERK1/2
(T202/Y204)	0.1029941248913
VHIO244_M1	10000	-3.9930611389972	-3.2963514564715	p-ERK1/2
(T202/Y204)	0.121835525910998
VHIO244_M1	10000	23.4779086677548	2.60680241193849	p-ERK1/2
(T202/Y204)	0.527130607151195
VHIO244_M1	10000	-0.559788320641542	20.5209362831683	p-ERK1/2
(T202/Y204)	0.105861516326904
VHIO244_M1	10000	9.38345340876374	9.59311961934189	p-ERK1/2
(T202/Y204)	0.10417803885177
VHIO244_M1	10000	28.4126745067006	5.4678448965335	p-ERK1/2
(T202/Y204)	0.193145514988904
VHIO244_M1	10000	-24.4611653898031	10.5250269461691	p-ERK1/2
(T202/Y204)	0.104614412956262
VHIO244_M1	10000	-24.515439350713	-14.8755045965605	p-ERK1/2
(T202/Y204)	0.0972915693712386
VHIO244_M1	10000	-3.69336604544892	-19.7906138127501	p-ERK1/2
(T202/Y204)	0.442843364924703
VHIO244_M1	10000	5.04762386068515	-8.03249104246528	p-ERK1/2
(T202/Y204)	0.442134268069194
VHIO244_M1	10000	-29.0104774129956	-9.48786559252959	p-ERK1/2
(T202/Y204)	0.137748316963625
VHIO244_M1	10000	-30.4588536712894	-7.20355988071068	p-ERK1/2
(T202/Y204)	0.128988528219325
VHIO244_M1	10000	-4.46126590739023	-18.4041169285334	p-ERK1/2
(T202/Y204)	0.104605498460682
VHIO244_M1	10000	-5.78898858817865	-20.7394311238443	p-ERK1/2
(T202/Y204)	0.112474798169491
VHIO244_M1	10000	4.55028245389665	-17.1635484897947	p-ERK1/2
(T202/Y204)	0.159921529636452
VHIO244_M1	10000	6.5846526526685	-11.2889101843501	p-ERK1/2
(T202/Y204)	0.133325399629341
VHIO244_M1	10000	-5.55713718513402	-3.97393934910969	p-ERK1/2
(T202/Y204)	0.145633720721555
VHIO244_M1	10000	-14.005062755069	-13.733237419277	p-ERK1/2
(T202/Y204)	0.123507813960094
VHIO244_M1	10000	16.3040887185423	-1.68049130069067	p-ERK1/2
(T202/Y204)	0.0816469811255052
VHIO244_M1	10000	16.3895552041688	-17.1486314100962	p-ERK1/2
(T202/Y204)	0.676390222577416
VHIO244_M1	10000	0.946696613314608	18.1620000441983	p-ERK1/2
(T202/Y204)	0.343637225379292
VHIO244_M1	10000	1.41356674992668	-18.4210140001895	p-ERK1/2
(T202/Y204)	0.136013786646745
VHIO244_M1	10000	-5.0701497907435	-10.2656198881671	p-ERK1/2
(T202/Y204)	0.381494370853623
VHIO244_M1	10000	4.63773311859587	23.1956386340437	p-ERK1/2
(T202/Y204)	0.0913092194756916
VHIO244_M1	10000	-19.7809968154685	21.9472211954629	p-ERK1/2
(T202/Y204)	0.0848968388004664
VHIO244_M1	10000	-1.59960818567254	-20.2648683931563	p-ERK1/2
(T202/Y204)	0.453029086499099
VHIO244_M1	10000	23.9841701719817	-18.3910521933304	p-ERK1/2
(T202/Y204)	0.461487407828094
VHIO244_M1	10000	0.386637714156375	-8.34234753507948	p-ERK1/2
(T202/Y204)	0.082146269683981
VHIO244_M1	10000	-10.8733370481176	-11.7788760999121	p-ERK1/2
(T202/Y204)	0.146084352613281
VHIO244_M1	10000	-4.64909423231152	1.00981395545523	p-ERK1/2
(T202/Y204)	0.117823979867454
VHIO244_M1	10000	-22.9897752230876	-7.0688589752318	p-ERK1/2
(T202/Y204)	0.53877013482274
VHIO244_M1	10000	15.5260971993939	-4.66933730059318	p-ERK1/2
(T202/Y204)	0.141657328045179
VHIO244_M1	10000	10.1655334004257	-25.6786856373356	p-ERK1/2
(T202/Y204)	0.132979507834386
VHIO244_M1	10000	-12.6650044963034	-17.6309587641382	p-ERK1/2
(T202/Y204)	0.0774704215426355
VHIO244_M1	10000	1.50710481736279	-19.1142194590229	p-ERK1/2
(T202/Y204)	0.0997663927619734
VHIO244_M1	10000	-9.78340927194224	-14.2281254954956	p-ERK1/2
(T202/Y204)	0.109245851224384
VHIO244_M1	10000	-0.662722448472638	7.68757261687701	p-ERK1/2
(T202/Y204)	0.135872373682615
VHIO244_M1	10000	-3.25825903617612	0.106779588919139	p-ERK1/2
(T202/Y204)	0.13875942045669
VHIO244_M1	10000	-4.84303967069503	16.419781044196	p-ERK1/2
(T202/Y204)	0.0883386281962979
VHIO244_M1	10000	-17.7490663470759	-14.8505715117469	p-ERK1/2
(T202/Y204)	0.124814934231864
VHIO244_M1	10000	-0.477042182860416	-8.34311839938634	p-ERK1/2
(T202/Y204)	0.518647499043263
VHIO244_M1	10000	-3.91520290193062	-19.5844870425897	p-ERK1/2
(T202/Y204)	0.182984133160513
VHIO244_M1	10000	4.60390919656305	-30.9195466657266	p-ERK1/2
(T202/Y204)	0.280895333671466
VHIO244_M1	10000	5.48556212810759	17.1496528855176	p-ERK1/2
(T202/Y204)	0.0790442742732494
VHIO244_M1	10000	-10.3821392045974	5.43744603232573	p-ERK1/2
(T202/Y204)	0.112499607119514
VHIO244_M1	10000	-7.71084739123973	-27.3388480270425	p-ERK1/2
(T202/Y204)	0.117866549334333
VHIO244_M1	10000	3.26517311624608	22.5495832562493	p-ERK1/2
(T202/Y204)	0.088263882951142
VHIO244_M1	10000	2.69944510442635	-4.90792981411057	p-ERK1/2
(T202/Y204)	0.109668811914566
VHIO244_M1	10000	-10.3097626118813	-11.7929830889192	p-ERK1/2
(T202/Y204)	0.0720527290348131
VHIO244_M1	10000	0.927144768523137	22.7496241181819	p-ERK1/2
(T202/Y204)	0.103799321120386
VHIO244_M1	10000	-6.08083579277082	19.7491276871627	p-ERK1/2
(T202/Y204)	0.103343061066288
VHIO244_M1	10000	-25.6620763236551	-2.59082660169103	p-ERK1/2
(T202/Y204)	0.0783618487884663
VHIO244_M1	10000	-11.3263116691973	-26.232962567153	p-ERK1/2
(T202/Y204)	0.106230620080187
VHIO244_M1	10000	14.0979370030067	3.45863328192707	p-ERK1/2
(T202/Y204)	0.598864492219388
VHIO244_M1	10000	30.6546919263567	-2.57964711316637	p-ERK1/2
(T202/Y204)	0.115118769551049
VHIO244_M1	10000	0.148107736752714	4.93965592132843	p-ERK1/2
(T202/Y204)	0.100936334850234
VHIO244_M1	10000	-20.3262047180569	16.3556974163725	p-ERK1/2
(T202/Y204)	0.111403291621138
VHIO244_M1	10000	23.403266541043	-4.8162672896782	p-ERK1/2
(T202/Y204)	0.747140835686685
VHIO244_M1	10000	12.5798282353388	1.96586570806894	p-ERK1/2
(T202/Y204)	0.128136770177655
VHIO244_M1	10000	-6.83864301573816	0.962847172886217	p-ERK1/2
(T202/Y204)	0.104416947843787
VHIO244_M1	10000	-27.4400601589816	-10.3488857298573	p-ERK1/2
(T202/Y204)	0.0838712129484065
VHIO244_M1	10000	4.98506399822943	-16.1250784668385	p-ERK1/2
(T202/Y204)	0.115326935504567
VHIO244_M1	10000	19.8511590242431	3.03704693938465	p-ERK1/2
(T202/Y204)	0.146137151567568
VHIO244_M1	10000	11.7810746087218	2.22747879378103	p-ERK1/2
(T202/Y204)	0.147206296420904
VHIO244_M1	10000	26.8788192265394	3.90663071833373	p-ERK1/2
(T202/Y204)	0.471462943625958
VHIO244_M1	10000	-8.85537669331535	14.404304837687	p-ERK1/2
(T202/Y204)	0.293821983452445
VHIO244_M1	10000	-20.5799825010771	-18.4507729162844	p-ERK1/2
(T202/Y204)	0.137456030816143
VHIO244_M1	10000	-7.9009739037119	-15.9491244238074	p-ERK1/2
(T202/Y204)	0.124213441832784
VHIO244_M1	10000	12.959209465529	5.04103713447558	p-ERK1/2
(T202/Y204)	0.0674638051021838
VHIO244_M1	10000	-5.8202277141027	-4.05323698621268	p-ERK1/2
(T202/Y204)	0.107134779656889
VHIO244_M1	10000	-10.1335611135055	-22.8749918742369	p-ERK1/2
(T202/Y204)	0.110457080762007
VHIO244_M1	10000	12.1858195784926	5.75191625501034	p-ERK1/2
(T202/Y204)	0.122595654556166
VHIO244_M1	10000	0.623197409555774	-17.0249613726481	p-ERK1/2
(T202/Y204)	0.11165697083535
VHIO244_M1	10000	8.24798717090498	18.1402654134018	p-ERK1/2
(T202/Y204)	0.0619482337748007
VHIO244_M1	10000	23.632124441906	-4.89625377809587	p-ERK1/2
(T202/Y204)	0.782591016649645
VHIO244_M1	10000	30.2230106158972	1.90849737889372	p-ERK1/2
(T202/Y204)	0.109116637747713
VHIO244_M1	10000	3.67492601421092	-2.10769615049963	p-ERK1/2
(T202/Y204)	0.081631973407698
VHIO244_M1	10000	-15.5409862773449	-5.22082698978442	p-ERK1/2
(T202/Y204)	0.0932482960853696
VHIO244_M1	10000	-13.7683292965846	-14.4317213616056	p-ERK1/2
(T202/Y204)	0.153058588903664
VHIO244_M1	10000	-5.23089239600829	19.6254537005822	p-ERK1/2
(T202/Y204)	0.105125165759753
VHIO244_M1	10000	-11.9941196424969	-15.9010514457206	p-ERK1/2
(T202/Y204)	0.0903178661846083
VHIO244_M1	10000	-9.1598313404538	-26.9578054110295	p-ERK1/2
(T202/Y204)	0.16731118356815
VHIO244_M1	10000	-0.79525900490046	15.9202658546338	p-ERK1/2
(T202/Y204)	0.057032821452614
VHIO244_M1	10000	-28.5503020170172	-11.2116440176781	p-ERK1/2
(T202/Y204)	0.67752586297015
VHIO244_M1	10000	6.7582561462468	-30.4405681392912	p-ERK1/2
(T202/Y204)	0.139271062374068
VHIO244_M1	10000	4.0655067970807	-28.6890434163828	p-ERK1/2
(T202/Y204)	0.109538882179744
VHIO244_M1	10000	-1.5084896779626	20.6036999872043	p-ERK1/2
(T202/Y204)	0.145534142458659
VHIO244_M1	10000	5.77293011494244	17.2557071734291	p-ERK1/2
(T202/Y204)	0.295357104817582
VHIO244_M1	10000	-5.39034351222623	-30.324722535115	p-ERK1/2
(T202/Y204)	0.121729091534921
VHIO244_M1	10000	10.3780665218972	-5.85192237496038	p-ERK1/2
(T202/Y204)	0.109969812869804
VHIO244_M1	10000	7.06434256349196	-29.3301802347054	p-ERK1/2
(T202/Y204)	0.156564345200752
VHIO244_M1	10000	-9.45844485364947	-25.8558909077163	p-ERK1/2
(T202/Y204)	0.0910009025652326
VHIO244_M1	10000	23.8874167709252	-0.877404196436429	p-ERK1/2
(T202/Y204)	0.649201515396242
VHIO244_M1	10000	37.4158677184535	-12.5808341348685	p-ERK1/2
(T202/Y204)	0.0632773503771161
VHIO244_M1	10000	2.37480589643111	11.2275567630729	p-ERK1/2
(T202/Y204)	0.114392129800076
VHIO244_M1	10000	-22.2223108659942	-12.5568483324631	p-ERK1/2
(T202/Y204)	0.123072027442994
VHIO244_M1	10000	18.4120816431356	-2.8278426452547	p-ERK1/2
(T202/Y204)	0.102710480931879
VHIO244_M1	10000	29.2337890438937	-0.889793091396399	p-ERK1/2
(T202/Y204)	0.318186686190976
VHIO244_M1	10000	1.49112022937624	-16.3528024987486	p-ERK1/2
(T202/Y204)	0.0760065295605835
VHIO244_M1	10000	11.8320703648774	4.49977911439705	p-ERK1/2
(T202/Y204)	0.108889649750305
VHIO244_M1	10000	-0.29707303647082	10.0050509431415	p-ERK1/2
(T202/Y204)	0.0731556674617633
VHIO244_M1	10000	26.5568114982672	1.97073807124893	p-ERK1/2
(T202/Y204)	0.84706122502623
VHIO244_M1	10000	-20.8887952406484	11.8590452606889	p-ERK1/2
(T202/Y204)	0.123374853281791
VHIO244_M1	10000	4.00360112085933	-26.2138226906274	p-ERK1/2
(T202/Y204)	0.95915344228843
VHIO244_M1	10000	6.53174378631525	-5.34506137854684	p-ERK1/2
(T202/Y204)	0.0911992609487403
VHIO244_M1	10000	-21.2771344349562	15.5372263553248	p-ERK1/2
(T202/Y204)	0.114106818645297
VHIO244_M1	10000	-32.5686539626338	-3.98427552202583	p-ERK1/2
(T202/Y204)	0.129410768010407
VHIO244_M1	10000	-29.012100387142	-9.2509598082454	p-ERK1/2
(T202/Y204)	0.0867982653164205
VHIO244_M1	10000	-14.9944827080999	-9.17988703275446	p-ERK1/2
(T202/Y204)	0.38510204493327
VHIO244_M1	10000	-27.4970481547814	-13.7718984198426	p-ERK1/2
(T202/Y204)	0.0889996820624162
VHIO244_M1	10000	-11.3895287487948	-21.9206449297733	p-ERK1/2
(T202/Y204)	0.547725495610627
VHIO244_M1	10000	-12.7503447781762	2.12236467425794	p-ERK1/2
(T202/Y204)	0.45996705515944
VHIO244_M1	10000	-6.15336320237346	-22.6759512834191	p-ERK1/2
(T202/Y204)	0.745136759245291
VHIO244_M1	10000	-22.9804241864032	3.97131680333596	p-ERK1/2
(T202/Y204)	0.406017723516169
VHIO244_M1	10000	15.447741770372	6.41518143835329	p-ERK1/2
(T202/Y204)	0.0895842046266187
VHIO244_M1	10000	9.9663092186486	-6.68900860685227	p-ERK1/2
(T202/Y204)	0.400701605748265
VHIO244_M1	10000	-5.18479494845517	-4.84385172991949	p-ERK1/2
(T202/Y204)	0.128144059481182
VHIO244_M1	10000	-24.1081080242416	-15.1517860874624	p-ERK1/2
(T202/Y204)	0.141429387016566
VHIO244_M1	10000	1.38127039222444	18.2401451926771	p-ERK1/2
(T202/Y204)	0.600415696915458
VHIO244_M1	10000	2.07257620799075	-27.8873920007186	p-ERK1/2
(T202/Y204)	0.134121300201236
VHIO244_M1	10000	2.60138797157689	-5.25335952176015	p-ERK1/2
(T202/Y204)	0.0962713138757431
VHIO244_M1	10000	9.86522292295062	10.8739769242026	p-ERK1/2
(T202/Y204)	0.125373867690989
VHIO244_M1	10000	-9.24169356002363	-15.9833250755161	p-ERK1/2
(T202/Y204)	0.123651154003098
VHIO244_M1	10000	-31.8289668508576	-3.10091870654023	p-ERK1/2
(T202/Y204)	0.108677002867397
VHIO244_M1	10000	-1.51012542799517	18.6937533604206	p-ERK1/2
(T202/Y204)	0.0767694412565157
VHIO244_M1	10000	1.09698667407841	-15.5725759123923	p-ERK1/2
(T202/Y204)	0.0633797882013193
VHIO244_M1	10000	16.4616569605739	4.38367295020286	p-ERK1/2
(T202/Y204)	0.699042047183742
VHIO244_M1	10000	-7.14461752491675	-17.643802056796	p-ERK1/2
(T202/Y204)	0.111683594103464
VHIO244_M1	10000	10.6059718516337	2.15265683853556	p-ERK1/2
(T202/Y204)	0.0935563014335609
VHIO244_M1	10000	3.27723643144638	-15.0802249273324	p-ERK1/2
(T202/Y204)	0.32139831703156
VHIO244_M1	10000	23.5098908471636	-1.09688851149245	p-ERK1/2
(T202/Y204)	0.638653628683822
VHIO244_M1	10000	-2.25528625816052	22.1426342973089	p-ERK1/2
(T202/Y204)	0.138316603097436
VHIO244_M1	10000	12.8213290533444	9.31649242233969	p-ERK1/2
(T202/Y204)	0.0896055903404536
VHIO244_M1	10000	5.25963143192045	-25.670229854666	p-ERK1/2
(T202/Y204)	0.13510033109454
VHIO244_M1	10000	25.643562457844	-20.1687738222004	p-ERK1/2
(T202/Y204)	0.183724318789689
VHIO244_M1	10000	-16.2481856374709	0.037952815457164	p-ERK1/2
(T202/Y204)	0.121727455046845
VHIO244_M1	10000	12.0441937078019	4.97320250329518	p-ERK1/2
(T202/Y204)	0.0838796623898957
VHIO244_M1	10000	-21.5806967082783	-2.27808550702997	p-ERK1/2
(T202/Y204)	0.0802427047534145
VHIO244_M1	10000	-30.3560447817963	-4.16965503087647	p-ERK1/2
(T202/Y204)	0.10240906718725
VHIO244_M1	10000	16.9770661430073	-11.2582891615781	p-ERK1/2
(T202/Y204)	0.157423420985243
VHIO244_M1	10000	23.9915998313639	-11.4430169036259	p-ERK1/2
(T202/Y204)	0.120356684101843
VHIO244_M1	10000	-1.38563641354431	-21.839520922246	p-ERK1/2
(T202/Y204)	0.500523337093551
VHIO244_M1	10000	18.0228589228805	1.03994946240949	p-ERK1/2
(T202/Y204)	0.127684718590737
VHIO244_M1	10000	-8.80756031566668	-21.8999032740417	p-ERK1/2
(T202/Y204)	0.116281772565876
VHIO244_M1	10000	21.5683273957843	-15.0556184524135	p-ERK1/2
(T202/Y204)	0.138136230873166
VHIO244_M1	10000	-12.1114560093457	-27.0022609521493	p-ERK1/2
(T202/Y204)	0.120250483946765
VHIO244_M1	10000	1.17297958668062	-6.76800127944389	p-ERK1/2
(T202/Y204)	0.25688007907677
VHIO244_M1	10000	-3.63026288751583	-20.5279504999098	p-ERK1/2
(T202/Y204)	0.158506386459513
VHIO244_M1	10000	-4.3676136928677	-1.71583537293776	p-ERK1/2
(T202/Y204)	0.117569111844069
VHIO244_M1	10000	23.3418832497982	-15.1591119856097	p-ERK1/2
(T202/Y204)	0.0847606518929956
VHIO244_M1	10000	27.4112764795275	-1.85388913780353	p-ERK1/2
(T202/Y204)	0.806309459699663
VHIO244_M1	10000	21.1692861676323	-14.858410405505	p-ERK1/2
(T202/Y204)	0.13567655464093
VHIO244_M1	10000	-23.0820199961743	-5.18975766903429	p-ERK1/2
(T202/Y204)	0.24068323112849
VHIO244_M1	10000	13.6120814505848	10.141973767038	p-ERK1/2
(T202/Y204)	0.135665031955017
VHIO244_M1	10000	22.7957816912581	-15.5640561804932	p-ERK1/2
(T202/Y204)	0.144259322667481
VHIO244_M1	10000	-26.1565287161367	-2.7704244825259	p-ERK1/2
(T202/Y204)	0.106785003052137
VHIO244_M1	10000	5.01153153355541	-9.15682398330387	p-ERK1/2
(T202/Y204)	0.557151006526827
VHIO244_M1	10000	-2.77046783656301	-22.0804043581972	p-ERK1/2
(T202/Y204)	0.110972176776636
VHIO244_M1	10000	-6.38725659295231	7.77771297176558	p-ERK1/2
(T202/Y204)	0.105118413715294
VHIO244_M1	10000	-7.10072898285659	-17.2691920322847	p-ERK1/2
(T202/Y204)	0.115104381211067
VHIO244_M1	10000	-20.0511283626771	-11.6299426780055	p-ERK1/2
(T202/Y204)	0.272849013872204
VHIO244_M1	10000	-5.83106450545542	7.89869975803005	p-ERK1/2
(T202/Y204)	0.0837260410932398
VHIO244_M1	10000	-10.4359948557605	-11.6935922021536	p-ERK1/2
(T202/Y204)	0.0855337726550012
VHIO244_M1	10000	1.10963373165696	-8.32969920166428	p-ERK1/2
(T202/Y204)	0.0917163351705535
VHIO244_M1	10000	-6.28176944933293	-26.8524643733276	p-ERK1/2
(T202/Y204)	0.113663058502658
VHIO244_M1	10000	-12.6033659339996	1.93342711744856	p-ERK1/2
(T202/Y204)	0.134126436288446
VHIO244_M1	10000	18.4638279761551	-8.88917746642107	p-ERK1/2
(T202/Y204)	0.113754463879203
VHIO244_M1	10000	17.6826033663566	12.0510521937126	p-ERK1/2
(T202/Y204)	0.123036015061902
VHIO244_M1	10000	-23.3772133557684	-5.3646103855063	p-ERK1/2
(T202/Y204)	0.108631068161973
VHIO244_M1	10000	-5.9193019253712	-26.9967659425865	p-ERK1/2
(T202/Y204)	0.0995104667901259
VHIO244_M1	10000	11.2528238816756	-14.3820887642494	p-ERK1/2
(T202/Y204)	0.151255187330982
VHIO244_M1	10000	-27.8090320520188	-13.9529169082535	p-ERK1/2
(T202/Y204)	0.100912811423008
VHIO244_M1	0	-8.19869537603853	30.0082672540459	p-S6
(S235/S236)	0.744303051459076
VHIO244_M1	0	22.8831041420095	-0.963181427291291	p-S6
(S235/S236)	0.0652007951817447
VHIO244_M1	0	-16.2804391763005	26.5072475766538	p-S6
(S235/S236)	0.616200499554999
VHIO244_M1	0	17.7501913179409	0.0858649018664618	p-S6
(S235/S236)	0.0774426369974919
VHIO244_M1	0	-4.30729903010496	29.0347872908651	p-S6
(S235/S236)	0.604380512664675
VHIO244_M1	0	19.8697218709207	3.11241745993546	p-S6
(S235/S236)	0.511938733410754
VHIO244_M1	0	11.117173704311	10.6363995173746	p-S6
(S235/S236)	0.0470765905501387
VHIO244_M1	0	-23.5877896553733	11.9375738510504	p-S6
(S235/S236)	0.730581838100993
VHIO244_M1	0	30.2473492978778	2.22662670991328	p-S6
(S235/S236)	0.0651707940865201
VHIO244_M1	0	-9.70340869029502	26.8255946039251	p-S6
(S235/S236)	0.839011545114512
VHIO244_M1	0	-10.1412427023649	-14.5043421933448	p-S6
(S235/S236)	0.390470462844016
VHIO244_M1	0	-11.8267716651469	18.9089397514326	p-S6
(S235/S236)	0.429781745617872
VHIO244_M1	0	-8.61265794014071	21.3445976878397	p-S6
(S235/S236)	0.417462952291324
VHIO244_M1	0	-16.7706574380111	13.1231986760175	p-S6
(S235/S236)	0.502378822845685
VHIO244_M1	0	-6.14125231811883	29.3320981328758	p-S6
(S235/S236)	0.929700347025918
VHIO244_M1	0	37.5095395276295	-10.7196330753862	p-S6
(S235/S236)	0.0651944533801007
VHIO244_M1	0	15.0998122000328	18.1454148700719	p-S6
(S235/S236)	0.0553754195114891
VHIO244_M1	0	-8.84842869997407	22.3286619703076	p-S6
(S235/S236)	0.376588006672675
VHIO244_M1	0	-11.6725148161954	26.9499868660328	p-S6
(S235/S236)	1
VHIO244_M1	0	-18.959957018855	26.1807674992208	p-S6
(S235/S236)	0.925433928170924
VHIO244_M1	0	-10.8953348159818	16.6137368187236	p-S6
(S235/S236)	0.0799694223224968
VHIO244_M1	0	34.466577550958	-13.6857372352523	p-S6
(S235/S236)	0.404200967801762
VHIO244_M1	0	-13.6800669826608	25.6872902886258	p-S6
(S235/S236)	0.94215746000097
VHIO244_M1	0	-18.0519908503852	26.6130934985662	p-S6
(S235/S236)	0.831867262417872
VHIO244_M1	0	-10.9667711662374	31.7578737766819	p-S6
(S235/S236)	1
VHIO244_M1	0	-15.9870942329771	28.9936453696715	p-S6
(S235/S236)	1
VHIO244_M1	0	-11.2754427565029	34.7721507510632	p-S6
(S235/S236)	0.671709336485716
VHIO244_M1	0	-14.0089391895402	10.6206275280991	p-S6
(S235/S236)	0.108072857401953
VHIO244_M1	0	-24.0119949925252	-16.4597215390414	p-S6
(S235/S236)	0.318036086395156
VHIO244_M1	0	-14.3159071537011	25.8459374155518	p-S6
(S235/S236)	0.935105874191082
VHIO244_M1	0	-17.3610315842356	20.675130858737	p-S6
(S235/S236)	0.643047878538257
VHIO244_M1	0	10.1498673657535	11.4045265751787	p-S6
(S235/S236)	0.100269829214353
VHIO244_M1	0	-30.7340886799824	-1.7488284489902	p-S6
(S235/S236)	0.810508593402832
VHIO244_M1	0	24.7408389135637	-18.9304671601034	p-S6
(S235/S236)	0.0710281958479104
VHIO244_M1	0	-6.79775035075862	0.864839977363956	p-S6
(S235/S236)	0.0628313453836218
VHIO244_M1	0	-5.28539129844739	7.23413602882717	p-S6
(S235/S236)	0.438903249271975
VHIO244_M1	0	20.6600716131605	12.4916356415714	p-S6
(S235/S236)	0.0669862133487932
VHIO244_M1	0	-21.8976257711861	7.32297366252698	p-S6
(S235/S236)	0.197781465127921
VHIO244_M1	0	1.03995940605314	24.3181614263833	p-S6
(S235/S236)	0.594793918989409
VHIO244_M1	0	7.36771076358587	7.64644460289786	p-S6
(S235/S236)	0.0812572081794626
VHIO244_M1	0	-9.09839956129566	14.3745051296772	p-S6
(S235/S236)	0.0480236949446122
VHIO244_M1	0	12.2723593103301	12.9614517288367	p-S6
(S235/S236)	0.0492698949149741
VHIO244_M1	0	-12.959199597103	10.8310243949156	p-S6
(S235/S236)	0.0798208999699473
VHIO244_M1	0	-2.83615832333269	0.389059540804614	p-S6
(S235/S236)	0.183208009546028
VHIO244_M1	0	-21.6190936907704	5.31906620860504	p-S6
(S235/S236)	0.265554654852547
VHIO244_M1	0	-14.6671161668959	28.9676772122078	p-S6
(S235/S236)	0.62535756118939
VHIO244_M1	0	-13.197426174849	27.971428967198	p-S6
(S235/S236)	0.814910463955274
VHIO244_M1	0	-15.0154937644422	9.51940322079371	p-S6
(S235/S236)	0.246069751626309
VHIO244_M1	0	-11.3265389871559	26.3503400522262	p-S6
(S235/S236)	1
VHIO244_M1	0	36.0851590830489	-10.1242517754641	p-S6
(S235/S236)	0.0647009941666546
VHIO244_M1	0	-8.49269096057051	22.6839406750991	p-S6
(S235/S236)	0.554608254390551
VHIO244_M1	0	25.4084116502091	5.2443213372425	p-S6
(S235/S236)	0.34180799895209
VHIO244_M1	0	21.7814342781083	-20.7679526883841	p-S6
(S235/S236)	0.0760212829948425
VHIO244_M1	0	0.897564585515001	25.1349003756155	p-S6
(S235/S236)	0.776692862587896
VHIO244_M1	0	-7.64254038535337	32.0092354182943	p-S6
(S235/S236)	0.737643019135936
VHIO244_M1	0	-12.8486459557593	29.8321043966835	p-S6
(S235/S236)	0.928516109331912
VHIO244_M1	0	-16.60447186834	10.9969530474975	p-S6
(S235/S236)	0.304229016022785
VHIO244_M1	0	-14.5511433027983	26.8657009463052	p-S6
(S235/S236)	1
VHIO244_M1	0	-5.97986986033545	32.1848579996198	p-S6
(S235/S236)	0.458622768873556
VHIO244_M1	0	-7.04539190735572	11.9800319477587	p-S6
(S235/S236)	0.382547501047826
VHIO244_M1	0	18.8454307999552	0.831655507536193	p-S6
(S235/S236)	0.0889690991787077
VHIO244_M1	0	-4.56425292535076	20.6745709009498	p-S6
(S235/S236)	0.31594777558956
VHIO244_M1	0	-19.1032134489269	23.077389163384	p-S6
(S235/S236)	0.708845097804342
VHIO244_M1	0	-8.17529605853387	24.4592611996821	p-S6
(S235/S236)	0.656926409403431
VHIO244_M1	0	-4.66088225831629	-28.8934687795635	p-S6
(S235/S236)	0.0633424950833757
VHIO244_M1	0	11.9194581615423	-20.113522890458	p-S6
(S235/S236)	0.0676470360373581
VHIO244_M1	0	26.5620884587299	-8.88786633944398	p-S6
(S235/S236)	0.0855544905337292
VHIO244_M1	0	-8.52152657581368	28.5718863266543	p-S6
(S235/S236)	1
VHIO244_M1	0	16.5601368374431	-4.96348495855895	p-S6
(S235/S236)	0.100628626340177
VHIO244_M1	0	15.6869586267838	-12.7964731013275	p-S6
(S235/S236)	0.0679817341762071
VHIO244_M1	0	-15.6132587474898	32.5825646851025	p-S6
(S235/S236)	1
VHIO244_M1	0	-12.5259380684043	31.0993088656598	p-S6
(S235/S236)	0.997476247585613
VHIO244_M1	0	-0.309592577169709	23.3191648063392	p-S6
(S235/S236)	0.506019033994999
VHIO244_M1	0	-9.15757375550593	23.1433403592119	p-S6
(S235/S236)	0.565217711151064
VHIO244_M1	0	15.2743013524776	-14.1260816878755	p-S6
(S235/S236)	0.0586284693053768
VHIO244_M1	0	-10.6980471766453	16.7166079470502	p-S6
(S235/S236)	0.071301397319316
VHIO244_M1	0	9.99723485827459	15.2898991925684	p-S6
(S235/S236)	0.445299381770873
VHIO244_M1	0	-7.30120612011028	7.21248132778231	p-S6
(S235/S236)	0.398136775099986
VHIO244_M1	0	-15.8441196042522	29.5655195533706	p-S6
(S235/S236)	0.98803600696594
VHIO244_M1	0	-17.9416016083571	27.0965393924288	p-S6
(S235/S236)	0.959281882422676
VHIO244_M1	0	7.95372019920141	10.2854249234474	p-S6
(S235/S236)	0.0879386435091268
VHIO244_M1	0	35.1311863371085	-10.0190513016019	p-S6
(S235/S236)	0.295687582853174
VHIO244_M1	0	-12.4511596624549	31.9769948054398	p-S6
(S235/S236)	1
VHIO244_M1	0	31.401767037773	0.737752821754121	p-S6
(S235/S236)	0.057108383047474
VHIO244_M1	0	-10.3293211573845	25.0690595313623	p-S6
(S235/S236)	0.678737378976203
VHIO244_M1	0	-20.5911567718379	-0.956316878875605	p-S6
(S235/S236)	0.343994063802601
VHIO244_M1	0	-12.9627779993375	34.09974678131	p-S6
(S235/S236)	0.891418312804093
VHIO244_M1	0	19.1672299839887	9.51907125996866	p-S6
(S235/S236)	0.2027562692397
VHIO244_M1	0	8.33892644544802	4.71760759802639	p-S6
(S235/S236)	0.0616171931793702
VHIO244_M1	0	-16.1730168466683	26.6399845653835	p-S6
(S235/S236)	0.851943737674909
VHIO244_M1	0	15.3305921454541	-7.15550284218351	p-S6
(S235/S236)	0.735714305043422
VHIO244_M1	0	-16.322677231223	26.4774906281679	p-S6
(S235/S236)	0.813985898271145
VHIO244_M1	0	1.74098010412979	28.7559054271251	p-S6
(S235/S236)	0.376957798722714
VHIO244_M1	0	-10.9209540387622	13.4622736008599	p-S6
(S235/S236)	0.0678691028575359
VHIO244_M1	0	-15.5123432814283	12.2610469614163	p-S6
(S235/S236)	0.431954321323874
VHIO244_M1	0	-16.5261887493874	25.971669090783	p-S6
(S235/S236)	0.844299250330988
VHIO244_M1	0	-13.7108734198809	21.4735941501713	p-S6
(S235/S236)	0.74040756582754
VHIO244_M1	0	30.1361951713041	0.00745689592873826	p-S6
(S235/S236)	0.0796831196299472
VHIO244_M1	0	-4.24169680029766	28.7483193585617	p-S6
(S235/S236)	0.587512193869962
VHIO244_M1	0	-13.344778040317	28.3891925199123	p-S6
(S235/S236)	0.814460823569385
VHIO244_M1	0	-16.6343353268577	27.1824759232337	p-S6
(S235/S236)	0.75746222580359
VHIO244_M1	0	-6.33691341635497	30.4958202938138	p-S6
(S235/S236)	0.733691872193885
VHIO244_M1	0	-11.1719669779762	18.1973171031789	p-S6
(S235/S236)	0.191363886961511
VHIO244_M1	0	26.645402479853	-13.386375300568	p-S6
(S235/S236)	0.618167498812387
VHIO244_M1	0	-9.22993422424655	-3.06506022290596	p-S6
(S235/S236)	0.0915690343375155
VHIO244_M1	0	8.83177400878103	-11.3861899849753	p-S6
(S235/S236)	0.0843736791445214
VHIO244_M1	0	5.9779193154279	5.65500987813128	p-S6
(S235/S236)	0.0610372178641415
VHIO244_M1	0	-22.2785566634072	10.4670364878111	p-S6
(S235/S236)	0.538709375673592
VHIO244_M1	0	9.46856578634016	8.00751593713907	p-S6
(S235/S236)	0.0702507926705096
VHIO244_M1	0	-21.4203452471002	4.4538754898716	p-S6
(S235/S236)	0.0876374249703643
VHIO244_M1	0	25.5499975322126	4.55195373823827	p-S6
(S235/S236)	0.458627304739785
VHIO244_M1	0	-9.77778656314638	31.0645767619981	p-S6
(S235/S236)	1
VHIO244_M1	0	-8.12200844352135	26.2691036251269	p-S6
(S235/S236)	0.874524121806097
VHIO244_M1	0	13.4583071452856	16.9318625035339	p-S6
(S235/S236)	0.254183238339394
VHIO244_M1	0	38.094520496635	-12.6781872194279	p-S6
(S235/S236)	0.417558789942728
VHIO244_M1	0	-17.4893928802679	26.3249739267282	p-S6
(S235/S236)	0.876481985061468
VHIO244_M1	0	-6.57855674870271	-30.1997863003234	p-S6
(S235/S236)	0.0782758800410667
VHIO244_M1	0	-4.35079889122394	6.03516311871379	p-S6
(S235/S236)	0.077479398299769
VHIO244_M1	0	-4.21267630449668	-0.700298213434724	p-S6
(S235/S236)	0.0719497563077783
VHIO244_M1	0	0.216382418253035	-24.2190393603342	p-S6
(S235/S236)	0.081097666219246
VHIO244_M1	0	-12.9508017410631	31.5302900708245	p-S6
(S235/S236)	0.851539619115312
VHIO244_M1	0	-2.92180536105251	9.85644004060623	p-S6
(S235/S236)	0.469409410859441
VHIO244_M1	0	21.944358115173	-15.6776882761692	p-S6
(S235/S236)	0.0631039622282819
VHIO244_M1	0	-9.43731667727403	29.1255493673705	p-S6
(S235/S236)	0.859924817475933
VHIO244_M1	0	-7.42994772170464	-0.967975287995855	p-S6
(S235/S236)	0.273588202509883
VHIO244_M1	0	-15.4256281993248	3.12068186421612	p-S6
(S235/S236)	0.242139509663808
VHIO244_M1	0	25.5558102581548	5.98716443190024	p-S6
(S235/S236)	0.365574194333182
VHIO244_M1	0	-14.983936722246	31.8703029337397	p-S6
(S235/S236)	0.790265285931847
VHIO244_M1	0	22.8999085828639	8.01328976946121	p-S6
(S235/S236)	0.0724049716436929
VHIO244_M1	0	17.8360809628325	-6.84195081060245	p-S6
(S235/S236)	0.0630360177537882
VHIO244_M1	0	-8.42750453372524	31.118529375367	p-S6
(S235/S236)	0.769711044077723
VHIO244_M1	0	-12.8492732581724	28.1082819620513	p-S6
(S235/S236)	0.896969547872236
VHIO244_M1	0	-13.7717196424714	29.592873925529	p-S6
(S235/S236)	0.730759720251827
VHIO244_M1	0	-22.6473539011869	10.9732397431419	p-S6
(S235/S236)	0.36677033769114
VHIO244_M1	0	5.15784425623952	-17.9662828946397	p-S6
(S235/S236)	0.0893486619938777
VHIO244_M1	0	8.31640424724606	8.67765815316467	p-S6
(S235/S236)	0.0781281668683918
VHIO244_M1	0	-14.3050695366794	27.379898702831	p-S6
(S235/S236)	1
VHIO244_M1	0	9.21008310500188	8.07914816904259	p-S6
(S235/S236)	0.0531844653308928
VHIO244_M1	0	20.2498171881938	-0.10029271964787	p-S6
(S235/S236)	0.0807237254837772
VHIO244_M1	0	-5.70223048587655	29.5190757409614	p-S6
(S235/S236)	0.838155500130488
VHIO244_M1	0	-10.325662020753	32.0007823990909	p-S6
(S235/S236)	1
VHIO244_M1	0	-1.61986222709271	4.409226498438	p-S6
(S235/S236)	0.116842665267233
VHIO244_M1	0	-8.94484488945834	26.6845881020294	p-S6
(S235/S236)	0.972205876321042
VHIO244_M1	0	-12.3348526494096	30.8388656221985	p-S6
(S235/S236)	0.807884483077263
VHIO244_M1	0	23.8475641540458	3.53401539454005	p-S6
(S235/S236)	0.431350957336706
VHIO244_M1	0	9.45985272865543	6.46206243404199	p-S6
(S235/S236)	0.0516639076536789
VHIO244_M1	0	-10.3174731843284	-3.14046466207604	p-S6
(S235/S236)	0.202577675391917
VHIO244_M1	0	-6.55293043011259	25.3762469260253	p-S6
(S235/S236)	0.734614252033228
VHIO244_M1	0	12.8471957990942	-7.88291399880029	p-S6
(S235/S236)	0.0641205992218745
VHIO244_M1	0	13.709977415434	18.5853138874418	p-S6
(S235/S236)	0.0545293738251241
VHIO244_M1	0	28.2469435146221	16.1477856995284	p-S6
(S235/S236)	0.59961666683707
VHIO244_M1	0	20.2334194207369	15.9198769237782	p-S6
(S235/S236)	0.093024374470556
VHIO244_M1	0	-8.03177125659416	30.0218628429884	p-S6
(S235/S236)	1
VHIO244_M1	0	-14.2280248193498	32.2912710131974	p-S6
(S235/S236)	0.982349200320606
VHIO244_M1	0	19.9391611141727	0.778715266252609	p-S6
(S235/S236)	0.126686284491633
VHIO244_M1	0	35.9823337824705	-12.4647089950762	p-S6
(S235/S236)	0.0638196942959244
VHIO244_M1	0	-24.1069193735139	-9.54058155515632	p-S6
(S235/S236)	0.568020479836132
VHIO244_M1	0	-11.2381451802176	34.4867518114012	p-S6
(S235/S236)	0.591101008732972
VHIO244_M1	0	-15.9127965410385	6.40039672516162	p-S6
(S235/S236)	0.0596983381738164
VHIO244_M1	0	-10.5815260794064	28.9178617949157	p-S6
(S235/S236)	1
VHIO244_M1	0	36.1081284453881	-13.4059537238046	p-S6
(S235/S236)	0.0551659872471881
VHIO244_M1	0	6.78667195746144	16.6102071647046	p-S6
(S235/S236)	0.461410599061219
VHIO244_M1	0	14.1359205406559	4.66505710393183	p-S6
(S235/S236)	0.0518378121827432
VHIO244_M1	0	-16.5862818756313	-12.6815936830784	p-S6
(S235/S236)	0.0614255490252626
VHIO244_M1	0	-11.8315671286753	30.9715590316186	p-S6
(S235/S236)	1
VHIO244_M1	0	16.2432262442781	-6.02600051433826	p-S6
(S235/S236)	0.0787648248422287
VHIO244_M1	0	-13.3208819661512	31.761093957634	p-S6
(S235/S236)	0.940032275891563
VHIO244_M1	0	-9.7059052630855	30.9772235747643	p-S6
(S235/S236)	0.855661748432986
VHIO244_M1	0	-8.04138768164698	29.5171220611996	p-S6
(S235/S236)	0.666210084054638
VHIO244_M1	0	15.7346072047913	14.8666706221723	p-S6
(S235/S236)	0.0546288697067889
VHIO244_M1	0	24.2376672343388	-0.315984419547418	p-S6
(S235/S236)	0.0695216767975804
VHIO244_M1	0	-3.96151662057355	29.0982610740839	p-S6
(S235/S236)	0.578884881689322
VHIO244_M1	0	-9.86482549729739	27.6161619589674	p-S6
(S235/S236)	0.810322461409795
VHIO244_M1	0	-14.1041719591831	29.2642179390387	p-S6
(S235/S236)	0.584943840355808
VHIO244_M1	0	-23.464281512967	11.1549862961997	p-S6
(S235/S236)	0.583100836357599
VHIO244_M1	0	21.984663741478	-18.7609918390816	p-S6
(S235/S236)	0.50531914387793
VHIO244_M1	0	-7.12017985733608	12.2307048798701	p-S6
(S235/S236)	0.497111263422681
VHIO244_M1	0	-14.3911957614248	31.5407061324702	p-S6
(S235/S236)	0.804118270295847
VHIO244_M1	0	-9.61983546629522	33.2494039479434	p-S6
(S235/S236)	0.597399231044545
VHIO244_M1	0	-6.97090943194578	32.4290929209368	p-S6
(S235/S236)	0.639297884074917
VHIO244_M1	0	14.8531849661785	16.4731631641165	p-S6
(S235/S236)	0.152391826770418
VHIO244_M1	0	-10.6521121619085	29.2694767561014	p-S6
(S235/S236)	0.961623140944603
VHIO244_M1	0	5.96995928228037	-27.8630669881282	p-S6
(S235/S236)	0.069956938860765
VHIO244_M1	0	-11.539307574482	34.3181910636149	p-S6
(S235/S236)	0.741593565426677
VHIO244_M1	0	31.01511252028	0.142959796941796	p-S6
(S235/S236)	0.0709743402592315
VHIO244_M1	0	1.65357687597072	30.0504117423511	p-S6
(S235/S236)	0.0797540287088995
VHIO244_M1	0	-14.9737990454244	31.3091799146808	p-S6
(S235/S236)	0.934345294646143
VHIO244_M1	0	-14.8484691650461	21.9908747693354	p-S6
(S235/S236)	0.722110367344417
VHIO244_M1	0	-22.2470855237871	15.5865902762734	p-S6
(S235/S236)	0.537756253782206
VHIO244_M1	0	-9.70100370757879	9.0354289242932	p-S6
(S235/S236)	0.430661696236419
VHIO244_M1	0	17.8983802927041	8.72152784211181	p-S6
(S235/S236)	0.0795546354373074
VHIO244_M1	0	-10.2064918496315	26.0649151555962	p-S6
(S235/S236)	0.855681553959028
VHIO244_M1	0	23.5689513588862	5.39408418471823	p-S6
(S235/S236)	0.457760941178835
VHIO244_M1	0	-16.0652311363487	8.82931779259704	p-S6
(S235/S236)	0.340139990495742
VHIO244_M1	0	-8.4903870627168	30.865683936811	p-S6
(S235/S236)	1
VHIO244_M1	0	-6.71607436375861	26.6732205283285	p-S6
(S235/S236)	0.751373319624181
VHIO244_M1	0	-15.9051679014911	28.6988663994892	p-S6
(S235/S236)	0.972983106132763
VHIO244_M1	0	-22.584348107974	5.58222428294635	p-S6
(S235/S236)	0.248067786222052
VHIO244_M1	0	-15.6972186052529	30.541025309667	p-S6
(S235/S236)	0.966838939361695
VHIO244_M1	0	17.2636675550856	-14.4416927286968	p-S6
(S235/S236)	0.0772735695334902
VHIO244_M1	0	-12.599596616437	26.9263819921573	p-S6
(S235/S236)	0.807819958354225
VHIO244_M1	0	-9.72356843234408	27.7950984784571	p-S6
(S235/S236)	0.956692155135213
VHIO244_M1	0	-15.5199417194251	29.1553110373961	p-S6
(S235/S236)	0.874264801673167
VHIO244_M1	0	-13.2435702063081	31.4444300634146	p-S6
(S235/S236)	0.610169977376879
VHIO244_M1	0	24.8197651843064	-9.03749737764809	p-S6
(S235/S236)	0.0811760116592223
VHIO244_M1	0	-20.5305592550363	3.56640529697775	p-S6
(S235/S236)	0.0851472991653874
VHIO244_M1	0	7.93622035965151	20.7553145446661	p-S6
(S235/S236)	0.511688756171094
VHIO244_M1	0	-11.5091616756677	23.9314062472682	p-S6
(S235/S236)	0.700523403809919
VHIO244_M1	0	-12.9707027012053	34.1631516419392	p-S6
(S235/S236)	1
VHIO244_M1	0	-6.98320117486689	22.0707711219596	p-S6
(S235/S236)	0.391360676982037
VHIO244_M1	0	-16.7875897305838	7.738917955755	p-S6
(S235/S236)	0.087934016900805
VHIO244_M1	0	-5.14497019578242	21.8892192934393	p-S6
(S235/S236)	0.376322284715728
VHIO244_M1	0	-4.75055906800672	26.8109585747639	p-S6
(S235/S236)	0.698741376004387
VHIO244_M1	0	-11.626268041979	32.4484792629872	p-S6
(S235/S236)	1
VHIO244_M1	0	-4.23190413831711	4.49025040366211	p-S6
(S235/S236)	0.0719638252892281
VHIO244_M1	0	-5.09581790298441	27.051251153204	p-S6
(S235/S236)	0.816917872676033
VHIO244_M1	0	16.8568899241887	16.751062812682	p-S6
(S235/S236)	0.0743275983582195
VHIO244_M1	0	19.4359300324403	-0.399503989160464	p-S6
(S235/S236)	0.146058543240576
VHIO244_M1	0	15.4681676675224	18.8627193053133	p-S6
(S235/S236)	0.0853941164391337
VHIO244_M1	0	-8.03573651598445	24.0297658860425	p-S6
(S235/S236)	0.536047791256231
VHIO244_M1	0	-18.7070629794685	-6.51727638114765	p-S6
(S235/S236)	0.209432492310926
VHIO244_M1	0	-8.95673852831679	31.8511125458282	p-S6
(S235/S236)	0.80217843743118
VHIO244_M1	0	-3.96974419493622	5.34992360719734	p-S6
(S235/S236)	0.0585810198170537
VHIO244_M1	0	-8.39443310991617	27.4074908933195	p-S6
(S235/S236)	1
VHIO244_M1	0	-5.09782520391519	22.1468119999142	p-S6
(S235/S236)	0.458889619052474
VHIO244_M1	0	-10.1143850466576	13.060224639706	p-S6
(S235/S236)	0.102765303926954
VHIO244_M1	0	8.70528607176125	12.9861999853357	p-S6
(S235/S236)	0.228651277861888
VHIO244_M1	0	7.40019706524521	-4.78063934738756	p-S6
(S235/S236)	0.0739210353243041
VHIO244_M1	0	-8.22513402260948	12.6897552884726	p-S6
(S235/S236)	0.518781627539509
VHIO244_M1	0	-1.91483315749762	11.3027969285773	p-S6
(S235/S236)	0.406002868607216
VHIO244_M1	0	-19.4294306657742	14.1208460051217	p-S6
(S235/S236)	0.369997700810771
VHIO244_M1	0	-9.12475346937277	26.7999260434104	p-S6
(S235/S236)	0.988798799461892
VHIO244_M1	0	-11.2356013027396	25.9056152873737	p-S6
(S235/S236)	1
VHIO244_M1	0	-15.7370586139644	21.1179389045336	p-S6
(S235/S236)	0.880024669056338
VHIO244_M1	0	-15.7267388920809	31.7287155276974	p-S6
(S235/S236)	1
VHIO244_M1	0	29.3772951874244	1.77158286653019	p-S6
(S235/S236)	0.0757288100940329
VHIO244_M1	0	-9.0453599524496	30.8872733686493	p-S6
(S235/S236)	1
VHIO244_M1	0	-0.864328825195035	5.39085893936137	p-S6
(S235/S236)	0.0661698877931869
VHIO244_M1	0	-11.9129374963493	30.13527991747	p-S6
(S235/S236)	0.943093374532215
VHIO244_M1	0	-9.48054766159593	22.9679191307593	p-S6
(S235/S236)	0.474257839194921
VHIO244_M1	0	-4.61662311560531	23.6002140368106	p-S6
(S235/S236)	0.515303233962052
VHIO244_M1	0	-5.6270768822306	22.4327183345096	p-S6
(S235/S236)	0.309810681185721
VHIO244_M1	0	-0.158435310371562	24.9363286875613	p-S6
(S235/S236)	0.421738781145927
VHIO244_M1	0	-9.37062795842054	22.3836647121902	p-S6
(S235/S236)	0.380665589634853
VHIO244_M1	0	8.73573239346053	8.57307101485908	p-S6
(S235/S236)	0.130266500556043
VHIO244_M1	0	-13.2416498325922	27.2715237697103	p-S6
(S235/S236)	1
VHIO244_M1	0	20.5281795854467	2.28965720580474	p-S6
(S235/S236)	0.301316731467296
VHIO244_M1	0	-14.8973473680614	22.4315114840209	p-S6
(S235/S236)	0.915712534849062
VHIO244_M1	0	-12.0075326182436	16.7193744614566	p-S6
(S235/S236)	0.0852196772956808
VHIO244_M1	0	20.4903379383064	-0.868593466442985	p-S6
(S235/S236)	0.0753186031364626
VHIO244_M1	0	-10.6660893528283	32.6146818989981	p-S6
(S235/S236)	0.695280077906531
VHIO244_M1	0	-11.093965086228	28.5854784665996	p-S6
(S235/S236)	0.89934233919747
VHIO244_M1	0	23.8273352474629	4.30078942696012	p-S6
(S235/S236)	0.464414505029176
VHIO244_M1	0	-13.6895700231089	-1.5137972626995	p-S6
(S235/S236)	0.0659256819618418
VHIO244_M1	0	6.64848740401289	6.58397981559123	p-S6
(S235/S236)	0.0725550403244375
VHIO244_M1	0	-21.0175478702033	-0.316452573744052	p-S6
(S235/S236)	0.458558645572217
VHIO244_M1	0	4.47696531350866	11.5908776738458	p-S6
(S235/S236)	0.34310697226183
VHIO244_M1	0	-21.9784310852555	1.80899068544788	p-S6
(S235/S236)	0.0750450566877341
VHIO244_M1	0	21.9994698687219	-18.8066069047453	p-S6
(S235/S236)	0.343544899693931
VHIO244_M1	0	-9.37935083089327	31.2203838655725	p-S6
(S235/S236)	1
VHIO244_M1	0	-10.6523452519879	29.6159043952325	p-S6
(S235/S236)	0.917577995956092
VHIO244_M1	0	-4.96830028779823	25.1567695004452	p-S6
(S235/S236)	0.441026394870576
VHIO244_M1	0	24.6957218163824	-16.129686678864	p-S6
(S235/S236)	0.107852462990798
VHIO244_M1	0	15.8534608304905	14.6003525367997	p-S6
(S235/S236)	0.0440157115734651
VHIO244_M1	0	-7.05493694366475	29.0512047267255	p-S6
(S235/S236)	0.986516511773809
VHIO244_M1	0	-15.4516611886091	17.4938684362143	p-S6
(S235/S236)	0.365813278546884
VHIO244_M1	0	14.6223702905845	19.8764776135146	p-S6
(S235/S236)	0.155406119933958
VHIO244_M1	0	-11.4442449306608	17.7697396377027	p-S6
(S235/S236)	0.296404827771182
VHIO244_M1	0	-7.78022333391447	24.0488755466925	p-S6
(S235/S236)	0.460324653438953
VHIO244_M1	0	-15.6058893964464	30.7622687813498	p-S6
(S235/S236)	0.994738393010627
VHIO244_M1	0	-12.2279691627156	26.4283664854644	p-S6
(S235/S236)	0.90576970348984
VHIO244_M1	0	-10.7096220732468	16.6323725948628	p-S6
(S235/S236)	0.0672889941926598
VHIO244_M1	0	-6.47246677353618	8.80475354506156	p-S6
(S235/S236)	0.423084006582823
VHIO244_M1	0	-8.20897131085653	23.5039300717608	p-S6
(S235/S236)	0.446377387131796
VHIO244_M1	0	1.51641766514776	31.3511433792767	p-S6
(S235/S236)	0.0779962202946632
VHIO244_M1	0	-18.2540478723961	14.541835674779	p-S6
(S235/S236)	0.525401045203449
VHIO244_M1	0	-11.5428825719765	34.2399083233	p-S6
(S235/S236)	0.944145142923119
VHIO244_M1	0	13.6762969748336	13.1400393751586	p-S6
(S235/S236)	0.0517613917772429
VHIO244_M1	0	11.9328834943996	-16.7255915627258	p-S6
(S235/S236)	0.498882725074612
VHIO244_M1	0	-19.3957063023733	0.226979975385161	p-S6
(S235/S236)	0.257890089128345
VHIO244_M1	0	23.1878925306032	-19.2502224099671	p-S6
(S235/S236)	0.0759800187632857
VHIO244_M1	0	-16.8022552434549	11.1725254407814	p-S6
(S235/S236)	0.399067184012396
VHIO244_M1	0	-10.8529480246208	34.4120908651117	p-S6
(S235/S236)	0.636926426203975
VHIO244_M1	0	18.1661273530613	-1.68036404801514	p-S6
(S235/S236)	0.0804886006122942
VHIO244_M1	0	-9.11739521135071	26.9755563455957	p-S6
(S235/S236)	1
VHIO244_M1	0	-8.25322938441129	27.7650938230921	p-S6
(S235/S236)	0.990684225760569
VHIO244_M1	0	1.67144332305755	29.9819998192667	p-S6
(S235/S236)	0.0558457898134577
VHIO244_M1	0	-19.4049502027505	15.6788095980772	p-S6
(S235/S236)	0.408010672563914
VHIO244_M1	0	-13.3972556418901	9.3422352872662	p-S6
(S235/S236)	0.0727145627808094
VHIO244_M1	0	-17.4638827122257	14.1918647646097	p-S6
(S235/S236)	0.451731761116656
VHIO244_M1	0	-14.4580223470816	27.7537324541405	p-S6
(S235/S236)	1
VHIO244_M1	0	6.21373518302306	23.0142043496427	p-S6
(S235/S236)	0.362763271102205
VHIO244_M1	0	-10.9861030185357	16.7664184400075	p-S6
(S235/S236)	0.0907840922418981
VHIO244_M1	0	1.30116850223419	0.34101403679962	p-S6
(S235/S236)	0.0935766409018787
VHIO244_M1	0	-3.28013916009669	18.4665333225434	p-S6
(S235/S236)	0.429685452234948
VHIO244_M1	0	-11.4803268231657	13.5496594112582	p-S6
(S235/S236)	0.0744006647607761
VHIO244_M1	0	-13.478876892738	28.9993755418698	p-S6
(S235/S236)	0.987883907209592
VHIO244_M1	0	-11.0877620096483	20.8596715223164	p-S6
(S235/S236)	0.342870797466187
VHIO244_M1	0	-8.41259739659588	16.1643333665792	p-S6
(S235/S236)	0.352725964957587
VHIO244_M1	0	-10.4565277078398	34.6006576823163	p-S6
(S235/S236)	0.661724389553486
VHIO244_M1	0	-11.8094788994566	32.1081065563093	p-S6
(S235/S236)	1
VHIO244_M1	0	-17.9823990908529	26.913543905679	p-S6
(S235/S236)	0.990412295746627
VHIO244_M1	0	-24.5511785472892	1.50004212822135	p-S6
(S235/S236)	0.0893618478230476
VHIO244_M1	0	-13.8432707828054	7.32829510651037	p-S6
(S235/S236)	0.100416391894733
VHIO244_M1	0	-9.15044753024772	30.6003641599841	p-S6
(S235/S236)	0.769065750927326
VHIO244_M1	0	-7.67308385960924	31.785222839528	p-S6
(S235/S236)	0.802644627349127
VHIO244_M1	0	-6.27652430594951	21.934334489488	p-S6
(S235/S236)	0.731416920569589
VHIO244_M1	0	18.4128925639985	2.36903431547125	p-S6
(S235/S236)	0.233535339238395
VHIO244_M1	0	15.6609651953397	15.4275863322674	p-S6
(S235/S236)	0.122374475661249
VHIO244_M1	0	-12.5827755977666	6.38738455749641	p-S6
(S235/S236)	0.0647971138852157
VHIO244_M1	0	-9.72404152991903	24.9389050472467	p-S6
(S235/S236)	0.689560581954744
VHIO244_M1	0	36.3016253447773	-9.79207589271452	p-S6
(S235/S236)	0.0841547282407721
VHIO244_M1	0	-5.56594169152057	14.5221952533044	p-S6
(S235/S236)	0.506079146078786
VHIO244_M1	0	-2.09205621607564	26.4173968304836	p-S6
(S235/S236)	0.736562865987361
VHIO244_M1	0	-10.848403422114	30.4957321171851	p-S6
(S235/S236)	0.90358856002398
VHIO244_M1	0	38.3000908321221	-9.98672186469305	p-S6
(S235/S236)	0.0590115594608329
VHIO244_M1	0	-16.0702394533734	29.4326414258492	p-S6
(S235/S236)	0.802950066790572
VHIO244_M1	0	15.1344699162313	-1.42153366701864	p-S6
(S235/S236)	0.0579713699929378
VHIO244_M1	0	1.44305894581725	31.4933756758142	p-S6
(S235/S236)	0.0835356690592986
VHIO244_M1	0	-12.7291497493588	10.7806461583939	p-S6
(S235/S236)	0.0759718772589304
VHIO244_M1	0	-11.3458759983659	35.1829220984052	p-S6
(S235/S236)	0.967810845139696
VHIO244_M1	0	18.2771472513505	1.51805163906995	p-S6
(S235/S236)	0.0752611824204876
VHIO244_M1	0	37.3230501898806	-12.4165496888733	p-S6
(S235/S236)	0.0281664984354625
VHIO244_M1	0	5.11653090763446	-31.4510863786743	p-S6
(S235/S236)	0.0908390365401557
VHIO244_M1	0	-13.8101425561031	31.2505980702953	p-S6
(S235/S236)	0.97238414453698
VHIO244_M1	0	24.2375511112145	-0.168538988116873	p-S6
(S235/S236)	0.0734228995821345
VHIO244_M1	0	-13.5283010561457	27.7355677881299	p-S6
(S235/S236)	1
VHIO244_M1	0	-11.9608522772817	30.721011496193	p-S6
(S235/S236)	0.959570796072373
VHIO244_M1	0	-12.1608373200225	27.0689516042339	p-S6
(S235/S236)	1
VHIO244_M1	0	-13.2354303695562	10.6851135414587	p-S6
(S235/S236)	0.071833503223094
VHIO244_M1	0	1.64954543941371	13.3244259749489	p-S6
(S235/S236)	0.553071400392784
VHIO244_M1	0	-7.52987740929271	2.82149336052434	p-S6
(S235/S236)	0.101352166947848
VHIO244_M1	0	10.2176163850186	11.8513212405512	p-S6
(S235/S236)	0.0679599666863056
VHIO244_M1	0	-18.7745931589161	15.0390277489686	p-S6
(S235/S236)	0.349714967004487
VHIO244_M1	0	-10.4881279411252	27.7399570778112	p-S6
(S235/S236)	0.863313143638594
VHIO244_M1	0	-6.97809277576316	18.5546582496997	p-S6
(S235/S236)	0.469453011813348
VHIO244_M1	0	-12.8984127897227	34.6951728129565	p-S6
(S235/S236)	1
VHIO244_M1	0	-8.30444378598619	31.9423234240611	p-S6
(S235/S236)	0.902710435407707
VHIO244_M1	0	-27.9228924509131	-2.19548578369924	p-S6
(S235/S236)	0.722286212895887
VHIO244_M1	0	25.6440193838833	-9.95397539738919	p-S6
(S235/S236)	0.228739535114739
VHIO244_M1	0	-11.2611042847405	26.1650836546733	p-S6
(S235/S236)	0.994550763954596
VHIO244_M1	0	-5.99347110970212	29.8314307566448	p-S6
(S235/S236)	1
VHIO244_M1	0	28.7095587610448	-0.0829669515014044	p-S6
(S235/S236)	0.0778005898330403
VHIO244_M1	0	-8.78580518460558	12.9142934861626	p-S6
(S235/S236)	0.296498934030871
VHIO244_M1	0	-14.3824979819982	31.8453776639437	p-S6
(S235/S236)	1
VHIO244_M1	0	-16.0544335940685	28.1273965348133	p-S6
(S235/S236)	1
VHIO244_M1	0	-21.656091335441	17.2425772776304	p-S6
(S235/S236)	0.661920636344359
VHIO244_M1	0	28.6416819099025	1.72236257664544	p-S6
(S235/S236)	0.060959256779441
VHIO244_M1	0	27.4435436288627	5.46099252241696	p-S6
(S235/S236)	0.377625789190735
VHIO244_M1	0	-13.388906750612	29.64584090071	p-S6
(S235/S236)	0.770321709435564
VHIO244_M1	0	6.35896364627621	20.701432629661	p-S6
(S235/S236)	0.522729989123166
VHIO244_M1	0	-13.6382100529301	7.41282430164415	p-S6
(S235/S236)	0.0755000625203278
VHIO244_M1	0	-12.9005127608036	31.1280308415703	p-S6
(S235/S236)	0.842612517514514
VHIO244_M1	0	-14.4831187081073	8.69936094229975	p-S6
(S235/S236)	0.0995653985562818
VHIO244_M1	0	11.8459595717601	-20.8340761862982	p-S6
(S235/S236)	0.0612698663342483
VHIO244_M1	0	-10.7868476068064	27.171310649861	p-S6
(S235/S236)	0.936744679442428
VHIO244_M1	0	-8.75834185257141	26.1309702236362	p-S6
(S235/S236)	1
VHIO244_M1	0	-25.6387523551709	8.57739503488605	p-S6
(S235/S236)	0.578927696835206
VHIO244_M1	0	25.4614460786373	-13.0501822101302	p-S6
(S235/S236)	0.101687130818531
VHIO244_M1	0	-10.952200027397	31.0112689519765	p-S6
(S235/S236)	0.907513971713056
VHIO244_M1	0	-5.68394646029652	24.415078146166	p-S6
(S235/S236)	0.812187029236369
VHIO244_M1	0	16.4483468352673	15.3204088820689	p-S6
(S235/S236)	0.0760920423581136
VHIO244_M1	0	-18.8523592749947	13.30660045215	p-S6
(S235/S236)	0.508620969641724
VHIO244_M1	0	5.45707556882655	4.05152039528526	p-S6
(S235/S236)	0.0684370136588335
VHIO244_M1	0	-13.8605312279988	11.0757104313717	p-S6
(S235/S236)	0.127891953476452
VHIO244_M1	0	-1.76905265762335	27.1741895205095	p-S6
(S235/S236)	0.498351752737591
VHIO244_M1	0	13.9326700136894	16.8922957218011	p-S6
(S235/S236)	0.152699310902451
VHIO244_M1	0	-7.76995893231901	26.6858015043716	p-S6
(S235/S236)	0.967062330948187
VHIO244_M1	0	-7.95757585114081	32.616236376876	p-S6
(S235/S236)	0.647653650711696
VHIO244_M1	0	-13.0408555121628	34.0986990544004	p-S6
(S235/S236)	1
VHIO244_M1	0	-10.225010570262	27.3416639007045	p-S6
(S235/S236)	0.937757950488757
VHIO244_M1	0	-14.6529650863005	27.5724887929903	p-S6
(S235/S236)	0.98610308882278
VHIO244_M1	0	25.0595274624174	-10.8847687502993	p-S6
(S235/S236)	0.0607049751437232
VHIO244_M1	0	-7.94265294403565	27.779046252465	p-S6
(S235/S236)	1
VHIO244_M1	0	16.3000299493666	-11.9593372644926	p-S6
(S235/S236)	0.0750794442439513
VHIO244_M1	0	-0.489421063246442	7.43830750818854	p-S6
(S235/S236)	0.401098391606313
VHIO244_M1	0	14.1636414643125	-2.89494886505316	p-S6
(S235/S236)	0.0823309228434332
VHIO244_M1	0	-16.4536732376962	12.6866633180133	p-S6
(S235/S236)	0.467762150543923
VHIO244_M1	0	-16.4988633059316	11.2091440127908	p-S6
(S235/S236)	0.394699649921102
VHIO244_M1	0	-14.9680319100681	1.38326259845191	p-S6
(S235/S236)	0.0772759734380979
VHIO244_M1	0	-10.6184475003568	21.8347137038939	p-S6
(S235/S236)	0.36569595965163
VHIO244_M1	0	-12.4419470774141	23.5633193234004	p-S6
(S235/S236)	0.694602195107865
VHIO244_M1	0	-2.51434151764638	19.1641779784987	p-S6
(S235/S236)	0.352581098786698
VHIO244_M1	0	-4.63335678909369	25.4767399645073	p-S6
(S235/S236)	0.511301545546855
VHIO244_M1	0	-10.8997022575338	29.9126174099843	p-S6
(S235/S236)	1
VHIO244_M1	0	30.3453577986416	1.39547601839965	p-S6
(S235/S236)	0.0699204908611682
VHIO244_M1	0	-12.6858998270048	25.9082027390768	p-S6
(S235/S236)	0.866853648899742
VHIO244_M1	0	-8.06816732427868	26.4566081861148	p-S6
(S235/S236)	0.790445182034342
VHIO244_M1	0	-3.10627950245956	27.1996238495853	p-S6
(S235/S236)	0.631534260727313
VHIO244_M1	0	22.4754091267216	-12.5929964751369	p-S6
(S235/S236)	0.370305424589985
VHIO244_M1	0	-9.39943946496555	29.499371330311	p-S6
(S235/S236)	1
VHIO244_M1	0	17.1760893298531	-2.93888487575128	p-S6
(S235/S236)	0.199416817145448
VHIO244_M1	0	-10.5645758517282	31.6687443515823	p-S6
(S235/S236)	1
VHIO244_M1	0	25.8376956646371	2.00342303526681	p-S6
(S235/S236)	0.0883652391332817
VHIO244_M1	0	15.5484217166708	-10.3377282843505	p-S6
(S235/S236)	0.0713928374965332
VHIO244_M1	0	-7.15290899724674	27.7805447039277	p-S6
(S235/S236)	0.769783716651479
VHIO244_M1	0	-7.34350034460525	32.1314952731779	p-S6
(S235/S236)	0.609251444787489
VHIO244_M1	0	1.3915270999456	32.7241938850111	p-S6
(S235/S236)	0.0587266990629409
VHIO244_M1	0	-3.24538643776907	20.7384940513695	p-S6
(S235/S236)	0.307763817719583
VHIO244_M1	0	-9.22691481126279	27.7922569226131	p-S6
(S235/S236)	1
VHIO244_M1	0	-20.9255950606729	2.78145781988839	p-S6
(S235/S236)	0.0879155829516516
VHIO244_M1	0	-14.6886326804175	31.6924990588588	p-S6
(S235/S236)	1
VHIO244_M1	0	-16.1952874731769	15.1316082773344	p-S6
(S235/S236)	0.500411842579987
VHIO244_M1	0	-10.0450336405014	22.1403575791072	p-S6
(S235/S236)	0.435910227125777
VHIO244_M1	0	-3.51370634543614	23.8680829370881	p-S6
(S235/S236)	0.494685688465189
VHIO244_M1	0	17.7035622140577	-6.92980660529448	p-S6
(S235/S236)	0.0735378827226158
VHIO244_M1	0	11.4134754628157	7.15268192006524	p-S6
(S235/S236)	0.273594797009052
VHIO244_M1	0	-3.91075599912392	23.885290710758	p-S6
(S235/S236)	0.549135769514157
VHIO244_M1	0	-9.14719476011395	30.4473261005226	p-S6
(S235/S236)	1
VHIO244_M1	0	6.05906049553227	12.0356026845517	p-S6
(S235/S236)	0.37936478748326
VHIO244_M1	0	14.3224115876515	-20.9069780064019	p-S6
(S235/S236)	0.0810603049461109
VHIO244_M1	0	-6.8463518104437	19.9368626914833	p-S6
(S235/S236)	0.767134823689608
VHIO244_M1	0	13.0545540384561	13.617710968618	p-S6
(S235/S236)	0.0519813814509553
VHIO244_M1	0	13.8100689003605	18.6117449211405	p-S6
(S235/S236)	0.113683078671877
VHIO244_M1	0	-18.3604351350221	13.4338325269759	p-S6
(S235/S236)	0.558885448798579
VHIO244_M1	0	-10.2785810511328	16.6155332089403	p-S6
(S235/S236)	0.0876331252466998
VHIO244_M1	0	-12.1178149190456	25.4065438038078	p-S6
(S235/S236)	1
VHIO244_M1	0	-10.2755358042086	13.6348070302699	p-S6
(S235/S236)	0.0919841529875748
VHIO244_M1	0	-17.6016007151763	16.8604270008372	p-S6
(S235/S236)	0.33525437732685
VHIO244_M1	0	9.54451324121259	15.3931941221651	p-S6
(S235/S236)	0.525562149265171
VHIO244_M1	0	-22.3418072251815	10.3311372828939	p-S6
(S235/S236)	0.438173251816184
VHIO244_M1	0	-18.0086196256285	10.9804126951819	p-S6
(S235/S236)	0.388757407106138
VHIO244_M1	0	11.5952598194326	11.9380611736837	p-S6
(S235/S236)	0.0424298345047273
VHIO244_M1	0	-11.8383077627044	30.8521606905211	p-S6
(S235/S236)	1
VHIO244_M1	0	13.8697798646867	18.4308880329401	p-S6
(S235/S236)	0.0617192876878634
VHIO244_M1	0	0.590586712527986	10.3033380385616	p-S6
(S235/S236)	0.332802765041367
VHIO244_M1	0	-16.6383635852824	25.3561525098715	p-S6
(S235/S236)	0.597738241042815
VHIO244_M1	0	-9.66280515549099	22.2525933444191	p-S6
(S235/S236)	0.25119032570537
VHIO244_M1	0	-5.6204651225981	29.887445831882	p-S6
(S235/S236)	0.717217957572917
VHIO244_M1	0	-8.96282122851575	28.4281584989081	p-S6
(S235/S236)	0.772158498022456
VHIO244_M1	0	-7.66176492843451	12.9400550329425	p-S6
(S235/S236)	0.590339506185388
VHIO244_M1	0	-10.3312070225236	31.6181898329986	p-S6
(S235/S236)	1
VHIO244_M1	0	15.9320737579113	-6.55349379653273	p-S6
(S235/S236)	0.16689229931367
VHIO244_M1	0	17.8596641161939	16.3599506197491	p-S6
(S235/S236)	0.0731276019467408
VHIO244_M1	0	-19.9138254870464	-2.84724693118224	p-S6
(S235/S236)	0.290297010173023
VHIO244_M1	0	-13.2660676634954	26.4061943687746	p-S6
(S235/S236)	1
VHIO244_M1	0	23.4958778086931	-12.0514126123458	p-S6
(S235/S236)	0.0782756394896573
VHIO244_M1	0	14.5037244482488	17.1837633645083	p-S6
(S235/S236)	0.0688061355872585
VHIO244_M1	0	-15.7617153231265	25.2260172477293	p-S6
(S235/S236)	0.721379212972551
VHIO244_M1	0	-14.5473623913603	2.04890157803443	p-S6
(S235/S236)	0.0567127481918651
VHIO244_M1	0	-7.87570396982277	22.144892245342	p-S6
(S235/S236)	0.294805405958333
VHIO244_M1	0	-20.3208600479456	4.61408265138912	p-S6
(S235/S236)	0.0663263843179716
VHIO244_M1	0	-14.5769557812185	25.7046893602239	p-S6
(S235/S236)	0.759624911765705
VHIO244_M1	0	20.4284044270799	6.93123015633944	p-S6
(S235/S236)	0.0748446096028791
VHIO244_M1	0	25.9042611164116	4.12559916413217	p-S6
(S235/S236)	0.424377677190349
VHIO244_M1	0	-17.4057269758198	11.3131078708039	p-S6
(S235/S236)	0.612271691504922
VHIO244_M1	0	-13.3719790864336	29.4002106346069	p-S6
(S235/S236)	0.862117291695485
VHIO244_M1	0	-9.25337277245593	26.0144589330645	p-S6
(S235/S236)	0.780812109541145
VHIO244_M1	0	-17.1383468741605	28.8888222090654	p-S6
(S235/S236)	0.629142898997339
VHIO244_M1	0	21.3410098793416	-11.8776729877129	p-S6
(S235/S236)	0.0941784209426627
VHIO244_M1	0	-19.4799317513177	14.3841853033642	p-S6
(S235/S236)	0.440488337042641
VHIO244_M1	0	-13.3278317676092	28.6715000230733	p-S6
(S235/S236)	0.765389154498409
VHIO244_M1	0	-11.2986507319311	32.0282657716482	p-S6
(S235/S236)	1
VHIO244_M1	0	-23.5797218246071	6.71113759117185	p-S6
(S235/S236)	0.475645535229776
VHIO244_M1	0	-2.99542202592153	24.6574065413319	p-S6
(S235/S236)	0.36753851941688
VHIO244_M1	0	-12.6905229497193	26.8930914126928	p-S6
(S235/S236)	0.967793091044603
VHIO244_M1	0	-13.490025421874	30.5471327649753	p-S6
(S235/S236)	0.843335076962572
VHIO244_M1	0	-3.57531019919302	29.7442637983677	p-S6
(S235/S236)	0.480809985235869
VHIO244_M1	0	-9.2137060292853	32.277198720569	p-S6
(S235/S236)	0.661078847163827
VHIO244_M1	0	-2.02602715723167	24.7280451333265	p-S6
(S235/S236)	0.405632177072451
VHIO244_M1	0	-10.9921767148391	28.7284943915182	p-S6
(S235/S236)	0.943475473492354
VHIO244_M1	0	16.0631443719188	16.6200609069187	p-S6
(S235/S236)	0.172383082723621
VHIO244_M1	0	-10.4746995758343	16.2212747610719	p-S6
(S235/S236)	0.0809087863496723
VHIO244_M1	0	-6.1315540974329	28.9748090321261	p-S6
(S235/S236)	0.859206084133294
VHIO244_M1	0	15.7343909042492	-8.17967563770412	p-S6
(S235/S236)	0.261100854866322
VHIO244_M1	0	-17.2933527080238	6.06483890826265	p-S6
(S235/S236)	0.063853966723645
VHIO244_M1	0	-14.1850994829399	9.77032749905292	p-S6
(S235/S236)	0.0586945154457244
VHIO244_M1	0	-6.78061629308337	28.0905733724896	p-S6
(S235/S236)	0.670981158683056
VHIO244_M1	0	14.0094834940014	18.7374585719168	p-S6
(S235/S236)	0.0565249992622178
VHIO244_M1	0	-12.7545421250254	28.9516372719914	p-S6
(S235/S236)	1
VHIO244_M1	0	21.1227495724865	-3.53119556076434	p-S6
(S235/S236)	0.0449066012735823
VHIO244_M1	0	2.09556916456283	10.3361369281397	p-S6
(S235/S236)	0.425036371549844
VHIO244_M1	0	-5.48341714450661	23.5083886508531	p-S6
(S235/S236)	0.691120555324291
VHIO244_M1	0	21.6266635006789	-1.33942853544813	p-S6
(S235/S236)	0.0718026188670541
VHIO244_M1	0	16.6397817522281	14.7575130228345	p-S6
(S235/S236)	0.0771498218861726
VHIO244_M1	0	-5.2606893498985	28.3801259865807	p-S6
(S235/S236)	0.833072485424578
VHIO244_M1	0	-4.19104208028418	24.443637817621	p-S6
(S235/S236)	0.392721348656914
VHIO244_M1	0	-15.1664650236829	7.56198357371264	p-S6
(S235/S236)	0.0806346976626892
VHIO244_M1	0	-15.253007864765	29.2782637844932	p-S6
(S235/S236)	0.763580899039605
VHIO244_M1	0	-10.8745132165354	22.1498865425684	p-S6
(S235/S236)	0.528059738220907
VHIO244_M1	0	-8.01960024612715	27.4085317214346	p-S6
(S235/S236)	1
VHIO244_M1	0	-9.43297261517528	27.4159133855388	p-S6
(S235/S236)	1
VHIO244_M1	0	-14.2266192866937	9.74964563255507	p-S6
(S235/S236)	0.0720124690014122
VHIO244_M1	0	14.1642458686636	-6.30624798334695	p-S6
(S235/S236)	0.43942723199941
VHIO244_M1	0	24.5440885371684	-17.1462348715923	p-S6
(S235/S236)	0.101644506778352
VHIO244_M1	0	22.9859356781296	3.45684380462124	p-S6
(S235/S236)	0.432575995998402
VHIO244_M1	0	13.1701392126947	5.66147578235378	p-S6
(S235/S236)	0.072711356992258
VHIO244_M1	0	-14.3839770738889	7.85990638242992	p-S6
(S235/S236)	0.116832087571272
VHIO244_M1	0	-11.9112797593328	16.3077932138378	p-S6
(S235/S236)	0.108217446329444
VHIO244_M1	0	-22.1352324925537	9.61767233887929	p-S6
(S235/S236)	0.524618060387303
VHIO244_M1	0	-7.6001971674317	12.6185563420807	p-S6
(S235/S236)	0.609201761058106
VHIO244_M1	0	-11.5426426311785	27.1822896403809	p-S6
(S235/S236)	0.853256063202161
VHIO244_M1	0	22.3043216314326	-11.2313317512405	p-S6
(S235/S236)	0.0942843892205572
VHIO244_M1	0	-10.4927168773445	28.608766501283	p-S6
(S235/S236)	0.902867183322094
VHIO244_M1	0	-13.6000470238814	11.5135211113582	p-S6
(S235/S236)	0.0747621435762735
VHIO244_M1	0	25.7925938100299	-20.174437741094	p-S6
(S235/S236)	0.608631267743181
VHIO244_M1	0	17.3527402207068	-1.4469017485788	p-S6
(S235/S236)	0.108523884535762
VHIO244_M1	0	1.99486828312652	29.8317084856756	p-S6
(S235/S236)	0.0555557336655824
VHIO244_M1	0	-21.7681625441151	5.78218777630276	p-S6
(S235/S236)	0.363460498050401
VHIO244_M1	0	-15.5225013097628	29.5930609933559	p-S6
(S235/S236)	0.851541790658722
VHIO244_M1	0	-7.65120643171357	29.5320927141223	p-S6
(S235/S236)	0.88301576718706
VHIO244_M1	0	23.3492901841897	0.719028644647215	p-S6
(S235/S236)	0.0737290504793801
VHIO244_M1	0	-11.0814090111428	-1.28738710665361	p-S6
(S235/S236)	0.334238000135403
VHIO244_M1	0	-17.4107934233028	26.5686126941792	p-S6
(S235/S236)	0.954328603567925
VHIO244_M1	0	-19.0619117882959	9.19027264116458	p-S6
(S235/S236)	0.490970715884566
VHIO244_M1	0	11.3660048594079	-4.07159128525361	p-S6
(S235/S236)	0.063513187917258
VHIO244_M1	0	25.3675575995747	-11.7338516779337	p-S6
(S235/S236)	0.375356150400535
VHIO244_M1	0	-32.4428697275271	-4.09499968931391	p-S6
(S235/S236)	1
VHIO244_M1	0	13.6602499894458	12.3723213831629	p-S6
(S235/S236)	0.042384370851694
VHIO244_M1	0	-17.548491459026	28.4933229152513	p-S6
(S235/S236)	0.647737768382351
VHIO244_M1	0	-4.50445958083866	22.1797184143725	p-S6
(S235/S236)	0.362723765291765
VHIO244_M1	0	-9.54545685106463	31.2062812176743	p-S6
(S235/S236)	0.81262179345553
VHIO244_M1	0	-11.2599518505971	30.9045755586929	p-S6
(S235/S236)	0.953633883146758
VHIO244_M1	0	14.9702265208173	18.7129613056227	p-S6
(S235/S236)	0.0893998983331707
VHIO244_M1	0	-7.44518089263695	29.0485915600238	p-S6
(S235/S236)	0.637825378523155
VHIO244_M1	0	-7.50585498154259	22.2109319074919	p-S6
(S235/S236)	0.414676163458544
VHIO244_M1	0	-14.39679651622	3.64140873298017	p-S6
(S235/S236)	0.161330903062575
VHIO244_M1	0	-21.0317509308418	6.05854956309441	p-S6
(S235/S236)	0.100755631501398
VHIO244_M1	0	24.7851872321557	-16.2786683389176	p-S6
(S235/S236)	0.0773294484277724
VHIO244_M1	0	-10.8573728428268	23.252267841823	p-S6
(S235/S236)	0.577382172737827
VHIO244_M1	0	22.1644619462244	-18.7254386438094	p-S6
(S235/S236)	0.417021207212524
VHIO244_M1	0	14.7253195650787	-4.55624102769067	p-S6
(S235/S236)	0.0624350292061583
VHIO244_M1	0	-0.842379829600469	4.8131745652006	p-S6
(S235/S236)	0.0675019115063331
VHIO244_M1	0	-7.74401530323913	32.2707044229404	p-S6
(S235/S236)	0.60048924382474
VHIO244_M1	0	-10.9202034002835	13.8976112738019	p-S6
(S235/S236)	0.0670947205293637
VHIO244_M1	0	14.9806195817471	12.8113335313148	p-S6
(S235/S236)	0.0505402676287169
VHIO244_M1	0	7.32777542046755	-29.3404007162994	p-S6
(S235/S236)	0.63254445444148
VHIO244_M1	0	-10.5295028570857	31.5274900889285	p-S6
(S235/S236)	0.885871882613482
VHIO244_M1	0	23.8012600782791	3.81555529755285	p-S6
(S235/S236)	0.582341508764125
VHIO244_M1	0	-27.4815710000512	-4.00579081280492	p-S6
(S235/S236)	0.70722451762053
VHIO244_M1	0	-17.3671772175478	29.3730667749392	p-S6
(S235/S236)	0.579391488725709
VHIO244_M1	0	-2.3918170628453	28.2892120954251	p-S6
(S235/S236)	0.404399807739392
VHIO244_M1	0	-18.8470960798461	24.1756556777055	p-S6
(S235/S236)	0.982509753345852
VHIO244_M1	0	-2.18229666994227	18.4209838348774	p-S6
(S235/S236)	0.160727748705249
VHIO244_M1	0	-14.72683619846	4.09246758562499	p-S6
(S235/S236)	0.0692354642207298
VHIO244_M1	0	-10.578572629892	22.1714082668233	p-S6
(S235/S236)	0.433958763467585
VHIO244_M1	0	1.57827455162559	31.9826298239924	p-S6
(S235/S236)	0.0774440008112414
VHIO244_M1	0	-9.26518106937601	24.8034068603187	p-S6
(S235/S236)	0.678901043423366
VHIO244_M1	0	-9.68903310748525	31.5425991174954	p-S6
(S235/S236)	1
VHIO244_M1	0	24.8475862994883	3.78251810065563	p-S6
(S235/S236)	0.43007660186272
VHIO244_M1	0	-2.2794671687199	-15.3766266078512	p-S6
(S235/S236)	0.0907331792498098
VHIO244_M1	0	1.56521490101492	31.7500455971606	p-S6
(S235/S236)	0.0721284378859462
VHIO244_M1	0	36.9943062659333	-10.3748350263458	p-S6
(S235/S236)	0.03531006566229
VHIO244_M1	0	2.10236530185902	29.6376100107779	p-S6
(S235/S236)	0.10823999697391
VHIO244_M1	0	-14.1497886369551	29.1842483688791	p-S6
(S235/S236)	0.836766613519254
VHIO244_M1	0	24.2529162466687	-18.8110020685074	p-S6
(S235/S236)	0.195803715004599
VHIO244_M1	0	-5.3871660563462	20.7248343539717	p-S6
(S235/S236)	0.332167094352576
VHIO244_M1	0	-16.5494782906561	10.3082139332892	p-S6
(S235/S236)	0.442584464768849
VHIO244_M1	0	-15.784203597026	26.7089348776689	p-S6
(S235/S236)	0.955822319803989
VHIO244_M1	0	-7.45990397009392	26.3201282087238	p-S6
(S235/S236)	0.963664547608782
VHIO244_M1	0	13.8978213811918	18.8150317062684	p-S6
(S235/S236)	0.0669506791772795
VHIO244_M1	0	1.04668151160006	9.12715483058051	p-S6
(S235/S236)	0.551097362606504
VHIO244_M1	0	-9.94405509099933	26.895855077369	p-S6
(S235/S236)	1
VHIO244_M1	0	-15.9740080164133	28.9704972404648	p-S6
(S235/S236)	1
VHIO244_M1	0	9.14529078727151	9.68142077174599	p-S6
(S235/S236)	0.0734434471207334
VHIO244_M1	0	-19.5176947491565	15.5134064616644	p-S6
(S235/S236)	0.493837024480356
VHIO244_M1	0	13.8781797952176	-0.559415255789609	p-S6
(S235/S236)	0.0750963886122475
VHIO244_M1	0	-1.80840296493415	26.2920705098144	p-S6
(S235/S236)	0.548093422690629
VHIO244_M1	0	18.1744309422501	8.21332738765053	p-S6
(S235/S236)	0.197035204889647
VHIO244_M1	0	-13.9851409543351	10.4918649358415	p-S6
(S235/S236)	0.0558419195570128
VHIO244_M1	0	13.1706022349515	-4.5820985322219	p-S6
(S235/S236)	0.333573698789645
VHIO244_M1	0	15.3739993086332	15.8899455649773	p-S6
(S235/S236)	0.0630101264173779
VHIO244_M1	0	-3.02844355814922	-1.89309275091603	p-S6
(S235/S236)	0.0880469173016779
VHIO244_M1	0	21.7289123810858	3.16244634088408	p-S6
(S235/S236)	0.589457130238782
VHIO244_M1	0	-11.2999921160443	18.3538058484827	p-S6
(S235/S236)	0.260613604102814
VHIO244_M1	0	1.7733884287591	29.3216325633273	p-S6
(S235/S236)	0.158107854467986
VHIO244_M1	0	17.0771989585176	16.6690190186015	p-S6
(S235/S236)	0.0785250526418324
VHIO244_M1	0	-7.89592092192797	24.3973064887597	p-S6
(S235/S236)	0.670933314641352
VHIO244_M1	0	30.9515339137992	2.36070004681001	p-S6
(S235/S236)	0.0671872658418229
VHIO244_M1	0	-14.3971952815118	25.3876715135647	p-S6
(S235/S236)	0.779458229755036
VHIO244_M1	0	-16.5520873012616	19.7099798703295	p-S6
(S235/S236)	0.781556916719724
VHIO244_M1	0	-10.2302581944823	23.5767907530646	p-S6
(S235/S236)	0.594081891725761
VHIO244_M1	0	-18.9996625956177	15.2519567446644	p-S6
(S235/S236)	0.451978231328499
VHIO244_M1	0	21.2081296821608	4.45883548671179	p-S6
(S235/S236)	0.424075040655472
VHIO244_M1	0	-13.6478236611618	29.2645983568516	p-S6
(S235/S236)	0.939550797810641
VHIO244_M1	0	-16.4688863249753	1.64785288798397	p-S6
(S235/S236)	0.0888248454679357
VHIO244_M1	0	-13.985191953529	29.1194999352341	p-S6
(S235/S236)	0.992908269393825
VHIO244_M1	0	-11.2079780563315	31.0056796176606	p-S6
(S235/S236)	1
VHIO244_M1	0	-8.03415251095783	27.2075418064405	p-S6
(S235/S236)	0.99527248719442
VHIO244_M1	0	-11.8527315346081	22.6744399137119	p-S6
(S235/S236)	0.529877521748923
VHIO244_M1	0	-14.4343087258442	25.7208851745256	p-S6
(S235/S236)	0.867026037943598
VHIO244_M1	0	-15.9541074920838	29.0092598139495	p-S6
(S235/S236)	0.934241485531563
VHIO244_M1	0	25.7585299472104	-11.7290978412853	p-S6
(S235/S236)	0.0657129317087135
VHIO244_M1	0	-18.4196659680029	13.6542418015402	p-S6
(S235/S236)	0.439941980520354
VHIO244_M1	0	5.92556953715572	-29.3832227203779	p-S6
(S235/S236)	0.0711402873816802
VHIO244_M1	0	-12.7600549295231	25.6793950274453	p-S6
(S235/S236)	0.923652315948349
VHIO244_M1	0	-13.3708261227077	28.5058319399242	p-S6
(S235/S236)	1
VHIO244_M1	0	23.3773113531026	-2.74520316234857	p-S6
(S235/S236)	0.0759695419748158
VHIO244_M1	0	-13.6440712075813	5.18333641444156	p-S6
(S235/S236)	0.0752690865729755
VHIO244_M1	0	-17.8547470656539	7.23970298127072	p-S6
(S235/S236)	0.210695137231854
VHIO244_M1	0	-8.59837160577185	30.5764802515107	p-S6
(S235/S236)	0.821156828317911
VHIO244_M1	0	25.6802751419823	-9.3804380324417	p-S6
(S235/S236)	0.321582539305608
VHIO244_M1	0	-20.6737702235182	6.10941979052231	p-S6
(S235/S236)	0.0979669732462855
VHIO244_M1	0	-8.11198138051309	25.2472274982943	p-S6
(S235/S236)	0.880284687609273
VHIO244_M1	0	-9.47734494244999	13.9995074040091	p-S6
(S235/S236)	0.059471963801131
VHIO244_M1	0	-3.30919192378632	23.5541412128515	p-S6
(S235/S236)	0.560682932296735
VHIO244_M1	0	-9.65185492674456	29.0588736356833	p-S6
(S235/S236)	0.918733290076835
VHIO244_M1	0	-20.8647178968591	5.71791370611361	p-S6
(S235/S236)	0.239997083919722
VHIO244_M1	0	-4.19486593943935	5.19153587549522	p-S6
(S235/S236)	0.240332235770355
VHIO244_M1	0	-13.9280645408146	10.2607823357679	p-S6
(S235/S236)	0.0619407598749473
VHIO244_M1	0	11.1741100703844	15.7802143063721	p-S6
(S235/S236)	0.329318728760859
VHIO244_M1	0	-7.32210823784691	28.4159788395672	p-S6
(S235/S236)	0.800044935106196
VHIO244_M1	0	11.1757929257267	-2.58831824695623	p-S6
(S235/S236)	0.337882261657449
VHIO244_M1	0	-18.2904140165203	27.9302858012632	p-S6
(S235/S236)	1
VHIO244_M1	0	-17.109258196795	12.2886037033145	p-S6
(S235/S236)	0.661028677382079
VHIO244_M1	0	-2.05033047120005	25.3578721997438	p-S6
(S235/S236)	0.660626495680038
VHIO244_M1	0	-9.21834633142153	31.579564828683	p-S6
(S235/S236)	0.98234010401452
VHIO244_M1	0	-13.530702926228	7.54277315842501	p-S6
(S235/S236)	0.079361813544123
VHIO244_M1	0	10.1702180235636	12.5050822258876	p-S6
(S235/S236)	0.153378960728879
VHIO244_M1	0	-5.95656309119347	27.3207032391729	p-S6
(S235/S236)	0.940698076662958
VHIO244_M1	0	18.9920305260044	13.9284407609956	p-S6
(S235/S236)	0.26110327318295
VHIO244_M1	0	-13.443715678815	34.3943313161032	p-S6
(S235/S236)	1
VHIO244_M1	0	-17.2176550473734	25.5071813052632	p-S6
(S235/S236)	0.670194482774325
VHIO244_M1	0	-13.3333968959847	31.2758982306025	p-S6
(S235/S236)	0.998973313532117
VHIO244_M1	0	-14.0724354990137	32.6705211476076	p-S6
(S235/S236)	0.908261968582123
VHIO244_M1	0	-21.6086507896663	16.7610758848353	p-S6
(S235/S236)	0.633248591249665
VHIO244_M1	0	-17.8003367974443	25.9751790899353	p-S6
(S235/S236)	0.892769656761986
VHIO244_M1	0	-5.14496195751364	32.4801165735068	p-S6
(S235/S236)	0.314620415112449
VHIO244_M1	0	-20.6666237278496	17.2639817790822	p-S6
(S235/S236)	0.528213534066468
VHIO244_M1	0	-9.84038374411378	7.83174973858836	p-S6
(S235/S236)	0.320611930003336
VHIO244_M1	0	-9.75805265809856	22.3267712414204	p-S6
(S235/S236)	0.447396521896543
VHIO244_M1	0	-4.47766810436254	4.07865378614158	p-S6
(S235/S236)	0.0772288604786075
VHIO244_M1	0	-12.9070070926903	5.64007121513485	p-S6
(S235/S236)	0.0780599624902232
VHIO244_M1	0	16.5978916749749	-1.48779753963497	p-S6
(S235/S236)	0.0911520435026926
VHIO244_M1	0	-14.3211823596704	2.40581925101977	p-S6
(S235/S236)	0.0545630081977071
VHIO244_M1	0	-14.5624408699402	8.81139379969728	p-S6
(S235/S236)	0.0840764492596913
VHIO244_M1	0	-10.9560457672831	17.3678770927523	p-S6
(S235/S236)	0.0569678280232386
VHIO244_M1	0	-2.07189617600587	6.6091059202078	p-S6
(S235/S236)	0.27100681985771
VHIO244_M1	0	9.468211954933	20.6909968336625	p-S6
(S235/S236)	0.576744726540958
VHIO244_M1	0	13.1786244639896	-7.0606761837122	p-S6
(S235/S236)	0.0802926786134092
VHIO244_M1	0	34.9019745202797	-9.78559891736656	p-S6
(S235/S236)	0.535387619614168
VHIO244_M1	0	-11.3733256994264	31.0771628213259	p-S6
(S235/S236)	1
VHIO244_M1	0	-16.3297016841769	6.69930718635126	p-S6
(S235/S236)	0.0573116369006624
VHIO244_M1	0	-11.0133030518554	28.3207398586155	p-S6
(S235/S236)	0.865882226346108
VHIO244_M1	0	-10.4325059315479	17.2516562935709	p-S6
(S235/S236)	0.068530583270794
VHIO244_M1	0	-10.9719100336728	27.7688959123084	p-S6
(S235/S236)	0.769956076224911
VHIO244_M1	0	29.7783602151441	-3.72772077583825	p-S6
(S235/S236)	0.078201856871324
VHIO244_M1	0	26.3859016445047	-10.7665128171428	p-S6
(S235/S236)	0.371455790639785
VHIO244_M1	0	-10.1784075113002	26.8797112846561	p-S6
(S235/S236)	0.866932325252976
VHIO244_M1	0	-1.27952504543628	31.0657738736376	p-S6
(S235/S236)	0.168576664598411
VHIO244_M1	0	-7.93700657454953	29.8292977632091	p-S6
(S235/S236)	0.890250260931513
VHIO244_M1	0	-8.62331836159539	14.6819160683185	p-S6
(S235/S236)	0.237710098965782
VHIO244_M1	0	-9.89311710345707	32.2599661255521	p-S6
(S235/S236)	0.725214219240068
VHIO244_M1	0	-11.4388407835261	30.8120819636675	p-S6
(S235/S236)	1
VHIO244_M1	0	12.8903585611126	13.5186559083779	p-S6
(S235/S236)	0.177933775521364
VHIO244_M1	0	-8.05856225984549	27.4914188526792	p-S6
(S235/S236)	0.933154329232327
VHIO244_M1	0	-4.17403899526755	33.9869986845852	p-S6
(S235/S236)	0.441559487575522
VHIO244_M1	0	-13.9937735380566	6.31441884996944	p-S6
(S235/S236)	0.0658661372771617
VHIO244_M1	0	-24.4030567631567	7.47572452826723	p-S6
(S235/S236)	0.573254876798343
VHIO244_M1	0	17.4461101992868	16.6003992112834	p-S6
(S235/S236)	0.0608927381597622
VHIO244_M1	0	-5.31549168554165	30.3134770338869	p-S6
(S235/S236)	0.661085857360933
VHIO244_M1	0	20.5120073660457	10.500558074337	p-S6
(S235/S236)	0.348526858294706
VHIO244_M1	0	-16.3973091348957	5.62166985931468	p-S6
(S235/S236)	0.070740982136676
VHIO244_M1	0	-10.9292498518397	27.7998293892698	p-S6
(S235/S236)	1
VHIO244_M1	0	-11.2979853701732	23.3235324861331	p-S6
(S235/S236)	0.570329574908113
VHIO244_M1	0	-10.3906049027991	-2.58137501049085	p-S6
(S235/S236)	0.344003486698316
VHIO244_M1	0	15.0030113536396	-21.0785292569809	p-S6
(S235/S236)	0.0720562580011783
VHIO244_M1	0	-8.80096738089859	26.1709958959552	p-S6
(S235/S236)	0.921710487553404
VHIO244_M1	0	-10.4340630747182	21.6947136961212	p-S6
(S235/S236)	0.458236812770431
VHIO244_M1	0	11.7288410712115	-1.08923061140842	p-S6
(S235/S236)	0.0708895873545767
VHIO244_M1	0	-8.53693947549374	23.760785080335	p-S6
(S235/S236)	0.536236185896295
VHIO244_M1	0	-0.649544524830086	25.3749579645667	p-S6
(S235/S236)	0.562624683760702
VHIO244_M1	0	14.2886527000182	-4.12373983805209	p-S6
(S235/S236)	0.112032990059454
VHIO244_M1	0	21.7077938645593	-10.5644736120547	p-S6
(S235/S236)	0.0666844835244179
VHIO244_M1	0	-14.5398255471885	26.8957004261137	p-S6
(S235/S236)	0.987159900446622
VHIO244_M1	0	-15.8035992408361	5.14180239672954	p-S6
(S235/S236)	0.0604962004198263
VHIO244_M1	0	14.1502344142967	-2.63171347330931	p-S6
(S235/S236)	0.0723806687732018
VHIO244_M1	0	-5.68905786364055	29.8633016413071	p-S6
(S235/S236)	0.86652336218913
VHIO244_M1	0	-11.9033967770757	33.7951711110388	p-S6
(S235/S236)	0.869722186572107
VHIO244_M1	0	-13.6413180933536	29.4589799833976	p-S6
(S235/S236)	0.813774933615873
VHIO244_M1	0	-14.4386409168389	25.2831046616276	p-S6
(S235/S236)	0.839693560071674
VHIO244_M1	0	-6.75846086461893	28.0798067210725	p-S6
(S235/S236)	0.769858236733849
VHIO244_M1	0	23.3736269552857	-1.72336618041899	p-S6
(S235/S236)	0.0598504336026126
VHIO244_M1	0	-16.0081792810978	24.9577538883213	p-S6
(S235/S236)	0.347042159479877
VHIO244_M1	0	-9.6372544612015	27.908032776668	p-S6
(S235/S236)	1
VHIO244_M1	0	9.52257484349727	7.36578122937564	p-S6
(S235/S236)	0.0404814331284579
VHIO244_M1	0	20.5176031765166	-20.0314709380249	p-S6
(S235/S236)	0.0650250209881674
VHIO244_M1	0	-0.864164925625366	23.2965627916786	p-S6
(S235/S236)	0.679150166562831
VHIO244_M1	0	-17.61290511572	20.4764847409359	p-S6
(S235/S236)	0.826930589035907
VHIO244_M1	0	-4.82525461054125	26.7987762772639	p-S6
(S235/S236)	0.73606834583672
VHIO244_M1	0	-8.20040048204542	26.34156130264	p-S6
(S235/S236)	0.86259059732646
VHIO244_M1	0	5.63687522378664	23.0780449939301	p-S6
(S235/S236)	0.480224590194516
VHIO244_M1	0	-7.34026441548773	11.8724153958742	p-S6
(S235/S236)	0.451839974708355
VHIO244_M1	0	1.52188510012109	31.5849366957076	p-S6
(S235/S236)	0.0989366238177059
VHIO244_M1	0	8.81942485693072	10.3790660011583	p-S6
(S235/S236)	0.0659823140984688
VHIO244_M1	0	-16.2051538536268	6.98101453897511	p-S6
(S235/S236)	0.179809365515
VHIO244_M1	0	-2.92115764800911	26.0245542023192	p-S6
(S235/S236)	0.68138473619795
VHIO244_M1	0	-5.74114207419445	14.7239016849244	p-S6
(S235/S236)	0.387276223887658
VHIO244_M1	0	1.70843447025809	29.8580622307616	p-S6
(S235/S236)	0.0634569680082998
VHIO244_M1	0	-12.3634729174615	25.1237403003464	p-S6
(S235/S236)	0.821002116110638
VHIO244_M1	0	-9.69442759898324	30.8705536228616	p-S6
(S235/S236)	0.91609945841394
VHIO244_M1	0	23.147039389696	4.15230335831108	p-S6
(S235/S236)	0.475587405617109
VHIO244_M1	0	17.6378536168297	16.6690391020121	p-S6
(S235/S236)	0.22661132448081
VHIO244_M1	0	-11.5356530362699	27.315588783453	p-S6
(S235/S236)	0.948520004327726
VHIO244_M1	0	-16.6869772237423	25.7419792195879	p-S6
(S235/S236)	0.820417848103663
VHIO244_M1	0	-19.3853335151239	14.0377434836325	p-S6
(S235/S236)	0.415175281778264
VHIO244_M1	0	-15.3690084628782	11.6581619076151	p-S6
(S235/S236)	0.304472290859598
VHIO244_M1	0	-17.9438681463307	25.0334824721284	p-S6
(S235/S236)	0.772327833042145
VHIO244_M1	0	-12.0421377571957	30.3132314181768	p-S6
(S235/S236)	0.96824318167051
VHIO244_M1	0	-13.7322144378708	29.0385832647527	p-S6
(S235/S236)	0.870155283294066
VHIO244_M1	0	7.75478033755511	1.6261001885011	p-S6
(S235/S236)	0.080669749513062
VHIO244_M1	0	-17.0294358302844	11.3392554755334	p-S6
(S235/S236)	0.445866945025958
VHIO244_M1	0	-10.658604900608	30.7117143422536	p-S6
(S235/S236)	1
VHIO244_M1	0	-15.9330586375613	8.51474774473965	p-S6
(S235/S236)	0.300421339568917
VHIO244_M1	0	-16.2168637289235	26.0053085560525	p-S6
(S235/S236)	0.592252944704498
VHIO244_M1	0	6.7086571663212	-11.018568052971	p-S6
(S235/S236)	0.111681699988103
VHIO244_M1	0	19.8060397399878	-3.11466731359513	p-S6
(S235/S236)	0.0747378679381256
VHIO244_M1	0	-13.666366615669	29.3687151156586	p-S6
(S235/S236)	0.685422273396556
VHIO244_M1	0	7.90560281226968	0.434638881356146	p-S6
(S235/S236)	0.0614270564274415
VHIO244_M1	0	-6.97731618153429	32.2439587921377	p-S6
(S235/S236)	0.476581192774491
VHIO244_M1	0	10.7430464323138	-6.67072253269418	p-S6
(S235/S236)	0.0731494064793702
VHIO244_M1	0	1.46541148332756	31.586640409893	p-S6
(S235/S236)	0.240640266833508
VHIO244_M1	0	-18.3529369532516	-12.6092591868093	p-S6
(S235/S236)	0.452593948018018
VHIO244_M1	0	-20.5606384373224	17.5449694883287	p-S6
(S235/S236)	0.580871577438855
VHIO244_M1	0	-2.59598155410647	24.0489293010226	p-S6
(S235/S236)	0.565828808778096
VHIO244_M1	0	-11.4502526013162	18.8509027517366	p-S6
(S235/S236)	0.383540780949702
VHIO244_M1	0	-16.6469612458225	19.4882826985972	p-S6
(S235/S236)	0.639274696482763
VHIO244_M1	0	-20.0871331269518	3.00257544605178	p-S6
(S235/S236)	0.098109389795562
VHIO244_M1	0	-12.7554726008809	25.9296819881803	p-S6
(S235/S236)	0.937287165730627
VHIO244_M1	0	25.5881898683992	-11.8782501464053	p-S6
(S235/S236)	0.130991686497069
VHIO244_M1	0	-3.19225126804433	23.6248348973013	p-S6
(S235/S236)	0.472760124306512
VHIO244_M1	0	-20.2889998584868	10.0885985920009	p-S6
(S235/S236)	0.484726057588294
VHIO244_M1	0	-10.7247560675837	30.0863826640186	p-S6
(S235/S236)	0.921710595796054
VHIO244_M1	0	-19.587431432375	-8.05987792658929	p-S6
(S235/S236)	0.254614964959904
VHIO244_M1	0	-12.0655060124104	31.1780249807436	p-S6
(S235/S236)	0.826626964334068
VHIO244_M1	0	-4.38541169655812	4.55210178034446	p-S6
(S235/S236)	0.215524209905365
VHIO244_M1	0	-10.660246411802	28.671707877859	p-S6
(S235/S236)	0.975405821232616
VHIO244_M1	0	-14.1450953118238	26.8033445192177	p-S6
(S235/S236)	0.972090660460679
VHIO244_M1	0	14.9904645722271	3.88999276553092	p-S6
(S235/S236)	0.0636463965304852
VHIO244_M1	0	-14.9798545543799	-2.42297069448442	p-S6
(S235/S236)	0.0825939817088942
VHIO244_M1	0	12.435579968607	-3.53324651863257	p-S6
(S235/S236)	0.0669320642911992
VHIO244_M1	0	-8.47416209580002	28.1131159356811	p-S6
(S235/S236)	1
VHIO244_M1	0	18.6736000077912	13.9721592326187	p-S6
(S235/S236)	0.0628825380082614
VHIO244_M1	0	21.742371875723	-18.6289005929514	p-S6
(S235/S236)	0.0880963446377121
VHIO244_M1	0	-7.71704077358685	23.7430689338291	p-S6
(S235/S236)	0.429479146688566
VHIO244_M1	0	-29.042436086613	-11.2407032134624	p-S6
(S235/S236)	0.724410721239808
VHIO244_M1	0	2.79389924011179	30.0075961564161	p-S6
(S235/S236)	0.0804620941234444
VHIO244_M1	0	-10.0660689681407	28.2044604460436	p-S6
(S235/S236)	1
VHIO244_M1	0	-4.1195409714433	29.9104912832463	p-S6
(S235/S236)	0.580188216022648
VHIO244_M1	0	8.91311218934693	-25.4821838728965	p-S6
(S235/S236)	0.379986167144067
VHIO244_M1	0	-9.66102074084202	27.9342312907188	p-S6
(S235/S236)	1
VHIO244_M1	0	-15.5916902265575	28.2693964029113	p-S6
(S235/S236)	0.965826129214495
VHIO244_M1	0	13.8157348593593	18.828122711173	p-S6
(S235/S236)	0.0564900370691071
VHIO244_M1	0	-11.2299645152942	27.2170052809077	p-S6
(S235/S236)	1
VHIO244_M1	0	-0.614791701943372	23.1419073604618	p-S6
(S235/S236)	0.481654838348946
VHIO244_M1	0	14.9875248164049	12.8949313925613	p-S6
(S235/S236)	0.0530510937238421
VHIO244_M1	0	-4.71702083701269	28.6023252726548	p-S6
(S235/S236)	0.642464540117196
VHIO244_M1	0	-11.325935206934	26.9970386333952	p-S6
(S235/S236)	0.736337526427758
VHIO244_M1	0	-9.03626799784102	31.7088245142522	p-S6
(S235/S236)	0.749842537938022
VHIO244_M1	0	3.36680376029549	-7.11522532633183	p-S6
(S235/S236)	0.2392663363866
VHIO244_M1	0	2.07062349978079	28.5572899317656	p-S6
(S235/S236)	0.286843067548372
VHIO244_M1	0	-11.290901066168	26.4585283916067	p-S6
(S235/S236)	0.733242881181485
VHIO244_M1	0	-2.85434043114455	9.88840136089227	p-S6
(S235/S236)	0.385544776200657
VHIO244_M1	0	-3.02010624853934	-22.8776773618615	p-S6
(S235/S236)	0.0775770103251787
VHIO244_M1	0	-19.9299833539952	6.25971173850744	p-S6
(S235/S236)	0.208294082787705
VHIO244_M1	0	23.931643522561	-3.99034472756469	p-S6
(S235/S236)	0.349548318378424
VHIO244_M1	0	-8.54668296075496	19.3587369287342	p-S6
(S235/S236)	0.537040436790207
VHIO244_M1	0	-8.52104316550085	35.3372274411919	p-S6
(S235/S236)	0.912809418205062
VHIO244_M1	0	16.8766272054738	-1.16698306544871	p-S6
(S235/S236)	0.191386205923651
VHIO244_M1	0	-10.8132092483695	28.1002825874275	p-S6
(S235/S236)	1
VHIO244_M1	0	-23.1004605516016	11.658195743068	p-S6
(S235/S236)	0.521788520237395
VHIO244_M1	0	-9.46326759540176	14.093626992049	p-S6
(S235/S236)	0.0487968041695039
VHIO244_M1	0	2.34312308437074	5.39497152521956	p-S6
(S235/S236)	0.0964224833443374
VHIO244_M1	0	-3.99151030614775	10.3342831602551	p-S6
(S235/S236)	0.512669145872261
VHIO244_M1	0	-16.9496263899562	25.7861613281098	p-S6
(S235/S236)	0.621735936924103
VHIO244_M1	0	-14.1865445802612	8.22886170186419	p-S6
(S235/S236)	0.0817615111615637
VHIO244_M1	0	3.56644016107863	3.18422770234221	p-S6
(S235/S236)	0.0498241346072964
VHIO244_M1	0	-11.7420016799113	30.3342676947738	p-S6
(S235/S236)	1
VHIO244_M1	0	-7.16704406057965	28.0553623074635	p-S6
(S235/S236)	0.793720836132697
VHIO244_M1	0	27.2788543165567	1.5297401064496	p-S6
(S235/S236)	0.0467772726414869
VHIO244_M1	0	16.5118556918504	15.0518805705049	p-S6
(S235/S236)	0.0637375847206174
VHIO244_M1	0	19.026455557534	15.6646430141211	p-S6
(S235/S236)	0.234917687567795
VHIO244_M1	0	18.3373989180129	-1.91407050258096	p-S6
(S235/S236)	0.0880534273092427
VHIO244_M1	0	-9.32757892634329	31.1752888312944	p-S6
(S235/S236)	1
VHIO244_M1	0	-7.8051465858557	26.5085207096536	p-S6
(S235/S236)	0.792330222179094
VHIO244_M1	0	-5.12430612205001	23.8925359403901	p-S6
(S235/S236)	0.732691430523577
VHIO244_M1	0	-18.5699574370145	25.8806309170964	p-S6
(S235/S236)	0.830380405167949
VHIO244_M1	0	10.2704187748833	10.5849066294439	p-S6
(S235/S236)	0.0503514481893259
VHIO244_M1	0	-9.13527405597907	22.3254891120261	p-S6
(S235/S236)	0.436871751656169
VHIO244_M1	0	-4.06378623584496	29.7036639127758	p-S6
(S235/S236)	0.705190279944945
VHIO244_M1	0	-4.0136043818064	5.0388353649815	p-S6
(S235/S236)	0.0600976425747324
VHIO244_M1	0	-3.11320352355298	-27.7841582902698	p-S6
(S235/S236)	0.107452788351042
VHIO244_M1	0	-9.9683498879102	26.5403598255752	p-S6
(S235/S236)	0.987533332441997
VHIO244_M1	0	-26.1290400244369	9.43208162231572	p-S6
(S235/S236)	0.286821922169121
VHIO244_M1	0	-8.90649706242957	26.7092424872782	p-S6
(S235/S236)	1
VHIO244_M1	0	-10.5050761133113	13.63329207059	p-S6
(S235/S236)	0.16491554222778
VHIO244_M1	0	14.8154354806651	15.5311424904931	p-S6
(S235/S236)	0.0772407166214364
VHIO244_M1	0	0.545610322178409	12.6468615205688	p-S6
(S235/S236)	0.444748760148954
VHIO244_M1	0	-15.9798283863369	29.0914826254911	p-S6
(S235/S236)	0.897682498128156
VHIO244_M1	0	-11.2101522620584	14.7573372043201	p-S6
(S235/S236)	0.0777111381131939
VHIO244_M1	0	-6.15325812734182	24.1044863641682	p-S6
(S235/S236)	0.643280444288424
VHIO244_M1	0	-13.1455464521256	13.1326874240083	p-S6
(S235/S236)	0.250675982319452
VHIO244_M1	0	29.7830750150102	2.06999985255214	p-S6
(S235/S236)	0.0590487014253299
VHIO244_M1	0	-10.0675859236361	13.2308706190258	p-S6
(S235/S236)	0.0713432179464176
VHIO244_M1	0	-10.2424445522706	33.2888064971095	p-S6
(S235/S236)	0.752549499682319
VHIO244_M1	0	23.0613704271855	-18.9901074459893	p-S6
(S235/S236)	0.0763505735322929
VHIO244_M1	0	7.91506735008769	10.3223011626118	p-S6
(S235/S236)	0.063485101508237
VHIO244_M1	0	13.9992099270144	18.8930667519853	p-S6
(S235/S236)	0.0622059792107842
VHIO244_M1	0	-13.7329086273408	30.60811513535	p-S6
(S235/S236)	0.900032697178275
VHIO244_M1	0	17.1787728646385	7.20863846584367	p-S6
(S235/S236)	0.0555664176750833
VHIO244_M1	0	36.8466517690441	-10.0158572531724	p-S6
(S235/S236)	0.321269662572335
VHIO244_M1	0	-13.0893708684911	31.1935189438794	p-S6
(S235/S236)	0.837067571816469
VHIO244_M1	0	28.2485030920278	16.1275077920843	p-S6
(S235/S236)	0.654968640908864
VHIO244_M1	0	-11.8279703093104	20.876667994829	p-S6
(S235/S236)	0.493569298266776
VHIO244_M1	0	-9.35812429878538	27.1163516972416	p-S6
(S235/S236)	0.926241059096435
VHIO244_M1	0	-4.18271850881994	26.5325609575326	p-S6
(S235/S236)	0.531769868354771
VHIO244_M1	0	-9.28263357158066	26.8774760618268	p-S6
(S235/S236)	0.943426343641103
VHIO244_M1	0	34.7962918408359	-10.1983384348759	p-S6
(S235/S236)	0.0661120811891391
VHIO244_M1	0	5.68484782226924	12.7278489898172	p-S6
(S235/S236)	0.508064333868195
VHIO244_M1	0	2.06993806614751	29.009014409281	p-S6
(S235/S236)	0.185721038489106
VHIO244_M1	0	-8.8524007095715	30.324780777561	p-S6
(S235/S236)	0.931329282255567
VHIO244_M1	0	-9.45213271590368	28.5088712923767	p-S6
(S235/S236)	0.893052488059803
VHIO244_M1	0	-11.0665833991761	30.6928466013337	p-S6
(S235/S236)	0.798250746075189
VHIO244_M1	0	-5.23086244158262	32.3313757181798	p-S6
(S235/S236)	0.387957736917909
VHIO244_M1	0	-14.9692641161897	29.5813645006673	p-S6
(S235/S236)	1
VHIO244_M1	0	-7.8859816803308	29.7143973679585	p-S6
(S235/S236)	0.977859125239507
VHIO244_M1	0	20.5913139532165	-19.9139181200187	p-S6
(S235/S236)	0.0879222926313212
VHIO244_M1	0	-14.2806818045049	28.5499221118035	p-S6
(S235/S236)	0.976268444494533
VHIO244_M1	0	-7.16924282113519	-19.5615734357308	p-S6
(S235/S236)	0.471675668119185
VHIO244_M1	0	-7.42310743229641	29.3551782612428	p-S6
(S235/S236)	0.849072301012727
VHIO244_M1	0	-9.92904676525344	30.1311251498741	p-S6
(S235/S236)	1
VHIO244_M1	0	-23.2834885599041	1.73290402219293	p-S6
(S235/S236)	0.0615375563919953
VHIO244_M1	0	-17.0665869966369	20.6820509698758	p-S6
(S235/S236)	0.735720220432419
VHIO244_M1	0	-11.127018056847	28.0450281104657	p-S6
(S235/S236)	0.974478734860041
VHIO244_M1	0	22.7713958329257	-19.5035306673985	p-S6
(S235/S236)	0.0792302325934408
VHIO244_M1	0	-2.66973571340381	-18.1354615183251	p-S6
(S235/S236)	0.0581849214590373
VHIO244_M1	0	-9.84777221965676	28.3467404249542	p-S6
(S235/S236)	0.786349586997923
VHIO244_M1	0	-12.7668823590541	-2.67419824252324	p-S6
(S235/S236)	0.0713339936336148
VHIO244_M1	0	-15.8817582021066	31.89380716366	p-S6
(S235/S236)	0.702943925678762
VHIO244_M1	0	14.0143821137615	13.7254564738486	p-S6
(S235/S236)	0.245485731794304
VHIO244_M1	0	19.9518018604724	-1.47403172876239	p-S6
(S235/S236)	0.0690471089292853
VHIO244_M1	0	-13.0710927233054	24.5869063117102	p-S6
(S235/S236)	0.877933156751925
VHIO244_M1	0	9.4736790622282	8.79789979738608	p-S6
(S235/S236)	0.0603822572703773
VHIO244_M1	0	-13.409959334255	34.5804020590643	p-S6
(S235/S236)	0.638420281854299
VHIO244_M1	0	-11.7404547299057	32.5163144369609	p-S6
(S235/S236)	0.897803992705527
VHIO244_M1	0	30.3418275885816	2.15422363593378	p-S6
(S235/S236)	0.0624327159855524
VHIO244_M1	0	-11.0409803284719	31.0454872877216	p-S6
(S235/S236)	1
VHIO244_M1	0	-12.2651892888857	26.2644518498426	p-S6
(S235/S236)	0.962183981085171
VHIO244_M1	0	-10.930692401837	28.0749717855361	p-S6
(S235/S236)	1
VHIO244_M1	0	-3.71490833871905	24.6317910010854	p-S6
(S235/S236)	0.506870930910471
VHIO244_M1	0	-5.78833309576915	-4.10450397453596	p-S6
(S235/S236)	0.0672608634883679
VHIO244_M1	0	-10.8000914586274	25.1921989168894	p-S6
(S235/S236)	0.766769160396888
VHIO244_M1	0	19.0249233229459	-1.40682191447948	p-S6
(S235/S236)	0.0802804581350238
VHIO244_M1	0	35.1381316678609	-12.6678270110704	p-S6
(S235/S236)	0.237912908376024
VHIO244_M1	0	-3.37368713799491	26.0902591347144	p-S6
(S235/S236)	0.750671030522592
VHIO244_M1	0	17.9285591668328	4.40974573573101	p-S6
(S235/S236)	0.0654863034888159
VHIO244_M1	0	-13.4269607736806	26.5372651449221	p-S6
(S235/S236)	0.698615101403283
VHIO244_M1	0	13.0888375270926	13.6726939702905	p-S6
(S235/S236)	0.0614178667804821
VHIO244_M1	0	-3.80487003372077	6.10387994112026	p-S6
(S235/S236)	0.0725217068694416
VHIO244_M1	0	34.674192570457	-13.4392542164829	p-S6
(S235/S236)	0.16293753011104
VHIO244_M1	0	-17.9823310253063	10.0523255604437	p-S6
(S235/S236)	0.508961914431884
VHIO244_M1	0	-9.04417120936879	32.2343455730207	p-S6
(S235/S236)	0.695581204698294
VHIO244_M1	0	-15.9134886411107	29.1403327850093	p-S6
(S235/S236)	1
VHIO244_M1	0	-12.4275584174557	9.42837652295747	p-S6
(S235/S236)	0.0666298877941803
VHIO244_M1	0	-24.6872141571253	0.947569621643667	p-S6
(S235/S236)	0.0852850925894258
VHIO244_M1	0	14.7497770509377	-6.30829390503003	p-S6
(S235/S236)	0.456054872468841
VHIO244_M1	0	-13.3713595267633	27.7124209142151	p-S6
(S235/S236)	0.980273741629185
VHIO244_M1	0	-4.44292805363696	31.9078283502267	p-S6
(S235/S236)	0.331551575676405
VHIO244_M1	0	-15.6732629594842	7.87502068198531	p-S6
(S235/S236)	0.0779080198632866
VHIO244_M1	0	21.6869965011307	-20.6279212051271	p-S6
(S235/S236)	0.0739481891026944
VHIO244_M1	0	-8.42668252952156	31.1420144680131	p-S6
(S235/S236)	0.959761343302917
VHIO244_M1	0	11.7015200635122	-1.26192239389626	p-S6
(S235/S236)	0.0555350459566842
VHIO244_M1	0	-16.7710619076168	11.0589300719243	p-S6
(S235/S236)	0.323821214856034
VHIO244_M1	0	13.4653090091289	-17.6482758030088	p-S6
(S235/S236)	0.0855659993092301
VHIO244_M1	0	4.19797235279139	2.58349740175675	p-S6
(S235/S236)	0.0537012383428655
VHIO244_M1	0	-9.33085239771427	31.9236804824149	p-S6
(S235/S236)	0.738274006447949
VHIO244_M1	0	-20.5571178663733	5.76565192690355	p-S6
(S235/S236)	0.104103592554368
VHIO244_M1	0	-14.4525383337861	8.28887523576544	p-S6
(S235/S236)	0.0899818272893862
VHIO244_M1	0	-8.98534368224568	33.0840535782532	p-S6
(S235/S236)	0.516523722471953
VHIO244_M1	0	-17.0165500184015	27.3291642087293	p-S6
(S235/S236)	0.980955256344894
VHIO244_M1	0	-0.884767069616379	25.3608440251036	p-S6
(S235/S236)	0.521156987492811
VHIO244_M1	0	-14.2929309367252	25.0879956830017	p-S6
(S235/S236)	0.68588644652743
VHIO244_M1	0	9.0182425228031	-26.5671521645549	p-S6
(S235/S236)	0.0950251234557865
VHIO244_M1	0	-17.1009628615154	24.6112099562072	p-S6
(S235/S236)	0.694803717535045
VHIO244_M1	0	21.0273459919081	-1.01753865918235	p-S6
(S235/S236)	0.065298696889739
VHIO244_M1	0	6.78361445479685	12.0966310935511	p-S6
(S235/S236)	0.345667569020112
VHIO244_M1	0	-17.0337427826739	25.5774401681894	p-S6
(S235/S236)	0.649928216035374
VHIO244_M1	0	-12.0301380651087	25.4469487565909	p-S6
(S235/S236)	0.966949194686941
VHIO244_M1	0	-7.7574603872614	31.647500710536	p-S6
(S235/S236)	0.780842500605782
VHIO244_M1	0	17.9591019030081	-10.5553888353778	p-S6
(S235/S236)	0.2546761257744
VHIO244_M1	0	-7.89721281717641	31.2599313521614	p-S6
(S235/S236)	0.842140932599057
VHIO244_M1	0	16.8660941973779	16.8680741702217	p-S6
(S235/S236)	0.179798067414349
VHIO244_M1	0	-17.7373375372886	27.8972474600401	p-S6
(S235/S236)	1
VHIO244_M1	0	-8.86377864921879	33.7592951947613	p-S6
(S235/S236)	0.537458639563112
VHIO244_M1	0	13.4195087348853	-20.5491998270857	p-S6
(S235/S236)	0.291440149194479
VHIO244_M1	0	28.625191479456	-9.45263589097355	p-S6
(S235/S236)	0.0895147311397958
VHIO244_M1	0	-10.476248309842	25.8405377737791	p-S6
(S235/S236)	0.588797831242022
VHIO244_M1	0	-12.7265001382147	30.462431372652	p-S6
(S235/S236)	0.920834354995577
VHIO244_M1	0	16.8335541101789	-19.970345020779	p-S6
(S235/S236)	0.0682795873672783
VHIO244_M1	0	-11.1860392627341	21.4530134605513	p-S6
(S235/S236)	0.534595589332785
VHIO244_M1	0	-19.6827915493177	10.3616734830997	p-S6
(S235/S236)	0.511712683674701
VHIO244_M1	0	-6.35367636647266	28.1646990810657	p-S6
(S235/S236)	0.670684726552448
VHIO244_M1	0	13.8145838317135	-0.102335299533622	p-S6
(S235/S236)	0.0748206471314939
VHIO244_M1	0	-5.2736622967335	23.6432402117905	p-S6
(S235/S236)	0.689743214481726
VHIO244_M1	0	-0.219531700014785	18.411012079974	p-S6
(S235/S236)	0.45803500105458
VHIO244_M1	0	1.60704883436489	29.0783087965639	p-S6
(S235/S236)	0.325137605524129
VHIO244_M1	0	19.5453265009683	15.4551047113714	p-S6
(S235/S236)	0.0591253871000669
VHIO244_M1	0	-16.5716544795563	27.0087867659268	p-S6
(S235/S236)	0.677312047094126
VHIO244_M1	0	-5.95119543006323	25.2139755393164	p-S6
(S235/S236)	0.63018154377797
VHIO244_M1	0	-16.3529828525454	25.5873072769162	p-S6
(S235/S236)	0.745641339047093
VHIO244_M1	0	-19.3032664674598	25.044798678764	p-S6
(S235/S236)	0.780602179238539
VHIO244_M1	0	-10.7479988158775	13.4069080407297	p-S6
(S235/S236)	0.0854600891458109
VHIO244_M1	0	-13.6533945365241	29.3263263913606	p-S6
(S235/S236)	0.667726494341828
VHIO244_M1	0	-5.54754599533819	24.3091710516799	p-S6
(S235/S236)	0.580854215797369
VHIO244_M1	0	29.897745412427	2.82712189884886	p-S6
(S235/S236)	0.0632085802207182
VHIO244_M1	0	-10.79373745748	15.2010134421194	p-S6
(S235/S236)	0.0735117704934539
VHIO244_M1	0	-20.655737895894	3.80580284718557	p-S6
(S235/S236)	0.222368054010978
VHIO244_M1	0	-11.5513803515817	28.0741588441985	p-S6
(S235/S236)	0.83590356561029
VHIO244_M1	0	2.77376380262629	23.7608973651665	p-S6
(S235/S236)	0.466033730982264
VHIO244_M1	0	-7.26567317818534	29.1477425556837	p-S6
(S235/S236)	0.769733777791043
VHIO244_M1	0	-15.2271789697955	26.0945219561685	p-S6
(S235/S236)	0.599481989540864
VHIO244_M1	0	-4.36638740801081	15.7549136916092	p-S6
(S235/S236)	0.3590732595085
VHIO244_M1	0	-10.4943072019657	28.0302886498268	p-S6
(S235/S236)	0.732284766554757
VHIO244_M1	0	30.2109704893407	1.55473186203909	p-S6
(S235/S236)	0.0654887443198413
VHIO244_M1	0	-12.6831524563438	26.1527012676118	p-S6
(S235/S236)	0.963539821621111
VHIO244_M1	0	-20.760713306938	15.8652739198365	p-S6
(S235/S236)	0.731956070864562
VHIO244_M1	0	-11.3753641279066	34.3616103443697	p-S6
(S235/S236)	1
VHIO244_M1	0	15.5136836754092	-5.7665616366632	p-S6
(S235/S236)	0.135656198994566
VHIO244_M1	0	-17.0219960613919	23.896670567482	p-S6
(S235/S236)	0.658295092403154
VHIO244_M1	0	-3.5056621315804	20.6055086961551	p-S6
(S235/S236)	0.402484973879514
VHIO244_M1	0	-4.21654864593357	21.1552980094601	p-S6
(S235/S236)	0.377392001887239
VHIO244_M1	0	-3.78450679293501	19.3495471559368	p-S6
(S235/S236)	0.276235619747466
VHIO244_M1	0	30.2747084668943	2.57728571241977	p-S6
(S235/S236)	0.0840763973661245
VHIO244_M1	0	10.8052670680721	-18.4159897655891	p-S6
(S235/S236)	0.143020060036935
VHIO244_M1	0	30.5201075658257	2.83358917718849	p-S6
(S235/S236)	0.071003194647017
VHIO244_M1	0	-16.4147015626727	26.9096108584873	p-S6
(S235/S236)	0.825970382304385
VHIO244_M1	0	-5.03111362934168	21.1856151619543	p-S6
(S235/S236)	0.344491364357817
VHIO244_M1	0	-18.4147960964502	27.6287867971124	p-S6
(S235/S236)	1
VHIO244_M1	0	-15.3891262110835	26.533795881202	p-S6
(S235/S236)	0.974617708844319
VHIO244_M1	0	-20.6197152626038	3.68500297997644	p-S6
(S235/S236)	0.0751738590873586
VHIO244_M1	0	1.37527317361358	30.4922591538527	p-S6
(S235/S236)	0.0693570118930815
VHIO244_M1	0	-10.8431042411541	29.9116077708313	p-S6
(S235/S236)	0.768711707747874
VHIO244_M1	0	-16.1009421938928	27.9829730866606	p-S6
(S235/S236)	0.953883396627601
VHIO244_M1	0	-1.55505349919836	-25.013474250149	p-S6
(S235/S236)	0.0761127415818952
VHIO244_M1	0	21.3585762573951	-12.4972574805228	p-S6
(S235/S236)	0.0965179382179699
VHIO244_M1	0	4.64268783654398	-28.8621714721599	p-S6
(S235/S236)	0.0685402603922208
VHIO244_M1	0	-17.0304238652658	3.92020485354126	p-S6
(S235/S236)	0.077477972258086
VHIO244_M1	0	-0.766627431028683	5.502929084851	p-S6
(S235/S236)	0.0877563779337367
VHIO244_M1	0	-10.2719543441942	13.3756160115786	p-S6
(S235/S236)	0.0743143649306865
VHIO244_M1	0	-10.5520562059053	27.2718583752593	p-S6
(S235/S236)	1
VHIO244_M1	0	19.1061150503491	0.654426036088323	p-S6
(S235/S236)	0.0686650483756454
VHIO244_M1	0	-14.389658618425	28.7198832755804	p-S6
(S235/S236)	0.960108381543726
VHIO244_M1	0	-10.3583766357051	30.2041398684492	p-S6
(S235/S236)	0.905974473644489
VHIO244_M1	0	10.4790861832805	0.501186799905397	p-S6
(S235/S236)	0.0507706474424536
VHIO244_M1	0	26.7096340571728	4.9941487022087	p-S6
(S235/S236)	0.583216426980991
VHIO244_M1	0	-19.1346462253382	22.4095138524051	p-S6
(S235/S236)	0.726549388348442
VHIO244_M1	0	-14.5038509000979	31.7978019094051	p-S6
(S235/S236)	0.988135815280463
VHIO244_M1	0	-19.2997274855348	21.8988814777834	p-S6
(S235/S236)	0.772516452279917
VHIO244_M1	0	14.9972790683228	-7.47815681997696	p-S6
(S235/S236)	0.436347589774786
VHIO244_M1	0	-13.3843164100004	28.2189086716898	p-S6
(S235/S236)	0.816397007278007
VHIO244_M1	0	-18.7535665864816	13.1297542781401	p-S6
(S235/S236)	0.388962377636801
VHIO244_M1	0	-8.59488033620839	30.444277278987	p-S6
(S235/S236)	0.771018838104029
VHIO244_M1	0	-8.95129400942104	27.8567479202947	p-S6
(S235/S236)	0.888563067477144
VHIO244_M1	0	-15.2562838317008	17.0514132035982	p-S6
(S235/S236)	0.464503968947427
VHIO244_M1	0	-15.9718949961783	27.8279834503476	p-S6
(S235/S236)	0.962837097205716
VHIO244_M1	0	20.4765842404345	3.78807159423452	p-S6
(S235/S236)	0.342243925366549
VHIO244_M1	0	-5.85132676096547	18.1094825599258	p-S6
(S235/S236)	0.366198108623128
VHIO244_M1	0	25.8659271710827	-15.7966535071867	p-S6
(S235/S236)	0.452927449168057
VHIO244_M1	0	-12.4106194085178	27.7178158379347	p-S6
(S235/S236)	0.946692896749891
VHIO244_M1	0	12.8658636767916	13.4439304329021	p-S6
(S235/S236)	0.0660037111985998
VHIO244_M1	0	-16.6471439602144	-13.4787522272082	p-S6
(S235/S236)	0.110397086075841
VHIO244_M1	0	-6.7831730443855	27.8040363764517	p-S6
(S235/S236)	0.82777456788264
VHIO244_M1	0	-5.24469965958278	28.2831477160343	p-S6
(S235/S236)	0.854074239949147
VHIO244_M1	0	-6.68249953030771	29.2540867070219	p-S6
(S235/S236)	0.868767183475772
VHIO244_M1	0	-10.8285141911566	31.7256603484515	p-S6
(S235/S236)	0.996768111750431
VHIO244_M1	0	-9.07956365732369	22.3363694110624	p-S6
(S235/S236)	0.329396810560115
VHIO244_M1	0	26.8600190927187	-2.68197271303075	p-S6
(S235/S236)	0.0722482706707141
VHIO244_M1	0	-10.5499413749117	22.5763809890766	p-S6
(S235/S236)	0.549899133367699
VHIO244_M1	0	-6.81701062864434	25.6385261475116	p-S6
(S235/S236)	0.867334772478289
VHIO244_M1	0	-15.9372626316924	29.0173765561589	p-S6
(S235/S236)	1
VHIO244_M1	0	-0.661785663781489	31.126000964204	p-S6
(S235/S236)	0.0699082345353853
VHIO244_M1	0	-8.80843822303644	25.0570587476016	p-S6
(S235/S236)	0.699061789448809
VHIO244_M1	0	-9.27861696109763	14.0313233933009	p-S6
(S235/S236)	0.0553269512527344
VHIO244_M1	0	-14.0414457028671	32.0694936584547	p-S6
(S235/S236)	1
VHIO244_M1	0	12.5191255726232	3.3930389744352	p-S6
(S235/S236)	0.0569007055109176
VHIO244_M1	0	-13.3413388113031	34.4325805648194	p-S6
(S235/S236)	0.734557876787707
VHIO244_M1	0	22.0705428810767	-11.2625250181765	p-S6
(S235/S236)	0.0988556709844734
VHIO244_M1	0	-7.06799549392356	28.8726895687018	p-S6
(S235/S236)	1
VHIO244_M1	0	25.4740655626215	4.5087432913522	p-S6
(S235/S236)	0.583292659938303
VHIO244_M1	0	-10.529428444331	28.3355092688991	p-S6
(S235/S236)	0.886573908895208
VHIO244_M1	0	-11.0275018598243	27.8114672474111	p-S6
(S235/S236)	0.910424474395033
VHIO244_M1	0	1.74307794195949	-10.2877077245658	p-S6
(S235/S236)	0.253322875861922
VHIO244_M1	0	-11.7442801671049	27.2423808937789	p-S6
(S235/S236)	0.915100726263155
VHIO244_M1	0	19.4453732303805	-8.58588741702235	p-S6
(S235/S236)	0.0737455635457141
VHIO244_M1	0	12.3927099398195	-3.47107503886529	p-S6
(S235/S236)	0.0952708642130148
VHIO244_M1	0	-11.0298654196326	13.7484254941735	p-S6
(S235/S236)	0.081320112821394
VHIO244_M1	0	-0.279761124549227	14.1231157407469	p-S6
(S235/S236)	0.567415673125637
VHIO244_M1	0	-3.96538705632567	5.79554271144185	p-S6
(S235/S236)	0.0655815132204499
VHIO244_M1	0	-10.5215073427431	13.9937771712342	p-S6
(S235/S236)	0.264154014903314
VHIO244_M1	0	-17.0524490786965	29.0511959111663	p-S6
(S235/S236)	0.541159394935922
VHIO244_M1	0	1.32492206457172	12.042814683332	p-S6
(S235/S236)	0.331284829028086
VHIO244_M1	0	24.4753331616148	-0.738138889891551	p-S6
(S235/S236)	0.0995806458093135
VHIO244_M1	0	4.44228725797507	-9.2451760991314	p-S6
(S235/S236)	0.0790194946626461
VHIO244_M1	0	-8.76914489591641	27.9050609590033	p-S6
(S235/S236)	1
VHIO244_M1	0	-8.05250009193659	27.2232438657917	p-S6
(S235/S236)	0.98845668673688
VHIO244_M1	0	-16.8857087386009	20.0651609761122	p-S6
(S235/S236)	0.57460032819823
VHIO244_M1	0	-15.124958496567	6.88879616617104	p-S6
(S235/S236)	0.0548666272116423
VHIO244_M1	0	-11.9563709351784	31.7561419189387	p-S6
(S235/S236)	1
VHIO244_M1	0	-5.57637569832337	30.1272998844197	p-S6
(S235/S236)	0.891240176567538
VHIO244_M1	0	-12.133102244008	-3.01321964863277	p-S6
(S235/S236)	0.0857257130416953
VHIO244_M1	0	-16.8669572112219	8.93036685722966	p-S6
(S235/S236)	0.343514909426521
VHIO244_M1	0	-8.88004287158018	26.4136523294431	p-S6
(S235/S236)	1
VHIO244_M1	0	1.2345397863931	24.7602969223303	p-S6
(S235/S236)	0.603805189174228
VHIO244_M1	0	-13.3380377152587	34.5740858849673	p-S6
(S235/S236)	0.852049785741968
VHIO244_M1	0	-0.369645876787501	-28.4589182005904	p-S6
(S235/S236)	0.0886199100337908
VHIO244_M1	0	-12.6493282391303	19.9951301405777	p-S6
(S235/S236)	0.706821012258613
VHIO244_M1	0	-13.2390467776434	32.0839008733139	p-S6
(S235/S236)	0.829018644771983
VHIO244_M1	0	7.45648809700516	-14.1013343314057	p-S6
(S235/S236)	0.0904844317150664
VHIO244_M1	0	-6.16778031692742	26.9152775416245	p-S6
(S235/S236)	0.926604060575608
VHIO244_M1	0	10.8813758195594	-3.85416837751588	p-S6
(S235/S236)	0.0992860678404761
VHIO244_M1	0	-10.8689696993055	33.1186312785407	p-S6
(S235/S236)	0.859090959613396
VHIO244_M1	0	19.2901515225488	-1.70134017248607	p-S6
(S235/S236)	0.0694270690200811
VHIO244_M1	0	17.363596008025	8.03704549564267	p-S6
(S235/S236)	0.0715169155593
VHIO244_M1	0	-4.11195439836275	12.2463503393569	p-S6
(S235/S236)	0.494486460101451
VHIO244_M1	0	-8.02083369942347	28.0828517298559	p-S6
(S235/S236)	0.888813495352883
VHIO244_M1	0	-14.635625376891	31.6766581623718	p-S6
(S235/S236)	0.966652562188798
VHIO244_M1	0	-1.65508345748396	-4.73322548977089	p-S6
(S235/S236)	0.352389557054903
VHIO244_M1	0	-13.1020767826086	17.1602960418838	p-S6
(S235/S236)	0.567776865780329
VHIO244_M1	0	11.8082979102633	8.34670357542421	p-S6
(S235/S236)	0.056410894945681
VHIO244_M1	0	-12.9526088669659	31.5744241285517	p-S6
(S235/S236)	0.63634099329307
VHIO244_M1	0	-7.46556663200891	25.1783552313614	p-S6
(S235/S236)	0.65156179099697
VHIO244_M1	0	-9.30782089603833	29.2467448815826	p-S6
(S235/S236)	0.866303936064614
VHIO244_M1	0	-12.9250336315814	14.7833350214585	p-S6
(S235/S236)	0.347970313313646
VHIO244_M1	0	22.5279211817164	-13.4215438585274	p-S6
(S235/S236)	0.108286033700261
VHIO244_M1	0	-6.30206143515895	22.2196789842155	p-S6
(S235/S236)	0.543256262016186
VHIO244_M1	0	1.89456418970886	29.743223345006	p-S6
(S235/S236)	0.0754239863795022
VHIO244_M1	0	-7.3465257458311	31.5238385701638	p-S6
(S235/S236)	1
VHIO244_M1	0	-5.33170240515223	28.4836152533581	p-S6
(S235/S236)	0.892530852047327
VHIO244_M1	0	6.75659623915554	7.20720841826133	p-S6
(S235/S236)	0.108373276818195
VHIO244_M1	0	19.5216696822384	-12.4156373277175	p-S6
(S235/S236)	0.112157777271746
VHIO244_M1	0	-2.95322987963043	15.9592819142129	p-S6
(S235/S236)	0.41885603352828
VHIO244_M1	0	-15.3098118011948	3.22381869196287	p-S6
(S235/S236)	0.0793421909252036
VHIO244_M1	0	-18.7141380016391	25.9526628950144	p-S6
(S235/S236)	1
VHIO244_M1	0	-9.86517588942606	31.0247712401913	p-S6
(S235/S236)	0.947932815182739
VHIO244_M1	0	-23.8866466303991	9.71741144036308	p-S6
(S235/S236)	0.24002013489836
VHIO244_M1	0	10.1550840396614	5.40826788287968	p-S6
(S235/S236)	0.186733570701708
VHIO244_M1	0	16.5427868970389	15.2710912408542	p-S6
(S235/S236)	0.0732863649815353
VHIO244_M1	0	15.3129470371086	18.1897974019169	p-S6
(S235/S236)	0.0927095333060808
VHIO244_M1	0	15.5912875253346	17.3747145734377	p-S6
(S235/S236)	0.105028371607246
VHIO244_M1	0	-3.61035555570111	27.9252883769416	p-S6
(S235/S236)	0.504143253966094
VHIO244_M1	0	-11.3325830901241	13.634185376915	p-S6
(S235/S236)	0.0850740968093311
VHIO244_M1	0	-5.80114719635707	14.8081620404819	p-S6
(S235/S236)	0.379442409082355
VHIO244_M1	0	20.3747424858577	13.9923729425117	p-S6
(S235/S236)	0.0840944144819238
VHIO244_M1	0	29.7247895936965	3.24315829064427	p-S6
(S235/S236)	0.0846411687783837
VHIO244_M1	0	-3.56701765132362	29.3818264315244	p-S6
(S235/S236)	0.385469282532494
VHIO244_M1	0	-18.7523933194378	12.8805572296372	p-S6
(S235/S236)	0.388735540008174
VHIO244_M1	0	20.8783242999693	-0.581480722708255	p-S6
(S235/S236)	0.0791882805602361
VHIO244_M1	0	-7.67053379851632	33.2446660268223	p-S6
(S235/S236)	0.927975440726368
VHIO244_M1	0	-4.17929813476869	-5.00896719381962	p-S6
(S235/S236)	0.196640801400303
VHIO244_M1	0	-7.07804022747031	27.7838148532873	p-S6
(S235/S236)	0.816170938602749
VHIO244_M1	0	35.8892262493606	-12.7606111156497	p-S6
(S235/S236)	0.0520410404938408
VHIO244_M1	0	1.80744772927261	29.6302969423911	p-S6
(S235/S236)	0.0788132048166618
VHIO244_M1	0	-5.75810953209911	29.62716494491	p-S6
(S235/S236)	0.974889002842799
VHIO244_M1	0	-25.4841447063259	5.97106838059905	p-S6
(S235/S236)	0.416355073538414
VHIO244_M1	0	-5.91961640201896	22.9837127358684	p-S6
(S235/S236)	0.679581877016022
VHIO244_M1	0	27.161731696867	-15.1384476895953	p-S6
(S235/S236)	0.82894710997266
VHIO244_M1	0	-21.9474695557063	15.4269479633666	p-S6
(S235/S236)	0.554262227786102
VHIO244_M1	0	-16.7059318727457	2.15734575635565	p-S6
(S235/S236)	0.0591820745268136
VHIO244_M1	0	-16.1255031420672	27.4137085974141	p-S6
(S235/S236)	0.864622791925796
VHIO244_M1	0	37.2001941782747	-10.6244482321682	p-S6
(S235/S236)	0.0436393962114981
VHIO244_M1	0	-25.8288032366158	8.48506266759205	p-S6
(S235/S236)	0.438191366996442
VHIO244_M1	0	-1.02922342783914	18.8160130399342	p-S6
(S235/S236)	0.366760073356639
VHIO244_M1	0	-3.93365543321223	27.1536378107652	p-S6
(S235/S236)	0.433881628168582
VHIO244_M1	0	-2.45551360588834	3.53695478704817	p-S6
(S235/S236)	0.115149809066616
VHIO244_M1	0	-1.05160001294632	3.53762078193305	p-S6
(S235/S236)	0.0802511856457465
VHIO244_M1	0	-11.1700843452117	30.6533954386198	p-S6
(S235/S236)	0.979493682611934
VHIO244_M1	0	-4.66413257939796	22.9128086748423	p-S6
(S235/S236)	0.442312305826987
VHIO244_M1	0	-11.3703098907124	15.5087898428275	p-S6
(S235/S236)	0.0921031618833008
VHIO244_M1	0	-10.8067493051931	32.3700864863562	p-S6
(S235/S236)	0.808574178612798
VHIO244_M1	0	-1.09302314053088	24.669373305268	p-S6
(S235/S236)	0.540667811164535
VHIO244_M1	0	-15.9642160145799	29.0079474537459	p-S6
(S235/S236)	0.917746779787926
VHIO244_M1	0	-11.1393614645605	30.702728744029	p-S6
(S235/S236)	1
VHIO244_M1	0	-11.2209209669996	28.1796284201364	p-S6
(S235/S236)	0.891426744975775
VHIO244_M1	0	26.9127319924857	-13.9120357214195	p-S6
(S235/S236)	0.669284437971044
VHIO244_M1	0	-11.6362030120071	19.1715633860459	p-S6
(S235/S236)	0.485519872153641
VHIO244_M1	0	-20.2544244278172	15.199055807794	p-S6
(S235/S236)	0.57447161372796
VHIO244_M1	0	-10.7254482690907	32.3571763390214	p-S6
(S235/S236)	1
VHIO244_M1	0	-8.07005889026414	22.8303966832244	p-S6
(S235/S236)	0.50520567051783
VHIO244_M1	0	-10.6648891986715	26.4154154919313	p-S6
(S235/S236)	0.819847163923391
VHIO244_M1	0	-17.0745313653717	11.4318995295603	p-S6
(S235/S236)	0.545521054349526
VHIO244_M1	0	-11.3885471966043	15.4836360601505	p-S6
(S235/S236)	0.076621279709529
VHIO244_M1	0	-12.4012556332477	25.0080658440084	p-S6
(S235/S236)	0.830231713504133
VHIO244_M1	0	-3.9780112650579	0.1499048195662	p-S6
(S235/S236)	0.186016800109854
VHIO244_M1	0	-10.8611803435584	15.3405453820729	p-S6
(S235/S236)	0.153466461330783
VHIO244_M1	0	-11.4248626695929	30.9970968076605	p-S6
(S235/S236)	1
VHIO244_M1	0	5.24279085810891	4.45134623633189	p-S6
(S235/S236)	0.22012707823586
VHIO244_M1	0	-14.4437453282777	29.1291460279602	p-S6
(S235/S236)	1
VHIO244_M1	0	-6.08239676015645	26.8254162252111	p-S6
(S235/S236)	0.904687951134538
VHIO244_M1	0	-21.057912532536	-12.013050195507	p-S6
(S235/S236)	0.440070322851501
VHIO244_M1	0	-11.0466053273359	19.0691676696782	p-S6
(S235/S236)	0.334411002945415
VHIO244_M1	0	-5.0677787897771	31.4518171303117	p-S6
(S235/S236)	0.493149259933134
VHIO244_M1	0	-11.965829525569	26.5970768934582	p-S6
(S235/S236)	1
VHIO244_M1	0	25.8341517056957	-3.39709258922913	p-S6
(S235/S236)	0.461783825505543
VHIO244_M1	0	-12.8570677202018	25.2437515262311	p-S6
(S235/S236)	1
VHIO244_M1	0	-15.6330794109002	11.5445678137889	p-S6
(S235/S236)	0.344672882449282
VHIO244_M1	0	-16.2511605896824	26.3420959271599	p-S6
(S235/S236)	0.703149090242484
VHIO244_M1	0	-16.0150760772626	27.1178738919962	p-S6
(S235/S236)	0.983765196946766
VHIO244_M1	0	-10.8733870360913	34.5188075987249	p-S6
(S235/S236)	0.707802023013572
VHIO244_M1	0	-16.9711195751841	11.0672940856368	p-S6
(S235/S236)	0.391834084541357
VHIO244_M1	0	-18.1791020308326	14.6559156298225	p-S6
(S235/S236)	0.603988018994008
VHIO244_M1	0	-7.57590266432219	27.709567653444	p-S6
(S235/S236)	0.926492418915549
VHIO244_M1	0	18.0833590557169	16.3118458462844	p-S6
(S235/S236)	0.0472507546172334
VHIO244_M1	0	-18.1404539720593	22.8163214494992	p-S6
(S235/S236)	0.751327911482328
VHIO244_M1	0	-2.45149927607079	26.7359386748585	p-S6
(S235/S236)	0.66428906112125
VHIO244_M1	0	25.8460688952064	-17.6410303065936	p-S6
(S235/S236)	0.0890951915091115
VHIO244_M1	0	-10.1410393849763	24.2743933012125	p-S6
(S235/S236)	0.682619297110819
VHIO244_M1	0	16.792036759157	-20.4770753566517	p-S6
(S235/S236)	0.0874333089974012
VHIO244_M1	0	-11.6591652712711	16.893271531063	p-S6
(S235/S236)	0.228404773412076
VHIO244_M1	0	6.21033719071185	-5.39513697984898	p-S6
(S235/S236)	0.563437873257894
VHIO244_M1	0	-3.77274145858975	27.8982118503552	p-S6
(S235/S236)	0.468489820362883
VHIO244_M1	0	-9.89584596113268	30.6859089178786	p-S6
(S235/S236)	0.842644794729268
VHIO244_M1	0	14.9686065297482	16.3306426224173	p-S6
(S235/S236)	0.0711181267252073
VHIO244_M1	0	-12.2469701153444	26.4431128000824	p-S6
(S235/S236)	0.919298468678894
VHIO244_M1	0	-6.42603054736611	30.7640313714664	p-S6
(S235/S236)	0.648059884622999
VHIO244_M1	0	35.8741122460874	-9.81233185531713	p-S6
(S235/S236)	0.052101592282979
VHIO244_M1	0	-10.7569290593838	-3.12096662356816	p-S6
(S235/S236)	0.0996863158483051
VHIO244_M1	0	19.3109536455551	-8.49982390435895	p-S6
(S235/S236)	0.0898793348326905
VHIO244_M1	0	38.1496174957195	-11.0705740085303	p-S6
(S235/S236)	0.077560929206921
VHIO244_M1	0	15.8276878150538	0.471774174423753	p-S6
(S235/S236)	0.650338334790555
VHIO244_M1	0	-13.8831690468133	27.5179523560685	p-S6
(S235/S236)	1
VHIO244_M1	0	3.00721613352818	17.1016496460914	p-S6
(S235/S236)	0.587547099780542
VHIO244_M1	0	-1.04748215734859	-1.46452203550569	p-S6
(S235/S236)	0.0901331449864554
VHIO244_M1	0	-12.5901793514824	26.2799965479347	p-S6
(S235/S236)	0.893165697546316
VHIO244_M1	0	-5.16090216441709	21.8166956417553	p-S6
(S235/S236)	0.455996198394514
VHIO244_M1	0	-13.1269145733993	-2.04990343860559	p-S6
(S235/S236)	0.0808042066143137
VHIO244_M1	0	-11.0231605907318	13.7023030772242	p-S6
(S235/S236)	0.0655123753351315
VHIO244_M1	0	-21.3723959285455	-12.2017926409422	p-S6
(S235/S236)	0.495088759863041
VHIO244_M1	0	21.0558993378342	-8.14417026502681	p-S6
(S235/S236)	0.0889012063073982
VHIO244_M1	0	-17.7133912280452	11.0720766585418	p-S6
(S235/S236)	0.54702705374407
VHIO244_M1	0	-13.6059087255995	29.7826040420399	p-S6
(S235/S236)	0.914071071617045
VHIO244_M1	0	-10.2560425607917	12.3480830783196	p-S6
(S235/S236)	0.0628711031916153
VHIO244_M1	0	23.8082990491021	-15.6189740575016	p-S6
(S235/S236)	0.0940350080374109
VHIO244_M1	0	20.9587749463503	-0.785642927450989	p-S6
(S235/S236)	0.0787658039648162
VHIO244_M1	0	23.6603491887237	-16.000930179737	p-S6
(S235/S236)	0.0757869980719474
VHIO244_M1	0	24.4493771975161	10.4140614221252	p-S6
(S235/S236)	0.274642357837698
VHIO244_M1	0	4.51104264747426	-17.4400743613693	p-S6
(S235/S236)	0.121426580851302
VHIO244_M1	0	14.544576205996	16.1680073524413	p-S6
(S235/S236)	0.212832992171725
VHIO244_M1	0	19.6222138212971	-7.17660490819702	p-S6
(S235/S236)	0.189467592871565
VHIO244_M1	0	17.5353880738284	14.64299256704	p-S6
(S235/S236)	0.0680874310525174
VHIO244_M1	0	21.6520822439089	-15.6004003006414	p-S6
(S235/S236)	0.0917584835237434
VHIO244_M1	0	-11.4835145841488	23.7628191951815	p-S6
(S235/S236)	0.700959743727158
VHIO244_M1	0	29.4224337421446	3.13722525823128	p-S6
(S235/S236)	0.0644987065346959
VHIO244_M1	0	-3.39647714334336	23.3738630765856	p-S6
(S235/S236)	0.559451621674656
VHIO244_M1	0	-14.5521527170457	26.0173673568283	p-S6
(S235/S236)	0.949965535748084
VHIO244_M1	0	-18.1342079829475	26.5159769380024	p-S6
(S235/S236)	0.953800502248363
VHIO244_M1	0	-8.77593349247538	33.0764599618195	p-S6
(S235/S236)	0.490785839052144
VHIO244_M1	0	11.4577478992559	-4.16505573060857	p-S6
(S235/S236)	0.355904180501405
VHIO244_M1	0	11.0922906186492	-11.8254912852773	p-S6
(S235/S236)	0.336669324879445
VHIO244_M1	0	9.41002198867707	-25.9239744617763	p-S6
(S235/S236)	0.0858317384751989
VHIO244_M1	0	-17.8693998748952	14.3979116063904	p-S6
(S235/S236)	0.518623991452076
VHIO244_M1	0	-7.68493678283481	28.1177636335065	p-S6
(S235/S236)	0.936909386377521
VHIO244_M1	0	-11.8987525352335	32.6015555757921	p-S6
(S235/S236)	1
VHIO244_M1	0	-6.38002052665775	30.6798712241822	p-S6
(S235/S236)	0.895140545082747
VHIO244_M1	0	-13.3252778298865	29.2632710373361	p-S6
(S235/S236)	0.953351297632988
VHIO244_M1	0	-3.82301028076974	16.2963019510636	p-S6
(S235/S236)	0.283240438051574
VHIO244_M1	0	8.79292795980824	11.0740974524101	p-S6
(S235/S236)	0.0692045981514237
VHIO244_M1	0	-7.21723740820422	30.4843261855353	p-S6
(S235/S236)	0.955921765769712
VHIO244_M1	0	9.56856182833739	-19.4878056924655	p-S6
(S235/S236)	0.142918308854297
VHIO244_M1	0	-6.48646248472736	27.1648970981114	p-S6
(S235/S236)	0.803240010656411
VHIO244_M1	0	-2.22573101759835	3.86740358763762	p-S6
(S235/S236)	0.102031140429566
VHIO244_M1	0	4.56918633809689	11.5312874169186	p-S6
(S235/S236)	0.294851231095506
VHIO244_M1	0	1.64648089754128	27.8707757205746	p-S6
(S235/S236)	0.584573274858189
VHIO244_M1	0	-12.9826849294405	2.52804006268061	p-S6
(S235/S236)	0.0455868877486963
VHIO244_M1	0	0.353555895322201	24.394666062042	p-S6
(S235/S236)	0.568588542735374
VHIO244_M1	0	28.5877913164017	1.19549278437015	p-S6
(S235/S236)	0.0831133092039154
VHIO244_M1	0	22.2651302664288	-10.1666527149281	p-S6
(S235/S236)	0.0799015461714671
VHIO244_M1	0	-15.4668868647601	2.18614963534554	p-S6
(S235/S236)	0.0764871333906413
VHIO244_M1	0	19.5195440371335	-1.41955874283499	p-S6
(S235/S236)	0.0868879549430874
VHIO244_M1	0	-3.80275054748118	31.8903652873031	p-S6
(S235/S236)	0.238424846127275
VHIO244_M1	0	-18.4593484435357	12.9868369808639	p-S6
(S235/S236)	0.45993748744018
VHIO244_M1	0	-18.3716120320774	27.8613970894675	p-S6
(S235/S236)	1
VHIO244_M1	0	38.2085498649915	-10.6160600320245	p-S6
(S235/S236)	0.0833820562265435
VHIO244_M1	0	-11.1499387070021	-12.0169973303725	p-S6
(S235/S236)	0.693244485342458
VHIO244_M1	0	15.3148513909155	17.253028532874	p-S6
(S235/S236)	0.245815383307397
VHIO244_M1	0	-18.6027605898129	24.3069391203674	p-S6
(S235/S236)	0.718862108448882
VHIO244_M1	0	24.5366382159166	10.1534757508663	p-S6
(S235/S236)	0.0947738889819036
VHIO244_M1	0	-16.9111905500467	26.1169469355	p-S6
(S235/S236)	0.77128102802961
VHIO244_M1	0	21.1410284650843	14.0385391537013	p-S6
(S235/S236)	0.0792587066429298
VHIO244_M1	0	9.35229540702348	15.2406901476056	p-S6
(S235/S236)	0.356298517902461
VHIO244_M1	0	-14.6729066519099	27.3014920544702	p-S6
(S235/S236)	1
VHIO244_M1	0	-11.3207198491719	32.5276146805937	p-S6
(S235/S236)	0.779715380894475
VHIO244_M1	0	13.8657535548419	16.814025201209	p-S6
(S235/S236)	0.0855070639624058
VHIO244_M1	0	-15.7427454981813	2.72315775597348	p-S6
(S235/S236)	0.0644641093051782
VHIO244_M1	0	7.29248689617776	-27.7068535720138	p-S6
(S235/S236)	0.468202082751007
VHIO244_M1	0	-19.3502726381044	6.50431324519899	p-S6
(S235/S236)	0.0637411832815449
VHIO244_M1	0	26.1340422581571	-8.49367387149015	p-S6
(S235/S236)	0.4883257225051
VHIO244_M1	0	-12.3071487780004	4.23212001719262	p-S6
(S235/S236)	0.0723536905878571
VHIO244_M1	0	-16.0692772126082	26.4619786986065	p-S6
(S235/S236)	0.88602358825977
VHIO244_M1	0	-12.0375780212384	8.94210281524666	p-S6
(S235/S236)	0.0742768699114726
VHIO244_M1	0	1.06177331709483	13.0011866619025	p-S6
(S235/S236)	0.523371724537306
VHIO244_M1	0	-10.0244431098711	22.2308539090858	p-S6
(S235/S236)	0.430190319917246
VHIO244_M1	0	-8.5975827984539	31.3258123478894	p-S6
(S235/S236)	0.671723031296495
VHIO244_M1	0	-8.6312547620534	22.6241719411468	p-S6
[truncated: 11,006,100 more chars]
