# Supplementary material for: Landscapes of cellular phenotypic diversity in breast cancer xenografts and their impact on drug response
Source: Nat Commun. 2021 Mar 31;12:1998. doi: 10.1038/s41467-021-22303-z (PMC8012607; doi:10.1038/s41467-021-22303-z)
Supplement: Supplementary file 3 — Source Data [file 41467_2021_22303_MOESM3_ESM.zip › Source_data/FigS3b.txt]

ER	PR	HER2	ER_final	HER2_final	PR_final
0.163359741476066	0.159321871212166	0.208243804446791	Pos	Neg	Pos
0.113261288334473	0.165295884928481	0.164859907671013	Neg	Neg	Neg
0.119027996756885	0.148644033412606	0.186777652776985	Neg	Neg	Neg
0.127427579840488	0.162075251860864	0.287901957221884	Neg	Pos	Neg
0.185049652838398	0.159388869918262	0.191390627623049	Pos	Neg	Pos
0.114509159268544	0.152672041491383	0.204164283218706	Pos	Neg	Neg
0.197725404396661	0.162489342350077	0.183164178526377	Pos	Neg	Pos
0.171595336063609	0.175899590080841	0.183637420031337	Pos	Neg	Pos
0.135540218060093	0.169106552046044	0.138286067265253	Neg	Neg	Neg
0.171321652372518	0.168068707999536	0.247876726528929	Pos	Pos	Pos
0.16579054338917	0.139992317275323	0.147939135661659	Neg	Neg	Neg
0.186272242538876	0.136727837013673	0.153560911252369	Neg	Neg	Neg
0.155553553158446	0.125235293902905	0.154716060171967	Neg	Neg	Neg
0.160553048789518	0.157142389579072	0.185684554924933	Pos	Neg	Neg
0.196261193426924	0.152606605253606	0.182764990526882	Pos	Neg	Neg
0.140310116248828	0.177817597836047	0.182900719904242	Neg	Neg	Neg
0.118272746801881	0.14785921461579	0.134374453072822	Neg	Neg	Neg
0.0691315953537801	0.155835898435713	0.210607628741672	Neg	Neg	Neg
0.142514490951068	0.178846758146534	0.162114192681397	Pos	Neg	Neg
0.161807656864159	0.150695323427165	0.207070651611748	Pos	Neg	Pos
0.170280397243089	0.142395489020335	0.230269927507771	Pos	Neg	Pos
0.103989331012691	0.149975972323345	0.22639500093351	Neg	Pos	Neg
0.144350130593806	0.149435316778503	0.193219061610476	Neg	Neg	Neg
0.103216201855222	0.14255924862453	0.18044136142425	Neg	Neg	Neg
0.156851693538592	0.166833924897337	0.210648562192326	Neg	Neg	Neg
0.146046744847416	0.148388716346055	0.214254939670915	Pos	Pos	Pos
0.121427341143893	0.143806239057124	0.169711699822525	Neg	Neg	Neg
0.199580460826168	0.146614818985182	0.184524075395305	Pos	Neg	Neg
0.183817964448902	0.157772551996487	0.248173228503207	Pos	Pos	Pos
0.135761663211386	0.135996803190747	0.131304197731032	Neg	Neg	Neg
0.131062311858834	0.137201148164928	0.20458949476432	Neg	Neg	Neg
0.115297711668286	0.160121518285177	0.1564424057085	Pos	Neg	Neg
0.121648837174862	0.171756394185546	0.238417709608352	Pos	Neg	Neg
0.117030672026302	0.14992665138911	0.162932711834391	Pos	Neg	Neg
0.140190166651086	0.151642971272216	0.162558589367033	Pos	Neg	Neg
0.154453278902656	0.154159615680793	0.159854801232567	Pos	Neg	Neg
0.153440451865044	0.140103642947436	0.166865056158577	Neg	Neg	Neg
0.136187871040937	0.154793376777332	0.198383746228915	Pos	Neg	Neg
0.152679569151228	0.150802173198571	0.15081217275058	Neg	Neg	Neg
0.138353822870669	0.144649286844041	0.185689207546322	Neg	Neg	Neg
0.0913682146287519	0.135961563691515	0.164160571159645	Neg	Neg	Neg
0.130969061360345	0.155691277582748	0.170068556385026	Neg	Neg	Neg
0.140987143264817	0.163772917639041	0.220278289087919	Pos	Neg	Pos
