# Supplementary material for: Landscapes of cellular phenotypic diversity in breast cancer xenografts and their impact on drug response
Source: Nat Commun. 2021 Mar 31;12:1998. doi: 10.1038/s41467-021-22303-z (PMC8012607; doi:10.1038/s41467-021-22303-z)
Supplement: Supplementary file 3 — Source Data [file 41467_2021_22303_MOESM3_ESM.zip › Source_data/Fig1e.txt]

X1	X2	variable	value
-5.2770223052573	16.5431038686403	model	4t09
-10.0295714186177	12.4303028377856	model	4t09
-2.89423629355526	23.1892633607168	model	4t09
-12.3592325521851	25.5902648078212	model	4t09
-25.9910046933239	18.09728216672	model	4t09
-19.6973471795398	15.6378579077721	model	4t09
-28.2670804219124	20.2034099764425	model	4t09
-25.7943620274394	22.496142487511	model	4t09
-4.93579574333286	17.3601822203383	model	4t09
-21.5572440362293	22.0500732048556	model	4t09
-4.49064716739009	22.1794049819663	model	4t09
-9.9350878168619	15.0832613538979	model	4t09
-7.04608290116631	28.9768549088118	model	4t09
-12.7543344633746	26.7934886570876	model	4t09
-4.59473072694276	18.049509711761	model	4t09
-26.3166128011732	24.0502849820378	model	4t09
-13.0913347209015	24.8338803414287	model	4t09
-19.1397988114683	14.1817044392297	model	4t09
-6.00911280827785	18.435196741092	model	4t09
-11.6686165456568	28.2060763084101	model	4t09
-18.3313144406003	16.6479248804892	model	4t09
-20.8774661362778	16.9598680268611	model	4t09
-13.1087218998309	23.9982354520747	model	4t09
-24.9285144496295	7.06531170352261	model	4t09
-20.7797031182862	17.3185900981385	model	4t09
-13.3416550430518	25.0842346052698	model	4t09
-15.4333126349955	12.7174186158988	model	4t09
-23.7909074739723	20.4773159271431	model	4t09
-21.9316754162541	20.732301715951	model	4t09
-11.9889689624286	10.8741091375281	model	4t09
-18.0011003189462	22.4746072855575	model	4t09
-1.57646027973553	18.528524401751	model	4t09
-11.4437984547813	29.9590666157435	model	4t09
-4.85979503048935	14.5292557898232	model	4t09
-8.89586583334315	27.7219085650299	model	4t09
-20.1260225955279	20.6235783664162	model	4t09
-25.6233947499681	23.5549200551406	model	4t09
-19.5059570632926	20.5678010158923	model	4t09
-15.9159727615745	11.688605335377	model	4t09
-5.67318631484943	16.6993105007005	model	4t09
-13.4761311904351	19.1664599674753	model	4t09
-24.6212970996625	20.1677523595705	model	4t09
-13.4138696417838	30.926529312984	model	4t09
-10.3215865671152	20.7925107501087	model	4t09
-4.30553874032873	12.6156410850614	model	4t09
-1.76077565997392	17.3386597005977	model	4t09
-24.570138892859	17.9139466079312	model	4t09
-19.5399579251478	15.7829061413115	model	4t09
-9.75705411655329	15.6303199587718	model	4t09
-4.02502084081106	16.4124618426746	model	4t09
-22.6267270866141	17.2743797824855	model	4t09
-23.5818558342099	22.3763325127888	model	4t09
-10.093311010314	31.0723052852312	model	4t09
-4.60367091386665	15.2170745760754	model	4t09
-14.2796147205543	29.4374839678892	model	4t09
-23.3430359700059	20.070894101425	model	4t09
-24.18400739504	15.1686548936127	model	4t09
-18.9031561985127	11.8602905219884	model	4t09
-5.25579306083552	13.0973363103361	model	4t09
-12.8123718412049	11.8585931782745	model	4t09
-20.9951301396855	21.48202970137	model	4t09
-10.410889711688	33.7225285926181	model	4t09
-13.9410189469707	13.8373242284945	model	4t09
-20.1179072281107	18.9834683094747	model	4t09
-25.2495224330204	7.02912166561699	model	4t09
-15.7913505005404	13.1649680688753	model	4t09
-2.73372463855761	23.2192684269485	model	4t09
-24.8926778345169	7.05210133411769	model	4t09
-14.0643508517064	26.0434867882683	model	4t09
-21.9942457315809	14.0482689334628	model	4t09
-19.5234038739177	21.3426643709551	model	4t09
-7.7672396481587	20.1771030876372	model	4t09
-10.5295061029332	27.415022243494	model	4t09
-18.4409368192365	15.3187356775166	model	4t09
-2.34146795900224	15.4031035468226	model	4t09
-17.9926304836796	8.84922144255139	model	4t09
-7.41796335326053	16.6750303605631	model	4t09
-10.9474881053219	27.9802272654044	model	4t09
-8.28227786922162	14.420407868023	model	4t09
-23.9352415502441	23.1520269889493	model	4t09
-24.9766203792219	17.0072722055915	model	4t09
-14.452759629018	16.1337167404326	model	4t09
-4.49742038157604	12.4451550069058	model	4t09
-20.0652098807146	14.310463332315	model	4t09
-3.1001269931741	18.5884160670682	model	4t09
-23.1906127801323	15.6744160596549	model	4t09
-3.43351374979323	18.7237467656697	model	4t09
-17.0189679276614	22.6662933735786	model	4t09
-9.98689677873558	21.3579943550116	model	4t09
-11.0871558274115	16.3447841559487	model	4t09
-18.0905149686146	9.79466001882193	model	4t09
-3.97913179011573	21.6394566999713	model	4t09
-20.8394700044119	20.3221217658856	model	4t09
-9.19942457676469	20.1675622614458	model	4t09
-20.1271781239883	14.1537638835005	model	4t09
-15.5433654596116	24.3448601908011	model	4t09
-15.5290585870906	24.1313814293422	model	4t09
-17.3613017852023	21.2192142629819	model	4t09
-25.4524121253439	21.2771902289763	model	4t09
-13.3631693179445	10.9741645587862	model	4t09
-15.6111463578246	8.62938682748428	model	4t09
-15.9811956041834	20.5741477300874	model	4t09
-28.3709722731091	17.6067651070943	model	4t09
-2.83551240869409	14.3514869978426	model	4t09
-13.7817365003786	23.4803477920372	model	4t09
-3.24417216973592	20.9635704850796	model	4t09
-6.407138847355	15.040837948369	model	4t09
-12.8950771536628	24.2425335025506	model	4t09
-0.803752354071715	18.14680212946	model	4t09
-19.3335071109698	19.7370348848278	model	4t09
-18.4387489226195	12.5830346908112	model	4t09
-11.6149618304105	30.4195223008058	model	4t09
-20.0544737522731	15.0714297222321	model	4t09
-14.3130220603138	29.6549115181663	model	4t09
-14.4407908812379	18.7584253752507	model	4t09
-11.387265984448	18.0996956903537	model	4t09
-19.6634594104808	5.60333922361794	model	4t09
-19.1009565194482	14.7539874220575	model	4t09
-28.0871988777535	20.1924986639054	model	4t09
-5.0053984482928	19.5014065343333	model	4t09
-20.4171496160758	17.6307010904792	model	4t09
-24.0680580864824	13.7239670562271	model	4t09
-11.7898722743551	14.6131082015364	model	4t09
-1.25430282328323	21.7690268590063	model	4t09
-27.8033938066998	22.5957990495397	model	4t09
-16.6952948522883	11.8262503367875	model	4t09
-20.8512959891435	19.693606185793	model	4t09
-6.92161711351512	15.5563821798142	model	4t09
-19.4473650504629	14.8954071816134	model	4t09
-15.9046663612221	17.6860536479937	model	4t09
-14.4924743990642	24.064053918118	model	4t09
-17.0044289509838	21.7318152545459	model	4t09
-26.6949101095533	20.1079808025191	model	4t09
-25.231127437287	20.3951386756132	model	4t09
-25.4037669510788	21.7087853766007	model	4t09
-14.6968876479706	13.1771763694542	model	4t09
-26.2259768206144	19.3926015246587	model	4t09
-4.03892181298856	16.6608722400741	model	4t09
-13.3050091085327	24.1787205336706	model	4t09
-6.29880527337957	18.5516219714085	model	4t09
-19.857471594629	15.8801994193222	model	4t09
-14.4477933717087	19.1120409584131	model	4t09
-26.1076974818839	6.7625652539019	model	4t09
-24.2752597047248	21.0369089778794	model	4t09
-14.6005519977302	28.4599782476838	model	4t09
-7.55926040901122	18.6066859034904	model	4t09
-20.2619797097997	21.4820823877293	model	4t09
-19.4319044334536	21.0306486262757	model	4t09
-2.55406898012678	18.0661638354643	model	4t09
-23.2718511953818	20.7567088428768	model	4t09
-5.83425252936775	17.4967600767703	model	4t09
-8.09488041409858	22.7418066129596	model	4t09
-12.8436105130539	17.7244958138678	model	4t09
-10.1837541580027	15.4814145169183	model	4t09
-5.18241109247304	27.4594489131311	model	4t09
-4.02726319266529	18.1316930045893	model	4t09
-17.0040862397389	26.0487039259058	model	4t09
-5.9837868437391	17.0997472241729	model	4t09
-9.33168162167971	16.25403080671	model	4t09
-10.3132633134239	30.6925548321138	model	4t09
-13.0145744685784	31.9625135682445	model	4t09
-20.2302736718387	15.3832524568513	model	4t09
-4.12721388622031	19.3112068563957	model	4t09
-20.8604060195675	22.2615578588981	model	4t09
-2.4353418450896	18.8059173259225	model	4t09
-15.9230007212694	19.5714314930601	model	4t09
-4.52303478220318	21.1247900681039	model	4t09
-13.0123081383602	26.4355384272598	model	4t09
-12.6307966999207	25.115612474141	model	4t09
-18.6348615170371	9.59889762315656	model	4t09
-18.3926023499787	15.1497500649195	model	4t09
-17.6335998048706	12.5028020711655	model	4t09
-16.0868358082199	29.1830493595258	model	4t09
-24.733781784743	19.5602417779952	model	4t09
-6.85387385209258	15.5403013597574	model	4t09
-21.0677965535665	20.8859095282737	model	4t09
-9.87164829503706	14.476404691609	model	4t09
-23.0000799261346	12.8242054378569	model	4t09
-10.7813613237384	12.5402929724365	model	4t09
-4.26501184792951	18.2510199449392	model	4t09
-11.7233692806935	27.2815036619669	model	4t09
-8.56680752418855	24.3396490930442	model	4t09
-11.0461986770648	26.2923407560746	model	4t09
0.425169917376062	-13.9080332013813	model	4t09
-5.73931969922295	21.5242689222926	model	4t09
-22.9209028222572	14.035319086663	model	4t09
-19.8867230600517	18.6525131799625	model	4t09
-10.1967481241573	28.8828359359782	model	4t09
-5.79276904006939	14.0116061244254	model	4t09
-15.9282464981192	26.8572150077909	model	4t09
-10.8318320576679	23.6947172049894	model	4t09
-21.4885720350495	24.0443194696246	model	4t09
-8.42971126309811	14.5411027074474	model	4t09
-5.48101589235569	21.5453219341143	model	4t09
-4.96251056270085	15.8748791319502	model	4t09
-2.96232831254936	22.9155910133997	model	4t09
-15.9635076575952	29.3027889417726	model	4t09
-18.9332966101265	11.1016923120056	model	4t09
-13.1661789646839	14.3316847978187	model	4t09
-25.44649786194	6.89145681735067	model	4t09
-24.8545119877637	23.6576769146889	model	4t09
-12.4758710827076	25.6720222656316	model	4t09
-3.87211122871732	17.4921810592879	model	4t09
-6.97341849794283	17.8070252552556	model	4t09
-12.257452239526	24.650908182228	model	4t09
-12.1654526909174	28.0287231779644	model	4t09
-16.8893082766434	19.4066631507803	model	4t09
-19.7875923011492	15.9964313300328	model	4t09
-10.9633033203434	29.822265237619	model	4t09
-22.9558146757192	-1.56684529767322	model	4t09
-8.08545885944658	32.2785452591338	model	4t09
-17.7093805596899	20.7730741151571	model	4t09
-9.71495243749819	23.9470173971098	model	4t09
-13.8530497627725	30.4226635012153	model	4t09
-14.6327313239141	28.5508746885295	model	4t09
-9.38528474165444	26.9707258957785	model	4t09
-20.1895482305782	18.7368992394372	model	4t09
-25.7958163983307	17.6049909446919	model	4t09
-13.3592962007179	23.6412494282731	model	4t09
-14.2295293614519	9.93146313534533	model	4t09
-17.6256416125808	10.800875647323	model	4t09
-4.40079003819259	18.5375438438658	model	4t09
-11.1197572916939	13.7624495752029	model	4t09
-12.1823588459077	8.93463831299167	model	4t09
-27.0776696207565	20.2028606719295	model	4t09
-11.1489710717963	13.7792883103413	model	4t09
-24.0782013771847	17.1025170223386	model	4t09
-5.79745442792446	21.3969028373095	model	4t09
-7.40908404824688	15.8335642633651	model	4t09
-14.3573780125496	20.1295162446832	model	4t09
-24.1499992514764	17.0962821247324	model	4t09
-11.8111177737043	10.7803004000925	model	4t09
-24.1634733288352	17.095934335583	model	4t09
-17.5480084117585	23.896173502932	model	4t09
-8.77942705558166	20.2495418136804	model	4t09
-27.3025269896448	16.9547172134623	model	4t09
-20.4878472406262	17.8340221295708	model	4t09
-17.5709321508127	11.4523232470441	model	4t09
-11.0112350940363	15.1066720260162	model	4t09
-3.7870583733254	21.1951618429234	model	4t09
-11.4042787999843	32.3636699866416	model	4t09
-16.0367739620587	14.1234329313718	model	4t09
-20.1450296525692	10.6005664525132	model	4t09
-4.18308469839845	20.1583745623648	model	4t09
-13.8632124093717	23.291319393795	model	4t09
-9.14439551250921	12.9825344433424	model	4t09
-11.7095878932575	12.051018902445	model	4t09
-17.8689603609469	19.0973677409891	model	4t09
-14.3518446601262	11.8730449600718	model	4t09
-23.7216757364394	21.8554150400632	model	4t09
-25.0961953011273	7.01902198844716	model	4t09
-11.3808826523824	21.5280486742983	model	4t09
-6.64741024907013	16.6338076470726	model	4t09
-3.78666303531621	14.1600305150259	model	4t09
-16.7572653115276	19.4686935454215	model	4t09
-15.6292975465929	13.6580486047454	model	4t09
-8.7346924116829	22.0755072102996	model	4t09
-2.73299437421293	17.6351397349597	model	4t09
-19.2873618047481	10.1210923635778	model	4t09
-24.1765863519946	15.1542033803227	model	4t09
-14.2400868468285	17.3639123219224	model	4t09
-7.86209538703524	15.5825618426809	model	4t09
-16.9519994684675	11.4063129505255	model	4t09
-28.4051531593288	12.6224063147809	model	4t09
-6.85694919224434	24.221845782715	model	4t09
-25.2854585824823	15.6427653612413	model	4t09
-24.1416398879742	14.5319455153247	model	4t09
-1.41087603994491	17.8262277164578	model	4t09
-13.815110206801	27.2247618096913	model	4t09
-15.7175026365041	32.4861972948413	model	4t09
-16.8001881278923	19.1395756730754	model	4t09
-22.4182556851142	21.1424506959275	model	4t09
-16.4883826421376	9.93997686463644	model	4t09
-11.1792385521315	32.1363259800542	model	4t09
-12.4796881818057	30.8689321944076	model	4t09
-23.4964054164051	20.4688245499099	model	4t09
-8.28702371730808	15.5047336447627	model	4t09
-8.27027841639541	17.6088624206142	model	4t09
-20.0129567182447	16.1289033404858	model	4t09
-10.7622304436413	12.5305355099976	model	4t09
-20.6464946005511	15.6114965727949	model	4t09
-13.9501765159201	31.7919421609191	model	4t09
-12.8984718346346	25.658231816816	model	4t09
-14.710057359299	19.5047082194303	model	4t09
-14.7337939911541	32.3552499137641	model	4t09
-11.9549315873048	32.1086732892134	model	4t09
-14.5960447996616	12.8773294695739	model	4t09
-9.34739250444449	30.7503195705554	model	4t09
-24.1191283975857	18.8411589009778	model	4t09
-15.7637928699064	17.6331650894024	model	4t09
-10.5527599928778	30.4616112077113	model	4t09
-15.4540415968029	19.2377149390179	model	4t09
-24.515389652474	14.7383570707383	model	4t09
-14.1167590007178	24.8138687849314	model	4t09
-16.8496506068854	12.3853387070483	model	4t09
-12.7010529202095	20.3436868288949	model	4t09
-12.5128324389192	9.21767933163404	model	4t09
-13.5151844071982	21.4286507916983	model	4t09
-2.71793293493591	23.3934741501507	model	4t09
-4.67628781381037	20.0287723396245	model	4t09
-12.1157136291003	12.8244279424139	model	4t09
-15.9505451735342	18.9050010024551	model	4t09
-7.80838419608142	16.0660942240727	model	4t09
-8.10322411374074	14.4604317815871	model	4t09
-15.6650088856832	26.9799239694114	model	4t09
-6.94739516163216	16.86837419049	model	4t09
-19.5513910434145	14.9573336629148	model	4t09
-11.2272305453912	28.0809323053742	model	4t09
-20.2279205041239	23.2789074195215	model	4t09
-28.6820754118921	13.0763319808674	model	4t09
-4.86049018492117	16.0284607985471	model	4t09
-20.8121576817694	15.5648717522635	model	4t09
-9.74157769036727	22.0141159347647	model	4t09
-13.3443492191215	27.0139096763854	model	4t09
-3.6634412040923	20.1253399375834	model	4t09
-13.0748300908283	10.4868061264182	model	4t09
-13.080711691984	14.2790542226084	model	4t09
-25.8765694849014	20.0276933507772	model	4t09
-13.2089029443433	33.1531595009057	model	4t09
-10.6088440499648	33.1984190964821	model	4t09
-6.54929424622557	17.1495122934626	model	4t09
-8.99918078832417	19.1288822275856	model	4t09
-21.0258219327087	16.3049375767609	model	4t09
-6.27047985237079	17.2163347384176	model	4t09
-13.0941419520495	18.3141880633036	model	4t09
-6.29996947462205	18.3814268136882	model	4t09
-22.4991529788245	19.8605952689246	model	4t09
-24.8100536418151	21.2061580701293	model	4t09
-6.05863905912488	18.4602332876398	model	4t09
-5.36732246309788	17.2766639952169	model	4t09
-7.87038774853967	19.9249013947497	model	4t09
-19.6944928310933	16.2050130649872	model	4t09
-13.7234282347452	13.1593341079523	model	4t09
-28.0505536334643	-4.25196721630584	model	4t09
-6.04354029818938	20.9640557565622	model	4t09
-10.289443719414	25.1807843180249	model	4t09
-10.6207251260712	17.0946614897678	model	4t09
-10.1276927716913	21.075836581223	model	4t09
-5.11044077421837	18.807521603884	model	4t09
-12.4978858111874	31.3883237495643	model	4t09
-23.6168618720582	22.4292823486845	model	4t09
-22.0304965061198	18.8846034762341	model	4t09
-14.5978091683381	15.9163228373915	model	4t09
-9.57858306148081	22.0373822744212	model	4t09
-2.87481035701698	23.5419889089225	model	4t09
-27.9232132322623	20.1553948854889	model	4t09
-12.4477790955816	13.2006281905829	model	4t09
-13.0288673686944	20.7348457805238	model	4t09
-17.9510490747124	18.6545066660862	model	4t09
-9.00671488137051	19.2419462701895	model	4t09
-4.33455719006864	20.5337499004953	model	4t09
-21.5682091504211	20.8282345755695	model	4t09
-25.5311214042522	6.87314801611446	model	4t09
-24.078966756007	18.841834600485	model	4t09
-9.94854953330328	21.6897596741343	model	4t09
-10.7917723900482	17.2628158258187	model	4t09
-13.5584276700366	32.0222055342946	model	4t09
-2.5275160430298	20.1918596099043	model	4t09
-16.2887975434212	13.1867440159062	model	4t09
-26.4578520708928	19.4673733815463	model	4t09
-13.6873261371573	21.5845231848253	model	4t09
-7.55516147229602	18.6029153806549	model	4t09
-12.4577341222916	25.0340850149642	model	4t09
-13.4089859028114	13.8789973165569	model	4t09
-15.1655756632867	22.1388919681375	model	4t09
-19.198774624098	15.801184253603	model	4t09
-25.2760810699595	15.1566348820754	model	4t09
-3.06020362073733	21.4014873102588	model	4t09
-5.53859900919205	18.9634831240278	model	4t09
-27.8428014879836	22.6593376757159	model	4t09
-28.3595945789523	18.5708508342407	model	4t09
-11.2992337129013	26.8906086248537	model	4t09
-15.3744436780756	27.2272030105513	model	4t09
-22.353747416785	16.0099763479498	model	4t09
-25.8215532665614	20.9338451376076	model	4t09
-3.52126073040083	16.1199692319531	model	4t09
-12.2926513442917	27.6176972018837	model	4t09
-24.5671033739821	7.20990642441183	model	4t09
-14.2811848645415	15.8604755367516	model	4t09
-13.5564704086482	27.0421385889117	model	4t09
-13.1027029898783	20.7923483986127	model	4t09
-25.2484676781356	15.4625361155977	model	4t09
-17.218981672361	21.3082001325119	model	4t09
-8.53808220026582	14.0715976590399	model	4t09
-5.28276467274457	19.0837803233987	model	4t09
-23.5027480216841	23.8569862807683	model	4t09
-25.1134835680021	17.8870489479971	model	4t09
-10.3963560919926	10.4851391913812	model	4t09
-25.4868956089692	6.91821059340777	model	4t09
-22.6328583622609	17.3997922357736	model	4t09
-11.8304232613136	30.6188731940592	model	4t09
-20.0513757672567	10.8933885341781	model	4t09
-27.2665672742972	19.3236717683937	model	4t09
-14.6635010885276	18.0884645122664	model	4t09
-23.952207781521	16.8278817544629	model	4t09
-9.7839907669585	21.2212292183609	model	4t09
-9.87060049371977	29.7715207642161	model	4t09
-3.18152005277467	16.3690593929951	model	4t09
-23.0046512164189	21.1764484713886	model	4t09
-8.17859421270998	32.2824833277522	model	4t09
-14.6489961963181	21.746785066377	model	4t09
-25.2575277178026	19.3124674046661	model	4t09
-25.5243940933192	6.9019162999188	model	4t09
-7.53614020547474	26.250953687025	model	4t09
-15.6342805661171	13.9667681958465	model	4t09
-13.2815880034036	30.571097711907	model	4t09
-12.2787315273183	9.14817835087029	model	4t09
-11.7211109128472	11.9067329593089	model	4t09
-1.16260867906242	20.9080605087229	model	4t09
-14.036188153932	23.315240562861	model	4t09
-20.3848018209836	11.4326366652859	model	4t09
-8.96101402993553	22.7385749136091	model	4t09
-25.3051626355632	15.5070990021788	model	4t09
-2.60695246146299	11.9499823497812	model	4t09
-3.22764826749139	21.0253801402912	model	4t09
-25.4641693907485	23.045602767518	model	4t09
-4.95636039819593	19.1327062063818	model	4t09
-6.67015505876002	14.3877611938185	model	4t09
-9.85563384726472	19.4806830621529	model	4t09
-13.2721365601457	5.61762887946864	model	4t09
-2.42992518783776	18.7769711020141	model	4t09
-3.31860952443219	13.8093664982102	model	4t09
-3.18727322714732	17.0757490254608	model	4t09
-11.2934456375304	20.0162730118534	model	4t09
-13.7739717060063	25.2275217123778	model	4t09
-8.43508810928023	25.2649421624046	model	4t09
-21.4047142850277	18.8753712175058	model	4t09
-5.10121817168728	19.0829704115379	model	4t09
-24.3343263035464	14.2519121588723	model	4t09
-3.43504305907268	1.28280582911446	model	4t09
-6.91701850304951	21.4834594071557	model	4t09
-3.25001531822222	17.014327234864	model	4t09
-10.4448561550195	33.7097749456655	model	4t09
-27.4711557512594	16.9733873353563	model	4t09
-4.48244267144522	12.6088875554827	model	4t09
-9.63220774860774	31.235852264592	model	4t09
-13.6018298776087	9.48158428498385	model	4t09
-16.7561359970536	28.8069532184191	model	4t09
-4.73311769719973	14.6640841255091	model	4t09
-5.20829459260783	11.8578231035119	model	4t09
-19.7087395522125	14.8659481626591	model	4t09
-27.0304324731268	20.1327922489808	model	4t09
-12.7875734499394	12.4967278990431	model	4t09
-13.8167184134835	16.7237602893983	model	4t09
-7.39201830627541	27.0691378081315	model	4t09
-11.8753814762554	12.7773677341931	model	4t09
-17.5250564466331	8.91104712892957	model	4t09
-1.03737475188073	-12.6890027860579	model	4t09
-18.447765333581	21.5248202782771	model	4t09
-19.0425933166835	15.7094517890415	model	4t09
-22.1134241424611	-2.85015802511777	model	4t09
-21.3323476210543	17.079574949784	model	4t09
-11.9589196425173	32.5533922381041	model	4t09
-9.48156481408956	11.3210007996923	model	4t09
-16.6070205625051	11.95609074438	model	4t09
-23.8805962916826	21.6742280594923	model	4t09
-14.8487178335967	27.8604990625347	model	4t09
-27.9475501878762	19.2460845289773	model	4t09
-3.88754674444198	22.8435593893051	model	4t09
-25.8495942586512	20.6179438678135	model	4t09
-8.42356747195796	18.6181983240687	model	4t09
-12.6364048516913	20.896498781052	model	4t09
-19.5735344182624	5.8122875398843	model	4t09
-18.7794412812286	11.5729000541433	model	4t09
-15.1606211316366	30.7189769433629	model	4t09
-7.76080067026958	17.5669871854939	model	4t09
-17.6640786537335	8.91724217952975	model	4t09
-6.67227537402291	16.2319487873749	model	4t09
-9.00106358084444	27.6586494207335	model	4t09
-12.1619807339879	24.1944425942937	model	4t09
-8.06483618851596	20.6745954800006	model	4t09
-6.85491314592166	17.6641287675098	model	4t09
-7.79557891647891	28.2002392156603	model	4t09
-15.7210678685528	13.2497289528972	model	4t09
-17.772579537679	9.60112285958727	model	4t09
-0.882505816963418	20.0654478185047	model	4t09
-6.87026955629091	25.4615477876061	model	4t09
-4.54908848064713	20.7765372796742	model	4t09
-24.2716681808232	23.7087185957996	model	4t09
-16.7732093163827	17.9614837747483	model	4t09
-5.64140470744752	25.6540062498676	model	4t09
-5.81469341473075	18.8965907041613	model	4t09
-27.0856282388156	15.3530420656081	model	4t09
-9.16843555741633	16.3280650137086	model	4t09
-23.8290969019554	13.9161864665065	model	4t09
-23.5472979579013	13.0360182905184	model	4t09
-13.0102433756717	11.2516130086181	model	4t09
-2.00987861738008	20.4029483560598	model	4t09
-5.83639818738949	22.1842427973239	model	4t09
-6.86508707688183	23.6466471566353	model	4t09
-17.2248274010647	28.0281182613048	model	4t09
-14.5441970808069	30.4466910735666	model	4t09
-13.8421701908663	14.0631990134804	model	4t09
-15.9121114278933	18.8121525338288	model	4t09
-10.6335463858619	29.3237080978587	model	4t09
-17.9980801532766	14.3425293834477	model	4t09
-27.7011927969518	22.4413549580867	model	4t09
-20.9948209227053	19.3141665677038	model	4t09
-5.66865161141864	13.8273382215361	model	4t09
-14.6869195266179	14.1754401700338	model	4t09
-9.40587765843342	29.7841693333877	model	4t09
-10.7189956811681	12.6633321581714	model	4t09
-20.4987456193563	-0.0113957907588932	model	4t09
-6.6378336917674	27.8940160669793	model	4t09
-12.7411838689597	28.136909036385	model	4t09
-20.1160368238283	14.539873359024	model	4t09
-4.70502816533077	15.7735213303852	model	4t09
-8.24520028974323	14.2368733213404	model	4t09
-14.9001167868852	10.8333413986607	model	4t09
-7.36475209451917	13.2054565412287	model	4t09
-13.0169964024504	17.1135164362985	model	4t09
-28.5293241232369	14.0924103800128	model	4t09
-16.4325214302497	19.4869858548403	model	4t09
-25.3585686723684	18.7159565974211	model	4t09
-8.34766875624186	21.9712315637097	model	4t09
-11.8672154794445	12.6326329908174	model	4t09
-2.3320462537108	19.5656204818761	model	4t09
-9.51069239851882	19.4301793674695	model	4t09
-8.02693498599559	25.1246369492969	model	4t09
-15.6425408328947	17.3626002322016	model	4t09
-8.45005960590697	24.707709478326	model	4t09
-15.1802970856318	27.5691532699287	model	4t09
-2.89788583926772	18.2940039334457	model	4t09
-10.5615187181892	28.983738169758	model	4t09
-22.0436531385023	16.2317474036649	model	4t09
-24.0953448234252	14.6879100963404	model	4t09
-13.1283086895049	29.7224292017258	model	4t09
-9.05096280696253	11.4019148172828	model	4t09
-8.97336433817984	27.7855927790614	model	4t09
-6.44651059321662	25.8701504264006	model	4t09
-20.2776884574657	15.0285755189999	model	4t09
-1.71885241171419	22.0322493852369	model	4t09
-5.85693398102464	20.7791678448694	model	4t09
-15.9841387161204	18.9723772803567	model	4t09
-14.0526999856143	29.9538243655461	model	4t09
-1.00332516691581	20.002354527665	model	4t09
-16.1142538118389	29.2325734617278	model	4t09
-11.5079084477211	32.2320294649303	model	4t09
-15.7656802967311	32.4801038108685	model	4t09
-10.2528110938186	25.1586201808734	model	4t09
-9.06315665733667	22.4542290643337	model	4t09
-25.439486426522	6.90476136721477	model	4t09
-17.6668622148639	12.4481399928355	model	4t09
-25.5215264630734	6.8713256262164	model	4t09
-13.540886837639	23.2158889211467	model	4t09
-26.3071681414095	20.0697353784783	model	4t09
-12.2273843894417	24.8502777540456	model	4t09
-15.6266820918549	17.8288626389237	model	4t09
-5.19354584961258	16.9335474585551	model	4t09
-13.8233158567721	27.3456782136404	model	4t09
-14.5578120169851	18.9507739892947	model	4t09
-28.541758800081	12.7674284730479	model	4t09
-14.4393018920973	19.6931643915997	model	4t09
-5.33839648032704	19.7520610559652	model	4t09
-24.2775073167636	7.41897709455823	model	4t09
-6.99585580694639	24.1826607881023	model	4t09
-10.6626552604973	15.3985083070153	model	4t09
-10.7812818963417	9.51102861088567	model	4t09
-22.2977567809972	21.4019282031162	model	4t09
-24.446498837144	14.5281109522255	model	4t09
-18.232125168735	9.55956322200675	model	4t09
-6.83455390526692	25.9094036259883	model	4t09
-14.1048586768557	24.6553228823129	model	4t09
-9.66246787705477	20.6682181686602	model	4t09
-14.5823058981121	16.7214183815764	model	4t09
-8.8570319245958	27.2543134382909	model	4t09
-20.2677808460695	20.0202334609797	model	4t09
-0.43457215794411	-2.34596022788969	model	4t09
-22.9359409811272	19.2538785287744	model	4t09
-14.5847062847696	24.5065680731364	model	4t09
-14.1842673741872	14.9954762800168	model	4t09
-16.9456588401795	16.1341836817226	model	4t09
-14.25180591842	12.7113118468905	model	4t09
-9.45054267798556	18.6959803574994	model	4t09
-26.3133321056704	23.977290073674	model	4t09
-4.86358760711294	18.7054586719456	model	4t09
-19.7189190574052	14.9958558972443	model	4t09
-10.2523679218025	14.3791414673381	model	4t09
-19.5679003374846	11.4714277445915	model	4t09
-26.3182722102071	24.376284073164	model	4t09
-7.53440134694492	19.9811499285339	model	4t09
-10.7938992658924	13.995190036593	model	4t09
-11.4986109215935	21.1973460868276	model	4t09
-15.4681274841759	14.4266394429059	model	4t09
-19.4987749487539	27.8153186046338	model	4t09
-6.34646926418994	22.5615929615629	model	4t09
-2.38752910571197	15.0654482595213	model	4t09
-18.5009086540152	16.4904852713841	model	4t09
-7.68909398201086	25.2725608961855	model	4t09
-3.61857163281886	18.5771238313442	model	4t09
-4.49035463257413	16.3112358901091	model	4t09
-13.7815687672546	22.5512307988737	model	4t09
-17.9218377655747	21.3380451417812	model	4t09
-15.1345006906162	20.5698490074277	model	4t09
-22.5070542122891	21.8439148381363	model	4t09
-28.0193186003192	19.3810217686917	model	4t09
-21.5315170731518	16.4673894842389	model	4t09
-21.3333333336623	20.2302850104383	model	4t09
-12.8217540849996	29.8195132662417	model	4t09
-2.10634139778477	8.24775452629606	model	4t09
-25.9979986476336	6.7873137429232	model	4t09
-8.78068258144323	19.8580642395201	model	4t09
-21.6650956648054	19.7482771828417	model	4t09
-21.4126713100701	13.5976887304799	model	4t09
-15.7123457102176	9.88029412057571	model	4t09
-7.97891212236109	21.1485296934839	model	4t09
-18.3548157089925	12.3185960003923	model	4t09
-21.8803009310491	13.0445761892909	model	4t09
-28.550790498932	13.309428165679	model	4t09
-21.7291384082758	20.856113985167	model	4t09
-12.4595397165548	25.9326764820906	model	4t09
-27.1048081597843	18.2770641825778	model	4t09
-16.0045324486006	19.9936927021762	model	4t09
-16.9762549541986	21.9728433906571	model	4t09
-14.6380195113943	32.7683113548063	model	4t09
-19.3122690391479	22.2537034190501	model	4t09
-15.739604563457	18.4684201946252	model	4t09
-22.6843349911042	17.8682439097586	model	4t09
-14.2238429635724	29.4512296281368	model	4t09
-5.99779040041547	17.3966296170511	model	4t09
-28.5978561180545	13.5106730601797	model	4t09
-16.3412567693148	16.2487948793402	model	4t09
-24.197943252624	21.8703557975012	model	4t09
-9.89132469701556	29.4311452886219	model	4t09
-26.4975224703748	20.2524875369454	model	4t09
-16.0724416546256	15.6497340640982	model	4t09
-21.8672634864242	22.2997606208343	model	4t09
-1.19623077314414	21.8522601292273	model	4t09
-3.19743234008579	13.8230529273978	model	4t09
-15.9746770242217	13.439092625915	model	4t09
-15.042872500049	10.440869531238	model	4t09
-5.55105946888604	23.4299859837986	model	4t09
-17.1250075241562	17.9420518670136	model	4t09
-13.9188190691948	17.5272889619175	model	4t09
-20.1786036904546	17.4505627433051	model	4t09
-6.45831712118999	21.3248849866572	model	4t09
-4.77651347033624	17.7664233960287	model	4t09
-17.3667387016712	23.9344210712452	model	4t09
-20.0113613145096	10.9811611995605	model	4t09
-21.3473958466432	15.4259768666624	model	4t09
-6.01542326430197	23.4515239444972	model	4t09
-28.5405799927346	13.9076074051083	model	4t09
-28.3797329117311	17.9789373972486	model	4t09
-15.2635492786489	27.3537278671677	model	4t09
-6.81815073448899	14.0928081817734	model	4t09
-11.9008800533571	31.4583013022466	model	4t09
-14.555264718852	21.5481833851864	model	4t09
-12.8427423237275	12.0996367656754	model	4t09
-14.5104871481902	12.0797497114093	model	4t09
-3.20219165051661	20.0236750973626	model	4t09
-10.8285064906806	30.2513828339265	model	4t09
-15.5891237590375	14.1821681658832	model	4t09
-15.4380614803861	17.1835808614166	model	4t09
-4.50879847564997	19.1141013485939	model	4t09
-12.139586120048	24.1492615149966	model	4t09
-3.8219895269788	19.3241295167539	model	4t09
-15.0446160859821	12.7341271093842	model	4t09
-14.0333578861135	14.4271534994265	model	4t09
-19.8472194806673	15.6404571708346	model	4t09
-26.3248945424157	21.991125428473	model	4t09
-4.99122817798459	13.0962783962461	model	4t09
-5.27968000632697	18.0646189407255	model	4t09
-17.6146092821804	13.3089000370035	model	4t09
-5.28257679234268	25.4386745333214	model	4t09
-7.87283947095641	25.6786356292575	model	4t09
-9.87048444363065	28.6010967147612	model	4t09
-6.85607647547917	17.3058932404569	model	4t09
-2.66944396509973	14.1105316419948	model	4t09
-21.8307473174965	14.6415593697031	model	4t09
-11.9289092644435	28.7635851232845	model	4t09
-12.2378792716516	28.5329506774244	model	4t09
-2.85079820411508	20.0350162170024	model	4t09
-19.5244254869531	14.2381535284638	model	4t09
-9.91549642460869	20.3342895121877	model	4t09
-3.37750274577815	15.9793708699415	model	4t09
-21.8444543647082	18.8135599830413	model	4t09
-10.7022012127853	28.2592927251367	model	4t09
-11.077558757456	29.239967986628	model	4t09
-2.93279638384727	17.0219505863652	model	4t09
-16.224196047207	19.9686207537077	model	4t09
-28.3537804420905	12.2829013304848	model	4t09
-17.0760999784599	19.1820393775535	model	4t09
-7.46416379210425	31.4407600595229	model	4t09
-13.1319784821952	11.0910986652069	model	4t09
-23.8449931040734	22.7421632399384	model	4t09
-13.9938369769505	8.88040461044931	model	4t09
-15.9496131323195	24.7412393050317	model	4t09
-25.1614012286988	20.6365094274708	model	4t09
-11.4897899039426	15.4585121501902	model	4t09
-14.9466386946868	29.6099074661761	model	4t09
-20.5869793256248	19.6179734380543	model	4t09
-3.02851904529921	18.179961324579	model	4t09
-7.84454008368743	16.7081350275047	model	4t09
-18.4626271268383	15.6045406291208	model	4t09
-14.2018442721056	29.9947590872841	model	4t09
-19.4488559563035	27.8892573799939	model	4t09
-9.11916919261078	20.8899102246437	model	4t09
-3.39975871075574	23.0354183791496	model	4t09
-17.5394853297656	17.7787979247591	model	4t09
-5.67448870294509	16.4412139313616	model	4t09
-13.0426098255447	10.5778656947023	model	4t09
-10.3900701652733	21.7689314730679	model	4t09
-12.7568539051644	26.8700641996122	model	4t09
-3.6186700333851	18.8293897005535	model	4t09
-16.1113588280203	9.84896868067823	model	4t09
-11.9308849520267	19.2592523506266	model	4t09
-3.37009017988724	21.1723261829463	model	4t09
-17.3182788629097	13.9221907917003	model	4t09
-8.32057756780298	28.1005707081487	model	4t09
-23.1778506743321	23.6303933405139	model	4t09
-18.0151301271589	15.3999322167914	model	4t09
-6.87502139243679	14.3918868076589	model	4t09
-16.9668148867089	15.8631168040754	model	4t09
-5.38110901982091	23.244965899038	model	4t09
-22.1452062986367	16.0462222699689	model	4t09
-16.1289707894673	13.4577684439429	model	4t09
-22.8398949492807	21.1963934858154	model	4t09
-16.9739078989694	12.3865591950495	model	4t09
-6.3292371695205	25.6848179184386	model	4t09
-20.3276514542014	12.6034359947011	model	4t09
-0.576086018669031	-12.6381407781281	model	4t09
-15.7082051135582	11.70223815989	model	4t09
-9.84313429288729	11.3394840442905	model	4t09
-18.6183414620697	20.4468795583374	model	4t09
-8.62464486391609	27.9277452442127	model	4t09
-15.7922826672123	18.9799280212922	model	4t09
-9.99158485251799	30.486791479927	model	4t09
-10.3733432713657	27.2209147199547	model	4t09
-25.2951624055904	17.398329931514	model	4t09
-11.6649223107338	11.830347932957	model	4t09
-6.44497908491305	19.5958194196388	model	4t09
-16.1453971386526	19.7047242396498	model	4t09
-12.8560241359305	12.4890479475119	model	4t09
-8.07362378197885	32.274269511133	model	4t09
-14.6592812060784	23.1346637779619	model	4t09
-7.67255915047241	25.5327072194757	model	4t09
-25.3633143550069	18.8050313640296	model	4t09
-9.86847322656754	15.6635852594093	model	4t09
-15.8038183073427	28.9587244847965	model	4t09
-16.6725282373725	18.6608533660256	model	4t09
-15.5640835776813	14.5401297891265	model	4t09
-9.88432760789216	30.5370980428336	model	4t09
-15.9640634415052	18.935003109641	model	4t09
-23.9251522156241	14.5341344620408	model	4t09
-20.7787618786557	17.0909252419531	model	4t09
-8.61772946953647	27.7928199213057	model	4t09
-25.6172876570198	17.4137667926687	model	4t09
-6.41460725933075	17.7029036562631	model	4t09
-15.4783425880493	26.9808339167037	model	4t09
-12.9364446435995	32.5216256893377	model	4t09
-9.41973900021965	19.4429505778209	model	4t09
-9.18126289201244	12.3695791104478	model	4t09
-6.84054260861284	22.3258150977476	model	4t09
-8.6024382847588	19.6661144175458	model	4t09
-6.56272648772319	20.0988774801409	model	4t09
-18.3230094986181	19.0889325164783	model	4t09
-10.0268798591645	22.0916117949691	model	4t09
-23.6023140738938	14.2988194144737	model	4t09
-15.3157287372142	10.6986270440431	model	4t09
-8.80044178504428	16.6369992304797	model	4t09
-3.71976665181525	5.20550091976948	model	4t09
-2.05370417766495	21.9992272752618	model	4t09
-6.10274649026117	24.9391463943703	model	4t09
-23.549748395232	21.9323617865061	model	4t09
-21.0187663771133	14.4356263260289	model	4t09
-5.8983416682873	17.5009720909512	model	4t09
-10.8392316982225	15.7912029039511	model	4t09
-12.5013435394548	30.9166158520125	model	4t09
-8.94930716212264	22.6123687314297	model	4t09
-10.5790838310966	32.5796826849161	model	4t09
-4.70243711798316	17.7782156473466	model	4t09
-17.4740965655173	17.87428760421	model	4t09
-10.9008778418447	27.6716923346952	model	4t09
-10.8469755048369	11.0770438796706	model	4t09
-7.03731719614689	24.3724031704609	model	4t09
-14.3333500263548	20.1700264384842	model	4t09
-14.6895201930997	23.023221317387	model	4t09
-24.8597920654305	7.07569049505577	model	4t09
-17.5085741798571	8.91790383995906	model	4t09
-5.71900822953917	17.1024630598994	model	4t09
-2.76688405528414	15.8087909826396	model	4t09
-12.5705608063482	13.0983900121403	model	4t09
-28.2188178437483	17.6020124133487	model	4t09
-6.22156618565153	14.8366440377153	model	4t09
-13.9743593650563	11.1099114779516	model	4t09
-20.2884395523554	15.170278055798	model	4t09
-22.7669172942518	14.5884477431271	model	4t09
-27.2857048847236	16.7936144837196	model	4t09
-17.0574306048677	31.02053324936	model	4t09
-13.0895082517528	11.5367106403998	model	4t09
-16.9790005644472	17.583211677518	model	4t09
-23.6025439653016	13.0682638918538	model	4t09
-15.8911265844963	22.1050475617669	model	4t09
-14.0994014243466	14.3257195786045	model	4t09
-17.4475777498241	13.177772904773	model	4t09
-17.9895637551085	13.5522343578871	model	4t09
-9.53955600032053	24.179411136094	model	4t09
-16.3037338270882	11.2539027234588	model	4t09
-14.1480103382507	22.0769174280207	model	4t09
-14.823887957726	11.5023906582412	model	4t09
-19.4703517869094	19.6248244544679	model	4t09
-15.2095384219056	13.1733692397233	model	4t09
-9.84884139885522	15.4609517784436	model	4t09
-8.18756147242079	31.1865685153198	model	4t09
-10.3158433178296	28.130843971511	model	4t09
-1.80336212836097	16.8691135416912	model	4t09
-15.4997306855624	12.4463629169074	model	4t09
-19.4611127899159	11.7174125164719	model	4t09
-24.920534780805	20.2893128516798	model	4t09
-4.01850111971886	17.1458193291811	model	4t09
-20.9415807565619	16.8159653132455	model	4t09
-15.1284228422989	14.2373749638222	model	4t09
-12.2487019647559	27.9031007803486	model	4t09
-15.7903664453721	14.6611316355623	model	4t09
-12.6883947295822	29.078811382989	model	4t09
-12.9007875222613	16.5513511376751	model	4t09
-23.966961493408	18.679568742236	model	4t09
-11.8147615952601	21.5102087600389	model	4t09
-19.2850742614078	20.1635369123435	model	4t09
-9.09154676212025	20.3190119136793	model	4t09
-4.64019311347763	18.8628858399454	model	4t09
-25.6357660408632	22.7997012810364	model	4t09
-7.71019919601191	28.3584671032265	model	4t09
-25.4493497996497	18.5028154661236	model	4t09
-23.1758630247097	22.4321251701164	model	4t09
-13.3694366927367	9.52289302356368	model	4t09
-12.4533772137454	13.0034680078895	model	4t09
-13.4979812741229	9.47894031957595	model	4t09
-24.4588873164921	14.6528213678058	model	4t09
-17.0294501675044	10.8084031691529	model	4t09
-21.2384505861556	16.081882672133	model	4t09
-23.9006493534464	19.2709095831106	model	4t09
-20.6955057633271	19.7607269737363	model	4t09
-16.3454926647145	22.4938683872929	model	4t09
-6.97083590651738	24.1809822804671	model	4t09
-15.9976577217303	15.3429372594178	model	4t09
-9.98148079866015	29.7287961814563	model	4t09
-24.112283757952	17.4183265735168	model	4t09
-23.2753962127568	17.4131101707042	model	4t09
-15.0096190813644	19.9075379625069	model	4t09
-8.54272737064459	14.2006696031713	model	4t09
-24.8138101101105	21.0496031215907	model	4t09
-11.1849094071938	29.3451474791521	model	4t09
-20.437127503739	19.057017010224	model	4t09
-19.4906228308388	9.00131087147207	model	4t09
-13.187703870712	29.3594850769927	model	4t09
-12.2404435613695	30.1806064211454	model	4t09
-17.7794237202223	17.9341437523019	model	4t09
-8.03798729468548	22.7034766156613	model	4t09
-7.79147673355823	18.1221652264721	model	4t09
-8.56321790011121	25.3900982307717	model	4t09
-12.114824135287	22.3198603650337	model	4t09
-24.9132740327648	13.7256221388581	model	4t09
-26.6221782812801	19.0217717497051	model	4t09
-21.1704430829888	19.748886653558	model	4t09
-20.5082651467624	19.5471781700259	model	4t09
-21.3369609193035	20.766413197775	model	4t09
-7.00052216825672	19.5866071025139	model	4t09
-23.8716902506096	20.3124150497542	model	4t09
-21.1428664967649	15.5166749658438	model	4t09
-3.6646904534562	12.9888010837255	model	4t09
-20.2123432402192	19.9074145512796	model	4t09
-26.950157605804	16.5855536790355	model	4t09
-3.10205876176054	17.8188139391984	model	4t09
-25.1143501359528	18.6371983382549	model	4t09
-14.8285331981164	17.5928861004583	model	4t09
-9.6853932585056	21.0271133592014	model	4t09
-7.58421014186541	20.7050013934235	model	4t09
-28.5019600101115	19.1012410724288	model	4t09
-10.5244131178113	29.028186835277	model	4t09
-2.70298039141564	11.882929930379	model	4t09
-1.94004217575626	21.6280685946418	model	4t09
-26.9560139455922	19.0063719176661	model	4t09
-19.4334475284669	15.7163301034938	model	4t09
-20.7014982531243	18.8637979340133	model	4t09
-13.5873407772468	32.0266462138311	model	4t09
-5.32712763393309	20.8647764120281	model	4t09
-23.1540262004446	18.3268146014918	model	4t09
-23.5930134114004	17.1005184545115	model	4t09
-20.709248269101	18.8755106588622	model	4t09
-14.6049475027363	14.5403735949844	model	4t09
-14.898944753316	14.3094824392824	model	4t09
-18.2367205686407	22.4627622937977	model	4t09
-9.62857341170002	27.6328046710682	model	4t09
-26.855794300506	20.6271458626409	model	4t09
-20.25471605956	15.6392098601656	model	4t09
-4.51212183429467	17.5401772894114	model	4t09
-0.882960593714477	20.1839471445749	model	4t09
-11.4162785927181	24.9668078181543	model	4t09
-11.5268534735704	24.6903707116418	model	4t09
-7.92171386254891	32.2943989607777	model	4t09
-26.2598163938822	24.1356112963934	model	4t09
-15.3096955026021	12.71211888975	model	4t09
-2.77197951531076	14.4759909796024	model	4t09
-24.6770552502141	19.2115528634671	model	4t09
-3.32509288910635	14.1166307406425	model	4t09
-19.3918197351024	17.5068574452847	model	4t09
-5.06989422919445	22.9400970107483	model	4t09
-17.7268250759888	16.039279130644	model	4t09
-1.74487733968094	17.4712942800647	model	4t09
-22.2941099174377	21.7723935680386	model	4t09
-14.8544322218265	14.4151126812966	model	4t09
-15.9895423594482	30.2784631621897	model	4t09
-5.76294041266457	17.8727295210187	model	4t09
-1.9046767660212	20.4201239187822	model	4t09
-12.5535849370418	26.0782296275428	model	4t09
-11.4355289243048	29.1717921630369	model	4t09
-11.6508305149296	25.3225307442931	model	4t09
-12.0830208487171	23.1075984771048	model	4t09
-22.6822584551891	14.870575708877	model	4t09
-26.6146799919511	18.5876499249637	model	4t09
-8.94631217112369	26.5741245772812	model	4t09
-4.06451031311489	12.6019417631123	model	4t09
-12.632814867164	11.9312120949254	model	4t09
-8.76774950166567	22.1486926447253	model	4t09
-16.2712481367807	26.7125213583213	model	4t09
-6.73984626320856	19.1116709144309	model	4t09
-14.3644648994036	11.6664834407779	model	4t09
-7.71305036886008	31.4011687654747	model	4t09
-9.91283900520649	28.161918575677	model	4t09
-24.8227477977005	21.9108325903791	model	4t09
-15.1367435366931	19.3327032787829	model	4t09
-18.8503175018396	19.5740235740069	model	4t09
-12.9373466741449	12.6433825992114	model	4t09
-20.4432080219978	19.3697426652034	model	4t09
-12.115097180363	24.9287837400279	model	4t09
-20.1217700814877	8.89893500195234	model	4t09
-3.04099573338451	16.2860361707764	model	4t09
-7.95254765510067	14.4524659287173	model	4t09
-8.12130902321379	15.6517799648232	model	4t09
-12.3999816749917	3.78322920601463	model	4t09
-24.8111753916545	7.11288152169102	model	4t09
-13.4759791594729	12.5406327601289	model	4t09
-14.5498181318843	12.5371194968878	model	4t09
-9.37695802620478	15.658381931748	model	4t09
-20.8937627458769	17.8183825143145	model	4t09
-7.59080004052703	23.9651337466229	model	4t09
-25.0964244268553	20.5193397564565	model	4t09
-5.07171796123019	15.48453527814	model	4t09
-18.8942211859859	15.7233403356969	model	4t09
-12.8447999199169	22.4562647112558	model	4t09
-18.3081230670649	19.2150293234677	model	4t09
-10.5791309561532	32.356145881943	model	4t09
-25.4361169461074	21.1118133226006	model	4t09
-8.21431010384177	15.6232960107524	model	4t09
-16.6208993864901	11.5003962528143	model	4t09
-22.8448817146351	19.4360744637187	model	4t09
-11.7810339693597	10.5591432665526	model	4t09
-10.793913090357	29.6198839827662	model	4t09
-7.62503906447093	25.7912391194856	model	4t09
-15.1781167806442	23.9146266043308	model	4t09
-7.49601892561097	25.3245824422641	model	4t09
-7.63200538475086	20.6423076312831	model	4t09
-28.2170167653664	15.037254228933	model	4t09
-19.1910950319393	19.5413762839564	model	4t09
-7.62420194664483	30.9199432406303	model	4t09
-25.194029334743	15.3882689323538	model	4t09
-20.3411639652615	12.6591804826516	model	4t09
-25.6204275411089	19.863099583857	model	4t09
-3.34892460750837	18.7378565839088	model	4t09
-12.5029151407247	28.9900316705206	model	4t09
-19.652273180616	18.9574862722141	model	4t09
-14.1331917138849	14.8705701549688	model	4t09
-4.32427650281264	21.0674597427763	model	4t09
-14.2529005800893	9.92239351557516	model	4t09
-24.2125696618586	18.7115940645231	model	4t09
-10.378997759706	29.1314435236592	model	4t09
-4.35232612408277	22.0403325209281	model	4t09
-9.79164742537604	30.9555777957142	model	4t09
-20.8968632676687	16.7126270597504	model	4t09
-25.5140426632788	18.7859871366994	model	4t09
-14.0636463027322	13.3218815132153	model	4t09
-6.81603023935	19.0029620995822	model	4t09
-25.1986654373322	19.3502727780219	model	4t09
-26.412861848615	18.8723261583844	model	4t09
-16.8244916031902	11.6321299614046	model	4t09
-24.3309758419199	7.39362497296822	model	4t09
-22.709999896867	19.0766215986731	model	4t09
-12.8974181006683	29.0490468232392	model	4t09
-23.4310649922521	18.7913853509571	model	4t09
0.572448963932227	-14.1803963330603	model	4t09
-9.12604721310836	22.5321586404887	model	4t09
-12.0557640022562	27.729059171443	model	4t09
-17.7876334195884	11.1405212009023	model	4t09
-3.69077171367516	22.7189070767128	model	4t09
-12.3766805686561	11.7915152138197	model	4t09
-17.3871758151125	13.0314384624578	model	4t09
-25.6773314563604	6.84612601505558	model	4t09
-22.7160534244188	19.0669699392064	model	4t09
-5.72243234814045	13.0568493670889	model	4t09
-15.837376061945	13.2665671037445	model	4t09
-13.871492900573	14.2455514132418	model	4t09
-21.5472318286363	13.5573092355878	model	4t09
-8.63639606774755	18.9694015747802	model	4t09
-11.6693911880827	27.2441499056981	model	4t09
-16.7874494845362	10.3153300446817	model	4t09
-12.381120696403	22.9337806240951	model	4t09
-13.0475977210541	13.294117753067	model	4t09
-3.82225795385866	19.7423225097804	model	4t09
-14.2977226198622	13.927449177619	model	4t09
-14.4413262814222	30.3387577395601	model	4t09
-16.5721857570893	16.7766969134049	model	4t09
-19.4410777142509	11.479698233484	model	4t09
-13.1558194441188	32.1851633795669	model	4t09
-17.9563642904647	19.7063661971285	model	4t09
-15.8548645134515	13.995910659942	model	4t09
-25.2056604183927	15.4451740201131	model	4t09
-13.8326094441391	23.7549727351732	model	4t09
-13.5158943862205	29.8780549606226	model	4t09
-19.5538124460043	19.5981950330686	model	4t09
-26.1521488813175	19.272450892443	model	4t09
-16.576151781854	18.9758634574806	model	4t09
-11.6681721082116	29.2198714549882	model	4t09
-3.97002629985796	18.9958829997636	model	4t09
-1.9545082281012	13.9877016781782	model	4t09
-20.7267338905988	17.0818160433505	model	4t09
-1.74145112478497	18.6584153642689	model	4t09
-6.04708183712892	25.8382309037369	model	4t09
-10.2355094009374	25.2196877285737	model	4t09
-3.81783800368132	19.728375928564	model	4t09
-12.8166369086303	31.2693577029073	model	4t09
-15.2326579655441	30.2503487729806	model	4t09
-14.1380458994313	23.5423999587482	model	4t09
-14.1685253499794	11.0855096511252	model	4t09
-17.1846638125725	21.1121802206178	model	4t09
-12.6913364924919	15.5561346120987	model	4t09
-7.88987169610981	25.8560703997659	model	4t09
-10.4791812024942	30.0332444203085	model	4t09
-26.2254376533671	24.0040390957073	model	4t09
-11.8690174518854	30.2082412625743	model	4t09
-10.8099036577803	12.3892544226147	model	4t09
-6.7840434987939	27.7490733085197	model	4t09
-3.17151367098761	19.0071635457977	model	4t09
-25.4691426053088	6.93725032694946	model	4t09
-21.5725726542809	22.1259407116305	model	4t09
-15.8766411822322	17.1012745894387	model	4t09
-17.5312789325979	17.8130752242589	model	4t09
-17.1963636543004	31.0543556465485	model	4t09
-20.0473795244791	5.58740696452085	model	4t09
-16.2142178905021	14.8966118845269	model	4t09
-15.798009417963	18.4837083938066	model	4t09
-10.7477451567956	10.505536333169	model	4t09
-13.1493763386757	32.1903916132836	model	4t09
-2.01619655892355	21.562856732542	model	4t09
-16.5814983221789	29.2701283229458	model	4t09
-12.2886174935924	30.2183157829178	model	4t09
-13.5122003150252	12.4805329070982	model	4t09
-19.7281062408883	18.4751951037801	model	4t09
-2.5374518031084	15.8621026875089	model	4t09
-5.99721272303381	24.948922503918	model	4t09
-3.23213463104253	17.8520034943065	model	4t09
-11.2514098321731	25.8806570378304	model	4t09
-10.4040429632508	21.7252919426076	model	4t09
-15.3688535933558	10.1593301178816	model	4t09
-3.03330295996867	20.3843416263012	model	4t09
-25.2618019353933	6.94469246179822	model	4t09
-27.6987230947654	20.1207266266779	model	4t09
-20.0747225102411	11.2409022429152	model	4t09
-25.8105161617026	6.86926663751818	model	4t09
-11.7487008361961	10.1947109083952	model	4t09
-13.8369542302023	9.03334323845131	model	4t09
-14.0396647670104	14.1765321794259	model	4t09
-13.2304871939859	20.9316871523063	model	4t09
-9.99355872463931	19.3179295146646	model	4t09
-26.4426378552895	23.0177450702695	model	4t09
-9.37984966548796	22.0639755526779	model	4t09
-22.9012658893259	23.5265688252133	model	4t09
-25.2689986435927	7.02816261997622	model	4t09
-13.5627890151858	29.4228696342058	model	4t09
-9.27606052003412	30.7337495161686	model	4t09
-21.0827213873854	25.3200567252552	model	4t09
-15.3797952626392	24.145428081943	model	4t09
-16.0587208453062	15.0623226645877	model	4t09
-17.2381962579163	19.5243376831832	model	4t09
-7.89580135406244	17.1799571164487	model	4t09
-23.4518424411582	15.4355159657259	model	4t09
0.131428102117596	-13.3127755803738	model	4t09
-16.8741216190456	19.1261238938187	model	4t09
-11.558725460344	26.8396508112242	model	4t09
-20.1828314139158	16.2688114559297	model	4t09
-10.7770655922773	9.52986598028935	model	4t09
-15.2781832474655	30.40203468279	model	4t09
-12.7205415684348	28.537676975659	model	4t09
-4.90519002421438	19.8122438977379	model	4t09
-7.82607908795407	28.0429368667929	model	4t09
-19.0189383409696	24.3666490868595	model	4t09
-7.36424059523875	19.7833448789893	model	4t09
-3.81154470063312	24.1145402125436	model	4t09
-10.2425093621067	13.1473228222821	model	4t09
-7.65752204960414	28.3530336614968	model	4t09
-21.560692158423	14.5665445723763	model	4t09
-24.668965037038	21.7878118801423	model	4t09
-15.1224031697388	24.0768795420488	model	4t09
-28.2348251989662	11.9220315734926	model	4t09
-3.68589549220556	25.5368908469551	model	4t09
-10.8990267466684	29.9080728009947	model	4t09
-7.64016788289951	17.578791732449	model	4t09
-13.691137908696	28.7360009230657	model	4t09
-14.2504067705604	23.3997300684037	model	4t09
-10.2327623293747	25.1961139319428	model	4t09
-22.791284665766	20.5911566467754	model	4t09
-22.4159025687239	13.8377527557731	model	4t09
-16.8606246756576	10.9585266176663	model	4t09
-24.8591999276706	21.1170302172832	model	4t09
-13.4374875107956	12.4590716020485	model	4t09
-8.96934020353397	27.9249528464439	model	4t09
-15.7016664704087	12.8327942852349	model	4t09
-26.9975833852632	20.5802200521497	model	4t09
-10.061967784452	31.5159868203903	model	4t09
-5.20629091488957	17.807834582728	model	4t09
-6.12045670836523	25.0518626000486	model	4t09
-10.3117344390025	19.3492295282665	model	4t09
-23.4533285358255	19.1340052861889	model	4t09
-27.3044670923025	19.7740337767058	model	4t09
-18.9531062549292	19.6392586391796	model	4t09
-5.23938156705989	22.5051208043669	model	4t09
-5.08416372400257	23.2112763816413	model	4t09
-14.529804741661	31.8273124810431	model	4t09
-6.03441796238452	14.7902781427146	model	4t09
-23.2839399014582	18.2768717960371	model	4t09
-9.70880930919874	29.646832943696	model	4t09
-18.9796158733248	17.7800810688232	model	4t09
-14.150979559964	28.1030036674915	model	4t09
-1.60386032931487	21.9876279911492	model	4t09
-18.3983581367033	24.7137064707096	model	4t09
-22.6205528495588	21.5016625234471	model	4t09
-7.92243792521399	14.7181108672456	model	4t09
-13.4733498387479	21.4801725804579	model	4t09
-7.92932377686966	25.980021210856	model	4t09
-23.3743269066975	20.4443343730265	model	4t09
-12.5846053025047	26.2910770416739	model	4t09
-13.5444050135779	15.7840050946507	model	4t09
-5.96978308291135	21.5354384388456	model	4t09
-28.5262170705545	14.1075437746876	model	4t09
-4.83946080988587	21.1565660526841	model	4t09
-15.4892391361436	17.6328376071053	model	4t09
-15.3365516031605	11.1215251450959	model	4t09
-15.0758761895927	13.2055044893724	model	4t09
-3.807227652926	23.0082843537775	model	4t09
-23.9797236272707	16.9123112398626	model	4t09
-16.9746780146087	17.4250680654831	model	4t09
-23.7516170500725	21.0981074693579	model	4t09
-14.9445362549819	21.8179492945974	model	4t09
-7.02108345683704	13.4509454102552	model	4t09
-13.3600580001473	13.034038734993	model	4t09
-12.1159237209327	19.3274429316865	model	4t09
-23.3085897222696	15.7051195349175	model	4t09
-11.4263306211387	26.3668050039982	model	4t09
-22.218505927621	23.0046766970038	model	4t09
-15.039058041357	15.7211111822668	model	4t09
-7.70778791665786	30.7690778819778	model	4t09
-7.0942339931374	17.8784280908423	model	4t09
-5.42749886036905	20.6840004084944	model	4t09
-2.70470565027327	18.38849650444	model	4t09
-12.9674713034514	30.9161099211014	model	4t09
-16.3470457341265	24.0080713657066	model	4t09
-13.4948711594216	28.6442625895599	model	4t09
-22.0284071864671	21.4640255504385	model	4t09
-13.5457390948387	13.1209393622984	model	4t09
-5.08603148234321	15.6019941812507	model	4t09
-16.9032199288813	16.8422480407852	model	4t09
-4.68814176740633	21.5474402064574	model	4t09
-11.2518532448382	27.1800479229772	model	4t09
-4.08262959458325	16.5747050782164	model	4t09
-15.9347543596548	20.4822382855736	model	4t09
-19.8921181217862	18.7292904384895	model	4t09
-4.81966735050364	15.5115695375396	model	4t09
-4.25575586345618	16.9641131127961	model	4t09
-15.1227117845137	28.6229675410367	model	4t09
-3.67203882728187	23.7761912899099	model	4t09
-13.078162651486	17.5320484768963	model	4t09
-6.10641862772667	15.8844244154554	model	4t09
-15.7572706769779	9.80117183148119	model	4t09
-19.1162522801212	17.9416172182477	model	4t09
-23.9409879769001	21.394261860013	model	4t09
-5.00684321697123	14.7829373837357	model	4t09
-9.74502201248692	22.5565887467378	model	4t09
-14.1304412530136	20.360075019342	model	4t09
-26.2194221376819	22.9280932688316	model	4t09
-9.70833475863231	17.0590955423813	model	4t09
-15.4216905885691	18.7525641546324	model	4t09
-15.1418051763586	13.8014379294178	model	4t09
-19.2511143153936	21.7103666053864	model	4t09
-15.9612452216359	20.5206957969516	model	4t09
-3.89608686484254	17.6516324634403	model	4t09
-21.4209575673345	17.3796714101458	model	4t09
-17.5064763747715	18.2751054374817	model	4t09
-9.01365771221079	20.9560804232988	model	4t09
-10.8750619808219	14.1916285786689	model	4t09
-4.79030646338616	16.419694872938	model	4t09
-16.0510302113272	17.9585865856834	model	4t09
-10.0927103271457	29.2298720376152	model	4t09
-2.25124163548211	19.9299500826751	model	4t09
-13.3372407898411	17.9998136666806	model	4t09
-11.0268141799511	14.0129204592766	model	4t09
-2.87066066310578	19.0385808013179	model	4t09
-20.0803622177292	20.7837500397758	model	4t09
-11.2234727874265	28.4262287386557	model	4t09
-13.780840828783	11.595407258804	model	4t09
-9.24699970814238	20.2926419881507	model	4t09
-5.26146720092564	19.7491782183217	model	4t09
-14.7267083684982	32.1698951298231	model	4t09
-24.5175913113975	19.0676038395797	model	4t09
-16.2854677104408	17.8488143015522	model	4t09
-12.0396290248732	23.1829683167424	model	4t09
-21.3747127807347	15.7696521904035	model	4t09
-23.2478501107299	18.7305628837031	model	4t09
-25.4691413704443	18.5720973943459	model	4t09
-12.2765718527317	14.988268597983	model	4t09
-24.1023352577131	7.50200540487858	model	4t09
-9.10375780255635	25.420069836356	model	4t09
-12.4679378974163	19.6451317885165	model	4t09
-20.1018335106878	21.912352875211	model	4t09
-8.47410990168822	16.7372185373039	model	4t09
-22.2602689831821	18.8342676967803	model	4t09
-16.8326934898731	19.6754836483519	model	4t09
-10.7494006782057	31.6059334277377	model	4t09
-22.8377925040117	18.143792139865	model	4t09
-25.7667790918469	20.9610239850783	model	4t09
-10.3211869596417	12.6041926223109	model	4t09
-23.6597636581466	16.9038677328644	model	4t09
-13.2047938982848	10.4807949939677	model	4t09
-7.98242379401618	30.9974961936658	model	4t09
-21.2887780920852	14.5806306856507	model	4t09
-11.000830066993	32.1333368263859	model	4t09
-16.8120663079244	17.6363486504012	model	4t09
-6.97235070809274	20.2166615692505	model	4t09
-27.5196537315707	17.2819468074475	model	4t09
-10.9771226620568	23.6513939697211	model	4t09
-7.69298519847995	21.2150933606748	model	4t09
-13.7291919016196	15.9566835416116	model	4t09
-10.7865601493516	10.9152597912218	model	4t09
-17.3183250303407	10.4347679163837	model	4t09
-19.7424073320923	21.0833870631141	model	4t09
-25.1471305329611	23.6710625781345	model	4t09
-10.6078346419012	17.0773231420137	model	4t09
-4.92184111595891	16.2535207420465	model	4t09
-18.754137467702	24.3853733786442	model	4t09
-4.08196899975646	12.3251399897238	model	4t09
-20.2632284713265	5.8264715733319	model	4t09
-13.1685184298912	33.0121861351248	model	4t09
-21.9944429312554	19.8501467447651	model	4t09
-3.86788383391338	19.796536195469	model	4t09
-8.30276211649227	15.5052002628688	model	4t09
-8.64301638719985	26.5756266821175	model	4t09
-13.2800079585943	20.9783719035934	model	4t09
-3.85341699251902	17.5311789846627	model	4t09
-14.0814367051496	15.156387983756	model	4t09
-27.7924053921211	22.5189664059081	model	4t09
-10.7627347691373	27.9426387140997	model	4t09
-22.3899895305954	19.8839130976992	model	4t09
-9.73964575508051	21.029841879168	model	4t09
-21.703070291115	18.5998185269998	model	4t09
-7.81751127952239	17.6201067992539	model	4t09
-8.25105405837539	32.2792112324614	model	4t09
-12.5053035909727	28.7743607928524	model	4t09
-3.63246541332286	16.1561050746857	model	4t09
-10.6391872643359	32.0583429154991	model	4t09
-10.7758684141872	30.4150573896166	model	4t09
-7.48609078258213	11.4718619077561	model	4t09
-7.22007585259138	16.0493596432768	model	4t09
-10.2032087867236	27.3621555107643	model	4t09
-24.0312602267973	24.387820238596	model	4t09
-15.9531319224315	30.4197306886329	model	4t09
-4.16014213275554	15.2672004223036	model	4t09
-15.1316830618517	12.0590296417136	model	4t09
-1.37363195468125	20.1557868048602	model	4t09
-5.5879936719414	13.9398035107048	model	4t09
-14.6830977385636	14.1190633524496	model	4t09
-7.42664168310849	15.9799885208838	model	4t09
-11.918789411444	12.0152275457527	model	4t09
-27.8667507126063	22.5469475528531	model	4t09
-12.4135093235141	31.0890761199916	model	4t09
-17.9840699441879	21.412099989365	model	4t09
-13.1460094000684	18.4382878119628	model	4t09
-23.9433950698345	18.5146755010142	model	4t09
-25.9255089708925	21.1764423667974	model	4t09
-10.1232645111786	17.6244616703303	model	4t09
-1.77704688724459	17.8469243319152	model	4t09
-16.7824127582549	24.0387165507631	model	4t09
-15.1910347420227	13.4591940220504	model	4t09
-5.08543173729125	16.9723442424094	model	4t09
-12.0982173646151	24.933079831586	model	4t09
-14.0265824779508	13.5639441671641	model	4t09
-10.1536422651015	30.7334180252867	model	4t09
-11.2477298805242	16.1284024165111	model	4t09
-11.0867451784157	30.8045666497188	model	4t09
-11.7349734971362	21.8479782821366	model	4t09
-24.6786099773815	22.051823822849	model	4t09
-14.4985641161838	28.2985986295344	model	4t09
-6.10802687648285	17.4498359875999	model	4t09
-17.0707425661356	26.080357978949	model	4t09
-20.0872360561219	18.7616901469537	model	4t09
-15.2230670017303	28.5628486521595	model	4t09
-24.074530475927	23.0623682335267	model	4t09
-26.1366328716567	6.80019607568377	model	4t09
-6.12333610439389	25.6129525257796	model	4t09
-8.55137407095227	25.7169900475125	model	4t09
-5.32050485008062	16.3665142909737	model	4t09
-17.315895316467	11.7672914614219	model	4t09
-15.2434769037468	10.1510039436869	model	4t09
-5.81567106736489	18.4058205647121	model	4t09
-14.638512524966	31.3344982646182	model	4t09
-25.6511165329423	19.6857350473114	model	4t09
-15.2850860254193	10.2908174287162	model	4t09
-25.8163462136581	17.5806355598596	model	4t09
-10.4019702076916	14.3428890729349	model	4t09
-1.54580083974073	17.7341455879275	model	4t09
-25.7799418554915	23.4435154163601	model	4t09
-13.594903602025	26.8626605061523	model	4t09
-17.3520297059375	18.4068180731876	model	4t09
-10.2408558247741	25.8054273076073	model	4t09
-12.9255047355324	24.3025596604703	model	4t09
-17.7815415155422	15.301496092329	model	4t09
-28.4422026748396	18.6160003137437	model	4t09
-20.9272086013187	23.2605294321961	model	4t09
-19.0078640979292	26.0417587701986	model	4t09
-2.32590655667947	22.7447777580007	model	4t09
-2.70534229819308	20.6638763315109	model	4t09
-21.8853717774575	12.9884655137243	model	4t09
-1.49081983936713	18.8664985650382	model	4t09
-19.0009407757368	26.0227349572378	model	4t09
-19.5789845099372	21.1239651623331	model	4t09
-11.754209877737	30.2013821792704	model	4t09
-11.9109418245643	22.9814645471182	model	4t09
-10.6338226269805	27.5183471242892	model	4t09
-12.6972116383008	19.0370339349379	model	4t09
-18.08972538314	17.0649692875151	model	4t09
-24.6398599174157	18.3443080087175	model	4t09
-7.40422960162213	24.235898221984	model	4t09
-7.94235784908891	15.6152580655312	model	4t09
-9.00489809694678	26.294444233219	model	4t09
-14.9813045481069	27.6851940145086	model	4t09
-11.8151000485769	31.7713870517199	model	4t09
-16.6983565997866	11.4569296373983	model	4t09
-5.97196195870348	20.4087697374077	model	4t09
-13.8697071499926	13.6054247819809	model	4t09
-20.9157448571162	18.8979337447041	model	4t09
-23.0595478691532	16.344423016447	model	4t09
-17.4778466523652	23.4873239835968	model	4t09
-13.7709828519607	17.4926415132505	model	4t09
-16.7133577279816	13.9480390569264	model	4t09
-20.2032178346613	23.2719705425613	model	4t09
-9.35515546351024	19.0795808689103	model	4t09
-9.13925619049138	14.3283127332661	model	4t09
-8.99660302843885	11.3396275487781	model	4t09
-7.00038987482596	24.1946500695954	model	4t09
-15.2644004461352	27.2816122265466	model	4t09
-7.5398779336631	15.3535784888975	model	4t09
-3.93556562838826	15.2277473347893	model	4t09
-20.0724690286584	15.0909021589823	model	4t09
-21.7777852980736	18.6003233225831	model	4t09
-8.67925665564713	15.232124089931	model	4t09
-24.1484145993559	22.8119145968802	model	4t09
-17.3889324653241	8.82652003243173	model	4t09
-16.0873572497828	22.4706428715484	model	4t09
-14.2685916673395	18.2144444049461	model	4t09
-11.898727050508	10.8260543352958	model	4t09
-1.99548606714507	17.3744942094378	model	4t09
-8.00629676932151	31.2413112063812	model	4t09
-9.31422713104015	20.1992374918974	model	4t09
-14.8689222935297	11.7646266667263	model	4t09
-27.4072042570124	17.053827313434	model	4t09
-4.76525158418438	20.5017924867576	model	4t09
-19.778015103073	10.6761470948613	model	4t09
-11.0171365803548	13.7934266305193	model	4t09
-28.6442122941587	13.5335655945842	model	4t09
-4.67436082104855	17.7101963421515	model	4t09
-12.4053232581802	13.2682577083563	model	4t09
-13.9864338216071	26.4958938146457	model	4t09
-16.9583453270788	18.9442407333435	model	4t09
-12.2494732859315	30.9645324092544	model	4t09
-2.20473812229759	15.2660048767847	model	4t09
-15.1934889710945	27.5706944874622	model	4t09
-9.01570232524559	32.0765301425377	model	4t09
-17.3408901832541	27.7762509920961	model	4t09
-3.24435293946535	19.2730228897879	model	4t09
-25.9213234289237	22.3969618387557	model	4t09
-6.94780259188259	14.6396888473775	model	4t09
-8.84735564391446	23.3415515295843	model	4t09
-22.5773941939568	17.172116570336	model	4t09
-10.6222265684292	14.366619638597	model	4t09
-12.3919951798466	19.3386222495459	model	4t09
-22.3338904333246	22.9001916164789	model	4t09
-13.2046338951675	23.0063248525091	model	4t09
-25.7007287801634	6.82868723946688	model	4t09
-28.2685881748536	12.1989543491918	model	4t09
-15.2468442023865	9.66775106525456	model	4t09
-20.352285155401	19.5989194244054	model	4t09
-15.3332935253707	15.4988499990117	model	4t09
-19.3200338663929	20.4425108737004	model	4t09
-7.8648413312864	16.0904987233963	model	4t09
-7.25990757295857	22.290866881725	model	4t09
-22.4788965894816	19.6424850404145	model	4t09
-20.4999337260034	22.6311120294198	model	4t09
-21.0435375603289	0.466597076441065	model	4t09
-19.7916956071606	18.8246574526059	model	4t09
-13.7536126632634	31.9374245280673	model	4t09
-16.8216597403026	26.0906654600964	model	4t09
-16.7300220484122	17.8044328485833	model	4t09
9.58005427864613	-15.8765183892686	model	MCF7
25.1619516258945	-19.9541251354392	model	MCF7
4.84729029507518	-23.0836269605476	model	MCF7
-3.01722322361389	-22.6726318218577	model	MCF7
19.1316525658598	-12.9034402703522	model	MCF7
14.226702918134	-19.8394417699553	model	MCF7
22.4713540748768	-21.2548387734168	model	MCF7
1.34325773410069	-32.0988380879949	model	MCF7
4.44427612586472	-22.7152052259869	model	MCF7
4.53961445071959	-25.3202637158069	model	MCF7
1.02595255902677	-25.9408530981827	model	MCF7
11.2464385044712	-17.6997332639087	model	MCF7
13.6056425330177	-17.3463076921139	model	MCF7
1.39661847997206	-28.420759248959	model	MCF7
13.360302308381	-19.5067729904254	model	MCF7
20.3926646536006	-12.3979381720309	model	MCF7
12.6517472697986	-26.4128573025291	model	MCF7
10.7010115182864	-19.5158976822568	model	MCF7
3.60853687184204	-20.7919978725858	model	MCF7
-1.92217807408829	-23.6491824492992	model	MCF7
17.1827020942471	-25.482868842962	model	MCF7
20.0350384721776	-11.2474287091684	model	MCF7
23.3300286558181	-15.3657784077866	model	MCF7
14.0314175313016	-21.0214677867106	model	MCF7
15.5477461499723	-30.0913499398351	model	MCF7
4.77708381298953	-19.6055033646078	model	MCF7
14.9638140076712	-19.2470330704962	model	MCF7
18.7039593199761	-23.3297924599026	model	MCF7
17.8058383141554	-28.4127849918947	model	MCF7
19.2275532333622	-12.8874250589867	model	MCF7
1.87680430209479	-31.9324975169562	model	MCF7
20.2384375344586	-12.2419994027211	model	MCF7
22.8543483469437	-18.1751879533347	model	MCF7
6.9403929829566	-17.9611544128734	model	MCF7
25.2009211580445	-22.1176048914495	model	MCF7
1.58778641564287	-21.798922472504	model	MCF7
17.4341055976862	-24.6298026681555	model	MCF7
-1.44056305741277	-19.2552723246421	model	MCF7
-2.48029594608233	-27.1749709865017	model	MCF7
23.25479265808	-21.8750711160164	model	MCF7
3.76987782480801	-31.3769989724109	model	MCF7
4.93630937875974	-21.1224938053548	model	MCF7
3.75064851471923	-22.6865722301385	model	MCF7
13.7599980297609	-27.7148596914114	model	MCF7
19.6276011941277	-11.945679444876	model	MCF7
-3.01421446308257	-24.680863874395	model	MCF7
-1.65201737660937	-23.2721532638977	model	MCF7
18.8112804502425	-23.0460054161241	model	MCF7
15.3391353259122	-13.945472664731	model	MCF7
14.3681620703701	-12.1565493459851	model	MCF7
12.4275672476203	-23.9860447552941	model	MCF7
15.7286386182205	-16.8131152141339	model	MCF7
12.7949596144218	-26.3309313559532	model	MCF7
9.07354452772505	-26.0817914711435	model	MCF7
7.35555403385455	-21.6380121190602	model	MCF7
0.0924922334739466	-31.6498584985862	model	MCF7
17.6209571728372	-12.9415922917018	model	MCF7
1.86704343486402	-23.2808706037932	model	MCF7
13.338546133384	-19.2564327593838	model	MCF7
25.369180762114	-21.7333263146223	model	MCF7
23.2604788797496	-20.8454182201224	model	MCF7
15.4517811079669	-21.3762053421688	model	MCF7
8.61147186368043	-24.8504136840252	model	MCF7
15.0353333213558	-16.9395718628922	model	MCF7
11.4051526469707	-28.4263108183536	model	MCF7
16.5737398319333	-14.6069201323852	model	MCF7
-0.0717428912823046	-21.4245316603263	model	MCF7
18.2333658556171	-17.9981263517896	model	MCF7
20.0819019197422	-23.5000888395668	model	MCF7
22.4100403606794	-15.8042273769327	model	MCF7
16.9610803228177	-22.9139652553737	model	MCF7
12.1490283597881	-13.6971714488894	model	MCF7
19.6259296526224	-25.0365846100363	model	MCF7
-0.427194944792494	-20.7701516413287	model	MCF7
22.1091068725448	-24.3922470531386	model	MCF7
0.0855265998689483	-26.4231625782384	model	MCF7
-1.56533999034167	-23.213859684283	model	MCF7
23.029328829672	-16.5592593202791	model	MCF7
22.8762574320359	-21.6426627532826	model	MCF7
12.6477686161013	-20.8437626771495	model	MCF7
15.4564322767653	-19.7624438752401	model	MCF7
22.1461249247697	-20.1677209177659	model	MCF7
12.0515557083176	-18.4868070610584	model	MCF7
23.4784929801284	-19.1748681103892	model	MCF7
-2.1567573577333	-27.9414430574962	model	MCF7
12.8647075983475	-27.5745822953587	model	MCF7
16.4052846826744	-25.6643017420511	model	MCF7
9.58674813233439	-24.0915274165519	model	MCF7
17.4940642825502	-20.1057332740308	model	MCF7
15.2266720925146	-21.8116492789131	model	MCF7
2.92003498352101	-30.4358039587602	model	MCF7
14.8851068386444	-27.2342104482512	model	MCF7
0.0528042804499412	-32.4011718091788	model	MCF7
0.785586676862413	-31.0406595792696	model	MCF7
18.7973221371244	-20.4993548741986	model	MCF7
20.474702444545	-17.8259000126452	model	MCF7
9.03882558279696	-27.4815426986503	model	MCF7
18.8053114825304	-22.7981368831713	model	MCF7
24.751327672442	-23.2267068370867	model	MCF7
9.1386369509687	-20.5065189940678	model	MCF7
16.6633350792227	-23.2345978104856	model	MCF7
19.1407801429935	-24.5507519835163	model	MCF7
1.49307182266066	-26.9941833794607	model	MCF7
-1.7677768879323	-24.7745723655884	model	MCF7
0.409342790815333	-27.2308912145283	model	MCF7
6.16544910911394	-21.5118929327118	model	MCF7
23.8520491855314	-15.0897168616698	model	MCF7
-4.38029134201683	-26.8054295521409	model	MCF7
21.0557342883784	-23.0243498662465	model	MCF7
-4.75151911646089	-25.0218985511994	model	MCF7
2.10156900516661	-21.7104234647786	model	MCF7
2.46938426243994	-21.9442767599522	model	MCF7
16.1721855504191	-19.7853971897773	model	MCF7
7.11452329758762	-28.1049832199653	model	MCF7
24.8367265863459	-24.066297425514	model	MCF7
16.657836289434	-18.206580483958	model	MCF7
12.31087815748	-28.2775657439774	model	MCF7
11.1669508059246	-28.6282141600477	model	MCF7
6.93114578626768	-17.9254651138648	model	MCF7
14.369534921978	-14.8415957162847	model	MCF7
15.1301276123983	-15.3511642142817	model	MCF7
16.8899347641403	-22.894768410131	model	MCF7
-1.59026866696725	-22.0626459301678	model	MCF7
11.0933434963216	-29.3118052313725	model	MCF7
16.0943120566415	-12.9637335079409	model	MCF7
-2.27786328668637	-26.3796064978686	model	MCF7
6.97487903541053	-31.6705751922434	model	MCF7
9.05834275993994	-30.9414706770076	model	MCF7
9.09111402601128	-25.9569360494459	model	MCF7
19.4418181478744	-15.2663441498674	model	MCF7
-2.06119925259747	-22.1379626989636	model	MCF7
17.9721791237558	-25.7200726766667	model	MCF7
11.4406445131247	-29.0422773527059	model	MCF7
11.56609303852	-27.3967459414798	model	MCF7
6.45890595696209	-21.5304683830029	model	MCF7
0.463321200086126	-25.7043624634071	model	MCF7
2.61713682936655	-26.7479517031359	model	MCF7
17.8203619422863	-17.4995118746281	model	MCF7
9.36586862745597	-30.4782823934846	model	MCF7
22.4636404848752	-15.2852783559118	model	MCF7
22.8123825973282	-19.7493103619738	model	MCF7
9.08643402843124	-25.263450891524	model	MCF7
21.3707923495266	-15.4783407021247	model	MCF7
18.9908095327803	-26.3905393061018	model	MCF7
4.76218356044018	-20.3752385084205	model	MCF7
17.833751709496	-16.4962860734045	model	MCF7
24.7770474026147	-18.7013212423068	model	MCF7
17.4039444699519	-25.4583083616926	model	MCF7
5.57876139365811	-24.5866390861097	model	MCF7
-0.147208181927709	-32.28608783192	model	MCF7
18.2911426493833	-21.1404967422997	model	MCF7
1.15874044415996	-27.3750700628293	model	MCF7
18.9040216929177	-13.1500830099875	model	MCF7
17.4573188118231	-23.9346202630576	model	MCF7
4.85936671742613	-18.9846869684265	model	MCF7
0.423172220124968	-26.9247040639554	model	MCF7
5.11956154211358	-27.9323899027735	model	MCF7
4.10766622042849	-27.2617205082936	model	MCF7
23.9587751605055	-23.5351749593601	model	MCF7
0.393572356445272	-21.0376508956074	model	MCF7
17.0894739999785	-19.9611488240347	model	MCF7
18.4478777657385	-21.208826814224	model	MCF7
1.2639036021517	-24.2742013963711	model	MCF7
2.30116249589343	-32.1359576123255	model	MCF7
12.7985150073571	-21.9524718878462	model	MCF7
15.8544738449393	-17.2888247968319	model	MCF7
16.1794699826318	-19.5567258822236	model	MCF7
23.5437254376147	-16.1932939039036	model	MCF7
17.2330183880436	-24.1665776587865	model	MCF7
19.831845209158	-22.680823841222	model	MCF7
3.55261069805482	-20.4347156459939	model	MCF7
18.3225387557802	-17.3872887308892	model	MCF7
21.1479188293685	-11.5920515490824	model	MCF7
20.8517503195604	-18.15602226669	model	MCF7
10.9871623863081	-23.3752168228384	model	MCF7
2.3177170026536	-17.1013995296483	model	MCF7
14.3509890800652	-20.0322253451558	model	MCF7
0.205633176279807	-19.0555153149768	model	MCF7
23.2321132031108	-20.1525812581406	model	MCF7
19.65191905219	-23.9242927898466	model	MCF7
6.94505115491483	-25.9608456377869	model	MCF7
3.16428455110151	-21.7981255192279	model	MCF7
10.2060868695037	-22.8714944703305	model	MCF7
23.2882625327671	-15.3942986898265	model	MCF7
22.3794475916163	-20.8366492971376	model	MCF7
1.84668273066043	-26.4656950945774	model	MCF7
11.1178194891866	-18.476526652387	model	MCF7
22.3620980360802	-18.4703249118673	model	MCF7
15.9603030055353	-19.4367216048071	model	MCF7
-1.51738619637615	-29.2674695361442	model	MCF7
15.1732678976967	-27.4343823689012	model	MCF7
14.2813215483141	-27.1104693545811	model	MCF7
7.26810840623691	-17.0035846850061	model	MCF7
1.44180640646421	-18.1437180925914	model	MCF7
20.272692596279	-19.8603311332239	model	MCF7
-1.62649839321709	-25.8128046559739	model	MCF7
5.69100693172689	-19.8248441593298	model	MCF7
6.86739820692682	-26.4173709022453	model	MCF7
22.0318778542005	-21.8362673767777	model	MCF7
7.10897511385544	-26.7432922879554	model	MCF7
4.33805007577134	-20.3360988293171	model	MCF7
16.600215574849	-18.5432413867538	model	MCF7
2.00949987803051	-31.7919016747392	model	MCF7
21.7378462856282	-12.9330077133731	model	MCF7
18.0396675670566	-13.3234874882556	model	MCF7
7.02703383126136	-28.4457190909395	model	MCF7
-0.0131498123380177	-32.2493274602407	model	MCF7
9.94843374327731	-31.1859910282889	model	MCF7
7.06092504242371	-26.0041294291261	model	MCF7
-2.97988220334366	-29.4601090046524	model	MCF7
19.4377738680071	-23.4246793621261	model	MCF7
10.0061250448332	-18.5641718567542	model	MCF7
11.0509359562543	-24.5255734020423	model	MCF7
11.9559838285138	-22.7769866106266	model	MCF7
9.75210046190739	-29.8244232779982	model	MCF7
-0.049928230152143	-25.3155131347111	model	MCF7
4.12535820402821	-17.5489977082794	model	MCF7
7.05712729807716	-28.9951325146069	model	MCF7
0.9525308319617	-21.9036552134678	model	MCF7
0.875190281332595	-30.9919567209935	model	MCF7
12.0005135892874	-17.0878515225723	model	MCF7
17.8470690828927	-14.1683486762427	model	MCF7
14.1088197386117	-16.8391394711315	model	MCF7
2.6823446683799	-18.5199178337641	model	MCF7
10.7342474894314	-29.0459896382664	model	MCF7
18.2206236482006	-13.9340914275758	model	MCF7
11.1752546894553	-28.4808362783489	model	MCF7
-0.920087481328302	-20.3609510512695	model	MCF7
8.808749575661	-18.4050561598788	model	MCF7
22.2874224658219	-20.6576091541204	model	MCF7
9.30084933611025	-22.6412960783463	model	MCF7
-3.26305138263487	-27.6214436614175	model	MCF7
0.271117611781764	-13.8185464936148	model	MCF7
2.94556955763059	-29.0702314936732	model	MCF7
-0.0549801421924307	-24.3132083628645	model	MCF7
2.04962220491139	-26.0837107065724	model	MCF7
13.2320057382109	-17.8603011285593	model	MCF7
7.43926166948812	-16.1467134414731	model	MCF7
14.3528843387067	-21.8938156313775	model	MCF7
4.31272620458998	-27.3783370531313	model	MCF7
16.8493364463538	-18.0187887420741	model	MCF7
21.2746312091737	-15.2691824501037	model	MCF7
-0.774381406368522	-20.9326029000277	model	MCF7
17.4302973389336	-19.6214100792056	model	MCF7
18.5215857033649	-19.0982352759586	model	MCF7
7.62824873413097	-24.0084481073114	model	MCF7
26.3224225111646	-22.231817250352	model	MCF7
25.2786771488898	-20.220595457082	model	MCF7
4.482129083573	-25.6744614678553	model	MCF7
14.5549723259189	-27.3958809106302	model	MCF7
3.03574243414675	-32.1169544217812	model	MCF7
10.5495547818274	-29.3944791176632	model	MCF7
20.7335791242897	-14.9952508349068	model	MCF7
-1.71721465165018	-25.4463485525292	model	MCF7
14.7447244486689	-13.3934924926874	model	MCF7
4.69947890919927	-30.5102261157385	model	MCF7
9.28217733946218	-29.6038511909628	model	MCF7
7.16584457915671	-31.662127594113	model	MCF7
6.46071301677254	-21.8291039656459	model	MCF7
4.31118014756188	-20.6070417153714	model	MCF7
21.1514681642324	-13.3169319434928	model	MCF7
9.34849598353231	-20.5408516176678	model	MCF7
2.61769722650216	-22.788805371454	model	MCF7
5.35861846598297	-21.8903621677217	model	MCF7
2.01611171115393	-23.502091850184	model	MCF7
0.797124400003998	-28.3102145787894	model	MCF7
22.8114908587278	-23.238541364109	model	MCF7
13.8310898115757	-19.8804668259751	model	MCF7
11.4845530206155	-29.4151874874921	model	MCF7
0.261949800968838	-25.1447575300891	model	MCF7
0.440899465423784	-20.9121152421065	model	MCF7
20.6637637471236	-23.4024680833419	model	MCF7
25.7722744564954	-21.3338748993234	model	MCF7
15.2789329933366	-12.625606623331	model	MCF7
-2.45366626781088	-21.7328751069536	model	MCF7
17.2584578006057	-12.3490291116064	model	MCF7
4.84863880280684	-25.3649574154792	model	MCF7
20.0301023804627	-11.3740181920302	model	MCF7
15.1359342456849	-30.2426525381382	model	MCF7
-1.58847815599909	-28.857844887462	model	MCF7
18.5807649810977	-21.3841297623389	model	MCF7
17.1063514087376	-11.2478275707607	model	MCF7
0.832845886987128	-29.9476263309485	model	MCF7
18.8932391605225	-20.553731885345	model	MCF7
11.2720570542602	-19.9445686270385	model	MCF7
13.1863300955384	-15.6463989277095	model	MCF7
8.070308627084	-21.4828157730026	model	MCF7
22.4660299997999	-13.1223133623719	model	MCF7
1.57400366619263	-18.8706580627517	model	MCF7
5.27814898158717	-24.579606408083	model	MCF7
4.85211049709664	-19.9878515123357	model	MCF7
15.083598992116	-22.6220728588551	model	MCF7
8.40474218781966	-21.0950641749352	model	MCF7
21.8872642317645	-24.7554965932156	model	MCF7
20.6357825061723	-13.724583487797	model	MCF7
-4.19913498644586	-22.7813818283369	model	MCF7
5.65445127776376	-20.9405414102837	model	MCF7
6.23988990053741	-21.1732069459482	model	MCF7
13.7105647223793	-28.0727535692935	model	MCF7
1.75182421760147	-26.8615411018921	model	MCF7
11.0155177577414	-17.3605417552133	model	MCF7
23.8685972199944	-17.2580387828928	model	MCF7
17.9068067415785	-28.4935047241085	model	MCF7
-0.630098754493472	-27.4076999364795	model	MCF7
4.09199683859775	-25.7632411013195	model	MCF7
-2.75951694729763	-29.0486240733454	model	MCF7
8.68259619530792	-24.9013694332657	model	MCF7
19.6290654780125	-11.9553051677191	model	MCF7
6.26928548382227	-28.3576324963755	model	MCF7
2.37774990008246	-25.3198869717597	model	MCF7
6.02815212793691	-21.2127657734413	model	MCF7
24.6772206388466	-18.801675465576	model	MCF7
1.14192791719784	-23.2645981934471	model	MCF7
23.9499920395017	-23.5392718530319	model	MCF7
21.6514371706609	-20.9148081258223	model	MCF7
19.7737879097062	-18.9518311620273	model	MCF7
20.4988355474714	-23.5542126133711	model	MCF7
24.2679936093026	-21.3723500548596	model	MCF7
1.40336346402671	-25.3097112670099	model	MCF7
19.8517685055363	-25.1712527531523	model	MCF7
10.6391628314233	-24.8107005538106	model	MCF7
23.9705799791573	-21.872178399258	model	MCF7
19.623745619728	-16.8029599759054	model	MCF7
15.2614642146205	-13.0296251822982	model	MCF7
10.2424085817365	-24.9227953896725	model	MCF7
14.7460383511221	-18.0340056774595	model	MCF7
10.60625992698	-23.0555922263818	model	MCF7
0.722725970599305	-22.0865413657554	model	MCF7
12.2361128454964	-16.583187561784	model	MCF7
5.99473126567689	-31.1912678595771	model	MCF7
22.880415470496	-20.2285552072506	model	MCF7
19.090366934402	-21.6424014214157	model	MCF7
14.3106566856694	-27.6954952097365	model	MCF7
-1.03826531607982	-18.9201959061974	model	MCF7
5.93172037183257	-19.767560261285	model	MCF7
7.81037688837678	-25.0204355122932	model	MCF7
12.4520392596365	-22.7162486217253	model	MCF7
0.794508674456818	-31.8464576525923	model	MCF7
9.15358339826666	-22.1826096807642	model	MCF7
-2.89406331761306	-22.4886203076661	model	MCF7
17.7707531450188	-27.3364524027141	model	MCF7
11.1288472055658	-30.0637044329884	model	MCF7
15.0626343991624	-26.3042275495867	model	MCF7
-0.280345644636685	-21.3660417806555	model	MCF7
3.88100982298676	-18.7160155506752	model	MCF7
-1.19354855056253	-20.0382628820993	model	MCF7
10.9741885184448	-15.0521003642415	model	MCF7
23.8226457171751	-18.8540521583117	model	MCF7
11.7991471271326	-13.7269399230718	model	MCF7
-2.92699426035601	-25.2332608018088	model	MCF7
7.90749401306852	-25.5092524336835	model	MCF7
2.83910065439292	-20.88212705876	model	MCF7
1.37792701869185	-22.6673505939416	model	MCF7
18.5526376554286	-19.1438404418776	model	MCF7
10.9625212489379	-25.4732385007277	model	MCF7
5.90078276657985	-31.3494791021059	model	MCF7
-1.72019490327434	-27.6085741020575	model	MCF7
18.8215169007911	-16.0698713391133	model	MCF7
7.17145664854138	-21.0671261150445	model	MCF7
16.1687904859005	-24.9878582724958	model	MCF7
5.84643626958944	-31.9371496434369	model	MCF7
18.6627387003952	-17.0657575425908	model	MCF7
9.06436881973225	-15.9243947864726	model	MCF7
7.17054800037635	-24.6726273639915	model	MCF7
15.077550204166	-16.8342643328885	model	MCF7
16.6584767984282	-25.8661128718604	model	MCF7
4.39778190436139	-22.0078721776032	model	MCF7
22.8587647037116	-15.0416377490895	model	MCF7
19.0005852515012	-19.9210141812915	model	MCF7
19.3375258855245	-23.3874628839049	model	MCF7
12.429565366453	-17.8790294079727	model	MCF7
9.95536674441899	-29.7563955562407	model	MCF7
9.00361313051591	-17.9095181940699	model	MCF7
9.78563209270073	-18.6273125591856	model	MCF7
24.3859905384096	-20.0643243374196	model	MCF7
14.5035800082062	-24.6585423457118	model	MCF7
6.87408152183286	-32.1349811639565	model	MCF7
15.2657084792854	-13.9736882565398	model	MCF7
14.9912997752062	-15.8018819038534	model	MCF7
-0.928019207061134	-23.6291070558609	model	MCF7
14.1927325718551	-15.1919762082068	model	MCF7
0.997819982923376	-30.7416439152021	model	MCF7
2.305354749104	-23.1058138907936	model	MCF7
4.43873765808363	-26.2593487303083	model	MCF7
4.03775107392913	-20.7223064958983	model	MCF7
14.2914565746385	-17.9925126759059	model	MCF7
4.27422280055978	-21.7150781113028	model	MCF7
11.3612362145177	-16.5009280622557	model	MCF7
23.1170157001505	-14.4724280958221	model	MCF7
9.05128215067369	-17.7257844128137	model	MCF7
17.335662706726	-24.1778365746202	model	MCF7
5.35899661705828	-21.7186380266923	model	MCF7
-0.12454139828946	-17.1881956582931	model	MCF7
11.8499406444296	-22.865847189214	model	MCF7
14.9991341515329	-13.1760697247607	model	MCF7
10.7027614773637	-19.4377696889131	model	MCF7
14.4117268769249	-21.9615217108634	model	MCF7
26.1839138544657	-20.7400192314347	model	MCF7
4.7739427033363	-25.2825326324297	model	MCF7
-3.02444302251603	-21.5854954691718	model	MCF7
0.804842359965629	-23.6035178501952	model	MCF7
18.4018646401534	-25.992732174998	model	MCF7
3.02134204664862	-20.6352792810007	model	MCF7
14.3407403596436	-22.4611798383353	model	MCF7
-0.47018919495975	-27.3948945001279	model	MCF7
15.7964215685336	-16.0850084095211	model	MCF7
20.1464581613049	-14.7438107795853	model	MCF7
4.78590194997741	-19.2445258745555	model	MCF7
-1.04428142535472	-27.2885200057653	model	MCF7
23.1591110232481	-24.9539464569609	model	MCF7
14.2745537703386	-23.4806212519103	model	MCF7
-1.32748375685277	-23.4368490173198	model	MCF7
9.30326015323553	-15.5889673624921	model	MCF7
11.0671447160373	-29.9608268236214	model	MCF7
7.46399498569552	-20.3488331520807	model	MCF7
3.31182504275368	-19.2992154087993	model	MCF7
16.421282718862	-18.1916506729636	model	MCF7
10.7426010457143	-29.1168866947639	model	MCF7
9.7841615254787	-21.6597631778471	model	MCF7
10.845256315949	-31.3894759808867	model	MCF7
4.43614441167873	-16.3687690368598	model	MCF7
0.624122481870972	-20.5619401652107	model	MCF7
1.5241952445863	-24.2308561074719	model	MCF7
8.56951212233124	-23.9718044921828	model	MCF7
-1.10070450975757	-21.6127851824923	model	MCF7
5.58660191132844	-20.0196374306551	model	MCF7
21.2921111607189	-14.8938069944738	model	MCF7
0.76024878208839	-23.240414446309	model	MCF7
25.4989715705377	-23.5084752879352	model	MCF7
6.96832920276788	-22.4759904795338	model	MCF7
8.41615783061956	-21.5583275353291	model	MCF7
14.3492462629137	-14.038454120046	model	MCF7
21.5067567017825	-15.4779151659857	model	MCF7
19.4553789099405	-23.1694945168006	model	MCF7
11.8021315210874	-30.0812669454084	model	MCF7
5.58030668152379	-20.8208510329538	model	MCF7
1.12334092687217	-23.884579900096	model	MCF7
4.09160462452055	-28.719015156646	model	MCF7
20.1416335476375	-25.7485110340897	model	MCF7
21.699164650232	-15.8506708227939	model	MCF7
16.5070715202631	-18.5450885018899	model	MCF7
15.944286460907	-16.829300485902	model	MCF7
1.61970747349328	-24.4932163611674	model	MCF7
16.2273091459565	-23.7340946590556	model	MCF7
4.32635996337716	-29.8035724267871	model	MCF7
12.031397048148	-26.6789445873581	model	MCF7
21.0107133624827	-24.1902556898587	model	MCF7
17.6112440855296	-16.8715414643802	model	MCF7
7.87266825840764	-25.5720075440895	model	MCF7
15.6752022275324	-21.4030168511271	model	MCF7
15.3210116177676	-17.8346897979149	model	MCF7
11.7836527013511	-20.2762804282315	model	MCF7
23.4895211049838	-23.8544864526714	model	MCF7
0.629781331480412	-21.4772830576794	model	MCF7
-0.794194513993624	-23.126889814975	model	MCF7
9.04826611726566	-33.1626929643752	model	MCF7
22.513943872046	-15.3510581075806	model	MCF7
3.58306690678973	-22.845303633438	model	MCF7
19.5611557655205	-24.7018536263277	model	MCF7
-2.51984504898187	-20.9493921409063	model	MCF7
18.9811731362131	-15.0676069983131	model	MCF7
12.9989418105352	-21.9210644981069	model	MCF7
0.935953429489307	-20.4624992235598	model	MCF7
1.38856646640826	-18.1185190882687	model	MCF7
0.663622573032734	-32.7921652671278	model	MCF7
14.9246593603574	-28.007945537303	model	MCF7
12.7043498783492	-16.3987448686945	model	MCF7
2.75394571739976	-21.1864470920764	model	MCF7
4.89664328802698	-27.4098998516286	model	MCF7
13.8786670409604	-27.4565992713812	model	MCF7
16.0337708253667	-17.8793878133715	model	MCF7
-3.03329012135166	-21.9165315692217	model	MCF7
4.29757926627234	-17.5116254323434	model	MCF7
11.6907380893522	-24.5888955477445	model	MCF7
11.8469816347002	-28.145524875105	model	MCF7
18.5146811535244	-24.2717608493656	model	MCF7
15.1998316706201	-15.702220544079	model	MCF7
9.91370886769843	-18.5789693420405	model	MCF7
10.3660938083859	-24.8105038856493	model	MCF7
21.3021326676367	-14.2673551902039	model	MCF7
1.73051380218354	-31.2176098619325	model	MCF7
6.42155647577234	-27.6734274126287	model	MCF7
23.9194844839471	-22.0074975457175	model	MCF7
3.18580611107942	-27.630350804884	model	MCF7
7.43163535652869	-16.6712545941115	model	MCF7
24.0825077642448	-23.5554948085565	model	MCF7
16.7352310744976	-23.2235357216646	model	MCF7
18.6195935764483	-20.0018365816816	model	MCF7
10.4520420588171	-24.3460253342917	model	MCF7
-1.68196744161609	-27.6053376204548	model	MCF7
15.2232795756251	-15.9342400120597	model	MCF7
2.22219932804902	-20.7217606989014	model	MCF7
15.9914630647342	-27.2049534862587	model	MCF7
1.57249056314783	-26.9218983236338	model	MCF7
26.0024713698513	-23.4932248508435	model	MCF7
11.1564573739828	-21.1875262981961	model	MCF7
1.24377717972093	-32.3995068325277	model	MCF7
8.00023418932907	-30.4697011613441	model	MCF7
10.0934726692164	-26.0459945685573	model	MCF7
11.0307317850214	-21.0296013453684	model	MCF7
8.29866377398912	-19.9096536973525	model	MCF7
11.6164188174143	-25.0211292766087	model	MCF7
17.9681864611408	-16.5262401591989	model	MCF7
-3.67872328236094	-26.6380583799625	model	MCF7
21.5568640824668	-15.5803075369706	model	MCF7
7.52426457696871	-30.4809240526497	model	MCF7
1.87177499750781	-31.9016685384144	model	MCF7
7.34507994004433	-16.0082243542282	model	MCF7
1.01355463751751	-20.1169022397558	model	MCF7
7.11339820240601	-19.3447208889714	model	MCF7
6.95916826511945	-25.4276365013366	model	MCF7
15.0399142950156	-13.4454074454693	model	MCF7
4.62171522599821	-20.7418538119089	model	MCF7
0.545965832418055	-33.0989892038	model	MCF7
10.9168036971429	-29.0233304095513	model	MCF7
9.13260540209225	-25.9118277209152	model	MCF7
-3.27423913069682	-27.9670134410611	model	MCF7
2.1271933438021	-21.686090018786	model	MCF7
18.624425464845	-21.5647314795638	model	MCF7
17.4287176499317	-23.7054177769406	model	MCF7
14.7148043172664	-26.0457592071633	model	MCF7
0.730233855801899	-14.1608448202982	model	MCF7
0.0875101195471837	-21.9760399313339	model	MCF7
23.4724856569881	-14.3981831436888	model	MCF7
23.8478569007084	-17.9131018207886	model	MCF7
-0.772088844017959	-24.8165005082058	model	MCF7
2.93534308857383	-32.007427706057	model	MCF7
10.8242430783285	-14.7434558889831	model	MCF7
13.8644039213834	-27.8177523672983	model	MCF7
14.5641411325864	-21.1760045446945	model	MCF7
19.0366105416601	-13.1742863971773	model	MCF7
2.12168444560115	-21.485230786801	model	MCF7
4.2057524176049	-28.8088950544019	model	MCF7
7.46355490978122	-30.8148333703108	model	MCF7
12.4221438421017	-28.2361628875701	model	MCF7
21.1501786912467	-13.7047100068863	model	MCF7
1.71356754203466	-19.8195083182262	model	MCF7
0.220999900705098	-13.734268113422	model	MCF7
21.0819591654605	-20.5261323182787	model	MCF7
7.19853406201636	-32.4476692297545	model	MCF7
-1.06140384145462	-24.8901876411877	model	MCF7
23.3311702320292	-23.4009304762623	model	MCF7
9.21097003026476	-25.7838034047523	model	MCF7
14.1731736419082	-29.293238436005	model	MCF7
17.687515839356	-27.3148511366532	model	MCF7
4.04564819970815	-26.321123201855	model	MCF7
9.01039501360057	-19.0588835304	model	MCF7
15.8989493070078	-20.1981548146667	model	MCF7
-3.10931442522849	-23.7589339022633	model	MCF7
-1.3621332083739	-21.4763805274577	model	MCF7
18.6758911252632	-14.5715475501546	model	MCF7
9.28214968421968	-29.6928228140779	model	MCF7
23.5944480176569	-17.7764697920736	model	MCF7
25.1101194452597	-22.2946703478839	model	MCF7
15.1930419115936	-13.0989830948746	model	MCF7
13.5105240846943	-16.3914603689387	model	MCF7
4.03934210569096	-21.5875592688676	model	MCF7
17.5217601950788	-22.3784435254795	model	MCF7
22.8931249637178	-20.374619130627	model	MCF7
9.38090703677731	-29.0642957532489	model	MCF7
14.6737165726451	-25.6763399100246	model	MCF7
5.29897589633227	-22.0087213725506	model	MCF7
-4.78036363266312	-25.0733596276182	model	MCF7
-4.4807303607509	-23.7587178631089	model	MCF7
12.2153634379575	-18.5979920144224	model	MCF7
16.2826633602553	-24.9436989865739	model	MCF7
9.90978288004492	-23.7817519149894	model	MCF7
15.1581978374	-15.0938181647378	model	MCF7
-1.57957735318474	-28.9775740510084	model	MCF7
3.41295820245625	-19.5611203366945	model	MCF7
16.5975737893211	-12.5985494682781	model	MCF7
0.131138415192611	-21.4268695864976	model	MCF7
18.3059193320395	-15.5293743902504	model	MCF7
14.6262522566024	-19.8996302935173	model	MCF7
-2.0424562740168	-27.4222633857618	model	MCF7
6.70795903980366	-22.8057309373175	model	MCF7
13.4711899595934	-12.9097553948099	model	MCF7
22.3219466767269	-19.2808709954685	model	MCF7
-0.516279888788216	-22.7545570028752	model	MCF7
3.11111883767872	-29.4554643019742	model	MCF7
13.8088884377201	-13.3929496122399	model	MCF7
5.12472709961207	-29.5939277929105	model	MCF7
14.7724024847152	-15.4413928295734	model	MCF7
6.25143278903414	-23.5594946703179	model	MCF7
21.0342703740273	-11.5096252711072	model	MCF7
-3.48158196054366	-22.6734606595918	model	MCF7
14.334843935611	-24.8811669154442	model	MCF7
18.0246287446696	-26.0313613173626	model	MCF7
-0.0911756249806487	-23.4390151165544	model	MCF7
12.0540839231679	-16.081250965089	model	MCF7
13.0802957831918	-22.5791708336561	model	MCF7
-1.33442790093764	-27.6351823720473	model	MCF7
18.6954687349264	-25.4942615294534	model	MCF7
12.3554468675696	-28.2403740183973	model	MCF7
3.13675603190539	-22.129478374259	model	MCF7
19.7089331347534	-20.564477679408	model	MCF7
17.9787165281468	-21.8584164997721	model	MCF7
13.5532494595236	-17.4176959159401	model	MCF7
-2.12686514734714	-23.1898288488978	model	MCF7
[truncated: 3,601 more rows]
