# Supplementary material for: Landscapes of cellular phenotypic diversity in breast cancer xenografts and their impact on drug response
Source: Nat Commun. 2021 Mar 31;12:1998. doi: 10.1038/s41467-021-22303-z (PMC8012607; doi:10.1038/s41467-021-22303-z)
Supplement: Supplementary file 3 — Source Data [file 41467_2021_22303_MOESM3_ESM.zip › Source_data/FigS2c.txt]

batch	PC1	PC2
1	0.0365045444517495	-0.035394947298822
1	0.14262447766282	-0.0240261402436571
1	0.153162490421988	-0.00657484572637662
1	-0.147664714901817	0.0456868163264725
1	-0.0451342531336776	-0.00886316256363097
1	-0.123937806315662	0.0177545987933744
1	0.19266989489008	0.129429771085465
1	-0.16520505921611	0.0936032622432329
1	-0.0587485181954124	-0.142207534366342
1	-0.049864384128534	-0.129239012240031
1	-0.025698300659202	-0.0588615831749373
1	-0.0339380028956737	-0.101993012859813
1	0.0277444906508222	-0.045119570147434
1	-0.0716879410875278	-0.114169712912192
1	0.147478961151131	-0.00427786927955081
1	0.100621568435454	-0.0768195925470914
2	0.05040273712528	0.0755776503038503
2	0.0336359112269541	-0.117376897370729
2	-0.0460777202580819	0.00789813352739902
2	-0.0484523734286741	-0.0675024655602234
2	0.145027431712155	0.0705652899869033
2	0.161675396199956	0.118941997222113
2	-0.106830119356384	-0.0110228706110144
2	0.129990778877085	0.0218662579509518
2	-0.143371069556353	0.0447095552044998
2	-0.121930053233381	0.0782576211082651
2	-0.0337126728316794	0.0175154303201318
2	-0.121381707354784	0.0204099032169939
2	0.0773291542360252	-0.0703649815581162
2	0.122925341391097	0.00655137942540204
2	-0.0797909275160973	-0.135305691901292
3	0.0709816780059162	-0.0166937365257974
3	0.0330372230019669	0.101047920611369
3	-0.112553376555515	0.109075711494754
3	0.0535299513341547	-0.0845991422019348
3	0.107571870824043	0.00452449620634613
3	0.171006787843958	0.0791616563084796
3	-0.0942203766585084	-0.00934617415707869
3	-0.0916925802426859	0.139229702820457
3	0.0921274993632141	-0.00280622494141966
3	0.0642653934239432	-0.0532298378697356
3	-0.0687988743026243	-0.148528486006244
3	-0.15939825694158	0.0980067403361475
3	0.027067862660028	0.0756626968230603
3	-0.146083918792852	-0.0145655064064023
3	0.0761069701681577	-0.0230241996152767
3	-0.121315407495163	0.146436606769474
