# Supplementary material for: Landscapes of cellular phenotypic diversity in breast cancer xenografts and their impact on drug response
Source: Nat Commun. 2021 Mar 31;12:1998. doi: 10.1038/s41467-021-22303-z (PMC8012607; doi:10.1038/s41467-021-22303-z)
Supplement: Supplementary file 3 — Source Data [file 41467_2021_22303_MOESM3_ESM.zip › Source_data/Fig1d.txt]

X1	X2	variable	value
-22.5038836933414	15.6614910644044	EGFR	0.0168977205018503
5.5963402760656	-2.42945471513187	EGFR	0.00887280868799465
-19.0361454671478	19.5525516726448	EGFR	0.193112299974581
-16.4967989029275	12.9130529539956	EGFR	0.0109458633125896
-19.4585119031372	21.5764224123576	EGFR	0.270130253605525
-25.5964421355048	13.6819779474051	EGFR	0.0243016702856945
2.34174761366268	8.7381294832162	EGFR	0.0164306140063976
-16.5226260842473	18.5392880015038	EGFR	0.0261770294562704
-22.7842416777188	12.1238657621034	EGFR	0.221819215812651
-18.2709278901456	13.795296675155	EGFR	0.0199514277307571
-19.3757365377187	5.9082737132206	EGFR	0.216878666615167
-22.4811680228102	8.916994826365	EGFR	0.277758308652538
4.24463958433137	7.48951668102533	EGFR	0.0263235044922313
-23.2536318007117	23.5904110912547	EGFR	0.0251513632462964
-11.8165888732274	16.5795784301923	EGFR	0.429538572846262
-23.4105327688212	14.9100463024236	EGFR	0.0223940172287452
-24.4648043123223	14.5806244416568	EGFR	0.00931578027026394
-25.2867613575113	15.3862555537345	EGFR	0.0372116352293934
-2.90713111553643	-9.77182430217669	EGFR	0.320383823674386
-27.58338480301	8.74299783033381	EGFR	0.0143383678292523
-9.20581993411865	-8.59181626216583	EGFR	0.227172910519815
-18.1856838706641	16.8362735378068	EGFR	0.0236071613200434
9.15275946862419	-5.66066329785997	EGFR	0.00493637012521258
3.80386736009119	0.742064138385424	EGFR	0.333861083569715
-26.4308091728575	14.3548468963121	EGFR	0.0222510645876304
-29.0172745344692	9.59756268450801	EGFR	0.182496635544553
-16.4473632225688	4.03058158338944	EGFR	0.0120413864945083
6.01167526514503	-2.13730146216846	EGFR	0.0372057031282535
-28.3490665852507	-10.3624495784048	EGFR	0.0296070373943754
-19.2346704846949	10.1851239924489	EGFR	0.264178350692507
-21.0058909687555	-6.15980924177418	EGFR	0.01910865511276
-19.065827436343	22.2269591767466	EGFR	0.0220184254462246
-11.3769871239486	20.4294659529873	EGFR	0.0175497556490722
0.970680377499339	-6.05991013582528	EGFR	0.0145788498062011
-1.71269584693177	13.3901011888388	EGFR	0.0347366887329182
1.61272615658534	-8.37103972708129	EGFR	0.0190565909489632
-25.4745786164729	23.2352306078571	EGFR	0.318227910918054
-22.158456063453	10.1032771085406	EGFR	0.0239613499276165
1.21683302999229	-0.226249413383881	EGFR	0.0165395157554246
-20.6990269406987	13.1475420477086	EGFR	0.0189905851406243
-27.1879941057285	7.90211090796912	EGFR	0.2839894784576
-24.4552087005117	18.4026377288273	EGFR	0.0255842142363737
-6.09156256068378	-7.35343736656365	EGFR	0.00470530145204298
5.55496795107175	5.53586144073756	EGFR	0.326160031172182
-16.1711450266812	10.8060426601391	EGFR	0.308198878745432
-12.0745425087006	16.7392452187712	EGFR	0.403598367367759
-14.413887925878	12.6920045761581	EGFR	0.0125127512265696
2.42711968341386	-13.1259750740906	EGFR	0.24916654667623
-14.9337098044931	13.6938115755478	EGFR	0.272994752693524
-19.0553307347664	13.3587344007162	EGFR	0.169039793968749
-19.9122568777197	-6.44960239596739	EGFR	0.0122492435498344
-6.48183858034878	-7.69916898503668	EGFR	0.00444839479077266
-25.1905318298844	22.9120887285673	EGFR	0.186457005287192
-17.4739085979081	3.1501204577881	EGFR	0.0335268586940152
-20.5720520407846	21.961797155657	EGFR	0.0363678797092984
-23.8969301590771	24.9021570719244	EGFR	0.114249401996694
-24.2763217090839	15.3588901424011	EGFR	0.378546761432091
1.08841927123321	11.1432264630176	EGFR	0.0103687467378259
-17.4381648441289	3.09629546084966	EGFR	0.128449872092635
-13.5096007028069	18.5254111789663	EGFR	0.231616993611897
-23.3837685241996	17.4532920163805	EGFR	0.0245595698924592
-21.6798636857096	-20.7745405839767	EGFR	0.37643405675751
-2.89070128218302	12.4816696682873	EGFR	0.304200141519754
-17.6362431202498	-10.1128208778715	EGFR	0.342886364638373
-22.176226922531	10.9794718330295	EGFR	0.0506524892869973
-23.4422139861222	10.0413192866043	EGFR	0.0126805490736904
5.47626479595957	6.39414668256905	EGFR	0.0265763510524851
-13.5542664806466	20.3612361208074	EGFR	0.0232893686291651
4.67568500755202	4.63795672340957	EGFR	0.0227939787719557
-18.7868446428584	21.7913322871426	EGFR	0.380325857395626
5.47783089118406	5.4199755163179	EGFR	0.104943106559854
2.77790512145141	1.1002637315002	EGFR	0.243278847926609
-23.901206575712	-0.228030237111181	EGFR	0.356734033576149
-18.6506834511987	11.4898221462549	EGFR	0.241211006927623
-17.8931113586201	6.4270262440859	EGFR	0.11569109668462
-17.2694438592206	18.2385008431714	EGFR	0.0738217850180269
-19.0622485444552	13.6745828078192	EGFR	0.0283146826003091
-29.6556311126238	1.25682554495572	EGFR	0.02733615182157
-14.4732752800905	20.2353868249827	EGFR	0.0254826056268674
-12.388856854751	17.3372500754819	EGFR	0.324616355176005
4.43741806290548	8.03136450166948	EGFR	0.0257970124767337
-17.776993923564	3.73487029072398	EGFR	0.0198907782563269
-25.9449666363282	11.8736400857656	EGFR	0.437072595745596
-19.1551969287451	19.6167866655491	EGFR	0.023917375938346
-16.6916127780027	14.7629101973817	EGFR	0.0119051109054792
-22.1565297903795	11.3447358075206	EGFR	0.013217072942464
-26.7818511170314	9.72675839523662	EGFR	0.0126661416632293
-18.3089438802837	10.2524578628193	EGFR	0.234658477524211
-19.8062864554459	24.1216457991083	EGFR	0.00911471323837507
-13.3280162620124	12.4334520477936	EGFR	0.266149613205059
-4.9066149057705	13.7477985218883	EGFR	0.203176877523687
-27.5829994236776	15.0827282711736	EGFR	0.0233694618972129
-26.5531482155556	-7.16592591088056	EGFR	0.018393328425287
-28.1124510594962	11.0816736739116	EGFR	0.115943435601416
-1.44148454217064	-12.301771295069	EGFR	0.286959968458065
-21.9115205746366	3.43437966627499	EGFR	0.0228850257084817
-30.0316855217193	-2.88718029768657	EGFR	0.145866135569097
-15.0035631723264	20.3474930965162	EGFR	0.0219666219577147
-2.00973720041221	-11.037419818552	EGFR	0.314658275750889
-17.6876578180932	14.4390122931302	EGFR	0.0221439031179923
2.7839662389628	-5.13905479755247	EGFR	0.0183671398387588
-14.3792749577132	12.8714700568962	EGFR	0.0219230511183178
-33.8266072588	7.21228374144306	EGFR	0.195509212596169
-26.3339582029428	11.2699373252629	EGFR	0.0258474242747716
4.5565308586707	4.65253800596785	EGFR	0.0282211997193345
-17.8436196286022	4.02079223141965	EGFR	0.00883264863109898
-17.8914803480037	-22.1417426526604	EGFR	0.208886052142804
-29.1409604656204	8.47477002742057	EGFR	0.282548045898631
-18.1569200676483	10.3898926076096	EGFR	0.357527617498424
-29.5088687485225	12.0363930877116	EGFR	0.240890658339531
-12.6548358133965	19.5418762013973	EGFR	0.434071241278202
2.69733141828767	-12.6817974157634	EGFR	0.324538483461261
-18.5920461185779	3.39082212306139	EGFR	0.0118652768042592
4.12543691677694	-3.41106483091174	EGFR	0.265470047749714
-24.6935379517881	22.9781349583768	EGFR	0.287932577071041
-24.4918078130923	22.2177622369453	EGFR	0.0304692717031043
-24.9672715453595	16.364939003857	EGFR	0.317594827964252
-16.363735933198	10.1255940187311	EGFR	0.440134578951163
-18.4687183659144	18.7050063730161	EGFR	0.0413037761559507
-30.9195471401015	10.5688392734058	EGFR	0.020425519095102
-16.5804519454391	1.42411643488385	EGFR	0.262478081409783
-29.571202817156	9.4624082704613	EGFR	0.184082207195206
-16.5363829329125	13.6829126478903	EGFR	0.0290387358081957
-20.969436329268	8.27831112556188	EGFR	0.0203695338764428
4.22093917105661	0.314710459785044	EGFR	0.076468763431358
-13.1808373081374	18.5716680761061	EGFR	0.204414139340914
-9.55499816830039	16.922523073853	EGFR	0.016932795137702
-16.0567148468631	12.7452150375917	EGFR	0.0200927668045547
4.65945196108077	3.79028724829236	EGFR	0.0365019499238828
-15.8202319911646	13.9039750586174	EGFR	0.0180350826933028
-15.0271951086997	-4.81040614066044	EGFR	0.387678510387726
-17.8282505413696	3.2986198552772	EGFR	0.012267610472234
5.67700559461425	7.40552617308804	EGFR	0.298135114360068
-16.9803073738231	17.6379682110496	EGFR	0.0267841476386865
-18.4612467817808	7.170750695287	EGFR	0.367435521333459
-16.185403999042	9.26963814924542	EGFR	0.332763874406463
-5.94815645891994	-8.57819195597307	EGFR	0.210944489327229
-17.044992213206	3.40338925624147	EGFR	0.0118529586866616
-20.9308673277951	13.2322837449994	EGFR	0.0208999795138987
-17.9599246348663	13.4624255073197	EGFR	0.0172429852321421
-15.8991684262395	15.9599667064307	EGFR	0.15604426887605
-18.524955957381	18.4158216777274	EGFR	0.025222123908937
9.59419050834198	-6.30642872251275	EGFR	0.00364971203220001
4.72270395982928	4.78078341023006	EGFR	0.0240422568070364
2.82959389974278	10.0573918547037	EGFR	0.0319603297402464
-24.3575057748577	14.5854293563086	EGFR	0.0704855632014365
-29.927589515573	10.5232650629696	EGFR	0.0175763136669388
-19.8325098842531	9.55584265046627	EGFR	0.246206388027263
7.09099825082966	0.420706921568687	EGFR	0.033695842637065
-26.1326117886385	12.8517170358871	EGFR	0.0226620269596915
-15.0200974939286	6.11722688121984	EGFR	0.231424281632184
-16.4594844702034	4.10366365744767	EGFR	0.142818518600004
-16.4497019781309	18.1932403747626	EGFR	0.0256838923872528
-17.6760440631511	19.4682503841475	EGFR	0.0297016077903567
-15.2817577556403	12.6552733028312	EGFR	0.00712712474886805
-29.3609802112228	11.9337228358315	EGFR	0.0216494641444734
-4.84067834485239	13.7390682723333	EGFR	0.32321383454796
4.08198005460035	9.88602242635444	EGFR	0.0345720332108968
-26.4051512699595	7.99858429453712	EGFR	0.451189799776904
-19.7581601579415	-19.9980530719364	EGFR	0.278835924009947
-21.8672274803626	10.4011920512551	EGFR	0.0122759487287883
-0.0423456276727851	4.73115502641693	EGFR	0.389926174184569
-16.8555116252418	1.19866520303849	EGFR	0.220030652924342
-18.8506889951486	24.120550496363	EGFR	0.0161164834524633
-20.8891469753885	8.46927244019201	EGFR	0.0168114707817578
-13.4426447209687	15.3591517734876	EGFR	0.487039507016335
-20.5927593278638	7.27637003948707	EGFR	0.229515291011485
-19.4133616945839	14.9050899134041	EGFR	0.0104408149923456
-17.0687082338825	17.7219918103743	EGFR	0.0309753367975896
2.43439856293557	-0.346119180410487	EGFR	0.0222489892428161
-18.2075191961466	15.0793874794933	EGFR	0.0119385102832973
-12.9944081867672	15.7658776243552	EGFR	0.205326559229572
-16.1844417276223	1.89232593308858	EGFR	0.413289315991296
-17.3508118561906	24.9020500122738	EGFR	0.428890496172952
5.85713861665861	5.64610227610421	EGFR	0.354662849259535
5.52796793579498	1.89634937115522	EGFR	0.0366192123311588
-22.8616847659913	8.3134334630154	EGFR	0.106401189026627
-24.0722494452293	18.2001409225151	EGFR	0.0270296876831345
-16.8024666282262	2.11269332055156	EGFR	0.274967726433211
7.70444690383188	2.40590352649969	EGFR	0.0812839784131289
-21.6119275445189	9.40986916216945	EGFR	0.0152375093901654
-22.3831646544183	9.47697659692945	EGFR	0.0274109153992984
-23.66053929339	12.3451635400446	EGFR	0.292159295531371
-24.7787854953622	23.091019478248	EGFR	0.191823367154592
-12.9288005050732	16.4111460046336	EGFR	0.167115760884705
-22.0511835912504	11.0051209851651	EGFR	0.0155787528741637
-12.0365744484486	-8.04874117048706	EGFR	0.39271091579784
2.648787307141	-8.72636973022669	EGFR	0.00945632828171219
-17.8703475561003	24.7909484363907	EGFR	0.394862702023142
-17.1110686455194	17.8115989517556	EGFR	0.0173824524429047
-17.4633135411766	6.12762224432742	EGFR	0.477990542140369
5.90659789721534	-3.86458404406055	EGFR	0.0208220376021043
-13.9901584252761	13.9504116862142	EGFR	0.225249128088959
-13.15716786707	18.1227020265155	EGFR	0.33339810138664
-19.7357232808962	13.4842699616106	EGFR	0.0168228312257145
-13.6633968422586	19.7891687668777	EGFR	0.268157022063109
-24.6702722004723	22.8785824336404	EGFR	0.0327764290248353
-30.2627040691846	10.2946839280477	EGFR	0.0130046355239237
-12.9264172378409	14.1745222904289	EGFR	0.392469611288384
3.485200695617	-0.0810744227122891	EGFR	0.0272387131059513
-5.84940417632794	-8.51938403851503	EGFR	0.38427560421799
-16.6440731609393	3.44094854823587	EGFR	0.00315862535531994
-22.5728399515352	9.2107258806299	EGFR	0.024885764814168
-21.10260513313	16.2014282680951	EGFR	0.0289775221695604
-23.1297469067115	10.3249973586457	EGFR	0.0267906403431039
-14.3422768278489	-14.8583825736712	EGFR	0.265037953203068
-1.39030194248473	-10.3102298993875	EGFR	0.238079054344128
1.53489899481395	-12.9887650820644	EGFR	0.355964888940155
4.6748845114695	-3.51482104822817	EGFR	0.00280762731062461
-19.7874815570417	-4.40009873463262	EGFR	0.0183338294582534
-13.6026597148453	20.370951195802	EGFR	0.0222417622686368
4.3341040849255	0.282913396559789	EGFR	0.017591165599044
-6.0030371547093	14.8904228396423	EGFR	0.164466113361285
-20.4356230493713	23.1431419096266	EGFR	0.0155654669414832
-16.7509577945524	19.9255324752608	EGFR	0.0343713882426355
-1.28933973032376	9.64813759990062	EGFR	0.0193449153875115
-18.7820946520413	17.2957650491129	EGFR	0.023651187468417
5.66317170489803	0.618608993188598	EGFR	0.0204909039016052
7.81983179458562	4.92558576692664	EGFR	0.0284074603425258
-0.880095935940779	-18.5224526833152	EGFR	0.265458606075845
-20.586583480711	7.6869412226127	EGFR	0.107396614783316
2.70978197763371	11.447163815765	EGFR	0.0267661264427188
-6.59720636905617	-6.35469318723466	EGFR	0.0152751893490757
-11.1521018981581	14.9479064542733	EGFR	0.0326418025087529
7.15461090125751	1.63043730278473	EGFR	0.0452763753038643
-21.7576171185294	9.92128585928428	EGFR	0.0174018004469905
-18.4552668440181	16.6403927861228	EGFR	0.0251209744180162
-3.59363121605786	-0.91462142751024	EGFR	0.0542920352812171
-5.38602883753598	-10.3450502068478	EGFR	0.337023127586735
-25.7176372572436	15.945976002004	EGFR	0.346157839819008
4.21531696441014	-10.7140416041984	EGFR	0.00342380492114645
-6.08931674662576	-9.08731676486257	EGFR	0.361792239732448
-17.7007729897237	14.4896861381556	EGFR	0.0181770712665691
-20.1886085810322	3.85245370741351	EGFR	0.0298766817886208
2.92266192301515	-14.2760390883701	EGFR	0.493212648219541
-27.9912656502262	11.0958288872379	EGFR	0.0271114050275593
-20.8333130851336	16.4543968257946	EGFR	0.0278482813003844
-24.64235583959	10.1888678654716	EGFR	0.0307008053660932
-20.4883479947075	9.65592448313648	EGFR	0.0161282822855259
-17.8732670156133	5.96164620672508	EGFR	0.221083739383461
-17.5803351943144	10.1721772420486	EGFR	0.361471823003518
-17.2293470099254	14.6357089964258	EGFR	0.0230821177958752
-26.9212477192636	15.8811848189111	EGFR	0.224004916412981
-1.93860148622555	11.4490657960746	EGFR	0.0202270794941937
-6.01068910718771	16.2917564276968	EGFR	0.320302475513583
-18.7270526037174	22.6249111917702	EGFR	0.0268707563504274
-13.312940884085	15.4281685077151	EGFR	0.30875395456941
1.67066314575448	-8.34480053478136	EGFR	0.0137885044812781
2.94630946522929	8.46334878658879	EGFR	0.0242822777480607
-5.43023249730008	-4.58394360297232	EGFR	0.0109554196977997
6.81321618096007	-1.54501732446641	EGFR	0.0166540713634279
-16.7052386653361	15.512012237626	EGFR	0.0220411757121448
-22.0505164991413	8.59149601971785	EGFR	0.0201223536775474
9.63769412223228	-6.19334963935284	EGFR	0.00964327624627733
-18.9027022322112	17.2443609646079	EGFR	0.01567079200585
-4.41643790624597	-8.89275301729606	EGFR	0.283012740033839
-20.7892308924097	23.0890891880772	EGFR	0.0162290092857347
-13.7249007919623	-6.55951456858139	EGFR	0.293584979188887
-7.0635730846944	-7.35731112608175	EGFR	0.334007548565422
-19.3110438499543	21.3563131975072	EGFR	0.0315665434777574
-21.7164325002564	9.30520348498552	EGFR	0.0232678131668894
-24.288523652687	11.8992336970186	EGFR	0.236555551864652
-17.3692828147919	13.4688830516697	EGFR	0.00999608360887641
2.64065334129295	-13.9085781403558	EGFR	0.324627874539881
-21.2501696206587	24.3636939630125	EGFR	0.0120985964880941
5.52957874972128	0.902346405120241	EGFR	0.032770119914368
4.21793379490628	-10.5855306162227	EGFR	0.0048622546814374
-23.75008101523	18.5586463670745	EGFR	0.0270232027522625
5.37420699778527	0.931460922051908	EGFR	0.0207002866986565
-18.1171789428598	6.63484550270008	EGFR	0.333588525477591
-30.0295603138735	12.1279147525664	EGFR	0.0288767680967717
2.19978116348009	-0.958085659411512	EGFR	0.012211503781644
-13.4805811766179	-6.5003717224207	EGFR	0.29880698148822
-9.28553875367614	-24.5144560342462	EGFR	0.350904534253666
-1.51470561527578	-7.47808312845573	EGFR	0.293660328326957
-16.4781072119726	13.6600368970257	EGFR	0.00769622458837714
-18.6928096309078	24.2039670138161	EGFR	0.0169828675960985
-18.5778689779296	8.84262243013516	EGFR	0.444767160214927
7.65929046951931	2.32354059653717	EGFR	0.0376887094417836
-14.7274590981029	16.6073617222035	EGFR	0.215456587737052
-15.9598686703043	11.9866466567963	EGFR	0.0151434297683878
-28.2610015625145	11.9497489142839	EGFR	0.0364981489602436
-18.5006359176012	16.6568664597692	EGFR	0.0249402642097821
-24.6554752485567	11.2354581019994	EGFR	0.24059578647948
5.31619643165976	8.15451201373123	EGFR	0.190397635479264
-26.9101488715046	9.63671536418066	EGFR	0.0207299398735008
-1.59163400398866	-8.16759409944077	EGFR	0.0181631010434718
-16.6248993032452	4.0128217785068	EGFR	0.0120415220389505
-16.5357281185308	7.15795051387356	EGFR	0.348620319418055
-19.2697998820037	7.68180780884836	EGFR	0.259200514443244
10.2930452092614	-3.03008119420868	EGFR	0.0219861204257046
-21.7707170786592	8.38921119109641	EGFR	0.0245219800189283
-23.0655836598707	11.087279249787	EGFR	0.0199406051130666
-18.2323334652494	21.6867061253037	EGFR	0.0243899999109404
-18.4445395491671	12.3906820610666	EGFR	0.00916328677444153
-31.3672308018295	10.7650529519861	EGFR	0.0179631020987926
3.45750038754223	9.3126362344075	EGFR	0.118494607965389
-17.4481055430353	13.1888439097614	EGFR	0.0131584415713411
-17.6029483742832	14.0199859213925	EGFR	0.0145236877710198
-5.9341249284027	-8.55463412335521	EGFR	0.22773624247547
2.40274511694442	-11.2782724106245	EGFR	0.00589191914981933
-16.2749979424984	13.4925449916298	EGFR	0.0154201287707462
-26.349229282558	24.4349720116663	EGFR	0.0302948490520381
-14.4654889119164	16.2462759682306	EGFR	0.300380854485468
6.44971578333679	2.1277821865516	EGFR	0.0276973486835542
-16.7567112257127	5.03998518739602	EGFR	0.0330429357233258
-15.87153413678	13.8347337288151	EGFR	0.0186420575507478
-18.5379962706036	21.6589204939154	EGFR	0.0222391522740136
-17.4761044149142	13.0576833140115	EGFR	0.00963242372902741
-20.6108089175422	8.13629700431073	EGFR	0.131279442590434
-19.5906113127619	2.93781919626433	EGFR	0.0180418468074271
-24.8147046062003	-1.02641161873642	EGFR	0.0271168798187711
5.91986411097066	1.66718241629731	EGFR	0.0201879434560595
-27.1558378774174	15.6719018753218	EGFR	0.0364307095794634
-13.2343720645159	15.9735466247596	EGFR	0.470172729437213
-21.5541314678286	8.5862676106983	EGFR	0.018158023138025
-13.0436074337421	18.6573030758945	EGFR	0.277527537524634
-27.4377217598437	10.7743017164028	EGFR	0.460763366017188
-24.777204920387	25.4468007170771	EGFR	0.0328546297383455
-27.7762252135561	8.91407883881603	EGFR	0.0124232707525696
-27.2767503500619	8.23481116699725	EGFR	0.0188340999399073
2.11745494411691	-6.18644156050977	EGFR	0.0175828417891736
-24.4736601972462	0.831664642632125	EGFR	0.181354056096673
1.27463305659877	-0.0206415639716414	EGFR	0.0130561658651233
9.67111237247972	-6.06072556839775	EGFR	0.313557035684251
-5.38231487027065	-7.73064951178879	EGFR	0.0234805610291833
-29.7917386455793	10.4570288911835	EGFR	0.24527574739117
-17.4736292760498	17.448077734043	EGFR	0.25449623199344
-13.7986607945252	-6.25362503380129	EGFR	0.310900814337579
-13.3519082274753	19.5554117107794	EGFR	0.291104640102313
-22.9379997110739	10.9134558150734	EGFR	0.0272940156840606
3.60144289587921	5.05789611039704	EGFR	0.0127627755419088
-13.8336172816305	19.2184792261736	EGFR	0.0160893070623959
-14.8743580081889	15.8187481807681	EGFR	0.25750927201633
-23.8036524352068	14.8942835206396	EGFR	0.096976897617316
-19.8950020279441	4.98094071848003	EGFR	0.351692074904862
2.43237296273647	-5.9604061874609	EGFR	0.0188934478188018
-21.0230730358098	-20.6555656742924	EGFR	0.387381248902277
-18.9692375936232	22.9311129753181	EGFR	0.0186169933320919
3.9606070624787	-5.69047125354368	EGFR	0.35170320402476
-17.4650132581808	5.27262982503485	EGFR	0.384348758236647
-17.6127832027734	15.8169293968959	EGFR	0.0203314214341737
5.78898919941178	-11.859256888737	EGFR	0.195949461946732
-23.7020989338947	10.0712659387528	EGFR	0.0276350296561424
-19.760151380701	5.75147880033545	EGFR	0.406135821431014
3.65160298441015	-5.5380656483739	EGFR	0.300024987685266
-22.5931711351365	12.2372046771196	EGFR	0.0246311296706829
-13.2767917247787	14.0531785927532	EGFR	0.229920545900254
-21.542210664341	10.9565754060143	EGFR	0.01353340504586
-18.2567210428647	21.6813489698672	EGFR	0.0214362281180801
-24.4509131063835	17.0103732981744	EGFR	0.302788477612708
-13.7162274818236	13.4208778611466	EGFR	0.200835739180755
-15.5993408533898	16.8994210172042	EGFR	0.0407956522623828
4.93727652686563	5.14436061881697	EGFR	0.0232984155560865
-1.76671889732592	-8.64720250980829	EGFR	0.205198804932306
4.51508372379563	7.78845960722087	EGFR	0.0209328112187662
-21.6999502922513	22.4647713418847	EGFR	0.0320132488235256
4.99725442944291	-10.4457754947743	EGFR	0.0191101429490511
-15.1844939894665	18.094155584728	EGFR	0.022656772675456
-28.0893560202268	10.9592057494445	EGFR	0.0290892038787912
3.72308146351488	-0.588127867260461	EGFR	0.0206248566750415
-23.5675412143556	17.5888693573359	EGFR	0.0249737514100802
-16.8870082672797	3.1954258080293	EGFR	0.0115925636840666
-16.4816110613868	10.4883920585099	EGFR	0.214242597488739
4.29608819530113	8.34002292722581	EGFR	0.0207620558990036
-20.9399866117288	23.7455042941125	EGFR	0.01787009647944
-20.732121348952	13.1823718356687	EGFR	0.0184613146848886
6.91633158598726	16.0304073482152	EGFR	0.400516979306198
5.9678519391156	5.33402443076684	EGFR	0.492482849628048
-18.6303160707812	7.08972982503445	EGFR	0.262864437017792
-1.79706209280495	11.6138484929197	EGFR	0.0303764378229063
-20.2399554884229	9.98982049411483	EGFR	0.0198178895055013
-25.4821508882487	13.8024571579041	EGFR	0.035480422138255
-13.2732972550328	14.0069458493282	EGFR	0.195426372573153
-20.9603450272432	-5.45993214020825	EGFR	0.0139437304030723
-17.8706750130952	4.69456237713204	EGFR	0.0151809046743923
-14.0307910881442	15.994020291982	EGFR	0.283203856226621
2.50943324746875	-5.7646432358208	EGFR	0.00989491452015129
-21.6895139953513	7.71854257688982	EGFR	0.324047826845679
-12.7630412412927	9.07196044619024	EGFR	0.0153576103157122
5.95931933321527	-0.825390302516997	EGFR	0.0160054698934402
2.32865547914599	-8.50229506914621	EGFR	0.0052655605268793
-19.7317688792862	8.79295816816201	EGFR	0.0557774730847517
-17.3545189979804	18.2637981109714	EGFR	0.0239589431947007
-30.2345025607249	0.806149114035854	EGFR	0.275058978854834
-2.78086041960674	-9.32805453919196	EGFR	0.171224349760485
-9.49496281795926	17.0245365180751	EGFR	0.0248786581830129
2.29526649232062	8.65751400544494	EGFR	0.164873691330662
2.04485790613922	5.40637065128155	EGFR	0.0191498247780972
2.15029961756719	5.34301190464002	EGFR	0.0320048984184363
-5.9598325028366	-12.1617996074383	EGFR	0.404262806074358
-4.02416682624113	31.7303118729158	EGFR	0.0142451093092036
-16.8720357106858	16.7854940197714	EGFR	0.0189397551359774
-17.4330205752322	22.3674998029535	EGFR	0.0348529533930151
2.15710300247217	9.88885916160548	EGFR	0.0113994073469858
-17.026588027767	14.8497763547475	EGFR	0.0189973069258066
-29.3300352479859	11.1567271652053	EGFR	0.114219017224283
-19.3729539073597	9.80756141874719	EGFR	0.268937421775239
5.88123077447456	-0.152965213398147	EGFR	0.020862296961165
-23.9220266721305	16.4236474148717	EGFR	0.254714622772738
6.97043384177709	1.56660514517831	EGFR	0.0207603614205556
-26.7964898483959	10.4692603791687	EGFR	0.0258709601101187
-25.6540988360736	23.3866139015308	EGFR	0.0224582377840278
1.94254911284264	10.2532722980193	EGFR	0.0124605761547028
-24.7452847462229	2.1840782065474	EGFR	0.260808003361183
-30.78345296965	14.7869730550241	EGFR	0.178759807054742
3.0814844488292	11.5374746822562	EGFR	0.0268549489879366
-18.9266218802966	9.05538838367187	EGFR	0.313071296626507
-22.0869465465856	7.18931249528453	EGFR	0.0148517931470008
-19.5347384563592	5.6222876272177	EGFR	0.337466175910677
-17.2925026058764	6.58999447757572	EGFR	0.36073465190828
-11.0939745351165	15.5438594663909	EGFR	0.0195725970011666
-18.8752749709576	17.3381930293763	EGFR	0.0248709021782642
-27.2454546909709	11.5653761038255	EGFR	0.0215513206997329
-17.7860603602172	21.7718994630624	EGFR	0.0207405079531579
-27.2768671346272	9.16669076014589	EGFR	0.0222830337211537
7.30909783413481	-0.271683477878948	EGFR	0.0177138372886449
5.27260936629569	5.45013188573528	EGFR	0.0352456475899771
-24.83315455582	10.1738881896754	EGFR	0.169112436771694
-21.8434712592147	9.34646788121471	EGFR	0.0241582687429266
-16.7113575356136	17.7809650642018	EGFR	0.0291712567341587
-17.686477677182	12.4789211834151	EGFR	0.0135562642833227
-11.5190832802679	-13.0676498018476	EGFR	0.219035937069877
-18.0940999096007	9.50901582862369	EGFR	0.349467786655644
-14.8685690763536	18.1788616170116	EGFR	0.0229002615087584
-14.1444591676762	18.2853604031479	EGFR	0.0210668976833419
-14.1841273132916	17.3317091122965	EGFR	0.314535987426029
1.21543213148757	-0.403113055250039	EGFR	0.265411360982791
-6.25963365658658	-12.5659972050327	EGFR	0.410052274332707
-12.3933827880758	-9.14780695197825	EGFR	0.220643502991433
-14.9850812076924	29.6992439355162	EGFR	0.0376056198376977
2.34141598797797	-5.09693746562957	EGFR	0.00990955380572004
-27.9496096698438	9.525548919112	EGFR	0.0254786609571184
-0.239884968262201	12.3859742506483	EGFR	0.318964291501958
-7.00305268353634	-7.29766584190674	EGFR	0.354677893605558
-5.55381086375282	-10.0008478219564	EGFR	0.337799639321639
-17.8809866056207	5.35724822095425	EGFR	0.311385257709163
-22.2943048178468	10.4644871330775	EGFR	0.0321016836301429
-3.25229552119818	-8.05524073255181	EGFR	0.0998213202277692
-21.8659631186811	8.04564591593429	EGFR	0.289156691921439
-6.75816212922256	-8.74127064624317	EGFR	0.289837451228755
-22.5044352214253	6.59224527427297	EGFR	0.54469732732024
0.756641303288486	11.7619530751348	EGFR	0.0200277006628453
-16.5258924371007	16.3543692811059	EGFR	0.0231240016568804
6.4793435757154	-13.6113944536293	EGFR	0.0146151515090728
-17.9372448551442	9.26877928913281	EGFR	0.495481916543322
-15.712928536824	14.1687780726334	EGFR	0.026329977202926
-21.7126730601196	13.4707163162885	EGFR	0.0292477247238153
-26.4435311001893	14.8298169658955	EGFR	0.215751189556903
6.25981691944231	7.68189917898456	EGFR	0.405924010394482
4.13513574712573	5.7367785234438	EGFR	0.211374206420203
-12.6814604532427	19.9837946352113	EGFR	0.315483067334344
7.93622987332281	2.98304360273481	EGFR	0.328120171769468
-18.0488708525492	3.33003984006911	EGFR	0.0135426814796499
27.9894676569747	1.28911395698028	EGFR	0.796727239075708
-27.7851709611264	11.4768993753822	EGFR	0.0234200673555937
-27.8063853652996	8.05018558972517	EGFR	0.0195413451892581
-16.4646399252719	13.6523183470767	EGFR	0.0208903090516607
-15.6535978153595	-16.0829814323521	EGFR	0.307412115358528
-18.7474497601931	16.0675866742583	EGFR	0.28770557801888
-17.1184255236534	5.53506410262569	EGFR	0.245090772359182
-19.5993446558643	21.7446538295168	EGFR	0.0185271144754369
-16.3524110427857	-1.29871651559354	EGFR	0.00679972972425057
-12.742661813101	21.63973330031	EGFR	0.0110936342997756
-18.7914567332735	2.19739170320645	EGFR	0.243142193139201
-25.1010351153362	7.28899575430519	EGFR	0.148199617770681
-3.82220018444227	-11.8269165731667	EGFR	0.340641345898636
-23.8727812096013	10.5848325003364	EGFR	0.0178291822362169
-8.84603229627086	-8.56868715756178	EGFR	0.375707684642601
5.37462664950327	-0.722557976812821	EGFR	0.0141744045652166
-25.0988302215859	15.7654469956244	EGFR	0.0200163520201269
4.11320545034739	-10.3888515260738	EGFR	0.00904832655203356
-18.8517051382033	9.27968485721964	EGFR	0.21643799287088
-26.1656041488533	8.3035461830875	EGFR	0.375046893320054
-15.1537291274487	17.3776221249369	EGFR	0.014257270468734
2.21070810578936	-6.24855453498491	EGFR	0.00700927374208671
-29.2617722928908	10.1496453899548	EGFR	0.496943117644384
-11.622142999663	17.435160582264	EGFR	0.306822482967251
24.5086214723491	5.84928308545157	EGFR	0.844405055504207
-17.9314709207554	13.5207198576773	EGFR	0.0127020671750525
-17.7753475339869	4.32714640424199	EGFR	0.00604344579472026
-16.2847426967446	22.9501186686751	EGFR	0.312583075931145
-23.6114791305532	17.6124627613304	EGFR	0.0866214104099873
-18.451811952727	-22.8039853904413	EGFR	0.287784498917377
1.46668285142454	8.82654555544101	EGFR	0.124162241108071
-24.1477573740227	22.3050336055251	EGFR	0.0318461264312643
5.40226369814859	-1.63048634289125	EGFR	0.0920416519462618
-25.7827861175734	23.3863598355281	EGFR	0.0167248860390453
-18.886451844146	23.5044315263844	EGFR	0.0269883905295313
-1.8374624720956	11.3204386604031	EGFR	0.020289409735304
-21.5133538196905	5.53136583581595	EGFR	0.263097324596835
-29.6497527833004	9.93040033554299	EGFR	0.4019969554012
-13.695120226805	14.2081227686017	EGFR	0.353080314118192
-15.701437101273	14.9930290802109	EGFR	0.0357852790826293
-20.5717570224017	9.35886590828146	EGFR	0.0298861693930726
-21.5856131922744	14.1032973646111	EGFR	0.0200371467052038
5.00087688435771	-12.4030064101211	EGFR	0.0144359141946078
-7.23996323953365	-7.95892101752037	EGFR	0.0201716777075279
-15.9578756029328	15.197621421819	EGFR	0.0199657718199105
-24.2805449972083	11.9561400039959	EGFR	0.310541509853394
-16.9178331895829	-20.8516312961955	EGFR	0.231070380573095
-16.9276264557614	15.0257597428591	EGFR	0.143913098138445
5.12528904860201	5.00575071798652	EGFR	0.0252355873907201
-26.2583107126919	7.61302376511489	EGFR	0.0195125558400418
7.5093507430707	2.04103145992763	EGFR	0.153084434518274
-26.3337983313907	12.1621590885043	EGFR	0.0244477648483299
-13.6583119121766	18.2153562064686	EGFR	0.331793933882764
-22.5084944654971	23.6573901503572	EGFR	0.025342052138189
-11.1676861700367	15.2893800078027	EGFR	0.0146611258370822
-14.1497091476041	18.5501356569423	EGFR	0.204195339736326
-27.166789906087	10.8318284865113	EGFR	0.29844268990063
-19.2421901256028	9.08093117850118	EGFR	0.18579228808851
2.93414430142041	10.0216236795136	EGFR	0.0211702396760499
0.119948397244708	-17.3507872774539	EGFR	0.27147199364179
-24.1197234539504	18.2961129770196	EGFR	0.0291991738134708
-14.9983451832343	16.4000339199297	EGFR	0.253235098394146
-10.5720941433469	14.3130578647907	EGFR	0.019821268370482
-16.0989810142308	17.2752085674048	EGFR	0.0258865896980957
2.33008426218113	10.3904593179368	EGFR	0.0193177252700916
-19.1946647674531	17.5647719600262	EGFR	0.0145577785372578
-30.9456766833953	11.3311299272962	EGFR	0.0248772223000741
-27.778366614153	-17.831393339889	EGFR	0.384310909604376
-12.9027185066827	13.7721990685442	EGFR	0.275784945287964
-26.4597283969171	12.348037145848	EGFR	0.0166907859089775
-14.8581536420843	17.5439999390465	EGFR	0.0115303755477405
2.36337945361666	9.84371965457358	EGFR	0.0268057145796886
4.63014491129135	9.10576198876861	EGFR	0.0274859170506219
-3.19501775868572	-10.9356029185872	EGFR	0.37392928071978
-26.8721552843346	-3.94895499917886	EGFR	0.0210295497695343
7.05107933358819	1.57060004126648	EGFR	0.0425767988621621
4.36349321507827	-10.4897770202456	EGFR	0.00805188627384696
-13.24583427085	19.9031370957084	EGFR	0.0196037492534209
-1.61465294233713	11.3499570253253	EGFR	0.010212052437416
-21.2525144245558	-6.1018617815155	EGFR	0.0124405267950661
7.30586605977319	5.67936697449882	EGFR	0.265086804178061
-22.5575825983063	11.590168576389	EGFR	0.0244760830450208
-0.517440813822076	-9.3992886643952	EGFR	0.0137887492415222
-15.6170251444791	20.3711955254557	EGFR	0.0212369141447935
7.6934668598718	3.69212311406207	EGFR	0.297730141294263
6.4483573082228	-0.391720615002438	EGFR	0.0119376177034126
-1.9036956062791	12.5232060943846	EGFR	0.0106217719524448
-16.4750953799264	18.0322244469822	EGFR	0.0173193099548716
-14.5122914916318	-18.7990233869152	EGFR	0.400790955254013
-22.4364461753124	8.34254634913966	EGFR	0.0239195824917843
-18.4356145580999	7.19332370739611	EGFR	0.41775918323975
-17.4084058636969	13.6167702710755	EGFR	0.0181537722678111
-37.7101060817627	2.92224311126251	EGFR	0.0289848215634175
-3.44275603448572	-11.2258481477424	EGFR	0.353886808950634
-1.82151658469872	-9.03766912825617	EGFR	0.21996252234645
-20.6896663534613	9.18839133948421	EGFR	0.0246144580993109
5.75130130501911	-2.32755979514749	EGFR	0.0202016790087018
-12.988282314006	-12.6098873438201	EGFR	0.414917617013711
0.384276158684063	2.13792321840881	EGFR	0.0322174073921052
5.50394361320371	1.41466403018568	EGFR	0.0208361226872965
-15.5390539419193	13.5075459359222	EGFR	0.0105211696916936
-19.5536645390946	17.3402053285508	EGFR	0.128613096203681
-24.9460102184566	21.6173691149302	EGFR	0.0225029241477234
0.129756532903049	2.13905356700997	EGFR	0.337385045870334
5.24513430067615	-0.239530709257765	EGFR	0.0236283705564209
2.72744692392273	9.75979134847567	EGFR	0.0229444951506334
-21.3283703314416	23.0705875327377	EGFR	0.0233574061275748
-21.6364028968693	11.84452360929	EGFR	0.0163500080714978
-18.0229624984805	17.4543621511066	EGFR	0.0270815801617045
-18.757096687259	4.60334723925664	EGFR	0.318890431638972
-6.7000620543141	-19.0474379836242	EGFR	0.031918694370302
-17.7182896215985	23.0730099131508	EGFR	0.0193644397249243
-28.6913842283364	8.69725296070894	EGFR	0.249954361578725
-14.7861173277046	16.1243115855696	EGFR	0.33907618290707
-26.071343550484	13.1082498444772	EGFR	0.0314409860434599
-28.6014396130142	8.41861492981925	EGFR	0.0191379482168172
-26.7121992210712	11.3289479205288	EGFR	0.0207701124567791
-1.02496981638711	10.2068440348444	EGFR	0.0207605007228865
-19.6906496747324	13.3229754099013	EGFR	0.10870800884439
4.36537420991328	7.8730307940063	EGFR	0.236228270326897
-5.47905747215275	-10.0033988989842	EGFR	0.359963716863586
-13.9928306651738	-11.7722595538864	EGFR	0.330695851507488
3.10310867284492	-4.57800495031042	EGFR	0.289802420505674
3.03097867712452	9.01667881860971	EGFR	0.033120440571356
4.14876007464855	8.58596214221823	EGFR	0.159281503233114
-20.0341468918041	10.8394250705398	EGFR	0.24996921413219
-21.9339562878108	9.22900624991543	EGFR	0.0761975613694808
-17.500596567206	17.5419463914354	EGFR	0.238979644092911
-6.26287542925825	-10.3252456243218	EGFR	0.375273563855226
-17.219773176281	19.7490467115727	EGFR	0.0958430952845025
-31.0116482166634	10.2629305001771	EGFR	0.0222366886824448
-17.5735177941177	13.2228929497628	EGFR	0.0152800515008636
-16.6374399747942	17.2729848388176	EGFR	0.0428318283994004
-16.4588240396255	4.06572375471503	EGFR	0.0113776813939028
-22.0987724798243	23.0617952395998	EGFR	0.615875104531991
-10.0347297088921	-1.89615496610925	EGFR	0.0975293278334996
-13.9683303002575	-6.67450495767752	EGFR	0.398498733920513
-21.2181474427725	12.4109976800334	EGFR	0.0149137019802666
-16.6345408699761	10.7640845685788	EGFR	0.147950857847599
-17.4320564545146	19.8071798948058	EGFR	0.0370942061852923
-6.62641141800509	-6.16131234913566	EGFR	0.0168547930965192
-23.1012711023549	12.0129038642916	EGFR	0.0294552584962626
-19.0887684533264	6.1297635631183	EGFR	0.419378585295277
-33.2435017736918	2.15088657352905	EGFR	0.170112347974383
-12.9011477084493	15.0889040647433	EGFR	0.362419609475901
-4.06145841263727	-8.95968237701869	EGFR	0.148789655882436
-12.9402195328247	-7.88240301710489	EGFR	0.29675306151183
0.229971596063922	-5.53712707707937	EGFR	0.0875699400342005
-2.80277644002314	-1.8785247085357	EGFR	0.30080877710317
3.65325549474185	8.83744766428532	EGFR	0.0157074226827875
2.18290895858655	-10.8957216800219	EGFR	0.00804225222289226
-8.23784678219926	-2.11753689482135	EGFR	0.0154968050412528
4.55363719822349	-0.248216661584791	EGFR	0.0174335153826481
-14.758095781731	17.2626915914266	EGFR	0.196378760704566
-16.5520103749808	17.9948837835576	EGFR	0.0324867775867459
-10.4877181626531	-13.8351509195239	EGFR	0.344432164771559
6.03278841114858	5.24291418933532	EGFR	0.338525347007883
2.61001302130236	9.23118398965713	EGFR	0.0923144436349492
-27.2520976678348	13.6843280529434	EGFR	0.0294175730668612
-17.7659944548921	12.8549844353312	EGFR	0.0214052020393598
-29.9131030679869	8.7654665400086	EGFR	0.021691255546134
-6.35492906464442	-4.36999988454166	EGFR	0.0274894408183672
-25.7310794796531	25.9925115384728	EGFR	0.0266613452304423
-31.1363788156913	10.7080311037574	EGFR	0.0227537998025861
-29.337003521607	12.597891270821	EGFR	0.0402999407175118
-21.3440469899342	22.9291789081572	EGFR	0.0226844884013684
-15.6065322916475	19.8345820700971	EGFR	0.023853911305613
5.30539038849787	4.82864773514665	EGFR	0.0354801691154229
-2.7414909943292	11.5863623424914	EGFR	0.303499077818433
-20.6004714581472	10.0587607221082	EGFR	0.0230559191283167
-8.48972272706451	-8.56892942142547	EGFR	0.241818070747024
-20.7020054092872	24.0618689387389	EGFR	0.0264500838243682
-27.2300532670089	9.02734045311342	EGFR	0.019342247142648
-17.122472585434	13.7613834322641	EGFR	0.0169971278120639
28.2517455896512	-0.331026983328954	EGFR	0.706651133760519
-24.7745454634766	15.6708671109813	EGFR	0.067995195709833
-5.60677810158835	-7.75794042822235	EGFR	0.0137910251992285
-2.63112569010596	-10.2726970529539	EGFR	0.421022089416877
-3.38775518270784	-10.0290965813227	EGFR	0.352916020234997
2.04078707471034	-6.27869977472675	EGFR	0.00617952762449761
-14.7282656611829	15.5814266383854	EGFR	0.264063522243935
6.08919243936316	1.35274582012029	EGFR	0.0163061139519479
-2.28919502118518	12.7614811463362	EGFR	0.0753512594558525
-21.3030104039637	7.44809220972322	EGFR	0.0274570699421913
-18.8943978095677	18.466889331403	EGFR	0.0148042977396136
-17.146859073258	3.54564072377602	EGFR	0.148479471071481
-25.3101032626794	8.11288024211863	EGFR	0.0186136977680428
0.939624260740549	-13.8384259450946	EGFR	0.419806353219415
-31.325594147797	10.734915726484	EGFR	0.017648403763833
4.43778739905617	8.3647575705014	EGFR	0.0246650696175321
5.72247935623202	7.44506108834236	EGFR	0.0366851010042296
-18.5502477903773	18.3174477401477	EGFR	0.0186235063261583
-25.2144918964164	11.242778305722	EGFR	0.385479181216178
-4.15704878377951	-9.00108918471737	EGFR	0.259037113672606
4.35511788678234	-4.2202936343456	EGFR	0.365638599448134
-23.8369828717092	11.5177341170364	EGFR	0.222858621546867
7.11126937770324	3.01042779957096	EGFR	0.0328245392264589
-12.9667331523239	14.8152681399563	EGFR	0.333751763222992
-20.3962132974221	21.6878540147406	EGFR	0.0365288986159625
-16.8881339088814	2.19358539740401	EGFR	0.126764127137324
6.13681656684118	1.12033819495101	EGFR	0.0326776547120795
-17.6405772372967	1.4207063459324	EGFR	0.359493709680016
2.77652661559608	-0.369295976982855	EGFR	0.0147034298966182
-16.3023928197035	9.75884507230612	EGFR	0.378082826698058
-20.8815277393655	24.2403970091043	EGFR	0.03591621239414
-22.1749345932546	10.0954571846382	EGFR	0.0204113166763124
-19.5222274281856	-6.01264894672392	EGFR	0.0182310961394588
-14.1705203905309	18.3167087142298	EGFR	0.0190330184885154
-20.2340039738895	5.61984193554543	EGFR	0.218559561999007
-20.4390936883436	-5.88166210314091	EGFR	0.0927263643464924
-19.2414810667599	6.23446868288555	EGFR	0.484097452670696
-24.4710981598893	11.1032003010608	EGFR	0.0227680175037105
-18.5309540613725	5.32798913555327	EGFR	0.408288753129751
-16.7419413452353	5.5824872854996	EGFR	0.270697787690007
-17.8474233504374	22.4909893642421	EGFR	0.0215858622699343
0.3981978194556	2.41343303678846	EGFR	0.0257508712428466
-28.0336029722643	10.1704517354062	EGFR	0.0164340027440215
3.9052672487718	-5.51209670087769	EGFR	0.361450185413234
-10.8502351332891	17.3960153016012	EGFR	0.0248413168417083
-19.0192061532489	11.505806717117	EGFR	0.243810803191054
-28.3431423753358	10.6317321853755	EGFR	0.227529569569846
-14.4407006548848	16.3602309862483	EGFR	0.357143715808371
3.89260204513851	-0.0375196195692777	EGFR	0.0211397120388217
-13.5621459846072	17.1745168080544	EGFR	0.387972503477585
-24.103385247646	11.0633753534277	EGFR	0.0287844708949633
-20.1545639056705	10.1451195967296	EGFR	0.0166449706039777
5.09668033815156	6.16515055371121	EGFR	0.0328733688350889
-16.7206093564704	6.42921919735475	EGFR	0.0198662560480324
-2.55096329122706	11.8295179292462	EGFR	0.313455497822746
7.08159984985387	3.97198703771363	EGFR	0.285099572625427
5.92689070236433	-0.350042916150382	EGFR	0.0128777986780807
-7.90663640999746	28.4195780612227	EGFR	0.39357532709957
-13.1796865858916	15.7068023741367	EGFR	0.293325026674294
-18.7735923110137	9.93433187512472	EGFR	0.351550912750587
-30.290453513716	8.12818734727982	EGFR	0.0210319129338179
-22.8460615209372	8.24331750028174	EGFR	0.0189490869021288
-25.2964799409252	9.86816408487673	EGFR	0.0276696360323342
-27.4304412137278	9.84608917585131	EGFR	0.0177482065201315
-23.22891669456	16.9845512400492	EGFR	0.0233466548344088
-19.0073124598049	17.4218420307887	EGFR	0.0186730518711547
-20.4715383238855	-6.07087403318306	EGFR	0.0384271997623791
-23.0117977780391	12.1107409311276	EGFR	0.0226662860169022
-16.0090029884874	18.137664364848	EGFR	0.0147306337507074
2.69976364233582	6.35927036319267	EGFR	0.0313622509051764
-14.1426513522169	18.2125817726888	EGFR	0.0254086870123271
-14.5991157026944	16.484280843997	EGFR	0.352183949891112
-1.01289744413152	9.11219907837383	EGFR	0.0326615644568053
-4.75087259596532	-9.62310662446426	EGFR	0.345527686687911
-1.64737931774756	-11.4895725155583	EGFR	0.355488974216281
-9.2256663843621	16.1048347817475	EGFR	0.236598604572124
8.0361606196707	2.29769303073489	EGFR	0.085891167233942
-13.1986121964661	10.6154798706759	EGFR	0.0298019487652625
-25.90985575397	10.6008230716317	EGFR	0.0205889196717469
5.22337183932011	4.662004076221	EGFR	0.0144582463667964
-25.589921053588	23.022309511489	EGFR	0.0195617963756902
-16.0029772678666	18.2926612407724	EGFR	0.0386363983942734
-18.0941664714975	17.5526194628261	EGFR	0.0253407435607881
-15.9750018291552	-12.0078278774125	EGFR	0.300638833511033
-19.0951586965707	8.25167645641947	EGFR	0.378582589020922
4.84719790521923	-3.01455545180524	EGFR	0.0242001340208814
-17.191128317861	16.7431370475119	EGFR	0.0279731193964703
-14.9035093907429	14.4222582144821	EGFR	0.231427336411499
4.54556282866878	7.39187866359687	EGFR	0.0254083808855291
-18.4278036097003	21.7692103811214	EGFR	0.0166358000917524
2.53502610504804	-3.37272568028171	EGFR	0.0282661855864941
-14.3060455139534	15.6350705736543	EGFR	0.344277319752678
-16.5958387552256	3.02190386545009	EGFR	0.00758274505642775
2.60879014309854	-6.01744165386316	EGFR	0.0275891704255906
-14.3688848212797	13.0832990264218	EGFR	0.00992238308360632
1.73412634029449	-7.55662932007872	EGFR	0.011909123735343
1.43618329075617	-8.95250614312461	EGFR	0.00535899902407996
4.2231736063197	-6.14492303282895	EGFR	0.371021573758789
-26.3824130243	20.5879954375455	EGFR	0.358928374521191
-17.6208435496214	7.40820509470296	EGFR	0.392849797194359
-27.6110636662894	10.3769638638507	EGFR	0.018629943592658
-6.14827358186611	-9.18024732698243	EGFR	0.279270445018803
-23.0740495223834	9.75090080966022	EGFR	0.0210604949913216
-10.306124309597	16.0669723115195	EGFR	0.0125554438431369
-2.6900651381616	-9.15801128410444	EGFR	0.298770936592673
-23.0451328644934	11.0903382688541	EGFR	0.0172068732655544
7.4942311437586	-0.261593707661424	EGFR	0.03095284920316
-1.11600827645236	1.02254093470712	EGFR	0.364201251687973
-28.7892253972454	8.43237660675797	EGFR	0.0193025845844405
-22.9179520913068	23.3083440407799	EGFR	0.0312794802019429
3.8023912875495	5.83118112920106	EGFR	0.0328805516906354
-19.1363037793636	2.53480598718407	EGFR	0.116515156583387
-14.652705305551	15.0573274578173	EGFR	0.230897692215076
-21.4690892868338	13.5446465837934	EGFR	0.0962982724559544
-23.4603879396788	17.0756281506538	EGFR	0.0293451383228772
-2.16939367265363	12.6796864431114	EGFR	0.0167491905753985
-12.6640178912052	19.7679384871743	EGFR	0.377308714450266
-11.4608294454941	-7.55945494760362	EGFR	0.290967162198144
0.635316747339918	-7.01228101157579	EGFR	0.0107885358034333
-25.2410038924227	15.8745981484837	EGFR	0.0246358745309673
-12.9761721667761	15.4127427068501	EGFR	0.0975122625901882
-17.1600184398652	18.5550097978505	EGFR	0.0343083477952729
-8.99333283324356	-10.8291976520224	EGFR	0.395563435455248
-6.0660035519662	16.1234045159796	EGFR	0.392485758126515
1.0308084601875	-4.36806794908452	EGFR	0.0440464064986158
5.60514985030212	-2.1145276554686	EGFR	0.0101464925750735
-28.9517557776637	8.64422157003011	EGFR	0.0175370557989143
-22.4646073354885	9.24688608441648	EGFR	0.0219223795272211
-20.3762667293241	8.47203671572585	EGFR	0.0446626541368853
-13.6923744799467	15.3014641543351	EGFR	0.230390495134548
-17.5823342494182	13.3459121996095	EGFR	0.0161905277712168
-18.7741717359778	18.194884424797	EGFR	0.0156324720882622
-24.1929680700254	22.6168317260259	EGFR	0.0388607531982787
-5.07275570334166	-10.0356916700139	EGFR	0.358443640673534
-15.0932595446948	12.6399698977369	EGFR	0.0171759874700053
-24.3539635489612	23.7954622588086	EGFR	0.0385761507317258
4.6239538029964	0.577768253850529	EGFR	0.0992298421031659
-15.3458578758738	13.7953091858367	EGFR	0.0215106713529098
-26.5667049669574	9.6110476616494	EGFR	0.0300334894034488
-6.39056294809763	13.5148495461618	EGFR	0.0146819036018685
-16.8777563937914	2.21734314304031	EGFR	0.193691382261587
-30.7557734597218	9.56879906967311	EGFR	0.0204786811004805
-15.5514960632225	13.1772832408616	EGFR	0.0119603273042534
4.64009570289441	-1.32812580922599	EGFR	0.0229077762167559
-20.570937465515	-5.66653560743745	EGFR	0.0189482964448367
2.59056577402543	-2.39747156902123	EGFR	0.316999815651472
6.40519561367494	-0.186677188307911	EGFR	0.0156949791818988
-25.1339784608873	14.1999561045715	EGFR	0.0196998020818701
-19.2956770829989	7.33600002452253	EGFR	0.339531293900591
22.3062391575101	15.7373237385648	EGFR	0.868843779739032
-13.6261335552648	17.3070625618246	EGFR	0.21714903938291
-18.8885339949822	4.20959664063328	EGFR	0.187936464011663
3.5560419862698	-0.26559274328737	EGFR	0.0191550904992823
-22.5084524862588	10.1086436485317	EGFR	0.0254619523723413
-5.88525483304013	-10.2926014423643	EGFR	0.369304463794099
4.30753712099283	-0.720103291184637	EGFR	0.110687922977987
2.44811217942723	-1.54196712825072	EGFR	0.0123161815927461
-18.6109103909059	7.59341552545677	EGFR	0.29441607475225
-14.4589530060482	16.2988198911129	EGFR	0.282150549192115
-30.1513185759664	8.31424278148162	EGFR	0.00868338167081963
3.43812027689821	6.16302112398068	EGFR	0.0278532269990951
-1.29479179995466	7.76495142970818	EGFR	0.257580621617661
-16.7833556450243	15.3186217772992	EGFR	0.0305708579650134
-17.6293992354499	14.0276921248945	EGFR	0.0141783259267371
-18.1861534911906	15.4014723577832	EGFR	0.0264109558205686
-28.6899105101408	11.7130124298493	EGFR	0.0239573125311218
-19.9167419790272	16.6040380851974	EGFR	0.0285729068620335
-19.0435676033101	-6.74368628464321	EGFR	0.280341316558556
-18.4247709134191	9.01411265393327	EGFR	0.374504393331143
0.114908867541719	10.4895286651834	EGFR	0.025433663127532
0.930811378361558	-8.83531881877038	EGFR	0.0148639079888792
-24.5391556671921	13.7341968104693	EGFR	0.0263222918114194
-20.5421823252429	10.1773656967269	EGFR	0.0352665531322392
-16.6951845192322	16.0224710151745	EGFR	0.0110364908614725
-5.0980105529493	-2.13204564524707	EGFR	0.0143702744936205
-30.776617403829	9.54528729079016	EGFR	0.022120357714638
-25.6251612293249	16.5285612720923	EGFR	0.301998595927597
-21.9144500691195	12.9051110230461	EGFR	0.0242343639252984
-27.2423337292635	7.99165175160558	EGFR	0.155986844861635
-16.4401588071755	14.4839698104661	EGFR	0.00726828053395901
4.49396843848371	-0.259090869198024	EGFR	0.0414109138426656
-13.3805909546126	18.6560283431852	EGFR	0.245709991434286
-19.6862526807833	21.8372689595154	EGFR	0.298346826037933
-20.422736446803	7.72318563681283	EGFR	0.298110621207869
-19.660671968837	15.6834246062272	EGFR	0.0217641722400297
0.697458644750491	-6.91879024344306	EGFR	0.0150021524954646
-18.9749441152711	11.5461236064412	EGFR	0.223406909045203
5.2028411967607	-0.985888680121586	EGFR	0.0126011906509031
-17.0283834907498	21.4876563514993	EGFR	0.0205036815298929
5.37437819878296	4.63638035038218	EGFR	0.227934140304591
-10.2168469623023	18.4589799862179	EGFR	0.0473140882992679
-14.5761723910581	-5.25192858634022	EGFR	0.316248253152641
-21.9915920076394	10.2525552788488	EGFR	0.0112534359132501
-14.3764024187935	-6.86497667043564	EGFR	0.316701930006592
-18.8672169839323	17.7565082064912	EGFR	0.0298020932996015
-21.1976744860799	10.7586370773084	EGFR	0.0356348613095334
-18.37834284556	7.40609994823308	EGFR	0.263528034128285
3.9606143488298	1.26736539852459	EGFR	0.0203715131847975
5.61631112821843	-12.1812285644638	EGFR	0.0111079978329124
-19.9441818107443	7.39600663802219	EGFR	0.3484355264784
6.89497169056775	3.56822109972806	EGFR	0.281158179707448
5.00656914326077	1.90009472500538	EGFR	0.0199480374619383
-10.5144620292049	14.2260852311835	EGFR	0.0297571984281178
-13.3584577314505	16.4785559433412	EGFR	0.330668677980898
-9.10446542884103	-8.62128790708961	EGFR	0.393358259850074
-17.6804457227043	14.3389987368654	EGFR	0.0206272991766639
9.79873379693423	-6.40480215987832	EGFR	0.00640440119003237
-13.8326239122528	-6.42331298980917	EGFR	0.270999624396886
-27.8976600564265	9.32809030128871	EGFR	0.252344223328884
-20.6370791104702	10.1696532972586	EGFR	0.0166739112133912
-25.0958014026683	7.31579230750846	EGFR	0.0253596371380797
4.58103745457517	0.617354956769161	EGFR	0.0202321489619693
1.60764208798503	-6.19687664244895	EGFR	0.00591063469895339
5.85825312386333	4.71997177910352	EGFR	0.448540924495341
-22.8409261579356	18.2743539096977	EGFR	0.0248865493171096
4.35845054787811	4.86876756315887	EGFR	0.0171222858618022
-36.2817398111854	4.98352860575144	EGFR	0.0444950326439117
-22.4336396810934	8.6458026377289	EGFR	0.201042409862225
-28.7318945833487	11.7657965736383	EGFR	0.0245534264892029
-10.6410028008496	19.4740774080731	EGFR	0.010246875023296
-5.74326628944426	-10.259316158954	EGFR	0.340529662925141
-0.441829041023002	11.9858073486174	EGFR	0.0136231273074124
-20.5671802121106	-5.29654756581357	EGFR	0.048056194451051
-20.6543732568384	24.3372635527752	EGFR	0.0143350667711142
-21.5326687620538	16.8979662947839	EGFR	0.0154188874892483
-26.2967522045222	7.89575404682131	EGFR	0.386587058886036
2.30198248381555	9.58557636055394	EGFR	0.00789683142342559
-23.4638527916595	12.7358827341911	EGFR	0.127828404127847
7.6712573009715	15.6339404215805	EGFR	0.432020114002884
-24.8723853646197	-0.794275604220439	EGFR	0.0231723627275406
7.1740770657261	6.78368573894323	EGFR	0.0296529802516711
3.40358054476875	6.01943958448087	EGFR	0.127211959490593
2.23664221160625	-5.21971849184395	EGFR	0.00992985377730389
-17.2921745354484	12.9206486173145	EGFR	0.0199495240795916
-16.7313725067148	16.8174036821115	EGFR	0.0405268933234837
-19.1016699651677	21.7882673345186	EGFR	0.213373348801636
7.93630333308728	3.51679608870962	EGFR	0.0241037943274517
-13.2949236480301	20.0853116579042	EGFR	0.026140684630207
6.55706016453744	-2.68167324404193	EGFR	0.263778699371164
-25.2129857061971	16.6218380708373	EGFR	0.18646656980907
-20.6043984805766	8.68996457305325	EGFR	0.0207130642691293
-13.8421685771445	15.2747061121116	EGFR	0.348963130978221
1.25028220968865	-8.73058859658854	EGFR	0.00571679453575573
2.64869049994398	9.82228735213589	EGFR	0.0147219744981734
-20.1421322967167	5.78924894837764	EGFR	0.27861340558635
0.453463350406649	-6.74965305639657	EGFR	0.0993905335956329
-13.1652342502226	13.246262373551	EGFR	0.332127997238887
-11.3959560363846	19.5747128961627	EGFR	0.0230285966516528
2.54271311922388	10.2031633555016	EGFR	0.025513179429514
4.93809743144558	-11.7566981431245	EGFR	0.00920920576415856
-20.2932061540989	12.2557334076614	EGFR	0.0254708063107051
-31.1159018875444	10.0840081699527	EGFR	0.0185051194566298
0.915562362159895	-7.99201656299833	EGFR	0.0156822023635829
-16.0040547161847	13.4462766134441	EGFR	0.0136185295213719
-13.8338253993866	-9.32376447498761	EGFR	0.389087690840303
-30.5449891674497	7.8432531066763	EGFR	0.0200748552935753
-15.9492247269318	14.9693706864632	EGFR	0.0251466930750262
-20.6653505119474	16.7833672468684	EGFR	0.020063518722178
-6.77870757618207	-16.8183312704381	EGFR	0.0376818088679385
-27.2649274206334	8.58736159861385	EGFR	0.0187090223673018
-24.4051085015151	23.783553121615	EGFR	0.0358078633796414
-16.6287761244399	14.8117957369483	EGFR	0.0162544093258889
6.67565161714003	1.36719626021493	EGFR	0.15858600486187
-16.4466640516419	9.87316347499093	EGFR	0.3360333179531
-25.4542805394659	-11.244769550331	EGFR	0.0426770995539588
-13.3675500985579	-6.33123423404373	EGFR	0.322742695792477
-28.7483151898875	8.97086086907921	EGFR	0.309635466356095
7.82503833487572	1.77846851555542	EGFR	0.253243258095192
-16.3388449425607	10.4205063608489	EGFR	0.225263226223066
-4.93172598559904	-10.0007838345265	EGFR	0.372735301546441
-27.8724975580494	10.9680930106907	EGFR	0.0249870732089719
-15.3935737129176	15.1412272922009	EGFR	0.0154167901405662
-0.349699010504199	12.8963425804497	EGFR	0.344998260572695
-15.9496915557366	12.892804293743	EGFR	0.0215467326769442
2.3440384587679	10.3214224610606	EGFR	0.0321574340477036
-5.96083174395673	-8.0428621398438	EGFR	0.118045322681327
4.60688553857655	4.82443563551493	EGFR	0.0237446738047093
-15.8364735352001	13.8089436527737	EGFR	0.0127509663550369
-14.4819685702343	19.0058189941691	EGFR	0.0205304562132859
-21.7424377311281	9.21819616813674	EGFR	0.0149995356258725
-11.1294295615385	-8.29999825194787	EGFR	0.390285616630303
4.55826553273619	-5.65057260255689	EGFR	0.410654833946423
2.35041398934439	5.33334387026725	EGFR	0.0409547696717297
-18.499607904918	7.46548238568952	EGFR	0.362309952401584
-24.7337610160361	17.8107101152193	EGFR	0.26643645924713
-28.1289984032314	10.3123115475395	EGFR	0.111665744022571
6.89027121388517	-10.8388208343206	EGFR	0.0165965206116321
6.0704764866168	2.10908131813249	EGFR	0.154208904318093
4.61580094051998	0.289561359572295	EGFR	0.0385821646721477
-23.4936201187702	8.78113854100814	EGFR	0.0159207830946416
-20.7762333533771	23.9319749011317	EGFR	0.0201495451911353
-25.6563032705291	16.3649590407311	EGFR	0.350339787812073
-10.7772229984891	17.4050611283389	EGFR	0.0224624608741343
-18.5665546853881	12.2626024267653	EGFR	0.0182961032141343
-11.1524547097001	-16.7126991952081	EGFR	0.138592041799888
1.1189819706869	0.0442499837796357	EGFR	0.0209290950618107
27.4588923005002	-1.32616544850986	EGFR	0.665535848766149
-20.3260759917578	5.57448485665746	EGFR	0.281752329571485
-28.6078587439919	9.18901088430593	EGFR	0.0228323345734972
-4.63581343755245	0.971833712400672	EGFR	0.0122652785911183
-24.4572490006491	16.0596291884677	EGFR	0.0213509299935604
-27.3666279540081	11.880275974389	EGFR	0.0199225643816621
-19.6093897665764	15.3628857041884	EGFR	0.0269809130633965
-18.2237026661685	5.73253862832426	EGFR	0.323083577166561
-15.0066318650837	15.4404567091479	EGFR	0.161781236416943
-22.4008763954927	20.5371918332528	EGFR	0.025979953642847
-0.3498289764063	10.0915860501908	EGFR	0.0205484309411357
-22.5733910106631	7.97263528210298	EGFR	0.278551279392177
-22.9503520037402	15.6478406102805	EGFR	0.0159032823019143
-26.7324245378577	10.6098660067715	EGFR	0.152061269184829
-13.6442810681963	15.6371111352538	EGFR	0.364519172608721
-16.6354792175796	1.47520915539241	EGFR	0.303035596276169
5.9270250564682	0.796289308179731	EGFR	0.0211504627633562
2.3693931632622	9.46237635186212	EGFR	0.0184489447316697
-18.3922746910144	4.84255332426847	EGFR	0.228727263296523
-6.74740146548634	-12.91846563941	EGFR	0.0249512214147192
-13.5089670544794	14.9938421565061	EGFR	0.355304389515898
-11.0345087959919	14.2524667041684	EGFR	0.0161442061464231
-18.2173247777505	9.26785759518784	EGFR	0.369413064560407
-20.9365749095156	9.90726028543063	EGFR	0.0130747081946903
6.58570938917262	-10.8917180813297	EGFR	0.00971774666079299
4.66873158400915	-14.4552919829064	EGFR	0.0114057339140684
6.56225166399042	-13.4079656977094	EGFR	0.0167662350464858
-26.3107031530928	-2.88143236218531	EGFR	0.0487755192467175
6.79462308288481	-1.38177038043693	EGFR	0.0104201041623683
-21.3455240872413	6.47023824629603	EGFR	0.0233791395930169
-13.6156375812197	-6.75034429111118	EGFR	0.26630658310318
-21.0797041230691	7.507145809776	EGFR	0.0179844196462721
-18.1951546521359	23.0109354745248	EGFR	0.0144696968681815
6.53139875758994	-1.08889217027611	EGFR	0.107258346883237
-6.41761786123889	2.96730425105491	EGFR	0.219094213840709
-17.3666001812551	4.34743906612311	EGFR	0.016044349297496
-27.3702427744755	8.43787256426262	EGFR	0.0198497124008864
4.94818924690111	3.04941170657777	EGFR	0.255168620886611
-8.71026759686081	-8.79235571215471	EGFR	0.337217130352077
-22.5920773663862	10.4239417163679	EGFR	0.0223379059875098
27.3152363403425	1.65561777944855	EGFR	0.762835110077174
-28.2964198563697	2.7518797588323	EGFR	0.0187606874111796
-0.320735660017844	-25.3009286831218	EGFR	0.341233002383578
-19.1090419449027	2.49766732572954	EGFR	0.0131639122863516
-24.8275524392638	16.1460275189677	EGFR	0.0246713662354393
-16.6313440946002	17.9847790821181	EGFR	0.0414353726524326
-12.6941196544752	16.4076897436227	EGFR	0.261622854987422
-29.4465913718211	10.0069527270897	EGFR	0.366261159659826
-22.2355179166292	13.6807920374413	EGFR	0.0171976656593958
-14.3522921293034	12.7897931625994	EGFR	0.193518092776167
-17.7364309618289	19.1786599508542	EGFR	0.0216024880981058
-18.1670708150842	8.86169558080792	EGFR	0.205444828960259
-23.4730877696268	8.89712117841547	EGFR	0.0201294735951905
2.46495825831801	9.67956737913234	EGFR	0.0269678141887687
-8.26205784338148	-8.51115126533981	EGFR	0.366918122619786
-15.1994441142931	14.5895695553804	EGFR	0.014857524549084
-27.7698803374308	10.0378984985163	EGFR	0.190204676198147
-17.297266567229	4.29734764007637	EGFR	0.0257404532304332
7.27581660994527	4.4450470212618	EGFR	0.0280223456697034
-6.0812907344043	16.0631345199135	EGFR	0.294339342324349
4.39389659417338	9.60468570697095	EGFR	0.0238079709121158
-19.4616389488252	16.5794562880954	EGFR	0.135455562283837
-1.54304450524374	13.6448768084286	EGFR	0.461169587078681
-18.5469245942814	4.68236601223006	EGFR	0.343135166521547
-28.1755647654121	1.0224112476992	EGFR	0.14495914637933
2.42667819778747	-5.79398159391455	EGFR	0.0063236772087596
-21.8165029991934	13.3545330794222	EGFR	0.0242975987074932
-24.4406847091669	9.40407599154335	EGFR	0.025837880980022
-25.2413474362424	15.1919841068573	EGFR	0.0274765014198449
-30.6248198096658	8.56075910813423	EGFR	0.0197779866579385
-23.7964852323022	15.9257795154845	EGFR	0.0213842685504059
-0.30258280189026	-9.40808165388239	EGFR	0.00739827983128256
-18.7904993988904	9.06359255696229	EGFR	0.195659376522993
3.24075674191843	-1.72906119904759	EGFR	0.0171369585758082
-28.5630060848343	12.404593207711	EGFR	0.0931357113762011
-17.9004182982424	11.4127662517691	EGFR	0.193034941805422
-14.658656270235	15.7700219256758	EGFR	0.332217337649738
-24.5601174138105	23.2092980839762	EGFR	0.267456769811304
-18.4632817778144	22.5982746123452	EGFR	0.0183247077839688
-16.9639053656385	16.1402512278459	EGFR	0.0139777370233972
-2.77915525595481	12.7337087330032	EGFR	0.0260355431821255
-23.8352686833494	15.0251213934615	EGFR	0.191454115700602
4.63227243505166	-13.2093733905521	EGFR	0.00407947742929
-16.3735937987577	18.3080866110081	EGFR	0.0281839919136503
0.557292399745805	-7.93435925874385	EGFR	0.0121607396055416
-13.9682337475272	20.1874883847451	EGFR	0.0197137225604395
-13.7912604196331	18.4254779820675	EGFR	0.325832379213118
4.49197179900916	-11.5093089658848	EGFR	0.00802539454515488
-5.17601122037212	-10.0611774871499	EGFR	0.244462479146825
-21.4846374365082	17.0201507310244	EGFR	0.021832605760364
-17.7394461442114	14.0597119082608	EGFR	0.0219553357448846
4.14612688358083	-5.56911617219416	EGFR	0.365138444242008
3.17808266397491	4.31201058557103	EGFR	0.0298712463359381
-6.77448644814701	-3.86375364771904	EGFR	0.00403198365529904
-19.0532249022443	13.0408281136121	EGFR	0.0169105207660195
-23.7306034483928	15.2879436671593	EGFR	0.0955450746318286
-21.2944334644267	10.0665342845948	EGFR	0.0296682454857276
3.81355397544081	5.86771675385149	EGFR	0.0277863010617952
-15.653741729267	17.2992159557154	EGFR	0.209522895246784
-19.7983361772598	23.0490601502633	EGFR	0.0295270890547316
-21.2539636368044	10.4003189333907	EGFR	0.0220575657695328
-18.0260044636366	14.212246169177	EGFR	0.0189058822648286
-2.61378380152582	11.8656925381495	EGFR	0.212761038409859
-16.0256935269942	13.326246892854	EGFR	0.0177138889485745
-25.5344913919513	12.5554367775417	EGFR	0.0263200371639395
-6.40418506419906	15.9526006022284	EGFR	0.201955061261076
-23.1625346317032	8.95684531866995	EGFR	0.289633485533769
-16.7809065018363	16.9627643837967	EGFR	0.12139246851859
-6.42510988321804	-3.73898530747618	EGFR	0.00989938211980887
2.05893348095834	8.90830303460808	EGFR	0.033579756717225
26.7034618092625	1.57610443732035	EGFR	0.783121841795189
-16.9304484039081	5.94603550574509	EGFR	0.387964618245375
-20.771725535306	7.65432726168395	EGFR	0.0203357421767184
-21.7723310401126	9.32931879719192	EGFR	0.129754462352578
-16.0524045782257	14.3751254191301	EGFR	0.0526897861989586
2.93144690375297	9.99376828123329	EGFR	0.0248626934354328
-17.5203325106608	17.5334479916801	EGFR	0.021576483864567
2.42012830344236	-5.76689876721278	EGFR	0.020583239359989
-29.4947521284209	12.1797520867947	EGFR	0.0285365605909745
-10.5186708897484	14.1731944308455	EGFR	0.0195205582854736
-22.3813030257301	11.354707516593	EGFR	0.0167229339927928
5.1942487487608	0.694727585270047	EGFR	0.0188808120083463
-5.88637682970277	-10.4314157217221	EGFR	0.406707389116655
-16.4134499367711	7.75179596696926	EGFR	0.400829458065511
-17.7193711435502	10.9648748903778	EGFR	0.256339220625079
-15.3589233223706	17.5023341146782	EGFR	0.0207693830479503
-23.7574422458923	25.2841946192023	EGFR	0.0258639397725839
-15.3471218270076	18.8715330905543	EGFR	0.0262024409780891
-17.7976977404942	-0.919109604949705	EGFR	0.00915480073946252
2.77483057878812	9.89777120755411	EGFR	0.0234252973731369
5.88713924340138	5.32995990543609	EGFR	0.39661246899781
-23.2692481182081	24.1306123397818	EGFR	0.0268089169712883
-12.5905269815943	-8.00560540084204	EGFR	0.370724471122797
-17.8638374046805	-21.8320114432907	EGFR	0.282052560176065
-19.7811566248929	14.1936310297458	EGFR	0.0285092052103372
-28.5297262141238	10.2604378706286	EGFR	0.291904526617545
-2.69558704296918	9.92588095886853	EGFR	0.0358709317672036
6.17663747026573	-0.819590977692868	EGFR	0.0760961443199281
-21.8855382976101	8.10704591852298	EGFR	0.193564618904375
-21.874631654463	6.53143353995816	EGFR	0.0180767284094281
-27.0600555254505	8.38723558962915	EGFR	0.0210639088100136
1.52722652841931	1.25110930035012	EGFR	0.00522589966065696
-18.2772848764655	12.5943171185476	EGFR	0.00980017401417745
-24.6215035839248	23.4856690008911	EGFR	0.0314027629229222
-16.9097492791971	13.0759359896334	EGFR	0.0105573679763836
-17.8457356736719	14.9023702527154	EGFR	0.0269136199755048
-22.2797016598472	12.1248071760026	EGFR	0.0190092551610263
5.66663725675274	2.38232394712045	EGFR	0.0304439443991003
2.59043933865445	-5.37569229803997	EGFR	0.00916550831857706
-27.7019223491332	11.139214594105	EGFR	0.0371289672710084
4.97883123919833	2.18695877008543	EGFR	0.411273212572521
-23.0831074797779	7.77193822214423	EGFR	0.0286920507484541
-18.9073744007718	22.9070923545655	EGFR	0.0207805555561911
-29.0985492970628	10.3364562836794	EGFR	0.30906259747285
-12.1450201693332	18.4164029202765	EGFR	0.396644540089247
-16.4882037969492	11.402039769468	EGFR	0.0317135908315468
-22.6772137911531	7.92541799036182	EGFR	0.02197658587951
-8.24319927860441	-9.18610262443591	EGFR	0.364481076119363
-17.4710781254639	15.0170742405434	EGFR	0.0177832859838887
0.793698413742863	-10.8484687011076	EGFR	0.0192906791133908
-22.7314833727604	23.4731164792503	EGFR	0.0281319279918249
-3.59384741232475	-15.6562251384976	EGFR	0.439463802652763
-13.8687109164839	18.2322270944246	EGFR	0.0174708631273304
-12.7945620770002	-6.58981274394233	EGFR	0.373467471983105
-7.04398034944633	-7.93954467825572	EGFR	0.0109380996972574
-20.8992986371631	11.6196988995651	EGFR	0.0187472982143892
-13.1432970087115	14.3781368586408	EGFR	0.226183357334474
5.70245362052777	0.31880909939566	EGFR	0.0185048260870183
-22.7257858377855	13.6417246015	EGFR	0.281161509546267
7.66507744313919	3.94108985150107	EGFR	0.15410505515698
4.41526525575223	4.53723105182638	EGFR	0.0314736310753126
3.33492687062684	9.90234255113404	EGFR	0.342071681256737
7.40162219635147	1.20543532063829	EGFR	0.023027721239274
-13.7713999533581	10.4361498683169	EGFR	0.326396890764359
-30.8241431294683	14.745232927459	EGFR	0.303405155720633
0.395092885301353	0.806285112013811	EGFR	0.0214849172439519
-16.6360858949978	14.5628554568374	EGFR	0.121704569723885
-30.5518664403451	10.8086139303264	EGFR	0.153361070887638
-18.8900569953949	5.38785401820406	EGFR	0.246777994786756
-23.1438092809034	5.6328336513144	EGFR	0.400380223145654
-9.98797729928781	15.8405954034772	EGFR	0.337422484596993
4.73398272160064	-1.69170309316127	EGFR	0.0115314519540583
-29.7958719529271	12.2134232883135	EGFR	0.0252459135598279
5.19569896112334	-10.4165629906464	EGFR	0.0171799819956667
4.0965969898506	-4.99759418474581	EGFR	0.121418014237126
-11.7061882509588	16.5663863406787	EGFR	0.327987711192392
-20.9098315133541	15.2507213556865	EGFR	0.0195098746613254
-0.989179120990825	8.92164183848542	EGFR	0.0319570863879013
-27.5047044835508	10.9659097922624	EGFR	0.162546206641875
-12.4745837511455	13.5218025140507	EGFR	0.0168347436979625
5.05304231304584	-1.16367903813202	EGFR	0.0195341548397802
-31.6993830004355	11.5161994476571	EGFR	0.0294570065985005
-25.0171235349596	-4.7464175610056	EGFR	0.0222800426919244
-25.2711257045535	17.1840936039095	EGFR	0.408560223166117
-16.4748667610025	-0.770314119126256	EGFR	0.227386732740222
-28.2152484266596	9.76748246512896	EGFR	0.0134272752651508
-23.3935401077431	17.4596562543024	EGFR	0.0174014094543361
-14.4228749503611	12.3370104198916	EGFR	0.0260362324037999
-22.086458652963	8.10756515320722	EGFR	0.265389992832017
-17.9596268837826	3.91533416621475	EGFR	0.0213472949748675
-25.0703576549726	9.63945657631462	EGFR	0.0307873897587748
-2.95797935491976	9.77867317230663	EGFR	0.227055739428763
1.24874033420175	0.0625576428161201	EGFR	0.0297933022459717
2.00236614294746	-15.0656273314377	EGFR	0.322183970800691
2.26421416151931	-0.916965398915144	EGFR	0.0159149043084694
-1.4650547660329	-10.5975649538034	EGFR	0.197438483770712
-21.6487518161755	6.61717315309097	EGFR	0.0806878043515522
7.62569961047533	-0.341021573365142	EGFR	0.0273685126516991
-16.3519711823978	14.3777693162194	EGFR	0.020917864664202
-19.0184799046599	13.8142948432049	EGFR	0.0200407964271154
3.58817488172269	-9.98715229632446	EGFR	0.0198213922713879
-24.9006606012094	13.8081417404069	EGFR	0.0204663803019231
-21.0475859981866	24.5909668583395	EGFR	0.0238386021712364
-28.897398003896	9.53933458550519	EGFR	0.306839491018097
-16.5703978503272	15.3725314383122	EGFR	0.0264036153269415
-25.4727166962827	12.8290214866727	EGFR	0.0280658013433128
-15.4580054363525	13.4237069927754	EGFR	0.0116799204933995
5.15543290331727	0.758724873039406	EGFR	0.0172070057292163
-14.0647263127384	4.77871277052961	EGFR	0.311906789227129
-19.2442999804747	-3.46614548125432	EGFR	0.00609331633674222
-17.5180065068545	3.40444762205821	EGFR	0.00749037040026256
-13.9746319929957	18.394919135114	EGFR	0.0228161017122732
6.00950882739542	5.33249515718559	EGFR	0.0331362035566878
-5.3555654114576	-10.1421579170884	EGFR	0.333973700678396
-22.6500580289226	8.84550254334721	EGFR	0.0274925508128833
-19.6926721358945	7.03986513780574	EGFR	0.322400763665857
4.353539441953	7.59063191887496	EGFR	0.022193248850326
-1.59361070083581	-16.6803397358932	EGFR	0.465324062452494
-19.2281273236604	3.82042031668294	EGFR	0.012849937778472
-6.01859138834598	-10.3984251192816	EGFR	0.376047713166028
4.52673332446235	-2.59228866509488	EGFR	0.0129570511487864
-20.7255422141155	17.0222976354744	EGFR	0.0283813106010957
-22.7881111663224	7.3401928792451	EGFR	0.427706609928115
5.99291949791069	3.08805191341915	EGFR	0.361134215434728
-16.4066050740088	2.08569183879753	EGFR	0.348570535745836
-20.9201982509385	7.37458005038612	EGFR	0.0223787353349863
-3.00755035936511	13.3848355095698	EGFR	0.0207018193913216
-2.61638337448625	-11.7874423651276	EGFR	0.28275808377081
-14.2936311364047	-19.2023921042888	EGFR	0.444804507284198
-12.9308591767257	15.8536483411705	EGFR	0.239482586284009
-18.2185838733763	10.2912000424892	EGFR	0.386556113015801
-29.6607505153166	8.75339369513693	EGFR	0.0123679987763715
2.94788162433639	-8.65370675494797	EGFR	0.0123304320167814
4.21856659790313	6.27022022282151	EGFR	0.026766270671629
-30.1095098826835	12.9078365256339	EGFR	0.236486396622403
-18.0053940744522	21.8192889829732	EGFR	0.0224037521457602
-19.4851012603183	9.58516806385228	EGFR	0.234803022482907
5.6717893196267	-1.81643345898654	EGFR	0.0206799016097133
-18.33539818647	9.98943608217779	EGFR	0.373684895221238
5.22888151371389	0.799947988637638	EGFR	0.0202703297758988
4.7384008016368	7.6893978900303	EGFR	0.0211532230305992
-0.0680737574331287	12.3685747346766	EGFR	0.373710995818416
-19.2929868257479	2.57794448340733	EGFR	0.0105660300741385
-21.5023416540305	9.72709565918795	EGFR	0.0164819989422754
-5.99226037098018	-10.300892832095	EGFR	0.389991905502115
-20.9409816842642	24.0200895058364	EGFR	0.0259176605984918
9.70497972279068	-6.36117526959197	EGFR	0.15236387534888
4.37592479058138	-0.450965583373493	EGFR	0.0269277382707465
-16.289971946506	12.9884181699921	EGFR	0.0194891291451363
-19.9992069278167	-5.37059760357054	EGFR	0.0490483408258709
-14.4071102492048	16.50427345118	EGFR	0.322069607447423
4.76774172672396	7.83034155712078	EGFR	0.0227624856787406
3.15318850547197	11.4224045059236	EGFR	0.299799111189946
2.42189288109613	9.06850931016352	EGFR	0.0141161788621901
-2.5156015552447	10.0142512902548	EGFR	0.293844329279284
-21.5584605853189	5.44435233888891	EGFR	0.275610310977254
-16.9034199355818	0.286171903089041	EGFR	0.0087357226464473
-20.5134795482122	23.5653645713916	EGFR	0.0140187433782852
1.23700893475374	-1.25842957160274	EGFR	0.0190598623543674
-26.9516390120477	2.1235406298682	EGFR	0.0168905123270596
3.45505997197807	-0.568413170124908	EGFR	0.0212397643089242
2.68322049644089	-1.51432594447807	EGFR	0.00886101601938415
-20.9354350373509	8.56946550206813	EGFR	0.0268082692696821
-17.7916633401123	24.3082507252474	EGFR	0.37652092273631
-19.897873041702	17.4524144540516	EGFR	0.0260543301664088
-22.3453170234176	11.1112154725412	EGFR	0.0202887626796321
-28.8061376631501	10.6756317736942	EGFR	0.0253799783552132
-27.4834349002483	10.2492839554664	EGFR	0.0200233536701481
-15.3595541458544	12.9241374741206	EGFR	0.0147783983986795
-25.1025357359379	16.8119980589096	EGFR	0.341602111656657
2.13588774192741	3.32809882608772	EGFR	0.03117669734993
-19.161757104671	10.0447717256043	EGFR	0.328453276775083
-17.2418384584121	-20.1067980248517	EGFR	0.402708285501573
-18.6620145013305	6.36649989646836	EGFR	0.279540544928726
-17.3243743022752	13.6436496014221	EGFR	0.0128836788306938
-17.880730606319	3.8782709833947	EGFR	0.014556274931098
-23.0181173403453	11.7248916042186	EGFR	0.0258929172252513
-18.5237316402486	5.32645726985509	EGFR	0.33083848399478
-0.0719597829296855	3.90389507815103	EGFR	0.0171993285913041
3.88700625610645	10.1945276379815	EGFR	0.0283841584049247
-0.380830605176252	-21.1972372919153	EGFR	0.0219486647382601
-17.9584168483636	22.3083099017366	EGFR	0.019348500616929
-30.8827209808627	14.8289518959657	EGFR	0.33088039123298
-15.6789862006134	17.5106611032975	EGFR	0.149003212835222
2.29564519099928	-1.3282970320148	EGFR	0.36628236467821
-15.8401740030494	16.0938727646399	EGFR	0.150686261588555
-18.335773098079	10.3130313745366	EGFR	0.203525623042593
-21.8205148339561	7.03414176613268	EGFR	0.0160899922095511
-23.3299777180219	17.4620900410635	EGFR	0.0243359421488248
-24.9029069560545	17.5476505981381	EGFR	0.286306331647473
4.78085788208981	0.27357486394052	EGFR	0.0265312415944243
-14.7083071431392	18.5374572474291	EGFR	0.0966944536571945
-1.54753997043694	-7.93683045711388	EGFR	0.00476424851054684
-16.3756650698514	1.04733429112939	EGFR	0.319872027921773
-20.9253270747622	10.1355743137604	EGFR	0.0181198392751091
-20.5006464654252	-5.44497959100789	EGFR	0.0197737755728456
-31.0170883289104	10.2502346862333	EGFR	0.0161397318007081
-16.3083997848165	13.4033477630581	EGFR	0.109448344874866
-26.8140172760621	9.68912944989639	EGFR	0.0212846822971537
3.56619143527736	8.73497753614157	EGFR	0.0240801929365773
-19.8188179982691	-14.8436916102509	EGFR	0.441417931727799
11.7473356610268	-13.0696545539686	EGFR	0.338369037140726
-19.9212872858263	16.3075161500064	EGFR	0.022639526927121
-24.3183267831271	11.0571963912659	EGFR	0.29011482645534
-13.7051900364457	-6.48369716375846	EGFR	0.352168304431943
-21.9585718832087	9.09052300599312	EGFR	0.0189229819351693
-6.81156768411972	15.5037627673369	EGFR	0.00430629825422993
-17.8498957373275	4.3476172760306	EGFR	0.0116636707496694
9.55465777549271	-6.04157571013114	EGFR	0.197493223687596
-25.9817632610118	8.78456342672819	EGFR	0.372584930131093
-15.645121706349	13.8912512966618	EGFR	0.00864205706510937
7.71183041896731	2.29474936416213	EGFR	0.0317492787173972
7.43385798523314	4.77753439438149	EGFR	0.0400106589659461
-22.0961908074552	0.39688225776525	EGFR	0.0149653887565588
4.51754267327017	-13.1482879711942	EGFR	0.0160691306706597
9.30152088985958	-6.25935586203325	EGFR	0.00548290669584553
1.3862675247643	-4.48612890263556	EGFR	0.00769213548578684
-15.9967661349759	9.8774675898181	EGFR	0.395222540759411
-20.1905843537598	9.87359462683879	EGFR	0.0348404962649156
2.93821863167419	-6.14432641369476	EGFR	0.0258211266278369
-13.7704318547583	-6.39969767002141	EGFR	0.285089635193923
7.90607974556578	2.77642068937253	EGFR	0.028476100774512
-11.923110163876	18.2739622712913	EGFR	0.323582456405046
-12.3188336850103	16.4909706110919	EGFR	0.275634280256452
-20.9236152168177	15.2524688139261	EGFR	0.0139306507577694
-25.5496905760035	10.3771802985458	EGFR	0.0175019197096986
4.02501848480138	-4.240743789906	EGFR	0.448272233982273
-17.0142405584247	3.8537909548649	EGFR	0.0119571203419391
-20.8743863451647	10.1549875894312	EGFR	0.0321711406170023
-21.8011608206481	11.4289839035092	EGFR	0.0259015883846949
-18.1123133010579	6.59176454081224	EGFR	0.283051486898413
-19.4069698465467	5.80048757748239	EGFR	0.377550183936999
5.84768905859967	0.425098010546752	EGFR	0.0152172967650298
-28.8635128685285	9.24793896008897	EGFR	0.385234015333082
-0.250644442446202	-11.071640829858	EGFR	0.164577847534169
-24.0578583157173	18.1820578418851	EGFR	0.0337388618821799
-17.0730763804153	19.6470909822819	EGFR	0.0233655042037002
2.04728316590126	-1.4746364164944	EGFR	0.279896532443475
-25.9506468752961	22.9322808645781	EGFR	0.0207962985143968
5.79742596883622	0.416851984915876	EGFR	0.0137867202139643
-20.0914791383018	23.2589865226857	EGFR	0.0224761762134211
-15.6514826164544	14.1297680215522	EGFR	0.0153136330782847
8.02398461847406	3.00715512265719	EGFR	0.020658473115626
-17.3051679318436	-21.4677826220616	EGFR	0.0248902637392419
-18.6866527494022	-21.7547111091722	EGFR	0.325446857937448
-16.9629579692938	8.49542319190638	EGFR	0.463588755948324
-17.8343452633341	14.7471879436966	EGFR	0.0300320036816294
-16.1441791548361	14.0816379969722	EGFR	0.0219136596145481
-3.53687975636431	-4.23544991578875	EGFR	0.029271870231963
-21.7938279155185	8.11567443500438	EGFR	0.0204642796115893
-1.41189721283761	-10.3291929202502	EGFR	0.299830800020108
4.16218885257317	-2.46695097238216	EGFR	0.00548612836013269
-4.06291554275347	-10.0858749276313	EGFR	0.321692047597439
-3.25012173151784	33.7886071458444	EGFR	0.020789264865514
-24.3960352555372	12.1450086597585	EGFR	0.125074731118892
-13.71852975051	15.9790072289404	EGFR	0.453935174056459
-16.4898973687001	16.0182811957608	EGFR	0.0184640622575809
-2.62282292657572	-12.3973072043877	EGFR	0.349958473237106
-31.3444501124962	10.3784361646457	EGFR	0.0103290146064022
4.42852824892031	-2.15554301143078	EGFR	0.0214977665643848
-19.0909613190205	14.5118873579006	EGFR	0.0140531497471009
-25.2529452616196	24.3242190389364	EGFR	0.0208484218252866
2.0711661487778	10.0442655356152	EGFR	0.0106650974005569
6.1131301993866	0.70583780552829	EGFR	0.136965616292133
2.69549117223945	-4.45100807989613	EGFR	0.256987124966406
-14.0744632034286	-7.41154265486957	EGFR	0.323257348785357
4.37761043323371	-4.731489266459	EGFR	0.308469589537585
-14.6037216478433	16.2419644546737	EGFR	0.330149582591986
-21.8997228150366	-8.04861985994501	EGFR	0.0124669058335797
-21.4182982861577	23.0294921764202	EGFR	0.012987718691641
3.41815720842051	-11.3193329160074	EGFR	0.200544405073717
2.00999582691336	-8.0839282072195	EGFR	0.0112915542442202
-21.6566662335619	13.4090451355808	EGFR	0.116552469230348
-5.79526404693999	-12.3211835151779	EGFR	0.336234542083151
-6.04499092987949	16.1644786455346	EGFR	0.349996287250862
-19.2666756282778	16.2140766137577	EGFR	0.0226328678242114
-5.65387759345729	-4.87164867358791	EGFR	0.0188411711752588
-23.5562135088794	14.8853253959247	EGFR	0.0248136619695904
-14.4179196344086	11.7618402320542	EGFR	0.118679567083067
-26.9314394296528	14.1219489079731	EGFR	0.0225282158606184
-30.5588809200724	11.4661911696113	EGFR	0.0344090986053053
-19.0032676737813	-6.71482009446929	EGFR	0.338083351227281
-15.9139027497214	1.62225318594407	EGFR	0.272549300390027
3.49815090525866	8.88560233127145	EGFR	0.208044407351035
-16.286797283565	16.4619075919824	EGFR	0.0193630875516778
-19.9667312035729	24.5585813492602	EGFR	0.0189909138964153
-25.415947327915	25.3414436534159	EGFR	0.0254000090905479
-29.5029857197181	12.2329063332504	EGFR	0.0224397680473752
-1.28899669930576	9.28256900125297	EGFR	0.0232800417520355
-5.92703359378822	-10.4332727123776	EGFR	0.447631119557637
-23.0364435020574	10.2051717612989	EGFR	0.0217303156798041
1.53352703485159	-9.0504120695417	EGFR	0.106595344549458
3.1742519841235	-4.01518275521069	EGFR	0.288155474872619
-15.4929289178796	18.3260513117234	EGFR	0.239136879581797
-22.3665064093973	11.1295061382752	EGFR	0.0168013732789765
1.72634369609839	-5.47025323015254	EGFR	0.0200436487669368
6.29888237113506	1.77593573559755	EGFR	0.0297364348732015
2.24417630268918	-0.504466011773687	EGFR	0.021242582147221
-13.5687939846086	13.6486945422944	EGFR	0.292972790707787
-3.05750963416616	-9.74365282505994	EGFR	0.318750130358672
-2.50153977921259	-10.893184948549	EGFR	0.319438980946422
5.85034911979215	1.22467724962794	EGFR	0.199484488692478
-17.801170149613	12.3837313660096	EGFR	0.0160100558897529
-19.6890578412053	6.96057267678421	EGFR	0.362236430960137
-19.4909431051362	5.81089635705345	EGFR	0.298657490580925
-23.4648099129365	17.3470343429711	EGFR	0.0280407921937757
-22.5809353391878	12.1948029236273	EGFR	0.170720817107773
-15.946670395947	-9.83142061180788	EGFR	0.183547626529236
-22.3122105368758	14.3268021571566	EGFR	0.228796416618429
-23.6609505766705	10.0841440834359	EGFR	0.0353849282454183
-15.3749846081603	16.4664728996149	EGFR	0.175440422800766
5.14927865578029	4.68449591779991	EGFR	0.0211118484064731
-13.9758781437303	20.0274674840517	EGFR	0.0287506019277945
-18.9097460409786	8.64455470621645	EGFR	0.314892889597919
2.89583840260417	-6.1494700187135	EGFR	0.0231156325399625
-15.4017243213032	17.3211688466656	EGFR	0.0235810058717542
-20.1845555593107	9.76304146125935	EGFR	0.152665059135488
-24.2258426487616	16.4086794733827	EGFR	0.161634340712137
-13.0845355896913	13.1270665140246	EGFR	0.298506753106707
-22.0515388998262	17.4505431958174	EGFR	0.0281265633062431
3.58085090465998	-0.0687208463365113	EGFR	0.334577780716332
-31.336582457074	8.92987300207039	EGFR	0.282960787044439
-11.0649410338961	-11.4559541310598	EGFR	0.294830280475012
-21.7927637893022	11.3679525288006	EGFR	0.0190309193124506
-20.2988607330975	10.9326769027644	EGFR	0.0193201688398393
-11.8535947210273	16.9355955454884	EGFR	0.37623571076883
-1.9910260403158	-8.15755601936698	EGFR	0.192709110934457
-2.21083401017157	11.2835258916186	EGFR	0.0232723653044936
5.75899148359826	-0.413820538616541	EGFR	0.0208165067637965
-16.4479635889772	14.7575785933673	EGFR	0.17922728519182
-20.9596409670109	10.3701773225557	EGFR	0.0339373511002158
-6.64095171788912	-8.73114580011701	EGFR	0.255860803241141
4.12920034446499	8.69176965553485	EGFR	0.304601780540497
-18.8293035542369	-21.6673789207853	EGFR	0.352606751130998
-16.0894490757469	18.8209924026749	EGFR	0.0230848129198873
-22.9244955599844	11.7260538806139	EGFR	0.0233854681580554
-4.37629823687948	-10.0405636773003	EGFR	0.311142184729667
-30.0061642756778	9.21809808952512	EGFR	0.0201758607582731
-18.805128440487	12.8983720491249	EGFR	0.206726078291009
-12.3361916598651	-21.476495623318	EGFR	0.00918806331063558
4.07316120719305	10.2033136095667	EGFR	0.0299955599657458
4.55858343261146	6.74167635128519	EGFR	0.0313749200783637
0.300569198838935	-20.164679377192	EGFR	0.301993387770411
-18.2631743865867	7.02416759815447	EGFR	0.326071851045918
-4.46580575791137	-9.81827293054698	EGFR	0.415498666178115
-19.8134975400953	5.37012851696736	EGFR	0.307899399676699
-16.7048925575647	16.2802834952664	EGFR	0.0257737835925723
-0.607134268382985	10.6818905455138	EGFR	0.0252759926526907
-28.039801996102	10.205055932181	EGFR	0.0213605535373057
-1.38911467024626	-7.33389328907344	EGFR	0.343265693639568
-27.2709986801818	13.9414710026554	EGFR	0.0265675015704988
6.67582705444425	-10.9551958030429	EGFR	0.00864393829940733
2.53099964732233	-14.0753125669071	EGFR	0.292943890455989
-27.2659741590453	11.2845441028629	EGFR	0.0229947797353314
-15.201930795707	19.0356610973913	EGFR	0.0222637982453267
-17.3252262158125	6.17913988391004	EGFR	0.404683178935275
-25.2217428585979	24.2072367003524	EGFR	0.02436115765305
-6.20192461335986	17.7897480751334	EGFR	0.0301102724130799
-20.1170862553984	-5.51622999817632	EGFR	0.0103762561848468
-30.179431252168	9.49905780299518	EGFR	0.0973278314702208
1.16738394450188	-9.57157833959996	EGFR	0.00563318569747569
-18.983636068848	5.9015024970501	EGFR	0.45293356192586
-29.643958396802	10.6959830736366	EGFR	0.0239589790605984
-20.5045549051983	-5.98321294612044	EGFR	0.0127469242212206
-2.79219321387584	13.0960586048666	EGFR	0.0408558697624859
-3.71785097734809	-10.5476405457315	EGFR	0.415798774901428
-19.1755076586338	10.0521608991494	EGFR	0.448979401577035
-22.0925782787676	13.5333352010841	EGFR	0.0190968355890378
5.62336978834908	1.86831601528301	EGFR	0.027014526702834
4.06746002864008	-10.8490351078286	EGFR	0.0961164775389244
-10.9203496438452	16.0103240284382	EGFR	0.0214096833300842
-16.0996691343982	4.25490731380885	EGFR	0.0236608420602456
5.80126973428838	-4.02401432292272	EGFR	0.0242035389491524
-15.9484833229763	18.4083849148003	EGFR	0.0143497140585643
-22.5543571740681	9.68962536404864	EGFR	0.0269189745142288
-6.01955632062675	-8.67561273471796	EGFR	0.353131583381595
-14.8894253020723	18.7635893842648	EGFR	0.259631546265046
-18.3824284554321	5.86177766187479	EGFR	0.345099777173361
-16.4004599274745	18.2870832900895	EGFR	0.0302923592251952
5.45363203046904	5.40232955047109	EGFR	0.0153338641569159
1.90957856586955	-6.32282639495895	EGFR	0.0062367055889161
-20.1217823880745	24.1060620972165	EGFR	0.0185392278862254
10.7323339805189	-9.08155850277858	EGFR	0.658481921866838
-15.0759763355478	18.7174387708003	EGFR	0.0275689601055092
-25.6579837963096	-11.1490603099234	EGFR	0.0200819906439529
-22.3847032133479	11.2238693446004	EGFR	0.022678077922714
-3.01628470338519	-9.75700524991657	EGFR	0.313813072288614
-13.6772039714016	18.5113644020707	EGFR	0.152536261172233
-19.4439327032972	3.2984912023896	EGFR	0.0226551308683291
4.41516803670582	8.77463030062606	EGFR	0.0208449058619748
-6.92940609574504	-8.74663303338891	EGFR	0.258986884239176
-13.9228691750938	12.6575598831395	EGFR	0.198916225339393
2.18405273962999	-6.24537905342751	EGFR	0.0285847135222981
-11.9619430107389	18.1873188702074	EGFR	0.292443999697152
-18.8438280875942	21.0143778673824	EGFR	0.362214061812832
-2.66069837318531	-9.54488154425796	EGFR	0.351199515716643
-17.9439174959765	8.68217271792776	EGFR	0.350048005980933
-17.3013310969688	3.51165148949441	EGFR	0.0116138748317131
2.45898626858341	10.1093682484545	EGFR	0.024703938703399
29.5162844226861	1.53076905160265	EGFR	0.810673413218104
-14.0128166050583	14.3152200704426	EGFR	0.367544166262902
-27.0193421791479	9.21005615363353	EGFR	0.0182791417678568
7.62067647966516	14.9490591802289	EGFR	0.293994152389459
-22.1988776606118	13.6989156096818	EGFR	0.200873874149386
-16.5957072776952	16.480801173814	EGFR	0.0284346079594257
5.7523737154282	-12.0615861451918	EGFR	0.00968596421954753
-16.3383717603064	1.18522856232615	EGFR	0.314134614618065
-22.3292851559378	12.3477767016485	EGFR	0.0177505649906229
8.05836572156705	3.49427793786342	EGFR	0.169022733037066
-11.8869342395911	17.382559011294	EGFR	0.384617367947495
-19.3275485412068	6.11240487144741	EGFR	0.296908752730252
-28.4686894354921	10.6749330830273	EGFR	0.369121923658768
-11.1885953994732	17.3717854789883	EGFR	0.0291010685177071
-15.6238689391128	13.7759314689358	EGFR	0.0118637501581194
-16.0016605121941	3.34900159063815	EGFR	0.0124478329071652
-17.5190160034963	18.2915903055615	EGFR	0.0235691573320603
-25.3901780143548	21.4929234261559	EGFR	0.0205277902085783
-19.9586298081661	21.6195416036039	EGFR	0.0291193775256672
0.970012753704001	11.4971649464532	EGFR	0.0165407638499304
-3.55390296089848	-6.10515791294779	EGFR	0.355098805679036
-15.7070874627459	19.6572889342904	EGFR	0.0255438107138876
-18.6516603910006	20.8487198795249	EGFR	0.311321454124925
5.4480040915686	3.22024459612687	EGFR	0.307495754973818
-0.545323366099125	14.7270684872158	EGFR	0.170764766676681
6.07774082567007	1.40537201155176	EGFR	0.034038546222378
-19.4879302031942	13.4854911486463	EGFR	0.0178033303526033
-2.05624626510839	-7.95932113947817	EGFR	0.319664054614931
-23.3713683833834	5.28294035582809	EGFR	0.0395001500664791
-21.474211643342	23.7867287725135	EGFR	0.257492472450784
1.21686941411183	16.4254453021416	EGFR	0.234855061091199
5.48167208059838	4.16301978871764	EGFR	0.0345406085168552
-32.6632425218773	9.5657295413466	EGFR	0.0236370191045866
-4.4593897515826	3.85961965539724	EGFR	0.402840603788744
-29.6538351701323	12.04545561596	EGFR	0.0238183385443811
-13.2017721765718	14.3163963252458	EGFR	0.294529148549118
-5.30194586115569	-10.3263355419379	EGFR	0.383144790813915
-23.2751462165365	7.88374948279505	EGFR	0.466931543453523
-7.69666034303979	-11.1464035021017	EGFR	0.629474312479333
-14.0140333146139	15.8557686391896	EGFR	0.334372954614621
-19.3470992161109	6.04598168147863	EGFR	0.392541736231277
-5.68141603865301	16.144030433339	EGFR	0.367679645936624
4.79475179512192	-10.586302047564	EGFR	0.0231797795342904
-11.8113458993785	5.29396206163929	EGFR	0.031362141653953
2.25803013554283	-0.107779971415614	EGFR	0.0251773106462431
-18.9295954353911	5.84776230435374	EGFR	0.373064106345748
-3.02918543216708	13.438875843385	EGFR	0.0132978358003951
-31.1607890161448	10.6160798573588	EGFR	0.0175034894320194
-14.2450107380039	-5.49833758515535	EGFR	0.380281121909516
4.96232604036106	4.47101645082823	EGFR	0.0700571816398511
-13.1669419255471	18.4312610160948	EGFR	0.21515804700742
7.17335204041646	1.49838805998677	EGFR	0.116283639401311
-15.092349849079	18.2217664776859	EGFR	0.03282192959737
4.55476282750602	-1.10634361997557	EGFR	0.00800745592178186
-17.4528961768975	17.362104725273	EGFR	0.113237047741113
4.36463885000056	4.35954909326803	EGFR	0.0320978101201112
-17.851879004606	15.4179788847689	EGFR	0.0168854807816395
-27.9414000364847	8.98885641127946	EGFR	0.151180976717779
2.72937302691334	-14.474062965609	EGFR	0.303434203337793
-0.432929523475041	10.1655613917389	EGFR	0.0261777519761159
-20.3569613187037	9.29881031914423	EGFR	0.0143279921974734
-2.22612427137968	12.5298141539832	EGFR	0.0305414178398571
1.09457153489344	-0.191524237966744	EGFR	0.209278488260964
-2.38278581044475	12.328411243883	EGFR	0.167030437123364
-19.519093843559	6.71883374350925	EGFR	0.30167098776025
4.80498038807402	4.26849458628376	EGFR	0.0292954771268028
-20.9969581688846	10.3953642988407	EGFR	0.0138025196438777
4.56450811109675	1.07215051864426	EGFR	0.0900459978989833
-1.21934657675158	10.5730112005164	EGFR	0.0182415748567891
-20.5131810055226	6.94273327055449	EGFR	0.272847557087733
3.47642008106184	8.990575577186	EGFR	0.0257439214756381
-2.3247561764668	14.2105281749505	EGFR	0.0305117086800716
-20.9352977827117	11.4396667266473	EGFR	0.0251619414124564
-4.99086352353461	-7.7044538829373	EGFR	0.16177374259305
-16.351145030524	14.1361182521694	EGFR	0.0177492593352058
-11.5954682226853	-9.01794329850858	EGFR	0.113379160949465
-23.0901731544443	6.44161331856492	EGFR	0.360884118627041
4.44915202664001	4.36853387785321	EGFR	0.0377566763070086
-1.53811982112637	10.8224015634727	EGFR	0.14148385643743
-21.0864786299078	-4.74242556715218	EGFR	0.0323058912863716
-15.6585543281355	12.5568673989983	EGFR	0.0204631166156122
-24.5635916145787	11.0059094343399	EGFR	0.0242024097532017
-21.9219113715356	4.53810800666414	EGFR	0.0309306233498569
3.63975989564663	5.81931776479817	EGFR	0.0227658241290381
-5.46913193569469	-7.58836385155191	EGFR	0.00826347525719097
-18.259368134409	6.75105143913295	EGFR	0.368705407906318
-16.6735488828657	3.66932355404651	EGFR	0.00979308016086216
-29.1007899382689	10.2525067844309	EGFR	0.392607939200604
-17.0434408948988	19.3540652111846	EGFR	0.0750659481478534
-2.45142015662898	-11.1716099159845	EGFR	0.197952363374017
-21.7947468470459	23.0904471819364	EGFR	0.0194550180009644
-5.34663632690982	-14.4047307753007	EGFR	0.416047024355857
-14.1244200063786	-5.63705389801784	EGFR	0.360248979723513
-17.2844924320103	16.6489684225735	EGFR	0.0183321465250118
4.66752755492804	-1.0839503697043	EGFR	0.0217084643577353
4.69769331886423	-0.00358839370329408	EGFR	0.0214775712619238
-25.1495205972877	18.2009782205401	EGFR	0.342671813321025
-18.2667393108741	4.15117663516778	EGFR	0.179924415085983
4.7592068012835	-3.44184029016354	EGFR	0.0100516369897934
-11.4175458061607	13.3652115567163	EGFR	0.334573141341031
-9.22597633617603	15.0115931533611	EGFR	0.348535652514138
-27.8605219248238	8.2799080229696	EGFR	0.0170764612899679
2.47885620307782	-5.82936778619373	EGFR	0.011989269154526
-27.7121040288201	13.5384275289218	EGFR	0.152161782845692
-14.0728847779637	-5.63313221966574	EGFR	0.203375197276829
-21.9870253119922	7.8116900882423	EGFR	0.28837458241168
0.456756192352175	7.3240009671038	EGFR	0.0362236304776129
-19.4829471869895	16.2350111332848	EGFR	0.0180467936641233
5.27960157133361	6.0430538249906	EGFR	0.0232419766986275
-22.4458038559447	10.3530506151426	EGFR	0.0283743620455244
-17.8601436735454	15.7223602399381	EGFR	0.0190346305275226
-17.9481529754835	-0.116666207142281	EGFR	0.0174864595174641
8.00613017284004	3.48113263084976	EGFR	0.163260588663294
1.04297971970748	0.0209846282921303	EGFR	0.0208396544619403
-22.6272968736218	10.5708109558603	EGFR	0.0228408227041905
-19.6263451515627	6.87278274569692	EGFR	0.209049005269578
-27.1913090705084	-6.02299676631667	EGFR	0.0477665236223975
-12.0035212377862	16.692679097493	EGFR	0.281701701238102
4.53682505235651	-1.12516171842997	EGFR	0.0164108255654578
-11.1772802014286	15.3014707439688	EGFR	0.0216856293597847
-1.64544606269097	-7.95105038394825	EGFR	0.125993522347072
-1.53922100215497	-18.274782778963	EGFR	0.328245771912581
-17.8995748501855	14.4215308860186	EGFR	0.0205738218237644
-13.0061684757723	15.8876264299216	EGFR	0.302992717726491
-26.8213049525686	11.1697345709123	EGFR	0.0329164198428242
7.07107514040784	0.42566174000512	EGFR	0.01977771815431
2.54584019546683	-2.58577867076961	EGFR	0.338039501459952
-25.350094144324	11.1704187768512	EGFR	0.387094252472558
-28.3344708664679	8.71471114391916	EGFR	0.0119960644678729
2.42486701372633	8.98481624593029	EGFR	0.0172640924277754
-23.3971159323282	17.4128150802097	EGFR	0.0301578323878063
1.97667536579066	-7.53775258851307	EGFR	0.0162214016846856
5.7395652544865	-3.98797780662464	EGFR	0.0114827394968857
-7.70592665458117	-10.0267692974338	EGFR	0.0185795792959977
-14.1115952841807	16.3673325582645	EGFR	0.349668203775344
-27.0549858829671	12.2523133009429	EGFR	0.0330827502809243
-23.4914347607579	21.7569624689418	EGFR	0.0223162237384291
-20.1252422595728	25.9448550593256	EGFR	0.0214885175344144
-4.81876222435031	13.6400133936301	EGFR	0.000691367813585108
-32.6080143957325	2.5995192294351	EGFR	0.291041083937816
-37.709726832391	2.90884680540243	EGFR	0.0286801206760142
-20.6792798188984	24.6542441112749	EGFR	0.0198751935456625
-21.4297938448713	4.7881644490572	EGFR	0.163433927429846
-18.6943744517534	20.8694946932917	EGFR	0.33100290803459
-23.2775780051992	12.7958085198667	EGFR	0.023786138822927
-16.441518761745	7.66529267881893	EGFR	0.391796578772766
-25.480578195141	16.8193448717388	EGFR	0.326364594339922
-19.8265865660566	3.85777540193223	EGFR	0.0173700025746915
-15.07095414935	19.0188525545134	EGFR	0.012386923464089
-13.6363775319506	18.2980396627077	EGFR	0.027411772956737
4.91764488850341	4.50754319383155	EGFR	0.030138363676439
-13.1170452162026	13.4147137194413	EGFR	0.276834387680855
-17.8355579467004	17.4746502696107	EGFR	0.0252785539479094
-31.2659341966822	9.1584230164897	EGFR	0.0165425717725961
-24.652116159643	24.3979026032532	EGFR	0.025045181860703
-30.9483374748044	10.4333899351359	EGFR	0.0180770666567739
-13.1260004995777	-6.18816263220188	EGFR	0.32527381798105
-24.926648030857	17.3819187530878	EGFR	0.342920315237104
5.35801847757864	5.33668441900845	EGFR	0.0312593018206999
3.47946306214216	9.01723696822794	EGFR	0.00969739683463036
-25.7015419360275	26.4356470220808	EGFR	0.339142821956438
-23.5033990296039	12.3284818109415	EGFR	0.0418004093048559
-0.0992450610345076	-21.1410536173653	EGFR	0.0201792677255824
-17.8713952866425	4.4596624613395	EGFR	0.0134055552225084
4.25336989050868	-2.65428263218575	EGFR	0.00550953059891939
-14.5762137478558	10.6450892948093	EGFR	0.268229564832581
-22.4287225077319	13.9056279801094	EGFR	0.0313212016100664
-21.9224386448789	11.201362942842	EGFR	0.0236348945798168
-23.5032271037918	15.2856862429391	EGFR	0.0236272468717181
-24.1570536582977	16.4467018392445	EGFR	0.0218391694214931
-21.7119320928634	-5.68476218676828	EGFR	0.163263625381681
-21.2054537972589	15.0891943111049	EGFR	0.015774267854277
-21.3217272581894	13.661217361039	EGFR	0.0236553211399461
-6.35051664129659	-5.53732923067384	EGFR	0.0204038509429074
-16.3941346604624	14.6933722314362	EGFR	0.0147432881942951
2.09474184215638	-0.582077599576185	EGFR	0.0176231709189374
-21.8919462708814	23.4709992161931	EGFR	0.328371825601288
-25.4598776059984	23.4417946321345	EGFR	0.0260408937929487
-17.318923539808	14.4318133890002	EGFR	0.0180074542102196
-16.3795957127683	1.29389517253354	EGFR	0.217122821465516
-6.82444879182056	-8.83534061294571	EGFR	0.330519956259026
4.64102340022504	-0.992601357689859	EGFR	0.0254790585077153
-25.3699198689306	24.2916054590524	EGFR	0.0195101152058301
-13.3122979892596	15.9988497839588	EGFR	0.287246261718756
4.26157227845626	0.0964503694460809	EGFR	0.00924789269120273
-33.3805249245222	2.43358292710572	EGFR	0.272472520115488
4.17907592583841	-5.02196709083924	EGFR	0.340048813178654
-24.1888649688716	17.9514444325468	EGFR	0.171585483669913
-23.3781052348135	17.9130679026405	EGFR	0.237860919942309
-20.7297962802097	8.34209245576552	EGFR	0.0233019962750669
-15.2655263096506	18.7237687087428	EGFR	0.0111918178178514
-25.7165755914374	23.3382877763959	EGFR	0.023236794912821
-22.9840154389222	12.5457617433757	EGFR	0.431981947872471
6.01697737737994	-2.68039261441012	EGFR	0.29763273667063
-13.1905973590949	14.138278048873	EGFR	0.275535762155695
-21.8483924686696	22.5445519172371	EGFR	0.0190913314556894
-25.8379072247772	9.40696787272528	EGFR	0.194607181696477
-14.4969968617124	18.3277899926196	EGFR	0.0156552491073403
1.41273892760794	-6.04261417715827	EGFR	0.00498335779066496
-25.474548805779	9.84777905109395	EGFR	0.238987312115492
-13.8004047759289	13.3121690009574	EGFR	0.198892133392983
-26.6851276067946	14.1604435083987	EGFR	0.0184662750500903
-11.6876405589348	19.027258944028	EGFR	0.0654260225913058
-17.6299289211945	16.1732902724851	EGFR	0.0268971067827828
-5.80277894132778	-10.2957648208065	EGFR	0.319808078555368
-21.4268715988837	9.94218027863599	EGFR	0.00981582703902914
-27.5153964741953	13.6805656739994	EGFR	0.0250592222990722
5.5017297269326	5.11083784486624	EGFR	0.248032925670376
-2.36242483719988	-10.354406263106	EGFR	0.427163343176871
-5.13491284649426	15.2443643130562	EGFR	0.281616912121409
-16.106104141573	13.597654402966	EGFR	0.013238783034727
5.30532470496222	5.03620319050022	EGFR	0.0176322792808853
4.41025676779878	-0.170765622489489	EGFR	0.012700273072324
7.53961607146127	1.96178380107902	EGFR	0.0220442092997671
-7.13005840027586	-8.720528774551	EGFR	0.453981399820519
-16.7526997594	15.5081723770597	EGFR	0.0263220499064532
-0.19377613708877	12.0622877753918	EGFR	0.248163834612749
5.95585291494438	-11.3395091338555	EGFR	0.0218953414949218
-30.2619288848084	10.5982485635427	EGFR	0.0163380337141967
-21.4687234801931	23.7867079853131	EGFR	0.26002035170954
5.610921189598	-11.9135283097175	EGFR	0.0131761829250945
-7.80057400702025	-6.88152283228225	EGFR	0.238427940448096
-19.3907783214037	15.1416218792243	EGFR	0.0253708332818409
-25.5102859309664	23.1305223104356	EGFR	0.379681309230757
-0.208842677714286	-8.02692493651701	EGFR	0.00788054846603377
-23.6698820952351	17.5008107997795	EGFR	0.0222340852649129
-17.748895992319	8.7807728553244	EGFR	0.352997019521292
-21.2133209360928	9.31606809644893	EGFR	0.00763019403369121
-21.3679227853021	0.340760648969075	EGFR	0.0144953863220049
-22.6840649383601	9.13573315608074	EGFR	0.0245685553928264
-24.7376737379584	24.0840203945588	EGFR	0.0309212338902475
3.62306765033162	5.56467281526231	EGFR	0.017996430865303
6.5980696951515	1.53815456732935	EGFR	0.0413961044299807
-16.4073684224098	15.2310649451843	EGFR	0.0234670441193965
-30.0915170816061	8.32710306476267	EGFR	0.0158819427539128
22.4884217257612	4.97617813924856	EGFR	0.774888749911668
3.24159675940505	0.166116446335985	EGFR	0.174320070127539
-20.4104425809459	11.8951632551292	EGFR	0.234116563180039
-22.04101759099	10.299056333083	EGFR	0.0172033416146732
-26.906522579436	10.5696184008936	EGFR	0.0293530549192567
-0.647311809078807	8.18853487709287	EGFR	0.238851920901712
-16.9468983361551	16.9992570884065	EGFR	0.201068882631376
3.45147217223853	5.98298624144745	EGFR	0.021151534215838
-19.2557405454821	23.7002427469155	EGFR	0.0677115724717497
2.87074524491609	-14.6399798783901	EGFR	0.355797074717675
-16.6651182648549	18.7953462684643	EGFR	0.027949252831819
2.489914805403	-6.13985734743024	EGFR	0.0229630570616616
0.464640307527934	-0.287470347647435	EGFR	0.0208910203703533
-27.7058711551837	10.1288286693476	EGFR	0.0271673840291802
4.25770926937796	-6.17211585492302	EGFR	0.328461022726486
-21.0086302775895	24.3137338770918	EGFR	0.0186552729647244
-22.6438962600173	16.9604478524155	EGFR	0.0158787120825463
-19.9632005256908	-4.82536729569286	EGFR	0.0159616601813525
-20.1052551348424	23.9772982209454	EGFR	0.0202952336870401
5.75131867682639	5.54604521940651	EGFR	0.366609979615362
-23.2374832026037	16.4736909069515	EGFR	0.0168825437000688
-19.1117057670197	5.80588771089673	EGFR	0.328466722022434
-14.4055837823855	19.4141500301177	EGFR	0.0131699483955083
4.52680378687991	1.42807581166071	EGFR	0.0270729904923282
-19.6425434037142	16.6791997304475	EGFR	0.163272864691757
-5.5017031812724	-12.0357240080469	EGFR	0.267472964223257
-17.0636977126609	13.241067635178	EGFR	0.00563576353214369
-29.0270277442953	9.66924800729134	EGFR	0.375980465729404
1.26899923105103	-14.8389180834406	EGFR	0.418867793144978
-23.5666013568331	12.67011106539	EGFR	0.0269407602411661
3.89332670838203	-5.46954616298062	EGFR	0.471548846188678
-18.5832465565115	22.9305527087554	EGFR	0.0200834623755026
-18.0845519685621	16.9235352091456	EGFR	0.27252859520978
-25.2797449943797	17.180499733282	EGFR	0.332070715488115
-3.24647906084517	13.5580322145434	EGFR	0.0363547570728808
-27.0878336033727	8.871701494509	EGFR	0.19073867822338
-14.1900065265592	-7.22935784674343	EGFR	0.485196748582994
-24.1434659436264	16.0630771722379	EGFR	0.0206977841703565
-21.5883946444247	9.21505454227435	EGFR	0.0117948643790039
4.76040755597783	-2.77935964641866	EGFR	0.0794512951927441
-22.675602881114	22.7831335019806	EGFR	0.26805694296154
-16.2492192524236	4.25906344514819	EGFR	0.0168665746320145
2.14556398864269	9.06558039303197	EGFR	0.00961327090915116
-4.15808336936562	-9.5233073966054	EGFR	0.414810697627264
4.12486345521338	1.31956184850863	EGFR	0.346705106378291
-18.1995270898207	16.4099568028952	EGFR	0.0757284560867051
-18.9095712438103	5.8999057663431	EGFR	0.362099666784696
-26.1402944248518	12.7907462658066	EGFR	0.0289208964022892
-15.7363865390417	12.8698830741327	EGFR	0.129490579952546
-20.9236256223968	14.2730145383195	EGFR	0.0322013037539232
-5.15061600418052	-10.1651967931025	EGFR	0.288346919797592
-15.6537730331821	-4.03778724532012	EGFR	0.316694549628974
-3.85225065590367	-2.23072955073678	EGFR	0.00901322766474459
-1.37801138673968	9.33841981979103	EGFR	0.112692082804584
-19.0474579907907	19.363261777452	EGFR	0.0362002336654498
-16.2273399669765	12.0420984668356	EGFR	0.0200038846870691
-28.7255975856155	8.98463731455335	EGFR	0.21392663850845
-24.0983113460619	18.2234191199785	EGFR	0.0252622367998323
-11.2375915681801	14.2223353583361	EGFR	0.0208782682763691
-23.8854599626278	16.4030245140537	EGFR	0.0297885850916908
-20.9582425677987	21.9747199645924	EGFR	0.0325330746520626
-3.67579644045491	-11.2771364715673	EGFR	0.289458155844693
-25.1786876783401	8.07128573572938	EGFR	0.0127296837615223
-16.7253169337349	17.6850729087247	EGFR	0.025375685653363
-17.8112915690472	23.2206691582557	EGFR	0.398244791611263
-2.0553182901574	11.4319706046993	EGFR	0.0310087297413333
-16.8034191015781	16.8607191956612	EGFR	0.0501646433436148
-20.5567239489729	8.62524253888671	EGFR	0.0164764341443187
3.35902196496979	-4.13526666913597	EGFR	0.489459439205629
-15.5884182503042	15.7671096919474	EGFR	0.192122330774256
-15.5485717612223	18.6028362724055	EGFR	0.022930538499322
-18.3326662064366	10.2473928747039	EGFR	0.335827321557097
-24.0452762695375	15.9177514910332	EGFR	0.011476654095704
0.885718198676845	-13.5845668169413	EGFR	0.202367819498184
-4.10513774153525	-19.0339601840728	EGFR	0.073467312778853
-18.0100768525005	5.4948832048314	EGFR	0.383448943764055
-19.4866058411594	16.7547087101207	EGFR	0.0192599792181232
-14.2939974513466	12.275124884195	EGFR	0.0123193253741933
-19.8045249112538	11.5689773108472	EGFR	0.0305494732832423
-18.5236123336914	14.4645055188569	EGFR	0.0258701603771202
-17.7911820373135	4.06002839465141	EGFR	0.00789666005063538
-21.4394921464012	8.37469719876315	EGFR	0.0244525818392579
-14.1779829697168	-7.43957639270345	EGFR	0.460631756011228
2.25108116258484	-8.56641085752318	EGFR	0.0104729685626043
2.77466231581019	-0.388221547300937	EGFR	0.0148304006057911
9.78191856373749	-6.40504590751683	EGFR	0.0089828934864547
-17.1249362418062	14.660298237555	EGFR	0.0272518400701922
-15.1453471386902	13.8738546226859	EGFR	0.160891198058569
-6.21698257324696	-10.344079442063	EGFR	0.279406910120692
-16.7798989488401	6.50496980239885	EGFR	0.142529625330484
-22.5821007473031	3.08084478623788	EGFR	0.0228460514440788
-15.8487753886707	12.9826539744879	EGFR	0.0137752544185586
-21.5270532698595	9.24044776313731	EGFR	0.0196878662275351
-29.8616540048056	9.10178576301509	EGFR	0.198153805952248
-18.7141685143828	17.1660050303534	EGFR	0.0228467238951908
-26.074338120086	13.5213519012427	EGFR	0.0263121125133616
-18.5521275125548	23.2795519727837	EGFR	0.17511313590105
-20.1788022022754	7.87626585511239	EGFR	0.184130210871016
4.45500077182629	8.88916281146378	EGFR	0.0167976051109372
-21.2004115153051	-7.15148877749604	EGFR	0.0170171211793735
-16.7987254110035	6.51318841993273	EGFR	0.243486149848752
4.25522724335262	0.116411544798222	EGFR	0.0159768813764958
22.4517098291069	5.28349028430346	EGFR	0.83161350413789
5.18575724298338	1.2044902622698	EGFR	0.0281499034644207
-23.6252936138616	24.1772801663121	EGFR	0.0190164470334049
-21.8729239266016	10.5261835203073	EGFR	0.0124950547241761
-23.237687431198	18.5072150997005	EGFR	0.0328052149095684
-15.828158076722	17.827137906695	EGFR	0.0245356284001207
-22.5325957518195	23.9603616319882	EGFR	0.0272840361355305
-26.8855643283659	9.41316902289018	EGFR	0.0204052056511347
-23.1702654434887	10.1698411355945	EGFR	0.0258780282265539
-13.32883648704	18.5654826963284	EGFR	0.153306413739214
-21.7902750704278	23.6693314839654	EGFR	0.417552030396391
2.75309320956699	8.39733053211154	EGFR	0.00772652581845811
-5.94168222919946	-11.0105770712545	EGFR	0.307953593086967
-16.9744322200151	14.8766425084481	EGFR	0.0159656665411585
0.0247642040459102	10.5421950565636	EGFR	0.0259177520928667
-17.4274336478008	15.2682227510143	EGFR	0.017283169693012
-16.5131540241486	15.5644968190139	EGFR	0.0243877291553506
-26.8944486432879	10.4129799326133	EGFR	0.0269439011980868
-18.1824850131497	17.3451849560721	EGFR	0.0300938575549641
-19.4400688386743	7.73088282220558	EGFR	0.391472323357603
-14.2955509779628	-7.11355337059754	EGFR	0.330187235190217
-25.6640435332702	14.7372570525876	EGFR	0.0193336553649766
-22.5994693806512	16.6791725847505	EGFR	0.0250499453412197
4.68953771534481	5.44460694597396	EGFR	0.295149380566054
-3.55283590111965	-10.5673172985338	EGFR	0.281273222935396
-29.7595686394373	12.2560715836072	EGFR	0.0257267127499331
5.57336060757066	-11.3250306791072	EGFR	0.012094812596058
0.939233681539327	11.4426531886293	EGFR	0.0188386358005816
5.51987698855534	-10.7737707605396	EGFR	0.00996411870630004
-20.5940048615645	11.9734811221462	EGFR	0.0218347279725185
-11.2006067136836	13.2089941680931	EGFR	0.345841494709527
-16.6742314510747	14.4036294673035	EGFR	0.0176624873597247
-23.2485001578877	20.3078795999038	EGFR	0.0310679772561385
5.90771872592658	-1.93824045647648	EGFR	0.0294493196417098
-6.2635115781689	26.8084221376859	EGFR	0.38203657734443
-22.9088319756776	12.7473984257006	EGFR	0.263212659474703
-25.8349533283558	8.65777509527392	EGFR	0.24499676045274
-22.1741685477724	23.360566499674	EGFR	0.0200731979471744
-22.1946150393772	-7.47503670011365	EGFR	0.011194261983378
6.45272746664802	-0.606089318741093	EGFR	0.0176358584192028
-19.3659217942427	7.8227903956129	EGFR	0.33480235369807
-16.7266014349447	18.2745082583886	EGFR	0.0259083308941475
-22.6732795068029	17.670227818578	EGFR	0.0242183307196241
7.47380584226528	4.79889402050174	EGFR	0.0306291247974486
5.66840460025398	-11.5120265698899	EGFR	0.0110338507217692
-16.0258307375239	3.38602026122415	EGFR	0.0105308153326762
-16.9165420427341	16.471588440555	EGFR	0.0205034934910299
-13.9633578733026	18.1295816860323	EGFR	0.21270270404304
-22.4544037440694	22.9255764657092	EGFR	0.342215196756402
-12.5711691741312	14.7500132090243	EGFR	0.304008859980403
-16.8133334804415	-0.130602414447161	EGFR	0.0194890638568485
-25.3517581431023	15.4785277780886	EGFR	0.0238414090009614
-18.3012074303501	23.1164003917082	EGFR	0.0231416556337203
-28.1361319438958	8.87163004919812	EGFR	0.00804333221185386
-15.9833144839485	3.52547555326721	EGFR	0.0122625343924328
3.99730010089757	8.41177469367669	EGFR	0.0234622366834955
-3.874883563001	-9.63131430741036	EGFR	0.394536728664573
-4.89911326253369	13.7286674953357	EGFR	0.0035876131033632
-13.9571669009837	15.7992701011283	EGFR	0.394432064701209
-2.78477632718427	13.1657735485671	EGFR	0.0119321654968183
5.60483820439562	5.58698946334107	EGFR	0.291390337141719
-18.8258031448069	13.1250972036009	EGFR	0.0349133178837648
-17.301213259529	16.3486245909741	EGFR	0.029883423907838
-15.5300387908031	12.1899175320494	EGFR	0.0210918126364701
0.799594670632207	12.0270833186839	EGFR	0.0109117298972191
-27.0887155577519	13.587806552481	EGFR	0.0161536218446663
7.52623323010738	4.60678523652929	EGFR	0.0354571474129136
4.00795569104185	-11.0023267412103	EGFR	0.153604924068134
-25.4967441375356	11.180575147095	EGFR	0.264383599182778
0.926201948007551	11.4818553699633	EGFR	0.109370095259624
-2.88437248842832	12.9341300652918	EGFR	0.153835353689163
-12.6561879534051	17.5122521901774	EGFR	0.240396133788139
-16.8012421501155	10.1189694833283	EGFR	0.219361150886732
-18.8833835771203	8.91437493373969	EGFR	0.312228562533706
6.72785717413647	0.111741656368732	EGFR	0.0246594635739627
-6.47976173555408	-9.21285946302238	EGFR	0.328514137271854
-16.2373333610313	13.0904909794288	EGFR	0.0118568679224533
-12.9802797874639	18.4181217696679	EGFR	0.298314201926755
6.06698338348212	1.9573483015901	EGFR	0.0238737549530218
-17.9522600277343	-16.3686328820613	EGFR	0.36326636520452
-15.025926774011	12.4730905055612	EGFR	0.00951601714754434
0.426447547339311	5.20171222859523	EGFR	0.0280782972910041
5.92175083561067	-0.575430236303096	EGFR	0.028729367406551
5.90218951322679	-10.384622908559	EGFR	0.0134286404333123
-18.1756051385557	7.38863153201688	EGFR	0.244602470146114
-15.1013273779357	13.5583786263501	EGFR	0.0137234696593432
-23.0377968086158	8.98289910784732	EGFR	0.218929842604082
-18.8662029442506	14.523628369461	EGFR	0.0285405347242389
-24.3476068434652	15.0121086140815	EGFR	0.0160723433676547
-13.4684587874164	20.4766553079804	EGFR	0.0249510167625314
-4.50887391113293	0.946529497074952	EGFR	0.0161593220437748
-29.2862878077815	11.0923732163135	EGFR	0.0243774889445363
-14.1123153579436	15.7510298733687	EGFR	0.289580273043683
-19.4070887624921	2.61587601698103	EGFR	0.0152340645493267
-29.4599490098424	12.3652815983466	EGFR	0.0271790728240493
-16.6969950882306	12.7235260061472	EGFR	0.184337257435392
-26.5233648223512	4.58489257445749	EGFR	0.0252633462591714
-16.9527334294749	9.07191354851475	EGFR	0.261794748229655
-20.0465574106275	-5.62086724037704	EGFR	0.0246707316088254
-24.7539091826017	24.1893931915795	EGFR	0.0230357807798959
-15.5103210840291	18.2270472571435	EGFR	0.191394221274445
-21.8275454772213	-4.94241654491804	EGFR	0.0243831730250541
-16.8553099239274	8.15245067808048	EGFR	0.359587437912169
-29.0257954049067	10.0987351462553	EGFR	0.271307884782767
2.89656112468386	9.87479851416688	EGFR	0.0267368075939311
-18.9750159059463	17.4856915563059	EGFR	0.0226877808783148
-19.8776538384304	3.53821194981625	EGFR	0.0184109422181876
-13.6412291858279	16.4293713907375	EGFR	0.392136523360814
4.61535992103169	-11.1853679456502	EGFR	0.00478057917514895
-21.2267690413482	14.4223890398276	EGFR	0.0914748159544334
-23.972624581575	8.48865214587166	EGFR	0.0254205411612018
-18.1409197807308	21.7756829291314	EGFR	0.020207288686446
-26.1306960537017	11.0808131040147	EGFR	0.0271973135182281
-23.2663548269059	6.08151820978329	EGFR	0.364649086419961
-5.44912812624667	-10.4015194200714	EGFR	0.405516502776988
-24.6056549656169	15.9518175181328	EGFR	0.283362265617703
-20.408244138588	8.3324735144562	EGFR	0.0579652506804744
-27.8496171923697	-17.8195782177949	EGFR	0.363872481164776
-9.17131102914936	15.0009186759935	EGFR	0.22927737175716
-18.1393736260084	15.3443203659927	EGFR	0.0130569195808567
3.1105144968382	4.52396970274511	EGFR	0.0251643874879816
-14.5930862747728	12.3385187968013	EGFR	0.00731271471085399
-23.5692687316745	17.4825076253264	EGFR	0.0288128408190662
-16.0610302623	16.4553845616411	EGFR	0.277368729987843
-24.7358055651689	15.9399737804977	EGFR	0.0164213264649336
-25.851602977515	15.2652010116466	EGFR	0.158033271996859
4.58345195899254	8.13137424137663	EGFR	0.0252789793958504
-18.3828642954842	14.3527292360671	EGFR	0.0160928034862845
-15.596448817002	19.8281998672694	EGFR	0.0519635293108572
-14.6823687555161	16.6106572914536	EGFR	0.255951257010725
-24.0008431204543	17.8052704099844	EGFR	0.0344859308307137
-16.4779829961767	13.1571336231722	EGFR	0.0126272474905552
-6.44226693742974	-6.29987096158749	EGFR	0.00878326503437774
-16.6144324562341	13.6997965020117	EGFR	0.0257985573825589
2.285870741294	-7.95767798962926	EGFR	0.0106771251661606
-13.2402513004861	14.0871711323875	EGFR	0.367513932085874
6.49596499801531	-13.5274087667019	EGFR	0.00875676800687315
-12.1657582812797	18.1338836274467	EGFR	0.335624289411468
-20.1921756447843	9.87440831235819	EGFR	0.0189372041654535
-3.3233653300187	-1.40475715405838	EGFR	0.021164267241602
-29.0216086526049	10.1743362908521	EGFR	0.0160292085558988
-2.56954926561908	-20.8606556190558	EGFR	0.0310666193213572
-12.1375511778266	-7.19068294781936	EGFR	0.271960521515013
5.53208547885756	5.38861202447748	EGFR	0.248064362413609
-6.23406833909096	-9.13655696580508	EGFR	0.275304396106483
-15.6414703541022	11.9887909970385	EGFR	0.0132561299010551
3.91026234317971	6.20556032762392	EGFR	0.0270999530484584
4.65467709065549	5.3968636332006	EGFR	0.326225247991999
-16.5052663114233	12.9858819367671	EGFR	0.0289716483710306
-14.5947965886679	12.3537114348172	EGFR	0.011328966039181
7.22373385489686	4.64874963814918	EGFR	0.0272072812196175
4.81383857935823	-1.35933074065533	EGFR	0.0123861485712762
-15.0363244832895	13.4379905622352	EGFR	0.0258403992540382
-18.2634136893946	12.2644283963594	EGFR	0.0109342087234039
0.837460081387073	11.1766660958377	EGFR	0.024683901899136
-19.5634230620063	21.7098135365935	EGFR	0.0287929894429043
-29.7521906131003	9.37135669695382	EGFR	0.177600757566299
24.5912499943908	5.96943464902895	EGFR	0.807015152128378
-18.3317712840913	22.353165237017	EGFR	0.141693576315105
-18.8409174184734	13.744157621036	EGFR	0.0311657057794182
-23.7095415332834	-5.94091336314806	EGFR	0.0255730733215274
-13.2069957648093	14.0664376630061	EGFR	0.388197816737109
6.81603542699079	0.523683127044888	EGFR	0.288991451311747
2.69959769599544	-5.49708645769764	EGFR	0.175561653215166
-21.5705368927734	6.63983284191404	EGFR	0.0178170426635261
2.22571511486498	-7.33256662908996	EGFR	0.0176404860897518
-21.6699436738528	13.2167759397034	EGFR	0.023752306181854
-12.8932198036454	17.98160443616	EGFR	0.385145611015663
-18.7834466910291	3.90232421579084	EGFR	0.0170861027613772
-17.9482265776385	14.3302673585095	EGFR	0.0233475023501042
4.45047793265646	0.448293429651202	EGFR	0.0110331170088427
3.24439872671545	-4.99008797549624	EGFR	0.330331019626972
-7.7035758265523	-10.0405526495102	EGFR	0.0418275479434184
-12.9297065846155	14.8295518675074	EGFR	0.144470272727554
-22.4132286378219	10.2768671243545	EGFR	0.0210599956795877
-22.3503761600552	2.30401695588123	EGFR	0.0231575031628317
5.77001656139814	3.00941104303025	EGFR	0.366422456752045
-13.2046362919527	15.6107150836299	EGFR	0.291445679659728
-3.18140247322806	-31.6103128171018	EGFR	0.242831564828487
-16.7643740719263	16.6216128146696	EGFR	0.0297591797693868
-26.0469340831131	5.50363070213858	EGFR	0.0308068945378074
5.83771411227654	4.52767696209567	EGFR	0.188991705055804
-24.6737750775513	23.9474006114363	EGFR	0.0209819705470529
-3.31248932418552	-0.972386581490464	EGFR	0.173540692518294
-25.5425648522319	9.15315526802676	EGFR	0.314697003624285
3.02785667656053	-0.508105659630408	EGFR	0.262172828089249
-24.1806102338188	16.3451247300133	EGFR	0.0162733009550792
-25.9299756407173	-3.32490397744143	EGFR	0.0150582556299718
-4.75784787942213	1.4988964400396	EGFR	0.276808414014731
-19.9637433972439	15.3823342367956	EGFR	0.0112509590438662
3.85240693467125	-5.14880317155077	EGFR	0.374697447292847
-27.8553392823118	10.1812908426794	EGFR	0.0197884054177857
-4.34624422220581	-8.93028736342461	EGFR	0.16962104881851
-4.50910886609164	0.932244143704311	EGFR	0.0132629315803634
-16.3826932478152	6.08371774428822	EGFR	0.367028062024703
-7.46156508607401	-10.1271324463808	EGFR	0.338269954570089
-21.9436237105283	10.9774797508484	EGFR	0.0169735220937006
-24.3453706922496	23.3163714190652	EGFR	0.327263122064287
-18.8351903688468	8.92142325697411	EGFR	0.27887885925629
0.191842553042189	-24.1771191622841	EGFR	0.0141248033375649
-19.3696776059891	3.63026302855895	EGFR	0.181742840332617
-11.3605076125618	15.046757442451	EGFR	0.0140057237173112
-30.9462102300566	10.3468935685612	EGFR	0.0161956553687154
-19.491949019141	20.3943199528505	EGFR	0.0389929975583813
-20.7504515507851	-5.81840520407037	EGFR	0.0232579568622967
4.69253306831494	-0.653667510917156	EGFR	0.0178132748692222
-9.95194021369456	-10.0332209650827	EGFR	0.0163068225951217
-26.9162151857618	10.690709877848	EGFR	0.212883423455855
-11.8122267302224	17.622326696023	EGFR	0.199502123719273
-19.9463412448198	11.0501358590798	EGFR	0.0199162077015924
5.57046797063274	-9.69183466427536	EGFR	0.245895551420083
-20.2875392480403	3.2288034268122	EGFR	0.0279201258722577
-33.3771775535363	2.15529557692716	EGFR	0.436384458002605
-14.4445331801488	-7.09868615823728	EGFR	0.299588175221173
-25.4908641706608	13.6951397537321	EGFR	0.064880657082376
-6.0404304941516	-7.28682201671902	EGFR	0.00998078195185782
3.50710304968129	8.77930399307064	EGFR	0.0181117870872573
-19.7989761884871	11.7362382142957	EGFR	0.0547533918918635
-20.4836579755438	15.3347516771593	EGFR	0.0237728199390271
-19.7242981296772	18.1969625715858	EGFR	0.264974934631887
5.01592265324555	6.50903899068696	EGFR	0.02403143892078
-13.4046629467171	-6.53321079833453	EGFR	0.353651734755803
-9.18205023781996	-24.6634509561169	EGFR	0.315618850011505
-25.9493929080994	9.29256417329202	EGFR	0.355123247850684
-26.574278157181	11.4586634478069	EGFR	0.0309579212380151
-31.5056591605412	8.24228535699096	EGFR	0.0175419730733614
-31.1185878338897	10.388155774608	EGFR	0.0140856604832005
-13.8488589502972	15.001342605944	EGFR	0.334275994828278
-25.0674309067852	16.2279076175244	EGFR	0.239272237769259
[truncated: 58,901 more rows]
