# Supplementary material for: Landscapes of cellular phenotypic diversity in breast cancer xenografts and their impact on drug response
Source: Nat Commun. 2021 Mar 31;12:1998. doi: 10.1038/s41467-021-22303-z (PMC8012607; doi:10.1038/s41467-021-22303-z)
Supplement: Supplementary file 3 — Source Data [file 41467_2021_22303_MOESM3_ESM.zip › Source_data/Fig1f.txt]

Sample	variable	value
4t09	CD31/PDGFRa	0.0561127659292091
4t09	CD31/PDGFRa	0.0693685047398839
4t09	CD31/PDGFRa	0.104809118795609
4t09	CD31/PDGFRa	0.0729695842413506
4t09	CD31/PDGFRa	0.16095168782809
4t09	CD31/PDGFRa	0.121489636606474
4t09	CD31/PDGFRa	0.0855735109604051
4t09	CD31/PDGFRa	0.030221517928805
4t09	CD31/PDGFRa	0.146700162376115
4t09	CD31/PDGFRa	0.146404151718901
4t09	CD31/PDGFRa	0.111499360631126
4t09	CD31/PDGFRa	0.173841485420663
4t09	CD31/PDGFRa	0.146078572890919
4t09	CD31/PDGFRa	0.0269971429817457
4t09	CD31/PDGFRa	0.105324359540027
4t09	CD31/PDGFRa	0.109720588534988
4t09	CD31/PDGFRa	0.12159297444284
4t09	CD31/PDGFRa	0.149334454055698
4t09	CD31/PDGFRa	0.116926210682576
4t09	CD31/PDGFRa	0.0341005611926179
4t09	CD31/PDGFRa	0.126454732483393
4t09	CD31/PDGFRa	0.132984846553681
4t09	CD31/PDGFRa	0.141680341957023
4t09	CD31/PDGFRa	0.0890962114899586
4t09	CD31/PDGFRa	0.119930989462052
4t09	CD31/PDGFRa	0.0819324469195282
4t09	CD31/PDGFRa	0.0326385993013972
4t09	CD31/PDGFRa	0.140131990531773
4t09	CD31/PDGFRa	0.145217668494335
4t09	CD31/PDGFRa	0.0307563622379613
4t09	CD31/PDGFRa	0.127898548292685
4t09	CD31/PDGFRa	0.146070560084527
4t09	CD31/PDGFRa	0.135572504052387
4t09	CD31/PDGFRa	0.0606764803867319
4t09	CD31/PDGFRa	0.135047323863508
4t09	CD31/PDGFRa	0.160167911575362
4t09	CD31/PDGFRa	0.0279090136032535
4t09	CD31/PDGFRa	0.140317919818936
4t09	CD31/PDGFRa	0.0904402000815013
4t09	CD31/PDGFRa	0.133669225272266
4t09	CD31/PDGFRa	0.155100893702816
4t09	CD31/PDGFRa	0.0292562321485019
4t09	CD31/PDGFRa	0.145582696310997
4t09	CD31/PDGFRa	0.139234367780432
4t09	CD31/PDGFRa	0.098879679248087
4t09	CD31/PDGFRa	0.0270485324819545
4t09	CD31/PDGFRa	0.0296352532210286
4t09	CD31/PDGFRa	0.155582166446942
4t09	CD31/PDGFRa	0.106698367861773
4t09	CD31/PDGFRa	0.102004173762421
4t09	CD31/PDGFRa	0.124682181235046
4t09	CD31/PDGFRa	0.107644784433229
4t09	CD31/PDGFRa	0.0412927167597386
4t09	CD31/PDGFRa	0.0664393705399164
4t09	CD31/PDGFRa	0.144913002207825
4t09	CD31/PDGFRa	0.145284725471425
4t09	CD31/PDGFRa	0.126308951654955
4t09	CD31/PDGFRa	0.165465612371314
4t09	CD31/PDGFRa	0.0301736962233364
4t09	CD31/PDGFRa	0.170963492595631
4t09	CD31/PDGFRa	0.078162601413423
4t09	CD31/PDGFRa	0.129313293145092
4t09	CD31/PDGFRa	0.13581640669993
4t09	CD31/PDGFRa	0.11535014762326
4t09	CD31/PDGFRa	0.122045250070937
4t09	CD31/PDGFRa	0.0276508097487337
4t09	CD31/PDGFRa	0.099021739959646
4t09	CD31/PDGFRa	0.120497139442025
4t09	CD31/PDGFRa	0.0885643997743053
4t09	CD31/PDGFRa	0.0955732428815238
4t09	CD31/PDGFRa	0.0985927118945383
4t09	CD31/PDGFRa	0.112410254553895
4t09	CD31/PDGFRa	0.11682248041491
4t09	CD31/PDGFRa	0.129182110690489
4t09	CD31/PDGFRa	0.144538119731207
4t09	CD31/PDGFRa	0.125410203560294
4t09	CD31/PDGFRa	0.142948977189494
4t09	CD31/PDGFRa	0.096738856798964
4t09	CD31/PDGFRa	0.159522203741296
4t09	CD31/PDGFRa	0.148681099191347
4t09	CD31/PDGFRa	0.0564697812223612
4t09	CD31/PDGFRa	0.0467734998948474
4t09	CD31/PDGFRa	0.150107872128513
4t09	CD31/PDGFRa	0.0281660232363935
4t09	CD31/PDGFRa	0.105566595709032
4t09	CD31/PDGFRa	0.0282497158152906
4t09	CD31/PDGFRa	0.120418827280539
4t09	CD31/PDGFRa	0.158500489438475
4t09	CD31/PDGFRa	0.127054471929664
4t09	CD31/PDGFRa	0.0952263305543962
4t09	CD31/PDGFRa	0.0286654470705242
4t09	CD31/PDGFRa	0.151328422017951
4t09	CD31/PDGFRa	0.0695310649800418
4t09	CD31/PDGFRa	0.0631651914210009
4t09	CD31/PDGFRa	0.106209329352205
4t09	CD31/PDGFRa	0.106364115604571
4t09	CD31/PDGFRa	0.119265262390207
4t09	CD31/PDGFRa	0.0322406338863844
4t09	CD31/PDGFRa	0.0791876126322979
4t09	CD31/PDGFRa	0.0297012239463425
4t09	CD31/PDGFRa	0.0855282917540135
4t09	CD31/PDGFRa	0.0813443425705056
4t09	CD31/PDGFRa	0.0784814291467008
4t09	CD31/PDGFRa	0.131738688106001
4t09	CD31/PDGFRa	0.142719375090234
4t09	CD31/PDGFRa	0.0279859158430472
4t09	CD31/PDGFRa	0.0605506730846846
4t09	CD31/PDGFRa	0.109217234614076
4t09	CD31/PDGFRa	0.142886939264308
4t09	CD31/PDGFRa	0.0335940265096997
4t09	CD31/PDGFRa	0.136115275472493
4t09	CD31/PDGFRa	0.0706637945368226
4t09	CD31/PDGFRa	0.0879998858735835
4t09	CD31/PDGFRa	0.0324211596787947
4t09	CD31/PDGFRa	0.147445124670164
4t09	CD31/PDGFRa	0.0787226666414701
4t09	CD31/PDGFRa	0.0738911337922853
4t09	CD31/PDGFRa	0.0258863002287038
4t09	CD31/PDGFRa	0.0278174720041325
4t09	CD31/PDGFRa	0.0862490850820331
4t09	CD31/PDGFRa	0.108377466631283
4t09	CD31/PDGFRa	0.127753706148643
4t09	CD31/PDGFRa	0.0224836651042679
4t09	CD31/PDGFRa	0.153845801732956
4t09	CD31/PDGFRa	0.119691719964282
4t09	CD31/PDGFRa	0.143370430500666
4t09	CD31/PDGFRa	0.0262465091758872
4t09	CD31/PDGFRa	0.133184586871155
4t09	CD31/PDGFRa	0.0327971170098263
4t09	CD31/PDGFRa	0.0278284846622377
4t09	CD31/PDGFRa	0.0866628147450619
4t09	CD31/PDGFRa	0.136739174671816
4t09	CD31/PDGFRa	0.153080231248682
4t09	CD31/PDGFRa	0.130900130021894
4t09	CD31/PDGFRa	0.156176610066748
4t09	CD31/PDGFRa	0.117666387880079
4t09	CD31/PDGFRa	0.0965246542789184
4t09	CD31/PDGFRa	0.13566810700755
4t09	CD31/PDGFRa	0.131983017869158
4t09	CD31/PDGFRa	0.152163260333314
4t09	CD31/PDGFRa	0.140382793530491
4t09	CD31/PDGFRa	0.153917371083491
4t09	CD31/PDGFRa	0.127074145096285
4t09	CD31/PDGFRa	0.163849232607296
4t09	CD31/PDGFRa	0.10891357380637
4t09	CD31/PDGFRa	0.170649175949562
4t09	CD31/PDGFRa	0.131720710972692
4t09	CD31/PDGFRa	0.0682832705272893
4t09	CD31/PDGFRa	0.158820061185549
4t09	CD31/PDGFRa	0.0750742054632105
4t09	CD31/PDGFRa	0.153718207504429
4t09	CD31/PDGFRa	0.0285588244723052
4t09	CD31/PDGFRa	0.130482562339233
4t09	CD31/PDGFRa	0.139023380221241
4t09	CD31/PDGFRa	0.073849768068225
4t09	CD31/PDGFRa	0.143916356764325
4t09	CD31/PDGFRa	0.112638311325212
4t09	CD31/PDGFRa	0.0590163956616575
4t09	CD31/PDGFRa	0.107378705580773
4t09	CD31/PDGFRa	0.0295770757393807
4t09	CD31/PDGFRa	0.106555595503899
4t09	CD31/PDGFRa	0.0265871637087164
4t09	CD31/PDGFRa	0.11782917512894
4t09	CD31/PDGFRa	0.0810840774704167
4t09	CD31/PDGFRa	0.093859283546844
4t09	CD31/PDGFRa	0.148622533421003
4t09	CD31/PDGFRa	0.115506120983998
4t09	CD31/PDGFRa	0.149430083189777
4t09	CD31/PDGFRa	0.14477028162485
4t09	CD31/PDGFRa	0.10700400886234
4t09	CD31/PDGFRa	0.145956414246764
4t09	CD31/PDGFRa	0.164278087871491
4t09	CD31/PDGFRa	0.102789281599855
4t09	CD31/PDGFRa	0.065194136869944
4t09	CD31/PDGFRa	0.0274582703606321
4t09	CD31/PDGFRa	0.133031086801384
4t09	CD31/PDGFRa	0.175977502376528
4t09	CD31/PDGFRa	0.0290516207593169
4t09	CD31/PDGFRa	0.114046980546172
4t09	CD31/PDGFRa	0.155898402092893
4t09	CD31/PDGFRa	0.136575309396103
4t09	CD31/PDGFRa	0.143081071916007
4t09	CD31/PDGFRa	0.144219994316602
4t09	CD31/PDGFRa	0.079696492781104
4t09	CD31/PDGFRa	0.101691427691724
4t09	CD31/PDGFRa	0.0854750193902155
4t09	CD31/PDGFRa	0.146451458143106
4t09	CD31/PDGFRa	0.134215057629611
4t09	CD31/PDGFRa	0.0833136234814754
4t09	CD31/PDGFRa	0.101734957179287
4t09	CD31/PDGFRa	0.113292765229785
4t09	CD31/PDGFRa	0.12192008741882
4t09	CD31/PDGFRa	0.140393968001914
4t09	CD31/PDGFRa	0.0303388938520979
4t09	CD31/PDGFRa	0.128419880657022
4t09	CD31/PDGFRa	0.141469189227526
4t09	CD31/PDGFRa	0.113009791704088
4t09	CD31/PDGFRa	0.145009017245314
4t09	CD31/PDGFRa	0.0304864148096555
4t09	CD31/PDGFRa	0.057243475411285
4t09	CD31/PDGFRa	0.0290525968105304
4t09	CD31/PDGFRa	0.0955098068105483
4t09	CD31/PDGFRa	0.0863997049332254
4t09	CD31/PDGFRa	0.14379357930471
4t09	CD31/PDGFRa	0.137594748707447
4t09	CD31/PDGFRa	0.0756726556148888
4t09	CD31/PDGFRa	0.0251565639413551
4t09	CD31/PDGFRa	0.119295286744848
4t09	CD31/PDGFRa	0.0932949070531389
4t09	CD31/PDGFRa	0.122650160865027
4t09	CD31/PDGFRa	0.0312734882752798
4t09	CD31/PDGFRa	0.0643490869771985
4t09	CD31/PDGFRa	0.0821442182930723
4t09	CD31/PDGFRa	0.0230955706676298
4t09	CD31/PDGFRa	0.148056045409291
4t09	CD31/PDGFRa	0.131664732150067
4t09	CD31/PDGFRa	0.0973577214263523
4t09	CD31/PDGFRa	0.032043844896003
4t09	CD31/PDGFRa	0.0371687996061152
4t09	CD31/PDGFRa	0.146305155759745
4t09	CD31/PDGFRa	0.155637341395394
4t09	CD31/PDGFRa	0.135256912387689
4t09	CD31/PDGFRa	0.0544852938095501
4t09	CD31/PDGFRa	0.132792553853868
4t09	CD31/PDGFRa	0.0770595681143096
4t09	CD31/PDGFRa	0.142470070830251
4t09	CD31/PDGFRa	0.0881266003498627
4t09	CD31/PDGFRa	0.0842687128985003
4t09	CD31/PDGFRa	0.14294099056553
4t09	CD31/PDGFRa	0.088624340683149
4t09	CD31/PDGFRa	0.155884189233096
4t09	CD31/PDGFRa	0.145870968845654
4t09	CD31/PDGFRa	0.153348093384848
4t09	CD31/PDGFRa	0.0291095810706699
4t09	CD31/PDGFRa	0.129096033732261
4t09	CD31/PDGFRa	0.113465394267104
4t09	CD31/PDGFRa	0.0284104249634983
4t09	CD31/PDGFRa	0.0270230148473965
4t09	CD31/PDGFRa	0.0688241576883363
4t09	CD31/PDGFRa	0.112504965443042
4t09	CD31/PDGFRa	0.127292175578541
4t09	CD31/PDGFRa	0.0268427253336493
4t09	CD31/PDGFRa	0.127602364975335
4t09	CD31/PDGFRa	0.0886465004048784
4t09	CD31/PDGFRa	0.153268259209092
4t09	CD31/PDGFRa	0.134543043620277
4t09	CD31/PDGFRa	0.146401479287377
4t09	CD31/PDGFRa	0.139484036398051
4t09	CD31/PDGFRa	0.117391238906915
4t09	CD31/PDGFRa	0.132242121167524
4t09	CD31/PDGFRa	0.123678458642904
4t09	CD31/PDGFRa	0.0474597491567158
4t09	CD31/PDGFRa	0.141683588468902
4t09	CD31/PDGFRa	0.140087422229995
4t09	CD31/PDGFRa	0.129963104548912
4t09	CD31/PDGFRa	0.15552127789498
4t09	CD31/PDGFRa	0.104137365404982
4t09	CD31/PDGFRa	0.0265690619580224
4t09	CD31/PDGFRa	0.169952206913688
4t09	CD31/PDGFRa	0.0294995405700307
4t09	CD31/PDGFRa	0.14110800427332
4t09	CD31/PDGFRa	0.0694179531970609
4t09	CD31/PDGFRa	0.0295136237197839
4t09	CD31/PDGFRa	0.100590918738466
4t09	CD31/PDGFRa	0.142593572121228
4t09	CD31/PDGFRa	0.123868818721306
4t09	CD31/PDGFRa	0.126057832499163
4t09	CD31/PDGFRa	0.104393775191935
4t09	CD31/PDGFRa	0.122339196560513
4t09	CD31/PDGFRa	0.150091171243081
4t09	CD31/PDGFRa	0.128550056332494
4t09	CD31/PDGFRa	0.113460351418079
4t09	CD31/PDGFRa	0.12153192395491
4t09	CD31/PDGFRa	0.117337366416835
4t09	CD31/PDGFRa	0.0749316601666519
4t09	CD31/PDGFRa	0.0830884438276804
4t09	CD31/PDGFRa	0.15050435279207
4t09	CD31/PDGFRa	0.130738639159297
4t09	CD31/PDGFRa	0.0323701008316857
4t09	CD31/PDGFRa	0.134935505844079
4t09	CD31/PDGFRa	0.159261861045661
4t09	CD31/PDGFRa	0.156225859484614
4t09	CD31/PDGFRa	0.0623411691797393
4t09	CD31/PDGFRa	0.15410427142269
4t09	CD31/PDGFRa	0.131791008331861
4t09	CD31/PDGFRa	0.126225691686323
4t09	CD31/PDGFRa	0.151164604461944
4t09	CD31/PDGFRa	0.123920777539686
4t09	CD31/PDGFRa	0.144251448807551
4t09	CD31/PDGFRa	0.0814375288896508
4t09	CD31/PDGFRa	0.11974029989125
4t09	CD31/PDGFRa	0.124281716745986
4t09	CD31/PDGFRa	0.145531573872225
4t09	CD31/PDGFRa	0.0800014946854856
4t09	CD31/PDGFRa	0.0289564987097101
4t09	CD31/PDGFRa	0.1196901204005
4t09	CD31/PDGFRa	0.106183254428526
4t09	CD31/PDGFRa	0.0434011576106524
4t09	CD31/PDGFRa	0.12650989051754
4t09	CD31/PDGFRa	0.190359471221171
4t09	CD31/PDGFRa	0.143880318252757
4t09	CD31/PDGFRa	0.0850486383810257
4t09	CD31/PDGFRa	0.0264761577344345
4t09	CD31/PDGFRa	0.151925385436875
4t09	CD31/PDGFRa	0.158820224751164
4t09	CD31/PDGFRa	0.114704759751882
4t09	CD31/PDGFRa	0.151944592254525
4t09	CD31/PDGFRa	0.0708692520254232
4t09	CD31/PDGFRa	0.0330454180663904
4t09	CD31/PDGFRa	0.130679068034907
4t09	CD31/PDGFRa	0.148645000637646
4t09	CD31/PDGFRa	0.115853259962526
4t09	CD31/PDGFRa	0.11059876816186
4t09	CD31/PDGFRa	0.118625641902307
4t09	CD31/PDGFRa	0.131722178991234
4t09	CD31/PDGFRa	0.0569168989284089
4t09	CD31/PDGFRa	0.124453473663942
4t09	CD31/PDGFRa	0.143036326038159
4t09	CD31/PDGFRa	0.150770836440182
4t09	CD31/PDGFRa	0.126326841988844
4t09	CD31/PDGFRa	0.0313869435831477
4t09	CD31/PDGFRa	0.10703512570044
4t09	CD31/PDGFRa	0.116903431705617
4t09	CD31/PDGFRa	0.0282603249725858
4t09	CD31/PDGFRa	0.112347809671334
4t09	CD31/PDGFRa	0.151386965222155
4t09	CD31/PDGFRa	0.126058627770719
4t09	CD31/PDGFRa	0.0308544309577528
4t09	CD31/PDGFRa	0.136646408012537
4t09	CD31/PDGFRa	0.12882419353912
4t09	CD31/PDGFRa	0.14149406854211
4t09	CD31/PDGFRa	0.151282127643981
4t09	CD31/PDGFRa	0.142497792510928
4t09	CD31/PDGFRa	0.0268158916831045
4t09	CD31/PDGFRa	0.14631732601546
4t09	CD31/PDGFRa	0.123751797964101
4t09	CD31/PDGFRa	0.15036457062622
4t09	CD31/PDGFRa	0.0886457182142621
4t09	CD31/PDGFRa	0.104627910409905
4t09	CD31/PDGFRa	0.0270227143299449
4t09	CD31/PDGFRa	0.0327596344930421
4t09	CD31/PDGFRa	0.078768133686848
4t09	CD31/PDGFRa	0.152476507529197
4t09	CD31/PDGFRa	0.102710562704688
4t09	CD31/PDGFRa	0.127440730681311
4t09	CD31/PDGFRa	0.101896390095834
4t09	CD31/PDGFRa	0.0293982346840909
4t09	CD31/PDGFRa	0.137039882468461
4t09	CD31/PDGFRa	0.137943858357993
4t09	CD31/PDGFRa	0.128331478327127
4t09	CD31/PDGFRa	0.14792609652252
4t09	CD31/PDGFRa	0.103746597028469
4t09	CD31/PDGFRa	0.0539302763264378
4t09	CD31/PDGFRa	0.028618144166379
4t09	CD31/PDGFRa	0.0321839305524963
4t09	CD31/PDGFRa	0.128111630377191
4t09	CD31/PDGFRa	0.108748049566495
4t09	CD31/PDGFRa	0.0769656017236031
4t09	CD31/PDGFRa	0.134658744923232
4t09	CD31/PDGFRa	0.148888510256365
4t09	CD31/PDGFRa	0.109625746721937
4t09	CD31/PDGFRa	0.0305251830656791
4t09	CD31/PDGFRa	0.0273081034402142
4t09	CD31/PDGFRa	0.134869003399615
4t09	CD31/PDGFRa	0.107792495637903
4t09	CD31/PDGFRa	0.0239244912654116
4t09	CD31/PDGFRa	0.137308674137578
4t09	CD31/PDGFRa	0.101309270114651
4t09	CD31/PDGFRa	0.146966840169646
4t09	CD31/PDGFRa	0.134582444280128
4t09	CD31/PDGFRa	0.0733731832167477
4t09	CD31/PDGFRa	0.141627834205772
4t09	CD31/PDGFRa	0.0925119797848555
4t09	CD31/PDGFRa	0.154895928503186
4t09	CD31/PDGFRa	0.0301214631750221
4t09	CD31/PDGFRa	0.0761075891482298
4t09	CD31/PDGFRa	0.0604862506944029
4t09	CD31/PDGFRa	0.0304867107578662
4t09	CD31/PDGFRa	0.029571274363961
4t09	CD31/PDGFRa	0.126064018047119
4t09	CD31/PDGFRa	0.10911345415464
4t09	CD31/PDGFRa	0.0796378254314257
4t09	CD31/PDGFRa	0.0274922615630161
4t09	CD31/PDGFRa	0.133138677634293
4t09	CD31/PDGFRa	0.143873092000218
4t09	CD31/PDGFRa	0.151651765418216
4t09	CD31/PDGFRa	0.0540180981643799
4t09	CD31/PDGFRa	0.152210225784742
4t09	CD31/PDGFRa	0.0799787855918984
4t09	CD31/PDGFRa	0.0872772946016515
4t09	CD31/PDGFRa	0.12659483640195
4t09	CD31/PDGFRa	0.030089116172721
4t09	CD31/PDGFRa	0.118863741327825
4t09	CD31/PDGFRa	0.182784841079773
4t09	CD31/PDGFRa	0.0742512524593177
4t09	CD31/PDGFRa	0.0715286342345472
4t09	CD31/PDGFRa	0.163172303572605
4t09	CD31/PDGFRa	0.030586106228876
4t09	CD31/PDGFRa	0.107728637308656
4t09	CD31/PDGFRa	0.134950720957199
4t09	CD31/PDGFRa	0.105790709211208
4t09	CD31/PDGFRa	0.0973391536947485
4t09	CD31/PDGFRa	0.0783331202165781
4t09	CD31/PDGFRa	0.116824668738538
4t09	CD31/PDGFRa	0.113263671691465
4t09	CD31/PDGFRa	0.147982904684597
4t09	CD31/PDGFRa	0.109164755928253
4t09	CD31/PDGFRa	0.142453837913858
4t09	CD31/PDGFRa	0.042436831874239
4t09	CD31/PDGFRa	0.0273784991924993
4t09	CD31/PDGFRa	0.111966767476084
4t09	CD31/PDGFRa	0.0285811936179105
4t09	CD31/PDGFRa	0.140008304646438
4t09	CD31/PDGFRa	0.0765665705273071
4t09	CD31/PDGFRa	0.081578387320777
4t09	CD31/PDGFRa	0.0251857201824808
4t09	CD31/PDGFRa	0.130679973065783
4t09	CD31/PDGFRa	0.0741971906214132
4t09	CD31/PDGFRa	0.0636167718452099
4t09	CD31/PDGFRa	0.114729622043009
4t09	CD31/PDGFRa	0.126451965533134
4t09	CD31/PDGFRa	0.112239142518658
4t09	CD31/PDGFRa	0.09052938087528
4t09	CD31/PDGFRa	0.0329826214336508
4t09	CD31/PDGFRa	0.134119165870884
4t09	CD31/PDGFRa	0.138607984190027
4t09	CD31/PDGFRa	0.103071125309062
4t09	CD31/PDGFRa	0.0298956205231402
4t09	CD31/PDGFRa	0.115195509463714
4t09	CD31/PDGFRa	0.155475567959516
4t09	CD31/PDGFRa	0.0893470288525265
4t09	CD31/PDGFRa	0.134480635996714
4t09	CD31/PDGFRa	0.140814780034488
4t09	CD31/PDGFRa	0.0977700835533011
4t09	CD31/PDGFRa	0.0319633885760258
4t09	CD31/PDGFRa	0.0297888633808186
4t09	CD31/PDGFRa	0.147132988380992
4t09	CD31/PDGFRa	0.124919624739289
4t09	CD31/PDGFRa	0.126024377312184
4t09	CD31/PDGFRa	0.0652651895502096
4t09	CD31/PDGFRa	0.103152260985476
4t09	CD31/PDGFRa	0.0793926349187197
4t09	CD31/PDGFRa	0.0271962727749384
4t09	CD31/PDGFRa	0.0812852569877704
4t09	CD31/PDGFRa	0.113764608794689
4t09	CD31/PDGFRa	0.135022975522115
4t09	CD31/PDGFRa	0.119303009092186
4t09	CD31/PDGFRa	0.154338411193684
4t09	CD31/PDGFRa	0.115672620515063
4t09	CD31/PDGFRa	0.0272265193463955
4t09	CD31/PDGFRa	0.0781391504173508
4t09	CD31/PDGFRa	0.146008804288333
4t09	CD31/PDGFRa	0.141097003566005
4t09	CD31/PDGFRa	0.165265428817521
4t09	CD31/PDGFRa	0.122778133715732
4t09	CD31/PDGFRa	0.170572520707555
4t09	CD31/PDGFRa	0.124092786983867
4t09	CD31/PDGFRa	0.116809131444738
4t09	CD31/PDGFRa	0.118966158836078
4t09	CD31/PDGFRa	0.0812721555193493
4t09	CD31/PDGFRa	0.0739563832449037
4t09	CD31/PDGFRa	0.143519052304307
4t09	CD31/PDGFRa	0.107061265487289
4t09	CD31/PDGFRa	0.0298386794398857
4t09	CD31/PDGFRa	0.16745557922465
4t09	CD31/PDGFRa	0.14236470958001
4t09	CD31/PDGFRa	0.117567349034341
4t09	CD31/PDGFRa	0.116895019029967
4t09	CD31/PDGFRa	0.142995996477417
4t09	CD31/PDGFRa	0.139334451750358
4t09	CD31/PDGFRa	0.112817743683441
4t09	CD31/PDGFRa	0.0740367368206834
4t09	CD31/PDGFRa	0.133836571404373
4t09	CD31/PDGFRa	0.0921755233701603
4t09	CD31/PDGFRa	0.150750230673871
4t09	CD31/PDGFRa	0.0267491394349955
4t09	CD31/PDGFRa	0.124576301320596
4t09	CD31/PDGFRa	0.116716852256216
4t09	CD31/PDGFRa	0.0620257253062101
4t09	CD31/PDGFRa	0.10427854525934
4t09	CD31/PDGFRa	0.086622627301721
4t09	CD31/PDGFRa	0.151650581316575
4t09	CD31/PDGFRa	0.0345909229272036
4t09	CD31/PDGFRa	0.0294680262328133
4t09	CD31/PDGFRa	0.0563807566109754
4t09	CD31/PDGFRa	0.167518695466911
4t09	CD31/PDGFRa	0.139759800553889
4t09	CD31/PDGFRa	0.0575761929726111
4t09	CD31/PDGFRa	0.0556824556445027
4t09	CD31/PDGFRa	0.0314302043086106
4t09	CD31/PDGFRa	0.150199065037256
4t09	CD31/PDGFRa	0.110003361150494
4t09	CD31/PDGFRa	0.0580784187128687
4t09	CD31/PDGFRa	0.164745683196873
4t09	CD31/PDGFRa	0.159288112751464
4t09	CD31/PDGFRa	0.0787939207857118
4t09	CD31/PDGFRa	0.113465719672493
4t09	CD31/PDGFRa	0.140070393684085
4t09	CD31/PDGFRa	0.0516975259824611
4t09	CD31/PDGFRa	0.128186618764548
4t09	CD31/PDGFRa	0.0911351198301798
4t09	CD31/PDGFRa	0.0531284015587968
4t09	CD31/PDGFRa	0.169473607294456
4t09	CD31/PDGFRa	0.142608598686648
4t09	CD31/PDGFRa	0.0322855478335563
4t09	CD31/PDGFRa	0.0907447727755257
4t09	CD31/PDGFRa	0.131314569253151
4t09	CD31/PDGFRa	0.14812814761102
4t09	CD31/PDGFRa	0.0936452611185775
4t09	CD31/PDGFRa	0.0905820128764001
4t09	CD31/PDGFRa	0.0944441524820715
4t09	CD31/PDGFRa	0.124887608330686
4t09	CD31/PDGFRa	0.105146427150342
4t09	CD31/PDGFRa	0.12253203541131
4t09	CD31/PDGFRa	0.117085145441413
4t09	CD31/PDGFRa	0.0859639836786504
4t09	CD31/PDGFRa	0.165221496427281
4t09	CD31/PDGFRa	0.0327509111720117
4t09	CD31/PDGFRa	0.0982869693604256
4t09	CD31/PDGFRa	0.128678339060551
4t09	CD31/PDGFRa	0.123548462173819
4t09	CD31/PDGFRa	0.108009151068175
4t09	CD31/PDGFRa	0.0626036908736895
4t09	CD31/PDGFRa	0.107342056704733
4t09	CD31/PDGFRa	0.130151759909389
4t09	CD31/PDGFRa	0.0275210553209165
4t09	CD31/PDGFRa	0.159403262297592
4t09	CD31/PDGFRa	0.0293622446269564
4t09	CD31/PDGFRa	0.173581289941717
4t09	CD31/PDGFRa	0.125250971091059
4t09	CD31/PDGFRa	0.174905176803572
4t09	CD31/PDGFRa	0.0771405439124183
4t09	CD31/PDGFRa	0.137238716520639
4t09	CD31/PDGFRa	0.143481037833476
4t09	CD31/PDGFRa	0.126640400324186
4t09	CD31/PDGFRa	0.155629660866616
4t09	CD31/PDGFRa	0.123296448894182
4t09	CD31/PDGFRa	0.0535386002833287
4t09	CD31/PDGFRa	0.138599845128303
4t09	CD31/PDGFRa	0.0980031944565302
4t09	CD31/PDGFRa	0.0742167983496071
4t09	CD31/PDGFRa	0.0346313270418529
4t09	CD31/PDGFRa	0.156430725171119
4t09	CD31/PDGFRa	0.0799832047455533
4t09	CD31/PDGFRa	0.0292352032051785
4t09	CD31/PDGFRa	0.148718888732448
4t09	CD31/PDGFRa	0.122912624081512
4t09	CD31/PDGFRa	0.150252176075464
4t09	CD31/PDGFRa	0.132028656757296
4t09	CD31/PDGFRa	0.147593281718852
4t09	CD31/PDGFRa	0.0714760975162075
4t09	CD31/PDGFRa	0.0704162688465748
4t09	CD31/PDGFRa	0.117233301897905
4t09	CD31/PDGFRa	0.0264339237909887
4t09	CD31/PDGFRa	0.125316990528285
4t09	CD31/PDGFRa	0.0374020300776775
4t09	CD31/PDGFRa	0.0273080785661897
4t09	CD31/PDGFRa	0.105105916298463
4t09	CD31/PDGFRa	0.110342680284982
4t09	CD31/PDGFRa	0.181171804042476
4t09	CD31/PDGFRa	0.0782581872862788
4t09	CD31/PDGFRa	0.104243121400915
4t09	CD31/PDGFRa	0.0919235233497887
4t09	CD31/PDGFRa	0.0291229415366906
4t09	CD31/PDGFRa	0.151726260977359
4t09	CD31/PDGFRa	0.152842043582833
4t09	CD31/PDGFRa	0.105293037688657
4t09	CD31/PDGFRa	0.130800683625703
4t09	CD31/PDGFRa	0.0303837187297136
4t09	CD31/PDGFRa	0.147939312096516
4t09	CD31/PDGFRa	0.0719829561673722
4t09	CD31/PDGFRa	0.115662518410737
4t09	CD31/PDGFRa	0.0928734347794824
4t09	CD31/PDGFRa	0.124644981816814
4t09	CD31/PDGFRa	0.0995045388436601
4t09	CD31/PDGFRa	0.111287675203727
4t09	CD31/PDGFRa	0.120894371873363
4t09	CD31/PDGFRa	0.143865265080584
4t09	CD31/PDGFRa	0.0295787406803197
4t09	CD31/PDGFRa	0.13280739403035
4t09	CD31/PDGFRa	0.13847946678965
4t09	CD31/PDGFRa	0.117718331255046
4t09	CD31/PDGFRa	0.14828392327425
4t09	CD31/PDGFRa	0.0272078557911177
4t09	CD31/PDGFRa	0.0285751021498946
4t09	CD31/PDGFRa	0.0988263933002102
4t09	CD31/PDGFRa	0.0285729189610939
4t09	CD31/PDGFRa	0.12476562614914
4t09	CD31/PDGFRa	0.112106439376793
4t09	CD31/PDGFRa	0.167285915958155
4t09	CD31/PDGFRa	0.0954377705059394
4t09	CD31/PDGFRa	0.0900699775511098
4t09	CD31/PDGFRa	0.114536516046255
4t09	CD31/PDGFRa	0.143570743505047
4t09	CD31/PDGFRa	0.134389604645005
4t09	CD31/PDGFRa	0.132115905545246
4t09	CD31/PDGFRa	0.175054456948573
4t09	CD31/PDGFRa	0.152930369415264
4t09	CD31/PDGFRa	0.11903182194546
4t09	CD31/PDGFRa	0.10336314552397
4t09	CD31/PDGFRa	0.0960935209819905
4t09	CD31/PDGFRa	0.135844573869057
4t09	CD31/PDGFRa	0.0291176877822394
4t09	CD31/PDGFRa	0.0899812111390121
4t09	CD31/PDGFRa	0.024483076180383
4t09	CD31/PDGFRa	0.0865890988254429
4t09	CD31/PDGFRa	0.178501312227422
4t09	CD31/PDGFRa	0.107051871935934
4t09	CD31/PDGFRa	0.060768274571475
4t09	CD31/PDGFRa	0.13167193391784
4t09	CD31/PDGFRa	0.142317035322199
4t09	CD31/PDGFRa	0.103946481767949
4t09	CD31/PDGFRa	0.169798073110732
4t09	CD31/PDGFRa	0.160837786632177
4t09	CD31/PDGFRa	0.101336134499941
4t09	CD31/PDGFRa	0.0601841701808231
4t09	CD31/PDGFRa	0.116345700315431
4t09	CD31/PDGFRa	0.115102693906527
4t09	CD31/PDGFRa	0.0275586891069151
4t09	CD31/PDGFRa	0.0628840761392482
4t09	CD31/PDGFRa	0.122590132020864
4t09	CD31/PDGFRa	0.116774491824553
4t09	CD31/PDGFRa	0.15544362986697
4t09	CD31/PDGFRa	0.119328748451986
4t09	CD31/PDGFRa	0.0305870088541805
4t09	CD31/PDGFRa	0.108658474819575
4t09	CD31/PDGFRa	0.0242500685963573
4t09	CD31/PDGFRa	0.153672254756613
4t09	CD31/PDGFRa	0.133686555890968
4t09	CD31/PDGFRa	0.0976996276422221
4t09	CD31/PDGFRa	0.0774203000988492
4t09	CD31/PDGFRa	0.032309344691584
4t09	CD31/PDGFRa	0.0977538482228519
4t09	CD31/PDGFRa	0.0290363215411531
4t09	CD31/PDGFRa	0.0963895629705255
4t09	CD31/PDGFRa	0.0273160561761152
4t09	CD31/PDGFRa	0.119040455784246
4t09	CD31/PDGFRa	0.108566070546653
4t09	CD31/PDGFRa	0.123898570606652
4t09	CD31/PDGFRa	0.144301948243036
4t09	CD31/PDGFRa	0.0786661337231139
4t09	CD31/PDGFRa	0.141057717628819
4t09	CD31/PDGFRa	0.113665011260856
4t09	CD31/PDGFRa	0.150699380254224
4t09	CD31/PDGFRa	0.113614576231832
4t09	CD31/PDGFRa	0.153346477747424
4t09	CD31/PDGFRa	0.0306500462903129
4t09	CD31/PDGFRa	0.105863981169835
4t09	CD31/PDGFRa	0.0991355024126027
4t09	CD31/PDGFRa	0.0821697823728262
4t09	CD31/PDGFRa	0.115438844493934
4t09	CD31/PDGFRa	0.111567445312089
4t09	CD31/PDGFRa	0.12338811953378
4t09	CD31/PDGFRa	0.030000759726539
4t09	CD31/PDGFRa	0.160496294008729
4t09	CD31/PDGFRa	0.0273709671513032
4t09	CD31/PDGFRa	0.0851214694067249
4t09	CD31/PDGFRa	0.026569080028944
4t09	CD31/PDGFRa	0.13100438985672
4t09	CD31/PDGFRa	0.0262528808782627
4t09	CD31/PDGFRa	0.0964922561837979
4t09	CD31/PDGFRa	0.0864001345255298
4t09	CD31/PDGFRa	0.117147447830091
4t09	CD31/PDGFRa	0.109619190841369
4t09	CD31/PDGFRa	0.0582242803518475
4t09	CD31/PDGFRa	0.155351204560643
4t09	CD31/PDGFRa	0.100683891155579
4t09	CD31/PDGFRa	0.0278246003910197
4t09	CD31/PDGFRa	0.0289827683191751
4t09	CD31/PDGFRa	0.081478513893948
4t09	CD31/PDGFRa	0.164820464892331
4t09	CD31/PDGFRa	0.134339272135699
4t09	CD31/PDGFRa	0.0316449679092913
4t09	CD31/PDGFRa	0.0598448276891261
4t09	CD31/PDGFRa	0.0837749956532885
4t09	CD31/PDGFRa	0.134828463649729
4t09	CD31/PDGFRa	0.133993650530275
4t09	CD31/PDGFRa	0.07660182029829
4t09	CD31/PDGFRa	0.101656957544624
4t09	CD31/PDGFRa	0.126977050391962
4t09	CD31/PDGFRa	0.0360646274345328
4t09	CD31/PDGFRa	0.0895395272210261
4t09	CD31/PDGFRa	0.0274692332940363
4t09	CD31/PDGFRa	0.0824489988804069
4t09	CD31/PDGFRa	0.0713388880638948
4t09	CD31/PDGFRa	0.0826460403678556
4t09	CD31/PDGFRa	0.0967616504095176
4t09	CD31/PDGFRa	0.165735030044923
4t09	CD31/PDGFRa	0.0935545944729912
4t09	CD31/PDGFRa	0.17354948366544
4t09	CD31/PDGFRa	0.147676013876484
4t09	CD31/PDGFRa	0.0998720304169296
4t09	CD31/PDGFRa	0.096695078973576
4t09	CD31/PDGFRa	0.0786010501570696
4t09	CD31/PDGFRa	0.134117031183394
4t09	CD31/PDGFRa	0.0299394262766031
4t09	CD31/PDGFRa	0.0285143232036045
4t09	CD31/PDGFRa	0.0901548129278502
4t09	CD31/PDGFRa	0.14295739010377
4t09	CD31/PDGFRa	0.145883065786589
4t09	CD31/PDGFRa	0.144050776244318
4t09	CD31/PDGFRa	0.0773413985344116
4t09	CD31/PDGFRa	0.0264837834227627
4t09	CD31/PDGFRa	0.0891062557808274
4t09	CD31/PDGFRa	0.104889965502626
4t09	CD31/PDGFRa	0.162266377528117
4t09	CD31/PDGFRa	0.0306109342727243
4t09	CD31/PDGFRa	0.143082139336678
4t09	CD31/PDGFRa	0.0696627451061518
4t09	CD31/PDGFRa	0.133559642375543
4t09	CD31/PDGFRa	0.149638679710975
4t09	CD31/PDGFRa	0.0238955506057304
4t09	CD31/PDGFRa	0.154175770955629
4t09	CD31/PDGFRa	0.170910835257012
4t09	CD31/PDGFRa	0.152023300191409
4t09	CD31/PDGFRa	0.0587465588160952
4t09	CD31/PDGFRa	0.134827455040733
4t09	CD31/PDGFRa	0.134871939115299
4t09	CD31/PDGFRa	0.100494636646325
4t09	CD31/PDGFRa	0.104782891326789
4t09	CD31/PDGFRa	0.0922491686565294
4t09	CD31/PDGFRa	0.0911211163764462
4t09	CD31/PDGFRa	0.154185731791041
4t09	CD31/PDGFRa	0.152742570608038
4t09	CD31/PDGFRa	0.162951453781022
4t09	CD31/PDGFRa	0.0943653118492179
4t09	CD31/PDGFRa	0.113265146212172
4t09	CD31/PDGFRa	0.0271796956284213
4t09	CD31/PDGFRa	0.124649254022045
4t09	CD31/PDGFRa	0.106587001822296
4t09	CD31/PDGFRa	0.159578045630242
4t09	CD31/PDGFRa	0.141992977201903
4t09	CD31/PDGFRa	0.0991456661635378
4t09	CD31/PDGFRa	0.115282415722452
4t09	CD31/PDGFRa	0.121495761516934
4t09	CD31/PDGFRa	0.132460114296752
4t09	CD31/PDGFRa	0.0265460654438452
4t09	CD31/PDGFRa	0.0276800953510378
4t09	CD31/PDGFRa	0.0263997213428905
4t09	CD31/PDGFRa	0.0273890955302503
4t09	CD31/PDGFRa	0.139281512866097
4t09	CD31/PDGFRa	0.027730541284221
4t09	CD31/PDGFRa	0.145389129617481
4t09	CD31/PDGFRa	0.0943219103110342
4t09	CD31/PDGFRa	0.107958619484384
4t09	CD31/PDGFRa	0.131103716052988
4t09	CD31/PDGFRa	0.132048614890364
4t09	CD31/PDGFRa	0.0643701710713025
4t09	CD31/PDGFRa	0.156501876358767
4t09	CD31/PDGFRa	0.0815668539790778
4t09	CD31/PDGFRa	0.0252111227922383
4t09	CD31/PDGFRa	0.0385632789542107
4t09	CD31/PDGFRa	0.087528909724379
4t09	CD31/PDGFRa	0.13555044194181
4t09	CD31/PDGFRa	0.112507067520563
4t09	CD31/PDGFRa	0.127345292634366
4t09	CD31/PDGFRa	0.123958230522449
4t09	CD31/PDGFRa	0.0900234186637082
4t09	CD31/PDGFRa	0.165973576546043
4t09	CD31/PDGFRa	0.0276744372736439
4t09	CD31/PDGFRa	0.142612016251223
4t09	CD31/PDGFRa	0.138103663721067
4t09	CD31/PDGFRa	0.160414179872705
4t09	CD31/PDGFRa	0.0372650094513689
4t09	CD31/PDGFRa	0.114918512335724
4t09	CD31/PDGFRa	0.0669589241081134
4t09	CD31/PDGFRa	0.139470511293723
4t09	CD31/PDGFRa	0.139257882504812
4t09	CD31/PDGFRa	0.11871490896635
4t09	CD31/PDGFRa	0.0306648857494187
4t09	CD31/PDGFRa	0.149851327787671
4t09	CD31/PDGFRa	0.0897201338097798
4t09	CD31/PDGFRa	0.02689958905005
4t09	CD31/PDGFRa	0.129769654549075
4t09	CD31/PDGFRa	0.107244275108255
4t09	CD31/PDGFRa	0.112218262349425
4t09	CD31/PDGFRa	0.147174265812917
4t09	CD31/PDGFRa	0.10321785230709
4t09	CD31/PDGFRa	0.132666275756009
4t09	CD31/PDGFRa	0.0554819453075936
4t09	CD31/PDGFRa	0.0276272096122875
4t09	CD31/PDGFRa	0.126984395281814
4t09	CD31/PDGFRa	0.0541099734784408
4t09	CD31/PDGFRa	0.0573643272606239
4t09	CD31/PDGFRa	0.058050949568233
4t09	CD31/PDGFRa	0.120004092315463
4t09	CD31/PDGFRa	0.143901476081287
4t09	CD31/PDGFRa	0.148658537081705
4t09	CD31/PDGFRa	0.0298985299910135
4t09	CD31/PDGFRa	0.0326452995265215
4t09	CD31/PDGFRa	0.127889793781268
4t09	CD31/PDGFRa	0.0957924803559983
4t09	CD31/PDGFRa	0.0828871813842045
4t09	CD31/PDGFRa	0.140091195510151
4t09	CD31/PDGFRa	0.0654764897303986
4t09	CD31/PDGFRa	0.142812022266097
4t09	CD31/PDGFRa	0.0915032836030253
4t09	CD31/PDGFRa	0.0289150061072861
4t09	CD31/PDGFRa	0.163001785425676
4t09	CD31/PDGFRa	0.147381856474118
4t09	CD31/PDGFRa	0.130449311285302
4t09	CD31/PDGFRa	0.101023380516049
4t09	CD31/PDGFRa	0.11243433260246
4t09	CD31/PDGFRa	0.139626042422382
4t09	CD31/PDGFRa	0.073513892985317
4t09	CD31/PDGFRa	0.149881229066353
4t09	CD31/PDGFRa	0.123376694491079
4t09	CD31/PDGFRa	0.0940630930166389
4t09	CD31/PDGFRa	0.131693261802293
4t09	CD31/PDGFRa	0.0897283912435841
4t09	CD31/PDGFRa	0.115765231810929
4t09	CD31/PDGFRa	0.0988312868510315
4t09	CD31/PDGFRa	0.146801032035023
4t09	CD31/PDGFRa	0.140232227724359
4t09	CD31/PDGFRa	0.0347916971730495
4t09	CD31/PDGFRa	0.106189389159471
4t09	CD31/PDGFRa	0.146904072208359
4t09	CD31/PDGFRa	0.138119111409281
4t09	CD31/PDGFRa	0.137964978822008
4t09	CD31/PDGFRa	0.0261657784110973
4t09	CD31/PDGFRa	0.101835147697679
4t09	CD31/PDGFRa	0.087192332246052
4t09	CD31/PDGFRa	0.0502784129999507
4t09	CD31/PDGFRa	0.143104437827362
4t09	CD31/PDGFRa	0.142677314216809
4t09	CD31/PDGFRa	0.0274262277448304
4t09	CD31/PDGFRa	0.0300623984692556
4t09	CD31/PDGFRa	0.0289774333985146
4t09	CD31/PDGFRa	0.0632116230762548
4t09	CD31/PDGFRa	0.0962856861282313
4t09	CD31/PDGFRa	0.115474608706986
4t09	CD31/PDGFRa	0.0887509791350049
4t09	CD31/PDGFRa	0.135656171748836
4t09	CD31/PDGFRa	0.129929214016709
4t09	CD31/PDGFRa	0.133051534008519
4t09	CD31/PDGFRa	0.0264568608883267
4t09	CD31/PDGFRa	0.152261603529505
4t09	CD31/PDGFRa	0.139600044124683
4t09	CD31/PDGFRa	0.152058220877864
4t09	CD31/PDGFRa	0.134519754882963
4t09	CD31/PDGFRa	0.156578756553826
4t09	CD31/PDGFRa	0.13601793373251
4t09	CD31/PDGFRa	0.0363500785464348
4t09	CD31/PDGFRa	0.135827425468205
4t09	CD31/PDGFRa	0.151601061747378
4t09	CD31/PDGFRa	0.121016965973585
4t09	CD31/PDGFRa	0.0706023294142127
4t09	CD31/PDGFRa	0.111424252608284
4t09	CD31/PDGFRa	0.027666096423434
4t09	CD31/PDGFRa	0.1386855059026
4t09	CD31/PDGFRa	0.0384305631452108
4t09	CD31/PDGFRa	0.113948053653978
4t09	CD31/PDGFRa	0.154416790413682
4t09	CD31/PDGFRa	0.112100505007872
4t09	CD31/PDGFRa	0.0632969334069076
4t09	CD31/PDGFRa	0.0285301313065299
4t09	CD31/PDGFRa	0.165948623552844
4t09	CD31/PDGFRa	0.0858006874116315
4t09	CD31/PDGFRa	0.0766627426172697
4t09	CD31/PDGFRa	0.0277554919002922
4t09	CD31/PDGFRa	0.143699262064815
4t09	CD31/PDGFRa	0.155368039126221
4t09	CD31/PDGFRa	0.141854847263203
4t09	CD31/PDGFRa	0.0282596721640195
4t09	CD31/PDGFRa	0.156103016244501
4t09	CD31/PDGFRa	0.10039457206285
4t09	CD31/PDGFRa	0.0276473890678392
4t09	CD31/PDGFRa	0.12516923248725
4t09	CD31/PDGFRa	0.0333295461187087
4t09	CD31/PDGFRa	0.145124916087357
4t09	CD31/PDGFRa	0.0999198784446841
4t09	CD31/PDGFRa	0.108359083678189
4t09	CD31/PDGFRa	0.213204615368447
4t09	CD31/PDGFRa	0.140484360376834
4t09	CD31/PDGFRa	0.139385810773546
4t09	CD31/PDGFRa	0.122236368009854
4t09	CD31/PDGFRa	0.0280128951382769
4t09	CD31/PDGFRa	0.0858425201726719
4t09	CD31/PDGFRa	0.161739808561163
4t09	CD31/PDGFRa	0.082269839213612
4t09	CD31/PDGFRa	0.0746558060220206
4t09	CD31/PDGFRa	0.178726432404556
4t09	CD31/PDGFRa	0.0298067421516444
4t09	CD31/PDGFRa	0.107188682801601
4t09	CD31/PDGFRa	0.0752610874661767
4t09	CD31/PDGFRa	0.101062622332688
4t09	CD31/PDGFRa	0.0289889605353677
4t09	CD31/PDGFRa	0.0749811188434044
4t09	CD31/PDGFRa	0.160167515315802
4t09	CD31/PDGFRa	0.149463765720471
4t09	CD31/PDGFRa	0.0890755890134696
4t09	CD31/PDGFRa	0.16821760749899
4t09	CD31/PDGFRa	0.151110587175962
4t09	CD31/PDGFRa	0.124556110727674
4t09	CD31/PDGFRa	0.130731513802663
4t09	CD31/PDGFRa	0.160651302238133
4t09	CD31/PDGFRa	0.131458512285357
4t09	CD31/PDGFRa	0.152791767192694
4t09	CD31/PDGFRa	0.133410251853942
4t09	CD31/PDGFRa	0.0266432406534305
4t09	CD31/PDGFRa	0.119898050721849
4t09	CD31/PDGFRa	0.153497087308397
4t09	CD31/PDGFRa	0.0277092565915824
4t09	CD31/PDGFRa	0.157077155904986
4t09	CD31/PDGFRa	0.0477181833436782
4t09	CD31/PDGFRa	0.153356746740248
4t09	CD31/PDGFRa	0.159802002827893
4t09	CD31/PDGFRa	0.156024187698385
4t09	CD31/PDGFRa	0.134482767525903
4t09	CD31/PDGFRa	0.163996555507599
4t09	CD31/PDGFRa	0.064980383190007
4t09	CD31/PDGFRa	0.12372330441053
4t09	CD31/PDGFRa	0.100528345560622
4t09	CD31/PDGFRa	0.0311301125460293
4t09	CD31/PDGFRa	0.136719313297616
4t09	CD31/PDGFRa	0.164881637972372
4t09	CD31/PDGFRa	0.0285923186805029
4t09	CD31/PDGFRa	0.119837546197378
4t09	CD31/PDGFRa	0.120472016543807
4t09	CD31/PDGFRa	0.132264506328523
4t09	CD31/PDGFRa	0.154374722671022
4t09	CD31/PDGFRa	0.153644367955331
4t09	CD31/PDGFRa	0.0285633349269112
4t09	CD31/PDGFRa	0.126173972801336
4t09	CD31/PDGFRa	0.176440697655056
4t09	CD31/PDGFRa	0.0321011906548308
4t09	CD31/PDGFRa	0.147491045591375
4t09	CD31/PDGFRa	0.0281394088164044
4t09	CD31/PDGFRa	0.113946435651275
4t09	CD31/PDGFRa	0.033559106131833
4t09	CD31/PDGFRa	0.168236492530056
4t09	CD31/PDGFRa	0.120598746920188
4t09	CD31/PDGFRa	0.0342356262759554
4t09	CD31/PDGFRa	0.126124207969059
4t09	CD31/PDGFRa	0.0955091730161812
4t09	CD31/PDGFRa	0.0296966699946889
4t09	CD31/PDGFRa	0.0744974187871402
4t09	CD31/PDGFRa	0.0573457745232652
4t09	CD31/PDGFRa	0.131819799108557
4t09	CD31/PDGFRa	0.0490052245463076
4t09	CD31/PDGFRa	0.0566048060633484
4t09	CD31/PDGFRa	0.108186186587442
4t09	CD31/PDGFRa	0.151707823850392
4t09	CD31/PDGFRa	0.101841482342664
4t09	CD31/PDGFRa	0.168652730669558
4t09	CD31/PDGFRa	0.0371422784881937
4t09	CD31/PDGFRa	0.0271729605044455
4t09	CD31/PDGFRa	0.122767374148393
4t09	CD31/PDGFRa	0.139137607456734
4t09	CD31/PDGFRa	0.0844006304820551
4t09	CD31/PDGFRa	0.0278361803042381
4t09	CD31/PDGFRa	0.111826295817645
4t09	CD31/PDGFRa	0.154341915150056
4t09	CD31/PDGFRa	0.12510170635063
4t09	CD31/PDGFRa	0.146248402918895
4t09	CD31/PDGFRa	0.120145926519686
4t09	CD31/PDGFRa	0.160081069044014
4t09	CD31/PDGFRa	0.141230389367329
4t09	CD31/PDGFRa	0.159519016766826
4t09	CD31/PDGFRa	0.162218984519851
4t09	CD31/PDGFRa	0.11650102229165
4t09	CD31/PDGFRa	0.0319741744673966
4t09	CD31/PDGFRa	0.0281058781634128
4t09	CD31/PDGFRa	0.0290427666498417
4t09	CD31/PDGFRa	0.0747581912306571
4t09	CD31/PDGFRa	0.121017926378315
4t09	CD31/PDGFRa	0.126593049639412
4t09	CD31/PDGFRa	0.0328143689637284
4t09	CD31/PDGFRa	0.114720676061
4t09	CD31/PDGFRa	0.0488221235051442
4t09	CD31/PDGFRa	0.118227249614289
4t09	CD31/PDGFRa	0.12716081279818
4t09	CD31/PDGFRa	0.10846862740677
4t09	CD31/PDGFRa	0.152842066108184
4t09	CD31/PDGFRa	0.167275918367125
4t09	CD31/PDGFRa	0.0231613267799057
4t09	CD31/PDGFRa	0.127453521446595
4t09	CD31/PDGFRa	0.0670698852569301
4t09	CD31/PDGFRa	0.108303518734152
4t09	CD31/PDGFRa	0.112441419894273
4t09	CD31/PDGFRa	0.0987857716170548
4t09	CD31/PDGFRa	0.0636937110996961
4t09	CD31/PDGFRa	0.133325239930404
4t09	CD31/PDGFRa	0.0258153933857154
4t09	CD31/PDGFRa	0.0730989154322842
4t09	CD31/PDGFRa	0.0312615004122817
4t09	CD31/PDGFRa	0.165115341024303
4t09	CD31/PDGFRa	0.088330717427301
4t09	CD31/PDGFRa	0.0309033749633712
4t09	CD31/PDGFRa	0.0816915598237116
4t09	CD31/PDGFRa	0.165287172688596
4t09	CD31/PDGFRa	0.0280014534581398
4t09	CD31/PDGFRa	0.0798259766284702
4t09	CD31/PDGFRa	0.152269318166298
4t09	CD31/PDGFRa	0.108213487724807
4t09	CD31/PDGFRa	0.143933386328556
4t09	CD31/PDGFRa	0.177543285151072
4t09	CD31/PDGFRa	0.129769264928446
4t09	CD31/PDGFRa	0.11528692629045
4t09	CD31/PDGFRa	0.149860731846182
4t09	CD31/PDGFRa	0.0300690533839054
4t09	CD31/PDGFRa	0.144996044800355
4t09	CD31/PDGFRa	0.143951712878519
4t09	CD31/PDGFRa	0.0643431653043856
4t09	CD31/PDGFRa	0.149194066507903
4t09	CD31/PDGFRa	0.151611864748963
4t09	CD31/PDGFRa	0.138921062189383
4t09	CD31/PDGFRa	0.104091358136303
4t09	CD31/PDGFRa	0.112744255544676
4t09	CD31/PDGFRa	0.13556453949004
4t09	CD31/PDGFRa	0.126157277738541
4t09	CD31/PDGFRa	0.153962119628261
4t09	CD31/PDGFRa	0.106912107572445
4t09	CD31/PDGFRa	0.0990899709894061
4t09	CD31/PDGFRa	0.0263755004979035
4t09	CD31/PDGFRa	0.029170106245625
4t09	CD31/PDGFRa	0.146219966041859
4t09	CD31/PDGFRa	0.148034605944583
4t09	CD31/PDGFRa	0.120856005134903
4t09	CD31/PDGFRa	0.11019556176732
4t09	CD31/PDGFRa	0.0266330120750674
4t09	CD31/PDGFRa	0.0668641671649531
4t09	CD31/PDGFRa	0.120478405985221
4t09	CD31/PDGFRa	0.0768555353733164
4t09	CD31/PDGFRa	0.087423425230635
4t09	CD31/PDGFRa	0.12123872653662
4t09	CD31/PDGFRa	0.154818394529654
4t09	CD31/PDGFRa	0.0951435204262695
4t09	CD31/PDGFRa	0.156405116302728
4t09	CD31/PDGFRa	0.151778192834241
4t09	CD31/PDGFRa	0.0316505707039516
4t09	CD31/PDGFRa	0.0306853972995786
4t09	CD31/PDGFRa	0.127179227635192
4t09	CD31/PDGFRa	0.0910233271601888
4t09	CD31/PDGFRa	0.0257406468905919
4t09	CD31/PDGFRa	0.0879898286259554
4t09	CD31/PDGFRa	0.100531954220019
4t09	CD31/PDGFRa	0.154103250535862
4t09	CD31/PDGFRa	0.0262711074197224
4t09	CD31/PDGFRa	0.133709216998382
4t09	CD31/PDGFRa	0.0885717538276315
4t09	CD31/PDGFRa	0.0583898991788942
4t09	CD31/PDGFRa	0.150284018021886
4t09	CD31/PDGFRa	0.0762431343053886
4t09	CD31/PDGFRa	0.131860734528438
4t09	CD31/PDGFRa	0.151165263547665
4t09	CD31/PDGFRa	0.129803615707394
4t09	CD31/PDGFRa	0.0805934740108084
4t09	CD31/PDGFRa	0.0674505928277244
4t09	CD31/PDGFRa	0.142970843527572
4t09	CD31/PDGFRa	0.0691278606751133
4t09	CD31/PDGFRa	0.127224342825686
4t09	CD31/PDGFRa	0.10867932324449
4t09	CD31/PDGFRa	0.114625257744375
4t09	CD31/PDGFRa	0.0939702976619175
4t09	CD31/PDGFRa	0.102391960827096
4t09	CD31/PDGFRa	0.150691948300596
4t09	CD31/PDGFRa	0.0299730892377922
4t09	CD31/PDGFRa	0.132323089162899
4t09	CD31/PDGFRa	0.0911167504452202
4t09	CD31/PDGFRa	0.0931871876491837
4t09	CD31/PDGFRa	0.136644619026589
4t09	CD31/PDGFRa	0.134339427570093
4t09	CD31/PDGFRa	0.0909317967077487
4t09	CD31/PDGFRa	0.175675843800066
4t09	CD31/PDGFRa	0.143925865038586
4t09	CD31/PDGFRa	0.125680032088124
4t09	CD31/PDGFRa	0.0920985505429972
4t09	CD31/PDGFRa	0.147476257131101
4t09	CD31/PDGFRa	0.104546533340257
4t09	CD31/PDGFRa	0.184227463673351
4t09	CD31/PDGFRa	0.0293747814789111
4t09	CD31/PDGFRa	0.0828429766475643
4t09	CD31/PDGFRa	0.159773587754646
4t09	CD31/PDGFRa	0.15618131438452
4t09	CD31/PDGFRa	0.131497105387213
4t09	CD31/PDGFRa	0.0621958126634821
4t09	CD31/PDGFRa	0.145756704061576
4t09	CD31/PDGFRa	0.0732615643928454
4t09	CD31/PDGFRa	0.0483126329354897
4t09	CD31/PDGFRa	0.130999827680381
4t09	CD31/PDGFRa	0.0405657140653941
4t09	CD31/PDGFRa	0.0459715766326751
4t09	CD31/PDGFRa	0.11627695762256
4t09	CD31/PDGFRa	0.13867603565073
4t09	CD31/PDGFRa	0.121362218182268
4t09	CD31/PDGFRa	0.070445814107337
4t09	CD31/PDGFRa	0.153710657817061
4t09	CD31/PDGFRa	0.0703075521630688
4t09	CD31/PDGFRa	0.121811346042051
4t09	CD31/PDGFRa	0.106301645703469
4t09	CD31/PDGFRa	0.0827026186915354
4t09	CD31/PDGFRa	0.178370779854431
4t09	CD31/PDGFRa	0.112200481067382
4t09	CD31/PDGFRa	0.162913241639591
4t09	CD31/PDGFRa	0.0244985110573415
4t09	CD31/PDGFRa	0.108495184187301
4t09	CD31/PDGFRa	0.0270230764652078
4t09	CD31/PDGFRa	0.106602434436784
4t09	CD31/PDGFRa	0.16243372767586
4t09	CD31/PDGFRa	0.143927836435544
4t09	CD31/PDGFRa	0.149374093509494
4t09	CD31/PDGFRa	0.144419571314005
4t09	CD31/PDGFRa	0.0278041665933403
4t09	CD31/PDGFRa	0.124415418872181
4t09	CD31/PDGFRa	0.0914419689730829
4t09	CD31/PDGFRa	0.12033823263298
4t09	CD31/PDGFRa	0.0849179045930575
4t09	CD31/PDGFRa	0.14161773480129
4t09	CD31/PDGFRa	0.144585552541979
4t09	CD31/PDGFRa	0.108729165432932
4t09	CD31/PDGFRa	0.0340872172542751
4t09	CD31/PDGFRa	0.123166032053147
4t09	CD31/PDGFRa	0.102936301289807
4t09	CD31/PDGFRa	0.136940255642626
4t09	CD31/PDGFRa	0.151688880850689
4t09	CD31/PDGFRa	0.137971762408889
4t09	CD31/PDGFRa	0.0604699870649637
4t09	CD31/PDGFRa	0.0299165301168859
4t09	CD31/PDGFRa	0.116666703821985
4t09	CD31/PDGFRa	0.134447888836785
4t09	CD31/PDGFRa	0.149396839423867
4t09	CD31/PDGFRa	0.151808740103416
4t09	CD31/PDGFRa	0.0938329524785156
4t09	CD31/PDGFRa	0.0289351550747013
4t09	CD31/PDGFRa	0.122307621874733
4t09	CD31/PDGFRa	0.0314082517768694
4t09	CD31/PDGFRa	0.108455624888823
4t09	CD31/PDGFRa	0.125309730209726
4t09	CD31/PDGFRa	0.0887052936621441
4t09	CD31/PDGFRa	0.137483228129109
4t09	CD31/PDGFRa	0.108907482517034
4t09	CD31/PDGFRa	0.080930542737721
4t09	CD31/PDGFRa	0.106016887778176
4t09	CD31/PDGFRa	0.046251525108729
4t09	CD31/PDGFRa	0.0302516436732827
4t09	CD31/PDGFRa	0.156780233271744
4t09	CD31/PDGFRa	0.0939666118839381
4t09	CD31/PDGFRa	0.174430610433628
4t09	CD31/PDGFRa	0.0841882715850817
4t09	CD31/PDGFRa	0.0299364904439381
4t09	CD31/PDGFRa	0.155639588257333
4t09	CD31/PDGFRa	0.049598689981734
4t09	CD31/PDGFRa	0.12567336486712
4t09	CD31/PDGFRa	0.122641306879153
4t09	CD31/PDGFRa	0.0942690022780774
4t09	CD31/PDGFRa	0.119888023830388
4t09	CD31/PDGFRa	0.093866617185105
4t09	CD31/PDGFRa	0.135100937003032
4t09	CD31/PDGFRa	0.107421605958738
4t09	CD31/PDGFRa	0.0742585877026207
4t09	CD31/PDGFRa	0.0258093547161692
4t09	CD31/PDGFRa	0.116529533147768
4t09	CD31/PDGFRa	0.0500426785871212
4t09	CD31/PDGFRa	0.133771944547868
4t09	CD31/PDGFRa	0.10781413464031
4t09	CD31/PDGFRa	0.085901226714924
4t09	CD31/PDGFRa	0.148518158280118
4t09	CD31/PDGFRa	0.0797908942141041
4t09	CD31/PDGFRa	0.0768618304306609
4t09	CD31/PDGFRa	0.0835191729017918
4t09	CD31/PDGFRa	0.0225369190763613
4t09	CD31/PDGFRa	0.0988788469094407
4t09	CD31/PDGFRa	0.0954259463208749
4t09	CD31/PDGFRa	0.0298349223105275
4t09	CD31/PDGFRa	0.120461881715479
4t09	CD31/PDGFRa	0.140109021554225
4t09	CD31/PDGFRa	0.14255449456956
4t09	CD31/PDGFRa	0.0858992496551332
4t09	CD31/PDGFRa	0.125303490972463
4t09	CD31/PDGFRa	0.13438588737277
4t09	CD31/PDGFRa	0.135438181529831
4t09	CD31/PDGFRa	0.168986250371584
4t09	CD31/PDGFRa	0.132605734106148
4t09	CD31/PDGFRa	0.106716814041477
4t09	CD31/PDGFRa	0.121133288031076
4t09	CD31/PDGFRa	0.0865317195865429
4t09	CD31/PDGFRa	0.129983973170084
4t09	CD31/PDGFRa	0.0296924309809633
4t09	CD31/PDGFRa	0.169696768448011
4t09	CD31/PDGFRa	0.156020793454535
4t09	CD31/PDGFRa	0.136991053096691
4t09	CD31/PDGFRa	0.0449457646764216
4t09	CD31/PDGFRa	0.122989703767305
4t09	CD31/PDGFRa	0.109950366161478
4t09	CD31/PDGFRa	0.168856628319396
4t09	CD31/PDGFRa	0.142308536215632
4t09	CD31/PDGFRa	0.128881791671607
4t09	CD31/PDGFRa	0.122578164527176
4t09	CD31/PDGFRa	0.131171178503585
4t09	CD31/PDGFRa	0.0695040125500807
4t09	CD31/PDGFRa	0.118296978989889
4t09	CD31/PDGFRa	0.0288845999170982
4t09	CD31/PDGFRa	0.136490870234517
4t09	CD31/PDGFRa	0.15189059581305
4t09	CD31/PDGFRa	0.141548582573448
4t09	CD31/PDGFRa	0.0281724851270822
4t09	CD31/PDGFRa	0.121402458325546
4t09	CD31/PDGFRa	0.0494875697030801
4t09	CD31/PDGFRa	0.134220626031351
4t09	CD31/PDGFRa	0.186674359635843
4t09	CD31/PDGFRa	0.12657038592383
4t09	CD31/PDGFRa	0.118491318224821
4t09	CD31/PDGFRa	0.0716145032912496
4t09	CD31/PDGFRa	0.0828646753234239
4t09	CD31/PDGFRa	0.091482219640276
4t09	CD31/PDGFRa	0.0339605609744456
4t09	CD31/PDGFRa	0.0285778447869788
4t09	CD31/PDGFRa	0.111934185722103
4t09	CD31/PDGFRa	0.0291518406963145
4t09	CD31/PDGFRa	0.137983069526348
4t09	CD31/PDGFRa	0.142284530935819
4t09	CD31/PDGFRa	0.0287559557479038
4t09	CD31/PDGFRa	0.133202143605725
4t09	CD31/PDGFRa	0.163555622910129
4t09	CD31/PDGFRa	0.0971231942051943
4t09	CD31/PDGFRa	0.164867802963798
4t09	CD31/PDGFRa	0.147483649411368
4t09	CD31/PDGFRa	0.156204151310627
4t09	CD31/PDGFRa	0.0646086271636186
4t09	CD31/PDGFRa	0.0413790386447181
4t09	CD31/PDGFRa	0.132638600973233
4t09	CD31/PDGFRa	0.027933482912947
4t09	CD31/PDGFRa	0.164183534263293
4t09	CD31/PDGFRa	0.178375717896911
4t09	CD31/PDGFRa	0.147597310609027
4t09	CD31/PDGFRa	0.0861411896382047
4t09	CD31/PDGFRa	0.130954878437316
4t09	CD31/PDGFRa	0.0271787186836352
4t09	CD31/PDGFRa	0.0813378165485893
4t09	CD31/PDGFRa	0.122310222826924
4t09	CD31/PDGFRa	0.110583305807814
4t09	CD31/PDGFRa	0.0692893223168421
4t09	CD31/PDGFRa	0.158384326774626
4t09	CD31/PDGFRa	0.119828867780743
4t09	CD31/PDGFRa	0.14980785960527
4t09	CD31/PDGFRa	0.14511297527656
4t09	CD31/PDGFRa	0.108662946171702
4t09	CD31/PDGFRa	0.135060640660793
4t09	CD31/PDGFRa	0.0542828180895067
4t09	CD31/PDGFRa	0.0612784173190068
4t09	CD31/PDGFRa	0.161175840580999
4t09	CD31/PDGFRa	0.103972331912067
4t09	CD31/PDGFRa	0.126690370669675
4t09	CD31/PDGFRa	0.0278641871530834
4t09	CD31/PDGFRa	0.103878887586367
4t09	CD31/PDGFRa	0.16994378354747
4t09	CD31/PDGFRa	0.094136017043546
4t09	CD31/PDGFRa	0.130392834726111
4t09	CD31/PDGFRa	0.0768350853514242
4t09	CD31/PDGFRa	0.163124090532121
4t09	CD31/PDGFRa	0.105582092928613
4t09	CD31/PDGFRa	0.031640471431157
4t09	CD31/PDGFRa	0.0558619249014728
4t09	CD31/PDGFRa	0.14009508652372
4t09	CD31/PDGFRa	0.119743799207747
4t09	CD31/PDGFRa	0.165546634008623
4t09	CD31/PDGFRa	0.132936046777853
4t09	CD31/PDGFRa	0.137818246017313
4t09	CD31/PDGFRa	0.0628764062841284
4t09	CD31/PDGFRa	0.109168143387147
4t09	CD31/PDGFRa	0.0955608808894705
4t09	CD31/PDGFRa	0.092749342560748
4t09	CD31/PDGFRa	0.184621781211559
4t09	CD31/PDGFRa	0.135782375233332
4t09	CD31/PDGFRa	0.115565232031156
4t09	CD31/PDGFRa	0.15648984756239
4t09	CD31/PDGFRa	0.0853531823674665
4t09	CD31/PDGFRa	0.121450998993681
4t09	CD31/PDGFRa	0.122287756016855
4t09	CD31/PDGFRa	0.121326103536194
4t09	CD31/PDGFRa	0.028406997801934
4t09	CD31/PDGFRa	0.112880949825546
4t09	CD31/PDGFRa	0.152002913121621
4t09	CD31/PDGFRa	0.0828200889784399
4t09	CD31/PDGFRa	0.135359914065023
4t09	CD31/PDGFRa	0.13742979359312
4t09	CD31/PDGFRa	0.0478513324055838
4t09	CD31/PDGFRa	0.13581106683285
4t09	CD31/PDGFRa	0.0275761784923895
4t09	CD31/PDGFRa	0.15843956528339
4t09	CD31/PDGFRa	0.0279878782904082
4t09	CD31/PDGFRa	0.0259432839698987
4t09	CD31/PDGFRa	0.15069851612788
4t09	CD31/PDGFRa	0.112827949654357
4t09	CD31/PDGFRa	0.103449194801951
4t09	CD31/PDGFRa	0.124658576044036
4t09	CD31/PDGFRa	0.118310276754324
4t09	CD31/PDGFRa	0.151185740444287
4t09	CD31/PDGFRa	0.119981142403697
4t09	CD31/PDGFRa	0.155818678300156
4t09	CD31/PDGFRa	0.0794306597162422
4t09	CD31/PDGFRa	0.143049113411688
4t09	CD31/PDGFRa	0.0741602845318434
4t09	CD31/PDGFRa	0.0233595971385033
4t09	CD31/PDGFRa	0.031917203007886
4t09	CD31/PDGFRa	0.110910729497005
4t09	CD31/PDGFRa	0.130481653703768
4t09	CD31/PDGFRa	0.114463086777885
4t09	CD31/PDGFRa	0.127481943386784
4t09	CD31/PDGFRa	0.145917636319193
4t09	CD31/PDGFRa	0.073122298747922
4t09	CD31/PDGFRa	0.141512580200941
4t09	CD31/PDGFRa	0.0796832026203169
4t09	CD31/PDGFRa	0.0273883157025382
4t09	CD31/PDGFRa	0.144513521436791
4t09	CD31/PDGFRa	0.140203960873809
4t09	CD31/PDGFRa	0.130254240211837
4t09	CD31/PDGFRa	0.026955487932465
4t09	CD31/PDGFRa	0.118770992287447
4t09	CD31/PDGFRa	0.0342586034810621
4t09	CD31/PDGFRa	0.0322870063433416
4t09	CD31/PDGFRa	0.0699323415146409
4t09	CD31/PDGFRa	0.0767134881558806
4t09	CD31/PDGFRa	0.0297349045005374
4t09	CD31/PDGFRa	0.149570534591005
4t09	CD31/PDGFRa	0.0312582426423303
4t09	CD31/PDGFRa	0.11304510551331
4t09	CD31/PDGFRa	0.158091997704925
4t09	CD31/PDGFRa	0.0957300772226352
4t09	CD31/PDGFRa	0.105502559714705
4t09	CD31/PDGFRa	0.0672053640844965
4t09	CD31/PDGFRa	0.149519275752772
4t09	CD31/PDGFRa	0.157863286312147
4t09	CD31/PDGFRa	0.159844752985579
4t09	CD31/PDGFRa	0.16195603331418
4t09	CD31/PDGFRa	0.0977417429367613
4t09	CD31/PDGFRa	0.152980645005563
4t09	CD31/PDGFRa	0.106774493032283
4t09	CD31/PDGFRa	0.0265375389488847
4t09	CD31/PDGFRa	0.128078016244269
4t09	CD31/PDGFRa	0.144407907603962
4t09	CD31/PDGFRa	0.0934389244600421
4t09	CD31/PDGFRa	0.135492224193259
4t09	CD31/PDGFRa	0.11824722225564
4t09	CD31/PDGFRa	0.163897378289207
4t09	CD31/PDGFRa	0.151379271453638
4t09	CD31/PDGFRa	0.0404111730451149
4t09	CD31/PDGFRa	0.174521601993954
4t09	CD31/PDGFRa	0.14076401416761
4t09	CD31/PDGFRa	0.135430969151738
4t09	CD31/PDGFRa	0.157387141453029
4t09	CD31/PDGFRa	0.113554634648356
4t09	CD31/PDGFRa	0.152332619040673
4t09	CD31/PDGFRa	0.142068358952431
4t09	CD31/PDGFRa	0.138857987998934
4t09	CD31/PDGFRa	0.0344133532095378
4t09	CD31/PDGFRa	0.180922831486966
4t09	CD31/PDGFRa	0.161024119645859
4t09	CD31/PDGFRa	0.14561317678602
4t09	CD31/PDGFRa	0.0339765240953214
4t09	CD31/PDGFRa	0.0268771905655132
4t09	CD31/PDGFRa	0.138943519487174
4t09	CD31/PDGFRa	0.0255560134554306
4t09	CD31/PDGFRa	0.113403219844284
4t09	CD31/PDGFRa	0.156357550978724
4t09	CD31/PDGFRa	0.106523123671505
4t09	CD31/PDGFRa	0.136668120091959
4t09	CD31/PDGFRa	0.107172835103099
4t09	CD31/PDGFRa	0.0279013097797907
4t09	CD31/PDGFRa	0.111904629951844
4t09	CD31/PDGFRa	0.115769286573465
4t09	CD31/PDGFRa	0.158069214602255
4t09	CD31/PDGFRa	0.17223258097521
4t09	CD31/PDGFRa	0.0962426438037299
4t09	CD31/PDGFRa	0.112373491086762
4t09	CD31/PDGFRa	0.0742346282861553
4t09	CD31/PDGFRa	0.206887240908696
4t09	CD31/PDGFRa	0.153816771487841
4t09	CD31/PDGFRa	0.0914039351688685
4t09	CD31/PDGFRa	0.0905290575728344
4t09	CD31/PDGFRa	0.157498233945129
4t09	CD31/PDGFRa	0.12262450567888
4t09	CD31/PDGFRa	0.127492782637481
4t09	CD31/PDGFRa	0.15248714231657
4t09	CD31/PDGFRa	0.146309365365866
4t09	CD31/PDGFRa	0.173830347185828
4t09	CD31/PDGFRa	0.148836831629342
4t09	CD31/PDGFRa	0.151782208517973
4t09	CD31/PDGFRa	0.0261453037741713
4t09	CD31/PDGFRa	0.133438106821464
4t09	CD31/PDGFRa	0.024891047100156
4t09	CD31/PDGFRa	0.105232610334172
4t09	CD31/PDGFRa	0.0298279820600445
4t09	CD31/PDGFRa	0.0719647616892879
4t09	CD31/PDGFRa	0.0254034937117269
4t09	CD31/PDGFRa	0.0456541597304423
4t09	CD31/PDGFRa	0.0385061182117047
4t09	CD31/PDGFRa	0.135949054542667
4t09	CD31/PDGFRa	0.149505744705041
4t09	CD31/PDGFRa	0.0388272950157218
4t09	CD31/PDGFRa	0.058585496156001
4t09	CD31/PDGFRa	0.0334809864377748
4t09	CD31/PDGFRa	0.123918138390515
4t09	CD31/PDGFRa	0.124276105429342
4t09	CD31/PDGFRa	0.156646890897762
4t09	CD31/PDGFRa	0.102839817278626
4t09	CD31/PDGFRa	0.0836341612672953
4t09	CD31/PDGFRa	0.0522073701704296
4t09	CD31/PDGFRa	0.126769768975729
4t09	CD31/PDGFRa	0.112443303490581
4t09	CD31/PDGFRa	0.116389096974569
4t09	CD31/PDGFRa	0.145991953785901
4t09	CD31/PDGFRa	0.10505487871837
4t09	CD31/PDGFRa	0.12382780446269
4t09	CD31/PDGFRa	0.138339395366779
4t09	CD31/PDGFRa	0.0952557037333224
4t09	CD31/PDGFRa	0.0279946235510899
4t09	CD31/PDGFRa	0.137179438136843
4t09	CD31/PDGFRa	0.0681812527728894
4t09	CD31/PDGFRa	0.0374547792590272
4t09	CD31/PDGFRa	0.145057536737948
4t09	CD31/PDGFRa	0.128199509624478
4t09	CD31/PDGFRa	0.0716571637092622
4t09	CD31/PDGFRa	0.130429005686451
4t09	CD31/PDGFRa	0.0294434332511237
4t09	CD31/PDGFRa	0.103840636581991
4t09	CD31/PDGFRa	0.122159850892901
4t09	CD31/PDGFRa	0.02972350089506
4t09	CD31/PDGFRa	0.171399207095188
4t09	CD31/PDGFRa	0.114087601228811
4t09	CD31/PDGFRa	0.0901842158600067
4t09	CD31/PDGFRa	0.148583458545843
4t09	CD31/PDGFRa	0.0949935769989503
4t09	CD31/PDGFRa	0.127016719105192
4t09	CD31/PDGFRa	0.126244092787072
4t09	CD31/PDGFRa	0.112266771912893
4t09	CD31/PDGFRa	0.0998196873413607
4t09	CD31/PDGFRa	0.0269159018954288
4t09	CD31/PDGFRa	0.0314579872709293
4t09	CD31/PDGFRa	0.119113069902951
4t09	CD31/PDGFRa	0.15884665032936
4t09	CD31/PDGFRa	0.0951610320676717
4t09	CD31/PDGFRa	0.10861459846766
4t09	CD31/PDGFRa	0.128278063788362
4t09	CD31/PDGFRa	0.0249701845073353
4t09	CD31/PDGFRa	0.0695840808828368
4t09	CD31/PDGFRa	0.0653626042736419
4t09	CD31/PDGFRa	0.133361970742213
4t09	CD31/PDGFRa	0.142929310993505
4t09	CD31/PDGFRa	0.131250896467281
4t09	CD31/PDGFRa	0.116440298257251
4t09	CD31/PDGFRa	0.0849703627008525
4t09	CD31/PDGFRa	0.106359632406692
4t09	CD31/PDGFRa	0.108811111997803
4t09	CD31/PDGFRa	0.124429164878386
4t09	CD31/PDGFRa	0.147938621920611
4t09	CD31/PDGFRa	0.126044947470557
4t09	CD31/PDGFRa	0.1091585118453
4t09	CD31/PDGFRa	0.153995784583933
4t09	CD31/PDGFRa	0.131302735685864
4t09	CD31/PDGFRa	0.105815252975904
4t09	CD31/PDGFRa	0.0850670916177105
4t09	CD31/PDGFRa	0.175698711107705
4t09	CD31/PDGFRa	0.0654225197718941
4t09	CD31/PDGFRa	0.0241374130233037
4t09	CD31/PDGFRa	0.121165967311715
4t09	CD31/PDGFRa	0.124819685595641
4t09	CD31/PDGFRa	0.0299655983295537
4t09	CD31/PDGFRa	0.0264011022317836
4t09	CD31/PDGFRa	0.178304183018501
4t09	CD31/PDGFRa	0.065631914570809
4t09	CD31/PDGFRa	0.155521586619296
4t09	CD31/PDGFRa	0.0973412216246519
4t09	CD31/PDGFRa	0.148084046309051
4t09	CD31/PDGFRa	0.15458837005893
4t09	CD31/PDGFRa	0.156322776712373
4t09	CD31/PDGFRa	0.132017876174002
4t09	CD31/PDGFRa	0.146585316192186
4t09	CD31/PDGFRa	0.117092011731846
4t09	CD31/PDGFRa	0.140877292138818
4t09	CD31/PDGFRa	0.108173162958288
4t09	CD31/PDGFRa	0.100454141894091
4t09	CD31/PDGFRa	0.12080592893811
4t09	CD31/PDGFRa	0.102378047467946
4t09	CD31/PDGFRa	0.139698193654335
4t09	CD31/PDGFRa	0.140452956352625
4t09	CD31/PDGFRa	0.0749989596437348
4t09	CD31/PDGFRa	0.0910542762442996
4t09	CD31/PDGFRa	0.147941073103744
4t09	CD31/PDGFRa	0.0975454456468255
4t09	CD31/PDGFRa	0.164868206701111
4t09	CD31/PDGFRa	0.153758560112116
4t09	CD31/PDGFRa	0.120029666644862
4t09	CD31/PDGFRa	0.0328615466509091
4t09	CD31/PDGFRa	0.123116378387355
4t09	CD31/PDGFRa	0.125629444966082
4t09	CD31/PDGFRa	0.1277156863833
4t09	CD31/PDGFRa	0.0275462084471861
4t09	CD31/PDGFRa	0.152361971980312
4t09	CD31/PDGFRa	0.108474612931014
4t09	CD31/PDGFRa	0.141762513052701
4t09	CD31/PDGFRa	0.114502918668926
4t09	CD31/PDGFRa	0.189982057697056
4t09	CD31/PDGFRa	0.0323769240085804
4t09	CD31/PDGFRa	0.038084588647254
4t09	CD31/PDGFRa	0.0332488117907803
4t09	CD31/PDGFRa	0.0713241546710469
4t09	CD31/PDGFRa	0.120513264136925
4t09	CD31/PDGFRa	0.159498771622019
4t09	CD31/PDGFRa	0.152437994097457
4t09	CD31/PDGFRa	0.144438943380539
4t09	CD31/PDGFRa	0.0494471356691159
4t09	CD31/PDGFRa	0.123604068078825
4t09	CD31/PDGFRa	0.0532231836381484
4t09	CD31/PDGFRa	0.0568146892937429
4t09	CD31/PDGFRa	0.0287232891129318
4t09	CD31/PDGFRa	0.138643695553157
4t09	CD31/PDGFRa	0.138017120992155
4t09	CD31/PDGFRa	0.0898721102845096
4t09	CD31/PDGFRa	0.111942769607647
4t09	CD31/PDGFRa	0.155776667934324
4t09	CD31/PDGFRa	0.0526248039384483
4t09	CD31/PDGFRa	0.0892734605305728
4t09	CD31/PDGFRa	0.127932284523634
4t09	CD31/PDGFRa	0.163878240358266
4t09	CD31/PDGFRa	0.028303766770174
4t09	CD31/PDGFRa	0.145922939885156
4t09	CD31/PDGFRa	0.19610332917126
4t09	CD31/PDGFRa	0.0830246313810312
4t09	CD31/PDGFRa	0.105042473631378
4t09	CD31/PDGFRa	0.103671882240641
4t09	CD31/PDGFRa	0.131954196217142
4t09	CD31/PDGFRa	0.147995336363143
4t09	CD31/PDGFRa	0.0785933091808519
4t09	CD31/PDGFRa	0.105060770549817
4t09	CD31/PDGFRa	0.0417728837765754
4t09	CD31/PDGFRa	0.0439926025628082
4t09	CD31/PDGFRa	0.127114155536723
4t09	CD31/PDGFRa	0.155855215279504
4t09	CD31/PDGFRa	0.0285423699556391
4t09	CD31/PDGFRa	0.0253439161149861
4t09	CD31/PDGFRa	0.0806443367633059
4t09	CD31/PDGFRa	0.158849558765913
4t09	CD31/PDGFRa	0.127730170545331
4t09	CD31/PDGFRa	0.135131752697805
4t09	CD31/PDGFRa	0.133279426714749
4t09	CD31/PDGFRa	0.0284783082752355
4t09	CD31/PDGFRa	0.0300536258771805
4t09	CD31/PDGFRa	0.068465326573118
4t09	CD31/PDGFRa	0.0440527578134747
4t09	CD31/PDGFRa	0.0301182769256036
4t09	CD31/PDGFRa	0.122196715962285
4t09	CD31/PDGFRa	0.09590484799411
4t09	CD31/PDGFRa	0.02936044387983
4t09	CD31/PDGFRa	0.0265095683839057
4t09	CD31/PDGFRa	0.132680771400132
4t09	CD31/PDGFRa	0.0299078144023513
4t09	CD31/PDGFRa	0.026223174361025
4t09	CD31/PDGFRa	0.0285205275126051
4t09	CD31/PDGFRa	0.0291584706134073
4t09	CD31/PDGFRa	0.200122981563877
4t09	CD31/PDGFRa	0.0274646725803477
4t09	CD31/PDGFRa	0.0301212389272008
4t09	CD31/PDGFRa	0.0508349728784222
4t09	CD31/PDGFRa	0.18269089150601
4t09	CD31/PDGFRa	0.0987491016001321
4t09	CD31/PDGFRa	0.074460797439297
4t09	CD31/PDGFRa	0.138186466066008
4t09	CD31/PDGFRa	0.10739451877592
4t09	CD31/PDGFRa	0.15124706911505
4t09	CD31/PDGFRa	0.141853310788728
4t09	CD31/PDGFRa	0.155995439013329
4t09	CD31/PDGFRa	0.142474471882783
4t09	CD31/PDGFRa	0.0638922925084751
4t09	CD31/PDGFRa	0.149095760906907
4t09	CD31/PDGFRa	0.149527143588426
4t09	CD31/PDGFRa	0.0713122469935765
4t09	CD31/PDGFRa	0.0887592217092936
4t09	CD31/PDGFRa	0.0800801146537551
4t09	CD31/PDGFRa	0.0776626516665555
4t09	CD31/PDGFRa	0.118863584361281
4t09	CD31/PDGFRa	0.134441942355142
4t09	CD31/PDGFRa	0.121201859295099
4t09	CD31/PDGFRa	0.124380032199161
4t09	CD31/PDGFRa	0.141781577330759
4t09	CD31/PDGFRa	0.109528345373449
4t09	CD31/PDGFRa	0.119506130299868
4t09	CD31/PDGFRa	0.0967413178895221
4t09	CD31/PDGFRa	0.169274819857158
4t09	CD31/PDGFRa	0.111860126769656
4t09	CD31/PDGFRa	0.0287121879540675
4t09	CD31/PDGFRa	0.164635569895481
4t09	CD31/PDGFRa	0.130242798075601
4t09	CD31/PDGFRa	0.0917210537490573
4t09	CD31/PDGFRa	0.0680054199459894
4t09	CD31/PDGFRa	0.104057449313167
4t09	CD31/PDGFRa	0.141728085065458
4t09	CD31/PDGFRa	0.0416247995770315
4t09	CD31/PDGFRa	0.108683651108984
4t09	CD31/PDGFRa	0.0864925333491186
4t09	CD31/PDGFRa	0.0712326139262493
4t09	CD31/PDGFRa	0.160864163174991
4t09	CD31/PDGFRa	0.0275854406510919
4t09	CD31/PDGFRa	0.120587028089373
4t09	CD31/PDGFRa	0.135496217248093
4t09	CD31/PDGFRa	0.0949094287782287
4t09	CD31/PDGFRa	0.0676117973588391
4t09	CD31/PDGFRa	0.111295476164585
4t09	CD31/PDGFRa	0.0854716171937262
4t09	CD31/PDGFRa	0.160583306104001
4t09	CD31/PDGFRa	0.0610465795986718
4t09	CD31/PDGFRa	0.0269597522792279
4t09	CD31/PDGFRa	0.169796781108158
4t09	CD31/PDGFRa	0.10351845866237
4t09	CD31/PDGFRa	0.121271988929337
4t09	CD31/PDGFRa	0.0898620076855885
4t09	CD31/PDGFRa	0.0735660668506611
4t09	CD31/PDGFRa	0.127855428130453
4t09	CD31/PDGFRa	0.165400755240781
4t09	CD31/PDGFRa	0.156684272348108
4t09	CD31/PDGFRa	0.151528241524956
4t09	CD31/PDGFRa	0.026928281020172
4t09	CD31/PDGFRa	0.151034221285934
4t09	CD31/PDGFRa	0.0960598458361879
4t09	CD31/PDGFRa	0.146223204854895
4t09	CD31/PDGFRa	0.0309015811362768
4t09	CD31/PDGFRa	0.138143591539194
4t09	CD31/PDGFRa	0.0611204010008064
4t09	CD31/PDGFRa	0.0275097816945101
4t09	CD31/PDGFRa	0.143360062460291
4t09	CD31/PDGFRa	0.11260954324668
4t09	CD31/PDGFRa	0.145490862480251
4t09	CD31/PDGFRa	0.0664518769725452
4t09	CD31/PDGFRa	0.107646506296177
4t09	CD31/PDGFRa	0.103811706823888
4t09	CD31/PDGFRa	0.0997669633799383
4t09	CD31/PDGFRa	0.122389526860074
4t09	CD31/PDGFRa	0.117188467426426
4t09	CD31/PDGFRa	0.113379904220062
4t09	CD31/PDGFRa	0.166296872222568
4t09	CD31/PDGFRa	0.0425578548151741
4t09	CD31/PDGFRa	0.144474373526861
4t09	CD31/PDGFRa	0.0418201532831084
4t09	CD31/PDGFRa	0.0970251483617461
4t09	CD31/PDGFRa	0.0967671999492306
4t09	CD31/PDGFRa	0.0658955752121814
4t09	CD31/PDGFRa	0.0956705020488823
4t09	CD31/PDGFRa	0.104590528977091
4t09	CD31/PDGFRa	0.0246324683353704
4t09	CD31/PDGFRa	0.0290114754188604
4t09	CD31/PDGFRa	0.139422478711346
4t09	CD31/PDGFRa	0.121518819346139
4t09	CD31/PDGFRa	0.164252156074534
4t09	CD31/PDGFRa	0.168193088182804
4t09	CD31/PDGFRa	0.142911913386533
4t09	CD31/PDGFRa	0.0289862192046643
4t09	CD31/PDGFRa	0.026934097748178
4t09	CD31/PDGFRa	0.147448113875183
4t09	CD31/PDGFRa	0.140051403579387
4t09	CD31/PDGFRa	0.0950136134323105
4t09	CD31/PDGFRa	0.028224249896416
4t09	CD31/PDGFRa	0.092256272452805
4t09	CD31/PDGFRa	0.113451123000084
4t09	CD31/PDGFRa	0.100812846502589
4t09	CD31/PDGFRa	0.0696051700446749
4t09	CD31/PDGFRa	0.100296901822646
4t09	CD31/PDGFRa	0.151514724038078
4t09	CD31/PDGFRa	0.131225564006139
4t09	CD31/PDGFRa	0.161322011243252
4t09	CD31/PDGFRa	0.0266339114282306
4t09	CD31/PDGFRa	0.0285997383052512
4t09	CD31/PDGFRa	0.030999574533795
4t09	CD31/PDGFRa	0.137023892870587
4t09	CD31/PDGFRa	0.0953812990145194
4t09	CD31/PDGFRa	0.082061078617279
4t09	CD31/PDGFRa	0.0278765564915148
4t09	CD31/PDGFRa	0.115828286608921
4t09	CD31/PDGFRa	0.139683810077947
4t09	CD31/PDGFRa	0.13111630571239
4t09	CD31/PDGFRa	0.119618989821074
4t09	CD31/PDGFRa	0.0973449236631867
4t09	CD31/PDGFRa	0.0281087954503517
4t09	CD31/PDGFRa	0.0541257436337239
4t09	CD31/PDGFRa	0.0991811977414555
4t09	CD31/PDGFRa	0.144955090788769
4t09	CD31/PDGFRa	0.136164633330167
4t09	CD31/PDGFRa	0.197861386489523
4t09	CD31/PDGFRa	0.119874590801226
4t09	CD31/PDGFRa	0.113100835812518
4t09	CD31/PDGFRa	0.141782097477054
4t09	CD31/PDGFRa	0.0340215262751027
4t09	CD31/PDGFRa	0.0866186270736353
4t09	CD31/PDGFRa	0.111323719819757
4t09	CD31/PDGFRa	0.032658097463264
4t09	CD31/PDGFRa	0.0994181469851862
4t09	CD31/PDGFRa	0.036606240263487
4t09	CD31/PDGFRa	0.117474461460813
4t09	CD31/PDGFRa	0.165289333621888
4t09	CD31/PDGFRa	0.107758066978685
4t09	CD31/PDGFRa	0.0934156820268819
4t09	CD31/PDGFRa	0.137453580769232
4t09	CD31/PDGFRa	0.167791727905576
4t09	CD31/PDGFRa	0.0587358628044038
4t09	CD31/PDGFRa	0.124030908792728
4t09	CD31/PDGFRa	0.11116656563009
4t09	CD31/PDGFRa	0.0917189967314283
4t09	CD31/PDGFRa	0.0282639236849977
4t09	CD31/PDGFRa	0.0913043784730522
4t09	CD31/PDGFRa	0.0887821003219141
4t09	CD31/PDGFRa	0.137824588812059
4t09	CD31/PDGFRa	0.0638319058516394
4t09	CD31/PDGFRa	0.16455203592162
4t09	CD31/PDGFRa	0.108239256434478
4t09	CD31/PDGFRa	0.052662703957908
4t09	CD31/PDGFRa	0.0443287871757496
4t09	CD31/PDGFRa	0.155352019545287
4t09	CD31/PDGFRa	0.0307355225318697
4t09	CD31/PDGFRa	0.153042571420153
4t09	CD31/PDGFRa	0.02821373261447
4t09	CD31/PDGFRa	0.0795005861372519
4t09	CD31/PDGFRa	0.0253822693589885
4t09	CD31/PDGFRa	0.127968621365891
4t09	CD31/PDGFRa	0.152463613095914
4t09	CD31/PDGFRa	0.147723712915431
4t09	CD31/PDGFRa	0.138649488812625
4t09	CD31/PDGFRa	0.0974483871315216
4t09	CD31/PDGFRa	0.0759457399750785
4t09	CD31/PDGFRa	0.153303015225458
4t09	CD31/PDGFRa	0.062538821729251
4t09	CD31/PDGFRa	0.149977565752187
4t09	CD31/PDGFRa	0.0584124689658824
4t09	CD31/PDGFRa	0.0648397088655319
4t09	CD31/PDGFRa	0.141465607222475
4t09	CD31/PDGFRa	0.17432923866876
4t09	CD31/PDGFRa	0.031127006982281
4t09	CD31/PDGFRa	0.12586147296923
4t09	CD31/PDGFRa	0.151101498925462
4t09	CD31/PDGFRa	0.0859518701271249
4t09	CD31/PDGFRa	0.0973729042387238
4t09	CD31/PDGFRa	0.125715502728935
4t09	CD31/PDGFRa	0.106650753958908
4t09	CD31/PDGFRa	0.0808464193064171
4t09	CD31/PDGFRa	0.127762883839288
4t09	CD31/PDGFRa	0.112639820039026
4t09	CD31/PDGFRa	0.0892436191930888
4t09	CD31/PDGFRa	0.150744882803085
4t09	CD31/PDGFRa	0.123996429884273
4t09	CD31/PDGFRa	0.028891059118074
4t09	CD31/PDGFRa	0.0303657953046408
4t09	CD31/PDGFRa	0.133485465793454
4t09	CD31/PDGFRa	0.0774136791908997
4t09	CD31/PDGFRa	0.166943398143572
4t09	CD31/PDGFRa	0.120115167607915
4t09	CD31/PDGFRa	0.1438786153147
4t09	CD31/PDGFRa	0.132012366822637
4t09	CD31/PDGFRa	0.0256836728208341
4t09	CD31/PDGFRa	0.0264151122686422
4t09	CD31/PDGFRa	0.0896839234926732
4t09	CD31/PDGFRa	0.0997344348167396
4t09	CD31/PDGFRa	0.026709339659012
4t09	CD31/PDGFRa	0.0685759916204861
4t09	CD31/PDGFRa	0.139027383114775
4t09	CD31/PDGFRa	0.124326776207324
4t09	CD31/PDGFRa	0.0331074740846752
4t09	CD31/PDGFRa	0.104928919425515
4t09	CD31/PDGFRa	0.150589662304585
4t09	CD31/PDGFRa	0.0302981940776354
4t09	CD31/PDGFRa	0.162158291375551
4t09	CD31/PDGFRa	0.14295777445663
4t09	CD31/PDGFRa	0.0772801635020969
4t09	CD31/PDGFRa	0.0307721194168083
4t09	CD31/PDGFRa	0.091342040132556
4t09	CD31/PDGFRa	0.119259535524132
4t09	CD31/PDGFRa	0.0627677479077317
4t09	CD31/PDGFRa	0.128362995266977
4t09	CD31/PDGFRa	0.137511055242091
4t09	CD31/PDGFRa	0.117025313763403
4t09	CD31/PDGFRa	0.10569736787429
4t09	CD31/PDGFRa	0.0686776596994256
4t09	CD31/PDGFRa	0.115788789067111
4t09	CD31/PDGFRa	0.0315643092766613
4t09	CD31/PDGFRa	0.110595230797639
4t09	CD31/PDGFRa	0.119381200221933
4t09	CD31/PDGFRa	0.0889426561646924
4t09	CD31/PDGFRa	0.155847797762082
4t09	CD31/PDGFRa	0.167414341704157
4t09	CD31/PDGFRa	0.0407892163280914
4t09	CD31/PDGFRa	0.100716872408986
4t09	CD31/PDGFRa	0.121418406391395
4t09	CD31/PDGFRa	0.0934266164623439
4t09	CD31/PDGFRa	0.153057020751904
4t09	CD31/PDGFRa	0.0283107239197396
4t09	CD31/PDGFRa	0.103916186876418
4t09	CD31/PDGFRa	0.129603275814276
4t09	CD31/PDGFRa	0.0311438320365115
4t09	CD31/PDGFRa	0.122038824476028
4t09	CD31/PDGFRa	0.144085934717099
4t09	CD31/PDGFRa	0.136172631106038
4t09	CD31/PDGFRa	0.0429593149169881
4t09	CD31/PDGFRa	0.149661705869361
4t09	CD31/PDGFRa	0.150241085582305
4t09	CD31/PDGFRa	0.138747944704579
4t09	CD31/PDGFRa	0.141979080307272
4t09	CD31/PDGFRa	0.0587323500578524
4t09	CD31/PDGFRa	0.0296487531317882
4t09	CD31/PDGFRa	0.0275288220277943
4t09	CD31/PDGFRa	0.158106384039933
4t09	CD31/PDGFRa	0.0336802831803225
4t09	CD31/PDGFRa	0.0698100839954671
4t09	CD31/PDGFRa	0.129680957348494
4t09	CD31/PDGFRa	0.0281336951885894
4t09	CD31/PDGFRa	0.155932911177617
4t09	CD31/PDGFRa	0.0548654974649949
4t09	CD31/PDGFRa	0.0811139041117398
4t09	CD31/PDGFRa	0.149851093855503
4t09	CD31/PDGFRa	0.0248514021605609
4t09	CD31/PDGFRa	0.143815194211334
4t09	CD31/PDGFRa	0.0866214768646902
4t09	CD31/PDGFRa	0.140117548561785
4t09	CD31/PDGFRa	0.0547477638829098
4t09	CD31/PDGFRa	0.109609817571337
4t09	CD31/PDGFRa	0.070607548041567
4t09	CD31/PDGFRa	0.0255772650522222
4t09	CD31/PDGFRa	0.128298216864584
4t09	CD31/PDGFRa	0.163184645922268
4t09	CD31/PDGFRa	0.046073829135512
4t09	CD31/PDGFRa	0.0336595912769355
4t09	CD31/PDGFRa	0.156846785500481
4t09	CD31/PDGFRa	0.0867799783216048
4t09	CD31/PDGFRa	0.172608728474523
4t09	CD31/PDGFRa	0.0290686015226338
4t09	CD31/PDGFRa	0.0759647663628331
4t09	CD31/PDGFRa	0.0450991095237052
4t09	CD31/PDGFRa	0.149545224643358
4t09	CD31/PDGFRa	0.160658008865465
4t09	CD31/PDGFRa	0.0301294335698666
4t09	CD31/PDGFRa	0.0266983140391348
4t09	CD31/PDGFRa	0.172572749354755
4t09	CD31/PDGFRa	0.136686153735253
4t09	CD31/PDGFRa	0.0267985985862086
4t09	CD31/PDGFRa	0.177247466016027
4t09	CD31/PDGFRa	0.10023972601943
4t09	CD31/PDGFRa	0.135464552635197
4t09	CD31/PDGFRa	0.070285543955747
4t09	CD31/PDGFRa	0.135099522210505
4t09	CD31/PDGFRa	0.0270207744031136
4t09	CD31/PDGFRa	0.176439942550059
4t09	CD31/PDGFRa	0.026787437902576
4t09	CD31/PDGFRa	0.126859489632879
4t09	CD31/PDGFRa	0.112120841082179
4t09	CD31/PDGFRa	0.065085673515308
4t09	CD31/PDGFRa	0.120930249873346
4t09	CD31/PDGFRa	0.106398249591976
4t09	CD31/PDGFRa	0.125993884102802
4t09	CD31/PDGFRa	0.137985770827488
4t09	CD31/PDGFRa	0.0580322532968877
4t09	CD31/PDGFRa	0.0282663638118213
4t09	CD31/PDGFRa	0.121087311184733
4t09	CD31/PDGFRa	0.127188067998238
4t09	CD31/PDGFRa	0.0278534007101489
4t09	CD31/PDGFRa	0.154204157039347
4t09	CD31/PDGFRa	0.120441267897552
4t09	CD31/PDGFRa	0.156235097481885
4t09	CD31/PDGFRa	0.0297325726504989
4t09	CD31/PDGFRa	0.158170420375318
4t09	CD31/PDGFRa	0.0710070855599166
4t09	CD31/PDGFRa	0.151116734771377
4t09	CD31/PDGFRa	0.154742190569391
4t09	CD31/PDGFRa	0.149101748496448
4t09	CD31/PDGFRa	0.117966805044715
4t09	CD31/PDGFRa	0.137416542568007
4t09	CD31/PDGFRa	0.0654929709202233
4t09	CD31/PDGFRa	0.145090061059683
4t09	CD31/PDGFRa	0.052639801581045
4t09	CD31/PDGFRa	0.0956038449621873
4t09	CD31/PDGFRa	0.0290759229064609
4t09	CD31/PDGFRa	0.129840250888849
4t09	CD31/PDGFRa	0.119277712118714
4t09	CD31/PDGFRa	0.0258622678525829
4t09	CD31/PDGFRa	0.0300137500994899
4t09	CD31/PDGFRa	0.0979860676576131
4t09	CD31/PDGFRa	0.165246941850775
4t09	CD31/PDGFRa	0.106082197233932
4t09	CD31/PDGFRa	0.125076416005716
4t09	CD31/PDGFRa	0.102067913806565
4t09	CD31/PDGFRa	0.0831368995286089
4t09	CD31/PDGFRa	0.0284100396589775
4t09	CD31/PDGFRa	0.111128460161661
4t09	CD31/PDGFRa	0.158138657872313
4t09	CD31/PDGFRa	0.139317034708767
4t09	CD31/PDGFRa	0.10155839517805
4t09	CD31/PDGFRa	0.0274021663515119
4t09	CD31/PDGFRa	0.173937479533429
4t09	CD31/PDGFRa	0.137920427544433
4t09	CD31/PDGFRa	0.090509319640065
4t09	CD31/PDGFRa	0.121981927137784
4t09	CD31/PDGFRa	0.150854725768086
4t09	CD31/PDGFRa	0.119002298881668
4t09	CD31/PDGFRa	0.129481179749516
4t09	CD31/PDGFRa	0.125392051573224
4t09	CD31/PDGFRa	0.146785731344383
4t09	CD31/PDGFRa	0.0785012706358852
4t09	CD31/PDGFRa	0.122458747515673
4t09	CD31/PDGFRa	0.0325041754078081
4t09	CD31/PDGFRa	0.128010084693609
4t09	CD31/PDGFRa	0.0276519512041575
4t09	CD31/PDGFRa	0.150139575754498
4t09	CD31/PDGFRa	0.15263828157927
4t09	CD31/PDGFRa	0.140158278384858
4t09	CD31/PDGFRa	0.138610229990952
4t09	CD31/PDGFRa	0.172856636971237
4t09	CD31/PDGFRa	0.0608708548436737
4t09	CD31/PDGFRa	0.0288482177950538
4t09	CD31/PDGFRa	0.147407636200128
4t09	CD31/PDGFRa	0.12214278956028
4t09	CD31/PDGFRa	0.109578315772405
4t09	CD31/PDGFRa	0.140699553895035
4t09	CD31/PDGFRa	0.101381998886013
4t09	CD31/PDGFRa	0.134648303401127
4t09	CD31/PDGFRa	0.137428570965635
4t09	CD31/PDGFRa	0.136245739107481
4t09	CD31/PDGFRa	0.145481106599455
4t09	CD31/PDGFRa	0.0769159126705602
4t09	CD31/PDGFRa	0.118776002051304
4t09	CD31/PDGFRa	0.0631333456431699
4t09	CD31/PDGFRa	0.0287237313424304
4t09	CD31/PDGFRa	0.122916552446676
4t09	CD31/PDGFRa	0.149306423483528
4t09	CD31/PDGFRa	0.138459370486056
4t09	CD31/PDGFRa	0.0801627149545472
4t09	CD31/PDGFRa	0.0628903529108488
4t09	CD31/PDGFRa	0.0304342650674116
4t09	CD31/PDGFRa	0.130033570348226
4t09	CD31/PDGFRa	0.0838656404560116
4t09	CD31/PDGFRa	0.100966076853669
4t09	CD31/PDGFRa	0.159793488313327
4t09	CD31/PDGFRa	0.165613147966854
4t09	CD31/PDGFRa	0.089012892178865
4t09	CD31/PDGFRa	0.11252086302143
4t09	CD31/PDGFRa	0.147912666910165
4t09	CD31/PDGFRa	0.0825366009314418
4t09	CD31/PDGFRa	0.100842708618599
4t09	CD31/PDGFRa	0.0528883704442917
4t09	CD31/PDGFRa	0.0228990091729102
4t09	CD31/PDGFRa	0.0625938428820272
4t09	CD31/PDGFRa	0.144406566202658
4t09	CD31/PDGFRa	0.0817511597276726
4t09	CD31/PDGFRa	0.0226614720363189
4t09	CD31/PDGFRa	0.135521544272009
4t09	CD31/PDGFRa	0.031131301700168
4t09	CD31/PDGFRa	0.154144344971208
4t09	CD31/PDGFRa	0.0734803271443001
4t09	CD31/PDGFRa	0.147319809367101
4t09	CD31/PDGFRa	0.0949117345472959
4t09	CD31/PDGFRa	0.136839205406367
4t09	CD31/PDGFRa	0.0293280195957052
4t09	CD31/PDGFRa	0.142105879541885
4t09	CD31/PDGFRa	0.0980053050801789
4t09	CD31/PDGFRa	0.0633818939760905
4t09	CD31/PDGFRa	0.0580590448969924
4t09	CD31/PDGFRa	0.0783609837497147
4t09	CD31/PDGFRa	0.175258227376681
4t09	CD31/PDGFRa	0.167561992686307
4t09	CD31/PDGFRa	0.144246063992998
4t09	CD31/PDGFRa	0.133649528325544
4t09	CD31/PDGFRa	0.127065356916271
4t09	CD31/PDGFRa	0.0969523416750859
4t09	CD31/PDGFRa	0.13742235358379
4t09	CD31/PDGFRa	0.0281808500020403
4t09	CD31/PDGFRa	0.0262978369580481
4t09	CD31/PDGFRa	0.169492134128647
4t09	CD31/PDGFRa	0.0921751386018107
4t09	CD31/PDGFRa	0.0267376180012506
4t09	CD31/PDGFRa	0.122244928201704
4t09	CD31/PDGFRa	0.0281202958592085
4t09	CD31/PDGFRa	0.191517116223587
4t09	CD31/PDGFRa	0.124002431466643
4t09	CD31/PDGFRa	0.127721867985242
4t09	CD31/PDGFRa	0.0279403452575956
4t09	CD31/PDGFRa	0.0291384060535966
4t09	CD31/PDGFRa	0.0295848875610718
4t09	CD31/PDGFRa	0.0750434761673642
4t09	CD31/PDGFRa	0.140834515014619
4t09	CD31/PDGFRa	0.144292642124578
4t09	CD31/PDGFRa	0.163568406714412
4t09	CD31/PDGFRa	0.112089779989031
4t09	CD31/PDGFRa	0.0420990038638102
4t09	CD31/PDGFRa	0.106874060810981
4t09	CD31/PDGFRa	0.144751071756587
4t09	CD31/PDGFRa	0.0277121512329628
4t09	CD31/PDGFRa	0.0786848867175288
4t09	CD31/PDGFRa	0.154415413573299
4t09	CD31/PDGFRa	0.140296157263415
4t09	CD31/PDGFRa	0.134839881250666
4t09	CD31/PDGFRa	0.108309683078818
4t09	CD31/PDGFRa	0.12675694858249
4t09	CD31/PDGFRa	0.0325410113468407
4t09	CD31/PDGFRa	0.0273966783122904
4t09	CD31/PDGFRa	0.0883717737418658
4t09	CD31/PDGFRa	0.0299943807659429
4t09	CD31/PDGFRa	0.146385046069695
4t09	CD31/PDGFRa	0.13363291981507
4t09	CD31/PDGFRa	0.144404188752156
4t09	CD31/PDGFRa	0.134380939538982
4t09	CD31/PDGFRa	0.115457599175963
4t09	CD31/PDGFRa	0.136450203196523
4t09	CD31/PDGFRa	0.0820953220999902
4t09	CD31/PDGFRa	0.02493048146995
[truncated: 285,695 more rows]
