# Supplementary material for: Landscapes of cellular phenotypic diversity in breast cancer xenografts and their impact on drug response
Source: Nat Commun. 2021 Mar 31;12:1998. doi: 10.1038/s41467-021-22303-z (PMC8012607; doi:10.1038/s41467-021-22303-z)
Supplement: Supplementary file 3 — Source Data [file 41467_2021_22303_MOESM3_ESM.zip › Source_data/Fig5d_cor.txt]

drug	L1	L2	L3	L4	L5	B1	M1	M2	M3	O1	O2
ABT-263 (BCL2, BCL-XL, BCL-W)	-0.267491745078061	0.131382287503965	-0.136219736846065	0.0363636363636364	0.0772978280456072	-0.475324675324675	-0.19252057970878	-0.0578485812809409	-0.246183838901556	-0.425366415978184	-0.142253986067126
Embelin (XIAP)	-0.4689695322177	-0.247593081546328	-0.456442450292309	-0.159340659340659	-0.055020684788073	-0.104395604395604	-0.00549450549450549	0.12104550653376	0.382393759277107	-0.0468321336286322	-0.214285714285714
JNJ-26854165 (MDM2)	-0.24989119820074	-0.0527473801411516	-0.0417064127416305	-0.16140350877193	-0.245721831465561	0.163157894736842	0.272049170551157	0.196750280559822	0.241333941617962	0.272288334703325	0.333479628417547
Nutlin-3a (MDM2)	0.493723498776329	0.290324445506725	0.271099084782639	0.392857142857143	0.475424675990057	-0.0107142857142857	-0.580876013897626	-0.384271824578429	-0.243074270431006	0.132498239740155	0.0428571428571429
PAC-1 (CASP3)	-0.18758781288708	0.360385485361878	0.055326357611189	0.428571428571429	0.220082739152292	0.0384615384615385	-0.395604395604396	-0.23383791034931	-0.236588944588714	0.24242516231292	0.258241758241758
TW 37 (BCL2, BCL-XL)	-0.115863060900844	-0.426410307107565	-0.412181364203358	-0.307692307692308	-0.217331704912888	0.0274725274725275	0.0604395604395604	0.266850321222154	0.682256491372105	0.267218644822196	0.021978021978022
ZM-447439 (AURKB)	-0.1992847576879	-0.179212620683164	-0.00718143270947388	-0.239285714285714	-0.359249473210532	0.4	0.189454946071226	0.216264608251116	0.257372756926948	0.410028336493182	0.703571428571428
Camptothecin (Topoisomerase I)	-0.255937566356444	-0.128351958343469	0.0132512143085759	-0.296491228070175	-0.0236946051770363	-0.354385964912281	0.0272168673816552	0.229249210830864	0.0921456867995854	-0.437610517651687	0.480701754385965
Cisplatin (DNA cross-linker)	-0.307577399332633	-0.365349047118876	-0.036448244959596	-0.530827067669173	-0.548326477287571	0.0616541353383459	0.252069296338759	0.485510283131211	0.477623200380806	0.286897915719442	0.201579555436309
Epirubicin (Topoisomerase II)	-0.0904655780191008	-0.425601129481473	0.232260417432409	-0.248051948051948	-0.404676864474061	0.155844155844156	0.445529044258495	0.591678003519216	0.442351436126542	0.148943286328752	0.455342667730846
PF-562271 (FAK)	-0.513107841132307	-0.382393759277107	-0.0525600397306295	-0.340659340659341	-0.55845995059894	-0.032967032967033	0.21978021978022	0.508941334289675	0.473177889177427	0.234160668143161	0.373626373626374
JQ1 (BRD2/3/4)	-0.245283486100918	0.0299187387385267	0.177548112664522	0.154545454545455	-0.150698286609923	-0.288311688311688	-0.0188618135525494	-0.0253576287222521	-0.298798326898986	-0.260813352916287	0.324675324675325
TSA (Trichostatine) (HDAC)	0.200608829414421	-0.36969696969697	-0.152441858329776	-0.151515151515151	0.151515151515151	0.0666666666666667	-0.227010954081744	0.27524094128159	0.187878787878788	0.329274413992316	0.224242424242424
681640 (WEE1, CHEK1)	-0.310596964684745	-0.121864582064551	0.1992847576879	-0.289285714285714	-0.350312919150568	0.157142857142857	0.103664027095576	0.214477297439123	0.00536193243597808	0.00537155025973601	0.460714285714286
AZD1775 (WEE1)	-0.500453462325587	-0.51520654888931	-0.184007795558615	-0.453571428571428	-0.414285714285714	0	0.377122581330459	0.549688643246318	0.475	-0.0304387848051707	0.436103838126217
PF477736 (CHEK1/2)	-0.623453613418825	-0.178817225561237	-0.0580926754917484	-0.181318681318681	-0.409904101671143	-0.0934065934065934	0.197802197802198	0.299862732094998	0.319119971770823	0.132231906716138	0.461538461538462
AZD7762 (CHEK1/2)	-0.553337772328806	-0.585311772394571	-0.24298829973064	-0.640601503759399	-0.537796202003585	0.0691729323308271	0.43265625490981	0.59013963096879	0.564874052733836	-0.112156639048915	0.443023724447709
KU-55933 (ATM)	-0.141833296012109	-0.340503979298011	-0.32855054645843	-0.267857142857143	-0.511170892229911	0.153571428571429	0.316354013722707	0.32529056778267	0.473637365178064	0.508506757921675	0.375
mirin (MRE11-Rad50-Nbs1 complex)	-0.152441858329776	-0.0909090909090909	0.256102321994024	-0.139393939393939	-0.406060606060606	-0.224242424242424	-0.0787878787878788	0.158055441356817	0.133739219609614	0.0729486652416077	0.672727272727273
NU-7441 (DNAPK)	-0.172354385027373	-0.229392154474449	-0.373434500892642	-0.15	-0.20554074337916	-0.242857142857143	0.0911528514116274	0.103664027095576	0.353887540774553	0.0626680863635867	-0.2
Dutasteride (AR)	-0.436630545426479	-0.367776395877632	-0.201424745430963	-0.034965034965035	-0.27972027972028	-0.0839160839160839	0.490368527836842	0.407020049377052	0.174825174825175	-0.140599493768919	0.258741258741259
Progesterone (PR)	-0.426503091946621	-0.266943469336842	-0.154744003888457	-0.0526315789473684	-0.262261263654002	0.242518059855521	0.38386057024794	0.274935730948736	0.266391362294222	-0.127263747009425	0.0175529192209371
Tamoxifen (ER)	-0.0579240031920861	-0.256910908733001	-0.231835513670707	-0.275324675324675	-0.459889598792352	0.123376623376623	0.236748280452689	0.389340451542512	0.286456656874897	0.418211934975493	0.117570646018949
AICAR (AMPK )	0.171511708594686	-0.508941334289675	-0.366392574859299	-0.324175824175824	-0.703296703296703	-0.21978021978022	0.236588944588714	0.569464087556555	0.481430991895638	0.480004109446352	0.532967032967033
YK 4-279 (RNA helicase A)	-0.35586511562402	-0.371389622319492	-0.168745390714126	-0.296703296703297	-0.569464087556555	-0.5	0.032967032967033	0.352132382643667	0.503439265810868	0.0798901103076668	0.626373626373626
Bosutinib (SRC, ABL, TEC)	-0.590672840354227	-0.354840988952664	-0.102335416110003	-0.275	-0.350312919150568	0.378571428571429	-0.00536193243597808	0.348525608338575	0.316354013722707	0.31871198207767	0.467857142857143
AKT inhibitor VIII (AKT1/2/3)	0.158539532662967	0.478787878787879	0.268297670660406	0.272727272727273	0.236363636363636	-0.345454545454545	-0.490909090909091	-0.334348049024035	-0.547114989312058	-0.291794660966431	-0.0181818181818182
AZD6482 (PI3Kb)	-0.255125946643795	0.0162601840970254	0.27243947369213	0.197402597402597	-0.0630074732808731	-0.164935064935065	-0.0182114061886684	-0.111797258205863	-0.201364089866708	-0.226341762630593	0.34816500699534
GDC-0032 (PI3Kb sparing)	0.228783845431191	0.513656633613255	0.590365697629515	0.326470588235294	0.491538028583892	-0.426470588235294	-0.518028101980629	-0.555228879025054	-0.547058823529412	-0.616521856419617	-0.0250184026524736
GDC-0941 (PI3K (Cl. 1))	-0.033380546350933	0.273113080350804	0.342443947741958	0.50197628458498	0.155888173400702	-0.198193111236589	-0.439355824912163	-0.358960093744511	-0.480090389096365	-0.274809434887145	0.0384072311277092
MK-2206 (AKT1/2)	0.061793677128324	-0.109228065633479	-0.0113466525391349	0.0165413533834586	-0.110567890481856	0.102255639097744	-0.22900228932812	-0.0700038082654304	0.0263256882099657	-0.20414348818395	-0.037593984962406
Selumetinib (MEK1/2)	0.0340810601583733	-0.00178891162808788	-0.0546557808589945	0.114285714285714	-0.225	0.203571428571429	0.291331662354809	0.116383588960947	-0.0785714285714286	0.02685775129868	-0.0607685676077516
AZ960 (JAK2)	-0.0800006849077253	-0.470426854938024	-0.0165979072833567	-0.406593406593407	-0.536451676683711	-0.054945054945055	0.225274725274725	0.679505457132701	0.679505457132701	0.520663132694794	0.626373626373626
PD-0325901 (MEK1/2)	-0.0933523753882024	0.0491942815538716	0.160413942297728	0.171089779785432	-0.283535735678089	0.049124788255223	0.149844650710069	0.092142512252528	-0.229878574543789	0.0101781272180424	0.125953125609988
AZD8055 (mTORC1/2)	0.132574667051606	0.168650331402734	0.191035558196053	0.166150670794634	-0.0650490535834728	0.223942208462332	-0.257098640353726	-0.199380271679447	-0.381001599560341	-0.0320413821782362	0.319050119957033
PF-4708671 (p70 S6KA)	-0.0495869650185518	-0.126547575012568	0.316805609840748	-0.159340659340659	-0.351648351648352	0.00549450549450549	0.255846184264539	0.363136519601281	0.178817225561237	0.228967477494524	0.725274725274725
BMS-345541 (IKK-b)	-0.358623759931183	-0.14305378044899	-0.124484304625175	-0.104395604395604	-0.258597218503943	0.0769230769230769	0.010989010989011	0.187070328279448	0.442916512543987	0.231405836753242	0.197802197802198
(5Z)-7-Oxozeaenol (TAK1 (MAP3K7))	-0.446900377760397	-0.250344115785732	-0.179810662236364	-0.0934065934065934	-0.32462204024963	-0.00549450549450549	0.126373626373626	0.277854458179768	0.29436066361619	0.267218644822196	0.159340659340659
BX-795 (TBK1, PDPK1, IKK, AURKB/C)	-0.447044186164749	-0.605738657909093	0.00179535817736847	-0.546428571428571	-0.534405932785816	0.107142857142857	0.182305702823255	0.702413149113129	0.639857270693385	0.259624929220574	0.592857142857143
CEP-701 (FLT3, JAK2, NTRK1, RET)	-0.436606577939041	-0.400440286319308	-0.179008256915585	-0.0769230769230769	-0.517052018049655	-0.0021978021978022	0.103410403609931	0.369637187371669	0.200220143159654	0.441016745392971	0.551648351648352
GSK269962A (ROCK1/2)	0.00718143270947388	-0.0250897668956429	0.38779736631159	0.117857142857143	-0.0911528514116274	-0.0857142857142857	-0.00714924324797078	0.187667635259233	0.142984864959416	0.273949063246536	0.557142857142857
Sorafenib (PDGFR, KIT, VEGFR)	0.151725436893962	0.547455813641326	0.0663916291334268	0.78021978021978	0.305364800573805	-0.0934065934065934	-0.406593406593407	-0.409904101671143	-0.547455813641326	0.330579766790345	0.241758241758242
BMS-536924 (IGF1R)	-0.262122293895797	0.093190562755245	0.251350144831586	0.228571428571429	-0.100089405471591	-0.3	-0.15907066226735	-0.0142984864959416	-0.130473689275467	-0.116383588960947	0.0857142857142857
BMS-754807 (IGF1R/IR)	-0.161021441094139	-0.251429178672823	-0.17836146725676	-0.056140350877193	-0.284335262124435	-0.289473684210526	0.288352344771629	0.345039641322274	-0.0544098341102314	-0.0641477264830786	0.0210618712684767
Lapatinib (ERBB2)	-0.0792079687225004	0.178021978021978	0.216098205242556	0.556043956043956	-0.191208791208791	-0.182417582417582	0.0729292898544976	0.0595372606280511	-0.193619479099445	0.0926135165325239	0.125274725274725
CHIR-99021 (GSK3B)	0.244168712122112	-0.0824378055142552	-0.116698281528951	-0.0464285714285714	-0.343163675902597	-0.492857142857143	-0.0714924324797078	0.137622932523437	0.22520116231108	0.205909426623214	0.285714285714286
