# Supplementary material for: Landscapes of cellular phenotypic diversity in breast cancer xenografts and their impact on drug response
Source: Nat Commun. 2021 Mar 31;12:1998. doi: 10.1038/s41467-021-22303-z (PMC8012607; doi:10.1038/s41467-021-22303-z)
Supplement: Supplementary file 3 — Source Data [file 41467_2021_22303_MOESM3_ESM.zip › Source_data/FigS3d.txt]

CD326/EpCam	Keratin 8/18	E-Cadherin	p-S6 (S240/S244)	p-S6 (S235/S236)	p-4E-BP1 (T37/T46)	Vimentin
0.352908701947862	0.30758005092267	0.299414104326802	0.188925321901501	0.0318274087956333	0.0948638569400983	0.0318274087956333
0.216626717869324	0.101570014686828	0.069572977234809	0.274538053615466	0.154299642396613	0.198600577402515	0.237753686889439
0.262102164793193	0.264770043091892	0.213471066717741	0.195167590121882	0.0262020767343752	0.0262020767343752	0.0262020767343752
0.249407054866032	0.218759398465601	0.216108771794891	0.241182878620452	0.185037101101516	0.114762208414511	0.0629441947409281
0.266149029075121	0.221176575071908	0.245788053283614	0.236059329475381	0.118269535123389	0.177011855656478	0.025022630642954
0.254564289223716	0.264078070784205	0.220568325371075	0.205213481660989	0.0238172957867335	0.111416099707463	0.0238172957867335
0.248194420225503	0.185010873618188	0.215687933361285	0.238151131576837	0.176044409344073	0.15161716211245	0.0840852179028728
0.265295177694978	0.229365894326246	0.23148964240084	0.176479783655185	0.0264883204200983	0.15072622771239	0.0264883204200983
0.175177551319567	0.0309193556626102	0.080342827406447	0.275354769568807	0.133850985620384	0.182013263365457	0.250698845173726
0.26024124458137	0.242419619938447	0.222403943404402	0.224368391513611	0.0907076976493048	0.23952302083372	0.0958440226418695
0.305697484036202	0.283527777499085	0.231375101359927	0.206844289755746	0.0275502813310593	0.286064297627137	0.0275502813310593
0.289513805799324	0.187500768080699	0.232606928012317	0.244388513661332	0.132037118854679	0.0288734754066832	0.0288734754066832
0.309603295119513	0.302127329100188	0.28576258192246	0.246462217012236	0.181873748308923	0.109703106531998	0.0809233235263628
0.284188419456568	0.247385773550753	0.220419748398751	0.220943395095249	0.132609438667756	0.161101127924414	0.0276755070786634
0.266266740038159	0.201831233024744	0.259461884014581	0.209417223517622	0.0265112926870717	0.13861406064094	0.0265112926870717
0.242650867106112	0.244164182774688	0.202185453228511	0.187352786267252	0.207605962559472	0.233861371702906	0.0208787428341362
0.233763577075802	0.25950098992528	0.193206455242102	0.174203037319092	0.237943675403957	0.230399955679752	0.0204084133976686
0.250828887601635	0.2177203802207	0.216768769410358	0.225360044042706	0.0226660754337442	0.253311340395068	0.0226660754337442
0.272449525581245	0.175773104411146	0.243990446414904	0.269041337515672	0.175915977370386	0.220880618503343	0.0243118769426179
0.286084771752759	0.178558939140499	0.224583478698648	0.192578183110783	0.199427282261921	0.253058579000657	0.0254008350014747
0.274869379801178	0.252669932111576	0.204898023695956	0.228751549734527	0.0262814695317491	0.169161551887124	0.0262814695317491
0.255105622988952	0.212463713857354	0.216665141699296	0.193769230466569	0.142562753317128	0.0696124464065281	0.0345021489044607
0.245392407529591	0.285474490337747	0.216178455678298	0.176851749811589	0.0382424582565211	0.101927265839656	0.025373385025427
0.272533255324544	0.131564293814195	0.257500151741073	0.268371518367631	0.196387389197081	0.123395129023284	0.125516224645124
0.285910362497008	0.198602715261446	0.230408583926005	0.231171965637568	0.0755202044904769	0.251934941586248	0.0260708744218754
0.214201448677291	0.220598056563069	0.19853365638525	0.16447888968121	0.192796321658774	0.215387691699314	0.0866926677719243
0.254033337515113	0.199521692288005	0.209370906671064	0.258509479065052	0.194925904787997	0.258986458107039	0.0223341894742749
0.279364600822291	0.2009573824562	0.259308718036057	0.24571085337259	0.113871011500539	0.0262749849584746	0.0262749849584746
0.222639037173047	0.230038986394303	0.180602532290374	0.196307562315341	0.170031025991538	0.252179120606208	0.139859182324855
0.212166536831403	0.143177923247546	0.0591420606212087	0.190542460855118	0.157630484189013	0.149542000194612	0.143873463233986
0.21161737571951	0.0337266171762697	0.0337266171762697	0.269638877959445	0.110538924422317	0.230562311883361	0.199561457492128
0.27185718568512	0.0738357434358328	0.190173643379748	0.30767050279769	0.216208209029235	0.136221549007292	0.0865027212099287
0.262637398479019	0.256427629163323	0.230737410589345	0.207383082436088	0.0246754897661041	0.164355499870216	0.0246754897661041
0.304949760922246	0.231664039189388	0.261852852518051	0.175863616697257	0.0276702988788876	0.0321431492679609	0.0276702988788876
0.208702387053801	0.260693866565686	0.205011216907042	0.211526592707251	0.248002419270027	0.108262126286492	0.0219417294679145
0.253955947634278	0.280833300872912	0.229894722360344	0.193541224786575	0.251183975454366	0.139786983644532	0.0233601356386189
0.292282045668203	0.301657609952979	0.25495425896428	0.244663510939954	0.0945269694373492	0.0968174661125885	0.029120667705978
0.285956902392534	0.0814815664591088	0.237052999393599	0.246141721751267	0.14797758577193	0.165995343653622	0.0276742652146914
0.253417163270373	0.210960234555325	0.220734461952003	0.239980249625486	0.184008271283073	0.224953797386757	0.0231117970353344
0.260774225353607	0.195088051019514	0.242186983336416	0.252019585500231	0.119484365458888	0.156231547701792	0.0255805263419163
0.302681350817507	0.257059175423897	0.190291867229279	0.210618069248222	0.0284933759781688	0.256881646216731	0.0284933759781688
0.302000568801846	0.109209393294697	0.205411060091646	0.238759463935377	0.155568692789953	0.190045433049818	0.0287346781777746
0.247610005822974	0.220864056648557	0.228548767175228	0.24233837788082	0.116299560486977	0.239586665368835	0.0225931199461915
0.241094972039045	0.227530424165496	0.21079588431209	0.193797111894644	0.0226953352717392	0.220571612958853	0.0226953352717392
0.289418493671606	0.236510811406104	0.258404664046716	0.235365715941405	0.028213431239496	0.0319183117632381	0.028213431239496
0.266522734362311	0.209002369726319	0.241248502714165	0.271090362199523	0.198600853659951	0.121087353040332	0.0268922389374419
0.311814650021912	0.283243828281408	0.258221241173378	0.195064238748569	0.0268926952556993	0.214002468202166	0.0268926952556993
0.258081737122477	0.0244902578057761	0.253180203362838	0.218805474751433	0.108062271649869	0.16165702616888	0.0244902578057761
0.252497451713603	0.219952194960173	0.19271964640502	0.234858845179442	0.138918375837836	0.24906876128055	0.0236660245679673
0.273231610546722	0.131466434836807	0.190383536273974	0.231121797281386	0.104174851355103	0.14208647256999	0.133736857233258
0.269886099330015	0.272439974980817	0.2410463964683	0.185262322684316	0.0264640427879297	0.26021660512169	0.0264640427879297
0.357679527721694	0.0355301819863705	0.280012362321465	0.196041334756912	0.0355301819863705	0.0355301819863705	0.0355301819863705
0.274667184417764	0.242220003134065	0.241547694853985	0.237124271042894	0.0273019966158006	0.154436675885188	0.0273019966158006
0.238950004212315	0.227450574956692	0.208682746866148	0.235590396975889	0.201104077058895	0.228099009881968	0.0219007465215152
0.264929786147958	0.164983614152712	0.222795637378191	0.24056966597495	0.0495575143962347	0.174208473188704	0.02561713295882
0.222421748505227	0.210905670723531	0.195490701094621	0.209600308646082	0.195803353348057	0.240228641520762	0.122825419196712
0.253326142557396	0.223956816312981	0.227312455169394	0.182680719595666	0.0231504510269607	0.237363995319346	0.0231504510269607
0.265256242153483	0.258319294018325	0.230034965294117	0.212638695376069	0.0964370514783958	0.236413455670763	0.0256152053479619
0.336834746643507	0.0665266409835063	0.177362140226028	0.219211208101257	0.0329355378887015	0.188789528159742	0.0329355378887015
0.269504687074202	0.198546749914287	0.247143622333367	0.243155021687096	0.112309139583014	0.154491088206129	0.0248858208907384
0.224777060252367	0.213555142336019	0.166566379687459	0.179571646673737	0.190358318427724	0.228713343011858	0.143398436105573
0.234809892789333	0.223431290626798	0.198665797732972	0.234954921014726	0.0214381163215191	0.236072338981695	0.0214381163215191
0.215726113659224	0.182172389174611	0.187843084414532	0.198723960696162	0.139002927744641	0.239409070268284	0.144825582883126
0.2626558943128	0.270564575186509	0.252627924006224	0.175362768172963	0.0261599865290474	0.184596911316695	0.0862377806797064
0.302673560579236	0.109416329784697	0.250947440133973	0.296834250890686	0.204828747665543	0.0277759649276904	0.0277759649276904
0.244262618922329	0.0568058426515123	0.141810141151955	0.291453204250392	0.129815639081235	0.184551346952537	0.168485499011039
0.262070671992237	0.267802902401725	0.239918598348372	0.187649064536163	0.0250021391808018	0.129631545915545	0.0250021391808018
0.278204181563138	0.114221820175344	0.238145743123458	0.226869116062843	0.0250871719449608	0.216854773084902	0.0250871719449608
0.237761256832414	0.204970454247971	0.197339957532441	0.223652663542058	0.0200610791079544	0.232439686844119	0.0200610791079544
0.265220041816095	0.168609455576138	0.208244798010234	0.260324903608977	0.172198649387769	0.254132716970395	0.163561896592269
0.305487748616594	0.222407617300173	0.24567047656309	0.208270249828922	0.0283528966591988	0.13493403196795	0.0283528966591988
0.256160351891655	0.20999920076073	0.22175963765096	0.205460347111034	0.178776270108148	0.245381962931855	0.0242153313579302
0.31026131131194	0.225201146868924	0.220856170117656	0.212175199271855	0.0295270366036961	0.173580209923593	0.0295270366036961
0.294293579518717	0.179402955093716	0.274439494609706	0.249416090479663	0.0288866815859657	0.171948250743873	0.0288866815859657
0.258471565978629	0.25299503186326	0.193280941059806	0.206446944411888	0.0231001583528862	0.222886888487275	0.0231001583528862
0.260571521535436	0.251883362499906	0.193032945320972	0.200915682620404	0.0621328068085844	0.163794248936743	0.0250798956514052
0.253397146363678	0.193905797719549	0.184352272244656	0.241817574780706	0.144499499111984	0.25361026077366	0.0215667180323725
0.302181866242821	0.276334513124232	0.244514537906186	0.194127869239144	0.0274228185462256	0.0274228185462256	0.0274228185462256
0.238874141242209	0.0290675571981054	0.0290675571981054	0.267990552615921	0.212455617658977	0.171701716212832	0.0290675571981054
0.259400186595514	0.226908102609783	0.206179606816426	0.239111084708009	0.0250514482366569	0.253443894456565	0.0613587026579499
0.235518830127159	0.213379318555869	0.209371607420751	0.169059179164695	0.0222850656806479	0.240900902482862	0.0496833031986497
0.307286540807375	0.127033159241155	0.249810516275308	0.245483099842519	0.137563346331834	0.105663534077274	0.027941504749766
0.293333344923973	0.255827022424291	0.247620737487265	0.219050956871977	0.0269999601200289	0.263521423520348	0.0269999601200289
0.257793177776456	0.252117580302506	0.224469323396582	0.244832467115174	0.160332369446757	0.173035714574996	0.0246428107655312
0.245977413883568	0.245335362902933	0.237473028946441	0.206545383842887	0.0303546180327174	0.13816027195893	0.0255705795950812
0.289970931747068	0.230959249893151	0.229202193143153	0.268708506950187	0.117376319638216	0.18337768456699	0.0247286934368717
0.277051968889042	0.256292583780718	0.2438310302629	0.231212103295342	0.0689391030551013	0.0278505448927403	0.0278505448927403
0.302065214296256	0.304736979225131	0.264113450915591	0.254156082967144	0.0292218958373443	0.294182394781336	0.0292218958373443
0.243706822754056	0.223422636000059	0.190270146553477	0.181802229911516	0.0232432364605708	0.259647629556098	0.0979997944104085
0.313385686765148	0.275172030281965	0.269650249357775	0.194530846931262	0.0281369904335351	0.109587382499104	0.0281369904335351
0.236668066559729	0.208069249659272	0.205690212395134	0.190777556035598	0.150220731696413	0.239639512058529	0.0217725573570081
0.228492863336224	0.205314717362324	0.18691258960287	0.200972835358439	0.174110146300848	0.218953279258734	0.0216311686714229
0.276404623504172	0.201865295812852	0.217972505933273	0.288604559826451	0.236401433324113	0.0314138062390046	0.025180803095985
0.268030408486045	0.217388809092618	0.233378453088391	0.260281528580262	0.183472056460128	0.227443916207505	0.0247033947934681
0.275985169905141	0.281362922159714	0.218700140766739	0.202367753665663	0.137777392995329	0.0267280394949938	0.117461969623742
0.289099258984215	0.16918047375548	0.213257927222017	0.250286718743226	0.179446977799374	0.153568326037801	0.0273832005526199
0.277544326168974	0.18329501416622	0.200309609976659	0.21213784306098	0.0248535369153868	0.280624099154777	0.0248535369153868
0.26994251016788	0.290920229376628	0.246569344968305	0.202349774149882	0.108210980708508	0.0998525474396865	0.0252432176373073
0.330033568748773	0.185992190714984	0.265570757331917	0.317692618959197	0.209409620966765	0.122419397167981	0.0319282144858724
0.239092350843186	0.0358714992310078	0.0986213850727123	0.308712953526876	0.0358714992310078	0.277525552315546	0.0744884109664807
0.236152062814739	0.203316482800369	0.200742742566887	0.19179205449502	0.165144232282494	0.250773520342135	0.160924305300562
0.268998998338233	0.221901723344401	0.205488271394023	0.236960519194104	0.151261139146206	0.232948397870287	0.0236495811056689
0.27122402034093	0.152546460143535	0.202619293175306	0.264250959465968	0.164634431751375	0.27633128986841	0.0238675714176493
0.280501444200225	0.0287303689489418	0.234623120760053	0.259457844920596	0.0287303689489418	0.197452869993333	0.0287303689489418
0.209942344682425	0.226366049393067	0.170980715264236	0.18054399967924	0.197377618741475	0.151874313533922	0.0927504819807177
0.261815257142528	0.290068911601932	0.22460956454241	0.26426807729375	0.0955498333785141	0.146473775086153	0.0259454238131944
0.303848048300109	0.142958925490397	0.201769728494979	0.294317820578212	0.0263740138267721	0.309633600353182	0.0263740138267721
0.277249541531715	0.180473925490444	0.221161810565603	0.245235648292157	0.19452123879064	0.188630735224781	0.0268343034466335
0.251236014098471	0.220001255201483	0.212430873603579	0.212689689710589	0.0623407648512674	0.291486797486698	0.024078800901659
0.285963629567016	0.203440191277358	0.236185974917527	0.244972987360856	0.0237922824744354	0.222817588519481	0.0237922824744354
0.220532702303354	0.164557323252207	0.168235488988204	0.22884161985137	0.146620726961403	0.13441010289251	0.0259742832990431
0.297759295968665	0.187015801163812	0.232619383720931	0.282180546335009	0.150905008483713	0.0305148200402227	0.0305148200402227
0.116798787342848	0.0291036144655323	0.150827442618141	0.276777889636005	0.229032853623128	0.207406876355832	0.0291036144655323
0.03849640103995	0.03849640103995	0.189798983691392	0.351767460252318	0.178137318134159	0.03849640103995	0.03849640103995
0.278615454571694	0.244539695684348	0.242588148655473	0.261385912666029	0.0267843410774397	0.163361929389517	0.0476807131939342
0.309583510720628	0.18534139127129	0.223993630461009	0.168778819230909	0.119963001820208	0.183046886990608	0.0395741649512082
0.266250070882532	0.253318428634526	0.242133391696665	0.235816893934603	0.0259388928397184	0.126204522019787	0.0259388928397184
0.226217019854178	0.217050281058068	0.204684425531578	0.191090764768181	0.199237790446289	0.235039575667149	0.0216540496066805
0.292139578167318	0.218427287205629	0.244252786484241	0.199817340171817	0.0853043826196744	0.250702925317333	0.0265372838739193
0.297691209912276	0.189902916777158	0.259467016438781	0.243586060244225	0.0596450793703182	0.117645872428375	0.0274040086576472
0.219342071730003	0.223807339797814	0.18072961606344	0.206018094114715	0.139015105845605	0.235392280714644	0.0212464332543319
0.259737732359799	0.0368211743950756	0.11319846723802	0.232845199769734	0.0556706703070883	0.17719390221629	0.335865120393892
0.305090089924799	0.273777046479233	0.236991752379292	0.219642085617409	0.0641786386991004	0.273511903964141	0.0748521701676859
0.321333484858646	0.0296013235390038	0.254024043479786	0.2343197671182	0.0296013235390038	0.192758720254371	0.0296013235390038
0.318592524275577	0.186814199628883	0.156440007651593	0.198567923828402	0.107047786085022	0.0310030346552474	0.0469893300947501
0.260675791892951	0.198193858612369	0.233974922650037	0.202659440914501	0.0243942864936475	0.10093436212451	0.0243942864936475
0.270221435031332	0.194698505732358	0.189523541391148	0.243345524061541	0.0237943288986002	0.289541309179399	0.0237943288986002
0.240219482498125	0.0967722718272175	0.166365032185688	0.285182397178176	0.249145071275059	0.191564833554219	0.132892308018507
0.304894726312562	0.0915979648209039	0.266696855106393	0.30526790488854	0.226740180441214	0.176207208640883	0.028246963413056
0.280631555997399	0.148767535648548	0.241037748074151	0.271447957749765	0.134339676434486	0.142626726467837	0.0252455653191643
0.215618362798761	0.208042099852528	0.1829119029205	0.196372784288147	0.183184318344349	0.2306605051838	0.149956939448403
0.258386431182026	0.193402520902326	0.207259122340571	0.189264540013582	0.180050318704703	0.276130060212443	0.0228144514013537
0.311442014556931	0.080691116099358	0.244072294084292	0.278186963126295	0.201930103306777	0.166257211326092	0.0297915323641798
0.346061447532952	0.0727188349897833	0.289038794586464	0.261806592730779	0.154419538627683	0.169360112676086	0.0316731107216938
0.233688462732889	0.0306175502954008	0.0306175502954008	0.223117159407368	0.110432296576879	0.207791635368157	0.153833293772597
0.262129252254858	0.198767362885438	0.234487520078811	0.267236710486538	0.180154013751574	0.253347287662765	0.0712628164722057
0.279038654276269	0.270456427843408	0.234244226545779	0.228231613065119	0.0250966462389788	0.255430380830058	0.0250966462389788
0.286422333309771	0.204385911760382	0.245940159716431	0.200440509800797	0.0267133991431736	0.19972851589161	0.0516211804266321
0.29083507833437	0.259360625598859	0.247035364548174	0.205271091146434	0.0903292814364502	0.162135807621178	0.0261874191856979
0.262205254014558	0.242549113699749	0.236115956163671	0.260320304222198	0.188018055601269	0.135146005125212	0.0233162495778999
0.279332913498645	0.256993140185104	0.2300160114559	0.202869709056351	0.0971382131014187	0.161609499788184	0.0261123861236145
0.341014363446808	0.0367527224309639	0.201984759111634	0.280442629448929	0.199196006313008	0.181133376028352	0.072840483563434
0.259159476637397	0.197925036332785	0.221236328385133	0.242003136057867	0.172854207008681	0.234098620570095	0.0241474046512988
0.245700480176371	0.21909532322949	0.213548936448217	0.183415398758097	0.0220154148641429	0.246260670175815	0.0220154148641429
0.33611977947081	0.243439891498529	0.266318810920034	0.2494214148506	0.0321412682797173	0.178904281247609	0.0321412682797173
0.245940207523462	0.263241856381343	0.221548927194096	0.195315250990571	0.226781947537644	0.103602129626384	0.02368736167755
0.266941022770014	0.168846238032453	0.200822375682713	0.249185156846999	0.0671890158769806	0.250880287654605	0.0223995323450358
0.240354599164575	0.228074529590377	0.196901589073484	0.183358728959567	0.022830739191774	0.246324419154458	0.022830739191774
0.270867407686381	0.22561890207526	0.211099787135963	0.207625675509045	0.0234853651161762	0.257495126033843	0.0500665234825721
0.279314244376918	0.155428036818416	0.230669123195006	0.229760366770276	0.146280937982917	0.207692888265528	0.171035605768808
0.283052601732069	0.195066244192178	0.232315895040623	0.253861394947934	0.152165393978322	0.199419003037049	0.0255378367250498
0.29048809924035	0.278801825173916	0.248616207820991	0.239920577720642	0.0523161095334672	0.171664464540298	0.0287391282860158
0.298062420683481	0.244195696695917	0.236707385982692	0.214945678178998	0.0284717856342702	0.195739434578248	0.0284717856342702
0.305760504692249	0.276070858522594	0.254077971908987	0.222793090490778	0.0280597169463492	0.0745598665827288	0.0280597169463492
0.289188711305307	0.0907440708581476	0.248699318078418	0.263662592047492	0.197019196867687	0.277770886952496	0.0268969588090587
0.236331753561924	0.236519651467317	0.165250549433314	0.18864479428771	0.0220419691861439	0.251305021144481	0.0220419691861439
0.249796003956455	0.215424886748403	0.2017938543006	0.236540902014366	0.179097190916025	0.245880375174297	0.172006021363967
0.239044995538106	0.0303055161742665	0.180341847136057	0.300483688105717	0.186810870671923	0.196465091903287	0.232391045600309
0.256102742430236	0.232173379906339	0.223644679186484	0.197012353531923	0.0228927899579828	0.228468454218536	0.0228927899579828
0.232006558476982	0.20565602798172	0.209907693818113	0.222506937490457	0.147925360852873	0.115469354611259	0.0211104303533795
0.274600279869384	0.267601718307336	0.22702870584495	0.241808178699097	0.0276093931625894	0.194070940908147	0.0276093931625894
0.286351116530447	0.179520472700217	0.246607790517664	0.223991664111167	0.026739319965011	0.261647992008434	0.026739319965011
0.215301126466561	0.221565408079427	0.18066056829288	0.180892451543241	0.174283732436612	0.231004569704133	0.0211245206346073
0.235952698484533	0.195366933924519	0.193981992413456	0.189289700616346	0.166583738330383	0.248692473776231	0.0222556261010712
0.201946358566113	0.0331396597318398	0.106771581949476	0.239528381443613	0.0331396597318398	0.201100145145578	0.131972265087627
0.283283009800046	0.207662330677116	0.230669215719313	0.23896220830831	0.0268281504752693	0.111399791963491	0.0268281504752693
0.253256945415571	0.215751948561451	0.212606163808705	0.24407707773047	0.0614666635268183	0.255052238503052	0.0229421031639566
0.281541091148698	0.165398883632975	0.244767220235957	0.234762890132264	0.117588790815714	0.274040889818969	0.0991343514414787
0.258347070230409	0.232334279050409	0.194395713026966	0.209111982066583	0.0239905281595703	0.233596198079298	0.0239905281595703
0.270370653964333	0.23164668914783	0.22859754330172	0.212532147280235	0.0634708917075149	0.154581720354227	0.0254099581663182
0.257486759161545	0.208105655107869	0.216954400634003	0.24035987087248	0.187599433606504	0.226942831139747	0.0223535216816867
0.214418405197257	0.239199331678864	0.183286894339237	0.186375839797328	0.21268648268011	0.227955417080985	0.0202382243917734
0.261891178846601	0.245594588114223	0.225447478363036	0.207035989324472	0.185578426818565	0.158805185690965	0.0245239469542464
0.239625624784261	0.221478981438557	0.161762226783359	0.225466072512953	0.167398004990387	0.245308110560867	0.0204785206612165
0.287479789670049	0.249413987224384	0.21729916385377	0.211960918526507	0.028875990261686	0.138569226483975	0.028875990261686
0.255922589936864	0.223271353059116	0.185016285047719	0.232358922279256	0.138913370475172	0.266071391479845	0.0216150875897489
0.250177631401306	0.261976195042462	0.213482438180436	0.159908585551555	0.21347670673249	0.233848606308893	0.0237588167061684
0.239656614972376	0.228788964794249	0.190142900388822	0.20184639285125	0.210929294989989	0.24979045351237	0.0215939267141625
0.288260426579766	0.257632712414934	0.219596091897045	0.21397322369093	0.0270924391972636	0.0270924391972636	0.0791593633981993
0.246300606864461	0.241502028206759	0.195072664933405	0.191749446854211	0.211706192660571	0.246764675947272	0.0232512585001371
0.294677043461395	0.2012157872514	0.249772986322265	0.171387653466926	0.162249166718999	0.233261983681157	0.0257472228144045
0.262141057818302	0.272453153022002	0.220784015551656	0.199967291700669	0.0255595294965653	0.0255595294965653	0.0255595294965653
0.353673769147454	0.143127924603274	0.298336080420971	0.218072998536102	0.0330406611455301	0.141052795521814	0.0330406611455301
0.285977302659644	0.225490655432396	0.227825642220809	0.207308278193933	0.0245912033494462	0.262860956761954	0.0245912033494462
0.232932749378536	0.208750323830873	0.193623432078648	0.217538349456496	0.0212213662461521	0.233849557612309	0.0212213662461521
0.241052760728129	0.225556514612724	0.191967527387663	0.181067379700957	0.18674147990643	0.252808013417068	0.0218613265274131
0.212748073958819	0.203290033166158	0.164720763920126	0.182724929646094	0.165126782917097	0.243408680419134	0.155000695354054
0.252904126444465	0.224838352340595	0.204217709795076	0.178977141898922	0.0231152841434976	0.248879127996235	0.0568300152473521
0.242299122276043	0.18023180718799	0.204509917054429	0.230076260911836	0.175225391199297	0.25454527546741	0.155681575585173
0.277466184187262	0.238063311471596	0.255727664414379	0.274717605632484	0.136086441662612	0.104052698646278	0.0267832440470146
0.245447398545935	0.215094036409772	0.171869242368552	0.239616372753498	0.187123658220505	0.246614884735841	0.0611646868421059
0.271960428997777	0.254095615457133	0.238120676292075	0.211925419451756	0.0257542565460562	0.137053883344654	0.0257542565460562
0.262719862412637	0.186155151981324	0.151922912730378	0.18199705783051	0.0256318563730962	0.159390403790692	0.118912916371414
0.261625282614404	0.212093843039462	0.182643952273089	0.248204984882026	0.188386031163147	0.263591585058288	0.0746235347580954
0.226305598726124	0.227756966560023	0.208361595712654	0.229175237160296	0.189515504184324	0.184932257495495	0.021420143464954
0.259493074451707	0.0647427247427654	0.0305085879667956	0.276331506106868	0.0305085879667956	0.213102333965471	0.239850558062509
0.284025138460151	0.277215864265679	0.240885527298031	0.196373156328231	0.0264840671000247	0.0264840671000247	0.0264840671000247
0.267018408242969	0.0342558827919463	0.0728435041038693	0.218252794029269	0.0342558827919463	0.176484029366956	0.0342558827919463
0.278965198576014	0.277269940989244	0.25940671586793	0.216881678159747	0.0779396260718285	0.149647278088786	0.116134474855206
0.27608630314031	0.283622565222685	0.205856076228398	0.163056966059739	0.0728725420830723	0.0271881867204861	0.0271881867204861
0.234118718162533	0.217206593826064	0.202830617290429	0.213705871495146	0.191431542151339	0.223906005286174	0.135578362190564
0.217380106648501	0.216442500309672	0.188323510208503	0.205200011287225	0.167739419251125	0.241521593643391	0.0589793947788238
0.266043665330222	0.224678128697658	0.206352550307103	0.200900093962695	0.0231051875814691	0.261900978687094	0.0231051875814691
0.253636483591512	0.176573547158294	0.221498517690784	0.248472697337835	0.206386755470037	0.143312426376861	0.0637968816266457
0.239823553165781	0.205572949257638	0.210318714781133	0.191130828689432	0.0951315890277689	0.169988076207687	0.022927848139178
0.293377670720182	0.246635453893775	0.229391299232776	0.193468496315327	0.0583385919230867	0.135489068284947	0.0663425697651348
0.24006182933991	0.207793485833286	0.218490918029225	0.22247074832833	0.18280772397624	0.129413343156065	0.0231106507211162
0.253013186447418	0.273229224493672	0.242427188014331	0.205406419742652	0.10401263063765	0.154474850607464	0.0257835108582784
0.265080119910159	0.240567095628462	0.241685993960709	0.202206610325203	0.0852811690890437	0.171183032210098	0.0257261822053666
0.260142366838671	0.177908007697311	0.231682380359962	0.240831830751361	0.0920616473202807	0.159676632634546	0.0246303128866869
0.302140576212088	0.181689599185716	0.267992024187481	0.267096893149552	0.102765638776558	0.123421498773347	0.111000663359998
0.30415181487528	0.237147712615532	0.248372046901621	0.291493612978544	0.0296733690624446	0.179346570544609	0.0296733690624446
0.288457773312936	0.224298194055043	0.201181666250431	0.198041933588542	0.0259187567555072	0.253717534074997	0.0259187567555072
0.239705469841376	0.220210319304253	0.171059613401784	0.192324961611973	0.028049714212319	0.240467025094382	0.0874515673199682
0.279243631297957	0.17141205465569	0.232024830904495	0.262651855090315	0.203750637014856	0.203747464154138	0.105713095748514
0.350869739271501	0.0326248528779229	0.29761916353247	0.246218057756459	0.0326248528779229	0.13762901592302	0.0326248528779229
0.243360987559419	0.202819352876728	0.197032545199748	0.240103739758327	0.17586493450367	0.217799991000989	0.0211423127829548
0.269069383377053	0.270814113974332	0.242469035432635	0.236328331862126	0.026240774048483	0.134839608482786	0.106884944064696
0.240294474660313	0.265764220655918	0.192832601763802	0.215436626423678	0.251735529044319	0.063956035055963	0.0214469942610559
0.334177503316186	0.202041623269547	0.29082306687192	0.296423884259728	0.203442973833263	0.0327216106205686	0.0327216106205686
0.393004625484197	0.0353330857655422	0.261540708350874	0.265946868844223	0.0353330857655422	0.0353330857655422	0.0353330857655422
0.306827430406566	0.256068671597118	0.251649781792182	0.207202797033253	0.0293379341700403	0.196446123277594	0.0293379341700403
0.26865818665272	0.21677479487147	0.233753825517796	0.208708489098553	0.184766386299964	0.146099657887201	0.023706451422443
0.325790083756742	0.031224715610695	0.277251814401729	0.269645673502192	0.031224715610695	0.177380483950792	0.031224715610695
0.297323349558769	0.24249370057058	0.216857158127289	0.264110618663529	0.154856945043016	0.133565055215662	0.0293932113061572
0.305580133785291	0.224703230259215	0.247461893423493	0.221048558553616	0.0287616183963856	0.128773736352813	0.0287616183963856
0.256069041070054	0.290864667213733	0.250053589595861	0.186736523127808	0.0891734758335129	0.0256904284240485	0.0256904284240485
0.242449034199565	0.183515365026398	0.205298644819383	0.2327201021415	0.0219951817099767	0.25720091324476	0.0219951817099767
0.273915099014476	0.223364908211881	0.215732371347769	0.197001630838782	0.0254460145389919	0.248906008236769	0.0254460145389919
0.245380972209127	0.0337103609726832	0.0875593752521356	0.293019611630162	0.135439726047622	0.219557062796972	0.0337103609726832
0.257872337584614	0.20115843776298	0.204919546990988	0.193336970786228	0.0217404290657879	0.253964500550315	0.103894735554698
0.31991627109146	0.222590193749767	0.252438474963855	0.209637053646198	0.0485441793191676	0.204861247447886	0.0278190325452621
0.255951243396117	0.231977240070641	0.212438395022831	0.254501234356124	0.200481081221121	0.153129534969779	0.0233525563314542
0.287005843721658	0.0250485300952841	0.238073423429529	0.283674957227347	0.228217457195592	0.182925984801065	0.0744971442637491
0.273289593150515	0.223555124419404	0.20691674917838	0.184670319648761	0.0246068498093054	0.23438517936064	0.0246068498093054
0.303003480284627	0.226418424865836	0.190000908350396	0.241452367287387	0.0540434495172118	0.179300366920112	0.0287874837622848
0.337407929034291	0.244048380437163	0.262014829276695	0.206651984986413	0.11307481647627	0.0723116571021511	0.0309752161789829
0.245767142240031	0.245334540321648	0.221274947976142	0.197599830050219	0.204552050148264	0.154215025272846	0.0458842602425553
0.212229615381593	0.0329951329096351	0.113777095743308	0.316255217615425	0.0329951329096351	0.143183356004303	0.0329951329096351
0.312418212945644	0.17745238780211	0.251186617341865	0.238100009465339	0.0288143101564662	0.102424822836949	0.0288143101564662
0.25623286257187	0.0296547441252091	0.189693703953852	0.30178626312875	0.191233709910478	0.206416496285106	0.0296547441252091
0.23526259450922	0.214772350428954	0.1543199404818	0.186234062903428	0.156105661250963	0.254699369327116	0.0211347430028739
0.245172460426834	0.224357038463677	0.181028779937392	0.241657368222843	0.201159927559617	0.235824858899268	0.0228231660429039
0.280656435494666	0.241429304714261	0.251036691708511	0.211133123996739	0.0254382195730131	0.117539300568091	0.0389910879315616
0.277868720213889	0.213012538237781	0.208996918379206	0.239133688419436	0.0864405674542018	0.254327992014078	0.0239582255174586
0.259559643906508	0.276128867988998	0.222796110123288	0.184546620394199	0.231916636267821	0.145415485439318	0.10292601911906
0.329510197850622	0.121849261971107	0.286033360798084	0.276599281676921	0.0309099360349724	0.103136064486452	0.0309099360349724
0.256723445933104	0.222424292350831	0.206993018126852	0.189718130537258	0.0609280186268536	0.25013334920658	0.0532808167625598
0.300655757698206	0.267301850823865	0.239232124296119	0.248815873474918	0.0304092882470836	0.0304092882470836	0.0451777417829733
0.284089928430263	0.248713861374456	0.226491735437706	0.20628440946085	0.0268669612074035	0.0268669612074035	0.0268669612074035
0.257404198519548	0.226816412166704	0.211255789410038	0.22709279129424	0.0223426033390097	0.237199556250148	0.0223426033390097
0.292681155255548	0.244654899270509	0.228160503523593	0.272878479872964	0.116554164012114	0.16989681148044	0.0285343795258064
0.313405880737744	0.291858414359773	0.277379902509016	0.225230188223244	0.0285648266286899	0.117189517304296	0.0285648266286899
0.29795277574919	0.231463483081539	0.257883814980206	0.224044688372842	0.0284318401638205	0.125023609274609	0.107336545291368
0.337250933427407	0.255648100970149	0.283778265780712	0.210778554024346	0.0328880507578342	0.134688743184361	0.0328880507578342
0.0303358550352892	0.0303358550352892	0.158108082562886	0.297144858600238	0.261997199187335	0.189432852677662	0.0303358550352892
0.223403850668251	0.227430564241292	0.179231888341746	0.210391591463377	0.202504429744287	0.231816805014867	0.020341169034255
0.225220889991746	0.139901645407806	0.140300390502274	0.278189880321134	0.17017635723378	0.170226619600518	0.190118358913525
0.272695548562359	0.250149047331131	0.258037613633661	0.219935418503015	0.0266053162523595	0.146072718189773	0.0266053162523595
0.249704262930125	0.172947583187061	0.205984787856771	0.227885838626338	0.0996203522671081	0.264327962364144	0.120438139987109
0.264491022763579	0.140033609043784	0.185712070285703	0.200044382361813	0.152020252684477	0.152950811712564	0.0895107386993385
0.233318855102419	0.223746498023648	0.199467776585843	0.208796815388462	0.182347237495867	0.226255572918317	0.022253580452951
0.244274130819289	0.19942123695808	0.19758687308527	0.23329552973615	0.0215259786118651	0.261517644292642	0.0215259786118651
0.267988209395956	0.155325398369968	0.22012157214791	0.255366838974595	0.173664597111413	0.183095218495277	0.0245512524414718
0.246928273700392	0.190930091569744	0.220351775739432	0.196928373635886	0.114881838447141	0.231516965942656	0.0233808240193884
0.329587392205816	0.244461140283061	0.243012827817444	0.243953605930018	0.0306864852423486	0.134233371432219	0.0306864852423486
0.306365302107711	0.108812381841944	0.282383377563578	0.267259220333145	0.0284006373348631	0.173608862481477	0.0284006373348631
0.282955873209841	0.163934166961223	0.220566107709434	0.244909464356991	0.0351790985901578	0.245861020392372	0.0248972565263948
0.256422383423095	0.257370084488239	0.222709950624473	0.200611501932321	0.0243711226844846	0.156737646561674	0.0243711226844846
0.236276039907052	0.227921494331661	0.174476108255218	0.165413902531443	0.0774858932895934	0.244190902831973	0.0204233509469953
0.241858797694587	0.209918448723007	0.197957783416931	0.20327339138452	0.155205251343714	0.223905218652113	0.0211167443476277
0.277177065462116	0.242087567023091	0.199589206057064	0.24458004661683	0.0722013824142162	0.276053221790154	0.0459472896365279
0.208483033460051	0.256608460264205	0.177170160608282	0.173409743736264	0.249727186468468	0.214668229256591	0.0215307991697498
0.289151943334418	0.162603023494406	0.244280748203413	0.232133336456808	0.0260131134393495	0.28981289164579	0.0260131134393495
0.294349828257803	0.145971098500852	0.236139318402604	0.276821394297902	0.187189398909916	0.170781277719728	0.0863652588104342
0.355904537144071	0.24778890842463	0.264427451122921	0.203207298473236	0.0340259834042808	0.107237136551	0.0340259834042808
0.251834961994079	0.222776743690672	0.218094084309569	0.174471950554132	0.0961390829458501	0.243109818767879	0.0225630971833339
0.325416166090477	0.212282541024155	0.230293308966718	0.279270178149646	0.0299120397665548	0.108969880146525	0.0299120397665548
0.336677154915536	0.0312123567142817	0.271560157828927	0.303209064959288	0.234886898636338	0.168965438627866	0.0312123567142817
0.262050970829506	0.217757389841348	0.236859449482943	0.219845994549987	0.172834746937004	0.163476785711758	0.0242931626845801
0.242802745823744	0.202853203517887	0.17848418318626	0.197143175866889	0.148793786300362	0.241446036898975	0.0213658373861422
0.254550012464669	0.185322991806491	0.224730898240534	0.209071002795159	0.17202699528085	0.216325412878957	0.0230309800229711
0.2988677933958	0.271037118079682	0.212840720787925	0.207145244794118	0.0835854317060391	0.113806114787011	0.0285408618178671
0.28757146389142	0.204521076236747	0.269133590177499	0.194531401196784	0.0283295026853129	0.119196647751593	0.0283295026853129
0.3360880088235	0.174193460200776	0.299868309320756	0.236682407894321	0.0359928703512779	0.202531205614326	0.0993964602970624
0.165899973413012	0.0359619970437775	0.135546253207953	0.32277072350142	0.238615112541424	0.252374221067122	0.237468775340793
0.246382626695402	0.225179131612405	0.199079582031249	0.215068499734742	0.185373248281876	0.234924979245473	0.0219097875527618
0.30381465956519	0.0854307637996463	0.184054190264319	0.231431790084316	0.0306358422955733	0.173488107022745	0.0306358422955733
0.289715618195742	0.105413736157652	0.230012932983911	0.27374893536597	0.201534359676902	0.275219908163371	0.0271863073389214
0.283917419554019	0.229201904939265	0.234540793263355	0.206044886761921	0.129647506778922	0.121373907749185	0.0263083331294935
0.236937326882414	0.244499145734707	0.221942188359922	0.204511782486629	0.213242730703207	0.257484052286707	0.0772755577691326
0.296074533841927	0.271763273214281	0.241526172999342	0.218221957052179	0.0296939975891798	0.136016646318862	0.0296939975891798
0.288640290556076	0.266928519600358	0.244173528373837	0.196354336823545	0.114416661312375	0.0255641537999175	0.0255641537999175
0.226147903634542	0.234358248473941	0.194258982212256	0.208924549657194	0.022102490140259	0.239416097374612	0.022102490140259
0.26951795567914	0.258333705306576	0.214504955660051	0.226303996195476	0.132276155861708	0.192294537130413	0.026338652669138
0.255053511884116	0.184767010391238	0.156832917213293	0.255557572091158	0.179781381725027	0.271567184418472	0.0959245976109748
0.268831857506138	0.0350610054080683	0.100014766216545	0.249686916516273	0.0350610054080683	0.228734744598128	0.147696324170096
0.238035749785512	0.166406310741087	0.206692315851333	0.205544552756467	0.130223055900169	0.153325625195041	0.0677128975969966
0.269176697026282	0.230630413314512	0.198282625775649	0.205861617145416	0.1580974739558	0.228769016835908	0.0233970043706613
0.317795088824485	0.236236386817112	0.266538123604117	0.209939458897127	0.0282133446963317	0.230884390237229	0.0282133446963317
0.276398026407306	0.205363008405982	0.232330230332316	0.213239763516728	0.0260358330748186	0.128189512871122	0.0260358330748186
0.276989110410599	0.237567035086288	0.167366560630285	0.181489605960819	0.0260014411376252	0.265943098653354	0.0260014411376252
0.248037622354659	0.238523048415724	0.207123645765863	0.210534732029052	0.161836978467663	0.212914769087871	0.0220497730341722
0.31704126697398	0.175022937896406	0.202343792728447	0.303955288944917	0.164658709787904	0.192470649895881	0.0600974898307614
0.278829699632675	0.2317317019301	0.233773142166189	0.202032063090208	0.0262947831767818	0.141626450382128	0.0262947831767818
0.251318897163502	0.231310726813885	0.198768910065888	0.225618049663313	0.0228497340958819	0.261658976669559	0.0228497340958819
0.26161562572831	0.254159972312619	0.233508869710173	0.211751023745921	0.145510133358868	0.134933912748265	0.026569654157209
0.303282754102319	0.120576117759694	0.265587560675496	0.269921342828496	0.0909058408060437	0.118889221132213	0.0280905978988262
0.311749694894366	0.19605788603883	0.248857309563691	0.234632607894535	0.029692186307952	0.282379307338903	0.029692186307952
0.250430723992451	0.222261674594876	0.177532289976016	0.213078545419967	0.178948090949297	0.253600569561426	0.0887761701196226
0.261495230099958	0.198223613588653	0.206805654403827	0.20917113292859	0.0920282166792829	0.254358318207486	0.130959623889593
0.228962828159071	0.209558274181604	0.192564774948421	0.219518481715973	0.172641921459584	0.243313953251258	0.0202463617688671
0.267839252347216	0.254333686569701	0.19311828730321	0.217699078106267	0.025995350569058	0.275202108692391	0.025995350569058
0.30627813681505	0.219478650437291	0.241725980876704	0.29534298891263	0.124463235760743	0.203168166532035	0.0300916612215588
0.302486055641851	0.173358496321657	0.246518342196218	0.285739216146193	0.0278445928709991	0.164825870184083	0.0278445928709991
0.246667771682057	0.223252261318337	0.199406120433138	0.196899367337049	0.172745275494083	0.132238626772391	0.0618765842530059
0.300268814227028	0.250194664958162	0.254391483994271	0.221386557828364	0.0848267385627714	0.161796074501206	0.0264840819017993
0.308549883460021	0.158520926066182	0.245398889043041	0.241704442717006	0.0291988865974772	0.0291988865974772	0.0291988865974772
0.208065863245783	0.234960064359999	0.18678582577176	0.188127263913735	0.225303719452195	0.210340202969109	0.137339604466913
0.302932183098374	0.172960775175722	0.271964267628023	0.235407183691941	0.0293219863744266	0.159137087734651	0.0293219863744266
0.252523086796107	0.192286223028621	0.247921523045206	0.2344383389053	0.150280695714827	0.137869294634761	0.0262010045414579
0.286295596941236	0.225923468291582	0.257434135029769	0.262870372153765	0.02768541228603	0.168481409629564	0.02768541228603
0.253710966654466	0.259493561801686	0.234584085718333	0.213189110978879	0.154502453999771	0.161704691939396	0.0253578133289557
0.287899839942239	0.295417754424568	0.249435966132702	0.182390410022911	0.255467686790175	0.169950779830282	0.026568754782513
0.181619266814472	0.0737390908496408	0.147223821615434	0.312992951886215	0.154487140275392	0.18541295671667	0.252010505667489
0.257783695150951	0.203714236447902	0.187090435444656	0.202900593775049	0.0217732263076944	0.262191642101249	0.0427487695337945
0.338570689350383	0.127946432912648	0.186624603381543	0.241422899222227	0.0319319665909092	0.285427684307826	0.0319319665909092
0.282867819125685	0.217827242301668	0.24630354147755	0.28535466234317	0.221633413144925	0.161770835762283	0.0265291921544446
0.235162185564318	0.264707448645674	0.230323845686274	0.161672546466653	0.225359037043821	0.123674128403297	0.0235326853426799
0.24843753219456	0.123933583974187	0.153558707517599	0.265935849709272	0.135890222896108	0.154059484656	0.2943842164396
0.313715503457867	0.298970479894771	0.256672849168239	0.230640589490369	0.0305025135166097	0.178834474480122	0.0305025135166097
0.265125821559643	0.310614920212295	0.209661626249298	0.196353304989961	0.140847150740867	0.0265206409370887	0.0265206409370887
0.252641626246896	0.201933232221923	0.176135694722388	0.256100479577372	0.186704741138277	0.263075303268738	0.022543648655736
0.334606848118975	0.192997803469815	0.291187192016864	0.221082756233846	0.107291643833867	0.13044853565264	0.0315002518487461
0.299188361847267	0.304760050354569	0.269235792606124	0.201033641396003	0.0921711972576777	0.15040452851054	0.0291107154691968
0.237280442796342	0.204210419229227	0.202667178779249	0.243231069829088	0.197584994346143	0.222000761397266	0.172902437613364
0.278572223795989	0.250021234530031	0.242784211786852	0.220956694373261	0.108077414311867	0.144070329429978	0.0402093433636771
0.246695983188805	0.224162502509861	0.204282247635791	0.172081075350793	0.0224589471096531	0.257127674190641	0.14165981942205
0.309275214939896	0.152348682462479	0.274001045576838	0.197208635859604	0.0289273690002457	0.115408003687505	0.0289273690002457
0.337689144834835	0.177933044096192	0.264812546768026	0.215218544687693	0.031500394674692	0.292788973908571	0.031500394674692
0.296841405319405	0.210222269241633	0.242337115108467	0.257873523910388	0.0288067873843328	0.146673594060429	0.0288067873843328
0.241594589707536	0.282315003642084	0.22941328587477	0.180070165263368	0.246778467927029	0.131379361896084	0.0240512245681325
0.253467103631937	0.236163998619477	0.207010130448512	0.187054944956072	0.0217727020370916	0.245705615143165	0.0560336645046129
0.317365973456463	0.283701799246837	0.263200985229348	0.197646534699637	0.0980288825949193	0.0306257666014846	0.0306257666014846
0.283468917654304	0.247925200946111	0.23936796390163	0.216464624578438	0.117767875116006	0.0252309202746787	0.0372287677234179
0.213581397729254	0.149933052301426	0.177887772655999	0.168605697377951	0.150104932785001	0.149984256319406	0.122954656815407
0.241807472591384	0.264498468195261	0.215561979980945	0.196121615884726	0.232805438222746	0.154439652712647	0.0251132827036673
0.228327074633861	0.147697287514665	0.167441323396507	0.238223690244144	0.193137580159143	0.154468516661879	0.169197424358349
0.287875125044564	0.15791226291166	0.234476753733821	0.285192810566542	0.207334279578401	0.159865191827048	0.0275592888534887
0.308184870043664	0.233154536845249	0.224018615447612	0.217757214383766	0.0291701203458637	0.290568265699651	0.0291701203458637
0.238551866307169	0.197482315150362	0.199102702293849	0.179735713058469	0.0199774401091872	0.228108383493229	0.0199774401091872
0.288604926133871	0.285110189464075	0.266280974188962	0.215394169982636	0.0278930008353791	0.204704162900643	0.0278930008353791
0.360112781757314	0.182364868400273	0.282388564866949	0.27154052266211	0.181796465777969	0.0947661140996503	0.0337647852526457
0.291765362297832	0.275702871698585	0.184363594451232	0.279884027187651	0.160031500383022	0.18111934424691	0.0273465375117322
0.22706359217469	0.038130919551373	0.038130919551373	0.28304068047093	0.038130919551373	0.243936833776242	0.132690697536127
0.259015459984421	0.271673157903913	0.19652862352427	0.249463010900799	0.150904952064076	0.126568094061796	0.0272785453561557
0.23607310241873	0.211608325813855	0.196462446876293	0.177355640220152	0.163831219705645	0.254168636891579	0.0218400889772801
0.324898279830432	0.317281444681485	0.287798459505918	0.212473831653379	0.0337143721652447	0.118004803573543	0.030889448594049
0.317805722480928	0.133138241141398	0.233352951482536	0.264348395894258	0.043841146388496	0.193153646194303	0.0295924975666722
0.308915282841364	0.27235996274263	0.243248601576477	0.228538257109347	0.0262187173981961	0.236660020555479	0.0262187173981961
0.268371696972739	0.222575984580779	0.187673794326353	0.196036735976212	0.0868001192243956	0.023066834946624	0.023066834946624
0.242307278188549	0.218861310214615	0.207311508602593	0.224501100610704	0.184496543749418	0.241213722564889	0.0226619795555362
0.276252299347692	0.220290382848747	0.205966244762657	0.214680755247503	0.140565067636628	0.24207068922298	0.0253730843417336
0.27518151056105	0.163026363997811	0.209125272338031	0.255707590287717	0.0249133874421875	0.256472691210767	0.0249133874421875
0.311971861166079	0.226570897488143	0.256888098584345	0.225742076343003	0.0743284017555725	0.0284573713594084	0.0284573713594084
0.23520681416536	0.239793532979626	0.18870586459898	0.207799306360231	0.222730710249786	0.216229180796808	0.131064338342211
0.225092108648304	0.221564578071546	0.199114131293822	0.219593745088674	0.191972214351123	0.204269611809424	0.0210012164261834
0.241495523378735	0.236134334185303	0.221732822320963	0.2134167115055	0.113593620594548	0.159954613360397	0.024408633083382
0.295972175057761	0.181593404420907	0.227808474064448	0.192048743670205	0.110949683387213	0.189619010384167	0.027877943235716
0.283563706673312	0.177771844308	0.232212409381978	0.23666928874262	0.123312778031204	0.206294130420461	0.0269897467783279
0.258858497964131	0.229562113960755	0.207988361096954	0.19305892729859	0.0219307700797586	0.214552678624456	0.0225872693961577
0.332366044564641	0.0327254143113342	0.123501523080047	0.309954999899684	0.160187814439869	0.102304758163764	0.0327254143113342
0.270946949231931	0.186445033224753	0.229259115552124	0.203384230639434	0.107243411716674	0.126214145566391	0.0448441896587519
0.278573683243198	0.171143925391285	0.23873393044021	0.240020755897978	0.0277687556148349	0.17152237595357	0.0277687556148349
0.294957319399528	0.311806174008191	0.237448438881499	0.213651647016498	0.0577286138883801	0.122508818421663	0.0271686456339984
0.0348911632092316	0.0348911632092316	0.206418821557779	0.321995578121327	0.161451271046009	0.201437173983773	0.0348911632092316
0.304551164032097	0.246756551691078	0.252567339672214	0.239910730411611	0.0272903891075115	0.156141395865502	0.0272903891075115
0.268076100340079	0.292236464750192	0.240871176551202	0.211623447533034	0.115345186626761	0.0295413274050122	0.0295413274050122
0.299681526043669	0.0285256588198349	0.257391061539826	0.240993744861576	0.0285256588198349	0.0950131705495492	0.0285256588198349
0.271145188417572	0.192037921193481	0.249108520340304	0.242752960296048	0.152555286650819	0.176944924761814	0.0969879276526595
0.241872827100159	0.217960002633752	0.203951955383874	0.20077103859613	0.158604314982921	0.229404073232438	0.134357477308758
0.289026614289676	0.202368312623973	0.240012786284141	0.284272693857698	0.210581397270811	0.267713964646634	0.028003057615945
0.287224005082435	0.259395838606135	0.248241364639787	0.132314161854338	0.0942022470951716	0.135969000177052	0.0514776563034795
0.32178740476694	0.177804925211754	0.270123704787458	0.282110274026213	0.166463749181136	0.0693509033497206	0.0321632406203491
0.233598879437215	0.218300343998075	0.180604468333833	0.194241748383739	0.0220059633544169	0.247452917845337	0.0220059633544169
0.294344797072697	0.30695665568012	0.267834012744178	0.196176488297537	0.0299266477103123	0.151654397599958	0.092256430151783
0.257858288910518	0.212691424044638	0.201767156153636	0.225430683513589	0.0241877121981631	0.286977940602955	0.0241877121981631
0.286942510939324	0.272633626545921	0.257419469798378	0.177185654205325	0.0744596202562084	0.126968075910684	0.0280129470465825
0.258169077111714	0.20896068604939	0.212276469620539	0.171237055605297	0.0233176728267553	0.257288587462802	0.0233176728267553
0.241160278642937	0.268656164766001	0.218190107508382	0.192279420562222	0.24810821898618	0.246618321380181	0.0225882062566522
0.202907544796468	0.0303970032894594	0.199120091295175	0.31034946705055	0.12711670033919	0.113245425813738	0.138278647620863
0.255589794048977	0.240205779183752	0.212953166943232	0.201325972604775	0.0627251738232035	0.224037285359535	0.0243606524512985
0.292167955085044	0.137928305633066	0.141350048183147	0.216522256754633	0.0290284249841393	0.197976623335087	0.225860313981458
0.350186800104741	0.0326214836527622	0.259642984814031	0.333686254823541	0.20739650464075	0.0326214836527622	0.0326214836527622
0.292386191975323	0.067128606867542	0.239114455726777	0.269419892056985	0.115846209709184	0.28822434001498	0.0265687730425405
0.285214281413308	0.209714806407494	0.231190077332171	0.235009839531994	0.142125548116934	0.265848709396721	0.0252989200773528
0.295201125273339	0.21927295493739	0.220706503586356	0.283626591611317	0.153601256354322	0.185735998785522	0.0468273638732014
0.286631192259908	0.291587429400605	0.214536960796256	0.187314236727613	0.0823916178146687	0.0266790719905153	0.0266790719905153
0.252630430897229	0.0498246935229314	0.187264790324263	0.213062634644357	0.121916093400683	0.0239011128774515	0.0239011128774515
0.330645693556739	0.19355662733842	0.288358318657058	0.231529811749339	0.11088930192458	0.0299894543928956	0.0299894543928956
0.259884889503187	0.217552080845521	0.190912922388488	0.231933693133552	0.021738627118689	0.242878083148988	0.021738627118689
0.302409633720722	0.244589194309096	0.231009685239043	0.229639343953692	0.185861961601954	0.250354802969036	0.0629103350452329
0.324350812307888	0.0346232214936893	0.150268858325835	0.245487343983287	0.0346232214936893	0.202932513209076	0.165328904573437
0.300962892780005	0.26905735032779	0.23240237983663	0.275486558081325	0.0274569616333904	0.273447387702357	0.0274569616333904
0.253590329151308	0.209838535244035	0.215099404195222	0.180142389510182	0.0239956176709336	0.277451290544436	0.0239956176709336
0.25499331068869	0.217096038053547	0.189560706201388	0.193003295800737	0.152122916652404	0.257952414574053	0.099058392434709
0.24643249784402	0.230151382223636	0.199378561012528	0.190622832339765	0.0228768762941817	0.254667959778149	0.0228768762941817
0.251201273788474	0.229679551593411	0.211686632859842	0.247136749726472	0.143515260044035	0.241761264656098	0.120554447201072
0.267594142672354	0.0271089330383657	0.245289446516849	0.269393318677254	0.143235308448465	0.186086346084386	0.0271089330383657
0.297843784861919	0.287809924546656	0.231331592322673	0.226311477759952	0.0304426649444859	0.0304426649444859	0.0304426649444859
0.235434777531173	0.26282520755191	0.203450236799082	0.202997763862645	0.0859468292824734	0.0936189794562869	0.0241951654393
0.239088974506505	0.211891439983074	0.201490889708297	0.193917996074664	0.0228336609715469	0.230720639426261	0.0681410248329334
0.266272925902262	0.227059631204767	0.216168522672883	0.224301487237486	0.0244967446575991	0.257576091938227	0.0244967446575991
0.271313630938465	0.268345513734221	0.210212630797368	0.188670561181631	0.12456541931706	0.132513567811787	0.0249948453533723
0.269509360376735	0.246530186242044	0.234729812973899	0.226058592431596	0.157101590575799	0.14478411895135	0.1121974051996
0.328126735511821	0.227205918115643	0.259295916038353	0.246789303780902	0.091725493074893	0.193354709998383	0.0305632537884556
0.262349601198925	0.22804040318936	0.215239723542889	0.255074836284077	0.185110715594981	0.253938292313058	0.0236152188460036
0.298041870293199	0.235220579385944	0.227608186783596	0.192725590248098	0.105928048795329	0.287183550328407	0.0288353299457051
0.289165098778938	0.190215193777777	0.252155818429871	0.293928260488279	0.0295105565433825	0.1283913422539	0.0295105565433825
0.276533541991384	0.268667240937243	0.24020042151242	0.310044182684791	0.26419672874472	0.129757718636341	0.0276349110072308
0.214983017624488	0.154242723395388	0.0890515282077223	0.256050519773885	0.0339613024002009	0.113521134517331	0.170081917006363
0.27722646890646	0.255692244002285	0.247529636765336	0.189495203569651	0.137459574736122	0.149704053035353	0.0260303007742378
0.286055964038976	0.250726767024529	0.229798935512947	0.217665344093592	0.10174894055177	0.111945796911477	0.0269224244253459
0.295719807326752	0.176261099523257	0.235473004923488	0.283587671754278	0.13652085810274	0.280946458536305	0.0265186112530059
0.264756223659063	0.167183223651066	0.211411366356137	0.239614517056704	0.163308247808493	0.16230319848641	0.0248267967481083
0.226648398216857	0.035447642666047	0.035447642666047	0.286693178671172	0.035447642666047	0.035447642666047	0.035447642666047
0.309667941823328	0.196222627835019	0.263491321963051	0.244875172299803	0.0290575915062444	0.157345947229033	0.0670099052789015
0.28708500022479	0.245336542625762	0.253632801799905	0.219981375882928	0.0279841125624704	0.152007737333458	0.0279841125624704
0.284007642870099	0.26393372885878	0.233278740631252	0.207649981977462	0.212569858012388	0.218540414166043	0.0242184840279782
0.294042734383532	0.260807390772027	0.239701095676179	0.230388330780495	0.0294400263024217	0.169230631697245	0.0294400263024217
0.265115483470052	0.268890112238925	0.255868565062544	0.197175576239796	0.1908089364012	0.163604415832712	0.026643602302707
0.205860120784045	0.0364981941593746	0.190673565930079	0.294093883080189	0.167595394336313	0.119535372157581	0.0881419956834524
0.246076590231634	0.239892429896126	0.206593685013789	0.182685715137218	0.0338034451208896	0.239965468877521	0.0234308687255009
0.343517345183079	0.21705104544114	0.302655767128802	0.334097737861866	0.147034221275149	0.0302892492444532	0.0302892492444532
0.237134483960575	0.224612707211445	0.185939084270592	0.184654299346456	0.18328786865011	0.257035352851457	0.0219494456218515
0.260105270222043	0.226052041716341	0.198551136293804	0.188452515022131	0.0229388881022589	0.254990449393665	0.0416324460282468
0.275004700472048	0.27405846361633	0.231620553656533	0.210248357117566	0.0263626222641261	0.0263626222641261	0.0567309005296262
0.278451968691636	0.233764612372767	0.214810246233182	0.191680286235657	0.0253049320083626	0.255217150112991	0.0253049320083626
0.237798823993259	0.0258269496969159	0.135402347509676	0.270153076661663	0.208911643759597	0.216478637074082	0.18060746520434
0.263926458238273	0.0773044656307834	0.177852995622198	0.276965206262635	0.225868413529379	0.181773550858365	0.0275927256988049
0.248489544833559	0.0240472281444674	0.165778465067095	0.243209091455847	0.171951595099653	0.161011858726789	0.175431490097182
0.336268758561465	0.205204145784179	0.194337239891909	0.227524818148684	0.16688900660047	0.126458142774301	0.0753327330795959
0.287430253548414	0.27352969623111	0.234877779579269	0.225415130387365	0.0280732512299485	0.0280732512299485	0.122025001524803
0.288973994311479	0.270811896756273	0.256221407767884	0.241756502617169	0.146255883786154	0.0286517180564748	0.0286517180564748
0.221860520486905	0.0273306486093538	0.135187593359794	0.275669859894093	0.249823840507809	0.211955202898805	0.182376278112536
0.275404697403676	0.26024328920354	0.22731074644483	0.253755035442131	0.0277426843136058	0.0277426843136058	0.0277426843136058
0.239368209982284	0.183137344743555	0.203776807852981	0.204793596743285	0.14902783849501	0.226602447049756	0.0755137795280949
0.265522123218419	0.189420238611929	0.164793273638589	0.204456529330757	0.0257846158422541	0.280999033304675	0.0257846158422541
0.256372883906298	0.201533382362275	0.227584398249936	0.20531675416638	0.0990824970895676	0.224834111790024	0.0234841524444776
0.25465219350562	0.256559876322542	0.211855893583208	0.204069547638628	0.0246816114104091	0.145982328229571	0.0246816114104091
0.220550865043572	0.0308220562067006	0.154569475616744	0.298226464679675	0.16416690479104	0.151417886085078	0.0308220562067006
0.260053773313958	0.220188884522183	0.218668555882918	0.17844404269267	0.0918495271512863	0.222328264654782	0.0949745536918198
0.263836543121555	0.136993074923772	0.241755439970343	0.280909791380415	0.263675259280745	0.148344677931372	0.0738230855740387
0.287943257904191	0.210137354778212	0.208758291093804	0.275047323506209	0.077459019601104	0.282275959446272	0.0252722024784306
0.243358828304497	0.23326796375458	0.20283798804854	0.191291921910796	0.0229182709204471	0.230325328021571	0.0229182709204471
0.315656620495072	0.14673908485647	0.254546451872046	0.256799695079277	0.0298984482697033	0.157884496301027	0.0298984482697033
0.250203644060284	0.184765658093086	0.204894098395543	0.238667731646414	0.150707974264236	0.252116573816274	0.0536653361295549
0.282447218718444	0.235602350702153	0.250706518893814	0.276275391124135	0.193836555853046	0.180841742199079	0.0274248957340546
0.29826132668356	0.0277048770183329	0.223695664443615	0.268928363665781	0.164266009442069	0.268209018726283	0.0277048770183329
0.208276338474809	0.0979955697197922	0.151361769958245	0.215119507552994	0.129723451105659	0.130926890009554	0.0863554354927745
0.250961257326364	0.214773940136133	0.201362470990592	0.205310601438375	0.0554527535051608	0.235294566930564	0.0221313601957063
0.249281126395185	0.219069879706829	0.206115227563209	0.195519929789644	0.138195141021542	0.206545982514666	0.102985285834128
0.291862130865486	0.2601980547775	0.231300655585996	0.221288497073813	0.104076570739145	0.27199025423692	0.0287413925421454
0.262462610395661	0.252022859024624	0.209027618940554	0.209165843265967	0.211029261224923	0.228796536043241	0.166550913390081
0.279675071676882	0.207400373276761	0.237433643424764	0.203045762309028	0.0259783532580056	0.16178292111553	0.0259783532580056
0.248762369698825	0.225333171913271	0.18301103409232	0.191721049020442	0.139926833738473	0.243299457678754	0.0217290345345079
0.345431166538112	0.208025649974152	0.273962359494102	0.127278220647385	0.112610392980818	0.123400319940471	0.0340410756306251
0.326623432194423	0.0993160020344223	0.273274047707632	0.251862494726511	0.0291141354491444	0.179157329560873	0.0291141354491444
0.256318670693857	0.202812556618249	0.208204067782882	0.232120467902792	0.0224550571790944	0.265450158120734	0.0224550571790944
0.284894122841266	0.263957425740964	0.245245180715856	0.196503676300047	0.0853080096498307	0.143148379791363	0.027544553247335
0.330711321255606	0.129885386596488	0.287646956970009	0.193892717535666	0.0300591179674237	0.0300591179674237	0.0300591179674237
0.266931993318307	0.251531444591946	0.223641201405025	0.217384437543573	0.214959306977004	0.234317807390812	0.0972578903101113
0.348728095538423	0.134739660681739	0.286202359208228	0.215720322456835	0.106297737855477	0.14848470510697	0.0313628982215488
0.277997710293618	0.105377811478916	0.242262587613561	0.239984915515428	0.0269823848085961	0.210830878595321	0.030138019839331
0.272413286493488	0.242383295593235	0.240682780550161	0.1857393527175	0.109579160196795	0.141356013692292	0.0478090601945506
0.341111334704221	0.187275380693291	0.232272417599887	0.322301062787778	0.190563459100236	0.162915356140289	0.0336431326720902
0.282057790212443	0.129443821669908	0.239394266425721	0.253329310725833	0.166618624478618	0.186503982328196	0.0429198852297409
0.300374753431275	0.11585428792909	0.251086679877829	0.256321844581783	0.172599802761186	0.25716804582704	0.0279307869989701
0.340547802452285	0.0317742572751923	0.274978699781194	0.301622994217151	0.148676725955967	0.0317742572751923	0.0317742572751923
0.268648158792634	0.238935188143511	0.1985971094121	0.196304905140258	0.0231427077794158	0.252541264828662	0.0479505069341278
0.289251804531258	0.134669037571188	0.209554789239916	0.215766659111017	0.0254916973312881	0.266014549649214	0.0254916973312881
0.294621904969607	0.258026444136779	0.241630569790933	0.229064101708424	0.0282096650730282	0.149648773761656	0.0282096650730282
0.28010354597719	0.250716284117822	0.232748560620919	0.215446621316563	0.0259242056868823	0.149423609658422	0.0259242056868823
0.247603095388453	0.196799236234244	0.216984762987761	0.18968578102581	0.12842945209699	0.197668442927562	0.022069538411389
0.273076084827012	0.236753126962565	0.227478956277821	0.22314362708914	0.198231710077014	0.1535727072921	0.0250317054912064
0.331301906213097	0.0328994443494962	0.256419291888089	0.289504660616506	0.142540160928083	0.0863426063746239	0.0328994443494962
0.273165231806407	0.272413226561943	0.230531183748259	0.208484668857525	0.206048981090808	0.251476251613858	0.0258168607739274
0.33772636120548	0.181320922998384	0.295905520806357	0.274522937475235	0.0848218843054341	0.0308030601548769	0.0308030601548769
0.248795329352948	0.230821292975096	0.222044310663146	0.229713529509979	0.0582099267440199	0.237493346394805	0.0233685447684618
0.293990239713005	0.188516980227553	0.263638184292618	0.260051197730392	0.0281649072572144	0.203226038809727	0.0281649072572144
0.274367266770757	0.244356509533477	0.240709636275904	0.22150320500759	0.141772910912555	0.17437028891428	0.0243310079059953
0.281345300267763	0.0363443983233096	0.0363443983233096	0.326237766163147	0.220019576706967	0.21214975412153	0.215026562716896
0.227569160222944	0.241449428639723	0.148791442686651	0.202452356106815	0.0213359547355017	0.250548893851893	0.163264731245383
0.313273344747142	0.232162111009593	0.241046429169418	0.185096869032718	0.0967141385422763	0.0312601626258816	0.0312601626258816
0.248179973520036	0.216668952431167	0.184400960124546	0.258027011083296	0.209810648841293	0.239452212555572	0.0220534866557191
0.266710672921064	0.192124189314097	0.202282371623538	0.241233273113756	0.173982078994804	0.286285353930153	0.0235733523929183
0.266391355654491	0.251913978650753	0.191796542036108	0.201615714785513	0.0691367048376708	0.229667195647411	0.0248061569344207
0.24183849070311	0.246304635809235	0.194002951077049	0.1691479172245	0.136184968858192	0.118015892305089	0.0227723034109476
0.256083525945067	0.230153830567022	0.211846635204346	0.194130617389932	0.0575530349849074	0.251450041703527	0.0234248873874348
0.240230497660491	0.200890056391696	0.201932415010783	0.201331330169406	0.176969382907877	0.257196119289074	0.0225666515896423
0.338293355702368	0.03357439516009	0.255971386055043	0.239177772164419	0.03357439516009	0.131187509182148	0.03357439516009
0.276540071727274	0.272788372103921	0.230722408282402	0.194922633574866	0.0786718142390495	0.159702069749269	0.0280706583204265
0.258324478653859	0.197020658927439	0.217982828380435	0.209936290711018	0.0548692683843659	0.263659624173979	0.145274038125835
0.316161649206271	0.300339582356789	0.267613896157012	0.259458714858496	0.0315214297632225	0.115638851409373	0.0315214297632225
0.229913792004051	0.196607939984437	0.163055688486593	0.206537375990406	0.129538797731596	0.155129003513621	0.0836773659329696
0.256008087679305	0.188325248103734	0.215504256109625	0.210162803683423	0.023427914080592	0.252257653114842	0.152457485747846
0.24952513742042	0.213861752279167	0.210421131729751	0.185477946460524	0.125139956531383	0.240363809701896	0.0487677442250576
0.235648121795337	0.20389481706018	0.198291773132796	0.220034204549642	0.169424471750176	0.237476994411778	0.0214263584443002
0.281628346666085	0.23580030927696	0.214449085271246	0.219974316930075	0.121114901382174	0.250029329698323	0.0247620169766626
0.306508663310087	0.24850907766756	0.253350377288644	0.304684778807055	0.18946207112858	0.0301241004448075	0.0301241004448075
0.330600474463952	0.0299429084970641	0.217734832351258	0.19980138036063	0.0299429084970641	0.141598074298709	0.0299429084970641
0.279848185961891	0.253026093126159	0.205150104921466	0.245953422003677	0.189641712359575	0.26500016352905	0.0919122681191408
0.299700331849142	0.105857348378348	0.250725027793621	0.280519264845021	0.027333884876209	0.224875952326051	0.027333884876209
0.249832779926569	0.219750585422772	0.212574915073302	0.179665634950145	0.0806352165728916	0.233420572553035	0.0229209909765139
0.209021171425685	0.262572523182729	0.199503889708708	0.20029819612776	0.254751273404739	0.21325967876476	0.0766968832299557
0.243546023458723	0.217046506954352	0.198362406439238	0.224518235930226	0.190973535149338	0.238088650163736	0.0211589441235706
0.284583102865268	0.196581984553896	0.275453976404467	0.232556921443945	0.0294440738955663	0.141634480063305	0.0294440738955663
0.27915669928824	0.235410627740182	0.232845854237806	0.217388837437524	0.145222037007926	0.152235765268325	0.0265609392527997
0.331373829946301	0.147240944915933	0.234715044234208	0.211304368234699	0.0307586612353568	0.147475448760649	0.0307586612353568
0.303803897244347	0.241677955952186	0.259171889341803	0.18245516060866	0.169888199015608	0.27737396394612	0.0289135878186767
0.262203850738726	0.188158174637094	0.23047824797079	0.206864453412328	0.160611087523372	0.274204472719234	0.0246861015748801
0.277392120400197	0.143149988170476	0.251785945794532	0.283814154410883	0.180424013673112	0.127339120194826	0.0268072988247182
0.254784481254702	0.198320773203624	0.207667291289875	0.225000147504451	0.164411503129557	0.260785101957244	0.0236965363464147
0.28140007567434	0.257111837154999	0.19805120762264	0.278592260857338	0.161483604228453	0.262084017316733	0.0269744532604009
0.29236064479488	0.263011818010817	0.246066431521002	0.215025724749881	0.0278178911280443	0.0998523138271516	0.0278178911280443
0.401949085042892	0.267496339971216	0.316218542197345	0.206605642349435	0.0387637171319645	0.187550062331072	0.165470304798834
0.235874397353754	0.196302474942561	0.200088306108162	0.179546907137447	0.154217523045026	0.238670683597379	0.103520702799292
0.367517543324333	0.0347187062432557	0.254308556882403	0.314715062967595	0.153632715555584	0.170159910076674	0.0347187062432557
0.272819096031697	0.282233990672321	0.220440197370683	0.195769932663151	0.0258422455864845	0.0632985816624414	0.0647109052392235
0.229305424990563	0.199266731436633	0.186350632232436	0.186669540715617	0.180454477748825	0.225334325441768	0.0216112815863239
0.296816428935114	0.24226654273687	0.273507818508124	0.194371964341537	0.0290904475067532	0.15679873120724	0.0290904475067532
0.255382859137107	0.186335994001127	0.213125696147175	0.239343241661515	0.0652672155863436	0.277703581114479	0.024196325065873
0.284231544448157	0.235897972475558	0.227702723554521	0.223480546423023	0.152354424608371	0.271211552970166	0.0253056180319609
0.305673014648806	0.282984687008321	0.264757744612512	0.217728779632658	0.0276951298451978	0.142806675958465	0.0276951298451978
0.34134732039793	0.124611193205845	0.301629074996599	0.258250571407401	0.0304798904076684	0.146683372198274	0.0304798904076684
0.311610459234297	0.235855124417442	0.248584590119859	0.201689787352216	0.0281055823013308	0.271076594654104	0.0811449386099315
0.215223483351894	0.0286667066570126	0.19327933516418	0.307591479589543	0.253808822157125	0.157318593210778	0.123403540461164
0.259588136715414	0.202490290287097	0.208980087125543	0.255977541011458	0.185310787199042	0.245850402768811	0.0239403887153964
0.247617771242816	0.211956410038278	0.204096630468626	0.179331253632787	0.178865355964344	0.243486314925525	0.0213542945440083
0.239261124448956	0.250166281165562	0.218191789856178	0.194786295481038	0.217947290077399	0.229057943897713	0.0226754616690884
0.265802750438058	0.22228304679939	0.215395319166106	0.244957135261435	0.174080046845049	0.238200141597281	0.024322286689394
0.302750409229509	0.276217989658173	0.240439554999308	0.16758932441092	0.0289318925690116	0.196714102023634	0.0289318925690116
0.23837503222566	0.23666855499882	0.187939030217941	0.200864281172827	0.0209035385238121	0.238276148359804	0.0209035385238121
0.229216453813802	0.215110972530041	0.22576340161278	0.218744867296885	0.0761363661365225	0.247746872801931	0.0478240269934208
0.292262478702274	0.191119782901376	0.24280591669828	0.243786806760454	0.0265832163051975	0.228936801334592	0.0265832163051975
0.349592693716235	0.0358530575455879	0.204632802661657	0.287208094979978	0.0358530575455879	0.0358530575455879	0.0358530575455879
0.266617934263627	0.024516687903806	0.243070954197563	0.260505413987529	0.169553348456109	0.269719414514523	0.024516687903806
0.239136831021998	0.204232484412779	0.177862000676149	0.221155827207077	0.167892999164132	0.222645732128625	0.0213391390738639
0.269210917776854	0.233949105193183	0.218006659946296	0.166532158871442	0.182327844681571	0.218943436205102	0.0244220943423586
0.265224038146932	0.183096926182305	0.217106868042265	0.226791730316029	0.0267422506703753	0.263899073358821	0.0681021791147737
0.247333194665157	0.229730802248694	0.19090063299845	0.178470107623959	0.021727078509392	0.250303355072642	0.021727078509392
0.266633287685642	0.255792558286369	0.216666148347264	0.17242249328069	0.243174147514837	0.240624999523288	0.126939018651843
0.270010064358081	0.236204224649661	0.2169772914526	0.201818741274033	0.10001017870369	0.245051285710235	0.0244987583670328
0.242280694840424	0.268604928736342	0.217139722655243	0.214015207290117	0.243318859722507	0.139766480313931	0.0245750258583826
0.336348130935236	0.155782636436018	0.216944861898838	0.299360610513251	0.15997101915625	0.0878085857436964	0.0326809924452169
0.265845298211608	0.191239083134508	0.201236985345391	0.234882095183005	0.0221754549510686	0.266597313894019	0.0221754549510686
0.276714884277786	0.143725587918682	0.231103698337679	0.286597922726802	0.227800921191571	0.0876227308069107	0.0259840759352765
0.262399322464981	0.236325895835467	0.224107252690385	0.204428258502539	0.111276395225767	0.162293291266352	0.0452443203926366
0.363761061415902	0.193862930812735	0.289324301970965	0.242462429512671	0.0354464514826567	0.0354464514826567	0.0354464514826567
0.308868542428068	0.179377953546396	0.244664537745605	0.270040461258259	0.0699894289625224	0.156696942713265	0.028527643904591
0.249449644825685	0.0236550313141034	0.220014385204036	0.236291124852857	0.0236550313141034	0.261060617330892	0.0236550313141034
0.299634975636791	0.282951290803678	0.258965269876025	0.261296572186549	0.095041557687597	0.133253095812212	0.0285405098233325
0.307181257713506	0.26741695127906	0.22813313115294	0.172887414802056	0.0297918029912252	0.0297918029912252	0.0297918029912252
0.273116755942351	0.252336369502391	0.224871008181213	0.21639461531962	0.0264044758275252	0.0264044758275252	0.0264044758275252
0.285385453386914	0.244882343207959	0.233352269478382	0.215400156298157	0.0266612115025372	0.267417630720209	0.0872357704287303
0.285664122646523	0.161783430129754	0.248321151033933	0.268431165974414	0.165272442691284	0.108476479347985	0.027932043888133
0.264451777724277	0.247548921999208	0.207551048996102	0.197947054999338	0.209529418219282	0.229776998311565	0.0236488498708601
0.235444888798131	0.22932440631843	0.192857609771597	0.195368779486561	0.191215915428458	0.100688931776439	0.0226158054469984
0.302604147049743	0.197017882569792	0.2093193383205	0.197942877654637	0.0305463068291147	0.172330844005144	0.127389506615771
0.0364945773746851	0.151539471738863	0.173892123512846	0.256505115471559	0.0364945773746851	0.0364945773746851	0.345522299642109
0.289186236493979	0.211383696077367	0.231592717510323	0.27166596937679	0.178158589930549	0.262934092073225	0.0253148243770514
0.309289497446503	0.190544998921078	0.254993871241057	0.22065982233821	0.0294193382353684	0.171518024757081	0.0294193382353684
0.281060228614465	0.234279824266631	0.234151895672837	0.229846416085215	0.0856543502013927	0.130284932875985	0.0274316785706251
0.231439596496333	0.202101471093959	0.196290242471337	0.184016276517254	0.158712737593357	0.234467258928979	0.0203225205239386
0.280896351891753	0.235988898442091	0.238217813945541	0.233803922127022	0.0269455435298085	0.166722102749872	0.0269455435298085
0.256018111497612	0.256628113315004	0.190119084511866	0.252133702428529	0.22734291555741	0.279367711957353	0.0215395392645361
0.263101591076001	0.236947040617386	0.222638414500211	0.179552857945347	0.183658375722775	0.160164118378345	0.106045635638897
0.250662288326814	0.211678861022792	0.22507204142667	0.254122366276426	0.200203262064803	0.194618137933459	0.0223448652019718
0.258187631860355	0.247915087568185	0.237957404109551	0.203435741613466	0.196959501687163	0.240212407911821	0.0764022444619944
0.249067795847755	0.223561399737202	0.205505902654559	0.230606378376112	0.152951782769719	0.221529781919664	0.0213073600125946
0.287077359794444	0.209041479324893	0.249224551983044	0.24536433281866	0.150450650639867	0.145557095775813	0.0275760853750681
0.215768617659742	0.234561580273838	0.192397750229318	0.177573545157916	0.0206972234458276	0.235297602269348	0.0206972234458276
0.288903148080338	0.224287815979508	0.227260672371835	0.268695894971629	0.0281522124174844	0.192308133229101	0.0281522124174844
0.32768846457502	0.155620403692074	0.268257204785836	0.207541457683785	0.0304449735266103	0.177221741760379	0.0304449735266103
0.2410514659044	0.23041431913043	0.154500815778601	0.234246938322439	0.0221402016191974	0.26233637711505	0.0221402016191974
0.234291204262179	0.147345961407129	0.19322668709152	0.288189309813244	0.183301031376995	0.177721490224744	0.119648770744525
0.250760192562078	0.256384324570849	0.210504657089263	0.217973844228319	0.0930080678362963	0.118213054395203	0.025165547055276
0.236086572353911	0.146175068334298	0.191488646740764	0.182674945363418	0.140977717907681	0.137737450703894	0.0934810549959968
0.26350896226614	0.260738204245652	0.222699716009579	0.18308152821285	0.100599669384193	0.136367297333252	0.026410579811331
0.273049739356664	0.272748686206748	0.226332848329245	0.244675066147354	0.12022242698212	0.152711499152469	0.0265976114825199
0.245256291877476	0.208754562734434	0.205682900821241	0.14700642946064	0.176912602232971	0.219134864049125	0.139871472840092
0.248004597093741	0.149570110647507	0.182685700559916	0.211247382756578	0.0256058870865834	0.14912309251197	0.0615711177966741
0.260756943117255	0.0305944116897889	0.169800842381059	0.281149597781757	0.0305944116897889	0.213012105974575	0.263938322324461
0.241487860210698	0.223154102520292	0.175639777898194	0.174548238415827	0.0658742953304816	0.202964472932135	0.090605086079686
0.289676914610347	0.224965244001397	0.212311426074065	0.230975176845788	0.122063984735416	0.136593758634822	0.0370463838679191
0.291002320019224	0.246769141070214	0.243504417287899	0.219035843481149	0.0740958842847889	0.262584962652073	0.0270204529693959
0.268712920759349	0.175292641270365	0.23223830370903	0.258587829120168	0.131658179375027	0.205176534663969	0.0804200884679427
0.277034282560412	0.20084787774635	0.243207055592679	0.228221768194927	0.147182543616721	0.246978867705739	0.0864771094504765
0.248495615510407	0.168380161365167	0.19869970332658	0.175752737974978	0.0888575212497391	0.242831800850247	0.0691017460825698
0.275061723095894	0.187983230216328	0.237091167016401	0.230032264501678	0.140431741522986	0.247342904231311	0.024686130312273
0.256328030150879	0.240986747216208	0.219302407360522	0.226746179984132	0.0224920640453688	0.211185941519866	0.0224920640453688
0.32168810895715	0.155637631690681	0.291842351839238	0.199883753303271	0.0307349490216949	0.0307349490216949	0.0307349490216949
0.20863362065915	0.0346159026061954	0.155604342936953	0.292692717236135	0.128648413190553	0.236167123173276	0.0346159026061954
0.249315047395463	0.188562144133244	0.186406445393341	0.190767317733552	0.140250137858612	0.25682869460382	0.0215387563752719
0.263521466309029	0.234693067809283	0.199580056492729	0.201359668791227	0.024864959177632	0.250939719162001	0.024864959177632
0.243822416547396	0.227756269222832	0.189603435627229	0.195352249618326	0.0503155817773002	0.227138349446157	0.0233814854600254
0.271597890918574	0.233933369222243	0.230137254773777	0.19909401111921	0.0257164583109751	0.129093612297412	0.0257164583109751
0.286763502386065	0.208721804700978	0.238532987591719	0.214510219785474	0.0805781175153651	0.130478313829095	0.0936619942744258
0.260248200290121	0.219218567743945	0.226563912424291	0.223378182883301	0.200933241177177	0.22903633901601	0.0235072158965755
0.335058152126877	0.0304099668207925	0.275663104454458	0.320869825054894	0.228689894666339	0.211876564036395	0.0304099668207925
0.273124571903737	0.249036837349257	0.212536920904561	0.218295634911524	0.0251414816418098	0.192978975988643	0.0251414816418098
0.25279124182413	0.210543353780767	0.196054317877392	0.179611468457851	0.0225617930785222	0.274019404717166	0.0225617930785222
0.299426584093084	0.298440350753231	0.188672727228299	0.231361677876001	0.123166725271572	0.283684117574565	0.0289521014057843
0.254772642372516	0.298429103090568	0.254131353668051	0.240687136607503	0.0281444756140329	0.0769164644077418	0.0281444756140329
0.289603084310707	0.255644743882671	0.223081561515251	0.204222304470011	0.0281389167870955	0.0777181034600506	0.0390675507332572
0.305346289194728	0.259275649323299	0.260241013812653	0.227335736472063	0.147004221729244	0.168408639927375	0.0295685437841313
0.25153896856809	0.245487990317719	0.181920261596988	0.190065739581136	0.0226881121649915	0.226368352667217	0.0226881121649915
0.260842267202552	0.206095214189959	0.226348967554388	0.252659147699914	0.162051819714576	0.059042679631708	0.024976469567115
0.37741418683564	0.1757358617978	0.318238874746448	0.239303315333682	0.0741963560942292	0.0365963540463846	0.0365963540463846
0.269424621701657	0.19745118577463	0.201338753230491	0.220319059022023	0.162851957796879	0.239909908339673	0.0231147368065865
0.251222967344284	0.211457724351027	0.18833653523349	0.224860856198555	0.0351817243860066	0.247025884455755	0.023415755981078
0.241797945094689	0.22106990379377	0.198694458635302	0.24550863179201	0.204130104651601	0.265948241131854	0.0236139076769579
0.270912970204136	0.234455234911678	0.22490753921381	0.257086666554859	0.206578848726165	0.249552914690676	0.024261138032408
0.265459587894256	0.204782726515548	0.237300804524654	0.201305004205366	0.103552596389743	0.226509101834683	0.0232997902922313
0.25696415823866	0.204282438097431	0.156478414568352	0.212835827410888	0.150621212649519	0.282884132796424	0.0391986761688929
0.237052285152339	0.222604056105732	0.171924387226554	0.210836072157519	0.214251228166637	0.230524384825044	0.0207828912011595
0.270244186805213	0.213107603735817	0.208225175000411	0.209137963696389	0.192683014564236	0.256711675653719	0.0235170593400745
0.35071778542792	0.0329942867881879	0.294244705045666	0.194561311567179	0.0630581876881461	0.0329942867881879	0.0329942867881879
0.220798460680932	0.0343437832726947	0.159351430534731	0.340538514274203	0.235450696077966	0.199618321538506	0.0343437832726947
0.288769167207693	0.258448189767821	0.247697540733579	0.242277430043575	0.0253474171652218	0.189879874682974	0.0253474171652218
0.324492730679211	0.171103923281616	0.0550832087524213	0.239502914147081	0.0332191086059731	0.21672940293118	0.259112908571758
0.263842284719072	0.22865206301881	0.206432318645765	0.253908576571375	0.0228917105871927	0.261302146303607	0.0228917105871927
0.360106979166756	0.235014346237941	0.298314410198134	0.221317182720539	0.0310555469514301	0.0310555469514301	0.0310555469514301
0.281941020226511	0.247293699520264	0.234822693130224	0.203818938534075	0.0250363145291169	0.266490869676698	0.0250363145291169
0.303560631044919	0.136987723680858	0.192394480850772	0.191781411847772	0.0280874260647901	0.264528037133657	0.0280874260647901
0.299997107470108	0.278649290942557	0.257091666943138	0.1941000933261	0.0626987020134966	0.154631603621929	0.0301617307825539
0.270502698595786	0.232319219003625	0.225111988167613	0.232169671505305	0.0253453086496337	0.14025995293702	0.0253453086496337
0.271394826932292	0.182288136824941	0.216784804709873	0.27575218635915	0.165734052135747	0.225184264693108	0.0243894005857617
0.231744568227654	0.199929244186347	0.210420255947959	0.226458003387558	0.074695076791021	0.236587293115937	0.0205250997510903
0.255923969391852	0.260078168822463	0.222178757959362	0.187907168541804	0.0251597436045252	0.243513016207434	0.0251597436045252
0.269793008931532	0.0268502837338188	0.197550169298649	0.232679924772001	0.0268502837338188	0.272423773379388	0.0268502837338188
0.237309496943668	0.204664361187648	0.177682052263042	0.211467768452672	0.132893948811419	0.251209810822729	0.151056675987686
0.258960531310614	0.184329461721072	0.243726788345812	0.26529653863412	0.186329116791493	0.20098276752072	0.0440624495639154
0.166107665166869	0.0330684872071072	0.100985092811881	0.291012439568482	0.132964392544515	0.173818809108908	0.182934577481132
0.279871602863853	0.185974448238129	0.23342874890201	0.183171395011849	0.0991046452885324	0.26221460927	0.0266714995907687
0.238292685377558	0.0370148739669809	0.0370148739669809	0.314998326420423	0.0370148739669809	0.185427144951427	0.100721500228661
0.285395264134189	0.265995714054577	0.252866681611423	0.205363549954146	0.0269739307564236	0.130827799521765	0.0269739307564236
0.256090431806187	0.224482789388533	0.181512275728341	0.253898184018517	0.207336829737685	0.25529469382047	0.13434630747807
0.253352384685278	0.237154372088073	0.195122009195233	0.209439778019839	0.198090720472439	0.230326987184708	0.0998509324240963
0.250658216826512	0.222358807675644	0.219984984137	0.237748924809757	0.177848273335349	0.245267774980297	0.0240084677911975
0.230275512109115	0.263073663748763	0.221426336632979	0.170754125751409	0.230261678771928	0.234914383748714	0.0234595164212738
0.22222861408949	0.22118865430202	0.169889016821079	0.183446119034934	0.200993670149553	0.235226165447619	0.0212128255873783
0.235621408255004	0.219616601450059	0.182054851918799	0.176283433553812	0.0385399834324964	0.142083025769885	0.0215708804282976
0.301419596725031	0.247034963669094	0.242074123490346	0.239828081576991	0.138537589255591	0.162628398215293	0.0271484228704514
0.307372930398847	0.145678464541571	0.257209410302619	0.298503712049198	0.192369330963268	0.141940730629533	0.0295084866689205
0.262300292956277	0.236916564461657	0.198541859784256	0.270380072059977	0.157540445943534	0.211979015931405	0.026331085693907
0.339990214137497	0.142825510893178	0.271058926740082	0.250854109816111	0.0709554857936877	0.0415495879895243	0.0334872368078913
0.311064755386893	0.248077254541801	0.249938492098295	0.269576061853098	0.142840460231703	0.119242228488601	0.0305391183087251
0.276401392892629	0.241715943709074	0.22336822312677	0.215221723032897	0.049639640190735	0.259255166468174	0.0262245321408907
0.269314769771236	0.222061776525785	0.213381908578772	0.245873752122412	0.0244804441525906	0.236509053594656	0.0244804441525906
0.231150989937975	0.240587912695761	0.212270065015893	0.185028143700468	0.205109787614953	0.219012616668523	0.0218961116816264
0.284105139347415	0.225634969523878	0.239959346578177	0.207264587597667	0.151991093050592	0.109315754032183	0.0254139450717134
0.241388843086541	0.236189457234571	0.209537312426902	0.200129845169639	0.100407490513109	0.138569277366002	0.0894680099705999
0.291851073596962	0.256892077348016	0.236548532587683	0.218851338499102	0.0270995941551387	0.170368203421313	0.0768973720804821
0.253419411884336	0.210207779372102	0.209122617272095	0.231671149297892	0.155121776633202	0.184411500726807	0.0236921633516965
0.337026931951556	0.286260096567141	0.279379771875667	0.289925562178357	0.030719336632267	0.206933730225707	0.030719336632267
0.317500327414868	0.14550099359351	0.259593425921226	0.219621544982241	0.0282964184485029	0.243713836408097	0.0282964184485029
0.277742530203245	0.202650107757035	0.210998298902841	0.230506633069928	0.0260673499499064	0.269426651109882	0.0260673499499064
0.302293579687955	0.0304379510493871	0.140449241268411	0.247102222084422	0.0304379510493871	0.0304379510493871	0.0888332554094825
0.281381102782018	0.261368890335044	0.23589354695643	0.19702257437513	0.0903606870263243	0.253078194562511	0.0240946266384119
0.288556026276864	0.212438191155985	0.226192482887737	0.210584735258249	0.0845772014606063	0.112433978218472	0.0259170016903678
0.262774500093399	0.22509540729226	0.211834612447873	0.225958630289472	0.131481169496054	0.24153035863883	0.0227899341325715
0.26669227324537	0.244701129215064	0.207725565009521	0.233387023562712	0.0228631857533203	0.226551464593324	0.0228631857533203
0.375952321407142	0.0374746500214657	0.292737763928529	0.250339097335043	0.134971247079506	0.169738172526062	0.0374746500214657
0.344917717376089	0.0338536905379342	0.258881768996845	0.234167484733978	0.122995219069812	0.206499569998489	0.0338536905379342
0.318841854322438	0.136990036936475	0.267133327493466	0.305316550906333	0.146655764426955	0.0288194515885434	0.0288194515885434
0.232553726288701	0.26352463416599	0.198895898361394	0.183656085967893	0.242690299828879	0.120980999250908	0.0615311604743876
0.36292901947923	0.221522617965164	0.263553406933748	0.30275517909265	0.036309779541713	0.036309779541713	0.036309779541713
0.264319722703468	0.234054491853947	0.2161497105032	0.210031516137331	0.0254801253581793	0.167331777143735	0.0254801253581793
0.2896735330246	0.278940611752744	0.22589865814677	0.237965579222685	0.0562305769460015	0.0291625632093595	0.0291625632093595
0.334434707318551	0.243512278386643	0.123717389947924	0.267505415806087	0.0340356961691954	0.170077565508197	0.0340356961691954
0.266967218539485	0.258749652731752	0.227758561659946	0.198730767423525	0.101266014383341	0.142960447034616	0.0253387095455608
0.275752771522211	0.136114908465334	0.175568615876735	0.272286089749115	0.179988596139757	0.0359150760375533	0.0359150760375533
0.283240524505487	0.0700738638695375	0.0313151347818133	0.238792172920427	0.0313151347818133	0.134541103659751	0.268065535637505
0.320118530037515	0.137270500754808	0.22711320933546	0.321448867203088	0.227957656878608	0.228946771324263	0.0296546524339887
0.335404869077005	0.186202870922799	0.271889107915389	0.233960254663065	0.0310253141609126	0.159412725718132	0.0310253141609126
0.254624539342868	0.236099469633171	0.202675348804245	0.196234331547926	0.19455235122049	0.190140035390208	0.0234198646559464
0.265476329866672	0.25854926029255	0.19699716026276	0.210922412754023	0.0261900687557048	0.270712754024504	0.0261900687557048
0.293405225787648	0.238601032996705	0.221803014821443	0.226339209398236	0.0881117518579181	0.0278140457829716	0.0278140457829716
0.265078101238613	0.238349504299628	0.225292000984754	0.204798942929521	0.0981065546221062	0.271511418681685	0.0254749003646837
0.247519810106265	0.190629071068537	0.198516603492702	0.255621799178479	0.217242924081659	0.230026014328511	0.0226743000420325
0.205677536673702	0.0391473486475334	0.0391473486475334	0.273102724599061	0.0391473486475334	0.066013735251672	0.0391473486475334
0.275868272215446	0.196787487373817	0.200636254986287	0.214288847308719	0.0268152057618457	0.264175748802115	0.110458458719391
0.304050538711509	0.167392473579061	0.242085194262034	0.1872107845224	0.0573119258926263	0.25962284806992	0.0271068362538057
0.286509171372065	0.235093102312241	0.240977615307229	0.20171361234593	0.0277609481550542	0.174082690032233	0.0277609481550542
0.299426353158563	0.259048052336823	0.187228761450389	0.223448901314607	0.0275511048504024	0.176584451123988	0.0275511048504024
0.304782452973661	0.215291827510411	0.276582213152282	0.236014483558234	0.0296499806107472	0.137839623855876	0.0296499806107472
0.303242824812469	0.239738667563213	0.245601407831861	0.254489710592206	0.113583694070476	0.150591265421606	0.0291959196087389
0.25377095973982	0.195427915006488	0.191547939898725	0.240352561707894	0.022293506170535	0.243374429545772	0.022293506170535
0.33668099697118	0.321415881082802	0.271350593246308	0.227177686275623	0.032600370294302	0.084445730219691	0.032600370294302
0.290411745942231	0.148293335024963	0.225646183820501	0.249583192890736	0.186231817437795	0.193033918139669	0.0766556879730032
0.269572735781914	0.179717255649695	0.214451160847056	0.262444542142674	0.168876166828328	0.246637722002657	0.0240685346899054
0.245204121886872	0.216385200142407	0.199108742650064	0.229265730458739	0.159885003818059	0.253536926289015	0.137344039511391
0.116998508134162	0.111899508123002	0.171784512515852	0.257492816465735	0.0307876459744383	0.0307876459744383	0.273283359104611
0.273542656486436	0.0296389190028517	0.14892578907868	0.285000093637894	0.193845902727755	0.218053218590415	0.162712897529207
0.289864421391117	0.212688922811415	0.213819552966009	0.172937229606936	0.0296033216238371	0.0296033216238371	0.0296033216238371
0.267060091030502	0.263366102235962	0.204799387530673	0.182935294630058	0.0242226006016116	0.24129106972333	0.0242226006016116
0.26579281022198	0.226411597825894	0.195768306876527	0.183721056260698	0.0233896142727403	0.241971288316304	0.0233896142727403
0.316958748075698	0.284867573691854	0.212814646335362	0.186442783482244	0.0284306370191739	0.0955432392555529	0.0284306370191739
0.282422173742997	0.209784960440344	0.231277995691	0.21536466893116	0.0256611219047934	0.244468344457405	0.0256611219047934
0.299345605655613	0.180539774300012	0.254366067543378	0.23540451036207	0.0762060610208243	0.271664931415457	0.0280137422796018
0.326140077091864	0.125409120977778	0.263561919537308	0.29359040581027	0.152250089056323	0.1479622319421	0.031173342046869
0.315290881798743	0.184367105760587	0.193458675397073	0.284572789185947	0.155309882180866	0.287423604506476	0.0306577247359968
0.278653486852059	0.197863148372375	0.198561779271553	0.277643141235571	0.12463010836526	0.204384391592722	0.0288365521067147
0.271030810214545	0.276511818033949	0.231162846320659	0.215198124681927	0.146161915083422	0.147481454731483	0.0269702805607215
0.249749853960902	0.225475970398441	0.190747509781193	0.198787158482234	0.0244823481470098	0.254170383017126	0.0244823481470098
0.282630822076996	0.261530897773176	0.237996372072789	0.217312889365621	0.122817774711738	0.164982185354599	0.0263504527801693
0.208095220916525	0.0345902238279216	0.181488203910387	0.169544119479075	0.0345902238279216	0.13155621921065	0.311113792334053
0.296424661221036	0.188057922309769	0.23503993137374	0.283028733926901	0.162786337879216	0.024836885473695	0.024836885473695
0.288741151605191	0.186394782199523	0.242144392216886	0.219136189430533	0.0589534365130772	0.161696399371139	0.0999496717773302
0.257957494982193	0.280469150205491	0.181054235033229	0.197174635352331	0.246585798080846	0.111357802590174	0.124512450569871
0.300741998184699	0.23873568472627	0.217125497605698	0.235117435574355	0.0462858684576279	0.270863508885198	0.0262299325513392
0.287001914684988	0.262223844025585	0.247194005696448	0.216110335589821	0.154598871130564	0.264395631063902	0.0268109910713106
0.25639948750949	0.175413106565904	0.1670721482364	0.227354661458732	0.111470695571421	0.113445542692148	0.0257296602099387
0.262220694033208	0.253815031827485	0.226649552932114	0.213254137860831	0.0527567594084136	0.152931442200838	0.025137035456718
0.299170271696404	0.231372621180423	0.220299391257879	0.233335283698595	0.0286139863217645	0.291424860367508	0.0286139863217645
0.29991392168771	0.198762263648152	0.256812889345197	0.240340309987879	0.0294634074209143	0.0294634074209143	0.0294634074209143
0.28736186453993	0.236621529416576	0.213210639726056	0.186159182967986	0.114225950402448	0.276582595210822	0.0255508876826291
0.26275851682275	0.226946735980055	0.200189523409041	0.228555226784013	0.178477294745343	0.247161890212816	0.0231007295517155
0.31856611766262	0.184840998313455	0.180809867889251	0.228389703251435	0.0278588630572297	0.139153683138324	0.0278588630572297
0.300945425777466	0.253766772223752	0.244006791682992	0.21024451957646	0.0297733591086906	0.223679470306674	0.0297733591086906
0.26595852962732	0.210885999834872	0.233626066081673	0.224082276337496	0.120780620636855	0.244812004242025	0.0243184725025464
0.35062422063056	0.0764708481695544	0.268965898427799	0.289227863807703	0.0881766332984927	0.149118650685921	0.0319105856279864
0.255473331617579	0.203983121189279	0.176664765929769	0.220079495507799	0.105357502157176	0.161098127281753	0.0247020006253566
0.284615237270556	0.196457419622695	0.236360017980792	0.258976403416979	0.200877772028523	0.165447778935395	0.0272255142178916
0.257893516722386	0.220453581879454	0.213170943104836	0.18713302121698	0.0497892399484928	0.246275163909295	0.0241345075686905
0.255411308232754	0.242061258769712	0.19301986178963	0.192691299156837	0.0234567498804302	0.239129128967254	0.0234567498804302
0.234339934142385	0.216389461615251	0.179694028037846	0.19662290536047	0.134355191944129	0.24382623617378	0.0207469780754926
0.240937396672576	0.221176634184858	0.201931469428321	0.177537260412159	0.187944861579181	0.213203554199712	0.0291705490122784
0.239785182971245	0.22375046916227	0.182473414762938	0.206447066042078	0.0214383984547921	0.245654047586107	0.0214383984547921
0.342210111872881	0.227425099342136	0.238167276271682	0.226129669743876	0.0336307337353567	0.112038726695627	0.0336307337353567
0.269075859352439	0.210547647642934	0.245567534999455	0.266550517444035	0.13421162125225	0.251057383456493	0.0266864468026828
0.301459312719737	0.220809940386241	0.201614569570318	0.270563561276295	0.0261896241938471	0.053428683808367	0.0261896241938471
0.223952058459474	0.21448570894081	0.182111222358497	0.170268778168746	0.181844183587252	0.243135943684153	0.101269042229736
0.295373508555962	0.158304121821248	0.257055332403435	0.290859861064814	0.188738251629743	0.184755138165589	0.0282204043335797
0.281617980893123	0.262841289084451	0.210476273984847	0.198560640949415	0.0981513807395496	0.174342239823678	0.0281570542198156
0.269361985591066	0.175374666442982	0.236430509233962	0.252005607256553	0.0970922954068193	0.104696786908634	0.0748416134124938
0.242482905060739	0.0281876150092124	0.162379269904423	0.287409082924276	0.193057449488494	0.199740849320434	0.269151531448599
0.352772280433618	0.0326182866068166	0.29753651529774	0.332034353841274	0.18583268021909	0.0326182866068166	0.0326182866068166
0.267920984319419	0.251803157857926	0.213110973042131	0.256774604204831	0.169416417467998	0.113300625927085	0.0253046406189389
0.213042961719191	0.0305713072860684	0.13484449098188	0.248876362868214	0.0305713072860684	0.0546435404327851	0.310906229802225
0.333050750915353	0.20083195837953	0.264349211055395	0.315496103542808	0.143360674939425	0.0327175364851924	0.0327175364851924
0.2586026610423	0.246136111150121	0.223301776701591	0.19584768642025	0.022878315672367	0.264663946343318	0.022878315672367
0.209765258808214	0.0363931982410345	0.0363931982410345	0.28797576002426	0.182754525052361	0.0363931982410345	0.0363931982410345
0.275043527294148	0.195956721949785	0.233404150433518	0.206176431728507	0.118720454723834	0.292057106435734	0.0421622691058983
0.306280846743197	0.0299170134964326	0.269557186003585	0.258852391161093	0.144601398879311	0.190289332523236	0.0299170134964326
0.283752160110077	0.231693405340904	0.207060295183303	0.21075555400961	0.0249601597698638	0.278494470295287	0.0249601597698638
0.257163610607627	0.233894519722099	0.194651782604438	0.205870756250329	0.0240029055046041	0.239683187823665	0.0240029055046041
0.249967643940512	0.289235719256578	0.234185837593146	0.187896053831924	0.250974655065244	0.0996141799133445	0.0880660225498644
0.260265775927613	0.18279738963599	0.210567522075735	0.190780380059279	0.143347937186988	0.279253978276439	0.0241297864700243
0.290768960795612	0.219597641424524	0.209144010709931	0.200434738400814	0.0264834085736646	0.274851140314394	0.0264834085736646
0.247475772943416	0.265397683518719	0.210563691977111	0.181625966904503	0.246619909645445	0.235186644607195	0.0218293910158669
0.245399092740356	0.194750700153031	0.191597194852958	0.205633191918761	0.148876398847027	0.257746870288416	0.139329349995837
0.276763505921063	0.288699784262061	0.238389963013239	0.249727333786736	0.111846923984276	0.0273543925773833	0.0273543925773833
0.291447565569497	0.273466123084712	0.243214108186316	0.267832336638684	0.0277273174764603	0.0955219901913458	0.0277273174764603
0.315976029516443	0.232098933870161	0.266000172235875	0.225682792692298	0.0298800583145631	0.0298800583145631	0.0298800583145631
0.305307000442064	0.185399090141472	0.256650415720388	0.261801534575134	0.153202496814022	0.0289431674196263	0.0289431674196263
0.268631502516791	0.207114118497828	0.213159533155293	0.210333054382667	0.173247004269738	0.0240541609832128	0.0240541609832128
0.310708577455666	0.273442470180353	0.262667761134071	0.219271984773149	0.116561405218662	0.106101354368227	0.0286588658089443
0.311533471490066	0.0369734129568476	0.0369734129568476	0.275862408106997	0.0369734129568476	0.190293685517012	0.0369734129568476
0.278192078743453	0.173731078972085	0.220182900214837	0.259096451936775	0.180334929652783	0.23068758544693	0.0244236737143373
0.241457243871641	0.227239733690599	0.186209965036449	0.179992843307997	0.0553620914846154	0.250727967367942	0.0212743054206511
0.294890975731033	0.243282507125693	0.240077833566729	0.186975294981063	0.027118617849719	0.245213087428754	0.027118617849719
0.273794367972174	0.228687802650411	0.230819307813426	0.194168357188204	0.192324098571116	0.254208274181105	0.0259976934317839
0.300197243470423	0.0320851499251603	0.176069806539348	0.289646413061426	0.137839862287166	0.14244485441454	0.0320851499251603
0.284667860532293	0.0320299221297475	0.0320299221297475	0.226399280167587	0.0320299221297475	0.178008288286782	0.0320299221297475
0.263243798662046	0.248457620067278	0.225901570022095	0.190341961094824	0.187568605347811	0.147065543396432	0.0250529056654673
0.261473916104189	0.185603796498879	0.191302029147113	0.167494629652848	0.0488446224836566	0.162416001303035	0.0254466619865611
0.29067348910001	0.0267456003644659	0.22185967510087	0.260037535787241	0.143085135783611	0.261708225265747	0.0267456003644659
0.231118061691218	0.23469437626664	0.190086374543603	0.209567363804489	0.157594097188112	0.219857278419782	0.0433886845383481
0.274979568030777	0.268254291861085	0.206335172263258	0.26504181043237	0.211358517180189	0.178997120126108	0.0500975607760256
0.291389898509039	0.276027503252126	0.199202331862044	0.212209305525734	0.229875203741876	0.0281131275268247	0.0281131275268247
0.284027092928431	0.166923610912072	0.157040066431388	0.216534957286089	0.027649484904161	0.131446591377376	0.027649484904161
0.265733173063105	0.211353590409126	0.224799761574686	0.254015444316982	0.207123876465543	0.173580934988423	0.0248444750721346
0.270468383224969	0.240422207916635	0.216389662925345	0.204991918726046	0.196886783084616	0.151633069017876	0.0244326364378178
0.321221417822276	0.0306783109092006	0.278268219827585	0.325796632197503	0.264895578983338	0.0306783109092006	0.0921645495784734
0.331223494060955	0.0761362536100912	0.265800464222342	0.309736603700987	0.197810124604358	0.0828107088519582	0.029894876694889
0.161316877510309	0.18293707615763	0.191868288103763	0.202999142621877	0.130830363037126	0.140705336611679	0.272634787685819
0.253065426703025	0.259549402028327	0.21473490445601	0.191265970517273	0.0247296882709016	0.245039634485141	0.0247296882709016
0.316274997013433	0.334478858698073	0.258028047560975	0.19544036803496	0.0320576592921487	0.0320576592921487	0.0571646336410526
0.241579289643947	0.0327771427116292	0.207621500510601	0.312595219937522	0.1957837978767	0.226804931048784	0.2027327476595
0.316925660538719	0.13321394701271	0.278940040035289	0.219797688956261	0.0823618300616522	0.18211548865345	0.0306081890846249
0.307408880434951	0.192029467558998	0.253712324751944	0.290179268681032	0.100657976284208	0.115195973988067	0.0295334348378247
0.287556394384986	0.254219555068492	0.251678170426297	0.201540780155523	0.0268276058201053	0.112401041419656	0.0268276058201053
0.276542458342919	0.218819792911202	0.212154462526499	0.207626777625457	0.0239794679894992	0.244594517308258	0.0239794679894992
0.271304560836932	0.271986136593736	0.209828176516661	0.199610830373368	0.236573141381437	0.252928158918756	0.0810019102512845
0.250215450001102	0.253192028885448	0.189364992820729	0.223296362302048	0.0223127647605493	0.245350826991275	0.0693588800391397
0.307294876762362	0.302856623187267	0.117323120617642	0.228420587629394	0.0281514110818797	0.266960993126802	0.0281514110818797
0.281005484097424	0.21122185636229	0.215603582962421	0.237325743269044	0.107206738915779	0.251225526622087	0.0257219633212722
0.26671619197967	0.0288627084055021	0.190090252008665	0.302798286186246	0.115685699653235	0.149313778147937	0.0880621618703119
0.281793394632621	0.129578350322931	0.21022177951738	0.257622352639788	0.0588031870270367	0.260067605432371	0.0890410109616689
0.238822089677884	0.209010969822593	0.201062717594089	0.173485211246453	0.163752294465723	0.248306791725284	0.0216456909906965
0.343110859941286	0.260010506791474	0.288998001102578	0.231420256123946	0.031321552980365	0.031321552980365	0.031321552980365
0.306197692794931	0.216120373702555	0.275690928658839	0.221765460081004	0.137299573276345	0.0285889667559825	0.0285889667559825
0.245139383179555	0.0329725888705144	0.179759972734412	0.303403061824842	0.122688872315405	0.181603721583768	0.23197664600463
0.29726886276975	0.129443429704433	0.232977915740494	0.219559679197878	0.0277205951036221	0.273639491060434	0.0277205951036221
0.237132020580614	0.239376684105015	0.200960068445624	0.191505142161394	0.0836411476873808	0.238470708689858	0.0233496389226965
0.287143723486015	0.174560648909917	0.238772845434166	0.271393565262351	0.162581071209891	0.0711694612152525	0.0266239140721688
0.280485593675917	0.23315809361187	0.241274933126451	0.239024112474026	0.0254701544169272	0.263493103461028	0.0254701544169272
0.274069629090852	0.214111961348838	0.222609722301514	0.272367421308787	0.170619668157137	0.241342266012336	0.0250487335906922
0.285827891383026	0.295464426081359	0.245279904875546	0.191414566472928	0.247353405309089	0.10062911630151	0.0260051069398063
0.290470284763251	0.239177672673225	0.223367926848351	0.24585898188787	0.112885426223298	0.13983653874893	0.0274684758917422
0.254982901175748	0.203870025991946	0.208269379202031	0.233024672938996	0.148778111887805	0.244318333777245	0.0229542077544315
0.274337443394816	0.277158463355358	0.235814329152197	0.235488892510755	0.111804584291171	0.0836725016499192	0.0269479171981301
0.305589910077108	0.0288337422143054	0.249070839531467	0.188245219704401	0.0288337422143054	0.181985978194199	0.0288337422143054
0.227279326464132	0.134272640422352	0.153667757014573	0.302213266556318	0.285738812873359	0.172570561423281	0.265128526490043
0.301249314441817	0.125960453559736	0.240215383091132	0.248532532676696	0.0278667246837198	0.148009391966659	0.0278667246837198
0.238809630594603	0.226961903518735	0.174755398241029	0.233580936340432	0.0683071309603397	0.194079677427344	0.023431382477718
0.307591894352806	0.220374092999535	0.232391639485104	0.240676599365283	0.0273124378583957	0.264884643887274	0.0273124378583957
0.288992791702816	0.0578847711675416	0.185616396948195	0.243559107755279	0.028640865545689	0.17264599828143	0.028640865545689
0.329945617778121	0.182955614215016	0.268277468362269	0.291311063585219	0.161772360808791	0.107490022110402	0.0324841823452382
0.401903187885987	0.0975147014491983	0.282416542294993	0.248060441060717	0.037259120452635	0.170657430657164	0.037259120452635
0.288835249286945	0.137340601050106	0.258561360633746	0.259559431386036	0.108614188259964	0.102857214869597	0.143251622050641
0.32272311863346	0.255936254291111	0.240431995956863	0.193209837241614	0.0310310417434256	0.192092931346853	0.0310310417434256
0.285453579563492	0.206558147448332	0.235636474783992	0.252281829583373	0.024795826735856	0.262094277894446	0.024795826735856
0.311640689545475	0.196450851115659	0.210934025406489	0.243024194829378	0.030637426035234	0.158188755912987	0.0290154346251783
0.239875467877848	0.233112834559097	0.194436816799118	0.202177320834991	0.165387008796897	0.214339370762472	0.0538833144781017
0.289444678764549	0.261139364024189	0.256116664993824	0.219241132617908	0.0937770006402836	0.160110583982763	0.07504651463275
0.232991889579288	0.233254324216572	0.178962719023922	0.197183067965656	0.0227646768590883	0.228245864616029	0.0953451623274098
0.310775471946394	0.28504692270537	0.211940979703128	0.19209552510024	0.0926132846866505	0.153103574364635	0.0298618816237839
0.268827541409999	0.172398465951126	0.25313613763951	0.260497739611865	0.208416128012607	0.186319960255179	0.109938270756892
0.275505878811328	0.213118409615742	0.20807310663828	0.179350132197906	0.104101061534729	0.247645527228575	0.0242810980773608
0.313215417569142	0.311139229085539	0.262047002238288	0.277811329252316	0.111177342217395	0.197563941959342	0.0306271012665043
0.218803182130748	0.218320367381809	0.202562061402467	0.193807507170302	0.183579444176548	0.193499247368275	0.0212747638186749
0.350149181016258	0.033803100939444	0.271164532692657	0.272450755982122	0.0571027780534077	0.0969083443118333	0.0627177255571787
0.261702377015059	0.216994619446258	0.200111168018402	0.251370048827226	0.189525644106291	0.227914534046685	0.0227206160983967
0.260637789362734	0.227063462981717	0.206035528091016	0.197728665162544	0.162144333770513	0.256983644990458	0.02344890373753
0.261859430046669	0.173596855080168	0.216209043454868	0.21328930081041	0.0911921242472347	0.137601394815321	0.0241927225892422
0.269104841419712	0.20690408855422	0.206034464712721	0.200732822109141	0.0903431558988371	0.241614824639315	0.0236744700605519
0.250015461260681	0.222630774516932	0.211504392721351	0.218398710336134	0.18477480943597	0.224018593148811	0.0237283835703973
0.227794907190344	0.152051809972914	0.117300949206136	0.258588321329512	0.12204082438838	0.22549624250404	0.232799103767242
0.263957578299187	0.262068206680427	0.22359088606085	0.229290303805808	0.112412733140598	0.0320370050231085	0.0320370050231085
0.285969766484104	0.129434005432632	0.223084853890776	0.271143108388318	0.15881692847469	0.207960819924846	0.0261712799545765
0.26155420883577	0.0248503908864073	0.199076484603622	0.235172715761252	0.176093678495642	0.24950937807083	0.0248503908864073
0.281298924598452	0.236788077790825	0.232201075812737	0.204993654443133	0.0263852259796845	0.273877307356526	0.0263852259796845
0.27390687052419	0.195590752619356	0.222795244943976	0.271551581716269	0.199080624549093	0.167444977077167	0.0245298811455658
0.334437465723162	0.315608401331278	0.293110311668472	0.226797097561678	0.0307169092658732	0.0307169092658732	0.0307169092658732
0.297906852252787	0.239710259551398	0.250195764891532	0.262204197018362	0.0272800183019076	0.270319279374846	0.0272800183019076
0.239056691485223	0.0995043373085793	0.197885257019264	0.205942226858515	0.114993287965943	0.165340581258017	0.118698588169716
0.379164290619588	0.148661192685473	0.291862550480747	0.251079365706286	0.0368158776771467	0.150419755932961	0.0368158776771467
0.320480233216796	0.112843373965353	0.232673461867809	0.300988189862265	0.152152811243865	0.193896997779045	0.0303377282622255
0.181495556607981	0.122344360300374	0.127534911804326	0.283482189838084	0.0296000103560467	0.0296000103560467	0.304278243677238
0.28033858137748	0.176589870402287	0.191885569900247	0.263744744252784	0.0755976558329657	0.281384667582092	0.0252405698407059
0.31023135474212	0.0323351310244052	0.282321218922178	0.267494758597181	0.127984515542453	0.155334066358859	0.0323351310244052
0.311513178011004	0.288082457818806	0.25659125840757	0.226480794008318	0.0299817177711541	0.105413391149898	0.0299817177711541
0.263003782515892	0.24972716129348	0.192963835454889	0.224621367443268	0.0239173674004966	0.237479187447936	0.0239173674004966
0.239210958218783	0.231660068226624	0.202094787496669	0.189756500299857	0.0227379618135059	0.259115312489052	0.0227379618135059
0.302316496567078	0.253119944877573	0.270011388347765	0.239901420413983	0.0940743867776625	0.149792808659063	0.12386459866457
0.254898183406688	0.258681726334077	0.205574586275125	0.195930519336612	0.0649792106672012	0.132897615039257	0.0251850131482488
0.290227081927646	0.139878887998118	0.264416836500935	0.283691453078456	0.215520551824869	0.154565470503326	0.0272585696693466
0.268920439303875	0.254976564608688	0.220232845077367	0.182470901123863	0.0248119551389347	0.134601247330329	0.0248119551389347
0.322292254433965	0.210199183032871	0.238306378543355	0.250459519267672	0.0317023457712228	0.114955997909734	0.0317023457712228
0.279357634616817	0.270657177005792	0.235336898733298	0.193626208384425	0.0409479565258152	0.0959517376344238	0.0270140865571192
0.28314053556565	0.22994964152283	0.237320528764274	0.210917399857965	0.0930039360211828	0.165537101259223	0.0258820862421198
0.26891149113748	0.253299407505084	0.183795567964056	0.204796553425436	0.0260140440578855	0.291233965888809	0.0260140440578855
0.279864549266174	0.0290390404828587	0.248846126358949	0.251611061290803	0.144832388494105	0.182669659870928	0.104572749385174
0.27942126485728	0.196155556655552	0.22629599792704	0.242668738349279	0.0269975051196651	0.128690713561214	0.0269975051196651
0.30591239279913	0.294776159724693	0.215799127302411	0.22748711981336	0.0874337184180881	0.20315359991163	0.0311498593783898
0.308649157319448	0.134238767796562	0.272112457881531	0.289609957300932	0.20662530621635	0.0308273319950745	0.0308273319950745
0.0367303387064761	0.182701678587011	0.161135430527566	0.26543010552848	0.0367303387064761	0.186140927068018	0.208176425505983
0.335420885627007	0.272492776951252	0.224179266053351	0.224761289927691	0.135219586881389	0.275752776060351	0.0310965724890978
0.259915421181198	0.284343911959323	0.233813516691127	0.222686155014829	0.0944644185037459	0.151636148831469	0.0248240551283442
0.340574489202372	0.197216046942251	0.265702005994918	0.272772461218957	0.0318557897224603	0.0318557897224603	0.0318557897224603
0.289421474079092	0.278585254951515	0.257550763861259	0.217593097363546	0.0279945332641375	0.115595348038127	0.0279945332641375
0.27731092397843	0.248241690456714	0.223243728273002	0.27476409722485	0.180341501655309	0.140155913056815	0.0259126174033981
0.251668608919813	0.210122021833142	0.186643841249218	0.233412448564871	0.173438913791318	0.236481250932401	0.0707558657327124
0.308180853668183	0.288538531730686	0.270929505096606	0.229297390683632	0.0282831979088412	0.110206206896908	0.0282831979088412
0.259598647841876	0.260866516439806	0.217145922027347	0.238217112427939	0.11702588400208	0.17344208032498	0.094388479755729
0.277749541589972	0.184359244254446	0.238236483174296	0.1864222057782	0.0938043582036033	0.141120518226601	0.126036228780004
0.334427204694775	0.177188008510241	0.281390730460613	0.281447678539509	0.0308744019709691	0.193708935935499	0.0308744019709691
0.328175491201786	0.141435635702221	0.249509370020237	0.302228469185988	0.195215610030922	0.11841625998312	0.0326227997202609
0.251545301358	0.226790323070577	0.196462051306214	0.248213448570639	0.0905866052574945	0.254685061772074	0.0243029781346944
0.273506335613127	0.249465082114965	0.157935814647055	0.285542383456002	0.201578476537901	0.176194075177264	0.0266983366857134
0.294089419891872	0.248757977750313	0.256534176543777	0.156117255351202	0.132505356840846	0.11647691157011	0.106607376719816
0.304812440355801	0.111247304170213	0.0371853025953808	0.236582662036108	0.0457613883246497	0.185909809469856	0.142446376760901
0.280126668591201	0.202985504158589	0.222751845095266	0.182097923119949	0.0940192945952323	0.183817442784879	0.0691041675540254
0.279896351124174	0.142704945491691	0.224213915012445	0.234109278474528	0.134623502745242	0.104415508945864	0.0291470888336465
0.144047907261333	0.0278211068740268	0.186295561670041	0.270904526866076	0.186550896201661	0.157924628761196	0.0823230588161813
0.262759420070606	0.249692861223718	0.219886138749233	0.201868269306439	0.0255104509122678	0.145876516595576	0.0255104509122678
0.331478475441489	0.289820105752511	0.275532324410861	0.201227396296451	0.0296996400234732	0.142123057204305	0.0296996400234732
0.334251533381445	0.175799145797705	0.249852605598077	0.241369184831498	0.0301471045521248	0.289791683507158	0.0301471045521248
0.332940452998827	0.0357775701213489	0.283822153365408	0.288010551185719	0.0639449051314569	0.143351706158892	0.0322529623400934
0.254181005525458	0.182810844975562	0.209930636486858	0.254305037611899	0.178212737830158	0.265080457269177	0.024064827268554
0.246874318394737	0.263290812167018	0.213765634232264	0.18309509310773	0.0675972148215715	0.138438090934356	0.0258196018336844
0.255094351666711	0.238121619662283	0.201536654462571	0.193265332428053	0.0224683928966613	0.210223715564707	0.0224683928966613
0.192867376021404	0.106449169710737	0.198984158980744	0.270672669073476	0.215314944957348	0.194966436619783	0.0281657507506972
0.282239158654787	0.21356965574858	0.232695072236759	0.227867159036071	0.0258722372870684	0.234831608156004	0.0258722372870684
0.313343928049196	0.233211561856366	0.251866093493013	0.24296866513721	0.1501268500495	0.180315497883494	0.0310573796654484
0.352942821052041	0.168007831146482	0.211949034246158	0.290345209236179	0.0368149187008518	0.14244149051007	0.125982958786409
0.288779387128599	0.213194197741927	0.24339900582104	0.241868658475889	0.0327586742080202	0.250677619007181	0.026640952144429
0.263174705054181	0.209074699960526	0.217495478827887	0.249131384852147	0.148878601624334	0.198033559728632	0.0554195603990625
0.267125188313749	0.215626329655641	0.223801810602022	0.201513042260719	0.0245190135259626	0.149638932657749	0.0245190135259626
0.292365570058496	0.184590569571584	0.218351133920793	0.215925009616447	0.0286208111308077	0.1444386693223	0.119654626553782
0.243065362526844	0.203467553012265	0.183168077892538	0.220311895806479	0.0217642587705834	0.237072932074689	0.180370306288677
0.246761087965588	0.236764805949306	0.193991276972367	0.195323923740643	0.203271720298299	0.242017355630399	0.0230190702219743
0.283282406923056	0.193859690756093	0.215214692375801	0.249138713163455	0.0248902102332853	0.252701638703596	0.0248902102332853
0.310532322654343	0.201865051490552	0.266171363498189	0.256258217947434	0.0936272453464002	0.133877180081148	0.0282492852339334
0.264525062585416	0.202186501471281	0.22588781135024	0.25628461186814	0.181618873514416	0.252269231414795	0.14633960967268
0.297242500888034	0.221600652593928	0.226707878147319	0.208393529400642	0.0793094598232524	0.165916116733088	0.0280006284512325
0.316245351347648	0.220228171916924	0.268280278737391	0.185379690804269	0.0281961464353293	0.125822418558534	0.0281961464353293
0.255214325400433	0.224466862101157	0.179122092867215	0.21920587489178	0.146118170916784	0.253399077827502	0.139508529513552
0.321815576127736	0.0327087616115673	0.255932616861399	0.321454440055466	0.155463383083216	0.0327087616115673	0.0327087616115673
0.299518213367545	0.147696627626951	0.240868437877457	0.234675269282447	0.120259435076667	0.136314905726472	0.0271207333226545
0.255088687342916	0.219703055322109	0.187036617357911	0.212021257303734	0.0257537401443919	0.279621211901151	0.0257537401443919
0.294553716388839	0.176570820222894	0.202838821224998	0.260388211514433	0.0257050903266667	0.266567409486726	0.0257050903266667
0.297290229659028	0.196964398948234	0.24446265881093	0.20646634554799	0.0274365772183244	0.273059123288653	0.0274365772183244
0.384797389624853	0.149056437337939	0.22054296158372	0.279738666601432	0.0384012558447682	0.199161171014378	0.0384012558447682
0.263915855808828	0.242541302576709	0.204786722264211	0.224932204931681	0.0244883406432497	0.264317636846386	0.142673802327889
0.318935497340327	0.205609678770467	0.256317218870092	0.214284494885657	0.0322476046055585	0.0322476046055585	0.0322476046055585
0.38188359157768	0.202354624364148	0.313744822223448	0.311380852394941	0.0348193941781285	0.0348193941781285	0.0348193941781285
0.245778631084695	0.282983621674691	0.2230647795609	0.189149649076544	0.267083468458918	0.109084071138247	0.0816944087968363
0.257146200792709	0.202636743879555	0.19418642999915	0.246300140633541	0.166024414051285	0.226233325001126	0.023765506297223
0.193786587739887	0.0761147877190267	0.118299377610542	0.22459380934192	0.0304853868094972	0.164837818885764	0.315631959388821
0.245091757940321	0.205875526008754	0.199812934452503	0.159959001882875	0.161007650827455	0.216802204050582	0.150429208791214
0.347698996089135	0.263942738772102	0.263589505097144	0.228938734818792	0.0341916613069457	0.130744587342297	0.0341916613069457
0.265100541376682	0.186524816122027	0.225519565451924	0.223594163418995	0.0247250694382261	0.246702383202395	0.0247250694382261
0.354382286831764	0.204711360092382	0.29297681476516	0.184736204275993	0.0323846909647246	0.119770546346884	0.0323846909647246
0.314633051235316	0.131983457088302	0.257938152496639	0.247084042274817	0.0713794252142181	0.0299705616767828	0.0299705616767828
0.251640131830906	0.264064159591122	0.234396488213405	0.21033949874193	0.121482497919374	0.149964119917956	0.0262625800820855
0.367552118600468	0.037487464312457	0.247500956883003	0.239161948795146	0.131016792904125	0.116085948724311	0.037487464312457
0.26551600804598	0.238431331913532	0.210370038981598	0.202442264366406	0.114806180110773	0.0271183665501494	0.0271183665501494
0.35306592755261	0.147976246864153	0.275607555991375	0.348780652345757	0.0705977751183706	0.0471814777202414	0.0350595079863805
0.245789196380055	0.219734794873476	0.212970457806773	0.191938923488556	0.0878560732161949	0.244038246368216	0.133452532307744
0.326275859869446	0.030645909953745	0.264530576302068	0.326808324914815	0.260322395477324	0.030645909953745	0.030645909953745
0.255287377872012	0.201316945143929	0.204367320420264	0.165244563668524	0.162589079397598	0.252250298594549	0.156875506668371
0.241672738584593	0.237209039016607	0.194266302519766	0.209128230094954	0.0221325244807864	0.257920035041561	0.0221325244807864
0.332594424382765	0.174877124185502	0.247646159072319	0.233605922452337	0.144177210194151	0.0309545764825484	0.0309545764825484
0.345348769991288	0.186327942058619	0.250830610996701	0.301234926716446	0.0333498721926321	0.170835754949607	0.0333498721926321
0.277720506231248	0.172053520544901	0.184944736500228	0.216767393521023	0.0250263819207049	0.281794935188832	0.0250263819207049
0.281790583333576	0.178365077698046	0.242358488061301	0.29182223251703	0.234997564623867	0.0654028499027674	0.0283085459201783
0.36818700725738	0.112689977818576	0.269539877742711	0.305427384671041	0.118560034562248	0.0350701403434578	0.0350701403434578
0.252739272747006	0.234432488382546	0.194303443393671	0.223293124449947	0.207162221318469	0.25074627591972	0.0683702631073114
0.269782043658227	0.229898570478374	0.176272515461068	0.205348899935248	0.0247356314481697	0.271287990364483	0.0247356314481697
0.307668573485857	0.25881767844241	0.190083922798343	0.290106759793124	0.119070757534261	0.28517748061478	0.0285281988596627
0.269416540271862	0.224686517836034	0.214191953064231	0.208851231603601	0.0245108909765855	0.241246637501273	0.0245108909765855
0.260161649591641	0.207186467151971	0.184720898227216	0.198648296048617	0.125968317061442	0.242092293415648	0.113936601373019
0.28368763612915	0.186780641104623	0.222591153273622	0.254917729612235	0.0927606842559965	0.274310925658123	0.0253593414083841
0.273274530763129	0.272913615620691	0.264989272537482	0.222221710181902	0.106048107510608	0.117575330079858	0.0268473328405739
0.295658886801345	0.269755391726659	0.225056068488501	0.249787677087009	0.196017867137533	0.214590918046419	0.029288787749956
0.295669623097238	0.177381840937552	0.195847576771826	0.275218937662265	0.0260720069033942	0.136996800779626	0.0260720069033942
0.280309893061533	0.28648352807141	0.228980944405293	0.153906629820625	0.0558184437004595	0.027687160146238	0.027687160146238
0.249684802817358	0.227055360078835	0.196378578989866	0.187578903873645	0.202848525104066	0.240853832904189	0.0218422242718995
0.245868159779686	0.235204231875603	0.20517778948374	0.224059150497563	0.179780375971142	0.238230264527411	0.0239277394733493
0.290746070629341	0.196092758100662	0.200416323167718	0.25359124951134	0.104123787705296	0.263422733377247	0.0258641021073669
0.323735636241989	0.19887015488469	0.257864869136321	0.246298305223087	0.0319006728165689	0.186617856236895	0.0323024368614293
0.316608637837895	0.150853137700584	0.216956297428327	0.256464828795477	0.0291491533746621	0.300479906800493	0.0291491533746621
0.270358604434699	0.213175704547672	0.210484448667074	0.230816175678088	0.0244360280369205	0.219889560065196	0.0244360280369205
0.287709754557305	0.206667744654897	0.24584723448865	0.246447013661424	0.0931215763749174	0.162319155766931	0.0276742964856995
0.294193330546824	0.284998492144466	0.240161562502453	0.233662491645215	0.0301799058115132	0.139979777097415	0.0301799058115132
0.290257120145322	0.146504570726207	0.256393127366106	0.283870956473812	0.184814015390032	0.193770000291212	0.0273901311348079
0.0350986982794871	0.109685509035316	0.0350986982794871	0.316361561762308	0.194999199573709	0.200139229648085	0.189239911818263
0.307214840049778	0.259399680209994	0.24931079307288	0.267833711635169	0.026076398021191	0.202133576982544	0.026076398021191
0.26304032085701	0.2662297224997	0.225817800123952	0.235604650184325	0.0289170381922858	0.156988414309358	0.0289170381922858
0.294288345327293	0.218488461871849	0.225687952508896	0.26815388012894	0.027117516575764	0.2450658759227	0.027117516575764
0.327119231097563	0.175427888823152	0.247667015511046	0.261291385185704	0.147061960621959	0.201431816300213	0.0306548764420165
0.300049293597289	0.247438834441885	0.239821792354759	0.274722482118913	0.028620850222633	0.169853055359975	0.028620850222633
0.335629482692997	0.218675349690629	0.235133164935727	0.23993000972287	0.0307709427494044	0.0307709427494044	0.0307709427494044
0.317384406477136	0.199255932480363	0.251313875635558	0.251082194681111	0.0636452780031115	0.268734195211164	0.029372433180573
0.3285224418695	0.299003482977407	0.281005086273249	0.18986031208577	0.0323831973782397	0.0323831973782397	0.0323831973782397
0.299549964297813	0.116967553479857	0.174053862334318	0.181227804996221	0.153655813689489	0.152341606865052	0.030425742965902
0.277593377586597	0.288431568575415	0.228292275478169	0.199274524076633	0.146745788247296	0.0278187091961689	0.0278187091961689
0.292045938013873	0.266093480270467	0.240186302541968	0.257561264882199	0.150595388835772	0.172225354298438	0.0935775273628836
0.303976390967932	0.302672280308745	0.236519010726591	0.239733345541875	0.0288614455452768	0.0779766373112567	0.0288614455452768
0.262603947265302	0.214814103013468	0.231173176083845	0.221885006058669	0.0252566913370673	0.235844259859612	0.0252566913370673
0.28946408177823	0.160761821675002	0.227628040357317	0.279313666134596	0.151091061279717	0.296615776855892	0.0253472464335726
0.260732589695789	0.218154111594047	0.210343187907699	0.19590657429737	0.0230322351086669	0.231846505116009	0.0626295404921939
0.304319598835662	0.176453916839125	0.230415014032459	0.147945393916588	0.0849490268956864	0.0487971412039502	0.05608721774479
0.29270682783853	0.0765186830668613	0.249788995264548	0.26856219493204	0.177699034225398	0.0281213986890406	0.194673891343205
0.298654874616741	0.266740804550292	0.249500838896374	0.298218328319215	0.207112969726918	0.0282249173151096	0.0282249173151096
0.236005689761025	0.203210928779855	0.196831965191058	0.229473830410363	0.173438018407004	0.243826575345508	0.0227695160740188
0.331891582860862	0.104653202457504	0.271414551836561	0.256956685061456	0.129221878106714	0.0887838184278172	0.0284782530831116
0.267971937467894	0.187209794611227	0.208595364761434	0.19795996244627	0.0245711871734222	0.241380816363295	0.0245711871734222
0.250920682043832	0.285968984581467	0.207876902155703	0.18582586971537	0.266296397788918	0.0550228215412654	0.0299472894871431
0.263754548565745	0.222228835738427	0.211293455777626	0.247574856428666	0.130377949675775	0.274217038388804	0.025220698135028
0.298213860002195	0.172127229686811	0.261700096017265	0.269607292624482	0.0282761535069687	0.167910875240239	0.0282761535069687
0.285269475939021	0.237194907662001	0.234818291361403	0.18830011728856	0.0249615513966135	0.259955225803307	0.0249615513966135
0.307293145061764	0.209600484254103	0.267971552402206	0.297338106819899	0.137662430209783	0.236040116096253	0.0283910689237722
0.308034196966452	0.269141546051424	0.271656952238246	0.210824348082211	0.108305637852399	0.175964127645053	0.0303608121091598
0.2985310552793	0.222784521278641	0.243407162620261	0.189459192795007	0.0263264865080837	0.280332677201038	0.0263264865080837
0.254094669830307	0.174432856628885	0.168987949073821	0.186962962917756	0.065149799881405	0.161971648546017	0.0237602534588309
0.261351274499375	0.207764063561084	0.228324299367026	0.202884215581758	0.185388540736177	0.0946487531113489	0.0959747314544197
0.304204756546578	0.303855383496747	0.262675366159896	0.233523265337466	0.10390576585031	0.126671324590441	0.0827753066447747
0.254891386234305	0.201485067389357	0.189040338379345	0.233971624964187	0.0217974548053991	0.272983463588084	0.0217974548053991
0.255864468221019	0.233133171470999	0.182432383390238	0.189911798883185	0.0807270792309989	0.250825714893515	0.0233797234754214
0.258669151251086	0.264568353713119	0.218565839000313	0.195246829376529	0.238785872028222	0.087956993581048	0.0240805791506602
0.31338758763222	0.219644807947759	0.260309764186884	0.242845127413124	0.114103820858127	0.137473554968619	0.0294750928107899
0.277392803409317	0.158257015544764	0.192522198774864	0.263628760939673	0.0972922839146826	0.272741529917211	0.0238810019422372
0.307034886188915	0.256161505701115	0.270321680444049	0.224655081463619	0.0725853629382452	0.0755468542089842	0.0300841832735962
0.276968435505251	0.209427099555513	0.237944992690183	0.256914556351996	0.169475603805982	0.177586883963204	0.0660458198066803
0.271034273691788	0.152676095958412	0.211997502285612	0.251338446669297	0.13081130317818	0.26639872124347	0.0893281989217704
0.264980508375674	0.240520995236857	0.140644853024338	0.0379054638541578	0.0379054638541578	0.0522706601948073	0.0379054638541578
0.29465493745885	0.225385555924342	0.240430854302745	0.218299373413749	0.025917821349526	0.242309616229216	0.0338467346765883
0.250787142490199	0.237350669671745	0.174530713507756	0.214973758665458	0.0230829282650948	0.25731125897094	0.0230829282650948
0.26866606679832	0.243299485510281	0.167725851859088	0.23172340405345	0.0252479010588594	0.186134811833827	0.0934252968501367
0.295560976160403	0.217633233929099	0.251215773926184	0.230541106807116	0.027495968772332	0.267409210254533	0.027495968772332
0.25632065158635	0.233409297807118	0.153841409761563	0.214515192601982	0.112622133919068	0.163134090254134	0.0262699858139772
0.330457606713687	0.143035977230468	0.236538126214251	0.283409390209277	0.0318336642515205	0.143698866039793	0.0318336642515205
0.282730517867161	0.200057091066243	0.220509391992102	0.220322353171907	0.0254833132999605	0.277399297355681	0.0719198330646437
0.25016971555275	0.194078371221502	0.214290104999103	0.253528776252594	0.191079708080313	0.201212716563409	0.021995982680928
0.341990287864347	0.158261239767925	0.255326689894083	0.242549039801443	0.0338698603445116	0.0338698603445116	0.0338698603445116
0.274100597977273	0.22205052530763	0.194714684046272	0.258125960275471	0.0234903731096316	0.271745772637787	0.0234903731096316
0.241640827799487	0.302321723563178	0.200032824411408	0.155785792648929	0.286163752960684	0.0854896526315451	0.0241356209935559
0.235947763374337	0.235632318882914	0.206336755785088	0.189697080061672	0.0911292756402128	0.243110745941257	0.024250315639549
0.332027968946867	0.300012187485283	0.282855869345622	0.231125533280857	0.0320749883068856	0.0320749883068856	0.0320749883068856
0.287542204030636	0.238991619393275	0.220418712503676	0.207427334214589	0.135485598207944	0.16196232897453	0.12594118358623
0.276042691711592	0.203283913881973	0.212899027083208	0.24685360913638	0.12078005056261	0.256610473627261	0.0234072805238637
0.297427136351743	0.203596306007467	0.238445737905838	0.265443123008782	0.167697843708542	0.188963725523286	0.167208372022569
0.390271993065306	0.218496056846742	0.257904403465259	0.0406169308945408	0.0406169308945408	0.267067347295399	0.0406169308945408
0.265716617906724	0.208358674324071	0.209984667764737	0.231469607950778	0.0264645810817171	0.275593075893742	0.101848337707693
0.251445995392419	0.224601677735348	0.215366005274389	0.176237023514425	0.187472938096644	0.154511160170679	0.0711287748284907
0.258440440970778	0.201005401181341	0.213701693099822	0.258138155600288	0.20899741731433	0.231675477974377	0.0223105530277022
0.29322728016319	0.217272918670201	0.262608854106099	0.211816963885695	0.0280358496741519	0.123762677982858	0.0280358496741519
0.289211430703795	0.237953467133926	0.238801599958397	0.233692208103341	0.176600642095174	0.107245948477008	0.071078303607538
0.260915439278773	0.245422207524431	0.174979559620194	0.227665080999918	0.0248109391616445	0.17212178763199	0.0248109391616445
0.312186861946758	0.183420251025165	0.269282418581907	0.228047205621887	0.028893554558132	0.131501673689747	0.0956887495769794
0.29422446253413	0.10195841591354	0.0334385438569108	0.301748886525158	0.25796783337419	0.200548436869797	0.0334385438569108
0.289653834514538	0.292530719530986	0.250461876769147	0.218755189596224	0.0279719490463666	0.0466256648191919	0.0279719490463666
0.263030465312496	0.248684835613324	0.237322692264038	0.19206553612475	0.115895017521537	0.0916991889597405	0.0290860218672347
0.325251951263694	0.0315115782455227	0.285246168730498	0.294511747463289	0.224347540321105	0.083521667402292	0.0315115782455227
0.328936043452192	0.216821255990202	0.249261146059557	0.209616608205796	0.0297329188073722	0.135153417080291	0.0297329188073722
0.273502846887997	0.234974192476262	0.22215124976973	0.206159301465593	0.0241716623670615	0.255509797871623	0.0241716623670615
0.24735166892495	0.105680566066378	0.159641648093944	0.266488063756159	0.133145556475482	0.151655986829015	0.247485112611333
0.273674662382369	0.227257471070561	0.222168130411462	0.240200262938119	0.11059592153321	0.159602167322303	0.0254620337784059
0.332535808080398	0.152049958533429	0.265816639452453	0.33279032860182	0.274376590685817	0.0307607474628038	0.0307607474628038
0.281913745409617	0.221063546411871	0.184425173174041	0.238771385871925	0.10647822819515	0.17322787229554	0.0262685493051119
0.247294014019158	0.209875216492962	0.191511181895427	0.208311051396241	0.155940426890967	0.26564725555388	0.022287734541358
0.350674760624575	0.280071036448448	0.282190669942029	0.253220493153991	0.0341660584914108	0.0341660584914108	0.0341660584914108
0.36547842267543	0.156313291212008	0.270618858526542	0.256069782589294	0.0321328882153109	0.0635391753305556	0.0321328882153109
0.248326463258136	0.226478524399694	0.209853611497915	0.206666271059186	0.167253205368423	0.242917118958627	0.0231279319390797
0.245626555581103	0.227380164537783	0.187280585963761	0.182890682156446	0.0877101864812831	0.243201468047695	0.0228226065551243
0.289225884999488	0.208662642067839	0.227832180909607	0.233260085162742	0.0267318898427247	0.158492584538682	0.0267318898427247
0.279606133745233	0.281818627776	0.234857637589578	0.238775821943861	0.0263693665827937	0.0263693665827937	0.0263693665827937
0.290916560663638	0.140590424585765	0.254026228729199	0.281564601220622	0.143172808759929	0.176100105569358	0.0280205388996909
0.283876198178173	0.15095472007989	0.246171541309958	0.26395965929861	0.0273130052834259	0.269622768946378	0.0273130052834259
0.245586953008172	0.191669015291487	0.218719497908555	0.18328724941574	0.0987279181753527	0.185460092494552	0.0236969368322024
0.29215216308939	0.229365485318719	0.237208135928149	0.214392623433736	0.0598728844379349	0.142786730637732	0.0265468946345601
0.287819618093185	0.207377986438976	0.221768342638825	0.205277691435979	0.0265525281072969	0.252474192666841	0.0265525281072969
0.278619867051917	0.19332945988547	0.218973404267773	0.26558701020992	0.10874689915684	0.25775044978533	0.0257125429218025
0.291961003145268	0.287927147987879	0.245002388002675	0.205144100893589	0.122131786128654	0.119924798182699	0.0262871719997709
0.33796497246344	0.0955370496225813	0.248464304933288	0.287402277829019	0.112942478439277	0.143664411071498	0.0324460506385483
0.257941901244033	0.175843330422327	0.201188947025367	0.194639474399299	0.186361480842125	0.22297388763972	0.0355454915620992
0.307550185510575	0.208155755187686	0.234904748376349	0.232637601210107	0.0301633437400018	0.183846635694216	0.0301633437400018
0.259742988802364	0.265001126531332	0.22422604485205	0.208276674969555	0.0928993056140827	0.141052674452761	0.0265766775427377
0.328661545226028	0.290898124232474	0.245259139773539	0.195236245020591	0.0923432911722759	0.118463880876725	0.0301695996684361
0.260397594295639	0.172217825580796	0.215837175728552	0.201439933126999	0.167159775569545	0.225165579377121	0.0238624500842443
0.287311032539638	0.281539036067729	0.236681842317529	0.23827680182221	0.136452979946753	0.171868325083383	0.0273528543365083
0.288479201279322	0.252523306852007	0.236120327631717	0.27235707882327	0.131446222206557	0.17341346583698	0.0281194316387343
0.324823230182652	0.282972556046886	0.260593517646924	0.157532471508973	0.175018529423207	0.145137241410191	0.0310534535421385
0.294958496453676	0.0272658040287126	0.233710837816207	0.232739147390679	0.0272658040287126	0.184424362046802	0.0272658040287126
0.276743151519475	0.251217936070233	0.207965000287035	0.191363080161948	0.0249166860111965	0.244526534831043	0.0249166860111965
0.25614700152318	0.23151520317109	0.192277992276164	0.229648335313765	0.0226584228239781	0.221679831439761	0.0226584228239781
0.41870477151053	0.257843011707183	0.298637047607756	0.205816548030058	0.0380299716274636	0.0380299716274636	0.0380299716274636
0.34084529592114	0.0310148093505737	0.275891381545852	0.192376311795038	0.0310148093505737	0.0310148093505737	0.0310148093505737
0.258616705178811	0.184064908398044	0.228855650411596	0.262030481910657	0.167398795148253	0.261238950321809	0.0251138346578153
0.338488697996621	0.0492937577884072	0.284398268385184	0.180369520030118	0.118977666003972	0.172922914714132	0.0316177877794513
0.28939046827866	0.255623052065798	0.180729119072317	0.256692657876962	0.0386311998208446	0.25923221166178	0.0911555770347209
0.262642597758984	0.181987825247192	0.226722495838611	0.25731200684433	0.0230240489823928	0.241624183345387	0.0230240489823928
0.267635379803298	0.249545532154198	0.231719237846371	0.222964672837348	0.110244568718042	0.164078973013078	0.0944854527640909
0.12214983202451	0.0325411237195974	0.0325411237195974	0.303420777213349	0.178141115445771	0.199580028290848	0.159436678928051
0.277580155315058	0.271220694736134	0.246736292547308	0.21980788350146	0.0273823623645877	0.195016890125592	0.0273823623645877
0.267546371453048	0.185814059279978	0.237298518147891	0.234509385705847	0.206003896195511	0.178870296495524	0.0254952134336032
0.333116842173674	0.105676670878201	0.238989274414919	0.298083166850327	0.0934829878923839	0.0319736725122639	0.0319736725122639
0.313764280176212	0.250570060155328	0.222670832132163	0.1452045418794	0.0311602143259305	0.0311602143259305	0.0311602143259305
0.272745367850293	0.160244954536241	0.235982804993875	0.241865123809873	0.185718875658628	0.165245145856227	0.0250108006482322
0.311480217995231	0.158091168318886	0.274499173631341	0.227154057979056	0.033894865674181	0.033894865674181	0.033894865674181
0.264099476755117	0.217526369352746	0.18850831691093	0.196893933339689	0.0240663914905798	0.260290679485857	0.0240663914905798
0.374673217197914	0.143521026395654	0.300633706419185	0.116991297624709	0.0346970443347534	0.118261557813402	0.0346970443347534
0.38002219635573	0.270692012376898	0.313827304077658	0.0371282927875936	0.0371282927875936	0.148360891185424	0.0371282927875936
0.219074094102422	0.217003381397916	0.198306716365439	0.214145724976952	0.102092466075802	0.237915230958897	0.0779289728495163
0.265077186331496	0.224525438132088	0.211029763918303	0.246770899323679	0.192821270654444	0.219605203307685	0.0225222009921587
0.332599408421653	0.171967543560298	0.273559706139353	0.243285986611779	0.141176166531264	0.0322446486378687	0.0322446486378687
0.273921482952096	0.219158177116438	0.202984014275517	0.217129810765018	0.139703091860785	0.262011434892672	0.0254168213563109
0.315616192166797	0.140993499465023	0.264056390415733	0.232089968766464	0.0511927053855061	0.0287385437949828	0.0287385437949828
0.260141181056589	0.244053745471145	0.201708769283938	0.196801796661102	0.0243488556532204	0.246115677260576	0.0243488556532204
0.268274306865242	0.203796437471843	0.19621338853601	0.227829644671204	0.0770704695584088	0.261971695478757	0.0230964660414394
0.249367972145584	0.219003601022093	0.205323456352852	0.195621463209692	0.182414382271238	0.23904498500374	0.0229105774897875
0.296990999333928	0.186770432893396	0.227220103809237	0.253435170735	0.0285796875121314	0.212425811121148	0.0285796875121314
0.285080097952428	0.241692192939705	0.221165194467055	0.204471045528901	0.0275364542906634	0.178298044347106	0.0275364542906634
0.259732979247646	0.205697028057568	0.185705732823826	0.241456954002955	0.182391273646632	0.270127280835286	0.0751911069284838
0.334888862546893	0.0980681296334214	0.27559440535742	0.252676502507214	0.160673498630027	0.0313944093643127	0.0313944093643127
0.247608639038516	0.224169998475886	0.204778405520455	0.225968416777283	0.129847345834265	0.177501207376583	0.0240921983126744
0.292935892499385	0.288637861123969	0.243187762982463	0.208402231984243	0.0284817128073192	0.0668285541173017	0.0284817128073192
0.262252856192128	0.130371513131299	0.239212464409366	0.183718996768902	0.182106568570607	0.182506113342743	0.100764513913801
0.302349384761057	0.194379858221353	0.250823568248622	0.174212702377962	0.0998226001887522	0.14520006539844	0.0276272079483542
0.291696137507353	0.212584082114434	0.233801109651013	0.29201076667526	0.220381820110003	0.15773135107199	0.0276174220845352
0.22170084321916	0.211354021340579	0.17733645830767	0.184624220464694	0.150409596109631	0.233896913964625	0.0735426216416956
0.279194242504063	0.215998366961468	0.249978372488435	0.218239666068979	0.0265706496753438	0.250189708316209	0.0265706496753438
0.271186554208406	0.242381764323064	0.211092871957777	0.222444257938568	0.0251608084261836	0.268559051308656	0.0251608084261836
0.346622439856383	0.225959582952475	0.293703724031018	0.210050846772635	0.117118907486661	0.0345673458968725	0.0345673458968725
0.234245570343087	0.0363463585374688	0.0363463585374688	0.236319978938898	0.0363463585374688	0.143900581492236	0.331958488381115
0.296315456724314	0.256701548034623	0.202573475480271	0.270981045495877	0.0267821475917684	0.247826966324486	0.0267821475917684
0.0292824559437949	0.0292824559437949	0.149128136017417	0.200091557778044	0.0966599406339813	0.156468011215148	0.0505905333000817
0.283826494336277	0.228462124199385	0.228442323413198	0.202685785613874	0.138654618020905	0.236549352576175	0.0255031759899687
0.307671363928548	0.115995921184621	0.256051246966103	0.223455664444057	0.0973498871750588	0.196027068666989	0.0267340918395293
0.336942776391835	0.13703957737626	0.295377120539688	0.289976836443289	0.169993072173284	0.085246098711393	0.100941328575946
0.317555897775686	0.0307536946123596	0.224217998421608	0.290446311230757	0.15649502291921	0.123109021799241	0.0307536946123596
0.223577298420117	0.262190080824862	0.207500261903215	0.201629846964919	0.219651861423083	0.208517821932123	0.0678505676333561
0.285730156307847	0.23856652227444	0.236146985012751	0.224555192130517	0.120246358742251	0.0272954194174354	0.0272954194174354
0.285766920359538	0.0274485477130083	0.207533235496035	0.27669710286793	0.140233706127534	0.286448004423297	0.0274485477130083
0.301587647036216	0.299472719352001	0.263384685150965	0.23219212185055	0.0298561397658372	0.115725611997689	0.0298561397658372
0.235659970437493	0.255920143230203	0.195784398945966	0.198908136541281	0.0689878834665558	0.114581210179789	0.160499118540348
0.351159442128142	0.134576343331413	0.27587030152547	0.247483700243331	0.0342487251707922	0.197158440992588	0.0342487251707922
0.260769604374418	0.216134942581848	0.202790625773764	0.219714287428467	0.164239140581683	0.246707790587879	0.0218610531009629
0.275923594186122	0.220250071909873	0.208296753584922	0.197363663739038	0.0254345894020411	0.257394697779568	0.0254345894020411
0.232138710864352	0.207067524303353	0.173618804047629	0.209932673216122	0.162078605353123	0.243173578360732	0.0601116118653081
0.240888939099723	0.178126436911683	0.189626917187373	0.209476687679831	0.152923131450547	0.25534192208671	0.0216633380710422
0.295919596244162	0.279481109580643	0.209760568261921	0.237593473918408	0.0929723791165966	0.127199905187931	0.0291180555749903
0.280780872117594	0.236587127909314	0.185829245140773	0.253113557867547	0.0248357918225394	0.29060922215446	0.0248357918225394
0.332035768216257	0.182221970431453	0.256462896007802	0.220877096822842	0.104461325805559	0.0328769739000942	0.0328769739000942
0.340320933350913	0.253314934530789	0.256272090700519	0.244301142425746	0.0299067272737435	0.251934293754389	0.0299067272737435
0.296602298617762	0.238679811088296	0.237430880834266	0.239075096252777	0.0257096456901134	0.240486317374489	0.0257096456901134
0.304280916685653	0.294752894107339	0.25410499984405	0.205323432335656	0.0282102841913293	0.0282102841913293	0.0282102841913293
0.288541551443371	0.280638982422568	0.231069918006825	0.205981650397448	0.0293226194705447	0.129414267485713	0.0293226194705447
0.251687360733107	0.184779384746172	0.190201852887742	0.191921038134646	0.14624371122554	0.236002539022743	0.101065672360389
0.339218013749984	0.310965428938071	0.288848934612647	0.165551136925174	0.0334365465802664	0.0334365465802664	0.0334365465802664
0.310552485384298	0.240330288252537	0.25516068343028	0.243190141228065	0.0781162383832466	0.189703284132494	0.0289543729929428
0.308851552207018	0.312427963539691	0.214232579300182	0.191530591325015	0.110280956338315	0.0283123278966854	0.0283123278966854
0.320471266876844	0.248265374398278	0.271143246923427	0.32624200923781	0.191153719582488	0.130712063644201	0.0311407126537541
0.261050652935411	0.215597599572697	0.243461622021006	0.259827636431751	0.183551772182093	0.130756543369882	0.024797488904097
0.261725788350403	0.202281122285465	0.210186714341653	0.243187017368945	0.170812449401791	0.230943690915607	0.0222798446840746
0.311740140097855	0.322979185238102	0.269695235025764	0.19430402645364	0.0777270096332892	0.091984331688718	0.0297027375800837
0.296259441408425	0.188855907168375	0.212760332915525	0.277865758078038	0.192169748396206	0.0886729629729152	0.0310343318724865
0.27852432401908	0.250188884541544	0.225109447113457	0.239264801094326	0.082800852928089	0.142476730272141	0.0250952988374304
0.25013775915278	0.243496071752378	0.209998216374947	0.210632626118461	0.0242366066308074	0.248016524195609	0.120375788720347
0.261159189388079	0.172933305538877	0.224459829692723	0.209260060170104	0.0656392049410275	0.255928581865505	0.0237535039496197
0.248062113344102	0.217412734587012	0.194588801559043	0.189818373333357	0.161059910152211	0.258510577951112	0.0236056746333548
0.27770648348616	0.217406119435991	0.230241635475064	0.213325672306036	0.0262808784546166	0.114359801091717	0.0262808784546166
0.290406585341406	0.300998138211	0.227742020634303	0.19849987784512	0.0277447639927186	0.072678752611148	0.0277447639927186
0.296119260914815	0.197074671386237	0.25402092434153	0.174366787195807	0.0282090337057217	0.116153928919659	0.0282090337057217
0.265120871841617	0.21281117231445	0.218080843584201	0.242403577288883	0.0238677066183034	0.26658421065483	0.0668466625454375
0.29883191069549	0.323349612408429	0.281101874470441	0.206725778732945	0.124986099250746	0.0985729931373322	0.0309964382937958
0.307474965387074	0.277981934169939	0.227002313525317	0.216965371648064	0.134153741973532	0.149075115192386	0.029083369816379
0.315865817369951	0.263740841604819	0.243605507087422	0.221355099150018	0.0753207585245316	0.051013068532119	0.0293668113604037
0.0406145500332253	0.0406145500332253	0.0960685299559111	0.351214581783614	0.143474265126889	0.188791156486112	0.0406145500332253
0.400586584416012	0.243497605803261	0.29755219736243	0.0386158059937807	0.103548050363254	0.0796580493931203	0.0386158059937807
0.30161310294887	0.265791995458607	0.238086557364057	0.219304300336839	0.0269137853756157	0.203546451064224	0.0269137853756157
0.273167097844876	0.279248757501364	0.236892198372714	0.207548552298992	0.0923093568313405	0.0259502573020209	0.0259502573020209
0.259921591582811	0.200773878011699	0.227019893997827	0.195813728363132	0.0227851546814431	0.239945672913991	0.0227851546814431
0.252543919611575	0.278026686229526	0.220041439320233	0.223696464009229	0.109418876420302	0.027123265903565	0.027123265903565
0.273127909630736	0.223741997740052	0.21788309510321	0.185623202425219	0.0223948002520372	0.266740993932243	0.137428677063711
0.310989959965533	0.168835347547547	0.26348650761157	0.294879573890146	0.205361512384918	0.201272711448893	0.0304822355512739
0.259148507116181	0.251833106086384	0.209942215781831	0.215681396782649	0.184235235043223	0.133730777998389	0.0254114573575268
0.273835082353765	0.226407266154574	0.193542498676788	0.241733563833452	0.114521486690323	0.28695568271152	0.0248241410511745
0.25957351015891	0.19573343215036	0.223234561807603	0.199085407021831	0.153186770662337	0.149341678219443	0.0254743781488318
0.227266488127608	0.0409845429180549	0.143173731986195	0.320848004274619	0.202217006183789	0.234791381631386	0.100695253907426
0.25973073790767	0.222665136010897	0.214864615547524	0.224929820154517	0.0239970119096326	0.240182558848178	0.0239970119096326
0.194944751618258	0.0288309822200077	0.210458113229083	0.297703342932488	0.233363596733433	0.19441124917342	0.130658820427694
0.291401095570293	0.261253110108653	0.201358337046219	0.203215435526259	0.07930216351058	0.133133347428835	0.0267787256217293
0.306038174395521	0.092771627349962	0.239398468001629	0.231927436421217	0.028617800184625	0.294399495489131	0.0359124275175324
0.298312484871712	0.250830370651715	0.271251743065599	0.234325126889924	0.0300103117447554	0.140493675469115	0.0300103117447554
0.308613574226082	0.253974584368588	0.212219519104997	0.202485055520055	0.0282920448752424	0.153948748198608	0.0282920448752424
0.294719957689401	0.253294619976454	0.20198048783361	0.273778821580063	0.0941013446623134	0.18680103145519	0.0294457969636454
0.300046310664114	0.276953145257785	0.25194251135864	0.286746720053477	0.0808566656700414	0.084041369530902	0.0300042109966088
0.297067049662925	0.179584500745454	0.257710065772494	0.215788157432273	0.0261189555429574	0.11043274159249	0.0261189555429574
0.28587253825888	0.269332245022061	0.227129337143482	0.250678171827943	0.0264035196273518	0.141240237569042	0.0368090900384644
0.330306129508554	0.333585986239132	0.279474418823299	0.224216310596237	0.030459020842446	0.0533800339322368	0.030459020842446
0.39005034662343	0.17533820654655	0.307892143471952	0.20594357071316	0.0351157259535973	0.0351157259535973	0.0351157259535973
0.270048581807984	0.213266769190963	0.264433279023806	0.274807863316384	0.174245398014581	0.289994017418209	0.0300376005979589
0.29366269686758	0.251778484038697	0.254081844259734	0.244243154140344	0.0288372659965931	0.166007650586268	0.0288372659965931
0.155776437826748	0.0371141921470793	0.17011714980375	0.342389651718737	0.147262994383518	0.132652022772355	0.0371141921470793
0.287146793876179	0.286203494102003	0.239881337946668	0.192976039635376	0.0270468006892489	0.154898591574599	0.0270468006892489
0.226962075440569	0.221884401089636	0.178142954119995	0.24368440995862	0.204004276232158	0.233338213301702	0.0407403770789889
0.268249827061825	0.259640792325931	0.218875410034274	0.206294793134262	0.0256088135870162	0.141079078611215	0.0256088135870162
0.282741254981699	0.220182041375626	0.21059622590023	0.258197362603507	0.0932475751258865	0.0241736034632256	0.0241736034632256
0.256089201484146	0.263861517431409	0.210507740990507	0.180911694749824	0.0261882634391116	0.26699190335388	0.0261882634391116
0.377656725344818	0.165659169313649	0.289492426375228	0.240178727580857	0.124786272260454	0.131324146416541	0.0346150905154991
0.284683611366222	0.183482921302268	0.214776968518063	0.2782395467242	0.170249743261826	0.05564608463854	0.184638137824577
0.286224348588697	0.228206858257593	0.249094758041828	0.280552718766093	0.220351733294355	0.180147559605043	0.026000973697646
0.290793209743694	0.211266327581764	0.241520397457806	0.202647537933738	0.0273416938208407	0.133736807653275	0.0273416938208407
0.363547253494863	0.282332790764699	0.290507291717843	0.168980844389242	0.0369077396627277	0.161129924337374	0.0369077396627277
0.243253259531307	0.242178134874192	0.215363304340777	0.225058000591886	0.213555073379177	0.12404120328948	0.0223587529980145
0.302358173692141	0.20308308269288	0.229539646196881	0.225802318667822	0.0308765472360509	0.0308765472360509	0.0308765472360509
0.253249253618735	0.243990061594853	0.202718343517536	0.218220528812368	0.0927558917248111	0.234132897513726	0.023514978839846
0.29159582780993	0.237338382672729	0.249528032317474	0.226912214853896	0.131810922180302	0.122913687044676	0.0705395525481725
0.360218955057348	0.173923008035094	0.287638301980069	0.216518934646381	0.0364392308958285	0.0364392308958285	0.0364392308958285
0.27318675966604	0.135525324195499	0.227924392270011	0.235351494031041	0.129007976816952	0.138741424373675	0.0252701370521774
0.284480832487964	0.254405935006562	0.209807287780545	0.175766001857317	0.0247748217447302	0.266946234809683	0.0247748217447302
0.215876582179622	0.0333771153445833	0.152610358876263	0.277292735292149	0.0333771153445833	0.178036439656855	0.274034155342572
0.302163462585347	0.230221753901187	0.257743451625797	0.220869430753333	0.115541235602847	0.134974132758553	0.0274489768434862
0.304409051144753	0.267185826178082	0.245534730826983	0.238086997483203	0.029047990994192	0.157690780620917	0.029047990994192
0.243163603007803	0.224234254666905	0.189100420726221	0.178609049683028	0.0219028063860241	0.252352980098836	0.144671471331424
0.256507936563387	0.254604523140961	0.241563890956864	0.202535439028125	0.11839675475341	0.111591229565582	0.0391076160915463
0.296096876749608	0.24619135399646	0.265528055269697	0.142141074901186	0.0790183104862247	0.286892492400442	0.0293850573949259
0.303477792073405	0.306460962934311	0.276620684370177	0.226161783077786	0.0296273589415787	0.081445432318641	0.0296273589415787
0.280554889250025	0.19877029541824	0.243270199089507	0.1920372684333	0.138684175995441	0.173749422370977	0.0265122650827997
0.269790652857614	0.207925606083161	0.168281883416634	0.277229317399594	0.179290070881117	0.274563549942048	0.0251890241800881
0.31227062692008	0.0767384322910715	0.0373711930208176	0.258295212043172	0.0373711930208176	0.222151832036921	0.140788797599283
0.254734604628294	0.188462204421993	0.193315290306554	0.218409195870902	0.12709872541841	0.275976083377609	0.169613742764991
0.305766300883498	0.206343633230231	0.244683424066117	0.282387395343524	0.161362205627938	0.198058667661006	0.128730907915801
0.263080234406026	0.181655070032419	0.241836416650673	0.248264261769811	0.140335815338777	0.161872167000537	0.0256794810382428
0.0382268628018466	0.0382268628018466	0.130194499348692	0.302444234259939	0.0382268628018466	0.207792256031153	0.0382268628018466
0.226077536362381	0.148737726723342	0.0370925852026984	0.293200785602794	0.0370925852026984	0.242294191351792	0.411821188707002
0.327633859257873	0.151147483224932	0.219466412721678	0.293801732277853	0.121591908237029	0.0311394683403969	0.0311394683403969
0.255638144965246	0.222716438718004	0.191959342861702	0.203575483013362	0.0219260573776378	0.252200236874484	0.0219260573776378
0.335793450807704	0.24939622710055	0.254921052216456	0.241543195106207	0.0321803545250193	0.138711701288685	0.0321803545250193
0.268486759897009	0.231450152438219	0.237815784360223	0.21575285796468	0.110335028439509	0.164912999962014	0.0260365843413741
0.325242557078979	0.25576450113287	0.244776493446165	0.219254593727921	0.165136978241093	0.0976912198323898	0.0304113051633725
0.286587447388831	0.293526991734963	0.209535562723463	0.206947558032114	0.0292673533035974	0.0292673533035974	0.0292673533035974
0.26337676165944	0.209221048987239	0.229449790794103	0.168948078939289	0.0236895512531685	0.236058821119921	0.115340411250114
0.257385313026134	0.181065101188713	0.194538689038837	0.201218537552692	0.0725744336739116	0.268992936961619	0.0224087141251759
0.298370207191159	0.278201669405746	0.225154604940429	0.231076789347508	0.0273725787217547	0.0273725787217547	0.0273725787217547
0.315507472039137	0.219589093225428	0.236437250904716	0.216193262846492	0.0313892084444074	0.15679595404898	0.0313892084444074
0.316456444014055	0.144052521527494	0.26362673071303	0.314734968529387	0.254689291242133	0.15791085086218	0.0277547626076155
0.322596316374596	0.223242337242603	0.286894265750457	0.194814070375892	0.091557660372037	0.0297426961103049	0.0297426961103049
0.24055168839292	0.307826312749697	0.229051519731927	0.185156987268924	0.29300705542641	0.145835567342357	0.0801368148011737
0.274274912833246	0.196354479890802	0.213038163024705	0.268419139109002	0.172034079944717	0.219077944734798	0.0248486810757243
0.28212537385007	0.244603334219672	0.236027397907596	0.226732566803127	0.125755520918346	0.188201110184519	0.0263667804509683
0.295534400938779	0.294385762137933	0.229496581076488	0.260217968468332	0.0897119049911215	0.0260082269091823	0.0977780445425031
0.309719050013063	0.238676146535772	0.220032412610601	0.243209169387035	0.0271605721290116	0.256953733211587	0.0507419187995083
0.381632393170582	0.0371692549985618	0.297541413571523	0.250653801054647	0.0888061618092021	0.0725510495770146	0.0371692549985618
0.301554754748635	0.215950836127734	0.251820851269992	0.289129089373721	0.17964368727991	0.184585603883414	0.0274191588094947
0.361502332788707	0.143712385569488	0.293830035628362	0.301242785393455	0.156477663931366	0.0622618387431751	0.0332929671967934
0.27132335932413	0.126267625093834	0.178070890358655	0.179669893794315	0.137596886487262	0.171598510266833	0.0273260193988557
0.24607173158688	0.218273002169271	0.203055028946429	0.184934938714975	0.0241318716928719	0.244301000346857	0.021336630859766
0.326229563134443	0.287446907987787	0.264824706056268	0.253980137314324	0.0337462865795402	0.0812619246705392	0.0337462865795402
0.266405179375193	0.265109576626284	0.220090516040161	0.179885818216123	0.0933940885805441	0.230862971801049	0.0235940982745753
0.272017421716278	0.207685716118008	0.204897978791358	0.262126571841154	0.14008446022255	0.252818810631268	0.0443852723701589
0.259327997959524	0.204441610462528	0.22202538282402	0.214528507012723	0.117627353241124	0.232580894093115	0.0702908709497808
0.25985244090485	0.0809051280123092	0.204684973704768	0.295331970738244	0.212741444066673	0.194967304968051	0.0287979947555449
0.311162573205472	0.255360037699828	0.243363295966677	0.216507411203912	0.129181953593036	0.148674188329257	0.0275185307926126
0.349092023785963	0.0325094163092562	0.220415708335332	0.304025347638103	0.189924215284935	0.0738063406126719	0.0325094163092562
0.270505589841267	0.17919932293868	0.192214544030014	0.218678875614679	0.0255557164672021	0.148401311115428	0.0255557164672021
0.332708953020408	0.212630432327193	0.262712915488635	0.241030482670891	0.0295516054277624	0.274061098550207	0.0295516054277624
0.316697626570773	0.13830642299388	0.276098461632874	0.224904404105454	0.120923098786083	0.263587988026849	0.0294420011862715
0.300683897360523	0.18961379553147	0.225778854701875	0.235634714694479	0.0610446555598191	0.0281478012576112	0.0281478012576112
0.0378101796419861	0.0378101796419861	0.20533034772004	0.323938217251109	0.20728085163251	0.195891717007039	0.145155763229854
0.261760422914576	0.230111349564564	0.203359189460386	0.227432074294093	0.0227264134716727	0.227861167506088	0.0227264134716727
0.361704819324411	0.118667764118942	0.258278226873761	0.22933753804663	0.0880659804338244	0.193896570150432	0.0356451201209657
0.271886393257827	0.188460029838623	0.239183436000467	0.248215386038562	0.16881714423292	0.181941985098121	0.0267106193969
0.260366815157545	0.211727329209378	0.202560770874599	0.197525265380738	0.130382648280755	0.240242772461816	0.0244412192553205
0.28705003235899	0.176315042386446	0.245207526946277	0.251523483633985	0.0251271744393523	0.232054369353011	0.0251271744393523
0.284185793515742	0.221969164328601	0.214508477815529	0.226984671417777	0.0251899717402225	0.252848692824006	0.0251899717402225
0.314912358181135	0.11767156115537	0.257421008180421	0.300689900226062	0.0289491211939737	0.173460240772584	0.0289491211939737
0.24790346920091	0.192779164305434	0.201367077001988	0.211288702227177	0.182388563770593	0.257127714585463	0.0338868236249073
0.345793996336934	0.133873408948503	0.284544280572495	0.27347764336244	0.0320522670628816	0.182067523236513	0.0320522670628816
0.315914568415852	0.162140254833168	0.245694757429175	0.303691937494447	0.147964806934025	0.0951038639282319	0.0271251284010864
0.262022740755834	0.194280180571522	0.225807997230185	0.28627692938355	0.253789653350001	0.206233168812061	0.0264784746481396
0.260974674717666	0.230984105772819	0.217786603472622	0.243477039315755	0.19055499259385	0.230127676906255	0.0226655701591114
0.262167044101996	0.21695632416036	0.196284541795532	0.179045361914634	0.190284261983622	0.259836793990186	0.0229304585761327
0.315709646222635	0.160170702321169	0.272595230938431	0.296732506087688	0.217215553143994	0.153756682016114	0.0308685817192342
0.292918383611496	0.264797056207774	0.247562788575833	0.219949440588591	0.0301908537238381	0.115861060786341	0.0301908537238381
0.239790477045081	0.21155586678475	0.196365370537928	0.222879509421035	0.178818466455471	0.240129087214583	0.0211795865951273
0.295044695588182	0.106832388322228	0.26308145605904	0.303317989491158	0.262404479519034	0.133592445603409	0.0279940369263083
0.25843264609677	0.190547612502477	0.169128141811491	0.193442525139859	0.138678331933738	0.119716753212805	0.146205732523903
0.250024823101606	0.0287560236144015	0.127252473833924	0.287999762736927	0.214384906133609	0.139608779881099	0.252655902434825
0.302688579353336	0.292627460732087	0.259281182263212	0.159609833788821	0.0297383485004147	0.15514909270504	0.0297383485004147
0.261169260227278	0.208669555147725	0.218742842365295	0.250798841840755	0.184982802298102	0.21681171677406	0.133218200107633
0.254934949033142	0.251955044834352	0.231919248675224	0.228873185384503	0.0250742685164126	0.267331506234878	0.0629657083789787
0.272010089479453	0.166649211126934	0.235889537925596	0.275170591225944	0.114977019307275	0.281655652372997	0.0265015780440675
0.270632081832585	0.232983753948088	0.214814060928224	0.202919512553518	0.0252231772047458	0.297926098030574	0.0252231772047458
0.23556243225149	0.250302508822735	0.177009161886956	0.209127288731638	0.217293582289952	0.179009790341035	0.0238513916941544
0.262341603528263	0.277497615894447	0.225979437134372	0.203503662078489	0.026101402096253	0.161048178195287	0.026101402096253
0.258354420158384	0.305079892219813	0.231542519766429	0.233354217795252	0.14692063614241	0.155369405794141	0.0278769587968607
0.318109568667623	0.229756029231532	0.272406069893525	0.283259260094085	0.0287911118799529	0.126652666304118	0.0287911118799529
0.268411052797799	0.245543431439734	0.187912503868483	0.212895562180014	0.0248926274602057	0.250007736737264	0.0248926274602057
0.290459473544933	0.17008913490873	0.222125497548083	0.267664098092142	0.155485533126962	0.188829218073668	0.0290927928340452
0.347448474193972	0.132321747774795	0.262294392123272	0.340622691995153	0.263092248747786	0.149389689259092	0.0334722172488422
0.301099979588592	0.238149648906161	0.223856956829385	0.205663745453931	0.0299375616311231	0.0788866053143975	0.0299375616311231
0.282152400913814	0.247638465575701	0.237391598872457	0.274618624454931	0.163829768176375	0.190103623138061	0.0283850392220374
0.329897193270854	0.200045576607738	0.267123327132291	0.313889249920338	0.0293779433174954	0.284877791184599	0.0624082164978524
0.260398463484577	0.208154586333498	0.200985060277001	0.199007629305398	0.184230376233938	0.225564909559239	0.0238753212036706
0.262097854149834	0.238967775617567	0.201606199486803	0.19353054222119	0.0853575710666031	0.260912782322194	0.0241143867063681
0.28238828375665	0.217311347749027	0.197129175439807	0.186007713479584	0.184032707486979	0.247006008556675	0.0564223820980616
0.318178993892655	0.210369161893944	0.221466432243198	0.230627766135043	0.0299584970949754	0.288668555761038	0.0299584970949754
0.302955240068955	0.112611650330615	0.238252823971775	0.265514136208036	0.162822304147165	0.149340331936025	0.0287334811765003
0.348816661284044	0.155644155892077	0.297587002122819	0.277122845020692	0.127669239522633	0.0331258150325168	0.0960889301321178
0.387549618008754	0.0921822163238963	0.19265898464121	0.286183646127791	0.0377667007410941	0.138971173941628	0.0377667007410941
0.25919060165802	0.235267612025701	0.230541903830657	0.196251399560377	0.024100609691346	0.253411520394854	0.024100609691346
0.313061385032667	0.263095016768732	0.242793145945806	0.258896373805452	0.120236090464321	0.16977031225215	0.0285267064938127
0.278863457990175	0.186472237568482	0.243993325602217	0.209879193241655	0.133428237670445	0.170930029151023	0.0259560220173819
0.249891210748209	0.225172336701215	0.199893136347867	0.199231211347213	0.0226907207898426	0.26571954439696	0.0226907207898426
0.310629647105659	0.11220206454873	0.254972647476538	0.300906963739828	0.185979450618103	0.237360449558331	0.0279793680234793
0.260217729638023	0.206376783057259	0.220480163771024	0.197780216973605	0.0265440032594946	0.267584333540068	0.0237658711873294
0.291994228003564	0.214886903980664	0.234385294626266	0.232704268612516	0.0275708455666724	0.326408406459908	0.0275708455666724
0.287313287556768	0.228474843020924	0.228864826227468	0.197688169265208	0.0276078882116958	0.130029892265875	0.0276078882116958
0.238339478807991	0.232286827327508	0.193093738777785	0.241760283368104	0.209806991400579	0.238179865117805	0.0220642886780294
0.28221442074336	0.278921273156989	0.238340416393015	0.147537854801889	0.130110018485476	0.0951099012398727	0.0282197777040926
0.32873937589853	0.241468842485088	0.282639060276324	0.217927488970136	0.0309942223941812	0.0309942223941812	0.0309942223941812
0.311535267193161	0.297216921308921	0.2791365376027	0.224253134956481	0.0302794764109527	0.0302794764109527	0.0302794764109527
0.302121388897103	0.28286639653437	0.233746963653367	0.205295079680489	0.0271938375262178	0.247930752638232	0.0271938375262178
0.299074226499217	0.236264242012203	0.226724255566359	0.213748519423738	0.143085586686128	0.231752747878536	0.0852365904114911
0.304287828078933	0.130780239677355	0.271051119079719	0.296959482370999	0.0298237605704951	0.105630971064801	0.0298237605704951
0.264270778386572	0.233376234191796	0.218574350442465	0.215383644180237	0.0251942249444264	0.244707567845675	0.093538896069102
0.266753149840048	0.236236854158331	0.235159709403537	0.213264435292659	0.140034516052323	0.053067141580711	0.0251381827858793
0.266587372234578	0.226211387814347	0.187737200280839	0.197984811858217	0.204301697287344	0.263520237887832	0.0231300420564077
0.256741620978958	0.225948176931637	0.224579344994526	0.197941187781086	0.188371354374744	0.18667975680954	0.102521940377809
0.332811414555516	0.152926844059683	0.287374620774705	0.210650301885146	0.10975410858622	0.157318244789622	0.0304354396039352
0.31391932434404	0.128677967432775	0.252245726313948	0.264659453354058	0.082713556372812	0.158446698627797	0.0293475143809574
0.27640151365106	0.240997726679029	0.212324017104138	0.253878243991228	0.0254762872905541	0.256502517372959	0.0254762872905541
0.274352213199696	0.152668577723732	0.218439969672432	0.215926460298715	0.0245158848829245	0.0950784887335492	0.0245158848829245
0.301977003553775	0.172060668090976	0.243465837776316	0.28536183807614	0.161120922703277	0.284892169406031	0.104768682529019
0.206707119729844	0.0281915990539619	0.141999040079925	0.263768106964442	0.0281915990539619	0.193792905835291	0.323254026619139
0.246329593742785	0.25946111774101	0.208279970450179	0.207690927746667	0.0239770758834188	0.119077211182828	0.0298268729238515
0.272392493825422	0.202549790948811	0.216590562167744	0.257249410019285	0.128384481183284	0.276087270195233	0.025910651734542
0.352866578357443	0.277452157329513	0.211345903015217	0.20749904226184	0.03190357176943	0.147363679243964	0.03190357176943
0.344890196891138	0.0365403534817015	0.0365403534817015	0.271905206047098	0.139072361967467	0.14667596086451	0.211812747378924
0.254387411528353	0.203207737644371	0.182480406548364	0.227841817359552	0.0225125165658239	0.240242886032147	0.0225125165658239
0.295986040994366	0.273275514609336	0.251558219886189	0.232073630463417	0.0865308294687706	0.0280188222664908	0.0280188222664908
0.296279529926684	0.240370888616905	0.240510506989619	0.190434814711061	0.0632616319182466	0.171241995082817	0.0265380059812877
0.260073669363437	0.200352897545434	0.216219196732344	0.232215615947701	0.17191630610473	0.0492620707913529	0.0225529684428037
0.261590294499071	0.237207316008099	0.21349034621787	0.19527477621089	0.0259191793756313	0.0259191793756313	0.0259191793756313
0.309822805584432	0.218462181142822	0.23597161370846	0.204718677511362	0.0277555012835012	0.290320345666758	0.0277555012835012
0.341524843224513	0.331547641097317	0.273461795980027	0.173476852372127	0.0301310365031054	0.0301310365031054	0.0301310365031054
0.365800370636775	0.295351964059316	0.266718639436378	0.0354775647732204	0.0354775647732204	0.0354775647732204	0.0354775647732204
0.263203160284962	0.0344183339150267	0.0344183339150267	0.271296155735904	0.15100800795724	0.132642145405245	0.137042750668345
0.30134011252193	0.166215978976245	0.269850332451033	0.252462206523025	0.0289995938256031	0.18296956215922	0.0333456361340784
0.336379845399831	0.159618814128559	0.286502321482009	0.279329530904204	0.12819618569819	0.0609740864572075	0.0623128014775042
0.264554428208397	0.215361189626267	0.217400019826912	0.249108061814532	0.111523824825518	0.257099296985493	0.0220273425564616
0.358015843289768	0.255463271660428	0.300573451811804	0.261594476115787	0.0350878246710631	0.0563938371041291	0.0350878246710631
0.237920740002563	0.111989723327313	0.161558881176537	0.225304513332019	0.0530470080172694	0.20302871888882	0.127598341376256
0.36334626136764	0.332999130452979	0.291251664772486	0.267578148553436	0.0372634406977642	0.0372634406977642	0.0372634406977642
0.292397718363652	0.155919682279777	0.270725875473176	0.280993748663481	0.223988492085406	0.151870936674213	0.0298284071269573
0.250835127988813	0.221156973352999	0.184059966293489	0.239078102917242	0.169355762955248	0.238356139917258	0.0218345066841339
0.325686092254813	0.253890671150027	0.25791095642634	0.222815354941243	0.0341803946722633	0.124851221415074	0.0341803946722633
0.291104386731723	0.162628181732925	0.226531995114653	0.273360452087495	0.0254140898855435	0.28011423669186	0.0254140898855435
0.300191136179807	0.164294683379174	0.248130074122301	0.264693502233023	0.146881271793453	0.146757752086132	0.0275759130483132
0.293561492624398	0.171555520233183	0.249259503984937	0.29076447040465	0.157412899164963	0.169737159742562	0.0283002483790407
0.243407541479977	0.22424744624684	0.186879545715517	0.203381818882193	0.184243331071972	0.236177167072964	0.12360353493856
0.294489354464709	0.188215986462689	0.249570306644621	0.292239569180638	0.179440622704651	0.170094185138254	0.0289211048564539
0.287626109087145	0.291004679958667	0.248647763622005	0.219567499414119	0.0284282230125058	0.128038244548348	0.0284282230125058
0.322197823961865	0.187528069019915	0.261547202364952	0.229862599189538	0.114711551417795	0.0308352808103873	0.0308352808103873
0.274248111189933	0.21384848433072	0.227658663740751	0.220907840106094	0.0252172581351473	0.268328869712977	0.0749135559203134
0.27138387695328	0.241907480074983	0.229231443629958	0.23045180002758	0.0935964190380235	0.138456929307721	0.0257886970900805
0.352719089612704	0.140773414361349	0.294979707701591	0.295826178050126	0.208045392842226	0.206410654448938	0.0330892778450578
0.295273848659541	0.0904315943093904	0.269987538833891	0.21526859712921	0.0294462581230417	0.0294462581230417	0.0294462581230417
0.26039652306999	0.184912069868894	0.194560611486997	0.242927790064311	0.0236518969856251	0.272720086368322	0.0236518969856251
0.262428679759539	0.227990980814362	0.217407549839724	0.254659090318074	0.139496965196166	0.185545421113762	0.0250125760249996
0.240813360403507	0.208057976326213	0.193915019273156	0.187997441033449	0.0766082504147402	0.260633930653734	0.139529960562199
0.300183721863168	0.254985051885056	0.234894073514465	0.281722773076903	0.115365952500146	0.207585237432092	0.0248635736676505
0.274538404194475	0.212385696468698	0.197498678894916	0.198678382237999	0.0268221261188157	0.152745513969047	0.109593407676307
0.279730040409985	0.289385925181856	0.236612157394799	0.204271667205762	0.139551502328833	0.108005334352965	0.0282427166468757
0.334503660381544	0.297401422582857	0.266654035770175	0.200779709322446	0.032108675555932	0.107824398687139	0.032108675555932
0.274913952499236	0.229297079010205	0.239823843502812	0.197048220941932	0.0257273858088054	0.0257273858088054	0.0257273858088054
0.229112983590983	0.269856267931751	0.20242223740703	0.19258977645942	0.228877926939236	0.0438107837436492	0.0236726734816305
0.377263461986968	0.134538698589421	0.279817447548298	0.221211821586316	0.103820522709993	0.0360803684824892	0.0360803684824892
0.329869706643957	0.138578255835536	0.206653989000191	0.2392587255078	0.0306510723812046	0.119886530317373	0.0306510723812046
0.278017284973055	0.287238981444938	0.238734866167572	0.229955611443217	0.125802078346736	0.100435191024068	0.0260211687603877
0.306695292421547	0.207532772326376	0.231587489846461	0.252162922330759	0.0268642959980779	0.273280854678231	0.0268642959980779
0.313872739414025	0.0301297840215652	0.234189202258957	0.253516008371511	0.0301297840215652	0.179604398199243	0.0301297840215652
0.305799013108055	0.239619927774395	0.184235868503233	0.21540129941505	0.118180028679858	0.0311424516518825	0.0311424516518825
0.279183951709989	0.279758808560217	0.234234334298828	0.232608687375588	0.0284156264949297	0.187930728483885	0.0284156264949297
0.272301737712656	0.246287016310457	0.21569439382492	0.198601143641307	0.0897527816105797	0.251645783245023	0.0260986906379402
0.287861912836721	0.244429713985254	0.209502703127514	0.210181532483738	0.0288619003432556	0.0288619003432556	0.0288619003432556
0.273816989124049	0.243432994653515	0.230026014296836	0.195783963952989	0.212644430407548	0.214606247761924	0.0241374803191089
0.276753117755979	0.245411500779385	0.23426614993937	0.20958541696212	0.115692928683162	0.166104892464199	0.0265924067649476
0.24137130383795	0.285388108230455	0.203441996440647	0.190844124400171	0.272187224119868	0.228523604571389	0.0233606581968645
0.258333268728744	0.262812152121692	0.223176645253403	0.220830189401065	0.0264389975397729	0.109966172427678	0.0264389975397729
0.233162027323339	0.225561533903643	0.200075783364007	0.170625741759157	0.0224643195003642	0.222997403683661	0.0224643195003642
0.251867651220023	0.0245223008469971	0.203397695714474	0.180792008439237	0.154492675800886	0.177604167443175	0.0245223008469971
0.320791537485195	0.0936537555247367	0.23183037793729	0.270265635111663	0.0302357898171561	0.300018187568595	0.0302357898171561
0.319085483158814	0.227070842815853	0.255662405866126	0.239046402820927	0.0662625600054985	0.19211482932792	0.11490485276613
0.277094795537518	0.24444987326539	0.208555315849567	0.236504960166682	0.131666330489108	0.262112021057255	0.0263074317300479
0.267462484902352	0.21826247877372	0.229428024304917	0.205452690638893	0.18532592603724	0.256274588862334	0.0258945298185905
0.251764254246942	0.194315932705736	0.202989395120461	0.212527533987152	0.0233328438486395	0.281255394158989	0.0233328438486395
0.286422775485658	0.279313357120809	0.250374377462963	0.188251109298	0.026665742434018	0.251452039004615	0.026665742434018
0.251761147587828	0.21500645664812	0.207260052368916	0.214918228488103	0.186121819206238	0.237289644689727	0.0224497104697362
0.265460342539469	0.186581982920906	0.198785175704632	0.218898266317153	0.0252547991009596	0.290331154379476	0.162458034617484
0.232981023471303	0.0342600888130059	0.177209921736119	0.317580134707242	0.212094337025017	0.121036086479733	0.0342600888130059
0.342968331470852	0.146640848682459	0.264152209626396	0.234464070457458	0.0807279224553457	0.146994939194044	0.146617964390407
0.345407692141766	0.0853311620964165	0.255010072761487	0.247780024926096	0.0321815583093005	0.31410693150456	0.0321815583093005
0.334760786980939	0.120888997805835	0.210852808077398	0.295564490344027	0.121795306655526	0.151533817259432	0.0322418005300157
0.292181876865629	0.255222682965353	0.235727544212048	0.220762149330919	0.104270416544797	0.229797069660008	0.026645099809107
0.234044227329018	0.226848728234033	0.218812872579714	0.204509721835569	0.175485762930584	0.251502707760408	0.0229985304165052
0.284511743955118	0.233671581060219	0.250545640985372	0.255293112951488	0.140937025985316	0.168863539923911	0.0273778769452887
0.284606602759836	0.2881998709146	0.257831554363023	0.203791721529571	0.0473185928597944	0.124697266651925	0.0262580120355027
0.316801700270838	0.29851355410719	0.23721433783052	0.233898470716983	0.0972265786026311	0.131350420324494	0.0316358509820439
0.277054658133841	0.214070025155304	0.213702426876522	0.274451807779185	0.202376060168171	0.144143080467053	0.0270481661470918
0.288864818802838	0.299281862900095	0.247284253954368	0.225157733051765	0.0291295162751762	0.134158096392093	0.0291295162751762
0.253030108762792	0.234898165095682	0.198228400985982	0.250893784033112	0.153567862893375	0.182456599890182	0.101964358300686
0.286276808047723	0.214624303054355	0.238434399039709	0.15438814999386	0.0275642884530675	0.151032397036109	0.109793319960128
0.318226669505943	0.129124455920443	0.26953941975196	0.240264836809263	0.0301562945405273	0.0903410495113097	0.0301562945405273
0.269541965073585	0.141950583727679	0.256870005361491	0.28388808698005	0.248838350178546	0.17549927842622	0.0277703633912541
0.306915962476475	0.215575414120212	0.247454170939687	0.192544347530803	0.0658864268238908	0.156254696111999	0.030774697597718
0.264762677640038	0.235955352676482	0.197948577031099	0.234824017704011	0.0945721265734896	0.24043735007252	0.0228375493125332
0.301239774439282	0.166440444751314	0.221021314298778	0.227258216530593	0.0278697388161694	0.298757481244738	0.0278697388161694
0.359234693971792	0.102685777904412	0.267224291677621	0.243164080524393	0.0353055891130047	0.12183852934294	0.0353055891130047
0.326283570389978	0.298714004422583	0.272112586234944	0.212450695639427	0.0321377934529101	0.197290273262733	0.0321377934529101
0.356262554614366	0.258798173533142	0.283934082736862	0.233138427556626	0.0329578504814709	0.176469337646919	0.0329578504814709
0.291414051465271	0.211764387704873	0.257662242446067	0.228138301700649	0.121245371323296	0.263769880561793	0.027586642053365
0.262104620743263	0.248747920046767	0.209551723258263	0.212898739218394	0.0243751206365297	0.109996898272738	0.164712782924998
0.296113049205835	0.178481447262065	0.21281602590873	0.285315285317928	0.189093711032506	0.106824939980222	0.026790387603089
0.293041366911276	0.185169889248822	0.237139534203975	0.270664447842193	0.126296544022974	0.266697283898429	0.026249052690714
0.289130326113338	0.0955554034357361	0.240870853163302	0.246407265034375	0.12639790516165	0.18667376888199	0.0281402081885258
0.268475048602835	0.260562250784184	0.244181378840423	0.208207437845058	0.120809741303611	0.127814088389248	0.0249459516600679
0.237016579751127	0.227830910475928	0.203606890055526	0.233506643989284	0.152655938607803	0.232678380946208	0.0248150495294859
0.236328968299192	0.231313669107173	0.191299135823881	0.194094166393959	0.200160012337512	0.223049570034274	0.0210543678205514
0.28742617808131	0.266598322008529	0.239101013244362	0.177361281925384	0.131755355947132	0.169910458460522	0.0289916613349121
0.264214140382566	0.260461745938011	0.213035934483771	0.230838122300891	0.0252937419447738	0.117430377995382	0.0252937419447738
0.23783647428907	0.200259144885187	0.178303431920405	0.226742596336719	0.179435495821367	0.251666078660192	0.0208328907682174
0.282855333700558	0.212244905825009	0.244882349322167	0.192966493961536	0.0262080026503352	0.186797921018935	0.0515510358987165
0.311146849192233	0.145775910391218	0.259591558966232	0.281815393468728	0.130702773238513	0.0328774929857537	0.078459780964398
0.321586571040588	0.154742649453195	0.215835461199801	0.247545466351728	0.0311969775212688	0.0719662989262717	0.0311969775212688
0.376701467026034	0.0358039429111148	0.289010438177859	0.352122389013953	0.205620342333742	0.186487415796954	0.0358039429111148
0.276521160576094	0.265669983326896	0.212087061905732	0.226125189217922	0.0274612640323117	0.0274612640323117	0.0274612640323117
0.269601944694943	0.247658405442152	0.212923026567387	0.230754646220621	0.155051310171744	0.100907793765399	0.0924801296110863
0.243355139458863	0.278861687890609	0.216474886857945	0.193310103852468	0.232603087097308	0.139544761511816	0.0240340146093809
0.278764066207743	0.213617658528018	0.201730701650615	0.22206670005449	0.0264375591376706	0.278718760086519	0.0264375591376706
0.290674458160489	0.306367728336847	0.262672075169001	0.231285751124101	0.276790286341253	0.13387983262667	0.0281392388882641
0.253000465251862	0.185418482654963	0.208435901066751	0.241059740325422	0.026520203876818	0.275431441045367	0.0615394995162294
0.245453160237433	0.234177994969657	0.210704435026899	0.185892781586473	0.169817696981771	0.240703794408945	0.0223523229447081
0.308346433584814	0.291795632551774	0.174862710767472	0.266368909130136	0.026812877292373	0.234340166776502	0.026812877292373
0.250599486882864	0.258040008606587	0.212671813800904	0.217126593107795	0.0257143612353143	0.155783123089286	0.0257143612353143
0.242899334403142	0.212851019279373	0.192057082723617	0.165557713373822	0.18175476809417	0.230055432633949	0.0216979199995715
0.310858535128602	0.280330208559289	0.235525223778136	0.27473639743453	0.0290027301797559	0.14395927477333	0.0290027301797559
0.23702252778437	0.212545461964091	0.195945026680224	0.182839409512688	0.171928429645971	0.232902764839851	0.131496376763119
0.2999113925998	0.209015292836544	0.242521094921295	0.287127780115222	0.154475874452911	0.162400313080792	0.0292836316218891
0.277106727054916	0.290238568553744	0.232450994385213	0.19684062710599	0.105582017234788	0.126887168258567	0.0275480507277311
0.279875050455432	0.0320964449016347	0.0320964449016347	0.252430705068228	0.0320964449016347	0.176801038036365	0.306508975790878
0.233089607152104	0.0765848104613698	0.165902245195285	0.306968057400112	0.258274680152214	0.134602506622801	0.118637294925983
0.295537191463503	0.21483830583595	0.288520281501944	0.269220193233892	0.0302537338519598	0.103487284837928	0.0302537338519598
0.299823159449634	0.182448169676713	0.244649386921205	0.209995064353443	0.136822947160019	0.201384946617386	0.0281636819388092
0.278287449214867	0.175763015372698	0.236929760090882	0.23496315240014	0.0278422453579658	0.137790639476745	0.0278422453579658
0.317551144311949	0.226157660072867	0.254929622860469	0.232279991839621	0.0309746084376369	0.186591373079277	0.104911626527334
0.255465053608698	0.253763788011056	0.215062333895508	0.205265458746233	0.229876494924828	0.0232338175576228	0.0232338175576228
0.287468197858744	0.193865792251056	0.244711928598282	0.278846651113294	0.210993072117381	0.162644906680848	0.0263412532078755
0.352573695591858	0.111019902699753	0.284255720619148	0.30045736612526	0.178207827603384	0.033156469356992	0.033156469356992
0.291802780517502	0.26818337144774	0.223350892124441	0.213486358316668	0.0269632483411566	0.266429723977193	0.0269632483411566
0.377330488598452	0.137801581361328	0.228073531338837	0.287992492838179	0.155870337080172	0.142426954009097	0.0357732818409038
0.252538578181118	0.227589638547678	0.216734732736256	0.188978736146489	0.071549444527438	0.22995529458182	0.0231306629859269
0.28108186435108	0.264294867769696	0.230843345594337	0.183692092404562	0.0269988713164877	0.123030647927868	0.0269988713164877
0.279155814713412	0.251101391118349	0.227433108267169	0.205441016626052	0.0275020500300896	0.263467187130611	0.0275020500300896
0.25905945714651	0.240518453116588	0.22641134773838	0.206317793354074	0.0766764659154112	0.0823103920002317	0.0782716784163276
0.250190889304514	0.243570008418196	0.216078451501328	0.197376218447583	0.20628513112528	0.242304110417109	0.0230433701481565
0.303773593468989	0.0283416141293373	0.2532328632354	0.229001022773942	0.0283416141293373	0.279688840323914	0.0283416141293373
0.28902255632451	0.075630509462887	0.177192471720994	0.292450144423538	0.14429570019963	0.186975715316453	0.0297405035364534
0.234219486776237	0.240037893426545	0.195697148031823	0.21617503633215	0.0872921573621091	0.223925840110916	0.122666385833349
0.230520282173585	0.246249231320437	0.189983959424069	0.186645781262617	0.219335432234445	0.148864740160451	0.0225629033843376
0.0386328007658	0.0386328007658	0.202119354094831	0.311420380238011	0.167891181847391	0.191293754602229	0.14670572925314
0.294448904663327	0.267148735974538	0.200006523746627	0.250890997706505	0.0296703636577324	0.218099111356808	0.0296703636577324
0.267541471203145	0.255597614650007	0.220727312749436	0.228490225229909	0.0236069288918551	0.0236069288918551	0.0236069288918551
0.255391805764039	0.0683181752967326	0.159125188715303	0.188124490238703	0.0275957800314872	0.204088364250589	0.181196814040726
0.272511210691231	0.229339440595331	0.188698547663868	0.214630077004456	0.0249895443079951	0.292833199833694	0.0249895443079951
0.257300048706679	0.284055495202051	0.214244996893245	0.204159747493005	0.032791537899885	0.0272748516009002	0.0272748516009002
0.261334118386256	0.243953088768637	0.229040855158594	0.209017430857959	0.0256159981980211	0.2453341803803	0.0256159981980211
0.307084137322124	0.303384371687057	0.263083287532422	0.212122417524302	0.118332924725303	0.123988876549528	0.027372954943929
0.3093816759591	0.0949237186792064	0.249448956674839	0.187527926781347	0.130036419628906	0.0413834897741909	0.0297099526427475
0.302522134043862	0.279439864468186	0.241188778448604	0.22723096128577	0.0286524323625015	0.0286524323625015	0.0286524323625015
0.248284849463112	0.137351960635567	0.169689095467871	0.190256953451694	0.0285249106554661	0.190547205120088	0.0285249106554661
0.250211047981266	0.223092446029411	0.199733125057237	0.237008016142722	0.18794455526027	0.242792621227133	0.0221726914521547
0.274778592526257	0.193868042934927	0.207639966522103	0.248088903032677	0.0237216877952014	0.241518141245985	0.0237216877952014
0.280194629307932	0.261700056181157	0.214452395926013	0.219734785978027	0.0273308848561705	0.1448192951355	0.0273308848561705
0.233498791664741	0.216240440542031	0.196203960870281	0.176624602234342	0.0949458375116051	0.257063618906617	0.173840098571524
0.289454345406045	0.236794139394339	0.254034140323928	0.205649234687875	0.072909240735231	0.0272732942195469	0.0272732942195469
0.320404194560007	0.103897084396718	0.258151774958221	0.198301165762823	0.106672579997882	0.0285629743975535	0.0864536384787932
0.269860101423994	0.24205614620642	0.202937807222226	0.197415206538276	0.0241214236558847	0.245073081509524	0.0241214236558847
0.293792312179211	0.280839478342182	0.22626877002959	0.201609233388313	0.0247961967240642	0.257965888732722	0.0247961967240642
0.311049236876045	0.278183894568039	0.252984767999175	0.215975878517944	0.0277407991562508	0.112453238707892	0.0277407991562508
0.332819817045194	0.245255417392518	0.281586899045936	0.296992059098448	0.0941153035768599	0.0323466075660486	0.0323466075660486
0.223022712635765	0.242168930106978	0.194038080781194	0.186782703904303	0.220479640477559	0.125546486142485	0.0208219008337148
0.26076969286664	0.206689303671569	0.172103289109712	0.238557420239708	0.0234821690798708	0.27087399363072	0.103135384124661
0.24040772549125	0.0294212677323373	0.134078721256808	0.244888936603317	0.0828435603685005	0.0294212677323373	0.221949865526096
0.314189729795723	0.256144203089556	0.250528036788892	0.211373662524052	0.0287419314885455	0.136159725378817	0.0287419314885455
0.346415869744484	0.300739961786183	0.270776245431159	0.20332659752485	0.0332262905833609	0.19681018295719	0.0332262905833609
0.270400513365054	0.222859735755345	0.206744378515401	0.250977855249095	0.0268373051629279	0.183633432783698	0.0268373051629279
0.309710184665128	0.222350861856324	0.2389135640476	0.217529008758062	0.0298432656999489	0.127750312929165	0.0298432656999489
0.265552493755379	0.266761464367405	0.214228745788359	0.203860299116493	0.0452022835937714	0.0248168494992835	0.0248168494992835
0.296057511578537	0.240558856067939	0.239342496903732	0.218199400530477	0.0940540776306744	0.154839280904814	0.026951002391297
0.32026745466095	0.295121456413161	0.272941111721026	0.0306474556851923	0.0306474556851923	0.0306474556851923	0.0306474556851923
0.237321458160938	0.208833793631885	0.203939877088257	0.203385803472362	0.165092230392255	0.24026876691267	0.0213851164585661
0.268156264062713	0.192321459484573	0.193409913254854	0.208426185666427	0.157819990051513	0.281608700281765	0.0972904423305933
0.274761895226761	0.193010739003273	0.216913755973571	0.17160535735136	0.0242829335596012	0.245230529489391	0.0242829335596012
0.294454819349058	0.197857199966803	0.233700224602344	0.258171109963667	0.0482848326247827	0.237667407543277	0.0243651963241126
0.308294226626458	0.279845104186654	0.273103338689903	0.214968099323094	0.0743655039639306	0.100305035988478	0.0299859608002899
0.276769589379061	0.229015062646893	0.215633733273446	0.249915200925614	0.101075941008154	0.247517834731924	0.0244653936053769
0.256991041948318	0.206343822623382	0.212569937449242	0.193438743250274	0.0793159659015375	0.247401370926681	0.0682765218904128
0.295479340179272	0.189162300997763	0.262301493980498	0.288450643472197	0.154181843576257	0.186124403921734	0.0271945903930623
0.276115980256172	0.252517479512091	0.222787703066436	0.223605774806067	0.197506395164003	0.123082870485295	0.121078092442819
0.227740721051044	0.207711565201968	0.20544420622509	0.185798609491173	0.0742534185897702	0.220020417102309	0.020042192881682
0.369303244375476	0.284078557024397	0.272273940565357	0.228012128481796	0.0347293210740975	0.0347293210740975	0.0347293210740975
0.31477978030683	0.226771773730424	0.225585127568288	0.218687006547559	0.0295101628745836	0.150682094315878	0.0295101628745836
0.26620273898803	0.242697675045127	0.221176509854435	0.206553016649581	0.0263886206442694	0.255817769459367	0.0263886206442694
0.28516302519929	0.311769360847999	0.248238145184995	0.215955138042438	0.127908546672787	0.120577631522664	0.0285897403197042
0.251448616840899	0.1956414925614	0.173633270560324	0.2271362506004	0.0235889628485952	0.178609149734126	0.0235889628485952
0.317696203810532	0.274888466411272	0.242364788009349	0.234268948849841	0.131012854834975	0.0300051488269734	0.0300051488269734
0.268583300593337	0.193677993828108	0.196382372929646	0.204542327732371	0.0250404187133772	0.28276021024533	0.0250404187133772
0.289341118244052	0.250369582849974	0.205811695225122	0.232001854035434	0.133297590868747	0.266516552543429	0.0265856420205071
0.31055821875195	0.23385715784958	0.238585612853242	0.241251870736237	0.0283774964765101	0.0910955787693864	0.0283774964765101
0.28266586363107	0.298347018204826	0.250101770908952	0.182947905074478	0.0879779305920484	0.142809741297483	0.0272546926036178
0.275080645721605	0.155571711562602	0.204610922672357	0.260684466217011	0.0815007666911863	0.254912838416022	0.023531358375613
0.284452765770897	0.259641645887427	0.22857487230864	0.216651859543408	0.0924146369888547	0.127632370232142	0.0250016243287873
0.147314956883724	0.157988149190942	0.18465486990551	0.293738261111177	0.206219615663564	0.176304152108008	0.22871275337819
0.312464664916407	0.314575205884835	0.262831421652031	0.184804326818932	0.0312913844956375	0.0312913844956375	0.0312913844956375
0.356059304741277	0.033300930463961	0.284045316067007	0.310572614656009	0.128031248181738	0.145515205286035	0.033300930463961
0.304707474863923	0.32221631643658	0.263841791490347	0.250124373659412	0.0292053140284943	0.0292053140284943	0.0292053140284943
0.341482836715956	0.327583361329328	0.280604953712133	0.205709468614435	0.0334572767495498	0.0334572767495498	0.0334572767495498
0.327439224645878	0.148585930990605	0.26350511821497	0.264091044278053	0.0315715091768779	0.0315715091768779	0.0315715091768779
0.332093434155144	0.166965447734472	0.248173103521089	0.315685321319393	0.19331323057447	0.187518109381126	0.0305453168895428
0.263854681558597	0.0371410136651121	0.104784240439612	0.238933633491115	0.0371410136651121	0.147209525882567	0.248225702217649
0.337509058529003	0.216006406876314	0.274582811093618	0.236068435281722	0.118759107377453	0.109656316768495	0.0323410708772722
0.307864661536424	0.249177375787851	0.235801519081644	0.209217555339036	0.0264997497311841	0.242175679215123	0.0264997497311841
0.273660903450856	0.142105541984202	0.23648530700357	0.226970810108652	0.0640870064719343	0.148319793108289	0.0262155506363846
0.244798406214203	0.0344030733811197	0.0830533843485058	0.273067554059754	0.115604000958149	0.228177553323567	0.0818517142688347
0.271620085471939	0.206527267264344	0.178307582933052	0.221531708156276	0.0698387214980872	0.165300834722839	0.0268554405707695
0.250146507943096	0.22084604786114	0.200247966886695	0.198569296020038	0.191833130260841	0.23726874036117	0.022524073193688
0.306250841252787	0.0274221480470186	0.25273037283237	0.263726439562082	0.162987050052234	0.216525707469848	0.0274221480470186
0.278611439686498	0.196731374776977	0.230290501239194	0.212790544320343	0.0249597521236465	0.263005846671369	0.0249597521236465
0.260774176518884	0.0938201272579918	0.190885104532581	0.228189267639073	0.0736308880715679	0.105636878415834	0.154963301180551
0.289000106669958	0.18363802868049	0.204740339210357	0.214199945889618	0.0249108678175202	0.261633818796648	0.0249108678175202
0.309202050343321	0.224664078944461	0.159058165109049	0.304572372382375	0.0321007964284777	0.18997752285569	0.0321007964284777
0.271945400044903	0.250413031244556	0.231381394168496	0.192210399578997	0.0255997837440633	0.141937988027028	0.103010071100014
0.246849987020161	0.233554411738768	0.195838217883452	0.197461482311762	0.178648456021991	0.248943164308041	0.0222034148034075
0.274296007312871	0.220837832929922	0.226356326495123	0.2087002348607	0.0254962573753108	0.0254962573753108	0.0254962573753108
0.254680329120191	0.210725984278853	0.173094914201819	0.224202532163563	0.136861490348263	0.253010792145137	0.0705379098166198
0.28508565938173	0.263433677150464	0.226227973071283	0.202592703461105	0.0293212835887908	0.161882235980429	0.0293212835887908
0.274206901305121	0.190941844691088	0.204169334665159	0.254560382810316	0.179694425514495	0.284652858822265	0.0246137726231968
0.35443658917609	0.342041688171905	0.256110471158817	0.254183297988183	0.0344454215857291	0.171537261707535	0.0344454215857291
0.308604679172482	0.255192259155583	0.215276879438189	0.267126232933887	0.0295519978796431	0.154014338521074	0.0295519978796431
0.257321009372608	0.201994105041241	0.180313773787022	0.210785794326554	0.16595398494922	0.275411047202652	0.0233767574528604
0.32183337434254	0.0845658616022015	0.201623598157494	0.25817520799338	0.120543302546235	0.0305911601116705	0.0305911601116705
0.264070730467136	0.115466111063731	0.220971132467266	0.247921176390319	0.18194711545394	0.250367607238317	0.0253144785159747
0.213111821859793	0.0314098181296452	0.180686118300857	0.30887847688889	0.220526379173332	0.225095211981223	0.246929970796713
0.377637054408057	0.0968559529206684	0.303981576162876	0.238474542970342	0.0358155406054268	0.0358155406054268	0.0358155406054268
0.265796656007332	0.222286657431572	0.223248913116656	0.207287999154591	0.0237308352650557	0.22303588254803	0.0237308352650557
0.362252325218219	0.279815764115949	0.267225066154006	0.209388086075315	0.116497845636701	0.0325616323776756	0.0325616323776756
0.313509992555674	0.171226084548879	0.252670889205221	0.281041785121957	0.0297270189187768	0.198330585758988	0.0297270189187768
0.304437806575173	0.213133937695129	0.256201024143911	0.178271520164563	0.0274345690703117	0.1254095393509	0.0274345690703117
0.241486840614911	0.257759022614548	0.20983638252722	0.16983857767521	0.22798729802661	0.223810338718299	0.0229326285706863
0.29786171689368	0.236306319594315	0.204192317244165	0.243573589101063	0.0634917149276606	0.262180105945302	0.0254935311101239
0.267443935700864	0.212361054428896	0.21640895679669	0.242675676132073	0.114466748503593	0.251995642194325	0.0232776336396367
0.341471076903805	0.28569973857182	0.285197254481828	0.234348535417031	0.107042291329032	0.173469058365879	0.121034730772283
0.378323769763561	0.102390116293252	0.227176127583627	0.26456745157936	0.0352174387383659	0.172721599692237	0.0352174387383659
0.262818681632031	0.303099688586349	0.241203125444981	0.217485605150484	0.0750893677748885	0.138960158217393	0.0260257443644443
0.255448447971941	0.230042417002663	0.210677569390249	0.207639903445072	0.0964762823220792	0.252898671512301	0.0223689035471206
0.180929649752525	0.0305213371256272	0.199469376069682	0.285681533587858	0.146385509100528	0.18401299131336	0.0305213371256272
0.276826270512064	0.188145950590244	0.245402767627037	0.256385721475616	0.130637232936472	0.283439785578351	0.0283665601482012
0.270281897598252	0.280706568517795	0.221430060005625	0.201710808212267	0.0278747960352518	0.127355589176605	0.0278747960352518
0.320873528998989	0.213373969340015	0.261382533520602	0.212152121289721	0.0300229334425497	0.267149378164164	0.0300229334425497
0.299341390686209	0.204764562126773	0.235504548938718	0.281765804885454	0.195328214780714	0.0264652749683043	0.0264652749683043
0.27244310265384	0.21779592394829	0.216326668772803	0.243575422507301	0.0559300137675897	0.266093057383654	0.0233639457616776
0.281702055722116	0.226383756358699	0.19456237752891	0.235246720659412	0.152719540108248	0.138731717970387	0.133519776604782
0.240751793927958	0.236799419709473	0.209579386864437	0.23191643971848	0.206554756878959	0.221851765397941	0.0221569702912315
0.3251734370517	0.322414119534566	0.249072497497252	0.251119807726062	0.0321701983502297	0.0321701983502297	0.0321701983502297
0.323375953558902	0.150279982321023	0.285806377696732	0.290225880003587	0.100710279220357	0.113904237905967	0.0314336914851764
0.295192251742588	0.213189575525617	0.215205463012442	0.189110461786615	0.026750513873997	0.273702428954431	0.0582975672168321
0.330737255543301	0.0326372814080162	0.234464512237486	0.235085336034744	0.0326372814080162	0.104265067845301	0.0326372814080162
0.339015639266943	0.292187113783686	0.23221061095434	0.268585909736744	0.034055936086632	0.184510329289808	0.034055936086632
0.244017423923778	0.232836044405071	0.207924213144147	0.200012369661888	0.153023869036628	0.146483881589195	0.0225653420132333
0.288375148730209	0.177332009939177	0.238899524893376	0.22022946307517	0.077215309404656	0.171822271200515	0.0278625978323503
0.265682003970391	0.2581365150236	0.223731776023105	0.218871953770644	0.137238615060155	0.143656452598586	0.0843253836756387
0.372735533470652	0.164887837955451	0.256157701889068	0.302064068867348	0.0351563055921986	0.151105179567694	0.0351563055921986
0.307095658667994	0.150256487948373	0.263515391446354	0.273367328811492	0.168932523734175	0.120843964605468	0.031882891632242
0.26703043671234	0.247586894133475	0.190671965745869	0.253938305890299	0.129372280111008	0.245975742759237	0.0243660104477104
0.292964511488529	0.297461628414251	0.257114184964134	0.22059189993575	0.0272734340653099	0.1412030407742	0.120362933243648
0.26497218103882	0.0284593888886886	0.225236293179677	0.309161267708733	0.25395143475795	0.157363815028884	0.244464950960452
0.24081039145219	0.0360584912596606	0.127175021115108	0.317322904080518	0.149602334702726	0.208376264997138	0.0360584912596606
0.198222996121704	0.0334037791128185	0.0334037791128185	0.293991467762306	0.170764209347648	0.238290154842468	0.198605623357072
0.260377210170231	0.231317676958312	0.216145742118274	0.218788856665557	0.162953937811797	0.255242019588379	0.023414666022687
0.301867736509621	0.23568756538055	0.241669513679571	0.219888560675485	0.0289265746624388	0.272198531309902	0.0289265746624388
0.295879796226426	0.113052210274842	0.247674806681466	0.285236676801364	0.208444341744909	0.194441143485828	0.0273248806259654
0.306162247406385	0.126751312328209	0.214562283622541	0.20776352309728	0.163077308320174	0.196649538539578	0.0313572440969002
0.269758908495443	0.275263168858331	0.229336626793024	0.207243629262714	0.135373692866104	0.15755622662315	0.0263960291470104
0.288890184234711	0.232650296129056	0.232181955115984	0.232748248736775	0.0692014192022935	0.284125797150384	0.0270860709784016
0.283329562612367	0.220716161696256	0.251267806328204	0.253249477366082	0.14344107914377	0.18582319789475	0.0273756379664468
0.328498901364712	0.174256422718334	0.261198474303957	0.206321900696064	0.0333124539684484	0.183567106293486	0.063391036627322
0.299173158514811	0.228561697239349	0.211784728059268	0.292474084619862	0.192398279403192	0.208996986935606	0.0280126116642581
0.340215821907373	0.223924270095413	0.262216029544707	0.239274839874714	0.035087733946616	0.035087733946616	0.035087733946616
0.278503705992542	0.207002531973572	0.22523583006092	0.22972813739544	0.103736039149041	0.23786461441507	0.0248429474780442
0.353119249451319	0.24282807332723	0.270372195097027	0.236007037758406	0.181645438505114	0.0929225631206668	0.0339584761475026
0.302575905040595	0.155518786803953	0.197568680385054	0.229539309811816	0.130266532818388	0.289311656700999	0.0271500054464839
0.137989949548098	0.147381954547889	0.164270194852416	0.285160097534254	0.15560792202659	0.201529720779169	0.222620122553794
0.343098420125601	0.301483547113851	0.260255142954161	0.276098380777452	0.0322518688676021	0.175473744262867	0.0322518688676021
0.310865120184422	0.302919044684094	0.208173219280385	0.232897284997818	0.144262513871926	0.147473475019305	0.0291403742398895
0.234759445686917	0.228183239846937	0.188561256723829	0.192719635962826	0.124049962808411	0.246986589070743	0.0225468791486947
0.220999877390097	0.0378739963996959	0.0378739963996959	0.298210702878931	0.0378739963996959	0.176367750602959	0.400321546086429
0.290941257292002	0.231216690575111	0.203318130282797	0.21976677998787	0.082114477845499	0.273296765171593	0.0272923403537217
0.275993584859905	0.245386738976596	0.22695999397868	0.220360837305449	0.116732575155294	0.181552707205413	0.0509437379219346
0.319888585657422	0.176790421004752	0.25797195590068	0.268426313476741	0.140318313557351	0.10748963773606	0.030167644205234
0.309678688941583	0.12446741020503	0.276987853134784	0.232079566776855	0.135354185963628	0.0291595350770939	0.0291595350770939
0.276236762007106	0.250240312725879	0.248751073163623	0.265673251482649	0.174641177273074	0.117021471596312	0.0263568440154887
0.299332314739464	0.210802733065517	0.218206634173353	0.236416738170035	0.0265852770958569	0.309752436874783	0.0557340484877588
0.283960150552629	0.205774914432053	0.229910505598047	0.195701105021929	0.026365062127292	0.233225850588838	0.026365062127292
0.276180949894287	0.249652329438502	0.224761677823641	0.208815815703532	0.0564230138309087	0.242935896567748	0.0240259780428275
0.317278880606635	0.215429905566278	0.243085028154035	0.220751351101686	0.152726166940556	0.139973098326718	0.0309305320901425
0.301320707380963	0.264839409836345	0.263976535180064	0.210327957373336	0.0274899389984726	0.140352030530733	0.0274899389984726
0.280548796037205	0.194230636389323	0.219734205869399	0.237051435538032	0.0251326800892307	0.269020822073396	0.0251326800892307
0.339452873448773	0.0318208913218644	0.257033793509324	0.306575145301154	0.167018161258009	0.194716923243965	0.0318208913218644
0.254892097450144	0.181628234334826	0.180776031678707	0.229219738417826	0.117837711079075	0.249921198351242	0.0221844176218227
0.300705471858016	0.167650430810464	0.0360187511523844	0.266181844302035	0.0360187511523844	0.212570297036849	0.0360187511523844
0.129462318540356	0.100199146674817	0.133851923857651	0.279528759406722	0.0369213412976777	0.143448303508065	0.0369213412976777
0.277097613264927	0.210960001401872	0.189353888607443	0.239956634309131	0.0237569608209538	0.280896008723957	0.0237569608209538
0.315579140706772	0.0296688992071085	0.268307948846015	0.305159113082221	0.233690050918747	0.167269955046096	0.0296688992071085
0.227812076299871	0.239314172055843	0.0738948466986944	0.206555162834428	0.0216824479172146	0.240822688733828	0.0706566697914854
0.328031574844663	0.296926922715975	0.216916625803176	0.256171949680092	0.0323496867726332	0.124034173506232	0.0323496867726332
0.360797798489072	0.0335695870786236	0.222740976723217	0.26922245559231	0.0335695870786236	0.135913978742008	0.0335695870786236
0.320076050725778	0.296760962121671	0.236372928730695	0.183962586176994	0.14352097471194	0.0980901724938721	0.0333367146402631
0.259942442002307	0.23227215208931	0.201816399436206	0.197745670770421	0.0234530490902192	0.250098443896521	0.0234530490902192
0.263119471656052	0.233042948562871	0.212299122118003	0.218867094896192	0.0645148527956175	0.26712834985921	0.0468633849915523
0.247214774420369	0.235926399178867	0.196911480245879	0.22419524149794	0.021744759123911	0.243842233273142	0.146651978636007
0.28349621171748	0.251192010944316	0.224948165911358	0.198379845854258	0.027603712222394	0.027603712222394	0.027603712222394
0.321596709392244	0.0307093631005146	0.242734429629036	0.26390264240321	0.0307093631005146	0.154424500232274	0.0307093631005146
0.330380212430247	0.213777210631014	0.231851810693417	0.206560290376639	0.0297701749613153	0.196490317846695	0.0297701749613153
0.258591023681968	0.266966485806809	0.21267432184693	0.185025172360544	0.229538354699459	0.242491078401266	0.0249837728791938
0.242562186520502	0.201855234325545	0.183882727632985	0.243096662390373	0.164272936148144	0.274379361535676	0.0234800038387582
0.281439885106485	0.261102882325663	0.241817006787132	0.189192371699829	0.0274875416312201	0.101664174379282	0.125488831921064
0.248608319592944	0.205503336166718	0.187960782324074	0.210612308171641	0.0237690530327777	0.263815815879876	0.0237690530327777
0.269552889640114	0.251605445108023	0.199412991730222	0.195037561414274	0.0794812922032653	0.253069368604401	0.0248975507220627
0.250362356597018	0.0311667231013066	0.0311667231013066	0.315055574776211	0.247336183890139	0.179504712445577	0.181919977174925
0.337560153783905	0.241269231458185	0.174505444180452	0.20507367170128	0.0357234279192086	0.142691678024212	0.0357234279192086
0.279118583076257	0.22823017784207	0.195062261522144	0.206620482531371	0.0245093032047892	0.283320598486449	0.0245093032047892
0.322868762284559	0.263994225573653	0.22518566209614	0.246199501198659	0.0324286111756104	0.0324286111756104	0.107546746205667
0.309619478800757	0.129709913123069	0.242606204668957	0.304212243373767	0.230890317061932	0.0287173219943751	0.0287173219943751
0.242719858506994	0.224162810033564	0.188732610045376	0.191805179679867	0.184945826432743	0.243575918968824	0.0214723219853076
0.28132681709042	0.202311567954914	0.25042519534733	0.207106985234375	0.108064299674606	0.189330843683885	0.0272938890300788
0.29164920601346	0.187944982033976	0.267526261230024	0.273049746616047	0.10854931096236	0.172006482091989	0.0295812120211427
0.281871442534701	0.273278086783626	0.226043264164152	0.231886003940294	0.0280176375825748	0.117549787236498	0.0280176375825748
0.329500913496251	0.208257569752589	0.25991259123139	0.291606730820762	0.0297631869571119	0.17182713777119	0.0297631869571119
0.232229222076619	0.23000903887514	0.144466116325205	0.192874418300162	0.191895585977142	0.257220525974321	0.0221886830667014
0.231169088578603	0.221816086532865	0.161828073794698	0.167000950545035	0.190471391905422	0.222222589697171	0.0203595828961352
0.303763524227524	0.0571568595796149	0.242036934905277	0.189582700659302	0.0282678156275742	0.273504634364366	0.0282678156275742
0.306945081314554	0.27099330753536	0.240213391225007	0.223542977711156	0.0722196099170087	0.270371012364822	0.050750401433577
0.31335631383131	0.204789777427109	0.19429681676068	0.259391451958412	0.123214674520908	0.278348107311277	0.0291316435321963
0.289908034893993	0.256385530896938	0.204347976086375	0.276501996517475	0.151039860896099	0.0733898615173596	0.0277385299715569
0.378529729761315	0.155534566640429	0.222398983391049	0.339908389190151	0.119840285718632	0.0371039996670117	0.156337661861522
0.215841552339199	0.284726948404356	0.211169562110109	0.17674470186498	0.272061115036555	0.148815276928495	0.0218924827989748
0.267880455768607	0.204876861548248	0.202674235191104	0.240790441474721	0.0854331795614756	0.260914782371137	0.0235236910176405
0.290319887363328	0.260319901835585	0.211761005950366	0.242223245224209	0.104074700583998	0.0268008040900257	0.0268008040900257
0.295683041191154	0.0285237897551047	0.238427691765352	0.261398320919931	0.106911346818617	0.199757030454168	0.0285237897551047
0.393457204632555	0.0350273805543625	0.295618079827548	0.247812612062627	0.0350273805543625	0.0350273805543625	0.0350273805543625
0.323353020403216	0.23110543544184	0.197096639493158	0.179778272717221	0.0292386837162884	0.14631464755349	0.0292386837162884
0.306061476532183	0.248203035456024	0.27893060314763	0.20751528996768	0.0297746307317486	0.0297746307317486	0.0297746307317486
0.343340741680854	0.160715106290354	0.260925957370557	0.277433486007566	0.153747471376514	0.293568224726454	0.0311718848447105
0.360919147121826	0.167418685227332	0.308830087939872	0.240487667166612	0.0327365858566599	0.123641198252044	0.0327365858566599
0.332043804378168	0.308045149421756	0.220292995979973	0.20632970970199	0.0308550316774395	0.114419306570882	0.0308550316774395
0.256407174083364	0.219831084918695	0.208454648510557	0.198910359135064	0.187817952741306	0.252356791437947	0.158396993973213
0.259196555583724	0.192953077020884	0.210708193118698	0.158875149171078	0.144842875534251	0.0939175677941321	0.0238537232697473
0.274466939643323	0.209568291430815	0.220157144986018	0.221035612652346	0.0255013318545737	0.239149455334372	0.0255013318545737
0.238226063780227	0.0293591347680078	0.0293591347680078	0.289610968641155	0.181417062107591	0.146899469354547	0.0798461419903021
0.293429693909562	0.0294503657813781	0.247749950184598	0.283533220184495	0.123026898648646	0.204280156253577	0.0294503657813781
0.268367735825966	0.0336146285952487	0.169846028273714	0.31360752815477	0.167662727985727	0.136548554900355	0.0336146285952487
0.312449986183443	0.216220392677669	0.234852535911846	0.223107688980385	0.0313116325783538	0.146135667027766	0.0313116325783538
0.27426120391086	0.236673364787948	0.201866719033841	0.217184239051453	0.189026614611038	0.244852229576631	0.100949900041285
0.273926038990286	0.294517980859831	0.218135606563562	0.203784579985468	0.103723640811005	0.101725674902191	0.0497549954880573
0.342155533653976	0.135899060369185	0.239013831685496	0.248660284794834	0.0314998452391931	0.13457109015861	0.0314998452391931
0.32443622766951	0.256303668081328	0.247044939150765	0.21524254635058	0.030071028505015	0.030071028505015	0.030071028505015
0.248700499356396	0.221528448533489	0.212771265447213	0.244174718385401	0.118335285156856	0.232120444042875	0.0231785170796355
0.273090538264834	0.271519147819719	0.169497898282207	0.201853710626123	0.026613764521282	0.278219290664458	0.026613764521282
0.268672965930782	0.183692083696833	0.191023939875777	0.184587583036512	0.0362252690668241	0.241747142989511	0.0232749739305344
0.276486669317712	0.190167833159808	0.23064922504429	0.252388000189918	0.0254596523481246	0.261399462758923	0.0254596523481246
0.315227525093499	0.27169797957648	0.213496694101701	0.230743003378063	0.031804403910857	0.19720538396445	0.031804403910857
0.257477768973312	0.240462800688518	0.198783175830412	0.205319880115944	0.0247109264863504	0.255631471924208	0.0499845449948535
0.308611145915357	0.254492340527057	0.255475232813633	0.184212412839767	0.0840859988951656	0.125588946688132	0.0278622284713614
0.256513135539652	0.233409717237945	0.199644621274849	0.237940090327891	0.0686163964188055	0.240656243105186	0.0229986677053723
0.252122957644046	0.222535981560546	0.21851816847651	0.19003035970254	0.193459837257928	0.245666691737118	0.0233970827854213
0.258225525568914	0.217763115771169	0.209840350166329	0.231036673153576	0.0233998239265518	0.224617519791452	0.0233998239265518
0.286398660106166	0.258405678420911	0.219566279690348	0.247228877966343	0.028899682431435	0.180748273517768	0.028899682431435
0.323764713140961	0.156436113173612	0.196191190957812	0.310700294655874	0.17564001693726	0.173775055078174	0.0318304485103805
0.258246710475302	0.302457818704214	0.216203189200026	0.191934018641647	0.277148657278193	0.0255763276840466	0.0255763276840466
0.341453460870963	0.237954657058348	0.263177787328827	0.252224152624853	0.0320358216159199	0.115289826633606	0.0320358216159199
0.24573951899323	0.213359341075529	0.13335669523139	0.216729811208733	0.172104431970895	0.285514860200466	0.0515810965471947
0.205953469556061	0.0332138928871764	0.0948667108523155	0.30491678740559	0.11230990508332	0.196303177474217	0.0647971249982797
0.313055043157254	0.163971709796869	0.226585510618762	0.248922237630902	0.0288617953554997	0.255288340542843	0.0288617953554997
0.243269652787029	0.266217790509736	0.20780824281714	0.180389252089143	0.239462399401587	0.111795780486394	0.0226412215173191
0.267744570133268	0.219692522815719	0.203754738020138	0.252380063499048	0.122317475354561	0.115616794969006	0.0258962549443433
0.319128306387404	0.254874763563579	0.218557616507642	0.19424938835611	0.0295977374837763	0.191448952207761	0.0295977374837763
0.269777410449859	0.243185122941719	0.235514488952571	0.200805837856794	0.0243080512708457	0.235520897482747	0.091528387675257
0.203675975205495	0.0361642026952133	0.0361642026952133	0.195300597813712	0.0361642026952133	0.0361642026952133	0.0361642026952133
0.308999686808952	0.188368620191116	0.256756359270043	0.159618514213392	0.0292362279997752	0.0292362279997752	0.0292362279997752
0.22982323287553	0.032296623171021	0.032296623171021	0.300562653740005	0.160223662380265	0.202427426747909	0.157840730962046
0.272791662413148	0.297209524521333	0.213179220804854	0.24776373434159	0.150461233659826	0.205579070163136	0.0300813531716975
0.290601346735897	0.226381896213238	0.224512021695009	0.24551978206592	0.0271182345739904	0.263169246023037	0.0271182345739904
0.299558318355296	0.183127948147584	0.226883933887582	0.227266025933423	0.0851411758920924	0.277818005577465	0.0267126596391238
0.285237741738862	0.101429969727515	0.117579906489526	0.287344383141644	0.177742031985215	0.174528027391349	0.253064208294264
0.325591235187646	0.129705128688625	0.241073506482525	0.293000379754709	0.169909836492948	0.143860131586512	0.0286025610385903
0.31432275105254	0.21207557813305	0.257330113793093	0.200114436014678	0.0958648443457993	0.282957040036736	0.0301143277687877
0.296556566544793	0.250360238175956	0.235089139016793	0.196023104510775	0.026985330688723	0.168696566464251	0.026985330688723
0.359992313180534	0.0339594788911111	0.18432066986452	0.257505064658225	0.0680810141126216	0.0967065046375893	0.0339594788911111
0.250661077932746	0.198645332146891	0.200427288667379	0.201710137146814	0.0951255477102003	0.24785854826145	0.130692990730836
0.335222836362132	0.177503554775668	0.276628526443674	0.301298937357652	0.175899636922714	0.0317795178084007	0.0317795178084007
0.282748631346186	0.289466427678248	0.217508117179732	0.20051158132234	0.244363416497209	0.0256573457473235	0.0256573457473235
0.224492712337408	0.244749130076119	0.185613313176534	0.228664108947511	0.208576618315564	0.243457395729373	0.0855313251571216
0.30051309016164	0.288555107316127	0.235760884413859	0.229725026751557	0.0943809563704643	0.084988353949604	0.0293309655573936
0.236372648304306	0.214852480112233	0.201243274204878	0.238868055706121	0.178418495655028	0.214684506442615	0.0220769013498364
0.262853493030781	0.210908170275986	0.208299471312895	0.216072697030645	0.113216767005521	0.263566922270674	0.0784169587737246
0.341983341689422	0.332891483263415	0.280966173172844	0.166613446623499	0.0343306057600931	0.118172651864662	0.0343306057600931
0.280654468755206	0.29958349653591	0.242174804796508	0.25021204147987	0.167759734560499	0.10120006705581	0.0289476439557261
0.33158911031956	0.2009894222064	0.273754168884582	0.21842437964122	0.0862705363009452	0.125448513570843	0.0293101427634075
0.263712415014246	0.220852528401693	0.193421039289269	0.220413364532594	0.0251778323090673	0.249743339077692	0.0251778323090673
0.315556781864126	0.0928459704400205	0.264381339940229	0.233400199855019	0.0932194957450164	0.153140237630401	0.0298781871811092
0.343040200211045	0.324574802604747	0.271377395741521	0.215049010767137	0.0330769471576276	0.207680810161989	0.0330769471576276
0.276903454213623	0.245800527676646	0.222407744148329	0.230865452411672	0.106910782020898	0.257161319449531	0.0253060550674103
0.191785481989165	0.0404636319207697	0.137100468927698	0.147079569480613	0.0404636319207697	0.0404636319207697	0.172893417477137
0.249338297973215	0.251288830864458	0.215752568041224	0.199224387666937	0.0241833968926034	0.27855096512316	0.0241833968926034
0.258267347270415	0.237924165846725	0.221220934027346	0.196861862580611	0.0683757609680556	0.220103093588102	0.122117512604815
0.268175101260237	0.211462009287256	0.206150767996997	0.195516417920753	0.132557853401198	0.25620470164908	0.0243865567129645
0.257926640931892	0.249805699570937	0.209228310905376	0.253826113496827	0.192216246639926	0.241023244012516	0.0245669713874227
0.311886889785613	0.248720740684537	0.25067091203352	0.244206970292314	0.143540243019715	0.116684057654068	0.0294927847873797
0.281002177316131	0.222894630527692	0.21266348106828	0.1849836101453	0.0251174849671588	0.267393259665456	0.0251174849671588
0.314718834359303	0.274988856462352	0.265468864098754	0.266718334642392	0.162394689515189	0.118181488481013	0.0311518471776313
0.03064322301248	0.03064322301248	0.03064322301248	0.268118967623554	0.196136322611275	0.196371847326534	0.157049965267454
0.353788360956892	0.136348432705602	0.274619914372083	0.315117750641131	0.184048959416783	0.113701666475547	0.0334488792369412
0.28052366383251	0.198087702987706	0.217752590749515	0.265110161813128	0.0280662949905349	0.273327067646174	0.0280662949905349
0.2434429384519	0.233005474160819	0.188557508233375	0.224927732923103	0.191390695752351	0.244972287751733	0.023353317428234
0.254730013386202	0.201812812810646	0.186425982265116	0.211907398661141	0.0245635675033507	0.271647918244618	0.159520455616106
0.317951203506857	0.19751644419059	0.255933306804985	0.285316864428577	0.0296634069532662	0.112203707934521	0.0296634069532662
0.309767741624088	0.144916096798836	0.254968376416698	0.288157682442273	0.200262671812955	0.137441644699353	0.113632549925794
0.264311948075915	0.241322491636692	0.236562203613787	0.259994585715045	0.152625521861819	0.0760162742815829	0.0245318963144846
0.308225896017271	0.230895637493601	0.242159499037548	0.248137369892927	0.0289963882638649	0.299377595688544	0.0289963882638649
0.327577204197107	0.258968898080151	0.270903264085807	0.232277479774481	0.0990000652962778	0.0290540953511287	0.0290540953511287
0.292234284721244	0.27954155370105	0.25727399350263	0.203165924504948	0.233697695873377	0.253587090845724	0.115412862194427
0.289130570118719	0.258479933307376	0.230927855210222	0.22017841967644	0.0264133089589109	0.255585898097161	0.0264133089589109
0.265258389849963	0.226587152522266	0.221885375008146	0.209111647261901	0.0249730330386855	0.258913436894525	0.0249730330386855
0.297382245048181	0.246769309626464	0.239753019499782	0.191856301335624	0.0281988310542074	0.0281988310542074	0.0281988310542074
0.324459420224681	0.2998432599239	0.282300671633834	0.223008458317921	0.0316847218627624	0.167756359415751	0.0316847218627624
0.293491143406113	0.246273552788676	0.249957006689138	0.259636765776312	0.171100601241423	0.187412376764993	0.0283445041663332
0.250121701854988	0.214212613831738	0.221521346970719	0.190050906052322	0.107902171826912	0.231264600574299	0.0237929639008227
0.299955674478091	0.244257549334117	0.23736512741161	0.241871246280652	0.029062729322384	0.285102753589403	0.029062729322384
0.250937456270325	0.228647487634274	0.203472990331468	0.241536362195069	0.11994758127401	0.220507509464414	0.0227066506261663
0.27295449101626	0.201843507405954	0.228938947215844	0.178951232855148	0.128236246419563	0.187632402985736	0.0262761116973676
0.266206310113782	0.182971300434735	0.223560266887906	0.214965872643214	0.024522669403759	0.251775452273403	0.06593174046949
0.312300803215193	0.211384620688821	0.256920328165274	0.272945808595015	0.105339762091038	0.030377146455063	0.075887983481759
0.293389584298676	0.266537144222886	0.204477203642059	0.266647651786855	0.0277100160321418	0.129374069996489	0.0277100160321418
0.322530640351323	0.310435549230661	0.248721146876335	0.214569116227279	0.089335270681284	0.0975723878231658	0.0333569872217178
0.304310175624445	0.291016992368411	0.233075862596852	0.196649176753893	0.118583033825284	0.109247410983205	0.108375009863178
0.239848604435341	0.238195227482543	0.159326525345536	0.199153790415119	0.021281367301917	0.242060623657222	0.021281367301917
0.257105499103404	0.266517369776362	0.242934637080399	0.192831875160939	0.106804055419736	0.143254752527461	0.0260444454634168
0.220135029863961	0.0279010666801601	0.203015488311378	0.273846065808294	0.202997557051024	0.249583208923799	0.193199694308484
0.293728745794987	0.237451437912887	0.242228874017399	0.28827261689671	0.0300986336778704	0.15722572166964	0.0300986336778704
0.287712614166759	0.0335436559507027	0.19572242020554	0.328288184348795	0.210659676361401	0.20288360314381	0.141258623908976
0.304633846240976	0.229025168994664	0.262770923740425	0.201551027846487	0.0988944090281287	0.185720847008362	0.0283713232110903
0.303239197914932	0.256554824738618	0.226344716436758	0.246941185968885	0.131915877841701	0.160135140606435	0.0277225673668668
0.243947347252737	0.23290308036154	0.199600746473682	0.181532840767878	0.115264832167145	0.22365955255351	0.113116007097736
0.297893627022916	0.266273967604203	0.205376371462539	0.202414554765568	0.0259820167166683	0.246291006194139	0.0259820167166683
0.287443955576652	0.242798474499814	0.212350398876568	0.249052600079186	0.175892152504793	0.0259687334950173	0.0259687334950173
0.306833380206154	0.249647973681376	0.232017006358972	0.250780976860172	0.0304566902745028	0.136039379801636	0.0304566902745028
0.295525122771022	0.206250619509997	0.221072734230801	0.216178588118114	0.025870325383803	0.271523306548456	0.025870325383803
0.307777772336167	0.249625291867826	0.245635230169304	0.195060425159605	0.0258798947150126	0.166007579316576	0.0258798947150126
0.317905499366066	0.0626647497815541	0.243570341889197	0.25000670375013	0.156730520803242	0.28272540958169	0.0301751113103604
0.280047824199973	0.217475009998679	0.197726114675717	0.251583536658623	0.131321753878584	0.283181880089032	0.0239430686324708
0.277582728006152	0.209771096187776	0.182042979036953	0.20426909251012	0.0261835552942935	0.263247442752651	0.0261835552942935
0.140262227856038	0.145030056122085	0.14374074583041	0.266206603140933	0.0306575414876302	0.289911585933493	0.276918937131512
0.312799140771035	0.204039763696035	0.264327166179543	0.240471423707075	0.0293105842924132	0.119519906394243	0.0839524978875992
0.290987135966737	0.215743430042351	0.249048838472556	0.199112550330188	0.0515559608930168	0.171789898864166	0.0271104412746191
0.317155869254246	0.294082736776017	0.23283883262112	0.184271470837638	0.124742048236186	0.189721974989489	0.0297691778419079
0.294996026568898	0.23224429180334	0.218905660661279	0.204047322649879	0.025849308579544	0.269024705289208	0.0535984685614545
0.358589743292636	0.0335997453762466	0.277110140652891	0.294960718128405	0.122317778902671	0.115832091451531	0.0335997453762466
0.233855141791767	0.234872919286911	0.176958119972418	0.212501793356486	0.206648439634065	0.261533408742685	0.0220362572457054
0.333879343343772	0.278975751864369	0.268700706459785	0.2269773552789	0.0310583612719996	0.134265099869798	0.0310583612719996
0.310124222130011	0.0329879439856319	0.0329879439856319	0.296719383354478	0.1716044404086	0.131375219398521	0.0329879439856319
0.263181478362794	0.278826126259409	0.230244815383488	0.180345844852106	0.0275920131924558	0.128186338028444	0.0275920131924558
0.282857020221007	0.266185434985471	0.202739877731705	0.204061577654558	0.0282673731962557	0.191714368248244	0.0282673731962557
0.36663958315619	0.202888457994042	0.285278328134599	0.241813973072353	0.0360300037499186	0.0360300037499186	0.0360300037499186
0.314074774288032	0.209333693477138	0.229099688428857	0.227560203996673	0.0295314647756414	0.176767152099976	0.0295314647756414
0.284099866444808	0.169150329667769	0.14922864872213	0.311852172987649	0.234793859853529	0.177715553716602	0.0990822337267313
0.272141700080625	0.310186673572838	0.26274562272573	0.222197295943729	0.107467021075617	0.139254915277839	0.0745733521792289
0.307087344604915	0.253408104176395	0.224522814528312	0.301167749246726	0.0921709546404794	0.139388342096378	0.0300881943553309
0.304846096306837	0.229789064240835	0.240820260247148	0.290168415269355	0.129471850222818	0.15582307666322	0.029568208189905
0.0374477421418174	0.0374477421418174	0.0374477421418174	0.289909741007339	0.0374477421418174	0.12982265969987	0.303343374527229
0.268282127104254	0.215105947655476	0.199256333236016	0.21160077712773	0.0237367715708531	0.283325740562249	0.0237367715708531
0.264020537732614	0.165875075468675	0.224624624734754	0.18214584256428	0.134592781976427	0.271714425095919	0.0248503639769352
0.306594013668599	0.188221036756945	0.182821586232005	0.302238988806372	0.169620818665282	0.0901819559367094	0.0314716205711605
0.252253497545267	0.220219206065716	0.202174065765175	0.206634843745469	0.181580241226899	0.231921110665804	0.0210654067262432
0.240061737367448	0.279619679853914	0.2177222628226	0.214681257891212	0.0251024418000765	0.0251024418000765	0.0251024418000765
0.333407429441089	0.0301915206586813	0.274996756933643	0.29947299787762	0.242805466120392	0.0421809753601371	0.0301915206586813
0.332647750209585	0.119716322584945	0.236304044480104	0.262471060177978	0.0311709888304125	0.166752569012598	0.0311709888304125
0.37563392481235	0.19099224983105	0.301423218144498	0.252301579171556	0.0332870348045019	0.0332870348045019	0.0332870348045019
0.308640254299054	0.0331532355854545	0.128341882940076	0.286384536053094	0.0331532355854545	0.114492482867971	0.154837122412283
0.301081466869015	0.211913069623586	0.197317215849489	0.214899434008149	0.0265277930765972	0.288082264782232	0.0265277930765972
0.276678251441387	0.187342701563975	0.254585141576477	0.199028644049923	0.0959107416119059	0.156363042809233	0.0255720544141127
0.241278151005589	0.221993331361529	0.197001000319171	0.206902727790842	0.145288774357691	0.139452004176421	0.0806911773834838
0.316634091438152	0.0601502602138065	0.214546142923007	0.233660208021967	0.0280618280904625	0.331834782802778	0.0280618280904625
0.225705249603192	0.255331089461546	0.188750595177419	0.208638444210344	0.22480497306194	0.223692272442613	0.0210364564549863
0.245719722671931	0.270703229020825	0.202819629275364	0.200316335691782	0.0944108569395577	0.245166992934689	0.0250914322876371
0.274724105247648	0.223108808263542	0.219453845217615	0.182306807914536	0.0241976537735589	0.236962437372093	0.0241976537735589
0.293472826298321	0.242686143991461	0.22220080377687	0.223631943178353	0.0296900841272352	0.185395933550291	0.0296900841272352
0.259402092688796	0.300138142235103	0.22694778129387	0.161399956634411	0.126889093923973	0.159908126134458	0.0554895076654168
0.244000198195506	0.231611652661886	0.206986872297314	0.228906431171019	0.086705601886507	0.150220955923931	0.0998136424411025
0.338761020982168	0.222752064676635	0.211656648473931	0.232185698908348	0.0339630492576415	0.0339630492576415	0.0339630492576415
0.282218804029705	0.234705047258992	0.19745804242659	0.208677374645088	0.0244599926155998	0.296338243826347	0.0244599926155998
0.244609628044502	0.259661161471146	0.209303145949301	0.207077441540862	0.209012102738351	0.13401431505312	0.0850718749932009
0.319490156351455	0.191762716798421	0.283750316507141	0.22332934630052	0.0289944262698688	0.136802500914607	0.0289944262698688
0.308597027169667	0.167495466711288	0.258518066331632	0.299835326858637	0.207603987001374	0.251418729208585	0.0276294009183825
0.250620755742096	0.231640956811872	0.201320755463979	0.221520721817897	0.0214217404772956	0.203145732594631	0.0214217404772956
0.175977341018687	0.129258681540489	0.113671377721224	0.255389074747641	0.0257146930882384	0.200944446650661	0.257971099021973
0.183417286495775	0.0360035097304486	0.0360035097304486	0.222029208248737	0.0360035097304486	0.153303364382869	0.0360035097304486
0.257779586038865	0.238493388743406	0.201029640002584	0.195395231472652	0.0606054359102037	0.253224022660596	0.0675306794362226
0.324638100341183	0.288237427525798	0.21825799786332	0.227811241318703	0.137277470789456	0.140153118709191	0.0297852127270661
0.343951081190801	0.23966044317047	0.251781513934508	0.180119973019363	0.0323200151002579	0.154463609878815	0.0323200151002579
0.292625936534763	0.155747542476664	0.237851921196779	0.191126097396356	0.0279043692735948	0.170656878627977	0.0279043692735948
0.308308522155653	0.153429371234975	0.232037224971048	0.302175142939585	0.11562939969835	0.212582894442796	0.108039321241284
0.273203546147506	0.202398800630915	0.20509845195065	0.20380736687573	0.0259518325732565	0.145522718626565	0.0259518325732565
0.336542718073163	0.097609805211469	0.244258848832585	0.314428298281869	0.199096428239884	0.11854033067513	0.0310363302243759
0.272543236104168	0.253918201124503	0.201881049994372	0.201146411005728	0.0246371921179948	0.112819703784772	0.0246371921179948
0.311689407666976	0.243584723454935	0.23566674343107	0.208023513402834	0.0290519271746708	0.173139771969842	0.0290519271746708
0.301566400357097	0.283839457301824	0.251165425307186	0.208883352276164	0.0277406953063703	0.122620735160568	0.0277406953063703
0.281000651201915	0.254982136689382	0.229545069723515	0.217446940347807	0.0259924540697915	0.251621503504049	0.0615558725846443
0.266685564545068	0.187905669481131	0.207850104024842	0.192552422911763	0.0493146783930495	0.245083462147606	0.0240637050424465
0.138851073219026	0.087160489082474	0.0321841951192558	0.269848292847011	0.175136663489694	0.185206038972603	0.162077864431339
0.301417244328487	0.279849741215354	0.233173054982345	0.244956043702475	0.109906647434735	0.0282165763800701	0.0282165763800701
0.320252284213351	0.188374157055467	0.271229424346112	0.260112045158652	0.0303306392193491	0.0303306392193491	0.0303306392193491
0.274050859687235	0.259732524120653	0.208934404356798	0.214540739664452	0.0255879486204009	0.132962655078604	0.0255879486204009
0.274792376619836	0.301041050871479	0.252147328947251	0.223036799424436	0.0272042858598014	0.0272042858598014	0.0272042858598014
0.25115915587568	0.255164426247873	0.206414611659536	0.195213684517665	0.0222662406695207	0.211552784592313	0.0575303072703829
0.249297890139729	0.218415323874091	0.197560957900873	0.221772791647758	0.180459531126965	0.254675887671004	0.0227808614121776
0.354614563592149	0.0345674153068821	0.28965856347177	0.227852535912688	0.0345674153068821	0.194885718425413	0.0345674153068821
0.283475316021556	0.115830948628569	0.240114808194851	0.260464304669956	0.0262198223445272	0.265548605663441	0.0262198223445272
0.280642840357818	0.0866208107033866	0.192881931533938	0.307215317039764	0.188308395674686	0.135268814435732	0.060286034694339
0.255818830041178	0.204840308848297	0.210128104442688	0.253116690902005	0.0248660609961749	0.27854292416435	0.0248660609961749
0.295341078175925	0.252970099525533	0.267680126830301	0.207639501980457	0.0291684414793823	0.167341505327295	0.0291684414793823
0.238786917909728	0.0323762596882195	0.0323762596882195	0.236196106918296	0.0323762596882195	0.251461372430963	0.193408224733699
0.245885560568851	0.228266432739377	0.195613599866596	0.177700804437212	0.113469522589951	0.234412854801087	0.0233692822151383
0.256292759404357	0.232131387031532	0.197952195317032	0.247255871817086	0.193274158888338	0.267132512587074	0.0222829827923515
0.346466807034936	0.202038567914672	0.242882748867289	0.290296136434527	0.0344543021410249	0.219571194973108	0.0344543021410249
0.296705451759624	0.183873194599467	0.197608912929306	0.206152209947054	0.0265420804597215	0.296999035026942	0.0265420804597215
0.292591363247425	0.332591543681305	0.24986347626928	0.242254320153689	0.0300108285184074	0.0300108285184074	0.0300108285184074
0.338912587017982	0.245121219417054	0.256551471198016	0.301363933348464	0.0337702608165237	0.0337702608165237	0.0337702608165237
0.249952545222325	0.21636732312039	0.209289180688525	0.260727279976234	0.221339920829812	0.235267847304793	0.0238742930740698
0.233312678534813	0.212171075345702	0.172185078544253	0.228471864727217	0.178500081456066	0.231900620721471	0.13495267065027
0.325278614251131	0.0336988642353817	0.22609437274599	0.266411888878024	0.0336988642353817	0.190726268343178	0.0336988642353817
0.303203909059605	0.0598402802374088	0.251255018109059	0.297817848950636	0.208382068769715	0.138975781409979	0.0282917063669781
0.238166132339621	0.217512632959171	0.159770827239206	0.244167301716894	0.204767709676818	0.234119629501548	0.0467516162392883
0.266698308765001	0.215123475929739	0.193384399046055	0.188197289065964	0.0822640037402712	0.237057987909756	0.0247058821785918
0.267004259614318	0.270636805623749	0.21902523329528	0.229713857707086	0.238699128851966	0.232064146382298	0.0235696730760332
0.26888853774684	0.0312357142749761	0.0814154611253902	0.237444393998757	0.135370370555438	0.213294763623515	0.224676160331205
0.300339372901934	0.208534326032748	0.176777048765014	0.237949579203759	0.0273641575600823	0.300996897273032	0.0273641575600823
0.300324983933336	0.182409152931561	0.239585873325182	0.177029067023084	0.0270766755956277	0.163670771924883	0.0270766755956277
0.31780705563013	0.196012930385574	0.249925660121544	0.265261094954503	0.113203889428199	0.134857999701225	0.0292429970608349
0.326548136349679	0.120225244847516	0.253538603293211	0.221638967060339	0.151260898983797	0.0835477040104244	0.0318743023222155
0.337574564216406	0.32631047250316	0.288245807015412	0.21450667762784	0.0339815603963559	0.0906231454700106	0.0472817531990814
0.332011215674447	0.331356070843075	0.305152083263198	0.210637426845322	0.0667727975089575	0.0318023384667065	0.0318023384667065
0.285375669297299	0.183457425459677	0.208282253434917	0.201330161073559	0.170072737587427	0.273334809607573	0.0260274157168759
0.300295672954152	0.21232767785033	0.256866311569833	0.220260561787161	0.028634835206495	0.296795265082794	0.028634835206495
0.358307091140043	0.253729767239151	0.261229919233159	0.288718192419749	0.0337493125267078	0.0337493125267078	0.0337493125267078
0.32512635881744	0.321845546007064	0.280511151567473	0.233341991263414	0.0319227537916553	0.115561507693001	0.0319227537916553
0.336271040223031	0.295166457745005	0.294920315273024	0.141690425745124	0.032273628767931	0.098058796956218	0.032273628767931
0.262592124654959	0.124350358183242	0.187070081674508	0.276798452215615	0.171900124723608	0.193921633164405	0.257683242431796
0.266061101773638	0.225198884854376	0.209697211060912	0.23718573547089	0.0225212852522832	0.245785642264583	0.0225212852522832
0.267137013354483	0.27246763806573	0.228832719140853	0.252510080990958	0.261892424079025	0.215986452235177	0.0434781606251869
0.283566884087276	0.227781502139842	0.228274979289967	0.211609084416262	0.0742680835788961	0.137018245706154	0.0249951755863565
0.352926778959185	0.267645678766849	0.276212778314055	0.217235254825476	0.0333951080922932	0.164270018684568	0.0333951080922932
0.262474281804586	0.228858198410688	0.184539577858659	0.258601375226917	0.112324451427201	0.275586096626205	0.0239850178414086
0.303796952596023	0.161340330780383	0.244996520384295	0.226785724207093	0.0273372748212385	0.0798364119220624	0.0273372748212385
0.280524125806682	0.250811939969264	0.207842842074537	0.221717527756377	0.0900239996289277	0.250918768712364	0.0263507222281816
0.258905515326896	0.240862798511467	0.184400910286703	0.19272278283379	0.0464785237562307	0.239972747671844	0.0239646897911884
0.281787936000063	0.253379963064963	0.18436797439766	0.233480149544473	0.205930976358722	0.207970200568736	0.082458284774464
0.320390528203355	0.0294262553689734	0.269066872761106	0.249727463391604	0.0667123812497591	0.185807884152733	0.0294262553689734
0.294213248937064	0.166606326545302	0.145412852463778	0.210866986047029	0.0278207015732245	0.278559535755129	0.0278207015732245
0.306260579326087	0.171474506513596	0.240258900649525	0.294031102372782	0.216447091631622	0.162675930912393	0.0290614759987604
0.260826300559436	0.279601718869454	0.233540986944257	0.217660152783779	0.02552828053682	0.137641639468694	0.02552828053682
0.335053209070879	0.187306512428042	0.270275980261877	0.252417638778801	0.0651069807353951	0.122106685010979	0.032720025445858
0.26173555391281	0.226324500336993	0.185065499269521	0.205533261783617	0.0230779922633464	0.268758977253902	0.0230779922633464
0.326560661405115	0.267228584693206	0.241510268973496	0.200828016505106	0.138906140176646	0.227468374206213	0.0286252737798302
0.369744682756023	0.288664163809284	0.279824134663094	0.221928150370204	0.0339323948628838	0.22131731166104	0.0339323948628838
0.323965624303869	0.135828967306108	0.279848406964679	0.315187387617355	0.250835030462693	0.181179148350259	0.0295793582253908
0.244672020614054	0.224047411247753	0.202143868552319	0.195614568380114	0.165485409495036	0.255912752747268	0.0218886444523442
0.304122457556834	0.1512295095157	0.20268467743962	0.248171934189811	0.0271694584650668	0.300460764084861	0.0271694584650668
0.316944300700759	0.119987072039793	0.270161237309017	0.277956547583262	0.161177973960522	0.194320249186618	0.0307751970285092
0.311195614978244	0.244138007643583	0.253112746354211	0.203332869771505	0.0291923960518677	0.125130456318156	0.0291923960518677
0.24257304959471	0.224293952125335	0.201916566305649	0.189680825605416	0.0219230141628196	0.255276462041202	0.0219230141628196
0.263483927667098	0.266829423066894	0.205439282504148	0.200603230130914	0.0282109633727703	0.16219170970667	0.0282109633727703
0.293073343795535	0.264116552986714	0.238780929158681	0.19836925516507	0.135697750120205	0.0276192423115673	0.0479736108476355
0.273792217788964	0.271084631458473	0.0671446809918808	0.207900180099643	0.0322183714991179	0.0289537393708286	0.0289537393708286
0.310074777580266	0.236517615168338	0.223064321851816	0.236216949082477	0.0291349289721523	0.269487779688308	0.0291349289721523
0.307886401017144	0.265405292437199	0.262181042044887	0.272182969282114	0.0275333968720712	0.148503536348858	0.0275333968720712
0.30737609268321	0.138814140413531	0.233522668268003	0.234142602526742	0.0287777389391522	0.311915661192742	0.0287777389391522
0.300086511130513	0.174489187918673	0.236959116265673	0.217798811972616	0.0296455671114912	0.0296455671114912	0.0296455671114912
0.323546728230312	0.248458239511354	0.236676524356588	0.186762434054034	0.0330179634180598	0.121117248306656	0.0330179634180598
0.279434736448645	0.278417980269459	0.18526051362489	0.204088588385966	0.0709092540087578	0.177611342552813	0.0348550208454483
0.259880947946581	0.234731744493418	0.231671125024859	0.227327474372276	0.0254115026034736	0.248515611969167	0.0254115026034736
0.243040681835978	0.217289031033456	0.186914522798934	0.236571832432007	0.182135545657615	0.223746553483489	0.0223199757575318
0.251928018324621	0.244040515019954	0.188254459570827	0.197214425132588	0.0223661398485033	0.257682398996507	0.0223661398485033
0.298967578338455	0.314211958208443	0.256892620352653	0.216635275409813	0.099953288709824	0.104720049470506	0.0271158262766184
0.0668345579837335	0.0355200336021468	0.111213370422005	0.30169485404327	0.181030994086052	0.214696081748643	0.158168840802592
0.28098419415972	0.20141286447686	0.243612314518297	0.177615473387379	0.0726930719874874	0.281469413873001	0.0635766041250631
0.3030308457531	0.188782525634148	0.243979524079535	0.293904972006981	0.159014797194253	0.204333122729735	0.027249521288818
0.303011151688636	0.217553620166325	0.192622596021786	0.251763820980457	0.0261688946697629	0.253282031254845	0.0261688946697629
0.297068456042809	0.271792423317912	0.278880345921784	0.200813733665056	0.0681552790590527	0.02883532193264	0.02883532193264
0.269111561577738	0.260589235172135	0.203793864013003	0.205893420122462	0.0246171887608654	0.244105668278328	0.0657966724147972
0.291624339938857	0.244122490088782	0.2317596989547	0.192750988811331	0.0276397967071934	0.158025628800367	0.159543637688425
0.249115694962089	0.150418168891651	0.210089913152515	0.187583816488278	0.135404738600815	0.233212855913404	0.0674222095339725
0.383894784746423	0.133568088939232	0.147896311565342	0.206882311900345	0.0390714100030672	0.157209471966269	0.0390714100030672
0.331689622854273	0.261941088888932	0.258483746162388	0.228928602618541	0.0306220340975958	0.127367967596694	0.0306220340975958
0.275587431728269	0.0331515860748771	0.140568386028305	0.290632406619647	0.0809908591611022	0.210285341824362	0.065067946020614
0.374956477122184	0.0332997462057479	0.308448574038641	0.287103605081385	0.0332997462057479	0.0332997462057479	0.0332997462057479
0.293141974238877	0.242428661894026	0.246479068556798	0.290823360043271	0.237210195596317	0.19990305941111	0.0270081261146239
0.314593196931279	0.254296568711186	0.270572486385742	0.228646082129747	0.125561534803515	0.143732772556877	0.0303012826689351
0.252315261792	0.216630205451505	0.172571549157104	0.246527544186211	0.181307080765053	0.2521700447357	0.0405102867524422
0.274031965758364	0.270158544121151	0.223117892014421	0.198968310042287	0.224106933208934	0.165663802159064	0.0267033218505839
0.29356029937902	0.206773009665438	0.208814654325759	0.245112330155876	0.0761570006659987	0.263930812945383	0.0249263574296115
0.254745902704155	0.220997942758136	0.207186926580658	0.188461080051948	0.177560618578895	0.254365676957927	0.12188408979345
0.398357312759426	0.0374939910940414	0.30247616662296	0.246279056015889	0.0374939910940414	0.199074975545449	0.0374939910940414
0.275844937661577	0.274450890696103	0.218814894176844	0.211007610806897	0.0266052247868126	0.267394396017872	0.0266052247868126
0.191385474187992	0.0299291097261027	0.133213526369043	0.303357669907505	0.217243246202807	0.205815114413108	0.243375585842081
0.320882658446111	0.295371054427365	0.266318149139022	0.225172862033877	0.173722146157656	0.0305070189558177	0.0305070189558177
0.271821573261124	0.225106387733368	0.238507572878626	0.233432320387459	0.15492525774351	0.247647649830766	0.0246933532465462
0.302952207500897	0.279112417028363	0.24026975374151	0.188431027315142	0.0269400274004009	0.0269400274004009	0.0269400274004009
0.314286899308707	0.269924443339707	0.244256600007102	0.247733834604706	0.0310664931655174	0.135187297271685	0.0310664931655174
0.25837596205268	0.216428452674084	0.194421994884092	0.192883581186327	0.168195334490217	0.239730577103515	0.0330293228495454
0.271799358624166	0.197258592617799	0.227548311076008	0.266407338056176	0.179276747938711	0.259295947793257	0.02551134052427
0.310016670841509	0.257497185131628	0.263412103758975	0.187606360322966	0.0279592068600004	0.160284961867812	0.0728665434568074
0.289452785942548	0.0363188067870665	0.0363188067870665	0.283189622326054	0.0363188067870665	0.181745238960307	0.161197420585112
0.33938952696258	0.282316183748688	0.232430777879202	0.227134230388667	0.0302306563147055	0.215505446290684	0.0302306563147055
0.263571860638846	0.253035143181208	0.233033344836047	0.190537378016007	0.0241078725764548	0.234213549144267	0.0241078725764548
0.271910196919757	0.270048365676773	0.202990607101866	0.275061143392834	0.163915090525886	0.132442339360351	0.0621116131249879
0.232883606488788	0.231473828542042	0.190930838257338	0.180176098084022	0.189869169026357	0.214510274682836	0.0217340880332132
0.313971480910998	0.223418867343805	0.243702039432292	0.22581542015413	0.0309681578468738	0.106782629298517	0.0309681578468738
0.240024573434255	0.0304288044884617	0.191960771305664	0.304293285493491	0.251165213710507	0.153016416808918	0.11124263334034
0.308640584025797	0.168009384040268	0.245032767277764	0.250055793882222	0.117310054338261	0.274362954154622	0.0295007191326325
0.280763865861301	0.0272303573560386	0.161812085397601	0.23082178321456	0.154293420911369	0.131679200178652	0.167329650135367
0.299821882947996	0.0811802407790266	0.241018349502712	0.260832152169817	0.144389178212647	0.179047245609928	0.027727564785924
0.329695671528809	0.316038379929652	0.231104289382654	0.231243421403818	0.0317865207479529	0.183667683311274	0.0317865207479529
0.332207371080099	0.0315084910018837	0.267080299186161	0.29839535162369	0.206639138557061	0.0315084910018837	0.101264844216177
0.266583103320333	0.205964678163631	0.195670622699084	0.199111542544753	0.183399953143081	0.251761722138162	0.0247382401185296
0.247318365267696	0.249492443201231	0.219370233107184	0.198078053526239	0.213230723631965	0.253390373779452	0.0243733821211265
0.323462633698936	0.26372512686523	0.240276908726983	0.200757525183924	0.0303558271395959	0.177939682499768	0.0303558271395959
0.257369501506321	0.188651499638344	0.1892394459215	0.229852181808612	0.130294649692426	0.258702319041769	0.1235464743833
0.242646661658697	0.0361352277703272	0.223034050219158	0.302719072224401	0.0361352277703272	0.201214445971927	0.0361352277703272
0.296372097704633	0.207039764737831	0.257471875019115	0.221729152073456	0.0296067763133441	0.128586658668263	0.0296067763133441
0.304569606524158	0.303160006475994	0.250146747097407	0.192045750514129	0.0316227206325319	0.123495789461315	0.0316227206325319
0.304973026266571	0.231084390696161	0.222768737743687	0.285898760695888	0.156511000639403	0.173545429931109	0.0294532457158804
0.244607402216529	0.22552773388783	0.188074331500193	0.201801695289936	0.201253406658801	0.227798058382964	0.0231667274380929
0.372983629488697	0.102334049027812	0.31770872948927	0.0356651352614954	0.0356651352614954	0.160167569957452	0.0356651352614954
0.354834846170922	0.110478148928609	0.261818906886954	0.242444151312324	0.0326405847605801	0.0326405847605801	0.0326405847605801
0.314405058351349	0.104924688798827	0.266138866860285	0.295430906938686	0.175626483980471	0.144530106923509	0.0300611253398191
0.263725697844287	0.243957837119395	0.186579334327987	0.229841153706097	0.0233331510515016	0.269835011108787	0.0233331510515016
0.333740183623879	0.256798112028917	0.246368069762185	0.251410370871704	0.0301528083317879	0.177895113975543	0.0301528083317879
0.251064898158747	0.226050842169445	0.182500830156833	0.245372127325392	0.194082500858408	0.262595877698436	0.0219194642282019
0.307696495470761	0.290414595803249	0.243136395765475	0.225625556073482	0.126955468104505	0.181935104055226	0.090644606175176
0.244637244669521	0.219497469456314	0.178721036224732	0.232262911731926	0.0531113299784564	0.256335315558854	0.123041976699951
0.309710726266187	0.194962216009489	0.213207682585044	0.283264795483787	0.182279724941019	0.282381300983709	0.029164845824679
0.351193581175526	0.150516301698115	0.22947012514553	0.300113272192031	0.0324411268473383	0.185334876458041	0.0324411268473383
0.289068069300903	0.114364463059875	0.253022780629603	0.289904184108136	0.207119683081176	0.158162697013895	0.0261644884457996
0.334757286299562	0.246479859781739	0.266891757892843	0.243264973311467	0.0314238493968028	0.166244352641427	0.0314238493968028
0.262008691475795	0.212310339769798	0.205073386506262	0.228213317690056	0.168463899559395	0.232650897906111	0.0219081350781239
0.183718979578954	0.121852137881632	0.186938239908185	0.323983066730615	0.211855818812293	0.193780306923511	0.0332412093987518
0.28101564959582	0.243942465583993	0.239259774339719	0.210320406397026	0.0262994723648167	0.166157786347668	0.062471467021177
0.245445309128304	0.19160393780166	0.200900908054152	0.225726746471463	0.0220796017025418	0.23455876444225	0.0726214372696846
0.277651416258545	0.217951239444657	0.244569804857923	0.269039123737758	0.11306473430796	0.121120585084835	0.0259940406771843
0.260314227232659	0.224605166235275	0.216086826265588	0.196788312667234	0.187070635420986	0.254728810865773	0.0231821424107316
0.252474778099999	0.214323086147646	0.209891687778443	0.184740224163143	0.0726990930238513	0.243771413212507	0.0227656424679709
0.308915956785314	0.300154167942169	0.218253098226084	0.19478414921773	0.0669981805869001	0.0583098655074313	0.0288972488962646
0.273121500016673	0.191512988453141	0.252080377368728	0.280611584299419	0.182769255970692	0.188868318464268	0.0270562995326362
0.254274407759427	0.226451778482056	0.166785350996272	0.231216106334782	0.0220513023616542	0.258557814722111	0.0220513023616542
0.293295397864701	0.271669324066928	0.218792252196697	0.23742710277278	0.0267391957067428	0.275615345386214	0.0267391957067428
0.330897321790733	0.219297732456805	0.274199343260247	0.246393278753256	0.0304256329607389	0.154702021039577	0.0304256329607389
0.270407148648886	0.213907536539489	0.200155228717559	0.202166568077904	0.0239094471397515	0.261275800064978	0.0239094471397515
0.270853498338953	0.209738533519684	0.246172773477438	0.289139787914086	0.224651977175452	0.144101862876687	0.0276369688777576
0.340837208269469	0.246557337350413	0.27221391090527	0.220246223941396	0.0335383189086355	0.0335383189086355	0.0335383189086355
0.333517855242453	0.194375326478344	0.270557958192638	0.259049726424764	0.0320686716035776	0.0320686716035776	0.0320686716035776
0.305826263692859	0.147986070798574	0.259647358832585	0.291964863961948	0.222139496294424	0.189486749502201	0.0295026303076785
0.29340747962486	0.27177563669983	0.252496428644992	0.208537841067816	0.0282014166481839	0.119135158144387	0.0282014166481839
0.324521263234744	0.159445622495424	0.288744594518439	0.293459365039614	0.145800130843311	0.135813777884313	0.0307348822262598
0.301725516135892	0.278496731362318	0.237650961351194	0.218971744349917	0.119296091210967	0.0983501813145337	0.0293532535865457
0.296857850688608	0.221432696954047	0.183204211534325	0.271462688520525	0.026409964137886	0.288402959757972	0.026409964137886
0.247152705879189	0.219162015499815	0.208962679759001	0.206159092149563	0.185994332871745	0.229637157471391	0.0226483868771099
0.274317901818477	0.213172311375433	0.214693209663473	0.176669983544311	0.0255247870815617	0.273519158912134	0.0255247870815617
0.295497694595672	0.236114692800746	0.221885077546351	0.22436791005766	0.108521842463381	0.18285081909032	0.0688605952496015
0.330623484693745	0.293697544774244	0.260010057708854	0.202864810969511	0.0308673479306501	0.174188290511661	0.0308673479306501
0.301100723726276	0.223619884755139	0.230326311976501	0.220539319582406	0.0289944887330246	0.142832390339811	0.0289944887330246
0.253105927479824	0.220821431777219	0.178139729954081	0.226465119519135	0.173237350736605	0.237611287905258	0.0214283080530992
0.248077275338705	0.234778817364517	0.19075427558043	0.227601941811567	0.192322232384495	0.224678116962091	0.0225213130066251
0.303329179638955	0.228782454357305	0.246797946151241	0.213171204868813	0.109973286953137	0.0843075153986974	0.0284527998943896
0.28913807586266	0.0351220382247131	0.0351220382247131	0.341620842278676	0.263349504036063	0.168442385023895	0.0351220382247131
0.387707535751546	0.208528789817934	0.231321914438578	0.253842794434491	0.120521144600666	0.179992976718097	0.0365142269724725
0.2391319117791	0.273001980411347	0.219815978669793	0.185509955928874	0.231223459826487	0.136375468301354	0.0362212471757784
0.308347921233049	0.217272681848724	0.256795043969387	0.223813582116866	0.0726822759922869	0.159656125232238	0.0279235998861617
0.269402888656184	0.181255091164917	0.207388088195733	0.253821700981426	0.0249082843035714	0.276568801445446	0.0249082843035714
0.236434181613693	0.246145379144377	0.197945828499741	0.221609710077097	0.202129728658311	0.226221576376674	0.0214974972864059
0.269387158479862	0.248886513419253	0.220907227934657	0.225578336633164	0.0248756904124474	0.123061759572711	0.0248756904124474
0.285589292590156	0.160851492174144	0.23269913360616	0.287554898374136	0.161877350831257	0.185808050124199	0.0253618459860279
0.303502833907559	0.285420342303443	0.24108547376232	0.185144757044229	0.0300735777147221	0.0466313324815505	0.0300735777147221
0.3271183861792	0.185695755843904	0.270986600914498	0.233428091337817	0.150142559580891	0.150018538266183	0.0309171343786534
0.263968582615058	0.250467219609156	0.222659267536321	0.192393006546233	0.025483276414681	0.251050320183625	0.025483276414681
0.276694124470743	0.28407684619871	0.246769044254363	0.210286646952288	0.0386992448872661	0.105701618765979	0.0270185917931829
0.266572103964768	0.242830886606896	0.218177391150257	0.208639921106419	0.0239355723500446	0.240259473252841	0.0239355723500446
0.349105317308256	0.148109222183888	0.278207814098168	0.248139383503109	0.151165991237257	0.055329533606156	0.0317297842308189
0.350743680664895	0.0333408924768156	0.27124796986827	0.201015504260704	0.0333408924768156	0.217125905308167	0.0333408924768156
0.238327066688223	0.219194355161675	0.199866531291403	0.228914723104895	0.0935440913401425	0.231930126583159	0.0236065814799274
0.313731340428452	0.266713958780578	0.250432941817476	0.215394281086959	0.0293418657772004	0.1676431660465	0.0293418657772004
0.280215359593306	0.256801054723839	0.21967227074858	0.227336333926888	0.0268130904971701	0.154430464010834	0.0268130904971701
0.283166382801834	0.238934645586176	0.243063798491203	0.236793538849623	0.149798700762725	0.181373616276332	0.0256011514073993
0.298035516185377	0.188744212424923	0.19107703353208	0.213506555027813	0.0824367972851282	0.146643064535127	0.0908397609546106
0.299537786622455	0.116221594545658	0.232353617660467	0.246612421935983	0.0267838371883437	0.289858565817719	0.0267838371883437
0.276179654085189	0.230359633500076	0.238337003654997	0.233716445170091	0.161466450053602	0.244184248053416	0.0247946135157529
0.339998940678676	0.253205611467078	0.275107482943511	0.205266705681501	0.0805497880096205	0.0599208355818274	0.0315022407682828
0.308077022114203	0.10681219243814	0.193082231666562	0.22442053343277	0.102603462640875	0.146267277461023	0.102272848973305
0.347097040582899	0.275404206693295	0.276288979354516	0.224089534318881	0.0336940485276134	0.0336940485276134	0.0336940485276134
0.349007375894226	0.156596982411881	0.293879937632986	0.242381110967771	0.0351599489579905	0.0565726609855356	0.0323008673783143
0.230904944793245	0.198975597481599	0.150773019592598	0.228024936641051	0.179931568268261	0.229163475933448	0.0227039258001981
0.250703800595175	0.14756651562521	0.16826944132378	0.189926809686437	0.120835311672736	0.107477260709151	0.0763359132138438
0.343858737923788	0.300524852238022	0.290971566432326	0.224271251834029	0.131210322305766	0.0623405593164438	0.0313615352818195
0.254081574868133	0.241738681844242	0.199744786488417	0.244680266399315	0.0913543421602923	0.24368700601379	0.0235279186429975
0.258162869440642	0.281090141326886	0.228874411799299	0.20692161670786	0.248115259050313	0.139632474298695	0.0246711910489208
0.291032739858311	0.232914354584407	0.243148424903131	0.20399948509086	0.15889468565184	0.0261777580654426	0.0261777580654426
0.360462243374913	0.191220320101238	0.233848718563806	0.288687488452964	0.0345930304334438	0.182253343376279	0.0345930304334438
0.328347028617935	0.280258689417177	0.25723777664924	0.202949766493718	0.0294558551634749	0.157851730380655	0.0294558551634749
0.296917653668044	0.267595598272909	0.267289571139678	0.215939711964654	0.0299407941354665	0.177297491084525	0.0299407941354665
0.294135516428631	0.264006822214647	0.195211132520071	0.169865013129657	0.119247896176114	0.190899103062718	0.0287647245427364
0.272831413176222	0.226013764314677	0.197084090188831	0.181426712938815	0.0770290872842736	0.238714898200179	0.0729817930618065
0.25204728862128	0.209364297423675	0.21691681474696	0.240485339644015	0.164806183050071	0.0581383878734652	0.0232441347369226
[truncated: 403,828 more rows]
