# Supplementary material for: Landscapes of cellular phenotypic diversity in breast cancer xenografts and their impact on drug response
Source: Nat Commun. 2021 Mar 31;12:1998. doi: 10.1038/s41467-021-22303-z (PMC8012607; doi:10.1038/s41467-021-22303-z)
Supplement: Supplementary file 3 — Source Data [file 41467_2021_22303_MOESM3_ESM.zip › Source_data/FigS3e.txt]

marker	p.S6..S235.S236.	p.S6...S240.S244.	Ki67	p.p38..T180.Y182.	p.MAPKAPK2..T334.	p.Rb..S807.S811.	p.c.Jun..S63.	HER2	p.ERK1.2..T202.Y204.	EGFR	CD24	Keratin.8.18	p.4E.BP1..T37.T46.	p53	Cyclin.B1	cl..Caspase.3	p.NDRG1..T346.	p.EGFR..Y1068.	p.AKT..S473.	CD298	Vimentin	CD49f	CD31.PDGFRa	ER	CD326.EpCam	E.Cadherin	MHC.Class.I	CD44	CD45
p-S6 (S235/S236)	4.16865991762826	0.824519597792087	0.184748670334685	0.0876523758872341	0.120545750494024	0.184759430358371	0.0889811325885326	0.0745908852205512	0.23128344760098	0.117503461734476	0.19714123172354	0.154500320859384	0.181412899253495	0.0898277960877838	0.118403938975564	0.197095432323862	0.146777508782257	0.1158752259188	0.133001741763622	0.123126806346008	0.130699121428345	0.205870638491265	0.209498570943666	0.202880670903483	0.187726704067652	0.249901376416669	0.121275177270358	0.168183477308381	0.147536854433673
p-S6 (S240/S244)	0.634844882430881	4.18872426888519	0.211625750693939	0.151834118703748	0.138594057050637	0.148565673064514	0.0859786577423129	0.0821347683938241	0.30267976692964	0.164118954793376	0.268203273901639	0.135540976189971	0.223658948216859	0.103259340288155	0.187422765999099	0.243934084188596	0.166799891871241	0.156053995840298	0.252252879343601	0.168725887503316	0.106625786980385	0.173546098178875	0.207137921814643	0.180026200080806	0.266762676814182	0.125812495356717	0.114470880144317	0.113761096111667	0.1457856017707
Ki67	0.288087315795414	0.216324591956313	4.08165275748019	0.284894139164575	0.191013883499361	0.297523898549864	0.286734496332232	0.180464673886746	0.310253585012253	0.147294782192556	0.0754770514141794	0.0871720227222519	0.237360301513946	0.167204060869423	0.173236832271749	0.187454290713013	0.22488122267171	0.124705267254041	0.213518844065846	0.117426743271331	0.160055633078006	0.181160728411897	0.153729439309887	0.171614959022626	0.241231996692754	0.194614310262018	0.122346612048985	0.167911771793676	0.17464206932145
p-p38 (T180/Y182)	0.162055892706903	0.134166368618195	0.283193601316998	3.8586696788891	0.504052039543357	0.321296896320155	0.300023220026345	0.132025943221814	0.23076132276998	0.176381012488619	0.101335894865756	0.134249584067354	0.147861836645585	0.153481309984111	0.184273153175157	0.184929366787939	0.153102120626226	0.156009553943759	0.208638020257454	0.165669779567327	0.230559765063805	0.156313210956098	0.191128858873775	0.187423001748908	0.230520438677276	0.167964076002519	0.129956450943784	0.185232148773314	0.216974171325849
p-MAPKAPK2 (T334)	0.188739692813817	0.174346280552304	0.188023469694159	0.477303634493384	3.77879301539004	0.316214010083214	0.3646242958306	0.12056418772624	0.273374415941583	0.218016245154452	0.238838256437335	0.254400230805148	0.190711503609516	0.15979113667946	0.196335755152011	0.147963500410619	0.156389279243399	0.173805471735286	0.202634320275915	0.284531729727558	0.268673522756076	0.177768155059608	0.200294236084339	0.154033845040222	0.229187404406056	0.279683003121731	0.231981020050538	0.273756995403291	0.282752038477487
p-Rb (S807/S811)	0.215560330925674	0.143775660789092	0.28727941277182	0.256597837922646	0.345370267064483	3.91788397325645	0.612147978460369	0.170056074830516	0.248275873661458	0.193650027849811	0.0903641540974824	0.140097675978867	0.182915021949534	0.174157069815637	0.181554825529418	0.205667624631032	0.22860178019008	0.189013247376533	0.220257074621619	0.18510745159211	0.243448482530416	0.269586370702527	0.204866622377405	0.208498416300278	0.165718484449987	0.158575684224064	0.126114272384667	0.185082441606057	0.207071116147645
p-c-Jun (S63)	0.181897130413015	0.115170082929845	0.226270573965016	0.256867859445621	0.355230895718633	0.579549579100681	3.95440856437823	0.183359145849517	0.258990597234392	0.189533889941467	0.132576328800881	0.154322901539575	0.142222621315192	0.171273470729864	0.162293815708627	0.247456325715637	0.165195053945385	0.17119903922401	0.219452663163937	0.210144941907436	0.201682026733295	0.184611005318678	0.178862832138993	0.156421500684935	0.198941930268851	0.21737560735397	0.156324176569643	0.237185811051535	0.251176041690483
HER2	0.196453958094105	0.0708745280284808	0.173219938175013	0.106694543523285	0.0822963026408936	0.145556646151475	0.104205242972586	4.13843324092342	0.292107511402581	0.284012252542983	0.16051946564919	0.113385562825643	0.111066918078556	0.0883916777267575	0.13541565413014	0.249413103585818	0.117458858768491	0.230119268058319	0.16976288752468	0.140343777922343	0.160510033879807	0.111023747922491	0.161565983139335	0.138864195927901	0.486129827373183	0.0800897585536351	0.126973112344241	0.136080172293895	0.13903587220549
p-ERK1/2 (T202/Y204)	0.152702007375391	0.169718073501391	0.142241284444685	0.143340365235651	0.188115489531807	0.115132104581123	0.119658823620562	0.181566150680335	3.92339306610609	0.589559892176193	0.195992965830613	0.146791318630749	0.080668894602153	0.0767025693670127	0.11486265081621	0.336571365937543	0.118318318728282	0.119501129132505	0.131860049410858	0.110807955030408	0.158281895791798	0.147845147211476	0.116134034245227	0.0727930979237081	0.239920376775953	0.155770663176735	0.0986047439925173	0.133831883590196	0.157889559268126
EGFR	0.165876747765028	0.0723559238352793	0.158452152598777	0.208966688716363	0.248826598026461	0.0835633173701829	0.139804577160342	0.215601388493825	0.16601168032838	4.06544859710541	0.187646471892268	0.258448410076028	0.0880585608596891	0.0932319478202803	0.107046866138278	0.101165867437937	0.168631411602349	0.161659989996191	0.147365790716253	0.0913849330339094	0.120412465774764	0.379319313813519	0.0854450500013759	0.103090753438782	0.193153971641531	0.0798206559147285	0.0860110091917616	0.179590361190506	0.136732590271521
CD24	0.323932004631885	0.239074089072761	0.201679604195052	0.16485867282429	0.146340780512649	0.111859824557897	0.147841236510287	0.0941984642629476	0.287093936595834	0.244652679758282	4.19308774645064	0.222482683844242	0.197740522265032	0.119837292204432	0.197038263533604	0.162544386817538	0.21389462488635	0.149989764773853	0.273727019249479	0.225279007569807	0.213769099357961	0.198899730691629	0.214936923396626	0.153900023236115	0.373131571676122	0.256322619380376	0.201648487490445	0.144114696200756	0.253005843099329
Keratin 8/18	0.281556321409212	0.146928163012356	0.127738696785386	0.187907607768349	0.294420729759113	0.102304945261734	0.107404271350206	0.111696646013204	0.303142574235661	0.275733050714215	0.102982223332981	4.21596393291084	0.294233760113486	0.157983179421309	0.151573587553978	0.262315836991483	0.15364873569484	0.213900971829942	0.243457054452572	0.135130011814452	0.191493125585236	0.158144773936915	0.250873568407843	0.229273239680899	0.302134413410729	0.253423885789038	0.202596836074235	0.153455136073645	0.148479105864451
p-4E-BP1 (T37/T46)	0.176619447777916	0.125751843619122	0.0992568779218832	0.115359024523881	0.114995056835276	0.0975667844816299	0.104695847884625	0.189018412226392	0.19181232432397	0.147785122457281	0.109133100191943	0.152413130038157	4.01031447573377	0.138272197064187	0.0927461349076206	0.154764285246537	0.211159732597483	0.191253142032926	0.136188365707403	0.131840505724689	0.175244366534498	0.129190707958522	0.131567084888773	0.124339123206232	0.305224104717696	0.11997970345692	0.0948073513024936	0.0890225499411947	0.154990295171618
p53	0.180766929437466	0.0863801657570069	0.174097493501401	0.127832842514762	0.115997721210231	0.12823161436806	0.120156646056546	0.0909558326297537	0.17737931853074	0.161820137853169	0.15162104008491	0.2096246962206	0.19167575065886	3.87186362637386	0.115222130807074	0.153300702520915	0.208570058264792	0.131166810852188	0.149268624676722	0.136739497729172	0.100801592645834	0.136120874307709	0.127596610475702	0.221516460059284	0.13921264651227	0.113808262878935	0.18897241507031	0.108993618472582	0.119284669546579
Cyclin B1	0.172504470965609	0.148797761783197	0.190778505786748	0.110340858214558	0.110523590843927	0.121441101816667	0.0890825100735122	0.104932051426311	0.228131279426723	0.143085496543225	0.119967767640425	0.135893728593629	0.1407298275224	0.139480285510049	3.7981866472175	0.133327913245696	0.145396242690143	0.125147124805551	0.131587005082848	0.136852312732189	0.143681424904038	0.11526330177985	0.152997846542792	0.147051570231062	0.280470633319545	0.158437017555915	0.11338182896896	0.0919616182646377	0.183026855976119
cl. Caspase 3	0.330723395190473	0.210150781081631	0.16298439690956	0.186058129141244	0.200518244453083	0.149311058324354	0.182748335580021	0.203358567694669	0.288213773849276	0.166656921911907	0.124166372421748	0.259065061933964	0.243086892088765	0.166393564364678	0.161857259117287	3.92248535089428	0.223529967032532	0.193313467494008	0.220181280584889	0.161355421125724	0.19539291205973	0.136943356709268	0.262200408317153	0.233793313978187	0.289126933498143	0.263481715508048	0.204594028136485	0.113992599916142	0.236265586654171
p-NDRG1 (T346)	0.27192932569023	0.362221399370767	0.238282249989933	0.187936963933757	0.146191009870507	0.330686280641253	0.212043312504487	0.159948509450067	0.273276023198371	0.17308069714894	0.206166252530358	0.147575775298792	0.259639014033293	0.23323553529008	0.154993560310995	0.297977225764031	3.74260816295658	0.172064208020204	0.198627020156423	0.175678451309146	0.169725036532126	0.14442880547021	0.163450753473096	0.198751930575579	0.333839745197599	0.153745318008251	0.188568878593095	0.135589957953958	0.155535428274586
p-EGFR (Y1068)	0.227611510065826	0.105049732075185	0.150201404397725	0.160027684476755	0.167867627186097	0.163568337857698	0.13302649971448	0.108345863898965	0.256598958989123	0.234700125437212	0.157551991980019	0.19614577232748	0.190703708039846	0.147628851464328	0.157396767822181	0.187850401400655	0.162612620675162	3.65229683191029	0.232111866440929	0.179756570574932	0.181678710063988	0.134920218663767	0.361547757645602	0.357305598217927	0.195124814357555	0.184907502258831	0.134990351909857	0.118869256967399	0.210454712103461
p-AKT (S473)	0.178308792214464	0.155197304798888	0.195139309878061	0.158957273003219	0.183479714368545	0.187397345824756	0.193496731675872	0.128281319361756	0.196709879638174	0.156434096167918	0.150564627584221	0.182198795439847	0.135490577586531	0.142645847506794	0.161982675351243	0.162749511864951	0.165910465667962	0.207549328877046	3.50557578114145	0.213228935352108	0.27141675114383	0.154886199426238	0.181362731342821	0.152762281681979	0.230974022584236	0.224712897703861	0.164186117839096	0.15820815853121	0.246115574283357
CD298	0.258761219595613	0.138446092048982	0.185916772454606	0.153577067388798	0.174147971725491	0.186612269364041	0.175357661096581	0.104174610122894	0.352522721884147	0.262055602893585	0.259762308583175	0.193616020176333	0.178367463083352	0.144530586445673	0.235073162878653	0.172987465342466	0.163176770965787	0.193101928663132	0.333735980549888	3.96522817238058	0.258069488743693	0.215357638994667	0.219212472983023	0.185052947482518	0.516273100329631	0.241456208687111	0.217514646446797	0.20766135245659	0.309862576731896
Vimentin	0.416973498221233	0.131154831081983	0.243081946953893	0.246327401898805	0.362106645971051	0.114921459329306	0.127458724296197	0.207808431791694	0.37800601797792	0.182052259312658	0.140545398896003	0.253566538176006	0.185505439700165	0.117996264148528	0.19159597437809	0.283630547354759	0.142313388565468	0.206118673191991	0.349523543261791	0.266865223403455	4.00276286406383	0.258933136355738	0.242425753894805	0.21376835284399	0.141510798779185	0.401478337209206	0.304617678022901	0.172535370257107	0.173199541466707
CD49f	0.394750425218557	0.149266704273089	0.323857396550887	0.244460469460968	0.148890328251162	0.26020643850454	0.180049067334289	0.178342877734586	0.416889931031632	0.304255946381085	0.256348145436114	0.442699196860731	0.337750120423455	0.152555604263125	0.277866336404591	0.259765804064334	0.192185727056017	0.230235675441742	0.334206923119274	0.233635440431672	0.276340335049522	4.19030985506852	0.516968517091347	0.562128483765184	0.158047092429102	0.400746808364872	0.38610994464671	0.157975851185122	0.268421170396065
CD31/PDGFRa	0.296302015517556	0.106606256538301	0.124645330542336	0.15445539112307	0.191112593564733	0.159952156893356	0.0999889656353568	0.11967777009769	0.247688520968172	0.111559705052551	0.172803350383818	0.230760142112369	0.111507713887971	0.098197655833562	0.10657584330215	0.18993087626573	0.0865817269772751	0.21991977585316	0.138402893298595	0.199429956894515	0.190864679363725	0.448444776112791	4.09915742153663	0.574116829882548	0.197510254971646	0.346896388140937	0.396408861545821	0.116202252174052	0.142276553301981
ER	0.322265164300958	0.149311618712269	0.186411258225187	0.198209780179321	0.222765193047267	0.19938227799171	0.192571502824147	0.151191500627335	0.336475386524095	0.220953384721079	0.166139337417215	0.239144709322029	0.220621415024868	0.179284149865551	0.159346860461736	0.242908151100929	0.152368739273558	0.377215352974742	0.244433839592343	0.175895780288276	0.207548870723123	0.489947650903483	0.516246448433775	4.07939259111722	0.214973076712797	0.284836221787285	0.320247154556276	0.156268486149824	0.166680610688361
CD326/EpCam	0.41859070838121	0.192835412820394	0.286066260918483	0.242293555609931	0.179172226927149	0.171085786947777	0.18126037420882	0.136542148675169	0.482343279882822	0.331409243811641	0.351807732908092	0.343917733572049	0.331862018103615	0.192357957621741	0.296184345583519	0.278107876253384	0.318174421465077	0.281808623502511	0.380121015119637	0.282333396699216	0.471792992754188	0.169110739751851	0.389536597738866	0.327739575914311	4.13121697610382	0.626758349532017	0.327884039596419	0.269392169003548	0.330464465989301
E-Cadherin	0.319273505312232	0.120102574234445	0.281255192998567	0.192369730863291	0.122184181636444	0.122583207226615	0.159598848250709	0.0853940034961465	0.389777933818862	0.295230810820279	0.249134753046474	0.290431467343294	0.235003628771079	0.133276530240923	0.20635832768925	0.219533002775186	0.14173894922749	0.221737078583913	0.343260189778313	0.250559457693413	0.379988067293437	0.192374698127174	0.286955432916555	0.204981096132557	0.708436473185633	4.19710208119899	0.32109805455551	0.279758128946906	0.349063083639369
MHC-Class I	0.303643246737196	0.106184299937507	0.23704894264847	0.213989151352656	0.235527420064828	0.144089959860116	0.113030329314739	0.13988407048192	0.312348124140579	0.243682194378065	0.27111219494532	0.345718598419816	0.134621026029536	0.126659983530132	0.185690131300291	0.185418223372504	0.166716495957214	0.190270443123372	0.250089431271588	0.37064124790928	0.21645889679799	0.313170307833668	0.348393206867796	0.247294652693771	0.226736945663736	0.53807500623489	4.20502755058926	0.219741022607745	0.366007342976795
CD44	0.348045693717946	0.114392388127963	0.305970964110747	0.270870654592376	0.187658174708112	0.0928479788126721	0.265928985839981	0.14735627166598	0.437626866493725	0.273953084041195	0.24241475766308	0.371125750619217	0.153834834256773	0.15340921837935	0.261931142960881	0.245696115416437	0.141133182457807	0.248231885502948	0.331452753431922	0.326011454704844	0.204157298742628	0.167102069079723	0.287911020354912	0.213959174994163	0.299567000786064	0.505439473692558	0.213927985019281	4.05343557094899	0.356602047330018
CD45	0.333594529241378	0.200917791854121	0.349836676273885	0.25537317102508	0.184350693255257	0.169065364462364	0.228488015504313	0.342264318534173	0.482109803686616	0.366657544099494	0.35101950134196	0.469532804001251	0.154624072018575	0.16243091713123	0.250168524252926	0.21489428704268	0.164267209056835	0.219058532201696	0.25428044387358	0.435982863704833	0.236849963777628	0.19590817304194	0.337930797011373	0.157498605414426	0.236436561291946	0.581649627280438	0.669239059920622	0.582607304182054	4.24462930751478
