# Supplementary material for: Landscapes of cellular phenotypic diversity in breast cancer xenografts and their impact on drug response
Source: Nat Commun. 2021 Mar 31;12:1998. doi: 10.1038/s41467-021-22303-z (PMC8012607; doi:10.1038/s41467-021-22303-z)
Supplement: Supplementary file 3 — Source Data [file 41467_2021_22303_MOESM3_ESM.zip › Source_data/Fig5d_pval.txt]

drug	L1	L2	L3	L4	L5	B1	M1	M2	M3	O1	O2
ABT-263 (BCL2, BCL-XL, BCL-W)	0.241094396153085	0.570257158479293	0.556016517119567	0.876677637827881	0.739110345822717	0.0308637378348773	0.403109302683232	0.803305835406583	0.282042983360468	0.0545598397323007	0.538479704745026
Embelin (XIAP)	0.105962195458315	0.414742557871931	0.11692242421211	0.603931204034312	0.85831129497406	0.736951230071543	0.992769768768747	0.693644528708372	0.19722189332736	0.879247633484674	0.481851309334422
JNJ-26854165 (MDM2)	0.302170918107587	0.830188358256394	0.865383564150835	0.50766621461397	0.310573775157135	0.502994234137518	0.259849988246916	0.41947672457151	0.319566671949655	0.259414683654208	0.162942883288083
Nutlin-3a (MDM2)	0.0614234929477676	0.293855978904749	0.32840002242654	0.148499766564763	0.0732776136001681	0.974440096881549	0.0231630546733928	0.157315307644746	0.382689867760043	0.637834154555421	0.88279576093661
PAC-1 (CASP3)	0.539416830858788	0.226417487504415	0.857531324642902	0.145930216094456	0.469988757422387	0.906202123878284	0.182195776349148	0.441942767842878	0.436434121042544	0.424860839616414	0.393835185104886
TW 37 (BCL2, BCL-XL)	0.706224919846008	0.14622598612857	0.161646445573203	0.306287043691455	0.475696758821797	0.934992302718378	0.848988506886828	0.37813583791531	0.010194832388345	0.377452818615708	0.949418436540724
ZM-447439 (AURKB)	0.47642783469121	0.522771269696408	0.979735395442706	0.389234502669614	0.18848118889773	0.14076229821268	0.498872356270129	0.438839173807695	0.354415168873434	0.129030709771946	0.00458959161709505
Camptothecin (Topoisomerase I)	0.290232049068247	0.600511099522881	0.95706153069559	0.217079118570687	0.923295356962365	0.136960329920724	0.911932474598174	0.345123011512118	0.707522362183538	0.0609616791237619	0.0389093373537536
Cisplatin (DNA cross-linker)	0.187098706353664	0.113190554666283	0.878748478953312	0.0174489109842527	0.0123060938543621	0.796686746072544	0.283658960948287	0.0299999873834061	0.0331904392033511	0.220041458649189	0.394078901851381
Epirubicin (Topoisomerase II)	0.696550218912397	0.0544123057299092	0.311003424158732	0.27701271678882	0.0688115793638132	0.498308563962975	0.042960925109618	0.00472328733212469	0.0446490969292143	0.519342484119927	0.0380582513283581
PF-562271 (FAK)	0.0729337732714304	0.19722189332736	0.864594260768262	0.254997689115259	0.0472915156099893	0.920585447351698	0.470352562207021	0.0756948009912954	0.102442306627681	0.441294723630783	0.209430603406308
JQ1 (BRD2/3/4)	0.283863070462007	0.897565150415298	0.441326786882047	0.501942090481553	0.514375679588804	0.204352645978045	0.935322846958381	0.913119376382032	0.1882679747935	0.25349008559821	0.150995069405432
TSA (Trichostatine) (HDAC)	0.578406144649845	0.295604089197812	0.674175253302325	0.681807643477163	0.681807643477163	0.864753528804526	0.528223034663866	0.441487372562929	0.607566897460635	0.352857849285788	0.536688086753551
681640 (WEE1, CHEK1)	0.259856863011552	0.665267527696346	0.47642783469121	0.294889364761484	0.200515258954432	0.575553597973425	0.713133374095429	0.442723543852452	0.984869037808319	0.984841899915901	0.0860692259422672
AZD1775 (WEE1)	0.0574362840301645	0.049361210280306	0.511518519500942	0.0915292675876537	0.126141787708305	1	0.165843217505825	0.0337766704179949	0.0758700814278675	0.914245285509946	0.104148410049808
PF477736 (CHEK1/2)	0.0228023680307416	0.558873972620604	0.850478140491503	0.553621558251875	0.164207983852489	0.764581607054883	0.517155182307656	0.319547812077836	0.287882832304821	0.666738148259011	0.114935670585034
AZD7762 (CHEK1/2)	0.0113785412885427	0.00670397713530151	0.301940071026987	0.00294295587105448	0.0144546022526998	0.772202344442531	0.0567363391192722	0.00616064947153723	0.00945725006667095	0.637802521837135	0.050428600630563
KU-55933 (ATM)	0.614103937651829	0.214278792357197	0.231841136798695	0.333445516507358	0.0514814627229141	0.584439145350384	0.250658786904269	0.23678190990852	0.0745174802788284	0.0529173176923786	0.169123039979317
mirin (MRE11-Rad50-Nbs1 complex)	0.674175253302325	0.811416953056796	0.475096940611748	0.707203785571239	0.247370787611931	0.536688086753551	0.83800409458326	0.662762297244448	0.712622223508989	0.841271267559294	0.0393814092829061
NU-7441 (DNAPK)	0.539056776347938	0.41084381963868	0.170359633954524	0.59338267588306	0.462401841888357	0.381991519973606	0.746634938069319	0.713133374095429	0.195644003657928	0.824412768128471	0.473797257909757
Dutasteride (AR)	0.155848725260584	0.239527868995875	0.530160915071381	0.921184082791962	0.378709233642039	0.800197517952335	0.105548053930175	0.189131049979182	0.588259894923335	0.662952609698434	0.416938426539878
Progesterone (PR)	0.0775588305061377	0.284248954637358	0.539808955201801	0.837041895200314	0.293100152253153	0.330803679453262	0.115808263190196	0.269522222859823	0.285284065693903	0.61480528195136	0.944886778829624
Tamoxifen (ER)	0.803054234455577	0.260918534770566	0.311914532877916	0.226196161974795	0.0359402717017178	0.592925550070301	0.301478876895155	0.0810667815678157	0.208061951868569	0.0592056163420501	0.611767806193042
AICAR (AMPK )	0.575299547211734	0.0756948009912954	0.218201369066161	0.279926505248293	0.00955664050787081	0.470352562207021	0.436434121042544	0.0422066631167471	0.0957719853284382	0.0969033682527487	0.0641621807463447
YK 4-279 (RNA helicase A)	0.23272283534509	0.211508336793686	0.581569732949913	0.324652305696781	0.0422066631167469	0.0849827627638607	0.920585447351698	0.238008976666694	0.0794513795001381	0.795297675914467	0.0252688286928739
Bosutinib (SRC, ABL, TEC)	0.0204221628628377	0.194357704431621	0.716669188913477	0.320277413570048	0.200515258954432	0.164850209213564	0.984869037808318	0.202979782341689	0.250658786904269	0.246949901146228	0.0808514660100045
AKT inhibitor VIII (AKT1/2/3)	0.661780975244574	0.166058037179348	0.453552731955073	0.448272158936988	0.513898326223936	0.330549465992496	0.154442672733181	0.345036327992211	0.101678032128993	0.413326602860858	0.972841176143636
AZD6482 (PI3Kb)	0.264361865634153	0.944229404230813	0.232168284913415	0.389334606532881	0.786140614574483	0.473247697894277	0.937548829584612	0.629475142424933	0.381422798683374	0.323839781336989	0.121947737596958
GDC-0032 (PI3Kb sparing)	0.394053010161866	0.0418333882164921	0.0160565466422272	0.216919262496101	0.0531484127229185	0.101056073705994	0.0398301042989321	0.0255714438721309	0.0305943942326447	0.0109739801282499	0.926722363011618
GDC-0941 (PI3K (Cl. 1))	0.882761088300171	0.218777672218282	0.118748646527948	0.0185332023673772	0.488464277111345	0.37490204248223	0.0407708916190883	0.100879832951261	0.0237407316126698	0.215815640458097	0.865252014435556
MK-2206 (AKT1/2)	0.795787505805655	0.64666118206984	0.962132537449116	0.946778133635297	0.642602566548049	0.667261987347762	0.331461252546464	0.76931722916698	0.912274657410095	0.387963167390688	0.876199601810456
Selumetinib (MEK1/2)	0.90402528025647	0.994951592087744	0.846598779377371	0.685767940753034	0.418959708396927	0.465749711122254	0.292107740209099	0.67956579639756	0.782680528604611	0.924305627581926	0.829661990868062
AZ960 (JAK2)	0.795019765888591	0.104734144435481	0.95708062175378	0.169503997837466	0.0587557971981291	0.863235584374163	0.458991989586345	0.0106263421285681	0.0106263421285681	0.0681080388591742	0.0252688286928739
PD-0325901 (MEK1/2)	0.679454983077974	0.827893588885409	0.475766977101483	0.444742791219923	0.201000279441101	0.828554013643562	0.505678573009166	0.6833995239564	0.303407514971762	0.964144023899474	0.576489239026571
AZD8055 (mTORC1/2)	0.599992678353097	0.503513353405992	0.447647028061761	0.508539186272576	0.797612723443451	0.370130594838583	0.303050681334818	0.427670937115471	0.118778104831848	0.899563826577274	0.196883768378546
PF-4708671 (p70 S6KA)	0.872195412853454	0.680366976636255	0.291588880731383	0.603931204034312	0.23917453853646	0.992769768768747	0.398840185439224	0.222631713848367	0.558873972620604	0.451778120617149	0.00689166372954841
BMS-345541 (IKK-b)	0.228862341239211	0.641052875172444	0.685336343078993	0.736951230071543	0.393610269487772	0.806530367444286	0.978311453941831	0.540556721420366	0.129583496129594	0.446840921762623	0.517155182307656
(5Z)-7-Oxozeaenol (TAK1 (MAP3K7))	0.125763976090467	0.409406529909684	0.556655526951873	0.764581607054883	0.279182001251198	0.992769768768747	0.682631671519805	0.358012292478006	0.328938348462901	0.377452818615708	0.603931204034313
BX-795 (TBK1, PDPK1, IKK, AURKB/C)	0.0947825370124837	0.0166995879976095	0.99493339978247	0.0377005547982203	0.0401446242953252	0.704828419246109	0.515500017164471	0.00350129934766864	0.0101990852164585	0.350070317535367	0.0222740629474564
CEP-701 (FLT3, JAK2, NTRK1, RET)	0.118554264498825	0.155951650572379	0.540326217144642	0.796566427832341	0.0583116266957542	1	0.724990512333024	0.193338178429772	0.492517937844131	0.114456799615011	0.0438823482545076
GSK269962A (ROCK1/2)	0.979735395442706	0.929276514886009	0.153219453583499	0.67630520176269	0.746634938069319	0.76299725218841	0.979826210773905	0.503005618046189	0.61120046434408	0.323138945219989	0.0335746534933548
Sorafenib (PDGFR, KIT, VEGFR)	0.620731741546246	0.0528018915155813	0.829381854847605	0.00262061732337991	0.3103092456756	0.764581607054883	0.169503997837466	0.164207983852489	0.0528018915155814	0.269935337812398	0.425758800174326
BMS-536924 (IGF1R)	0.34528736516207	0.741147994563553	0.366179868991885	0.411416373585749	0.722658596822321	0.276682020395682	0.571219327633367	0.9596637609765	0.6430250116799	0.67956579639756	0.76299725218841
BMS-754807 (IGF1R/IR)	0.510187940617907	0.299106357383138	0.465042821967659	0.820326343655269	0.238081300896032	0.228564674820227	0.231225806328462	0.147963798515726	0.824914036704047	0.794170351218318	0.931798021249823
Lapatinib (ERBB2)	0.787806816377633	0.54231558344302	0.458077347693528	0.0419771879110103	0.512091764574596	0.532151855360508	0.804317046173716	0.839778892063647	0.50718000429498	0.752839629387116	0.670604370794816
CHIR-99021 (GSK3B)	0.380483838269146	0.770226732043003	0.67874205571466	0.872680732366173	0.210489229485753	0.0644110981761851	0.800120770825791	0.624764698226132	0.419678197099166	0.461581628657435	0.301117473605882
