# Supplementary material for: Landscapes of cellular phenotypic diversity in breast cancer xenografts and their impact on drug response
Source: Nat Commun. 2021 Mar 31;12:1998. doi: 10.1038/s41467-021-22303-z (PMC8012607; doi:10.1038/s41467-021-22303-z)
Supplement: Supplementary file 3 — Source Data [file 41467_2021_22303_MOESM3_ESM.zip › Source_data/Fig1g.txt]

marker	Vistusertib	Palbociclib
p-EGFR (Y1068)	-2.93	0.68
p-AKT (S473)	-3.66	-1.66
p-S6 (S235/S236)	-2.98	0.26
p-S6 (S240/S244)	-0.73	0.52
p-4E-BP1 (T37/T46)	-3.47	0.65
p-NDRG1 (T346)	0.8	0.11
p-Rb (S807/S811)	1.97	-2.76
Ki67	2.09	-1.47
Cyclin B1	1.08	0.19
p53	-3.26	0.66
cl. Caspase 3	1.42	-0.52
