# Supplementary material for: Landscapes of cellular phenotypic diversity in breast cancer xenografts and their impact on drug response
Source: Nat Commun. 2021 Mar 31;12:1998. doi: 10.1038/s41467-021-22303-z (PMC8012607; doi:10.1038/s41467-021-22303-z)
Supplement: Supplementary file 3 — Source Data [file 41467_2021_22303_MOESM3_ESM.zip › Source_data/Fig3b.txt]

X1	X2	variable	value
4.10993147383514	-19.4453907621876	labels	L4
1.03482479365783	-22.0197800941942	labels	L4
3.54752353814272	-20.53084117993	labels	L4
4.32174366339014	-19.4107957441538	labels	L4
-5.62857266554123	-12.5257621196132	labels	L4
7.00731660712009	-17.9276388789274	labels	L4
3.97687127653798	-18.6493184253611	labels	L4
4.38271277303654	-19.2365046209877	labels	L4
1.9076590412895	-16.966923827096	labels	L4
-3.51101068363946	-19.306071540428	labels	L4
4.82688988787044	-16.8374808341022	labels	L4
-0.22564125927647	-20.9769100957557	labels	L4
0.0663650478641073	-17.1448909098163	labels	L4
-11.7895686616151	-4.53811074918411	labels	L4
0.185804529462962	-20.2914531912965	labels	L4
-2.80493898446314	-7.03793422064681	labels	L4
-1.36437195410331	-2.60320958390067	labels	L4
1.80938664823749	-22.5340970428026	labels	L4
3.79340858544711	-19.5971301212654	labels	L4
-0.343173994696544	-20.6251171011976	labels	L4
1.7599223130735	-21.6739296647077	labels	L4
0.522148975351896	-21.6281275119611	labels	L4
3.5476159641644	-17.9218300249441	labels	L4
2.63523470930449	-21.6072690387302	labels	L4
1.79979388219848	-21.5104584170608	labels	L4
3.70551594071408	-19.0652284492855	labels	L4
-0.0430080693616551	-18.5482447359261	labels	L4
0.114966355401834	-21.863221756264	labels	L4
0.827127361715556	-21.1018060828903	labels	L4
1.80207014849099	-20.4206341730613	labels	L4
-2.7673083880158	-17.1010507846455	labels	L4
5.77974170065163	-17.0560285150285	labels	L4
3.29083351226529	-20.2551181123442	labels	L4
1.38915808563689	-21.4357492950938	labels	L4
1.22341396987369	-20.2212610806441	labels	L4
4.60396799878959	-19.2874165347488	labels	L4
2.54223718959925	-19.4584561767151	labels	L4
1.31544574446906	-22.2167780330438	labels	L4
-12.6968320655839	-2.24863882419276	labels	L4
-3.97894771271597	-14.0110250767314	labels	L4
4.49416096211945	-16.5723874921455	labels	L4
0.79166362366782	-20.1881370110995	labels	L4
5.23902546493426	-17.177150950661	labels	L4
1.09294107673132	-22.5000622916149	labels	L4
6.77709536766419	-12.1545690161667	labels	L4
1.63301647458221	-22.4914304214605	labels	L4
0.69422170754281	-20.4776496728009	labels	L4
5.8714365151752	-17.3694445523879	labels	L4
-4.01746488455654	-10.04063926971	labels	L4
-0.823658764408804	-11.2267829858924	labels	L4
4.09711814168653	-18.5816778075377	labels	L4
4.10677765573834	-19.0842736187303	labels	L4
1.04256845481015	-17.0845026737602	labels	L4
4.80568541526124	-18.7768912397409	labels	L4
-6.59873885972331	-12.7364197398253	labels	L4
-11.4300123051213	-2.91439411413228	labels	L4
0.571330598036501	-18.1126908584072	labels	L4
-4.42736231073182	-10.1245715451144	labels	L4
1.5254411238235	-22.1849120905531	labels	L4
0.637408601212941	-15.7191074380339	labels	L4
-3.06692106507911	-12.3096062945126	labels	L4
0.721884430991019	-22.087964955874	labels	L4
10.7946945505344	-8.96130185543858	labels	L4
-15.2110508981231	5.73163941445939	labels	L4
1.96167957312414	-21.440996677667	labels	L4
-12.1818794011574	-3.91306457349971	labels	L4
1.80206980824583	-21.0498138892423	labels	L4
1.29493437275186	-22.4959853890248	labels	L4
0.596508116401432	-17.488289883588	labels	L4
1.29773399863476	-22.3184258332924	labels	L4
4.61306709901851	-17.5983092550803	labels	L4
2.992482677948	-21.7376362685922	labels	L4
2.64191128311748	-21.0365032073024	labels	L4
9.41005865762027	-8.53328658886205	labels	L4
0.65908496347761	-17.8472773372259	labels	L4
1.00159537992876	-19.8622950226244	labels	L4
1.3277592778401	-21.2953198468655	labels	L4
2.35771490385806	-21.1969395816263	labels	L4
4.73381528485797	-17.0363848374126	labels	L4
4.98063687506619	-17.7253349000481	labels	L4
4.09921850951835	-17.4470246022597	labels	L4
-11.41503942169	-4.02218025890935	labels	L4
-5.97959949874328	-11.6765720974188	labels	L4
5.02878021205649	-17.6018470588559	labels	L4
2.33256977274643	-21.4446882543841	labels	L4
-10.8697776388691	-3.96600082906506	labels	L4
3.1034195663413	-20.6100291107725	labels	L4
1.97984719194779	-21.6027872098319	labels	L4
1.94798598509091	-17.9077323436257	labels	L4
0.744395686452799	-18.3019463732485	labels	L4
2.50317570811397	-6.99386269472507	labels	L4
1.82285058727186	-21.4332595677387	labels	L4
0.996136701802268	-20.2459526688775	labels	L4
-4.24924305888946	-9.83881652501123	labels	L4
0.344233651288068	-16.2277611641324	labels	L4
1.17990088767919	-17.5859465156282	labels	L4
1.94773030632887	-22.0319452448825	labels	L4
3.79637300957433	-18.7422371142322	labels	L4
0.67106489714398	-21.2487123900159	labels	L4
-3.19891400008463	-6.81143924948257	labels	L4
-1.47401650081967	-6.91043666325994	labels	L4
-10.9982689596195	-2.54604203654813	labels	L4
1.83693597900634	-22.563215329855	labels	L4
0.753525591039997	-21.1756939983741	labels	L4
3.65951103640041	-18.8980178621316	labels	L4
4.38863419511641	-17.7788860835022	labels	L4
0.597812136804567	-20.0680491448348	labels	L4
10.7155639891992	-9.11290742074953	labels	L4
0.842764995268925	-21.2756655360743	labels	L4
-2.54935287902092	-20.1513388253532	labels	L4
2.03226146090231	-18.8737323500133	labels	L4
-9.96790860249968	-8.7436321836433	labels	L4
0.595513564606856	-21.8066810608201	labels	L4
2.80444718396728	-20.0569259190085	labels	L4
2.39735393168334	-21.2187690696348	labels	L4
4.37340303054754	-18.9859264284342	labels	L4
0.721364292707038	-18.1204045287181	labels	L4
1.75435760624328	-19.5191750786288	labels	L4
-0.188979142272748	-5.53394160769931	labels	L4
2.3532294382771	-17.1091307103938	labels	L4
11.0357687229505	-9.46291600246437	labels	L4
0.136029994168346	-17.7517657989064	labels	L4
0.937290256575693	-22.3241966997628	labels	L4
-0.0951683914465185	-17.7912099064606	labels	L4
2.85578086980802	-21.459576558127	labels	L4
0.407599758985336	-18.9908944691317	labels	L4
-6.49447165891189	-11.8333455803934	labels	L4
-2.27753929265498	-4.7313500594493	labels	L4
5.54118925537464	-16.5023002337985	labels	L4
5.35463842774726	-17.5426792172631	labels	L4
1.22990115634381	-22.2284549038358	labels	L4
3.05066269748379	-17.0199195833849	labels	L4
7.71145289236835	-8.5017033736887	labels	L4
-2.15498494692575	-18.0924570698889	labels	L4
0.481573530793915	-21.1443179753209	labels	L4
4.66546416168434	-19.1998457349747	labels	L4
4.46655835590056	-18.6847548345215	labels	L4
1.31680187421634	-21.7725386907943	labels	L4
6.3506596158835	-17.1673395800635	labels	L4
2.52484582695965	-21.0019110332988	labels	L4
-9.16481447442653	-3.22966502649412	labels	L4
10.9311020502831	-10.2716589138476	labels	L4
-9.34506914439741	-10.3450702542085	labels	L4
-7.5269896637266	-10.196268767917	labels	L4
-2.59584458672891	-19.9292600510782	labels	L4
5.82107863440201	-8.16357619453581	labels	L4
0.807172276463152	-20.6355801318237	labels	L4
1.8324646195867	-19.4603181140852	labels	L4
-4.39772056776844	-18.5614483688145	labels	L4
2.89992148227834	-20.3566457033811	labels	L4
0.630244708640923	-16.5467050835923	labels	L4
2.06454592032939	-21.335977450296	labels	L4
-0.443219027371431	-20.3824647690533	labels	L4
2.93683997189223	-20.9358954682402	labels	L4
2.70555260519595	-20.5324171334458	labels	L4
-0.0933751264093531	-10.1653472548037	labels	L4
0.676859513667138	-18.3477607112568	labels	L4
4.24118531087356	-17.0700993842092	labels	L4
4.3908549603208	-17.9565365789122	labels	L4
11.8620351845996	-9.34980864314854	labels	L4
-3.35186518887108	-19.2752122723111	labels	L4
1.09767695595957	-11.3942117754865	labels	L4
1.81707579474208	-21.6581128289897	labels	L4
3.10108697068758	-21.6880098965299	labels	L4
2.82657343472171	-20.8373928948972	labels	L4
3.01892699225285	-10.7124949434305	labels	L4
3.42685066755478	-17.5517250362744	labels	L4
-12.7810358134408	-1.76015377560661	labels	L4
1.45257395140879	-18.3551753925096	labels	L4
-2.8775172142714	-18.8831337297534	labels	L4
2.40898491715381	-21.3901033218694	labels	L4
-2.81170953651881	-7.20801945321361	labels	L4
4.10007633415021	-17.6263877245445	labels	L4
5.55101764960791	-17.7343054409602	labels	L4
-4.38618626080711	-3.69427039801655	labels	L4
5.08888513536081	-17.2379057993752	labels	L4
3.72305907388767	9.75478073665668	labels	L4
3.15129879111814	-20.8199737862808	labels	L4
1.72820384076516	-18.9786219472165	labels	L4
-7.25889525599603	-1.67098665816298	labels	L4
-11.9855434771541	-4.17952712660376	labels	L4
0.362146889374476	-18.5884995399715	labels	L4
-4.04193831559723	-18.0967385102956	labels	L4
2.30043505590016	-22.0955991205897	labels	L4
1.24341608650967	-22.2008766065074	labels	L4
4.33596289528467	-19.6637817197273	labels	L4
3.38097520392675	-15.0076418158145	labels	L4
1.82393749249728	-18.7625965165499	labels	L4
-2.28751894924078	-18.7640480429195	labels	L4
-16.0431040841391	-0.959810573772865	labels	L4
-11.8154824611072	-3.97197515612526	labels	L4
3.19880887874381	-19.0784014573133	labels	L4
-6.77436401785226	-5.53328252213021	labels	L4
1.25249320748892	-22.2851426472166	labels	L4
4.03068815744511	-17.6454489654987	labels	L4
-11.7324858233003	-4.37919357560995	labels	L4
3.95209776279409	-18.4497824313783	labels	L4
0.643910863463593	-15.2060258902352	labels	L4
2.7657272171259	-14.7619710840677	labels	L4
-3.37294889579985	-15.1245336247054	labels	L4
2.70813178865779	-20.5093317514056	labels	L4
-7.61883173296812	-10.1262776664285	labels	L4
0.686151465358712	-17.9199952467632	labels	L4
-2.95685334239257	-5.65798108179691	labels	L4
1.95469310766097	-21.4639293235912	labels	L4
0.559039752285614	-22.0182214814306	labels	L4
4.47776171745307	-16.8169096650655	labels	L4
-3.09986571194331	-18.2268304560126	labels	L4
3.24622967572562	-21.9945624672906	labels	L4
-0.541904526702467	-11.7296397958617	labels	L4
-13.7370519344994	-12.1172115395129	labels	L4
3.2860639631101	-18.7866838783831	labels	L4
4.94514362484691	-18.44043016832	labels	L4
0.832513965844029	-17.9908148468617	labels	L4
0.728983081129442	-22.5218759622157	labels	L4
2.04264902559775	-18.3723837957022	labels	L4
-10.8640027825695	-3.64611212032998	labels	L4
-2.40842255995683	-5.81285770476481	labels	L4
4.13532988563987	-18.9248006562516	labels	L4
-2.24922284578308	-18.0981443269057	labels	L4
3.59914144356991	-17.0340031105891	labels	L4
-9.64309721056156	-15.2339526188463	labels	L4
-10.2433581315381	-3.13897528638641	labels	L4
1.36923728832249	-22.3404815413854	labels	L4
4.01724126525814	-18.6459350613702	labels	L4
0.872637528099663	-20.3449019133244	labels	L4
1.26115882006244	-21.7145117113766	labels	L4
1.91512435726406	-15.8798886650731	labels	L4
2.87522727634631	-21.6942775227008	labels	L4
-0.848096062905266	-7.50961091625341	labels	L4
-9.93290908123734	-4.21598564439469	labels	L4
5.24402820034931	-12.3969401575984	labels	L4
1.75037779174656	-22.4919798677325	labels	L4
-3.90265729343757	-17.6675725226453	labels	L4
2.68856329107857	-15.1238629565602	labels	L4
4.38358532590628	-17.4682395130784	labels	L4
5.6534648814001	-17.1710049939195	labels	L4
-0.27389775120663	-9.22221204605301	labels	L4
0.772580923228153	-21.0572576378542	labels	L4
-12.4148789049802	-5.18673334618917	labels	L4
-2.82993533562014	-5.94116780883695	labels	L4
1.13860636628407	-20.2930969177806	labels	L4
-0.697716748691044	-18.4582998153591	labels	L4
1.4121035940724	-22.2986389713618	labels	L4
2.14035258833012	-12.6915441706263	labels	L4
4.38818129382189	-17.0642324750047	labels	L4
5.41510549825265	-17.2561779301549	labels	L4
1.78252031977602	-18.9819631406986	labels	L4
2.42849608330231	-19.6505939264358	labels	L4
-3.9957798572343	-7.0619941095688	labels	L4
1.01592056050227	-21.2046457977543	labels	L4
-10.0903955220096	-5.96245772109288	labels	L4
4.54907193177578	-17.9229597938455	labels	L4
2.90506211655536	-21.6315432614129	labels	L4
4.25365506695322	-15.1034744783883	labels	L4
-2.74100082613777	-7.89499332889566	labels	L4
-3.07952740860252	-14.3234038572432	labels	L4
-9.26905101203333	-3.88506744272287	labels	L4
0.750625849358197	-19.8081937481895	labels	L4
-0.562274139374083	-9.73618841018655	labels	L4
4.9333024183712	-16.8450345729204	labels	L4
1.60169434679746	-22.1618081596525	labels	L4
5.73187937681129	-18.4381011534196	labels	L4
-2.47140469506123	-6.83454250101262	labels	L4
2.42351708983137	-8.9020971926733	labels	L4
1.62394728180327	-15.340950444508	labels	L4
2.44993166028205	-19.3970271556831	labels	L4
1.33709408571982	-21.6011535910806	labels	L4
1.54734802630725	-22.2009309353331	labels	L4
0.719016926862955	-21.5529884617885	labels	L4
-12.9301190721439	2.4044289944749	labels	L4
3.03041650172712	-5.90148495261231	labels	L4
-0.377098130723352	-14.4464462436594	labels	L4
3.46445116811832	-20.4959780223981	labels	L4
0.623139169357876	-18.5281758531016	labels	L4
1.53356974782675	-8.8305412830729	labels	L4
5.13851579792254	-17.6854238169031	labels	L4
0.500313619431279	-18.2457315088262	labels	L4
-0.190657220515707	-20.3591048273602	labels	L4
1.44458195900546	-21.8336734955945	labels	L4
-12.3062968525136	3.00557777348637	labels	L4
-1.75212738160042	-6.24875628452007	labels	L4
2.34410208806464	-21.0305637856808	labels	L4
2.13835637637421	-20.8777395475876	labels	L4
2.02305126953868	-18.1148753882753	labels	L4
2.22711214001665	-21.424336773316	labels	L4
3.93792628438812	-18.3983380800755	labels	L4
4.58999937942999	-17.6828849362586	labels	L4
0.697499166173408	-17.0580998781894	labels	L4
1.90371560711932	-22.2887887918387	labels	L4
-2.9580907359917	-7.13961635183404	labels	L4
0.585877890637184	-20.1353964991345	labels	L4
-1.39490403809245	-18.609101050262	labels	L4
5.18058763617684	-16.6758627292795	labels	L4
-3.03912720818453	-6.25819846838796	labels	L4
-11.1476398114386	-4.52542132667529	labels	L4
2.58303771261376	-19.3649800801607	labels	L4
-13.4651525478801	-3.35521370124389	labels	L4
5.63019900536231	-17.2209693595915	labels	L4
-12.3137507934577	-4.03994768284563	labels	L4
1.13387617602035	-21.3039065424313	labels	L4
0.916655228895432	-19.7628400440256	labels	L4
5.65574275618612	-18.4299775843148	labels	L4
4.78637650047236	-17.3005142900736	labels	L4
4.92572330998676	-17.5020531012268	labels	L4
3.81687151152084	-17.905979036429	labels	L4
-0.564677411071768	-7.53741079721653	labels	L4
2.85615539460198	-22.0135084366555	labels	L4
4.78641508165237	-17.2414382424381	labels	L4
-0.485390163254396	-16.2311825931045	labels	L4
4.03083769383917	-19.0708306565161	labels	L4
-9.57343936122197	-9.66311623713645	labels	L4
0.962412780073802	-16.933245151209	labels	L4
1.37001743224184	-9.32913648254537	labels	L4
-11.0808264424362	-4.53220092233041	labels	L4
3.41495468647278	-18.1417200108089	labels	L4
4.86386439651849	-17.3013680236707	labels	L4
2.68802842208907	-18.4335359836172	labels	L4
-0.326731945271636	-9.76097970007773	labels	L4
5.54349653705458	-8.51402242724685	labels	L4
10.8717587030117	-9.32112234834402	labels	L4
1.94812057162945	-15.5560240396277	labels	L4
1.48061452407379	-19.3459981250807	labels	L4
-15.2436519733705	-3.95264357916815	labels	L4
0.919437680389981	-19.0108160327884	labels	L4
-0.616619808415386	-8.98323088739908	labels	L4
1.17229923685949	-10.3012859992664	labels	L4
-0.849366183418466	-9.44112515410566	labels	L4
-10.7817428496329	2.07779949303365	labels	L4
-0.956964581198164	-6.97543325817375	labels	L4
5.55443468690461	-17.5870879252791	labels	L4
4.48374731225963	-17.8096208276812	labels	L4
4.35880331302533	-18.3522548487513	labels	L4
2.2467681832327	-19.7354473319777	labels	L4
5.75930148156056	-19.6952018405431	labels	L4
1.81893485394173	-20.2870805564074	labels	L4
-1.26488459615065	-7.29147186820724	labels	L4
1.21643241025806	-21.811316972283	labels	L4
1.26180896291573	-22.2724068391786	labels	L4
2.68028478609343	-20.5708965121422	labels	L4
3.04727253632493	-20.6956892970361	labels	L4
-2.00865219481917	-7.42614702810416	labels	L4
0.0806233540742485	-8.43945066194673	labels	L4
-3.61981937007774	-19.1818182270531	labels	L4
-11.0244351923065	-3.5681934329318	labels	L4
-13.5446357801671	-2.59890384660779	labels	L4
4.15307222455024	-21.6167905669543	labels	L4
-11.8276005903878	-3.90229373705578	labels	L4
1.84209981635214	-21.5553188764267	labels	L4
-4.16021145614566	-9.77410572369285	labels	L4
-4.38555585349351	-11.2182966199972	labels	L4
-7.32564943788045	-4.1726539852587	labels	L4
-4.06897578731398	-14.6356401460571	labels	L4
3.88401239761008	-19.1960060716342	labels	L4
5.16134896884651	-18.1935736297573	labels	L4
1.18361603193542	-17.599345946234	labels	L4
5.61792343959979	-17.2053650423395	labels	L4
-1.65014335264072	-17.0689924368698	labels	L4
-1.22468351321422	-7.1926352595688	labels	L4
4.66322763915038	-9.9852703166196	labels	L4
-0.209582084612431	-10.9981508412872	labels	L4
-0.342666843766724	-12.1335032473308	labels	L4
-3.64790632889174	-17.794931206689	labels	L4
-13.721842069004	-3.37802550027849	labels	L4
1.42052913552352	-21.8557423676827	labels	L4
-3.16163072542347	-19.3219493428064	labels	L4
-8.80901137581387	-9.18210382034789	labels	L4
3.66597171550418	-19.0726059424265	labels	L4
1.53780140402047	-19.4407098595172	labels	L4
-11.1066785277423	-0.519992965022853	labels	L4
2.82373304366596	-21.6830031494611	labels	L4
1.53995656821279	-21.4385155689023	labels	L4
-9.26439401929217	-9.95112981061711	labels	L4
1.92591301484386	-18.7040888504511	labels	L4
0.571452861003201	-21.1243416906872	labels	L4
-0.289485205830871	-20.2860741151489	labels	L4
-15.2143676118097	1.03172157772148	labels	L4
-1.04782520008025	-9.38014682197043	labels	L4
2.29681734568463	-21.6485723940409	labels	L4
-15.2448553224505	-4.01657303669773	labels	L4
-0.0318291660436979	-22.2853271536208	labels	L4
-12.2490114505213	-3.8583154473913	labels	L4
1.5678211969201	-8.7748388076755	labels	L4
-9.07608079748733	-10.4446177465803	labels	L4
0.632669622721501	-21.8983862293301	labels	L4
3.62455983095532	-19.7235912260782	labels	L4
-1.64224614021905	-11.353145138367	labels	L4
1.16905143934686	-22.4840352626682	labels	L4
2.78719183575401	-21.2118766694788	labels	L4
4.52594774759626	-17.3614128187213	labels	L4
-7.07050127822658	-10.923908612209	labels	L4
3.615749798761	-20.1104102985614	labels	L4
2.49004859031815	-20.8818015126132	labels	L4
3.03669090704535	-20.5203432154762	labels	L4
2.1939213463417	-19.2483782554083	labels	L4
-2.53046832454562	-18.2021558570751	labels	L4
-3.2917591423128	-12.596783986658	labels	L4
-0.905041371110971	-6.18289454269275	labels	L4
2.90295506632973	-20.9866353913379	labels	L4
1.8726453961636	-22.6572653985691	labels	L4
-2.79499587443627	-17.9445236964017	labels	L4
-11.3072059878472	-4.11393600407315	labels	L4
4.1790151225042	-13.3628372375218	labels	L4
-3.15886036551665	-9.71305046571971	labels	L4
-10.9070328781341	-5.195116172777	labels	L4
-3.06994812125872	-18.6329947573329	labels	L4
3.16963284063259	-16.0427759998836	labels	L4
-5.05292545101339	-17.386496841017	labels	L4
5.85050828208788	-18.213009486461	labels	L4
1.96225602858131	-22.0275641863396	labels	L4
5.67171225359682	-17.0969573329515	labels	L4
0.690301250171991	-21.1095825322206	labels	L4
5.04847984047215	-17.8103302956759	labels	L4
-10.2425758895665	-5.58847221317439	labels	L4
1.56390347786713	-20.4837711864822	labels	L4
-10.7802066368125	-4.16300641864427	labels	L4
-1.49901839753563	-9.74599031686736	labels	L4
2.22189036542969	-15.7585733915393	labels	L4
2.15957996545733	-21.4461319589132	labels	L4
3.56227498481912	-21.3210133861359	labels	L4
2.79914601947998	-20.9008001837008	labels	L4
-4.77218400702701	-4.43901205302959	labels	L4
3.50942789254933	-18.7993340757131	labels	L4
2.94214589609147	-11.0603579773253	labels	L4
2.29347333107524	-20.7714988903624	labels	L4
4.30529642841287	-19.6133361099906	labels	L4
1.24242182174557	-21.6258178259671	labels	L4
-3.22595457204019	-12.1788271868255	labels	L4
5.55858387145915	-17.5200622567306	labels	L4
-10.0988022826395	-15.4006225455483	labels	L4
5.40984197339982	-17.8392309825657	labels	L4
5.46423905895272	-17.9107598910147	labels	L4
4.68143635653716	-18.908904770628	labels	L4
5.29489009205836	-17.6700169564188	labels	L4
-4.28064470581664	-14.2199981018046	labels	L4
-10.5248017282357	-2.30269069646907	labels	L4
-5.8562558621985	-8.87991433180292	labels	L4
1.63750291144363	-20.3568398005856	labels	L4
4.56337897955057	-17.1976809158102	labels	L4
5.03218768701274	-18.3380289740571	labels	L4
1.03462453028672	-20.2478989144404	labels	L4
-1.18430186570178	-21.1936294449473	labels	L4
0.636180386748313	-18.3649859543618	labels	L4
4.60126244748241	-15.8865103570691	labels	L4
-8.76090491411416	-9.5242976240664	labels	L4
3.81907098252581	-18.4416091230941	labels	L4
10.0748891150425	-8.87001836343178	labels	L4
2.95857593592455	-20.9271485932205	labels	L4
0.534742270539779	-18.6934840870615	labels	L4
1.72876570695961	-21.5432021416704	labels	L4
5.80769265548059	-17.3327731964841	labels	L4
0.293253458080979	-15.9164638821843	labels	L4
0.783388344221733	-21.2435071577892	labels	L4
1.83213752957035	-21.4692831823427	labels	L4
3.49500242504742	-20.1930629972744	labels	L4
2.86891503679071	-20.8437057915252	labels	L4
0.48864726185407	-18.2693873114551	labels	L4
3.38409163071529	-19.01972127073	labels	L4
-4.78424604102624	-11.653335961509	labels	L4
2.62815572374311	-20.8213263919471	labels	L4
0.925048886752393	-17.3858749348988	labels	L4
-6.674804448245	-10.2200936555461	labels	L4
0.940795389195945	-11.8444772573871	labels	L4
5.47817885749746	-18.9712525068565	labels	L4
0.312106985534546	-12.8311657865037	labels	L4
5.89246817284122	-18.2481978914396	labels	L4
5.08153088593823	-17.7644545698714	labels	L4
4.06067551461068	-19.8226968880847	labels	L4
2.90981751264382	-19.2237026834186	labels	L4
1.74339923736928	-21.8605114920583	labels	L4
3.71123606591109	-18.5458668506534	labels	L4
-10.5300218004664	-2.25337341194193	labels	L4
1.41402346907449	-18.2012660921877	labels	L4
6.48888767290804	-11.7663442357529	labels	L4
-1.13476799277044	-18.7057497443097	labels	L4
-0.00144174811602142	-17.6218705192146	labels	L4
1.41076330714469	-22.4540988608436	labels	L4
5.03593436242862	-16.9656302487329	labels	L4
1.22376441613278	-16.1563223930259	labels	L4
1.57293000844264	-22.2987062483793	labels	L4
-10.6714176565705	-3.79611576186697	labels	L4
2.77256801975233	-18.570852203229	labels	L4
0.998068927481951	-21.1606796757715	labels	L4
4.16626607608089	-19.4813622417319	labels	L4
1.46277048009582	-20.2997416457838	labels	L4
-15.242689977294	-3.92604677325409	labels	L4
3.3080897468041	-21.9306159431747	labels	L4
3.36378518381357	-21.1888596724774	labels	L4
1.59066002591785	-22.4127043965356	labels	L4
-12.9683257975463	-9.4955041163294	labels	L4
1.96220756236777	-21.5296872192081	labels	L4
-1.23797934464391	-14.4527732397578	labels	L4
0.842377071087641	-18.6407670756737	labels	L4
6.03022738447793	-18.4013359396159	labels	L4
2.02425993410164	-21.4139765932126	labels	L4
1.33393337767295	-16.9741685533982	labels	L4
3.15236675329085	-21.9119222613394	labels	L4
10.6505265402904	-8.80203432880301	labels	L4
5.69890286814349	-13.3492527033267	labels	L4
3.18472146533093	-19.6004081827346	labels	L4
-10.5751499005265	-5.01714744080462	labels	L4
-2.97406625570477	-12.3306707657905	labels	L4
1.89368338813797	-22.2660526244096	labels	L4
0.621823507233118	-21.3880342550753	labels	L4
3.40778762143555	-18.197588202724	labels	L4
-2.38977737168364	-17.7839743527728	labels	L4
5.0413324530874	-17.0223030430274	labels	L4
6.09486101671415	-19.2194035185004	labels	L4
2.83309632966	-21.2022051338592	labels	L4
6.57749143874809	-7.51482784974758	labels	L4
5.57517858699986	-17.3613250774084	labels	L4
-2.10461612781568	-17.8346697706725	labels	L4
3.14607421550926	-21.4462120320519	labels	L4
-0.563799789499525	-10.9246117663289	labels	L4
2.22354152586005	-21.4693278437436	labels	L4
4.54093658492273	-15.6253889539442	labels	L4
1.2697451995191	-16.0499180720117	labels	L4
0.971422561998828	-11.5584208312761	labels	L4
3.07912900191649	-20.9281232583337	labels	L4
3.87474392779033	-19.8710706103174	labels	L4
0.0622563003473166	-18.4570526615025	labels	L4
-7.53933484670996	-9.02112729567583	labels	L4
0.237567250471183	-17.8364927809509	labels	L4
3.44704325188137	-17.3684432136246	labels	L4
2.09196797227461	-21.4227281259059	labels	L4
6.131863800254	-16.7305700055714	labels	L4
4.4985077255296	-17.6194975289544	labels	L4
3.929463411622	-16.328441074072	labels	L4
4.69693573190196	-18.7768248119001	labels	L4
1.48944618966181	-22.1255248370737	labels	L4
2.30147508245853	-19.5523757378523	labels	L4
0.26355427281667	-22.2069818880906	labels	L4
-3.91891483507198	-13.2801333931598	labels	L4
3.91265509871232	-17.4728375008207	labels	L4
2.44553082556142	-17.3905775348068	labels	L4
2.19694250686273	-21.2809085459587	labels	L4
1.63415366788966	-18.7846265402511	labels	L4
0.838252536671103	-19.3988734188178	labels	L4
-4.72962876439585	-15.0531982874415	labels	L4
-3.03116765620697	-18.8602416390695	labels	L4
-3.57269340881198	-18.7761570265217	labels	L4
-12.8752806978644	-10.114601801524	labels	L4
-0.154867852684603	-7.45746238736863	labels	L4
1.00439552497706	-11.797914830975	labels	L4
10.4215471319236	-8.81772228861738	labels	L4
-12.0351182559713	-4.76469915088433	labels	L4
-3.95292853057298	-18.1317414726679	labels	L4
-4.73227145950026	-13.2439606465266	labels	L4
-2.95816564715908	-18.0764566018503	labels	L4
3.91415823557227	-16.3647444631973	labels	L4
-0.645226533898296	-4.08743171530824	labels	L4
3.08679803724777	-21.7105382691758	labels	L4
0.714965066108989	-18.8474194414247	labels	L4
3.50986065136782	-19.0456421382657	labels	L4
2.77645186881019	-20.6666861068266	labels	L4
5.14799614119322	-16.851545180191	labels	L4
-5.32475839728287	-10.4641109332377	labels	L4
4.37069049531203	-17.5727222357438	labels	L4
9.21784215027149	-8.90230384429417	labels	L4
2.98770208637895	-21.1287426927907	labels	L4
-1.29080181938802	-19.883843703884	labels	L4
1.14743716558486	-19.9654280687232	labels	L4
-0.0326649602504704	-17.0723280018152	labels	L4
0.918853214750347	-20.2100691412011	labels	L4
1.04170374615817	-20.4300298245925	labels	L4
4.33723087705812	-18.3716640717838	labels	L4
5.6412968822673	-17.7319705804056	labels	L4
1.28043597302952	-19.0073714396851	labels	L4
1.22114117006881	-17.4410663877698	labels	L4
-5.88889789196839	-10.9683414817455	labels	L4
0.124143516936756	-8.78483363675799	labels	L4
1.95137258738019	-21.4716736850069	labels	L4
-1.12344533248911	-9.15133034668036	labels	L4
-9.6793727379891	-5.68742114222121	labels	L4
-3.47027692177993	-11.7894236162847	labels	L4
1.74604922159644	-22.3479603101791	labels	L4
2.76584321589956	-20.7397141460162	labels	L4
2.69613841318664	-19.1262199512485	labels	L4
1.91598220943574	-17.926264096307	labels	L4
0.682510074313616	-21.0878334066455	labels	L4
-10.3003000261729	-4.27319559618918	labels	L4
-1.54955134047413	-16.7581975874143	labels	L4
4.92437077082078	-19.1707409063466	labels	L4
-3.95481641281708	-11.8595042660037	labels	L4
0.661325191151777	-15.3162162396206	labels	L4
6.94330166519389	-18.7660325609292	labels	L4
1.96960081672568	-21.8133008760298	labels	L4
-13.0454101686582	-3.03097971066919	labels	L4
2.15987032447665	-20.8887435535299	labels	L4
6.56123673937386	-15.6692107779053	labels	L4
-2.46199091706327	-18.9510967887643	labels	L4
-10.9192974165732	-4.42722000319126	labels	L4
0.700495583858063	-21.2510578695111	labels	L4
-13.3234367731271	-3.13547294395511	labels	L4
0.735397138582207	-8.83911113108385	labels	L4
-1.77880926577913	-14.0598802065849	labels	L4
-12.9593522764371	-3.52467272674581	labels	L4
5.11933282248527	-18.8627318999143	labels	L4
-9.68306723081151	-3.52710753102953	labels	L4
4.97987041786008	-17.2895369132413	labels	L4
5.44962663869596	-17.5230835505953	labels	L4
4.56533547189858	-17.5178976143943	labels	L4
6.89406114426687	-18.9964044165371	labels	L4
0.672537393147331	-21.1455646126734	labels	L4
-0.379656971308138	-11.1460281100348	labels	L4
2.46171079021059	-22.0843531823365	labels	L4
-12.9048323496711	-2.10606946568386	labels	L4
2.95696767192931	-20.7065777564672	labels	L4
0.745583165007698	-22.1131692285587	labels	L4
1.03100260855603	-17.4151669788632	labels	L4
2.70792866681716	-19.047026460755	labels	L4
-1.07184261783692	-11.0801125396599	labels	L4
2.24240954896597	-20.7395396430509	labels	L4
4.57872565320952	-16.2993919729573	labels	L4
-9.62604990674854	-7.87795319258132	labels	L4
1.27319252066129	-21.4522758478142	labels	L4
-12.560241539419	-2.35929180538345	labels	L4
4.31551101950469	-19.6700439477479	labels	L4
1.875444387586	-22.5602492280573	labels	L4
2.74398135015303	-21.1828207236522	labels	L4
-0.358624987343195	-15.6615731774616	labels	L4
-0.215191275370366	-13.6216149866187	labels	L4
-0.0866235887912672	-5.62342126834963	labels	L4
1.4756002064299	-18.000647876328	labels	L4
1.49745480189275	-22.6042018742714	labels	L4
3.66602976545908	-17.6785677220928	labels	L4
3.60583446416045	-20.3774973805984	labels	L4
-11.2791627668893	-2.71170032218067	labels	L4
0.786613432174916	-21.2591115338248	labels	L4
-11.114650485383	-4.04781551457623	labels	L4
-10.3802092645526	-5.81763915971966	labels	L4
3.14012738488649	-22.0319570045011	labels	L4
0.475549397741774	-10.5453850759372	labels	L4
4.00261786123721	-16.5425741976677	labels	L4
4.51813635417361	-16.1883662129969	labels	L4
1.04883858370172	-21.9276811673975	labels	L4
-3.80217913042157	-14.9847568279471	labels	L4
-12.3796480375305	-9.66563125921351	labels	L4
4.03792781381467	-17.5604361948193	labels	L4
-0.685307215435657	-7.66324757320086	labels	L4
2.2259279811951	-18.6719521293051	labels	L4
-3.1415522497818	-11.2528742535057	labels	L4
5.13674172021024	-18.8378582325566	labels	L4
-10.4259643420186	-10.8423126120774	labels	L4
2.11867218573175	-11.438611476048	labels	L4
-2.31523366190182	-11.4122507899392	labels	L4
-8.38704899827899	-9.99950555720594	labels	L4
2.47727779622617	-19.6489569632844	labels	L4
4.74839512198986	-18.0973643665944	labels	L4
-4.28905539073077	-17.7879345798971	labels	L4
4.15380148310359	-17.5129377344778	labels	L4
3.83580053949475	-12.1870120664689	labels	L4
4.54286679170223	-18.0747059706729	labels	L4
2.88570130585508	-21.1245223008183	labels	L4
6.46986009855518	-17.1388462077133	labels	L4
4.61089117367084	-17.3659854352311	labels	L4
1.62965173660473	-20.4521911437416	labels	L4
1.17404583064076	-11.1251580916179	labels	L4
-2.2349858627368	-4.42723743388814	labels	L4
0.408567018643037	-4.55895541382173	labels	L4
0.544097639976732	-20.5489991440593	labels	L4
0.458663247719278	-21.8921493274303	labels	L4
-10.364836811217	-3.41789986690729	labels	L4
3.28505861613901	-21.2366181237412	labels	L4
2.84635987713706	-20.8814176741247	labels	L4
7.51164648491381	-17.3972721986362	labels	L4
-12.8813675795351	-2.3961306062338	labels	L4
2.68711893634708	-20.1479911839848	labels	L4
1.65897308788494	-21.7794010513813	labels	L4
1.95575227116337	-10.3208854294475	labels	L4
1.47835125570921	-19.2145156433886	labels	L4
1.84571081662943	-18.857187016941	labels	L4
4.62339793582856	-17.7114101284979	labels	L4
4.12279293430462	-18.4008621600997	labels	L4
0.725145595339111	-22.3243230670098	labels	L4
2.92918361458817	-20.8087455089741	labels	L4
3.98857665926816	-18.871785219458	labels	L4
1.49525216177851	-21.395269095486	labels	L4
-13.5630565525281	-2.92060522468298	labels	L4
-4.00065654934705	-10.4896725618554	labels	L4
3.88069471735052	-17.4210943453734	labels	L4
-1.11391851027901	-9.24137276311096	labels	L4
0.00188194866975529	-17.6858050576262	labels	L4
2.82251332463857	-20.6582057911838	labels	L4
3.90814617930012	-18.3323005062781	labels	L4
-13.4905554014711	-2.71177208405146	labels	L4
5.87170844286018	-17.5184408648495	labels	L4
2.08430383281853	-20.9014801409739	labels	L4
2.42043702808502	-17.7818222367215	labels	L4
4.35144454249677	-19.3436503456257	labels	L4
2.26174024459098	-21.6608067794657	labels	L4
5.15202650931356	-17.8649419086571	labels	L4
-9.84688692313246	-1.73083187698772	labels	L4
-3.92982732596417	-5.04377610384994	labels	L4
3.91772610070549	-17.073034703349	labels	L4
2.36779141035239	-16.3130331908279	labels	L4
-13.4407773388653	-3.17160135061977	labels	L4
-6.18505215352983	-0.840962541377147	labels	L4
2.99466171412418	-21.8909971969123	labels	L4
-13.2988831428364	-3.74695066258561	labels	L4
-3.95295650391582	-15.1246051861336	labels	L4
-0.435730818265113	-18.8472182546594	labels	L4
-3.14237096839561	-9.71724594037032	labels	L4
5.40935250110603	-17.6811843203676	labels	L4
0.511665482106136	-17.1692977949172	labels	L4
4.64806253110863	-18.4228811415814	labels	L4
-1.91998809460956	-17.1596153962345	labels	L4
4.67201361193438	-17.4443712333993	labels	L4
7.63789037906641	-15.2208438619111	labels	L4
0.683396915295549	-21.1491150919203	labels	L4
0.680948516476427	-21.4660074511593	labels	L4
-2.37774254741371	-19.2692757363897	labels	L4
-0.107407461691902	-19.8174863808009	labels	L4
-4.30504554549239	-7.79061759720759	labels	L4
-10.6189689990227	-3.71590158196551	labels	L4
-3.42644451465202	-14.7645383395491	labels	L4
-2.90365860910763	-18.3340571570896	labels	L4
1.12409222394009	-16.8391581443479	labels	L4
-10.7165533111882	-4.74687192599029	labels	L4
4.27475232749612	-19.4722508285685	labels	L4
3.00754431390277	-21.6109413892314	labels	L4
1.80013863636461	-21.5608964396708	labels	L4
1.09732382899723	-17.3846409098182	labels	L4
2.95477769404487	-22.1034349056978	labels	L4
0.52336800195748	-21.240506150271	labels	L4
0.879247541539998	-19.6637551164661	labels	L4
-15.8570522498153	-9.14917944268516	labels	L4
2.01739464397869	-21.4213468221764	labels	L4
4.90365959544016	-18.5004051510181	labels	L4
-10.3310388647713	-3.40535585307439	labels	L4
-12.0073046120256	0.279594914822655	labels	L4
-11.0508263052617	-4.58218745197346	labels	L4
-7.66649232891157	-9.33120720824546	labels	L4
3.71890927987163	-15.8592286096136	labels	L4
0.448681001509762	-19.0458029517125	labels	L4
1.8198344131836	-21.5458717549231	labels	L4
1.16132567584832	-18.0614379280457	labels	L4
-9.21295384151253	-6.03108776780891	labels	L4
-6.39580194295119	-2.02926286597865	labels	L4
-11.1815649250664	-4.36579844955859	labels	L4
3.8460335763824	-19.6249770275584	labels	L4
5.13783800674619	-18.2655927757454	labels	L4
5.26552790151775	-17.7388949124703	labels	L4
1.29333342627366	-8.76436132622562	labels	L4
3.01726410397727	-21.7531445474916	labels	L4
2.83067484697292	-21.307558420145	labels	L4
5.61587494939061	-17.1257939980859	labels	L4
0.41889746614571	-18.2323371041822	labels	L4
-6.86798107017219	-13.9038353388631	labels	L4
2.10387485200508	-18.7423910583329	labels	L4
1.43384622121387	-18.5063957184293	labels	L4
1.65364828227742	-20.5993192182708	labels	L4
-0.446559772271731	-9.64416604162073	labels	L4
1.6748160865532	-22.4423624622242	labels	L4
-1.38407523200982	-17.2235253886921	labels	L4
-0.583543594696555	-15.9020283316154	labels	L4
5.52014313962732	-13.2929928212206	labels	L4
-11.0792938977911	-10.8347539059668	labels	L4
1.91223365113256	-12.4058497776768	labels	L4
-6.43271220469235	-11.9676390589535	labels	L4
0.587798693444135	-8.84750852673994	labels	L4
0.733066947158631	-20.9352007712399	labels	L4
0.48048819697737	-20.8946967524584	labels	L4
3.2786426325407	-16.1655101342056	labels	L4
0.688281272330908	-21.4370947539862	labels	L4
4.20128403465252	-17.2321314461826	labels	L4
-5.7431291051898	-10.7742901745042	labels	L4
-10.3383950260211	-5.5237957820716	labels	L4
2.98821086468492	-20.8694911303149	labels	L4
-11.2544262362743	-4.04432162494998	labels	L4
-1.40912039028685	-12.2103474791495	labels	L4
-7.19538735525979	-2.98787537420144	labels	L4
0.988180054792838	-22.1964427336416	labels	L4
6.48099081907143	-19.3226984973018	labels	L4
1.99056115075501	-22.0814361614842	labels	L4
1.10003863796112	-22.3085175482017	labels	L4
1.22365076746393	-18.4521289951168	labels	L4
4.33407180633372	-18.3617364548579	labels	L4
11.3072761405104	-9.43809715070619	labels	L4
0.997206382212343	-20.1439422112528	labels	L4
-4.61384239634105	-17.3547392922123	labels	L4
-5.16537647584812	-14.2542528164707	labels	L4
5.23154549620265	-10.6782609047894	labels	L4
1.11503285057539	-18.4102448524418	labels	L4
-11.0832239999682	-3.71729192330438	labels	L4
-17.1683546482502	-3.39119078304712	labels	L4
-6.12749353006426	-1.31118814759727	labels	L4
-11.0567929174793	-3.86845043047041	labels	L4
5.84723433258398	-19.95400615776	labels	L4
4.6436122060691	-17.3778421195141	labels	L4
3.66537351944382	-19.1650046883567	labels	L4
4.55368079259246	-17.6008047489122	labels	L4
5.46812317022923	-17.8430918169699	labels	L4
5.8532358308581	-11.4385178069772	labels	L4
4.16715439481232	-19.2441272382531	labels	L4
-2.3462985847409	-16.6651167731363	labels	L4
-8.71174255672417	-4.61959634302206	labels	L4
-1.21747126447386	-9.30044585860388	labels	L4
-9.80870288139311	-4.01895892966344	labels	L4
3.36006247161386	-18.9253630193043	labels	L4
3.99122547142183	-18.716654200592	labels	L4
2.39028086064966	-19.3543875678217	labels	L4
3.91279343392335	-19.1970360660582	labels	L4
5.06798749966513	-18.9194007791123	labels	L4
-1.93936866067116	-18.6897230995388	labels	L4
5.07099848131893	-16.5414572381411	labels	L4
4.66248998249726	-18.2218742096057	labels	L4
-6.85557378074473	-10.9049522736115	labels	L4
2.32645571573832	-19.854461616609	labels	L4
4.84314132850874	-17.4406948598659	labels	L4
2.65056341621141	-11.5482999253509	labels	L4
3.98209931200622	-18.5596964663062	labels	L4
3.59949802839438	-15.3673457867202	labels	L4
-8.04198637852044	-11.1274891935625	labels	L4
4.77626780834909	-17.2550019708696	labels	L4
0.900482457444061	-22.0507599990437	labels	L4
1.92440318555652	-21.4451329057845	labels	L4
2.66382034469496	-18.7714640060116	labels	L4
1.01706186938992	-18.0855782082683	labels	L4
1.83939148417528	-22.7010434781927	labels	L4
4.85823818375349	-16.5942400114974	labels	L4
2.7960367078383	-21.6944285202013	labels	L4
-4.38848479262558	-11.548053729091	labels	L4
4.40533744622395	-19.317457014316	labels	L4
-1.22671546726697	-11.2789634710687	labels	L4
10.3472724126715	-9.06918968044111	labels	L4
10.4899786018699	-9.27868169960388	labels	L4
0.748318870887573	-18.2872008714913	labels	L4
-0.267205283939376	-18.5945752557532	labels	L4
4.0150201244777	-11.7398364884697	labels	L4
1.62169567680054	-17.9591674467021	labels	L4
-3.70533020632926	-13.7331477955851	labels	L4
3.80688488066235	-18.6597237255428	labels	L4
1.34119737901599	-20.1270116505651	labels	L4
5.22518465974672	-17.680562602576	labels	L4
4.28861799094447	-18.5471852901632	labels	L4
5.20572034640927	-17.3931736972192	labels	L4
6.2761179824819	-13.5407485900335	labels	L4
3.81223494587405	-17.9217360721408	labels	L4
1.61499594089416	-19.0728934458867	labels	L4
4.88580124218367	-18.9679302757382	labels	L4
1.4468802569015	-21.9650568191295	labels	L4
0.676425026252885	-19.1706152035956	labels	L4
-7.0226213909632	-10.3938139922317	labels	L4
0.679291306245207	-21.010914953315	labels	L4
-13.0026111101902	-3.92717212166456	labels	L4
5.16874096122558	-17.8901382200364	labels	L4
-1.35195142948573	-7.49883903810488	labels	L4
5.01915939141241	-17.2783547505356	labels	L4
4.81597481595988	-13.5976293735234	labels	L4
1.73964768352649	-17.7431000409583	labels	L4
-8.29259004279563	-10.1064828945957	labels	L4
4.98256479514628	-18.7060862514105	labels	L4
1.8872801895035	-10.9518780551262	labels	L4
2.13784225541802	-16.8222622287374	labels	L4
2.81444383545076	-20.4779917038001	labels	L4
-16.8558884188184	-3.35122221770736	labels	L4
2.34990537082446	-21.2787252838196	labels	L4
2.30048981525916	-20.6738359727217	labels	L4
-1.57725745163525	-9.49456622409428	labels	L4
10.9641501376271	-9.33075740715144	labels	L4
-1.245927118917	-9.12812760455272	labels	L4
2.90229724705575	-20.7438660890947	labels	L4
4.72048671390742	-13.8658527716652	labels	L4
4.50063236388798	-19.5711517806014	labels	L4
5.37327149834998	-18.6735774271775	labels	L4
-13.1460047946718	-3.00861819053518	labels	L4
4.7644484864413	-19.112505721196	labels	L4
2.84246440690316	-18.8270085086639	labels	L4
-1.55170537433061	-19.0159913985194	labels	L4
1.22383793390659	-17.9205474790612	labels	L4
1.33066193648807	-21.4617362761691	labels	L4
4.76247859421706	-17.3010561836255	labels	L4
1.8314893923836	-15.8573477782471	labels	L4
-2.22269566982606	-12.794817274069	labels	L4
4.05997019238711	-18.7895184021943	labels	L4
1.87302627401465	-8.97843039505685	labels	L4
0.652533119469746	-20.8560383677305	labels	L4
3.75554085180977	-15.824798897918	labels	L4
-11.0160877353777	-4.02288162180871	labels	L4
3.1823338920688	-8.28641501623212	labels	L4
-3.18851319974297	-14.3674652569492	labels	L4
-11.7749630912759	-5.28894285986937	labels	L4
0.845016426257234	-15.3107123051883	labels	L4
-8.87070247773273	-4.63025605940323	labels	L4
4.71464959571777	-17.3364150498639	labels	L4
0.404697423455783	-11.0795798310194	labels	L4
9.48790620811286	-8.4555254601301	labels	L4
-10.8298577215438	-4.13237891635007	labels	L4
1.92894743564276	-19.4972762488268	labels	L4
-1.24617601867243	-9.25000403331567	labels	L4
1.56069697287246	-21.5170569787675	labels	L4
1.70973322243777	-19.0886213429681	labels	L4
5.38139319576784	-6.99373823850673	labels	L4
-11.6152082793031	-10.3088544539209	labels	L4
1.43241569432281	-21.4619737256539	labels	L4
3.12440865846833	-17.4549754791402	labels	L4
-10.4724049614313	-5.31161696508447	labels	L4
1.06908062198285	-21.1859117821705	labels	L4
-2.66953151304389	-17.0174402882827	labels	L4
0.318042372704017	-22.140342052354	labels	L4
5.24804577022684	-17.8758280228561	labels	L4
1.75838776023328	-21.5620956294804	labels	L4
-0.520859006346692	-17.4812273570701	labels	L4
4.27278599390264	-19.482537473863	labels	L4
-4.78342642379928	-11.4195830765523	labels	L4
-0.267876592157788	-8.87601385068395	labels	L4
2.73064120223525	-18.6443772352926	labels	L4
-0.146139694725623	-11.1383857320154	labels	L4
1.3247310553128	-17.45215657589	labels	L4
-0.239980316933837	-11.1781145106436	labels	L4
0.841557933366498	-20.2568675553564	labels	L4
4.18961590691676	-17.8985298276366	labels	L4
0.799831053503049	-11.1754547373479	labels	L4
6.93876746277177	-7.10395255542238	labels	L4
-4.77770014576527	-9.02974953530324	labels	L4
-11.523909129125	-9.49205207870484	labels	L4
0.841214998777799	-9.81519420715049	labels	L4
3.15386896737159	-17.91618682078	labels	L4
2.90917791138815	-20.8577992919422	labels	L4
-2.40252110989493	-11.2172271881986	labels	L4
7.20140136998885	-17.8091733322364	labels	L4
-5.94672413965592	-0.684046754003614	labels	L4
0.881735662724253	-19.2913285674702	labels	L4
-6.27912018587266	-9.96479510553096	labels	L4
-3.36612819022365	-11.0880129833059	labels	L4
-3.54868311248654	-9.72850950593041	labels	L4
0.932683515129158	-9.57960489614159	labels	L4
3.58150498527862	-14.9685656029177	labels	L4
4.97753941846778	-17.5256222465519	labels	L4
5.15288829614564	-17.8770253698167	labels	L4
2.56551824238037	-16.8274410397413	labels	L4
5.24785711104705	-18.2081555455331	labels	L4
2.18004384579861	-17.1563720929709	labels	L4
6.30565863135623	-17.4771476085965	labels	L4
1.99055033406671	-22.8011157906096	labels	L4
3.25471940761681	-21.5579219220203	labels	L4
-1.29387335632674	-13.5547874003707	labels	L4
4.71574641431723	-19.2037931883427	labels	L4
1.11423451229976	-19.3549826696991	labels	L4
4.13145107170397	-5.87086362062847	labels	L4
5.84647652532331	-18.9501734062294	labels	L4
-1.55401730916313	-9.8155302543369	labels	L4
1.97358810235674	-21.4778989691553	labels	L4
0.346484135890165	-22.1251036935642	labels	L4
1.86064496839164	-22.395738733472	labels	L4
-10.1913424480272	-9.49716135671858	labels	L4
0.70521012059175	-20.3284986101904	labels	L4
0.898655309824654	-19.9224321582086	labels	L4
1.02388351891108	-18.314940118125	labels	L4
1.06240273477169	-5.58323427208866	labels	L4
-0.248179116860836	-19.7045204009305	labels	L4
-1.32435145290841	-9.24448300591676	labels	L4
0.123649301747572	-15.1578921715768	labels	L4
3.94548149346124	-16.4342813918246	labels	L4
-1.55933682472423	-8.44026219986066	labels	L4
0.381963505946798	-5.86657220213309	labels	L4
3.19424737911881	-17.2094118386857	labels	L4
4.43366338516669	-19.7180597127422	labels	L4
0.776835224246722	-21.0634751198513	labels	L4
4.83049356796652	-17.9142685066024	labels	L4
3.5185894055453	-17.9451850546987	labels	L4
-10.8168958545875	-4.2074423452818	labels	L4
-4.9290284502771	-9.96897115447928	labels	L4
4.50378848215505	-18.1808720979987	labels	L4
-1.11698041958604	-9.30728168904614	labels	L4
-12.1135430121624	-3.91780973819495	labels	L4
-3.53639269360995	-11.3993373235372	labels	L4
-0.724458559934673	-14.3109899846625	labels	L4
1.2501824486007	-22.4062012925251	labels	L4
2.71941539446116	-10.3482129190034	labels	L4
1.56411543945759	-21.7459068699256	labels	L4
1.39317542764846	-22.2535476566314	labels	L4
0.997893469735411	-18.1307407067066	labels	L4
3.77697739813534	-17.7718671515432	labels	L4
2.84697395725074	-19.2734654323506	labels	L4
5.59303008898239	-17.5737873682975	labels	L4
4.38698648165972	-19.7180540304792	labels	L4
4.7075867364458	-18.3001492310282	labels	L4
0.774500041593784	-19.6540121326359	labels	L4
-0.0295388500061822	-22.5936099257229	labels	L4
3.57172594286632	-19.0037496224752	labels	L4
-0.388121402937449	-14.8003092526847	labels	L4
7.25513647575702	-19.7158812366562	labels	L4
-12.7907996719539	-2.10641461002965	labels	L4
4.7979605338089	-17.6864104142053	labels	L4
-1.04348139170423	-10.4103760119956	labels	L4
1.84785231749181	-21.7175276274099	labels	L4
-2.47835577653158	-21.0539809638383	labels	L4
1.11664592990184	-22.3803416004177	labels	L4
3.3829272829574	-20.629622015224	labels	L4
-9.32715476293155	-1.32463681780505	labels	L4
1.34535708242654	-9.79268062021031	labels	L4
-12.0921544596837	-4.01198904304672	labels	L4
0.451504117354017	-22.0996093282261	labels	L4
1.45719889774797	-17.8842487490742	labels	L4
1.813162224577	-22.2888896361372	labels	L4
-12.6851297123438	-3.66385975518008	labels	L4
-3.5074749705771	-8.21754841033175	labels	L4
6.49133314050237	-17.2014453042029	labels	L4
-0.243747849093262	-14.5256376730861	labels	L4
4.98859805344593	-17.7194806463183	labels	L4
0.558093981885275	-21.4033001173636	labels	L4
-10.3956122820022	-5.68184058745178	labels	L4
0.786083290020526	-21.2189844472773	labels	L4
1.13238190945938	-19.5261955428964	labels	L4
-10.9001259549014	-2.01106071708588	labels	L4
2.79096698814423	-20.8784099382722	labels	L4
-12.4362793405181	-10.3485432823835	labels	L4
2.10248714315836	-21.7518089272112	labels	L4
0.975782055573321	-18.0826297415527	labels	L4
-16.0388912062708	-2.06691794291739	labels	L4
-1.19508991502018	-5.59081557486496	labels	L4
3.53860078458865	-20.3758494614413	labels	L4
-1.33952881468044	-10.8955618175587	labels	L4
4.9643544335911	-16.8043160087053	labels	L4
4.92192424159374	-18.8068744725722	labels	L4
0.68270354257335	-21.6378968168356	labels	L4
1.27916875715724	-16.1789448565419	labels	L4
2.29824371142587	-17.2806645258373	labels	L4
2.92862436993216	-20.5347299688706	labels	L4
-4.24778050604649	-10.1787124387757	labels	L4
2.32599664245922	-22.7348104344019	labels	L4
-8.16789268545227	-8.82465993447695	labels	L4
3.76324651885219	-19.5815863826068	labels	L4
1.38428377895807	-17.0772946916846	labels	L4
0.70749079808244	-20.1322323302714	labels	L4
-1.67444165994047	-10.6647374493535	labels	L4
3.9783961736355	-10.710147827417	labels	L4
5.90004225675757	-10.3635496123332	labels	L4
4.8093957148086	-17.5835983501512	labels	L4
-1.72068579794129	-15.0496076115087	labels	L4
-13.485499703781	-2.91784082991739	labels	L4
1.98978008811599	-21.1161373864468	labels	L4
2.55375568242816	-6.9262864594359	labels	L4
5.08136242979275	-17.7211844737141	labels	L4
2.25728021290005	-19.4774174519002	labels	L4
4.84698109353896	-18.6319870956579	labels	L4
-0.239052144872628	-14.6427744430624	labels	L4
4.33369220588395	-18.4576013434563	labels	L4
2.90221908240922	-20.70943901195	labels	L4
2.85631759651201	-8.53417166893959	labels	L4
1.72951770220753	-21.9608524549266	labels	L4
2.16764284563771	-22.4142803405563	labels	L4
5.65307857890843	-20.0659254591172	labels	L4
-5.43792979711085	-5.9397242535563	labels	L4
3.39527552182706	-18.3647164332051	labels	L4
4.99526024112997	-17.7419081691745	labels	L4
2.41829086821164	-20.7850639857648	labels	L4
0.51688664117826	-17.340329541705	labels	L4
3.30881523463626	-14.915318334346	labels	L4
-11.6633455199971	-4.09973759898375	labels	L4
2.52909594941473	-19.0204567921571	labels	L4
4.55977420022992	-17.2383596443594	labels	L4
-10.9826717658073	-6.22085494000518	labels	L4
7.04526769189984	-17.7545376317584	labels	L4
1.56730248337179	-18.3837106298355	labels	L4
4.74756868413533	-17.2918837787796	labels	L4
2.93848637598242	-20.0765241017882	labels	L4
1.27136572752946	-19.486980054785	labels	L4
-4.89636541540849	2.3771058304172	labels	L4
0.902917282614405	-16.8797660491532	labels	L4
-11.6830638430326	-9.49714787460018	labels	L4
-10.2196238190106	-1.06966765282336	labels	L4
1.09853500887011	-21.1071004014749	labels	L4
0.634066159304369	-15.7592926649013	labels	L4
1.98555973713518	-21.5412414554798	labels	L4
-2.70747718997032	-13.9567602516516	labels	L4
1.71154112496474	-18.3435939873701	labels	L4
-1.56874134264179	-20.1583888609265	labels	L4
-4.95282915300439	-9.93145012140151	labels	L4
4.19234240363933	-18.9145857643408	labels	L4
-14.2150581051936	-0.346918903607938	labels	L4
3.80187629888716	-19.3946646174362	labels	L4
-0.198082781026883	-18.9449582651212	labels	L4
-0.993202393488725	-13.3919901333784	labels	L4
-4.21895358759134	-11.5500622311245	labels	L4
3.71428052421898	-18.4895331766542	labels	L4
3.72189029430775	-16.9630644758865	labels	L4
3.81494764982239	-18.2565659800375	labels	L4
2.77170019987904	-17.3773772393577	labels	L4
-0.524391623621889	-6.32028652918393	labels	L4
0.644297529033161	-20.3223499429964	labels	L4
2.76411299437633	-20.8047195797668	labels	L4
-0.20951558906291	-5.54042458171179	labels	L4
-0.441083415059664	-10.0432142286018	labels	L4
4.56258802314545	-18.0609946499036	labels	L4
2.20483294041364	-21.3932581390481	labels	L4
3.8641405489847	-19.5032826797006	labels	L4
4.44794318359368	-16.7621966966178	labels	L4
-10.9946519549287	-4.22435455281348	labels	L4
0.802907802804593	-21.2282071515874	labels	L4
4.5199204280131	-16.7094825591432	labels	L4
-2.20461867614772	-9.06507252962352	labels	L4
-10.1805284204015	-10.7742584754554	labels	L4
-13.1045195729047	-3.3765470425841	labels	L4
2.36839620064949	-21.0192076106657	labels	L4
2.8721826660353	-21.6128592207436	labels	L4
3.262009055386	-20.9054988968926	labels	L4
3.49380491687375	-16.9123382135409	labels	L4
3.07526163609809	-21.690244947323	labels	L4
4.79750830313437	-17.6274520890033	labels	L4
2.00542158720493	-18.0680435868131	labels	L4
2.03257900663957	-22.19590754987	labels	L4
3.55116130142953	-19.6792954857435	labels	L4
2.36107567764503	-10.8401473440664	labels	L4
1.99295468125028	-18.3910403948811	labels	L4
-2.62040818978523	-16.2477374206763	labels	L4
-5.16388536374209	-5.52907618443315	labels	L4
-6.20304439474825	-14.5285586510076	labels	L4
0.858141088983477	-17.3195095828912	labels	L4
10.3059485209862	-8.69739687619148	labels	L4
-7.47238586262458	-11.4300911851685	labels	L4
1.54898813914721	-21.3994711846441	labels	L4
-12.8918939859762	-10.1979773176249	labels	L4
0.0195392837176587	-21.9276059146166	labels	L4
2.84656506567789	-12.9964001337333	labels	L4
-10.516220319008	1.41266001679345	labels	L4
5.62351849442655	-17.1375652082181	labels	L4
-3.44951733944534	-6.61969313524446	labels	L4
4.21981250116967	-18.8041094764111	labels	L4
0.280570377675784	-9.27466188285983	labels	L4
4.67890531847454	-16.8111360371234	labels	L4
4.85330716124917	-17.5943016526932	labels	L4
0.930485142919986	-15.1225822066777	labels	L4
1.45103874040512	-17.4395555878612	labels	L4
1.98345742135567	-13.2116643287288	labels	L4
1.09965886014199	-20.3545523201373	labels	L4
2.67701723917845	-17.3313311344968	labels	L4
1.77714682103205	-15.4772872893388	labels	L4
0.910177460016491	-21.2754088423694	labels	L4
10.1963775496902	-8.47771989010758	labels	L4
-2.27966709237529	-17.5201309610464	labels	L4
2.64815142930392	-13.552731959608	labels	L4
-16.7513998212428	-3.37092014918595	labels	L4
-3.60614249952256	-8.70886376679624	labels	L4
5.33221048332913	-18.0332393024335	labels	L4
-0.868253665532863	-14.5096688537416	labels	L4
1.02928860881861	-21.2180485213164	labels	L4
-15.5590464569202	7.25903610377873	labels	L4
4.70426104706807	-18.7332575170493	labels	L4
5.56520430390011	-10.0638140600335	labels	L4
0.642201848787585	-21.0228669632624	labels	L4
0.907881266024458	-18.2810410314126	labels	L4
1.97939950696336	-16.355539726863	labels	L4
0.0477258656345496	-18.4653782586543	labels	L4
3.2580901376684	-20.5637014860478	labels	L4
-0.412983841511294	-12.6392267697584	labels	L4
1.0754861733639	-20.6872909614481	labels	L4
2.57077943821431	-20.7777887091473	labels	L4
11.739917969686	-9.1718653491377	labels	L4
1.23832262843134	-22.3579412656375	labels	L4
-8.68792263820808	-9.46820152427683	labels	L4
-1.77777567490098	-19.208174668205	labels	L4
-17.6526409155153	-3.28628798597998	labels	L4
3.4251041492536	-12.4079532341326	labels	L4
0.739098332150742	-18.8307215930062	labels	L4
5.27427225144844	-17.3942462024802	labels	L4
0.670151186660372	-21.6049947472819	labels	L4
4.15016513196207	-18.929735296311	labels	L4
3.38183131972803	-17.359268015265	labels	L4
-0.162465261243628	-20.7742576174789	labels	L4
3.87505027036257	-17.6930921509271	labels	L4
-10.7141258194854	-6.30536837486612	labels	L4
1.67796704040267	-21.9843097935843	labels	L4
5.50643717975268	-16.6938648982427	labels	L4
-3.39475304651672	-9.83528616830543	labels	L4
-5.69481804035714	-2.50914936864522	labels	L4
-7.857425155707	-9.28496341881037	labels	L4
4.95057341261848	-17.4705437570306	labels	L4
-17.6286760295187	-0.955348413858622	labels	L4
4.25249431579344	-17.2727138675506	labels	L4
-1.73598635859215	-11.446247051657	labels	L4
2.19439831243343	-21.4473249965111	labels	L4
-0.678865710434625	-10.6091789216532	labels	L4
2.65956442425092	-19.2502425547652	labels	L4
2.40047498063448	-17.803237968366	labels	L4
2.16187399653003	-18.436327873995	labels	L4
2.34597096097324	-17.5426240094963	labels	L4
0.571807064378284	-10.7435507640343	labels	L4
5.51197792198931	-17.5500804926308	labels	L4
4.06441999017749	-18.5439299679974	labels	L4
5.22012334314626	-16.5527495161462	labels	L4
-12.6698548485493	-3.20970449617527	labels	L4
-11.8562257052666	-4.08888417035506	labels	L4
-11.8572249127914	-11.2423066543696	labels	L4
-2.12232265568221	-11.8237121449331	labels	L4
-7.93217339842572	4.68239539706256	labels	L4
3.86130495661852	-18.3775682746701	labels	L4
2.77157148149917	-20.8097517481708	labels	L4
3.69398206962155	-19.1681470513969	labels	L4
-0.530187032003913	-19.7609892503572	labels	L4
-8.98016912405762	-10.5173961100825	labels	L4
-1.18076081008877	-11.0899645198706	labels	L4
2.07068757174493	-21.4621300057482	labels	L4
1.56755863003371	-17.3353156121316	labels	L4
5.10296187084667	-17.5010691023579	labels	L4
4.065595443598	-17.4319658545009	labels	L4
1.96452333580778	-6.69536755994937	labels	L4
-0.696035103324204	-9.48762426106793	labels	L4
0.643473699604279	-18.3498126074766	labels	L4
2.11832526483184	-17.5362503892388	labels	L4
-14.5054133203377	1.12277144419261	labels	L4
-0.454490241493404	-11.7757249130077	labels	L4
0.882927764896319	-20.5020812284588	labels	L4
9.89082789438971	-8.80052193038211	labels	L4
3.98667525511701	-19.9326179381719	labels	L4
5.1342093627126	-17.4124984523456	labels	L4
2.10802617314804	-22.3920906999418	labels	L4
3.62482636546958	-20.2612114165654	labels	L4
0.505558050748087	-22.0611845344066	labels	L4
6.08405385364584	-19.3682605347493	labels	L4
1.49729314433445	-21.8584869130526	labels	L4
0.838144895137428	-20.6627421691691	labels	L4
0.924550882623206	-13.2748778676595	labels	L4
-11.2328966203062	-6.62717854101251	labels	L4
5.03761164428376	-17.8039841582913	labels	L4
0.872696602500807	-20.9089017021497	labels	L4
-0.625924402253734	-13.2778409532732	labels	L4
0.675235226021492	-21.304393813419	labels	L4
0.909877144860342	-22.2133086675583	labels	L4
6.61421340545854	-6.68255205253824	labels	L4
0.625536598146381	-10.2742141014777	labels	L4
2.68930939016099	-20.867031706132	labels	L4
-10.8135613040215	-5.18980559031444	labels	L4
-3.72958685493758	-11.971343688635	labels	L4
3.85458188658116	-17.9167558371622	labels	L4
10.7541360743492	-8.8546667475426	labels	L4
0.648970765998854	-21.8014733770364	labels	L4
0.749019395944282	-21.251108200112	labels	L4
-12.2307130914797	-3.92727232289943	labels	L4
-3.3560692941715	-8.55276657912348	labels	L4
-5.09182089532674	-2.93230221378765	labels	L4
4.10389502982477	-16.1995382480731	labels	L4
-1.55224150572	-17.3397704860993	labels	L4
1.33454177055994	-22.3508819225941	labels	L4
-6.94292359126024	-10.534193957191	labels	L4
3.72855369193014	-16.8912935135763	labels	L4
-3.06174603716979	-10.8627914068697	labels	L4
2.95457681881101	-20.9037251727563	labels	L4
4.58745877657298	-17.9068929991942	labels	L4
1.72477576191695	-13.0957880663912	labels	L4
3.41252245180152	-17.6081140779458	labels	L4
1.81929584991976	-22.3632302822583	labels	L4
0.975688055750502	-18.7246618436368	labels	L4
3.25129084010617	-18.1865283867092	labels	L4
1.55505171970436	-15.3496067098904	labels	L4
3.56476082473443	-20.1010892385138	labels	L4
-1.64104187229412	-15.6129228535028	labels	L4
-8.09694736395805	-11.1154139222515	labels	L4
1.1530554948367	-18.4006876253561	labels	L4
-0.394040092039451	-6.2320054305403	labels	L4
3.25335426483199	-13.3704788421784	labels	L4
9.74192137481143	-8.48579452039315	labels	L4
1.76524267076017	-21.1558959574624	labels	L4
1.81522360287409	-16.6828723359462	labels	L4
0.25100341657048	-6.00259200450055	labels	L4
4.31347415062031	-18.721944818883	labels	L4
-10.9994313188548	-5.10674200406928	labels	L4
1.82338545712644	-12.8007931172273	labels	L4
1.04077108869448	-19.9333539240229	labels	L4
5.43806995383153	-16.9846065538193	labels	L4
4.32912790116285	-20.1200569447951	labels	L4
-2.95634711344955	-11.9389510787198	labels	L4
1.87820080109765	-22.3327244873569	labels	L4
4.1627653061158	-17.5648679149609	labels	L4
-11.697045297297	-4.06839447366279	labels	L4
2.46015739468207	-21.4482625808433	labels	L4
2.12118204682126	-21.3029729817552	labels	L4
-6.31459640623619	-14.4863788466496	labels	L4
-1.47281125415078	-18.3093128918575	labels	L4
0.859085785031889	-21.2673767004788	labels	L4
2.02901509557384	-21.3621297987194	labels	L4
-2.83008173161801	-12.0687023486354	labels	L4
0.26641401593985	-20.7745831660812	labels	L4
1.8467875286593	-22.2909287034641	labels	L4
-1.15480071407859	-9.28467518533387	labels	L4
1.28520313334756	-19.3782589428176	labels	L4
1.10914107900654	-20.9715934539859	labels	L4
3.96781652330143	-19.8947199255364	labels	L4
2.92484919252882	-20.8451546989164	labels	L4
2.227196166564	-20.2485869951832	labels	L4
-0.721662317224187	-11.1953882026482	labels	L4
1.47796499576452	-21.8137052841896	labels	L4
5.14915662211243	-17.4060186811185	labels	L4
2.71188029922362	-21.192419172293	labels	L4
4.92625645654247	-17.5426376045148	labels	L4
3.66820201464274	-17.7531326079672	labels	L4
5.33669634188876	-18.0290623778549	labels	L4
5.0480209952613	-18.4618904463585	labels	L4
-7.08359628551764	-10.892862926747	labels	L4
3.93576696658091	-18.0091576498987	labels	L4
3.12525130072067	-21.324095151374	labels	L4
-4.18123944153905	-12.2455978886054	labels	L4
-2.6948161535054	-12.4666839565834	labels	L4
0.935144376663789	-12.9885020421422	labels	L4
5.61215364399929	-16.1022346850213	labels	L4
-15.1244352668344	0.354636786896671	labels	L4
-9.9920536479173	3.11960794901728	labels	L4
1.62325320770059	-19.7160584756913	labels	L4
-7.02679977155575	-10.1730020378628	labels	L4
1.94387092243827	-21.4376377001678	labels	L4
4.52390881387813	-19.2736889660794	labels	L4
3.28000910357884	-20.3618804989501	labels	L4
-13.5276243326873	-3.08077385929948	labels	L4
5.68657880640931	-17.0945134998234	labels	L4
2.75196788290491	-21.5737058276919	labels	L4
-8.54331756939135	-3.72958713185593	labels	L4
0.550086363045884	-22.1159999344012	labels	L4
1.59451420464399	-21.5879829977492	labels	L4
-12.2167147321086	-5.22881429372102	labels	L4
-1.07528660974824	-20.8458741950609	labels	L4
1.55151412879411	-12.4048085592564	labels	L4
4.02156780155566	-18.9478546352677	labels	L4
-2.65887211902278	-6.19518303311363	labels	L4
2.64191802467988	-10.4529455591996	labels	L4
1.54064068194783	-18.2035216439899	labels	L4
1.34597179746958	-21.4799413464106	labels	L4
2.09872603565569	-21.2533756387087	labels	L4
-4.43002262107363	-12.0439903967914	labels	L4
2.14037140994291	-21.5124959209856	labels	L4
4.71484947889466	-17.9722374859083	labels	L4
4.79520960765337	-18.0515058771029	labels	L4
4.65765634401024	-18.9118118453735	labels	L4
-9.78603862846469	-1.98092982759116	labels	L4
1.09294226429716	-20.1955993205194	labels	L4
-8.12024803045105	-0.849592070182759	labels	L4
4.53397480204083	-10.097191582166	labels	L4
10.4571086023163	-8.09197722995261	labels	L4
-0.0445441422407341	-7.46708588305829	labels	L4
3.00602258398505	-20.4941765899293	labels	L4
-1.58847690342358	-11.2941475639113	labels	L4
-0.671852014800895	-15.7746017557514	labels	L4
4.69111598066389	-17.085724347376	labels	L4
-2.46855710964584	-9.72478745029947	labels	L4
1.75199864292385	-21.4580061713971	labels	L4
3.18623453583454	-10.0441002428771	labels	L4
1.43006699083538	-19.5549719399874	labels	L4
4.90486588747706	-15.8266448237596	labels	L4
-1.74595388786509	-19.180179816315	labels	L4
-0.929921712145375	-18.7417367694203	labels	L4
-17.5974508246321	-3.61690761383507	labels	L4
4.09243422354571	-19.1742619902055	labels	L4
2.25972523305731	-20.1878997681148	labels	L4
-3.69837227562698	-11.8191758111572	labels	L4
5.90264790999869	-9.18609937310254	labels	L4
5.45854446375112	-17.5480769165096	labels	L4
4.03395280643626	-18.8442568636447	labels	L4
3.67058192411794	-21.3027195603781	labels	L4
9.70198538942743	-9.79997514736953	labels	L4
-5.05577269085517	-14.4822489679357	labels	L4
3.5516767141217	-21.4793999818837	labels	L4
1.40028566268	-18.1567215467588	labels	L4
0.104444760322223	-20.7612688940843	labels	L4
-3.98998602329377	-8.55617726559245	labels	L4
1.14337428129435	-17.0301622575856	labels	L4
0.613952276295548	-8.89871020125815	labels	L4
-3.36777922194725	-11.6007589592436	labels	L4
0.776563986746899	-9.46027851197584	labels	L4
1.3175962856236	-19.3958938965545	labels	L4
4.59874229252087	-19.0078880700713	labels	L4
-1.14355807613539	-17.324397732271	labels	L4
-13.4521758480735	-3.21779868218618	labels	L4
1.94070398477228	-22.2363976735051	labels	L4
-1.66895609310442	-4.82508710757475	labels	L4
-2.27625701593738	-15.8103562647537	labels	L4
-3.75537940792498	-6.78201785592512	labels	L4
0.987463011714064	-17.0957480796719	labels	L4
3.13818118981639	-20.0969900896304	labels	L4
3.63337091801001	-17.1785550001933	labels	L4
-1.54921185247052	-21.0471123934441	labels	L4
2.47684899138024	-20.6588568770499	labels	L4
4.45109078989793	-17.3605913404282	labels	L4
0.191002285596915	-5.12147300836209	labels	L4
-7.77816483032791	-4.83706294012157	labels	L4
-7.01342113435021	-6.36887311250267	labels	L4
1.03927596517931	-19.0816435728029	labels	L4
1.97960114724262	-21.3897245035858	labels	L4
0.736427008063321	-21.4282526369945	labels	L4
3.2848485857454	-20.2881075876492	labels	L4
-2.67228243483938	-8.40661397587126	labels	L4
4.85938945924813	-19.0014674208138	labels	L4
-0.578112286393337	-17.3446008625397	labels	L4
2.11309136521535	-10.3486619815447	labels	L4
1.25564335748961	-18.3025640179725	labels	L4
2.91480367369364	-20.2291420417453	labels	L4
-0.55329007885227	-12.6564986715028	labels	L4
4.10186863508894	-18.5569227157876	labels	L4
-9.90623239394234	-11.2092184290865	labels	L4
1.59281522436416	-18.9843085281989	labels	L4
4.40523940928347	-19.7637390279564	labels	L4
0.758676763780574	-7.73925684226622	labels	L4
7.24398418560262	-17.8740707974911	labels	L4
-0.334656552109371	-10.2361685349446	labels	L4
-7.68458072730539	-9.43927555090661	labels	L4
6.82044163873319	-16.2692400146426	labels	L4
-4.88657464189995	-1.38231222951346	labels	L4
1.12799208727837	-22.2642503094421	labels	L4
5.1505469216992	-17.7762691118278	labels	L4
2.29795466242314	-19.1118443868313	labels	L4
4.75681470778715	-17.6828215362081	labels	L4
1.32282939946625	-22.2765854922185	labels	L4
1.44703283569938	-18.1867285897091	labels	L4
1.04802637720872	-20.3611565106932	labels	L4
-3.83259943204384	-14.2796453602446	labels	L4
1.85596963750083	-22.7240806918685	labels	L4
4.13145630796136	-17.5321846941935	labels	L4
3.38573600401164	-19.6827691457503	labels	L4
1.96173217482147	-16.6864418343591	labels	L4
1.3880357424411	-9.4931159331187	labels	L4
-2.87505462202984	-16.9651122989686	labels	L4
-0.558448061663415	-13.4562833767821	labels	L4
2.93989329383288	-21.8290424055968	labels	L4
-0.984913350918974	-9.12491264335481	labels	L4
-3.31659466964636	-12.1286704415396	labels	L4
3.03132949081493	-21.8350472256465	labels	L4
0.871082082725493	-18.8464104040457	labels	L4
2.47789625496108	-20.3484904282885	labels	L4
2.49237714026111	-6.4872197470911	labels	L4
1.68954528145044	-21.7609290374706	labels	L4
1.41419405010381	-17.3154972880313	labels	L4
0.513807830355407	-22.0828020531141	labels	L4
4.88345362418856	-17.849036663827	labels	L4
1.95275741504247	-18.0391610805325	labels	L4
3.03993599608749	-21.0485106457463	labels	L4
4.84402963772133	-8.21876375152618	labels	L4
-8.02227145179197	-9.87210316924069	labels	L4
0.996474548032078	-20.1866899447665	labels	L4
5.73781463848059	-16.7255113744431	labels	L4
1.18431517773464	-17.5650809273089	labels	L4
-10.2544655485879	-10.907411051568	labels	L4
4.21502577531566	-13.0011889590348	labels	L4
-4.06808223743065	-14.672567067706	labels	L4
1.04642477310749	-22.3073172280354	labels	L4
1.9049757447211	-21.3545886139944	labels	L4
4.62865527031558	-16.4399207250947	labels	L4
1.14347887467998	-10.9183022538702	labels	L4
-13.1168413955194	-3.31609852984276	labels	L4
1.35486222539007	-19.7686911223471	labels	L4
4.6859561170593	-18.9208375860076	labels	L4
1.25777806278989	-22.5263965087009	labels	L4
0.979066187510832	-21.5113403785907	labels	L4
3.37618627497181	-17.8120008228228	labels	L4
-13.3004763256566	-2.94728543702282	labels	L4
-0.874092867259718	-11.1269383726998	labels	L4
1.80062297177053	-21.4721105486949	labels	L4
4.30007403960196	-19.5421294125181	labels	L4
4.28511019013506	-17.152955031416	labels	L4
0.960047192386987	-22.2319028076994	labels	L4
4.44802530914171	-17.3521611293166	labels	L4
-0.319439147355179	-17.2304165055716	labels	L4
4.06398066656979	-14.100170874727	labels	L4
0.883449058442924	-9.08380219963728	labels	L4
1.74845231119994	-21.7844513726466	labels	L4
0.317058092503513	-18.8722695182557	labels	L4
1.81146521521806	-16.4815702015152	labels	L4
0.793806111217702	-18.8446921075589	labels	L4
0.751843334696404	-21.2851422900913	labels	L4
4.05287330490188	-19.2359716215044	labels	L4
1.55751521020578	-20.1698874857445	labels	L4
-7.95946564787413	-10.4572900765401	labels	L4
3.90011203472714	-18.4423382047748	labels	L4
2.17174473108093	-16.682620075614	labels	L4
0.889052207105699	-20.9607859835134	labels	L4
3.94454295671741	-18.609340509985	labels	L4
3.69267995269061	-16.8978941872571	labels	L4
5.24281511125603	-17.2809383467846	labels	L4
1.33038494306823	-22.1834315446637	labels	L4
2.97283425675253	-19.4052000353246	labels	L4
1.6966231782023	-22.2860052109943	labels	L4
-7.6771563855474	-10.7182728578767	labels	L4
0.217503219437394	-17.0788236357457	labels	L4
-13.2266451725284	-3.30473257503487	labels	L4
5.5261421440913	-8.3027856832902	labels	L4
1.68140111620739	-22.1853180574213	labels	L4
1.057740894577	-20.1211731419015	labels	L4
1.90789588061388	-17.5408009981251	labels	L4
5.56414383411693	-16.5569942394083	labels	L4
2.36570633162641	-12.4781381478939	labels	L4
0.168309909666868	-18.5018919734312	labels	L4
0.184192929279966	-20.3538578385513	labels	L4
1.41039695308118	-19.7450744209282	labels	L4
3.01043407854286	-21.4636531232006	labels	L4
2.65068461586965	-20.879260314852	labels	L4
0.510430702436732	-21.6018328758937	labels	L4
-4.00088317039173	-10.8130555589624	labels	L4
-16.4360490934501	-2.79457557804502	labels	L4
1.99171351853221	-21.5670327211424	labels	L4
0.219826422100162	-17.6804892718795	labels	L4
1.30792833507606	-17.3594539862102	labels	L4
4.66693125416756	-16.7433271482032	labels	L4
10.737407036182	-8.94758253809387	labels	L4
5.5752191666744	-17.4186848245777	labels	L4
0.677405585157366	-21.5255448275023	labels	L4
-9.26148019347286	-10.1346924458	labels	L4
4.46284277603902	-18.3206030177887	labels	L4
6.36842574624343	-6.20112682215221	labels	L4
0.731910819237234	-15.186826203305	labels	L4
3.55954241764389	-19.0987622131506	labels	L4
2.84981611245065	-21.962502604456	labels	L4
-4.0245663578803	-9.6839041583085	labels	L4
-0.532117514858313	-10.550457394958	labels	L4
5.76184050575828	-11.2161530405956	labels	L4
2.36630638382642	-20.9173317857265	labels	L4
-6.57874241368442	3.93792764996991	labels	L4
2.95173850546329	-21.5995260619816	labels	L4
4.73452097217508	-18.5333881889117	labels	L4
0.1298785628836	-18.350434122809	labels	L4
-1.26987850382585	-15.2631045465098	labels	L4
5.05217160760227	-17.4098371842952	labels	L4
3.27548136168424	-16.5754405709911	labels	L4
3.26477900806309	-20.429600995744	labels	L4
-3.2092914562539	-12.5483336041162	labels	L4
-0.648690599206472	-11.4014306124444	labels	L4
-0.283669870298257	-15.2668033012095	labels	L4
3.11992564740152	-20.4821185414065	labels	L4
-4.29622996428911	-13.2358479330106	labels	L4
-15.1987215306434	1.30309201719933	labels	L4
2.77203137491377	-20.8601269878514	labels	L4
2.9186052127324	-21.2137384138697	labels	L4
1.45670771624284	-17.3810680533566	labels	L4
3.99102484951098	-19.1124950469036	labels	L4
0.146995863643352	-9.14134464888513	labels	L4
2.8969720005567	-21.8362180469721	labels	L4
1.78215335703607	-22.1990091117228	labels	L4
-3.07498790093352	-11.5473006553883	labels	L4
-15.3608187592439	0.152743321232713	labels	L4
1.76666215335192	-21.5923218420511	labels	L4
4.69107480415541	-17.0720221055401	labels	L4
2.23268223088868	-18.7658070700134	labels	L4
3.25010023241364	-21.9771882405258	labels	L4
4.41975792748503	-7.53138770307157	labels	L4
2.98082916158144	-21.6263624889881	labels	L4
0.854319531600391	-21.0236474975548	labels	L4
-0.429775328002867	-18.115955697414	labels	L4
1.87177616800987	-22.2918440624421	labels	L4
0.426981522754218	-19.0685093341824	labels	L4
3.4983032373373	-19.0741567932635	labels	L4
1.13206719938396	-18.6738277466594	labels	L4
2.76929951294875	-20.8314060069606	labels	L4
2.1083537430865	-18.7249168001832	labels	L4
0.568016611497804	-18.0924690199159	labels	L4
3.50475465994048	-12.9559566455969	labels	L4
3.91876573620576	-17.6763033168491	labels	L4
0.488613059419803	-18.7468091528492	labels	L4
4.91572503797818	-18.7163120469758	labels	L4
-1.83354280903615	-15.9747789649391	labels	L4
4.15257658238195	-13.2877332287067	labels	L4
5.35851375002872	-17.8461806344398	labels	L4
4.24989504028876	-19.5081746026639	labels	L4
0.909015631810048	-20.2444651148715	labels	L4
1.60532716364895	-18.2707593073912	labels	L4
1.41742535613332	-18.9189766637154	labels	L4
-9.01814273078232	-4.43284014703706	labels	L4
5.54272988084991	-17.643295610029	labels	L4
-4.7699048686713	-9.96069346595195	labels	L4
0.645217410611421	-21.2626636400664	labels	L4
1.76517578274199	-21.1025753682137	labels	L4
3.77031823926543	-18.4399463377073	labels	L4
10.914310570733	-9.29278157529699	labels	L4
1.49495452411336	-18.3011074547284	labels	L4
0.803529349530054	-18.3222265968462	labels	L4
-10.3611160828275	-8.92940282594286	labels	L4
5.25741523652667	-17.9740764823979	labels	L4
-1.42351088639332	-16.5591760262718	labels	L4
6.48115318347826	-9.16171017245701	labels	L4
1.80943844148126	-19.0476019071429	labels	L4
5.03953432378171	-8.2966335860231	labels	L4
1.87625309488533	-21.709219535776	labels	L4
3.28339563822442	-18.9666219697019	labels	L4
4.88918311953393	-17.787971122188	labels	L4
0.779096356034439	-21.1855098990592	labels	L4
3.39170431970859	-20.7111384418301	labels	L4
6.97759913411492	-7.92657604220208	labels	L4
3.92589420376035	-17.3107665443283	labels	L4
0.733454924800843	-8.20444137820596	labels	L4
1.67656397753528	-21.6290439914942	labels	L4
-8.41580389211115	-6.63812495243691	labels	L4
1.16858002709318	-20.761511969259	labels	L4
-10.4284268066325	-10.1884825643497	labels	L4
2.77317449897025	-20.7690441723582	labels	L4
-0.953068930357088	-14.483856921375	labels	L4
1.02645366394737	-21.6923997094467	labels	L4
1.55354639125952	-22.1974403052682	labels	L4
2.29215684757586	-17.0493363554686	labels	L4
-0.813191122738265	-12.5711570353379	labels	L4
2.00927314912155	-21.4183572310432	labels	L4
11.074791458215	-9.46004539157649	labels	L4
2.32887468913353	-21.2323254558156	labels	L4
-8.78043540566865	-5.63010711803407	labels	L4
0.422458876074274	-18.1775723339954	labels	L4
2.10464982444006	-21.7311177019413	labels	L4
1.10486617905538	-20.1960193031439	labels	L4
4.53964907664062	-9.03198375327992	labels	L4
2.15786746386541	-21.5751230255197	labels	L4
1.71141910800319	-14.3035197569187	labels	L4
-1.36477720168016	-19.0468985069611	labels	L4
-7.8071908024796	2.6309193813285	labels	L4
1.45340217945617	-21.5842502388774	labels	L4
5.33314411290086	-17.0247170227353	labels	L4
-0.393708472488504	-12.33695520527	labels	L4
-8.00979400880405	-6.19054691110567	labels	L4
-3.53304010797466	-12.6810717680198	labels	L4
1.69652966227275	-13.2053620458949	labels	L4
-1.3907641894113	-9.87249584693662	labels	L4
-1.2240751207812	-14.3589983969845	labels	L4
1.83694402419243	-13.4034149969601	labels	L4
-1.98616862833592	-12.6085409696579	labels	L4
3.50257904100301	-10.558349202513	labels	L4
-2.72227577729031	-14.6313923314385	labels	L4
-1.13884611107869	-13.7671449258061	labels	L4
-9.95962209068272	2.72428399584237	labels	L4
-2.40183068906445	-12.2065152645168	labels	L4
-1.42357536557004	-15.264801062228	labels	L4
1.03142596403072	-12.6431458181259	labels	L4
-3.6596052016901	-11.043343017954	labels	L4
-3.52441043100376	-11.6955430218261	labels	L4
-2.53976851382711	-9.56215270045995	labels	L4
-2.14175315339198	-12.5150047389782	labels	L4
-2.46501351674943	-14.1241313631608	labels	L4
-9.25937407053125	-10.623035121823	labels	L4
2.40497934579683	-10.487848855227	labels	L4
-3.67108222434764	-11.1991257117277	labels	L4
-3.92812629834231	-12.3001983100005	labels	L4
-12.9039684485983	-3.21724223648043	labels	L4
-1.23055568668022	-14.5357933500635	labels	L4
-9.77806083044119	-10.9506655498956	labels	L4
2.78339063924038	-12.7496639784926	labels	L4
-1.14046191402245	-16.2561617959497	labels	L4
-1.96754957213306	-15.5692536989014	labels	L4
-11.3305604057381	-2.65513624156237	labels	L4
3.70742322806261	-10.8246676311431	labels	L4
3.96445462324396	-11.7092830686165	labels	L4
-2.56629788959586	-12.8740849906538	labels	L4
-1.02318420979302	-14.8818270305031	labels	L4
0.696565053241947	-12.6586744152394	labels	L4
-11.4040006444709	-4.83004228036996	labels	L4
-6.9883713942036	-10.6567342824839	labels	L4
-5.87192294935041	-10.4780426306685	labels	L4
3.15585303913805	-11.393471591622	labels	L4
2.30495670875003	-12.6525797649895	labels	L4
-6.70730270577307	-11.4830330709871	labels	L4
0.474992870156392	-12.189707104449	labels	L4
-0.938149188852377	-15.2530726459204	labels	L4
0.0951549307188019	-10.2321368801787	labels	L4
0.824190823869119	-13.1786883279848	labels	L4
1.20953928350698	-12.8583646474276	labels	L4
-0.127426174290266	-13.0505709063919	labels	L4
4.13846777119601	-9.25461611201818	labels	L4
-4.21414019976527	-11.436881980437	labels	L4
-3.35396633214243	-11.6598429585722	labels	L4
1.4021273723329	-12.2321228587554	labels	L4
-1.56185661460451	-15.2085230576937	labels	L4
-12.7607618410446	-3.13037477278049	labels	L4
-6.90296845665197	-10.5799266784446	labels	L4
-4.08234637272615	-12.1019331610136	labels	L4
-9.48044728400369	-10.9535386126577	labels	L4
-13.8327009171096	-3.65326463765884	labels	L4
-17.1783800719511	-2.71774934755165	labels	L4
-13.0059026320788	-4.06569464021093	labels	L4
-3.46604704937592	-12.1592111519007	labels	L4
-0.382765113219115	-14.0630729646383	labels	L4
-2.84027895352313	-13.501272208796	labels	L4
-3.83588672584819	-12.7669478211518	labels	L4
1.22546941755415	-14.4683494443334	labels	L4
-1.65163485783563	-10.8282818200314	labels	L4
-11.2890785273825	-4.58534131861333	labels	L4
-2.83949412756467	-9.45357444823979	labels	L4
-1.00657435125744	-10.5801721294406	labels	L4
-2.08723522685229	-15.5988663828682	labels	L4
-3.35675989142087	-11.9270162079303	labels	L4
-3.18786541192164	-10.0425513329976	labels	L4
-1.71924764826854	-15.1420398980208	labels	L4
4.38165706216358	-7.88180565232674	labels	L4
-3.23266122645553	-14.5871687194513	labels	L4
-2.23666080142067	-15.8585148486578	labels	L4
-3.88341206284739	-12.9951202069439	labels	L4
-13.3313378857345	-3.01380316586243	labels	L4
-2.53494799030638	-11.0160455247377	labels	L4
-17.60319672524	-3.21498874009427	labels	L4
4.0625101474609	-11.5855365542717	labels	L4
-0.888702020668186	-14.654302947974	labels	L4
0.0148542325624344	-15.2922173863595	labels	L4
-0.684406488630766	-14.4863496992413	labels	L4
-1.7629352430732	-10.782355293267	labels	L4
-1.51134555759145	-16.0305864831205	labels	L4
0.882880728017137	-11.880769983122	labels	L4
1.85022475430323	-12.5573269019349	labels	L4
-11.2735198669109	-4.13413975654268	labels	L4
2.47066117150083	-12.8645425623555	labels	L4
-3.43056590350371	-11.8599782558184	labels	L4
-1.01413037605429	-10.6930107686974	labels	L4
-4.21330842240421	-11.3153501395947	labels	L4
0.589928557487415	-12.7669063462748	labels	L4
-3.06563487227244	-14.5034013868674	labels	L4
-3.79976439895933	-15.396810171207	labels	L4
1.51325644704755	-11.2741488268606	labels	L4
-13.2336645016729	-2.52926882812393	labels	L4
-1.52293510097307	-12.2877115604897	labels	L4
-3.49105071375496	-10.4678197743845	labels	L4
3.06477410941145	-11.3543631632742	labels	L4
1.67815818827997	-14.3427481528547	labels	L4
-2.04946505499812	-11.755169709946	labels	L4
-3.55369134705791	-11.9312349162711	labels	L4
-1.33628283849847	-14.5124628687702	labels	L4
-0.0578525174723894	-12.5517243361463	labels	L4
-3.86096390641912	-12.6910499207507	labels	L4
-10.0075247970495	-7.2208512695222	labels	L4
-2.72652716197924	-6.05708586570843	labels	L4
-8.48304813142702	-10.9004928345262	labels	L4
8.27561607805429	-15.8384888865833	labels	L4
-0.854583751785605	-10.5168157639634	labels	L4
-2.65241862301652	-17.3959671830472	labels	L4
-13.4152834943553	-2.28218966804972	labels	L4
6.64960335719962	-7.24719671769041	labels	L4
3.91845344510492	-12.5342115435664	labels	L4
-0.731735296241107	-14.7779179694748	labels	L4
-1.50858975219389	-12.322018294345	labels	L4
-4.00852765382331	-13.9614001749768	labels	L4
-13.1078357253935	-3.02136832005434	labels	L4
-2.95725413976894	-12.5246466927801	labels	L4
-11.0823057420008	-9.90064516658096	labels	L4
-8.05166958114419	-11.0203892304965	labels	L4
-10.699148901437	-10.4025082481388	labels	L4
-3.35018903114194	-11.2347916364156	labels	L4
1.94760285332429	-12.103509131042	labels	L4
0.0615446525091547	-12.9975730589194	labels	L4
-1.97126186555598	-10.1823722799284	labels	L4
-1.05892175384163	-14.0966606887025	labels	L4
5.88697364689868	-9.16485792886433	labels	L4
6.41080349922319	-10.7619220983168	labels	L4
-3.82622251260798	-13.4366083864043	labels	L4
-3.55648448415387	-12.8991136863065	labels	L4
2.00263429768417	-11.7149177795264	labels	L4
-0.269552616695572	-10.767739833249	labels	L4
-2.13354085682658	-16.3375794691689	labels	L4
2.40608107815045	-12.5427178792509	labels	L4
-2.71211197225213	-11.9473809447293	labels	L4
1.15206165638267	-12.4421987067091	labels	L4
2.98601511914347	-12.9360834199916	labels	L4
0.49481139224214	-12.5600974823799	labels	L4
-0.577192095401543	-12.4292252114802	labels	L4
2.5194065681175	-11.3026869222734	labels	L4
-7.65937884081326	-11.2804639089332	labels	L4
-1.10584924140109	-15.1134385524986	labels	L4
-12.414449649585	-3.23787638832213	labels	L4
-12.8513376947373	-2.89020197084666	labels	L4
-3.20412993549495	-12.7570457044633	labels	L4
-0.886210595242687	-14.5219036709345	labels	L4
-7.83623733822317	-11.9093876924614	labels	L4
-1.27334869142702	-10.594332538356	labels	L4
-2.20264946049387	-9.96002148457105	labels	L4
-8.48894526412523	-1.84258580083785	labels	L4
-4.25178630731402	-14.1984959914666	labels	L4
-8.17541914423983	-9.36501489846606	labels	L4
-12.6166619231025	-2.95096808654121	labels	L4
-0.455209028779349	-10.8977166728137	labels	L4
-1.75989208588336	-11.506176217494	labels	L4
-4.55081318377093	-11.7801129403887	labels	L4
-1.04050358913561	-17.8637317387686	labels	L4
-13.3847293427095	-2.49128215619902	labels	L4
-1.80056292436652	-13.2925446822304	labels	L4
-3.4383105975081	-11.0602653242156	labels	L4
-2.98026436698216	-14.4507456494729	labels	L4
0.399158869578131	-12.1429035392725	labels	L4
3.26652144011792	-10.6520437581809	labels	L4
-10.7066069835708	-10.2183415873264	labels	L4
-2.05554065103403	-11.1070687413939	labels	L4
-1.36389347538097	-12.4579786357536	labels	L4
-2.09324933712834	-10.0954196781134	labels	L4
-8.43834284480456	-5.00255632779749	labels	L4
-3.00464244401456	-16.9757530736962	labels	L4
-2.02963168620207	-13.680330250637	labels	L4
-2.41017747292235	-15.3499105117682	labels	L4
-2.32767967562815	-12.5872871193785	labels	L4
-7.834381893332	-8.99141643892388	labels	L4
-1.31781758868291	-15.5502694090377	labels	L4
-10.4812301491337	-9.72027075092529	labels	L4
-1.1783840490098	-14.8108688576022	labels	L4
-0.914290030012302	-15.4687072031079	labels	L4
1.66495877040844	-11.8526299769116	labels	L4
-12.8142501418115	-11.8622106950232	labels	L4
-2.16480838516132	-16.2255711297956	labels	L4
-2.51698247103698	-15.5706032116989	labels	L4
-1.50725526273718	-12.6717308092982	labels	L4
-3.21397460964272	-13.4704609196203	labels	L4
-1.31229496754391	-11.2289184740469	labels	L4
2.84906320894227	-11.4035554933716	labels	L4
2.40496047398843	-10.2118408225156	labels	L4
-2.64615322548685	-14.0373669960726	labels	L4
-3.83844146551744	-14.4008451499034	labels	L4
-2.00052815415835	-14.3546329499697	labels	L4
-1.68861683777678	-9.79892353736348	labels	L4
-3.5300394340984	-12.3056574508525	labels	L4
-8.62268568638644	-10.4410124898654	labels	L4
-10.784335489702	-9.68962827714095	labels	L4
-2.11410343078877	-12.3266695956143	labels	L4
0.656045785129867	-11.3419667028752	labels	L4
-13.0980805918262	-3.18219264951043	labels	L4
-2.50676628100135	-14.2262657384008	labels	L4
-2.49323208368464	-10.2133225881804	labels	L4
1.57502456120292	-12.2747326945496	labels	L4
-2.32548612701698	-13.6335905004052	labels	L4
-2.98375166238886	-14.3043782095343	labels	L4
2.81668727502857	-10.6029821373472	labels	L4
-1.0836475431595	-12.3995461078208	labels	L4
-0.804204402132215	-14.9044699052089	labels	L4
-1.31058578616356	-15.3059141763423	labels	L4
0.111177063020674	-15.1832560069909	labels	L4
-2.01165453564461	-15.7727780363701	labels	L4
2.40890202621467	-11.2104029009061	labels	L4
-10.6135320954477	1.12318469256147	labels	L4
2.96014537548492	-11.7613749870293	labels	L4
0.129691009558797	-6.43276878207432	labels	L4
-2.2949891418315	-13.0641548830322	labels	L4
2.74273033921514	-7.40608508501342	labels	L4
-0.586927585675388	-15.1972832860024	labels	L4
-4.5575042901186	-12.1622182958443	labels	L4
-1.31231259999697	-15.3252043247484	labels	L4
-1.6926666228772	-11.8238082778016	labels	L4
-0.498755815163398	-10.7060944925959	labels	L4
6.28515703281464	-10.4408372984371	labels	L4
2.65092502937906	-13.593411561658	labels	L4
-13.1015856815406	-3.53366995288031	labels	L4
0.979316422480455	-11.8293252187037	labels	L4
-1.39857022754274	-15.6844992469056	labels	L4
1.96197332477806	-11.1320633897356	labels	L4
-2.6773221749807	-12.931964514787	labels	L4
-13.5247560659782	-2.63032360089162	labels	L4
-1.08622521186184	-15.3236836298608	labels	L4
-5.52910882184335	-10.8964803965388	labels	L4
-2.16690264015456	-14.3001777396684	labels	L4
-4.25094705167531	-19.9795388382767	labels	L4
-3.07288804712775	-14.8137601110123	labels	L4
-0.61498032943572	-15.3385825150581	labels	L4
0.434922952033104	-14.9819105987717	labels	L4
-1.23835522041135	-14.5036681441662	labels	L4
-1.90900277269855	-13.9020202521943	labels	L4
-0.990513740086273	-13.8316043523712	labels	L4
-3.61058078167469	-10.0624430891998	labels	L4
-7.27252605736812	-10.0235437202248	labels	L4
-12.9921586981142	-9.37630868646696	labels	L4
-1.40576806777646	-15.3037122396927	labels	L4
1.49263646367787	-12.0453885606402	labels	L4
2.04738402520111	-11.3065374914322	labels	L4
-1.71397092147902	-14.5792087772288	labels	L4
-3.2294072420106	-15.5692598647166	labels	L4
-8.15565701311241	-10.4293139675076	labels	L4
10.6734261710863	-16.2828840027112	labels	L4
-1.62922052712818	-15.426322193297	labels	L4
-0.536510709857718	-15.8912274648539	labels	L4
1.02779789590334	-11.8800121510779	labels	L4
-1.83027760260909	-11.4461762961766	labels	L4
-1.47053744250536	-15.5380340144707	labels	L4
-2.75994430740153	-13.998992344474	labels	L4
-1.11963767829264	-6.04726571299443	labels	L4
-1.88487588260241	-10.577319243043	labels	L4
-2.82523076527677	-14.6079243858036	labels	L4
-1.6937731389953	-11.6881624502589	labels	L4
-3.16016090016138	-12.9538068290664	labels	L4
-0.482208279167149	-12.5587512541699	labels	L4
-0.542411514109246	-13.5749165603193	labels	L4
-3.29701964149441	-12.0092120641927	labels	L4
1.27963261548887	-11.0542456754212	labels	L4
-1.82937871809606	-17.2942141991164	labels	L4
3.38523218008925	-11.9622829438731	labels	L4
-1.19825827286692	-10.8788510777297	labels	L4
-4.00919944639377	-15.5852842552454	labels	L4
-1.66333854230013	-12.0167127591113	labels	L4
-2.68290505328554	-13.0348384470965	labels	L4
-0.724337816652989	-14.6686310612505	labels	L4
-13.5655365472067	-2.62997078022399	labels	L4
-0.677336105322659	-13.3240671297678	labels	L4
-1.58668852592146	-14.4374676932716	labels	L4
-0.833987478202145	-13.2669360770046	labels	L4
-8.02132809057121	-3.83966638171363	labels	L4
-0.348718494126779	-10.4688626653593	labels	L4
-2.08941822567993	-12.3710528273952	labels	L4
-2.18291295114483	-12.8243533147935	labels	L4
-2.95612048570354	-13.0787244930845	labels	L4
-0.142494810299244	-12.7498940040051	labels	L4
-8.57082786863078	-10.9725353993295	labels	L4
-2.70231988424603	-12.9191427550419	labels	L4
2.49054757103658	-13.1937705284514	labels	L4
-3.63827185755273	-10.8590310804223	labels	L4
3.98373384183603	-7.84579383313845	labels	L4
-3.12807523944211	-14.0828819348548	labels	L4
-4.12994229789932	-13.5386487756458	labels	L4
-7.26534947560079	-10.675487234406	labels	L4
-1.51450587831842	-13.7105210363591	labels	L4
-1.23563526471051	-15.7409194453168	labels	L4
-1.09823374158429	-15.118234417935	labels	L4
-3.13643440093142	-12.2430062252079	labels	L4
-7.52544784812268	-10.4647585096394	labels	L4
-2.91010774844338	-12.9244691512335	labels	L4
-0.452992713756159	-12.8677370971552	labels	L4
-1.48017429475786	-15.2739421712616	labels	L4
-13.1025229017461	-3.04944022557432	labels	L4
2.19068316686277	-9.96674729795966	labels	L4
-3.08915517320288	-19.1610259206919	labels	L4
-0.941212092413533	-12.2666657980383	labels	L4
2.17663179196017	-10.8312263226609	labels	L4
1.09807059455948	-11.5539534833568	labels	L4
-1.32223411697377	-15.3776561296705	labels	L4
0.0714081127292805	-12.6372016118864	labels	L4
-2.7974917198881	-11.7644679909357	labels	L4
-1.97322118660077	-14.5090716119697	labels	L4
1.0734372141313	-11.8259141093687	labels	L4
-1.38780450793503	-15.4960102085463	labels	L4
-3.62138134387557	-13.2044896675525	labels	L4
-3.52488907761264	-11.3419502601774	labels	L4
-3.73698474770084	-13.5274752120641	labels	L4
-2.50017525770801	-14.4878822928988	labels	L4
-8.86394270882032	-5.94259093317689	labels	L4
-3.30012324387843	-15.2402478406004	labels	L4
-3.85201283732135	-13.2077654997544	labels	L4
-1.83985975624055	-12.482876728905	labels	L4
-2.38663512891967	-13.4337552405665	labels	L4
-7.66504095685813	-9.72923563917803	labels	L4
-2.62027252242925	-12.0946710229162	labels	L4
0.602071672982694	-12.4202341804248	labels	L4
5.2572889785428	-12.5992485153468	labels	L4
-10.849962149512	-10.0425890563445	labels	L4
3.03913677900986	-12.8523785326437	labels	L4
-11.3727982234174	-9.77580680378144	labels	L4
-1.71233702230799	-15.3854785004776	labels	L4
-1.54405064240091	-11.7559301507705	labels	L4
-4.11397094823162	-14.0277659717253	labels	L4
8.3167954911755	-15.870477110616	labels	L4
-0.660815766570131	-11.0567005786208	labels	L4
-11.7758487165522	-8.9238963572813	labels	L4
1.00509350598349	-11.7783242279474	labels	L4
-2.55650982705902	-14.5755906095017	labels	L4
-12.4154051163408	-11.0753919581655	labels	L4
-3.10558193421598	-14.7058848205235	labels	L4
-2.11087043259661	-15.5185388453596	labels	L4
-7.65529683892334	-11.5608330419564	labels	L4
-1.27798272647303	-14.9601952784447	labels	L4
1.8783700142485	-10.8086625356628	labels	L4
-3.10551150653298	-12.7947124561726	labels	L4
-3.06700491598634	-13.8342120513566	labels	L4
-4.45989979578284	-10.129534289385	labels	L4
-2.14348368891878	-10.8722777270529	labels	L4
-3.1947660470639	-10.6000791857873	labels	L4
-3.44454437381007	-12.0246383212375	labels	L4
-9.52291115234345	-6.18362136624183	labels	L4
-2.26013038676997	-10.6885369165835	labels	L4
0.189728158775236	-13.6468304983268	labels	L4
-17.1946907871665	-4.0361456362023	labels	L4
-0.242630470507458	-11.2653289860025	labels	L4
-4.18786272802558	-13.0034052237225	labels	L4
-0.711903667591112	-15.3555785653741	labels	L4
-4.32191892594605	-13.6575365927041	labels	L4
-2.69447689307946	-13.6803593381034	labels	L4
1.10372387175866	-11.3682819035927	labels	L4
-8.24730284339535	-7.82167957725267	labels	L4
-10.640352673726	-1.30984044347359	labels	L4
-1.33890729425214	-14.7616092680841	labels	L4
9.06970021756161	-8.71438604958457	labels	L4
-4.11156363806589	-11.3945265759422	labels	L4
-0.405978518906206	-13.3861682701785	labels	L4
-2.11336888866435	-16.1102481464491	labels	L4
1.72514835769196	-10.8395039953858	labels	L4
-10.6863574726669	-8.90051669389111	labels	L4
0.597891497640743	-11.8966229905384	labels	L4
-9.29696838568584	-10.8195034679144	labels	L4
-3.99671293623416	-11.165953760005	labels	L4
-1.79286896632266	-10.6505926757995	labels	L4
-1.13196555025074	-14.0874669291378	labels	L4
-3.70515293137569	-13.7597334784922	labels	L4
-1.3771602382695	-15.5092317968496	labels	L4
-4.52735603823674	-12.3938358832921	labels	L4
-0.0220032181785953	-11.6517942509066	labels	L4
-3.13867155509551	-11.6394252304543	labels	L4
0.919089951552458	-11.7264233450215	labels	L4
-2.37111010206673	-9.96353534968354	labels	L4
-3.59804904066404	-12.2588248626023	labels	L4
-10.4414984652397	1.13461030143242	labels	L4
0.732941054459691	-17.428332900124	labels	L4
4.52361845258315	-12.9085621930816	labels	L4
-0.74243825447531	-15.4062367748951	labels	L4
0.597072070770315	-12.848181940548	labels	L4
-1.17790473100002	-14.5462897028164	labels	L4
-3.8412715760548	-13.8967315357501	labels	L4
-9.51778279280201	-10.8005988975555	labels	L4
-4.64688061246324	-10.5881815909928	labels	L4
-3.43111120570586	-13.9768661593637	labels	L4
-1.9362092017774	-15.0707552884101	labels	L4
-6.95493271923297	-11.7920072666776	labels	L4
-2.27303133514317	-15.3727106312615	labels	L4
-1.60062309643319	-15.4693047344171	labels	L4
-10.5437612270512	2.97305583669601	labels	L4
2.46662400563648	-11.9749263315441	labels	L4
-1.59013537704831	-15.1242419996482	labels	L4
-4.01879087660853	-13.4921943199441	labels	L4
-14.4882174769327	7.46200992961291	labels	L4
-1.24809177029097	-15.4679488727631	labels	L4
-2.11659818980623	-15.0622203329788	labels	L4
-0.983156877561314	-13.1485219140588	labels	L4
[truncated: 76,401 more rows]
