# Supplementary material for: Landscapes of cellular phenotypic diversity in breast cancer xenografts and their impact on drug response
Source: Nat Commun. 2021 Mar 31;12:1998. doi: 10.1038/s41467-021-22303-z (PMC8012607; doi:10.1038/s41467-021-22303-z)
Supplement: Supplementary file 3 — Source Data [file 41467_2021_22303_MOESM3_ESM.zip › Source_data/Fig3c.txt]

L1	L2	L3	L4	L5	B1	M1	M2	M3	O1	O2	S1	S2	Model_ID	Type_PAT	ER_final	HER2_final	PAM50_final	intClust_final	TP53_mut	PIK3CA_mut
4	539	15	516	75	285	16	6	13	0	105	15	11	AB040_M1	Metastasis	Pos	Neg	LumB	8	WT	MUT
24	42	27	224	19	895	68	49	60	28	123	5	36	AB405_M1	Metastasis	Neg	Neg	Basal	9	MUT	WT
2	19	2	104	7	373	55	449	434	8	51	22	74	AB521_M1	Metastasis	Neg	Neg	Basal	10	MUT	WT
1	33	2	75	12	695	28	263	366	51	63	2	9	AB521_M2	Metastasis	Neg	Neg	Basal	10	MUT	WT
5	57	43	1187	23	122	1	2	3	8	35	22	92	AB551_M3a	Metastasis	Neg	Pos	Her2	5	MUT	WT
26	82	104	933	12	158	5	3	3	1	80	38	155	AB551_M3b	Metastasis	Neg	Pos	Her2	5	MUT	WT
6	29	284	885	5	83	7	10	4	7	106	68	106	AB551_M3c	Metastasis	Neg	Pos	Her2	5	MUT	WT
15	82	1	1438	10	10	1	2	2	9	14	7	9	AB555_M1	Metastasis	Pos	Neg	LumB	1	WT	WT
21	36	0	1428	31	29	3	2	6	17	16	7	4	AB555_M2	Metastasis	Pos	Neg	LumB	1	WT	WT
70	35	6	982	81	219	34	16	12	65	78	0	2	AB569_T4	Primary	Pos	Neg	NA	4ER+	MUT	WT
1	79	63	944	83	243	25	2	7	9	100	25	19	AB580_T1	Primary	Pos	Neg	LumB	8	WT	MUT
100	12	794	335	1	166	16	7	6	6	88	8	61	AB613_M2	Metastasis	Pos	Neg	NA	NA	WT	WT
8	15	8	217	820	150	8	14	21	0	135	69	135	AB630_M1	Metastasis	Neg	Neg	Basal	3	MUT	MUT
1	743	36	503	56	13	4	5	7	10	95	52	75	AB636_M1	Metastasis	Pos	Pos	LumB	8	MUT	MUT
1	6	5	51	2	446	639	132	192	16	94	3	13	AB764_T1	Primary	Neg	Neg	NA	NA	WT	WT
1	3	0	16	2	150	644	413	176	4	142	23	26	AB790_T1	Primary	Neg	Neg	Basal	10	MUT	WT
0	0	1	0	0	141	8	1251	39	10	77	16	57	AB863_M2	Metastasis	Neg	Neg	Basal	10	MUT	WT
40	144	76	335	90	536	34	86	165	1	73	8	12	AB892_M1	Primary	Pos	Neg	LumB	7	WT	MUT
14	45	1	1185	44	139	6	6	3	12	38	36	71	CAMBMT1_M2	Metastasis	Pos	Neg	LumB	1	WT	WT
5	6	0	47	5	890	115	102	271	19	49	14	77	HCI001_T1	Primary	Neg	Neg	Basal	9	MUT	WT
391	121	26	198	83	194	71	151	225	16	81	15	28	HCI002_T1	Primary	Neg	Neg	Basal	9	WT	WT
47	997	3	134	102	3	4	1	4	1	37	50	217	HCI005_M1	Metastasis	Pos	Neg	LumB	1	WT	WT
0	1373	2	161	12	1	0	0	4	1	10	20	16	HCI006_M1	Metastasis	Pos	Neg	LumB	1	WT	WT
20	32	8	219	316	871	1	3	10	9	40	31	40	HCI009_M1	Metastasis	Neg	Neg	LumB	8	WT	MUT
0	0	0	3	0	45	52	517	880	11	72	6	14	HCI010_M1	Metastasis	Neg	Neg	Basal	9	MUT	WT
40	51	26	417	37	96	16	18	25	9	104	168	593	HCI014_M1	Metastasis	Neg	Neg	Her2	8	WT	MUT
839	235	11	271	19	64	6	5	5	2	65	41	37	IC07_T1	Primary	Pos	Pos	LumB	1	WT	WT
2	0	2	22	1	62	65	326	854	22	57	113	74	STG139_M1	Metastasis	Neg	Neg	Basal	10	MUT	WT
0	0	0	1	1	25	21	345	1063	1	31	26	86	STG139_T1a	Primary	Neg	Neg	Basal	10	MUT	WT
0	0	1	4	1	35	73	406	747	3	53	109	168	STG139_T1c	Primary	Neg	Neg	Basal	10	MUT	WT
3	232	4	660	455	122	4	4	5	2	22	28	59	STG143_T1	Primary	Pos	Neg	LumB	8	WT	MUT
0	554	14	680	35	112	31	4	1	1	57	31	80	STG195_M1	Metastasis	Pos	Pos	LumB	1	WT	WT
0	1	2	33	1	768	4	87	513	18	109	13	51	STG282_M1a	Metastasis	Neg	Neg	Basal	10	MUT	WT
1	2	7	41	4	950	11	91	332	23	89	12	37	STG282_M1b	Metastasis	Neg	Neg	Basal	10	MUT	WT
10	28	0	970	27	237	17	55	116	47	53	10	30	STG316_T1	Primary	Neg	Neg	Basal	10	MUT	WT
16	6	0	15	6	312	439	517	114	23	67	25	60	STG321_T1	Primary	Pos	Neg	Basal	10	MUT	WT
63	130	27	514	23	311	12	130	42	24	79	7	238	STG335_T1	Primary	Pos	Neg	LumB	10	MUT	WT
0	2	0	9	5	515	255	302	287	9	72	28	116	VHIO039_M1	Metastasis	Pos	Neg	LumB	9	MUT	WT
3	9	2	334	38	727	65	12	28	293	65	13	11	VHIO044_M1	Metastasis	Pos	Neg	Basal	10	MUT	MUT
1	1	2	6	1	193	8	429	192	32	233	79	423	VHIO060_M1	Metastasis	Pos	Neg	Basal	10	MUT	WT
4	0	5	38	7	882	230	156	61	15	107	28	67	VHIO093_T1	Primary	Neg	Neg	Basal	10	WT	WT
0	0	1	7	0	369	3	364	348	11	49	39	409	VHIO098_T1a	Primary	Pos	Neg	Basal	10	MUT	WT
0	0	1	7	1	493	14	224	243	9	139	12	457	VHIO098_T1b	Primary	Pos	Neg	Basal	10	MUT	WT
1	10	1	27	9	55	1009	172	48	1	124	45	98	VHIO102_T1	Primary	Neg	Neg	Basal	10	MUT	WT
20	7	0	107	10	939	55	161	113	120	49	9	10	VHIO124_M1	Metastasis	Neg	Neg	Basal	9	MUT	WT
3	2	0	46	15	1118	62	128	86	44	56	2	38	VHIO169_T1a	Primary	Neg	Neg	Basal	10	MUT	WT
7	4	8	59	14	632	128	299	199	39	82	10	119	VHIO169_T1b	Primary	Neg	Neg	Basal	10	MUT	WT
3	5	5	27	5	329	207	195	134	9	48	58	575	VHIO179_M1	Metastasis	Neg	Neg	Basal	10	MUT	WT
1100	9	2	241	4	39	6	7	5	11	58	25	93	VHIO244_M1	Metastasis	Pos	Neg	LumB	1	MUT	WT
