# Supplementary material for: Landscapes of cellular phenotypic diversity in breast cancer xenografts and their impact on drug response
Source: Nat Commun. 2021 Mar 31;12:1998. doi: 10.1038/s41467-021-22303-z (PMC8012607; doi:10.1038/s41467-021-22303-z)
Supplement: Supplementary file 3 — Source Data [file 41467_2021_22303_MOESM3_ESM.zip › Source_data/Fig5b_FigS6b_prevalence.txt]

Gene	CC	proportion	pval	significant
PIK3R1	10	0.0239808153477218	1	nosig
FOXO3	10	0.000342583076396026	1	nosig
CDKN2A	10	0.00479616306954436	1	nosig
KMT2C	10	0.092154847550531	1	nosig
ARID1A	10	0.0157588215142172	1	nosig
NCOR1	10	0.0150736553614251	1	nosig
KDM6A	10	0.000342583076396026	1	nosig
PBRM1	10	0.000342583076396026	1	nosig
BRCA1	10	0.0298047276464543	1	nosig
BRCA2	10	0.0359712230215827	1	nosig
CHEK2	10	0.321685508735868	0	sig
MAP2K4	10	0.133949982870846	6.22421174585491e-193	sig
CDH1	10	0.000342583076396026	1	nosig
MLLT4	10	0	1	nosig
CTNNA1	10	0.0116478245974649	1	nosig
GATA3	10	0.0596094552929085	1	nosig
TBX3	10	0.0274066461116821	1	nosig
RUNX1	10	0.0013703323055841	1	nosig
MEN1	10	0.012675573826653	1	nosig
FOXP1	10	0.00685166152792052	1	nosig
USP9X	10	0.0147310722850291	1	nosig
BAP1	10	0.150051387461459	1.20247834844571e-15	sig
ERBB2	10	0.000685166152792052	1	nosig
SF3B1	10	0.0205549845837616	1	nosig
SMAD4	10	0	1	nosig
TP53	10	0.47242206235012	1	nosig
PIK3CA	10	0.0411099691675231	1	nosig
MAP3K1	10	0.0746831106543337	1	nosig
RB1	10	0.00548132922233642	1	nosig
11q13Amp1	10	0.0370192307692308	1	nosig
11q13Amp2	10	0.0259615384615385	1	nosig
16pGain	10	0.614903846153846	3.12147326456881e-84	sig
16qLoss	10	0.116346153846154	1	nosig
17q12Amp	10	0.0182692307692308	1	nosig
17q23Amp	10	0.0644230769230769	1	nosig
1qGain	10	0.0663461538461538	1	nosig
8p12Amp	10	0.0548076923076923	1	nosig
8q24Amp	10	0.259134615384615	1	nosig
PIK3R1	3	0.00601581299415607	1	nosig
FOXO3	3	0.000515641113784806	1	nosig
CDKN2A	3	0.00773461670677209	1	nosig
KMT2C	3	0.688209006531454	0	sig
ARID1A	3	0.116534891715366	0.406316656552897	nosig
NCOR1	3	0.0087658989343417	1	nosig
KDM6A	3	0.00171880371261602	1	nosig
PBRM1	3	0.00171880371261602	1	nosig
BRCA1	3	0.0386730835338604	1	nosig
BRCA2	3	0.00343760742523204	1	nosig
CHEK2	3	0.0424544517016157	1	nosig
MAP2K4	3	0.0207975249226538	1	nosig
CDH1	3	0.00171880371261602	1	nosig
MLLT4	3	0.0952217256789275	2.81427549569906e-220	sig
CTNNA1	3	0.00790649707803369	1	nosig
GATA3	3	0.0372980405637676	1	nosig
TBX3	3	0.0335166723960124	1	nosig
RUNX1	3	0.0926435201100034	2.41738333572181e-194	sig
MEN1	3	0.0288759023719491	1	nosig
FOXP1	3	0.00550017188037126	1	nosig
USP9X	3	0.017703678239945	1	nosig
BAP1	3	0.42815400481265	0	sig
ERBB2	3	0	1	nosig
SF3B1	3	0.10948779649364	1.42211386691292e-67	sig
SMAD4	3	0.0952217256789275	2.81427549569906e-220	sig
TP53	3	0.22000687521485	1	nosig
PIK3CA	3	0.316947404606394	9.30718221244869e-148	sig
MAP3K1	3	0.184255757992437	1	nosig
RB1	3	0.00756273633551048	1	nosig
11q13Amp1	3	0.130574959699087	1.45485517794693e-81	sig
11q13Amp2	3	0.0338527673293928	1	nosig
16pGain	3	0.757298943220491	0	sig
16qLoss	3	0.499014866559198	0	sig
17q12Amp	3	0.262403725595558	6.45339917687565e-261	sig
17q23Amp	3	0.583378112126097	0	sig
1qGain	3	0.385814078452445	1	nosig
8p12Amp	3	0.0102095647501343	1	nosig
8q24Amp	3	0.722550600035823	0	sig
PIK3R1	11	0.00368550368550369	1	nosig
FOXO3	11	0.00552825552825553	1	nosig
CDKN2A	11	0.000614250614250614	1	nosig
KMT2C	11	0.804668304668305	0	sig
ARID1A	11	0.0141277641277641	1	nosig
NCOR1	11	0.019041769041769	1	nosig
KDM6A	11	0.000614250614250614	1	nosig
PBRM1	11	0.000614250614250614	1	nosig
BRCA1	11	0.285626535626536	1.36086871989202e-55	sig
BRCA2	11	0.487714987714988	0	sig
CHEK2	11	0.494471744471744	0	sig
MAP2K4	11	0.015970515970516	1	nosig
CDH1	11	0.000614250614250614	1	nosig
MLLT4	11	0.0085995085995086	1	nosig
CTNNA1	11	0.0184275184275184	1	nosig
GATA3	11	0.505528255528256	0	sig
TBX3	11	0.0626535626535627	1.0696817727612e-07	sig
RUNX1	11	0.00921375921375921	1	nosig
MEN1	11	0.264742014742015	2.76905951465992e-156	sig
FOXP1	11	0.00491400491400491	1	nosig
USP9X	11	0.0184275184275184	1	nosig
BAP1	11	0.0196560196560197	1	nosig
ERBB2	11	0.00122850122850123	1	nosig
SF3B1	11	0.0294840294840295	1	nosig
SMAD4	11	0.0085995085995086	1	nosig
TP53	11	0.352579852579853	1	nosig
PIK3CA	11	0.146191646191646	1	nosig
MAP3K1	11	0.796683046683047	0	sig
RB1	11	0.000614250614250614	1	nosig
11q13Amp1	11	0.025974025974026	1	nosig
11q13Amp2	11	0.0476190476190476	1	nosig
16pGain	11	0.115027829313544	1	nosig
16qLoss	11	0.110080395794682	1	nosig
17q12Amp	11	0.297464440321583	6.50855096860085e-106	sig
17q23Amp	11	0.279529993815708	1.51580049078798e-10	sig
1qGain	11	0.35621521335807	1	nosig
8p12Amp	11	0.492269635126778	0	sig
8q24Amp	11	0.343228200371058	1	nosig
PIK3R1	1	0.0589577329490874	1.85873650957878e-237	sig
FOXO3	1	0.00444284341978866	1	nosig
CDKN2A	1	0.0711455331412104	0	sig
KMT2C	1	0.479646974063401	0	sig
ARID1A	1	0.219200288184438	0	sig
NCOR1	1	0.0273174831892411	1	nosig
KDM6A	1	0.00162103746397695	1	nosig
PBRM1	1	0.00162103746397695	1	nosig
BRCA1	1	0.211935638808838	1.51953203589418e-210	sig
BRCA2	1	0.0234750240153698	1	nosig
CHEK2	1	0.0363832853025937	1	nosig
MAP2K4	1	0.0118876080691643	1	nosig
CDH1	1	0.00162103746397695	1	nosig
MLLT4	1	0.0408261287223823	1.59245584790587e-80	sig
CTNNA1	1	0.025516330451489	1	nosig
GATA3	1	0.276777137367915	0	sig
TBX3	1	0.0451488952929875	6.36877897079031e-18	sig
RUNX1	1	0.0309798270893372	7.89159850201366e-17	sig
MEN1	1	0.180415465898175	0	sig
FOXP1	1	0.0131484149855908	1	nosig
USP9X	1	0.0357829010566763	1	nosig
BAP1	1	0.0298991354466859	1	nosig
ERBB2	1	0.00132084534101825	1	nosig
SF3B1	1	0.0790105667627281	1.92893537679214e-54	sig
SMAD4	1	0.0408261287223823	1.59245584790587e-80	sig
TP53	1	0.459053794428434	1	nosig
PIK3CA	1	0.248859269932757	1.34521416114315e-134	sig
MAP3K1	1	0.367855427473583	0	sig
RB1	1	0.0628602305475504	1	nosig
11q13Amp1	1	0.145193774794019	0	sig
11q13Amp2	1	0.0929508696978944	4.15090170589033e-51	sig
16pGain	1	0.300701861458651	3.43496782452141e-13	sig
16qLoss	1	0.136527311565456	1	nosig
17q12Amp	1	0.255599633811413	0	sig
17q23Amp	1	0.490692706743973	0	sig
1qGain	1	0.370582850167836	1	nosig
8p12Amp	1	0.0927677754043332	6.97459471321374e-57	sig
8q24Amp	1	0.32004882514495	1	nosig
PIK3R1	4	0.0310344827586207	0.0783169639224621	nosig
FOXO3	4	0.00191570881226054	1	nosig
CDKN2A	4	0.0168582375478927	1	nosig
KMT2C	4	0.145593869731801	1	nosig
ARID1A	4	0.0402298850574713	1	nosig
NCOR1	4	0.0168582375478927	1	nosig
KDM6A	4	0.00344827586206897	1	nosig
PBRM1	4	0.00344827586206897	1	nosig
BRCA1	4	0.0406130268199234	1	nosig
BRCA2	4	0.00421455938697318	1	nosig
CHEK2	4	0.00766283524904215	1	nosig
MAP2K4	4	0.0318007662835249	0.0165681754084292	nosig
CDH1	4	0.00344827586206897	1	nosig
MLLT4	4	0.0134099616858238	1	nosig
CTNNA1	4	0.136015325670498	0.269480988944445	nosig
GATA3	4	0.0402298850574713	1	nosig
TBX3	4	0.0486590038314176	0.00117818980432175	nosig
RUNX1	4	0.028735632183908	0.461029444715937	nosig
MEN1	4	0.0153256704980843	1	nosig
FOXP1	4	0.121072796934866	1.35829255544161e-142	sig
USP9X	4	0.021455938697318	1	nosig
BAP1	4	0.0762452107279693	1	nosig
ERBB2	4	0.000383141762452107	1	nosig
SF3B1	4	0.148659003831418	1.06836728979432e-73	sig
SMAD4	4	0.0134099616858238	1	nosig
TP53	4	0.462835249042146	1	nosig
PIK3CA	4	0.754789272030651	0	sig
MAP3K1	4	0.250574712643678	1.22525225622586e-18	sig
RB1	4	0.0157088122605364	1	nosig
11q13Amp1	4	0.0393670397529911	1	nosig
11q13Amp2	4	0.0517174835970668	1	nosig
16pGain	4	0.444615978386723	8.17749655383508e-78	sig
16qLoss	4	0.549594751061366	0	sig
17q12Amp	4	0.0505596294866847	1	nosig
17q23Amp	4	0.107680432265535	1	nosig
1qGain	4	0.245851022771131	1	nosig
8p12Amp	4	0.0173678116557314	1	nosig
8q24Amp	4	0.158626013122347	1	nosig
PIK3R1	8	0.0134835611377909	1	nosig
FOXO3	8	0.105775150843492	0	sig
CDKN2A	8	0.00855805935229651	1	nosig
KMT2C	8	0.140192094569634	1	nosig
ARID1A	8	0.117042236177811	0.00016030753302919	sig
NCOR1	8	0.060214259327669	1.80262154318418e-95	sig
KDM6A	8	0.0033862824775274	1	nosig
PBRM1	8	0.0033862824775274	1	nosig
BRCA1	8	0.138776012806305	1	nosig
BRCA2	8	0.0967245413126462	6.29380134843597e-82	sig
CHEK2	8	0.0141608176332964	1	nosig
MAP2K4	8	0.0119443418298239	1	nosig
CDH1	8	0.0033862824775274	1	nosig
MLLT4	8	0.00689570249969216	1	nosig
CTNNA1	8	0.287403029183598	0	sig
GATA3	8	0.0762837089028445	1	nosig
TBX3	8	0.0389114641054057	0.00104170732572517	nosig
RUNX1	8	0.0175471001108238	1	nosig
MEN1	8	0.0223494643516808	1	nosig
FOXP1	8	0.0536264006895703	1.45509241692116e-186	sig
USP9X	8	0.0716660509789435	9.0131180301771e-24	sig
BAP1	8	0.0158847432582194	1	nosig
ERBB2	8	0.00381726388375816	1	nosig
SF3B1	8	0.0664327053318557	6.59041275406291e-14	sig
SMAD4	8	0.00689570249969216	1	nosig
TP53	8	0.741472725033863	7.56130666531599e-189	sig
PIK3CA	8	0.187353774165743	0.888516044557399	nosig
MAP3K1	8	0.133234823297623	1	nosig
RB1	8	0.0755448836350203	1	nosig
11q13Amp1	8	0.0347385338113487	1	nosig
11q13Amp2	8	0.0445048831746817	1	nosig
16pGain	8	0.270428977623934	1	nosig
16qLoss	8	0.231610829521572	7.52663013317197e-43	sig
17q12Amp	8	0.0301644208183954	1	nosig
17q23Amp	8	0.0724440598343429	1	nosig
1qGain	8	0.485968599332427	2.65171859661958e-233	sig
8p12Amp	8	0.0275683026332056	1	nosig
8q24Amp	8	0.430584744715045	5.31356763368273e-48	sig
PIK3R1	6	0.00741386829481029	1	nosig
FOXO3	6	0.00327082424771042	1	nosig
CDKN2A	6	0.00130832969908417	1	nosig
KMT2C	6	0.0311818578281727	1	nosig
ARID1A	6	0.0490623637156563	1	nosig
NCOR1	6	0.0536415176624509	6.9200522046295e-13	sig
KDM6A	6	0.220017444395988	0	sig
PBRM1	6	0.220017444395988	0	sig
BRCA1	6	0.059092891408635	1	nosig
BRCA2	6	0.0841692106410816	7.55379821835043e-08	sig
CHEK2	6	0.00479720889664195	1	nosig
MAP2K4	6	0.0154819014391627	1	nosig
CDH1	6	0.220017444395988	0	sig
MLLT4	6	0.00675970344526821	1	nosig
CTNNA1	6	0.0900566942869603	1	nosig
GATA3	6	0.020497165285652	1	nosig
TBX3	6	0.0109027474923681	1	nosig
RUNX1	6	0.00348887919755778	1	nosig
MEN1	6	0.0028347143480157	1	nosig
FOXP1	6	0.000218054949847362	1	nosig
USP9X	6	0.0215874400348888	1	nosig
BAP1	6	0.0368512865242041	1	nosig
ERBB2	6	0.0141735717400785	1	nosig
SF3B1	6	0.0104666375926734	1	nosig
SMAD4	6	0.00675970344526821	1	nosig
TP53	6	0.75948539031836	5.84803667138488e-64	sig
PIK3CA	6	0.0377235063235935	1	nosig
MAP3K1	6	0.0327082424771042	1	nosig
RB1	6	0.260139555167902	4.0247284511192e-294	sig
11q13Amp1	6	0.0106986899563319	1	nosig
11q13Amp2	6	0.0200873362445415	1	nosig
16pGain	6	0.1117903930131	1	nosig
16qLoss	6	0.0875545851528384	1	nosig
17q12Amp	6	0.0104803493449782	1	nosig
17q23Amp	6	0.0683406113537118	1	nosig
1qGain	6	0.192794759825328	1	nosig
8p12Amp	6	0.00655021834061135	1	nosig
8q24Amp	6	0.456550218340611	1.29745483901648e-26	sig
PIK3R1	2	0.002017908941859	1	nosig
FOXO3	2	0.0224492369781814	1	nosig
CDKN2A	2	0.000756715853197125	1	nosig
KMT2C	2	0.0773111363349729	1	nosig
ARID1A	2	0.0548618993567915	1	nosig
NCOR1	2	0.0219447597427166	1	nosig
KDM6A	2	0.0216925211249842	1	nosig
PBRM1	2	0.0216925211249842	1	nosig
BRCA1	2	0.123218564762265	1	nosig
BRCA2	2	0.051835035944003	1	nosig
CHEK2	2	0.00151343170639425	1	nosig
MAP2K4	2	0.0190440156387943	1	nosig
CDH1	2	0.0216925211249842	1	nosig
MLLT4	2	0.00050447723546475	1	nosig
CTNNA1	2	0.101273805019548	1	nosig
GATA3	2	0.00832387438516837	1	nosig
TBX3	2	0.0131164081220835	1	nosig
RUNX1	2	0.000756715853197125	1	nosig
MEN1	2	0.00189178963299281	1	nosig
FOXP1	2	0.000378357926598562	1	nosig
USP9X	2	0.0920670954723168	6.3060235791461e-45	sig
BAP1	2	0.113885735906167	0.00254737322685932	nosig
ERBB2	2	0.0411148946903771	6.02892555494226e-37	sig
SF3B1	2	0.00315298272165469	1	nosig
SMAD4	2	0.00050447723546475	1	nosig
TP53	2	0.92622020431328	0	sig
PIK3CA	2	0.0189178963299281	1	nosig
MAP3K1	2	0.0194223735653929	1	nosig
RB1	2	0.106696935300795	4.32848522862686e-11	sig
11q13Amp1	2	0.0176678445229682	1	nosig
11q13Amp2	2	0.0768551236749117	0.00019336112047746	sig
16pGain	2	0.123170116102978	1	nosig
16qLoss	2	0.12203432609793	1	nosig
17q12Amp	2	0.00302877334679455	1	nosig
17q23Amp	2	0.0418980312973246	1	nosig
1qGain	2	0.409515396264513	1.09897177629592e-10	sig
8p12Amp	2	0.159515396264513	2.27141985275302e-228	sig
8q24Amp	2	0.339348813730439	1	nosig
PIK3R1	7	0.00141609629454803	1	nosig
FOXO3	7	0.0997167807410904	7.45186537431367e-127	sig
CDKN2A	7	0.000354024073637007	1	nosig
KMT2C	7	0.0418928487137125	1	nosig
ARID1A	7	0.0346943592164267	1	nosig
NCOR1	7	0.0101486901109275	1	nosig
KDM6A	7	0.00566438517819212	1	nosig
PBRM1	7	0.00566438517819212	1	nosig
BRCA1	7	0.141609629454803	1	nosig
BRCA2	7	0.0665565258437574	1	nosig
CHEK2	7	0.00129808827000236	1	nosig
MAP2K4	7	0.0265518055227755	0.0350460468880688	nosig
CDH1	7	0.00566438517819212	1	nosig
MLLT4	7	0.000118008024545669	1	nosig
CTNNA1	7	0.150342223271182	2.72905084751273e-17	sig
GATA3	7	0.00908661789001652	1	nosig
TBX3	7	0.0224215246636771	1	nosig
RUNX1	7	0.0015341043190937	1	nosig
MEN1	7	0.00118008024545669	1	nosig
FOXP1	7	0.00118008024545669	1	nosig
USP9X	7	0.097356620250177	4.37256244431266e-62	sig
BAP1	7	0.241090394146802	0	sig
ERBB2	7	0.100778852962001	0	sig
SF3B1	7	0.00424828888364409	1	nosig
SMAD4	7	0.000118008024545669	1	nosig
TP53	7	0.913382109983479	0	sig
PIK3CA	7	0.033160254897333	1	nosig
MAP3K1	7	0.0277318857682322	1	nosig
RB1	7	0.155180552277555	1.35860470329624e-111	sig
11q13Amp1	7	0.005431573975676	1	nosig
11q13Amp2	7	0.123745424489314	3.5605823511966e-99	sig
16pGain	7	0.105089148659818	1	nosig
16qLoss	7	0.114063053489196	1	nosig
17q12Amp	7	0.00212539851222104	1	nosig
17q23Amp	7	0.037430629354115	1	nosig
1qGain	7	0.377966702089975	1	nosig
8p12Amp	7	0.00566772936592278	1	nosig
8q24Amp	7	0.344786869760302	1	nosig
PIK3R1	5	0.0597976080956762	5.81172024652536e-11	sig
FOXO3	5	0.0377184912603496	1	nosig
CDKN2A	5	0.0110395584176633	1	nosig
KMT2C	5	0.133394664213431	1	nosig
ARID1A	5	0.101195952161914	1	nosig
NCOR1	5	0.0220791168353266	1	nosig
KDM6A	5	0.000919963201471941	1	nosig
PBRM1	5	0.000919963201471941	1	nosig
BRCA1	5	0.109475620975161	1	nosig
BRCA2	5	0.031278748850046	1	nosig
CHEK2	5	0.00735970561177553	1	nosig
MAP2K4	5	0.0147194112235511	1	nosig
CDH1	5	0.000919963201471941	1	nosig
MLLT4	5	0.000919963201471941	1	nosig
CTNNA1	5	0.130634774609016	1	nosig
GATA3	5	0.0662373505059798	1	nosig
TBX3	5	0.00919963201471941	1	nosig
RUNX1	5	0	1	nosig
MEN1	5	0.0147194112235511	1	nosig
FOXP1	5	0.00827966881324747	1	nosig
USP9X	5	0.062557497700092	1	nosig
BAP1	5	0.0202391904323827	1	nosig
ERBB2	5	0.0202391904323827	1	nosig
SF3B1	5	0.0174793008279669	1	nosig
SMAD4	5	0.000919963201471941	1	nosig
TP53	5	0.884084636614535	3.96299903457636e-71	sig
PIK3CA	5	0.306347746090156	4.14557005086241e-22	sig
MAP3K1	5	0.0993560257589696	1	nosig
RB1	5	0.0717571297148114	1	nosig
11q13Amp1	5	0.0341013824884793	1	nosig
11q13Amp2	5	0.0221198156682028	1	nosig
16pGain	5	0.142857142857143	1	nosig
16qLoss	5	0.0857142857142857	1	nosig
17q12Amp	5	0.0248847926267281	1	nosig
17q23Amp	5	0.0608294930875576	1	nosig
1qGain	5	0.447004608294931	1.8916341248775e-05	sig
8p12Amp	5	0.0258064516129032	1	nosig
8q24Amp	5	0.317972350230415	1	nosig
PIK3R1	12	0.0212534059945504	1	nosig
FOXO3	12	0.0539509536784741	0.0279807542960993	nosig
CDKN2A	12	0.0103542234332425	1	nosig
KMT2C	12	0.266757493188011	1	nosig
ARID1A	12	0.061307901907357	1	nosig
NCOR1	12	0.0574931880108992	7.29003757231219e-14	sig
KDM6A	12	0.0337874659400545	1.20986765118753e-06	sig
PBRM1	12	0.0337874659400545	1.20986765118753e-06	sig
BRCA1	12	0.145776566757493	1	nosig
BRCA2	12	0.0569482288828338	1	nosig
CHEK2	12	0.0416893732970027	1	nosig
MAP2K4	12	0.0220708446866485	1	nosig
CDH1	12	0.0337874659400545	1.20986765118753e-06	sig
MLLT4	12	0.0155313351498638	1	nosig
CTNNA1	12	0.115531335149864	1	nosig
GATA3	12	0.0760217983651226	1	nosig
TBX3	12	0.0482288828337875	5.72345640100629e-05	sig
RUNX1	12	0.0286103542234332	0.148567990253539	nosig
MEN1	12	0.0602179836512262	1	nosig
FOXP1	12	0.0108991825613079	1	nosig
USP9X	12	0.0594005449591281	1	nosig
BAP1	12	0.0577656675749319	1	nosig
ERBB2	12	0.0155313351498638	1	nosig
SF3B1	12	0.0547683923705722	1	nosig
SMAD4	12	0.0155313351498638	1	nosig
TP53	12	0.713623978201635	1.11163726984781e-17	sig
PIK3CA	12	0.201362397820163	0.0417943789553777	nosig
MAP3K1	12	0.195095367847411	0.316828949883514	nosig
RB1	12	0.0811989100817439	1	nosig
11q13Amp1	12	0.0482662968099861	1	nosig
11q13Amp2	12	0.0507628294036061	1	nosig
16pGain	12	0.231622746185853	1	nosig
16qLoss	12	0.200277392510402	1	nosig
17q12Amp	12	0.103467406380028	1	nosig
17q23Amp	12	0.128987517337032	1	nosig
1qGain	12	0.41997226074896	1.47668194785051e-05	sig
8p12Amp	12	0.0563106796116505	1	nosig
8q24Amp	12	0.378363384188627	1	nosig
