# Supplementary material for: Landscapes of cellular phenotypic diversity in breast cancer xenografts and their impact on drug response
Source: Nat Commun. 2021 Mar 31;12:1998. doi: 10.1038/s41467-021-22303-z (PMC8012607; doi:10.1038/s41467-021-22303-z)
Supplement: Supplementary file 3 — Source Data [file 41467_2021_22303_MOESM3_ESM.zip › Source_data/Fig3a.txt]

marker	L1	L2	L3	L4	L5	B1	M1	M2	M3	O1	O2	S1	S2
CD326/EpCam	0.990884018556918	-0.213725407805051	1.89234479933124	0.280546709098209	-0.797039160198657	0.927008488623121	0.934205841617461	0.00589807378867493	-1.03469933851087	0.359626540230798	-1.03425389300829	-1.10109456136691	-1.20970211035665
E-Cadherin	0.922715968414263	0.50100981481722	1.24532049818892	0.603385141377094	0.0746342130946541	0.696047410210428	0.316545576875136	-0.031310489331007	-0.292890591682391	0.412508239062241	-0.60879678628977	-2.36414223545115	-1.47502675928564
ER	-1.05776614887708	0.426368979651303	0.172113719067057	0.341516024001125	0.301154782110858	-1.1382402624611	0.140356206893956	-0.519649363797923	-1.02173834623188	-0.683085794441571	0.327068247778292	2.69429478988707	0.0176071664198909
Keratin 8/18	0.0498249731609078	1.08761748463151	0.269386000299951	1.22306478754279	0.968400800606933	-0.608309058653818	-1.25725789225462	-0.0108241351318723	-0.345386460691005	1.58487716395003	-0.257275262442274	-1.30706675432612	-1.39705164669242
HER2	1.14520980378342	1.58817160249128	1.17093057726044	1.07125323658243	-0.781476655445645	-1.26614451350019	-1.10783752764703	-0.473295148334772	-0.340812398443819	-0.0162293346535435	-0.149768628732914	-1.28335315766373	0.443352144304068
CD298	0.964947966441719	0.271391712879328	-2.13705617237596	0.563385961139258	0.174980400649289	0.585473623721917	0.973768251021839	0.575198431774628	0.316781726040078	0.578872322589417	-0.0447212420195538	-1.2770484988464	-1.54597448301556
EGFR	-0.880897308214105	-1.19169688685466	-0.946631869276949	-0.803878633271688	-0.636512615663297	0.72398014908744	0.931443951199115	1.57601920602899	1.0947919137072	0.968041551611877	0.752405919816867	-0.694413907625477	-0.892651470545315
CD24	0.49774977827049	-1.01460860884543	1.05496529962701	0.273911004574777	-0.0811380580189246	1.11719651118131	0.371610283315857	0.322521283090307	-0.279723281079082	1.2289232071025	0.0487145427689743	-1.46930553632751	-2.07081642566029
CD44	0.19505909183126	-1.32148500529394	1.21998061260212	-0.223938151768205	-2.21036524241886	-0.207181191380113	-0.203103036859998	0.419571402127759	0.522817172590126	0.43285542967524	-0.0856415793751637	-0.268102335513496	1.72953283378327
CD49f	-2.62838639565193	0.102203488314584	-0.604341510356381	-0.111080112275744	-0.484708120939036	0.297984298622439	1.10005495146368	0.415718428338919	0.116852882798977	0.0762702069976714	-0.0352292145244444	1.72490414887049	0.0297569483407766
Vimentin	-0.746058467309508	-0.864954291858445	-0.720816007728596	-0.832346225618027	-0.831978602752775	-0.740666827048587	0.196328012962282	1.55331649212969	1.15171280674676	-0.796559635244985	-0.0199803090806439	1.72150966050979	0.930493394293048
CD31/PDGFRa	-0.920301165807226	-0.309187659250019	-0.676193916915562	-0.430116287826505	-0.564058751696135	-0.654158879070956	-0.173959670964933	-0.158129348164013	-0.371474528031402	0.939400108176776	1.20161205596718	2.62506256168247	-0.508494518099678
CD45	-0.35233376050635	-0.414324824523233	-0.210393909055431	-0.389458849659851	-0.536591282393316	-0.401727248436498	-0.44179560471185	-0.355202822908878	-0.514796403023177	-0.200907872850619	0.70705448823347	-0.0408095676373906	3.15128765747312
MHC-Class I	-0.916261105357296	-0.510550428410339	-0.436201162289992	-0.208941400763617	-0.519725007617795	-0.235449788320726	-1.2427939257627	-0.291143202205848	-0.582769028091089	0.600763901250585	0.38701090354288	2.1112654770541	1.84479476697184
p-EGFR (Y1068)	-0.554541505195139	-0.375211267426818	0.714116707669743	-0.0931461317239585	-0.683123627303927	-1.2590377921212	-1.2243080934082	0.385651250980246	-0.390873246571465	-0.0557771538688961	2.59402727194499	0.422086364907669	0.520137222116962
p-AKT (S473)	-1.04444726416458	-0.17317773501625	-0.383495645248076	-0.368333136309305	1.01929511334041	-1.16448383832135	-0.739534760388531	-0.117701054162289	0.796355758984909	-1.1695048727111	2.23159484523147	0.417351526251732	0.69608106251297
p-S6 (S235/S236)	0.870972468588656	1.48941958704247	-0.991198917641781	-0.409842608723492	1.01684087958956	-0.672882898314681	0.885021055529541	-0.993962657383596	1.12639696160471	-1.29530289012902	-0.465301949037686	-1.08464602183772	0.524486990713038
p-S6 (S240/S244)	1.18706567264499	1.03514881850479	-0.596616485601685	-0.372912571005473	0.583925078628722	-0.465089219110942	1.16230741879998	-1.07856966873487	0.739308242945934	-1.59877940291396	-1.17638100661888	-0.515212822217195	1.09580594467858
p-4E-BP1 (T37/T46)	1.85563973981418	1.13259512506707	-0.42563064554287	-0.104575237033485	0.295726536163167	-0.958743994035542	0.27599526088195	-1.14827684769071	0.665581743752571	-1.71583882517593	-0.424320227268192	-0.417241998651626	0.969089369719419
p-NDRG1 (T346)	-0.115686199370024	2.35120809649789	-0.931057906472602	-0.138725964969306	0.0285192980666983	-1.16726291543549	-0.381670912454245	-0.84331307108378	1.60443075664358	-0.821362507165657	0.21857209851842	-0.036497383255637	0.232846610480149
p-MAPKAPK2 (T334)	0.654987058862195	0.650258323676461	0.0764137986885693	0.24562596904327	1.18642752374022	0.376043823016897	0.745481206431068	-0.603527853751845	0.543752157525949	-2.77555167829027	-0.699772768246123	-0.348202277585306	-0.05193528311109
p-ERK1/2 (T202/Y204)	-0.855690436718025	-0.755615462203504	-0.590855103000261	-0.478603966850744	1.87841320810411	-0.318625512140737	-0.666193868968674	0.132084609853737	1.30250139958542	-0.806768230845467	1.83149889461736	-0.112705641387554	-0.55943989004566
p-p38 (T180/Y182)	-0.330131730960103	0.662189203831916	0.0559213849659505	0.655222363275524	1.12726748192174	1.05899397894212	0.510052996865398	-0.241375407857179	-0.263518331445637	-2.41478899247187	0.933349308991343	-0.856026008297672	-0.897156247761539
p-c-Jun (S63)	0.189649670160388	-0.421786747240529	-0.0630586505772062	0.135997812930431	2.28712773363834	1.28336751254985	-0.681803281248933	-0.172095793443025	0.10047556753873	0.165919916250686	-1.25120624866144	0.0944847393786755	-1.66707223127597
p-Rb (S807/S811)	0.278144354902074	-0.519547971277601	0.965009413899363	0.781305076795312	1.81998945214389	1.19358929484322	-1.12893456014268	0.101081974213249	-0.0946205715638177	-0.0143797430910153	-0.741119747574118	-1.46978066152201	-1.17073631162586
Ki67	-0.680965334761627	-0.832271501978811	-0.954945343098472	0.139022412828761	1.56656140685192	0.849756821082439	-0.730333580662209	0.808926553315035	0.118339556470616	1.51176900267534	0.600321208660204	-1.10392473749354	-1.29225646388966
Cyclin B1	-0.718297276027426	-0.494554557693393	-0.577948961524101	-0.0446061294518992	0.384900860652692	-0.498559602825022	-1.16812783883252	0.482473264810337	-0.319177602723942	0.92846370658121	2.72385209719834	0.0264593491135498	-0.724877309277823
p53	0.243851197130183	-0.525128570375564	-0.40456353905594	-0.320609507746404	-0.68093989202617	0.040921151991852	-0.279299268751044	0.734927883942865	0.631945619665065	2.0656156777272	1.28484724708772	-1.62100824414491	-1.17055975544486
cl. Caspase 3	-0.853307263075409	-0.97773107696162	0.324986650569803	-0.34430483808899	0.268634721725951	2.61876497732089	-0.724363658150492	-0.0293615007272052	-0.728327166624101	-0.467658854219562	1.32256615604223	-0.0410400507523414	-0.368858097059148
