# Supplementary material for: Landscapes of cellular phenotypic diversity in breast cancer xenografts and their impact on drug response
Source: Nat Commun. 2021 Mar 31;12:1998. doi: 10.1038/s41467-021-22303-z (PMC8012607; doi:10.1038/s41467-021-22303-z)
Supplement: Supplementary file 3 — Source Data [file 41467_2021_22303_MOESM3_ESM.zip › Source_data/FigS1b.txt]

X1	X2	variable	value
-22.5038836933414	15.6614910644044	CD326/EpCam	0.828568059977764
5.5963402760656	-2.42945471513187	CD326/EpCam	0.661716019506147
-19.0361454671478	19.5525516726448	CD326/EpCam	0.886592060598584
-16.4967989029275	12.9130529539956	CD326/EpCam	0.755653415094802
-19.4585119031372	21.5764224123576	CD326/EpCam	0.906380510823373
-25.5964421355048	13.6819779474051	CD326/EpCam	0.754000255723381
2.34174761366268	8.7381294832162	CD326/EpCam	0.705029564047655
-16.5226260842473	18.5392880015038	CD326/EpCam	0.83591996033525
-22.7842416777188	12.1238657621034	CD326/EpCam	0.879886377088036
-18.2709278901456	13.795296675155	CD326/EpCam	0.772897499275549
-19.3757365377187	5.9082737132206	CD326/EpCam	0.71118322665548
-22.4811680228102	8.916994826365	CD326/EpCam	0.937243110032108
4.24463958433137	7.48951668102533	CD326/EpCam	0.863746158813219
-23.2536318007117	23.5904110912547	CD326/EpCam	0.867136762083586
-11.8165888732274	16.5795784301923	CD326/EpCam	0.856384759940924
-23.4105327688212	14.9100463024236	CD326/EpCam	0.826565880567792
-24.4648043123223	14.5806244416568	CD326/EpCam	0.750743887120098
-25.2867613575113	15.3862555537345	CD326/EpCam	0.887446179519007
-2.90713111553643	-9.77182430217669	CD326/EpCam	0.593950714054589
-27.58338480301	8.74299783033381	CD326/EpCam	0.729278610786504
-9.20581993411865	-8.59181626216583	CD326/EpCam	0.809644829472262
-18.1856838706641	16.8362735378068	CD326/EpCam	0.795257059022564
9.15275946862419	-5.66066329785997	CD326/EpCam	0.685966608620339
3.80386736009119	0.742064138385424	CD326/EpCam	0.829755099422043
-26.4308091728575	14.3548468963121	CD326/EpCam	0.819021230557162
-29.0172745344692	9.59756268450801	CD326/EpCam	0.766605486291327
-16.4473632225688	4.03058158338944	CD326/EpCam	0.796604153920768
6.01167526514503	-2.13730146216846	CD326/EpCam	0.866683337244645
-28.3490665852507	-10.3624495784048	CD326/EpCam	0.942261119482419
-19.2346704846949	10.1851239924489	CD326/EpCam	0.979353450196283
-21.0058909687555	-6.15980924177418	CD326/EpCam	0.802633817605669
-19.065827436343	22.2269591767466	CD326/EpCam	0.90541544399846
-11.3769871239486	20.4294659529873	CD326/EpCam	0.819286550048462
0.970680377499339	-6.05991013582528	CD326/EpCam	0.76295494089896
-1.71269584693177	13.3901011888388	CD326/EpCam	0.994540403289349
1.61272615658534	-8.37103972708129	CD326/EpCam	0.825411761797782
-25.4745786164729	23.2352306078571	CD326/EpCam	0.801179882299407
-22.158456063453	10.1032771085406	CD326/EpCam	0.836069058270889
1.21683302999229	-0.226249413383881	CD326/EpCam	0.672139879452123
-20.6990269406987	13.1475420477086	CD326/EpCam	0.824624796013526
-27.1879941057285	7.90211090796912	CD326/EpCam	0.820648227914731
-24.4552087005117	18.4026377288273	CD326/EpCam	0.835842616103478
-6.09156256068378	-7.35343736656365	CD326/EpCam	0.770673958153056
5.55496795107175	5.53586144073756	CD326/EpCam	0.633401246172712
-16.1711450266812	10.8060426601391	CD326/EpCam	0.772403511331485
-12.0745425087006	16.7392452187712	CD326/EpCam	0.885415293775867
-14.413887925878	12.6920045761581	CD326/EpCam	0.772627127948316
2.42711968341386	-13.1259750740906	CD326/EpCam	0.84309934878662
-14.9337098044931	13.6938115755478	CD326/EpCam	0.896034635323309
-19.0553307347664	13.3587344007162	CD326/EpCam	0.775830679517763
-19.9122568777197	-6.44960239596739	CD326/EpCam	0.787827410287825
-6.48183858034878	-7.69916898503668	CD326/EpCam	0.729848874756746
-25.1905318298844	22.9120887285673	CD326/EpCam	0.857672420897304
-17.4739085979081	3.1501204577881	CD326/EpCam	0.736228974624272
-20.5720520407846	21.961797155657	CD326/EpCam	0.994812445013983
-23.8969301590771	24.9021570719244	CD326/EpCam	0.866791555049716
-24.2763217090839	15.3588901424011	CD326/EpCam	0.787743589854116
1.08841927123321	11.1432264630176	CD326/EpCam	0.767365309007268
-17.4381648441289	3.09629546084966	CD326/EpCam	0.776344472674334
-13.5096007028069	18.5254111789663	CD326/EpCam	0.793433956587312
-23.3837685241996	17.4532920163805	CD326/EpCam	0.782145701148374
-21.6798636857096	-20.7745405839767	CD326/EpCam	0.825913988564174
-2.89070128218302	12.4816696682873	CD326/EpCam	0.727372003447115
-17.6362431202498	-10.1128208778715	CD326/EpCam	0.80242255703831
-22.176226922531	10.9794718330295	CD326/EpCam	0.835221617336899
-23.4422139861222	10.0413192866043	CD326/EpCam	0.827154729762465
5.47626479595957	6.39414668256905	CD326/EpCam	0.831116987408819
-13.5542664806466	20.3612361208074	CD326/EpCam	0.882881833744261
4.67568500755202	4.63795672340957	CD326/EpCam	0.669146728302351
-18.7868446428584	21.7913322871426	CD326/EpCam	0.895986087647614
5.47783089118406	5.4199755163179	CD326/EpCam	0.791325064173391
2.77790512145141	1.1002637315002	CD326/EpCam	0.653407517884023
-23.901206575712	-0.228030237111181	CD326/EpCam	0.783547430648058
-18.6506834511987	11.4898221462549	CD326/EpCam	0.795804550430108
-17.8931113586201	6.4270262440859	CD326/EpCam	0.724870530468737
-17.2694438592206	18.2385008431714	CD326/EpCam	0.843837147963834
-19.0622485444552	13.6745828078192	CD326/EpCam	0.77704413306199
-29.6556311126238	1.25682554495572	CD326/EpCam	0.862451149608944
-14.4732752800905	20.2353868249827	CD326/EpCam	0.920746274634876
-12.388856854751	17.3372500754819	CD326/EpCam	0.851849607674272
4.43741806290548	8.03136450166948	CD326/EpCam	0.927046256238651
-17.776993923564	3.73487029072398	CD326/EpCam	0.872262259211211
-25.9449666363282	11.8736400857656	CD326/EpCam	0.842723564132566
-19.1551969287451	19.6167866655491	CD326/EpCam	0.928603040629474
-16.6916127780027	14.7629101973817	CD326/EpCam	0.756451389880123
-22.1565297903795	11.3447358075206	CD326/EpCam	0.787612857234204
-26.7818511170314	9.72675839523662	CD326/EpCam	0.824881785662588
-18.3089438802837	10.2524578628193	CD326/EpCam	0.760042726319896
-19.8062864554459	24.1216457991083	CD326/EpCam	0.721822313675989
-13.3280162620124	12.4334520477936	CD326/EpCam	0.841564937193855
-4.9066149057705	13.7477985218883	CD326/EpCam	0.579774599153773
-27.5829994236776	15.0827282711736	CD326/EpCam	0.922331530647115
-26.5531482155556	-7.16592591088056	CD326/EpCam	0.888034640068084
-28.1124510594962	11.0816736739116	CD326/EpCam	0.789716458311054
-1.44148454217064	-12.301771295069	CD326/EpCam	0.693747499708608
-21.9115205746366	3.43437966627499	CD326/EpCam	0.830258599977127
-30.0316855217193	-2.88718029768657	CD326/EpCam	0.900017421358459
-15.0035631723264	20.3474930965162	CD326/EpCam	0.857234871785229
-2.00973720041221	-11.037419818552	CD326/EpCam	0.77339886986349
-17.6876578180932	14.4390122931302	CD326/EpCam	0.934807646818882
2.7839662389628	-5.13905479755247	CD326/EpCam	0.771590680642079
-14.3792749577132	12.8714700568962	CD326/EpCam	0.831381732551157
-33.8266072588	7.21228374144306	CD326/EpCam	0.877367221152576
-26.3339582029428	11.2699373252629	CD326/EpCam	0.900565911805315
4.5565308586707	4.65253800596785	CD326/EpCam	0.794745381375524
-17.8436196286022	4.02079223141965	CD326/EpCam	0.728534896513014
-17.8914803480037	-22.1417426526604	CD326/EpCam	0.804979202411863
-29.1409604656204	8.47477002742057	CD326/EpCam	0.690313044633457
-18.1569200676483	10.3898926076096	CD326/EpCam	0.809854475764517
-29.5088687485225	12.0363930877116	CD326/EpCam	0.803278896272283
-12.6548358133965	19.5418762013973	CD326/EpCam	0.906112155900877
2.69733141828767	-12.6817974157634	CD326/EpCam	0.690989016336614
-18.5920461185779	3.39082212306139	CD326/EpCam	0.828715272924612
4.12543691677694	-3.41106483091174	CD326/EpCam	0.735797064048315
-24.6935379517881	22.9781349583768	CD326/EpCam	0.896079748859552
-24.4918078130923	22.2177622369453	CD326/EpCam	0.984120220000407
-24.9672715453595	16.364939003857	CD326/EpCam	0.758590799574611
-16.363735933198	10.1255940187311	CD326/EpCam	0.933025779913255
-18.4687183659144	18.7050063730161	CD326/EpCam	0.919684795721798
-30.9195471401015	10.5688392734058	CD326/EpCam	0.921129962217921
-16.5804519454391	1.42411643488385	CD326/EpCam	0.866178309231323
-29.571202817156	9.4624082704613	CD326/EpCam	0.813099485821749
-16.5363829329125	13.6829126478903	CD326/EpCam	0.763013907407088
-20.969436329268	8.27831112556188	CD326/EpCam	0.801586595186927
4.22093917105661	0.314710459785044	CD326/EpCam	0.834667828982204
-13.1808373081374	18.5716680761061	CD326/EpCam	0.901708259404892
-9.55499816830039	16.922523073853	CD326/EpCam	0.849484562337716
-16.0567148468631	12.7452150375917	CD326/EpCam	0.737499814482341
4.65945196108077	3.79028724829236	CD326/EpCam	0.740706834120914
-15.8202319911646	13.9039750586174	CD326/EpCam	0.85953689676711
-15.0271951086997	-4.81040614066044	CD326/EpCam	0.8526901519026
-17.8282505413696	3.2986198552772	CD326/EpCam	0.814999901674839
5.67700559461425	7.40552617308804	CD326/EpCam	0.842486490579627
-16.9803073738231	17.6379682110496	CD326/EpCam	0.852672279828332
-18.4612467817808	7.170750695287	CD326/EpCam	0.740124856172833
-16.185403999042	9.26963814924542	CD326/EpCam	0.800157680742184
-5.94815645891994	-8.57819195597307	CD326/EpCam	0.773870341823109
-17.044992213206	3.40338925624147	CD326/EpCam	0.796645604944384
-20.9308673277951	13.2322837449994	CD326/EpCam	0.820122037359677
-17.9599246348663	13.4624255073197	CD326/EpCam	0.655704794165157
-15.8991684262395	15.9599667064307	CD326/EpCam	0.811827180446196
-18.524955957381	18.4158216777274	CD326/EpCam	0.876525241741711
9.59419050834198	-6.30642872251275	CD326/EpCam	0.625098412368473
4.72270395982928	4.78078341023006	CD326/EpCam	0.721705850605321
2.82959389974278	10.0573918547037	CD326/EpCam	0.860974284159589
-24.3575057748577	14.5854293563086	CD326/EpCam	0.660716668803822
-29.927589515573	10.5232650629696	CD326/EpCam	0.816565733528108
-19.8325098842531	9.55584265046627	CD326/EpCam	0.845738720181605
7.09099825082966	0.420706921568687	CD326/EpCam	0.814292039000589
-26.1326117886385	12.8517170358871	CD326/EpCam	0.73190569727158
-15.0200974939286	6.11722688121984	CD326/EpCam	0.714949431208751
-16.4594844702034	4.10366365744767	CD326/EpCam	0.721029313702052
-16.4497019781309	18.1932403747626	CD326/EpCam	0.940981130045752
-17.6760440631511	19.4682503841475	CD326/EpCam	0.91347518985714
-15.2817577556403	12.6552733028312	CD326/EpCam	0.828377543649091
-29.3609802112228	11.9337228358315	CD326/EpCam	0.84764481533143
-4.84067834485239	13.7390682723333	CD326/EpCam	0.605992759708977
4.08198005460035	9.88602242635444	CD326/EpCam	0.988820944103256
-26.4051512699595	7.99858429453712	CD326/EpCam	0.761919758368116
-19.7581601579415	-19.9980530719364	CD326/EpCam	0.908312459005711
-21.8672274803626	10.4011920512551	CD326/EpCam	0.847102302384056
-0.0423456276727851	4.73115502641693	CD326/EpCam	0.714352064055275
-16.8555116252418	1.19866520303849	CD326/EpCam	0.764875326054402
-18.8506889951486	24.120550496363	CD326/EpCam	0.829702117469986
-20.8891469753885	8.46927244019201	CD326/EpCam	0.845876356370407
-13.4426447209687	15.3591517734876	CD326/EpCam	0.788299991582171
-20.5927593278638	7.27637003948707	CD326/EpCam	0.759554210764048
-19.4133616945839	14.9050899134041	CD326/EpCam	0.736624696995628
-17.0687082338825	17.7219918103743	CD326/EpCam	0.802925107779806
2.43439856293557	-0.346119180410487	CD326/EpCam	0.760352482269253
-18.2075191961466	15.0793874794933	CD326/EpCam	0.79976312053955
-12.9944081867672	15.7658776243552	CD326/EpCam	0.907691809335285
-16.1844417276223	1.89232593308858	CD326/EpCam	0.71757985311255
-17.3508118561906	24.9020500122738	CD326/EpCam	0.891614257068471
5.85713861665861	5.64610227610421	CD326/EpCam	0.777803585944261
5.52796793579498	1.89634937115522	CD326/EpCam	0.86212732490944
-22.8616847659913	8.3134334630154	CD326/EpCam	0.874284259898031
-24.0722494452293	18.2001409225151	CD326/EpCam	0.954335892516721
-16.8024666282262	2.11269332055156	CD326/EpCam	0.788747905922351
7.70444690383188	2.40590352649969	CD326/EpCam	0.939186885901856
-21.6119275445189	9.40986916216945	CD326/EpCam	0.807608767769606
-22.3831646544183	9.47697659692945	CD326/EpCam	0.897200948825642
-23.66053929339	12.3451635400446	CD326/EpCam	0.938744416363451
-24.7787854953622	23.091019478248	CD326/EpCam	0.989072375322126
-12.9288005050732	16.4111460046336	CD326/EpCam	0.947130032710723
-22.0511835912504	11.0051209851651	CD326/EpCam	0.781992926991194
-12.0365744484486	-8.04874117048706	CD326/EpCam	0.794258797431842
2.648787307141	-8.72636973022669	CD326/EpCam	0.702614709688888
-17.8703475561003	24.7909484363907	CD326/EpCam	0.735321621730774
-17.1110686455194	17.8115989517556	CD326/EpCam	0.892007027937774
-17.4633135411766	6.12762224432742	CD326/EpCam	0.790123038818058
5.90659789721534	-3.86458404406055	CD326/EpCam	0.832015319759494
-13.9901584252761	13.9504116862142	CD326/EpCam	0.75377945820642
-13.15716786707	18.1227020265155	CD326/EpCam	0.776366953644618
-19.7357232808962	13.4842699616106	CD326/EpCam	0.792403857385758
-13.6633968422586	19.7891687668777	CD326/EpCam	0.836744097622428
-24.6702722004723	22.8785824336404	CD326/EpCam	0.948883560625106
-30.2627040691846	10.2946839280477	CD326/EpCam	0.866656308052829
-12.9264172378409	14.1745222904289	CD326/EpCam	0.818621953294783
3.485200695617	-0.0810744227122891	CD326/EpCam	0.916852646281477
-5.84940417632794	-8.51938403851503	CD326/EpCam	0.820613594129287
-16.6440731609393	3.44094854823587	CD326/EpCam	0.726916522778131
-22.5728399515352	9.2107258806299	CD326/EpCam	0.875053501174334
-21.10260513313	16.2014282680951	CD326/EpCam	0.831687276096779
-23.1297469067115	10.3249973586457	CD326/EpCam	0.919884806253709
-14.3422768278489	-14.8583825736712	CD326/EpCam	0.797681167799504
-1.39030194248473	-10.3102298993875	CD326/EpCam	0.726054492027865
1.53489899481395	-12.9887650820644	CD326/EpCam	0.698552720075589
4.6748845114695	-3.51482104822817	CD326/EpCam	0.740394535622621
-19.7874815570417	-4.40009873463262	CD326/EpCam	0.801078778526233
-13.6026597148453	20.370951195802	CD326/EpCam	0.905248902577071
4.3341040849255	0.282913396559789	CD326/EpCam	0.804739503515781
-6.0030371547093	14.8904228396423	CD326/EpCam	0.810775156735085
-20.4356230493713	23.1431419096266	CD326/EpCam	0.860950642079648
-16.7509577945524	19.9255324752608	CD326/EpCam	0.983852275809176
-1.28933973032376	9.64813759990062	CD326/EpCam	0.855901586079306
-18.7820946520413	17.2957650491129	CD326/EpCam	0.887775075617153
5.66317170489803	0.618608993188598	CD326/EpCam	0.86745897065673
7.81983179458562	4.92558576692664	CD326/EpCam	0.897505674936683
-0.880095935940779	-18.5224526833152	CD326/EpCam	0.643508542547355
-20.586583480711	7.6869412226127	CD326/EpCam	0.718234196308533
2.70978197763371	11.447163815765	CD326/EpCam	0.848967442507494
-6.59720636905617	-6.35469318723466	CD326/EpCam	0.761856760502717
-11.1521018981581	14.9479064542733	CD326/EpCam	0.821567957010213
7.15461090125751	1.63043730278473	CD326/EpCam	0.905313673022288
-21.7576171185294	9.92128585928428	CD326/EpCam	0.897281799658442
-18.4552668440181	16.6403927861228	CD326/EpCam	0.846988938020444
-3.59363121605786	-0.91462142751024	CD326/EpCam	0.723125326359016
-5.38602883753598	-10.3450502068478	CD326/EpCam	0.708976290478534
-25.7176372572436	15.945976002004	CD326/EpCam	0.886679279083364
4.21531696441014	-10.7140416041984	CD326/EpCam	0.685608003103052
-6.08931674662576	-9.08731676486257	CD326/EpCam	0.779887373238431
-17.7007729897237	14.4896861381556	CD326/EpCam	0.825741734844027
-20.1886085810322	3.85245370741351	CD326/EpCam	0.838957160408909
2.92266192301515	-14.2760390883701	CD326/EpCam	0.64759895024007
-27.9912656502262	11.0958288872379	CD326/EpCam	0.867325019806411
-20.8333130851336	16.4543968257946	CD326/EpCam	0.830744025107624
-24.64235583959	10.1888678654716	CD326/EpCam	0.90082549016299
-20.4883479947075	9.65592448313648	CD326/EpCam	0.792544030273371
-17.8732670156133	5.96164620672508	CD326/EpCam	0.722406975493325
-17.5803351943144	10.1721772420486	CD326/EpCam	0.799617616753441
-17.2293470099254	14.6357089964258	CD326/EpCam	0.814604999159143
-26.9212477192636	15.8811848189111	CD326/EpCam	0.937956133837894
-1.93860148622555	11.4490657960746	CD326/EpCam	0.837333491647933
-6.01068910718771	16.2917564276968	CD326/EpCam	0.746286166829473
-18.7270526037174	22.6249111917702	CD326/EpCam	0.766671848040378
-13.312940884085	15.4281685077151	CD326/EpCam	0.839935404521199
1.67066314575448	-8.34480053478136	CD326/EpCam	0.66953516742675
2.94630946522929	8.46334878658879	CD326/EpCam	0.884462340121501
-5.43023249730008	-4.58394360297232	CD326/EpCam	0.746092508906458
6.81321618096007	-1.54501732446641	CD326/EpCam	0.715622663642477
-16.7052386653361	15.512012237626	CD326/EpCam	0.826672742337112
-22.0505164991413	8.59149601971785	CD326/EpCam	0.773433900547224
9.63769412223228	-6.19334963935284	CD326/EpCam	0.693350506314501
-18.9027022322112	17.2443609646079	CD326/EpCam	0.832152417454356
-4.41643790624597	-8.89275301729606	CD326/EpCam	0.717772179226802
-20.7892308924097	23.0890891880772	CD326/EpCam	0.851365123684146
-13.7249007919623	-6.55951456858139	CD326/EpCam	0.737614086436171
-7.0635730846944	-7.35731112608175	CD326/EpCam	0.824586731625361
-19.3110438499543	21.3563131975072	CD326/EpCam	0.972939435450834
-21.7164325002564	9.30520348498552	CD326/EpCam	0.835617124741942
-24.288523652687	11.8992336970186	CD326/EpCam	0.855422973495394
-17.3692828147919	13.4688830516697	CD326/EpCam	0.814145713606768
2.64065334129295	-13.9085781403558	CD326/EpCam	0.721453959299363
-21.2501696206587	24.3636939630125	CD326/EpCam	0.774998257093653
5.52957874972128	0.902346405120241	CD326/EpCam	0.873507089467454
4.21793379490628	-10.5855306162227	CD326/EpCam	0.663337711495076
-23.75008101523	18.5586463670745	CD326/EpCam	0.876222534496728
5.37420699778527	0.931460922051908	CD326/EpCam	0.840466845113945
-18.1171789428598	6.63484550270008	CD326/EpCam	0.758961354715826
-30.0295603138735	12.1279147525664	CD326/EpCam	0.808905928533648
2.19978116348009	-0.958085659411512	CD326/EpCam	0.740664265507581
-13.4805811766179	-6.5003717224207	CD326/EpCam	0.82305016814841
-9.28553875367614	-24.5144560342462	CD326/EpCam	0.687246510146354
-1.51470561527578	-7.47808312845573	CD326/EpCam	0.666773920633584
-16.4781072119726	13.6600368970257	CD326/EpCam	0.768691779513995
-18.6928096309078	24.2039670138161	CD326/EpCam	0.807825909919526
-18.5778689779296	8.84262243013516	CD326/EpCam	0.786961293650287
7.65929046951931	2.32354059653717	CD326/EpCam	0.804086879584964
-14.7274590981029	16.6073617222035	CD326/EpCam	0.759555803417592
-15.9598686703043	11.9866466567963	CD326/EpCam	0.78745470794307
-28.2610015625145	11.9497489142839	CD326/EpCam	0.994652975914275
-18.5006359176012	16.6568664597692	CD326/EpCam	0.830991311954157
-24.6554752485567	11.2354581019994	CD326/EpCam	0.895890340708708
5.31619643165976	8.15451201373123	CD326/EpCam	0.725959736622482
-26.9101488715046	9.63671536418066	CD326/EpCam	0.754258004570784
-1.59163400398866	-8.16759409944077	CD326/EpCam	0.820016248338921
-16.6248993032452	4.0128217785068	CD326/EpCam	0.749878186527704
-16.5357281185308	7.15795051387356	CD326/EpCam	0.781978365615746
-19.2697998820037	7.68180780884836	CD326/EpCam	0.814387925766497
10.2930452092614	-3.03008119420868	CD326/EpCam	0.844799877901192
-21.7707170786592	8.38921119109641	CD326/EpCam	0.798642911194065
-23.0655836598707	11.087279249787	CD326/EpCam	0.877554143201194
-18.2323334652494	21.6867061253037	CD326/EpCam	0.941888478481061
-18.4445395491671	12.3906820610666	CD326/EpCam	0.717652880427764
-31.3672308018295	10.7650529519861	CD326/EpCam	0.806222307248329
3.45750038754223	9.3126362344075	CD326/EpCam	0.609582755973331
-17.4481055430353	13.1888439097614	CD326/EpCam	0.685842130468077
-17.6029483742832	14.0199859213925	CD326/EpCam	0.796570789721906
-5.9341249284027	-8.55463412335521	CD326/EpCam	0.767757652728942
2.40274511694442	-11.2782724106245	CD326/EpCam	0.717807252630204
-16.2749979424984	13.4925449916298	CD326/EpCam	0.796849122497834
-26.349229282558	24.4349720116663	CD326/EpCam	0.904457340212447
-14.4654889119164	16.2462759682306	CD326/EpCam	0.816063341857204
6.44971578333679	2.1277821865516	CD326/EpCam	0.865018929035942
-16.7567112257127	5.03998518739602	CD326/EpCam	0.872311651822778
-15.87153413678	13.8347337288151	CD326/EpCam	0.848244336922541
-18.5379962706036	21.6589204939154	CD326/EpCam	0.906112480234079
-17.4761044149142	13.0576833140115	CD326/EpCam	0.794389831841869
-20.6108089175422	8.13629700431073	CD326/EpCam	0.758772294706344
-19.5906113127619	2.93781919626433	CD326/EpCam	0.847094174421043
-24.8147046062003	-1.02641161873642	CD326/EpCam	0.813271336171648
5.91986411097066	1.66718241629731	CD326/EpCam	0.768327320722712
-27.1558378774174	15.6719018753218	CD326/EpCam	1
-13.2343720645159	15.9735466247596	CD326/EpCam	0.876430525520697
-21.5541314678286	8.5862676106983	CD326/EpCam	0.786686610536401
-13.0436074337421	18.6573030758945	CD326/EpCam	0.800902360000314
-27.4377217598437	10.7743017164028	CD326/EpCam	0.830835912192305
-24.777204920387	25.4468007170771	CD326/EpCam	0.901221051792042
-27.7762252135561	8.91407883881603	CD326/EpCam	0.776748143356599
-27.2767503500619	8.23481116699725	CD326/EpCam	0.822170199528472
2.11745494411691	-6.18644156050977	CD326/EpCam	0.717796481050988
-24.4736601972462	0.831664642632125	CD326/EpCam	0.873549295735991
1.27463305659877	-0.0206415639716414	CD326/EpCam	0.778578561496508
9.67111237247972	-6.06072556839775	CD326/EpCam	0.689898690841463
-5.38231487027065	-7.73064951178879	CD326/EpCam	0.709591835391658
-29.7917386455793	10.4570288911835	CD326/EpCam	0.939407818616762
-17.4736292760498	17.448077734043	CD326/EpCam	0.891943389071074
-13.7986607945252	-6.25362503380129	CD326/EpCam	0.691280144300884
-13.3519082274753	19.5554117107794	CD326/EpCam	0.994782695497097
-22.9379997110739	10.9134558150734	CD326/EpCam	0.85852485008483
3.60144289587921	5.05789611039704	CD326/EpCam	0.706518486487354
-13.8336172816305	19.2184792261736	CD326/EpCam	0.890718902958098
-14.8743580081889	15.8187481807681	CD326/EpCam	0.874392934178628
-23.8036524352068	14.8942835206396	CD326/EpCam	0.788123137556102
-19.8950020279441	4.98094071848003	CD326/EpCam	0.908614840320151
2.43237296273647	-5.9604061874609	CD326/EpCam	0.696547583927694
-21.0230730358098	-20.6555656742924	CD326/EpCam	0.901050981783886
-18.9692375936232	22.9311129753181	CD326/EpCam	0.847257132524959
3.9606070624787	-5.69047125354368	CD326/EpCam	0.692013775677509
-17.4650132581808	5.27262982503485	CD326/EpCam	0.835315839876016
-17.6127832027734	15.8169293968959	CD326/EpCam	0.786599958770535
5.78898919941178	-11.859256888737	CD326/EpCam	0.807875244778456
-23.7020989338947	10.0712659387528	CD326/EpCam	0.896619700366526
-19.760151380701	5.75147880033545	CD326/EpCam	0.917356076257753
3.65160298441015	-5.5380656483739	CD326/EpCam	0.650118837892871
-22.5931711351365	12.2372046771196	CD326/EpCam	0.816318104095514
-13.2767917247787	14.0531785927532	CD326/EpCam	0.735791100210476
-21.542210664341	10.9565754060143	CD326/EpCam	0.747988515442152
-18.2567210428647	21.6813489698672	CD326/EpCam	0.906392243635646
-24.4509131063835	17.0103732981744	CD326/EpCam	0.852886213400016
-13.7162274818236	13.4208778611466	CD326/EpCam	0.800862602149818
-15.5993408533898	16.8994210172042	CD326/EpCam	0.951601035901472
4.93727652686563	5.14436061881697	CD326/EpCam	0.746948728595761
-1.76671889732592	-8.64720250980829	CD326/EpCam	0.615066979389071
4.51508372379563	7.78845960722087	CD326/EpCam	0.766322020156545
-21.6999502922513	22.4647713418847	CD326/EpCam	0.811301110805012
4.99725442944291	-10.4457754947743	CD326/EpCam	0.639929878959538
-15.1844939894665	18.094155584728	CD326/EpCam	0.883806808144517
-28.0893560202268	10.9592057494445	CD326/EpCam	0.87312451015538
3.72308146351488	-0.588127867260461	CD326/EpCam	0.767120872382599
-23.5675412143556	17.5888693573359	CD326/EpCam	0.79834427609426
-16.8870082672797	3.1954258080293	CD326/EpCam	0.837464671950441
-16.4816110613868	10.4883920585099	CD326/EpCam	0.770628087344525
4.29608819530113	8.34002292722581	CD326/EpCam	0.605633922885089
-20.9399866117288	23.7455042941125	CD326/EpCam	0.799496200024119
-20.732121348952	13.1823718356687	CD326/EpCam	0.817133968066865
6.91633158598726	16.0304073482152	CD326/EpCam	0.720425808335826
5.9678519391156	5.33402443076684	CD326/EpCam	0.952676571184415
-18.6303160707812	7.08972982503445	CD326/EpCam	0.775025852225969
-1.79706209280495	11.6138484929197	CD326/EpCam	0.701857300973708
-20.2399554884229	9.98982049411483	CD326/EpCam	0.845818409103174
-25.4821508882487	13.8024571579041	CD326/EpCam	0.896000242636554
-13.2732972550328	14.0069458493282	CD326/EpCam	0.720436012131045
-20.9603450272432	-5.45993214020825	CD326/EpCam	0.791184428832689
-17.8706750130952	4.69456237713204	CD326/EpCam	0.797694029663205
-14.0307910881442	15.994020291982	CD326/EpCam	0.775197338251414
2.50943324746875	-5.7646432358208	CD326/EpCam	0.75220734114845
-21.6895139953513	7.71854257688982	CD326/EpCam	0.843077632479422
-12.7630412412927	9.07196044619024	CD326/EpCam	0.827431296035162
5.95931933321527	-0.825390302516997	CD326/EpCam	0.759468894875783
2.32865547914599	-8.50229506914621	CD326/EpCam	0.641936219036544
-19.7317688792862	8.79295816816201	CD326/EpCam	0.776562064060593
-17.3545189979804	18.2637981109714	CD326/EpCam	0.862480810076108
-30.2345025607249	0.806149114035854	CD326/EpCam	0.696725227389007
-2.78086041960674	-9.32805453919196	CD326/EpCam	0.725009912749635
-9.49496281795926	17.0245365180751	CD326/EpCam	0.799177707526449
2.29526649232062	8.65751400544494	CD326/EpCam	0.792472136949139
2.04485790613922	5.40637065128155	CD326/EpCam	0.787923076818768
2.15029961756719	5.34301190464002	CD326/EpCam	0.859372759063626
-5.9598325028366	-12.1617996074383	CD326/EpCam	0.810519239349601
-4.02416682624113	31.7303118729158	CD326/EpCam	0.801965203892151
-16.8720357106858	16.7854940197714	CD326/EpCam	0.816679195235345
-17.4330205752322	22.3674998029535	CD326/EpCam	0.733566788825582
2.15710300247217	9.88885916160548	CD326/EpCam	0.731180291617299
-17.026588027767	14.8497763547475	CD326/EpCam	0.748104017097702
-29.3300352479859	11.1567271652053	CD326/EpCam	0.846115228897038
-19.3729539073597	9.80756141874719	CD326/EpCam	0.891082315690243
5.88123077447456	-0.152965213398147	CD326/EpCam	0.72469148005017
-23.9220266721305	16.4236474148717	CD326/EpCam	0.899029067560382
6.97043384177709	1.56660514517831	CD326/EpCam	0.764937723964012
-26.7964898483959	10.4692603791687	CD326/EpCam	0.7948930307396
-25.6540988360736	23.3866139015308	CD326/EpCam	0.838784929540271
1.94254911284264	10.2532722980193	CD326/EpCam	0.679342403440367
-24.7452847462229	2.1840782065474	CD326/EpCam	0.867800981736459
-30.78345296965	14.7869730550241	CD326/EpCam	1
3.0814844488292	11.5374746822562	CD326/EpCam	0.924751662297212
-18.9266218802966	9.05538838367187	CD326/EpCam	0.695200398337314
-22.0869465465856	7.18931249528453	CD326/EpCam	0.800848079677876
-19.5347384563592	5.6222876272177	CD326/EpCam	0.79626379494963
-17.2925026058764	6.58999447757572	CD326/EpCam	0.774531888977933
-11.0939745351165	15.5438594663909	CD326/EpCam	0.833484859673595
-18.8752749709576	17.3381930293763	CD326/EpCam	0.758181512960356
-27.2454546909709	11.5653761038255	CD326/EpCam	0.858195538493621
-17.7860603602172	21.7718994630624	CD326/EpCam	0.899901898415166
-27.2768671346272	9.16669076014589	CD326/EpCam	0.834298256241094
7.30909783413481	-0.271683477878948	CD326/EpCam	0.798378470360516
5.27260936629569	5.45013188573528	CD326/EpCam	0.765759261919464
-24.83315455582	10.1738881896754	CD326/EpCam	0.859678212995324
-21.8434712592147	9.34646788121471	CD326/EpCam	0.784371396127204
-16.7113575356136	17.7809650642018	CD326/EpCam	0.887128557676247
-17.686477677182	12.4789211834151	CD326/EpCam	0.808645147404915
-11.5190832802679	-13.0676498018476	CD326/EpCam	0.751467061306438
-18.0940999096007	9.50901582862369	CD326/EpCam	0.704912188810637
-14.8685690763536	18.1788616170116	CD326/EpCam	0.775942750840469
-14.1444591676762	18.2853604031479	CD326/EpCam	0.883854792177069
-14.1841273132916	17.3317091122965	CD326/EpCam	0.831943911953174
1.21543213148757	-0.403113055250039	CD326/EpCam	0.686646110114499
-6.25963365658658	-12.5659972050327	CD326/EpCam	1
-12.3933827880758	-9.14780695197825	CD326/EpCam	0.732393487782807
-14.9850812076924	29.6992439355162	CD326/EpCam	0.982011650880252
2.34141598797797	-5.09693746562957	CD326/EpCam	0.622493961096879
-27.9496096698438	9.525548919112	CD326/EpCam	0.699162086293921
-0.239884968262201	12.3859742506483	CD326/EpCam	0.810380846364446
-7.00305268353634	-7.29766584190674	CD326/EpCam	0.74130694602547
-5.55381086375282	-10.0008478219564	CD326/EpCam	0.741152180605434
-17.8809866056207	5.35724822095425	CD326/EpCam	0.838274163388464
-22.2943048178468	10.4644871330775	CD326/EpCam	0.901163839193129
-3.25229552119818	-8.05524073255181	CD326/EpCam	0.855751294110086
-21.8659631186811	8.04564591593429	CD326/EpCam	0.72127476872193
-6.75816212922256	-8.74127064624317	CD326/EpCam	0.756438448420421
-22.5044352214253	6.59224527427297	CD326/EpCam	0.754212950655522
0.756641303288486	11.7619530751348	CD326/EpCam	0.649799252865956
-16.5258924371007	16.3543692811059	CD326/EpCam	0.818498675021796
6.4793435757154	-13.6113944536293	CD326/EpCam	0.811442751414589
-17.9372448551442	9.26877928913281	CD326/EpCam	0.779951679350971
-15.712928536824	14.1687780726334	CD326/EpCam	0.84388427328885
-21.7126730601196	13.4707163162885	CD326/EpCam	0.946514487326505
-26.4435311001893	14.8298169658955	CD326/EpCam	0.935016378105786
6.25981691944231	7.68189917898456	CD326/EpCam	0.847982044893856
4.13513574712573	5.7367785234438	CD326/EpCam	0.839003886509686
-12.6814604532427	19.9837946352113	CD326/EpCam	0.964128545591482
7.93622987332281	2.98304360273481	CD326/EpCam	0.804786523245703
-18.0488708525492	3.33003984006911	CD326/EpCam	0.726381657625404
27.9894676569747	1.28911395698028	CD326/EpCam	0.730290145018823
-27.7851709611264	11.4768993753822	CD326/EpCam	0.890026451032716
-27.8063853652996	8.05018558972517	CD326/EpCam	0.760745299356432
-16.4646399252719	13.6523183470767	CD326/EpCam	0.821444592434512
-15.6535978153595	-16.0829814323521	CD326/EpCam	0.730304896047951
-18.7474497601931	16.0675866742583	CD326/EpCam	0.869619763649097
-17.1184255236534	5.53506410262569	CD326/EpCam	0.739820708908788
-19.5993446558643	21.7446538295168	CD326/EpCam	0.88702110188284
-16.3524110427857	-1.29871651559354	CD326/EpCam	0.727366388845109
-12.742661813101	21.63973330031	CD326/EpCam	0.763800064942561
-18.7914567332735	2.19739170320645	CD326/EpCam	0.847709662326858
-25.1010351153362	7.28899575430519	CD326/EpCam	0.858227502145654
-3.82220018444227	-11.8269165731667	CD326/EpCam	0.709031047165266
-23.8727812096013	10.5848325003364	CD326/EpCam	0.835850869789847
-8.84603229627086	-8.56868715756178	CD326/EpCam	0.709956135148313
5.37462664950327	-0.722557976812821	CD326/EpCam	0.742754267429779
-25.0988302215859	15.7654469956244	CD326/EpCam	0.869152647683465
4.11320545034739	-10.3888515260738	CD326/EpCam	0.72274381455751
-18.8517051382033	9.27968485721964	CD326/EpCam	0.862718675196032
-26.1656041488533	8.3035461830875	CD326/EpCam	0.785813619206326
-15.1537291274487	17.3776221249369	CD326/EpCam	0.783252856719294
2.21070810578936	-6.24855453498491	CD326/EpCam	0.740156917976361
-29.2617722928908	10.1496453899548	CD326/EpCam	0.773618754209819
-11.622142999663	17.435160582264	CD326/EpCam	0.848101313015828
24.5086214723491	5.84928308545157	CD326/EpCam	0.645555487691965
-17.9314709207554	13.5207198576773	CD326/EpCam	0.732549522933758
-17.7753475339869	4.32714640424199	CD326/EpCam	0.744403875339237
-16.2847426967446	22.9501186686751	CD326/EpCam	0.893652149974777
-23.6114791305532	17.6124627613304	CD326/EpCam	0.89726095588033
-18.451811952727	-22.8039853904413	CD326/EpCam	0.852659882050309
1.46668285142454	8.82654555544101	CD326/EpCam	0.731148350318658
-24.1477573740227	22.3050336055251	CD326/EpCam	0.891467571800907
5.40226369814859	-1.63048634289125	CD326/EpCam	0.76904317921367
-25.7827861175734	23.3863598355281	CD326/EpCam	0.858806590035415
-18.886451844146	23.5044315263844	CD326/EpCam	0.803859118515592
-1.8374624720956	11.3204386604031	CD326/EpCam	0.857157975613658
-21.5133538196905	5.53136583581595	CD326/EpCam	0.816233561088854
-29.6497527833004	9.93040033554299	CD326/EpCam	0.753273466081976
-13.695120226805	14.2081227686017	CD326/EpCam	0.780124121444477
-15.701437101273	14.9930290802109	CD326/EpCam	0.785866275392887
-20.5717570224017	9.35886590828146	CD326/EpCam	0.883977435713882
-21.5856131922744	14.1032973646111	CD326/EpCam	0.836430620867477
5.00087688435771	-12.4030064101211	CD326/EpCam	0.794261732043509
-7.23996323953365	-7.95892101752037	CD326/EpCam	0.844957552978623
-15.9578756029328	15.197621421819	CD326/EpCam	0.815044038982737
-24.2805449972083	11.9561400039959	CD326/EpCam	0.903223400744571
-16.9178331895829	-20.8516312961955	CD326/EpCam	0.659027069092363
-16.9276264557614	15.0257597428591	CD326/EpCam	0.796171107671193
5.12528904860201	5.00575071798652	CD326/EpCam	0.744913905682065
-26.2583107126919	7.61302376511489	CD326/EpCam	0.814681956630777
7.5093507430707	2.04103145992763	CD326/EpCam	0.841651472401146
-26.3337983313907	12.1621590885043	CD326/EpCam	0.845362569269016
-13.6583119121766	18.2153562064686	CD326/EpCam	0.895280090772094
-22.5084944654971	23.6573901503572	CD326/EpCam	0.813985241252252
-11.1676861700367	15.2893800078027	CD326/EpCam	0.810658529862217
-14.1497091476041	18.5501356569423	CD326/EpCam	0.785529651414037
-27.166789906087	10.8318284865113	CD326/EpCam	0.887240233087216
-19.2421901256028	9.08093117850118	CD326/EpCam	0.794973709790845
2.93414430142041	10.0216236795136	CD326/EpCam	0.871739707922697
0.119948397244708	-17.3507872774539	CD326/EpCam	0.794230462432249
-24.1197234539504	18.2961129770196	CD326/EpCam	0.963804856961504
-14.9983451832343	16.4000339199297	CD326/EpCam	0.758413221836593
-10.5720941433469	14.3130578647907	CD326/EpCam	0.82995241060093
-16.0989810142308	17.2752085674048	CD326/EpCam	0.928595175931798
2.33008426218113	10.3904593179368	CD326/EpCam	0.874090077792723
-19.1946647674531	17.5647719600262	CD326/EpCam	0.813911765114962
-30.9456766833953	11.3311299272962	CD326/EpCam	0.926903361269474
-27.778366614153	-17.831393339889	CD326/EpCam	0.936965553322459
-12.9027185066827	13.7721990685442	CD326/EpCam	0.821082140264268
-26.4597283969171	12.348037145848	CD326/EpCam	0.842049293195245
-14.8581536420843	17.5439999390465	CD326/EpCam	0.768570963265791
2.36337945361666	9.84371965457358	CD326/EpCam	0.731570878085762
4.63014491129135	9.10576198876861	CD326/EpCam	0.836398066944605
-3.19501775868572	-10.9356029185872	CD326/EpCam	0.697027002167187
-26.8721552843346	-3.94895499917886	CD326/EpCam	0.857181109868448
7.05107933358819	1.57060004126648	CD326/EpCam	0.897435777765596
4.36349321507827	-10.4897770202456	CD326/EpCam	0.657258548233569
-13.24583427085	19.9031370957084	CD326/EpCam	0.748703774944939
-1.61465294233713	11.3499570253253	CD326/EpCam	0.735635908371112
-21.2525144245558	-6.1018617815155	CD326/EpCam	0.80603148959536
7.30586605977319	5.67936697449882	CD326/EpCam	0.812328169188036
-22.5575825983063	11.590168576389	CD326/EpCam	0.959782005933946
-0.517440813822076	-9.3992886643952	CD326/EpCam	0.692894635006097
-15.6170251444791	20.3711955254557	CD326/EpCam	0.918634373113563
7.6934668598718	3.69212311406207	CD326/EpCam	0.825918602759986
6.4483573082228	-0.391720615002438	CD326/EpCam	0.791707420316523
-1.9036956062791	12.5232060943846	CD326/EpCam	0.815710055624213
-16.4750953799264	18.0322244469822	CD326/EpCam	0.716135294120582
-14.5122914916318	-18.7990233869152	CD326/EpCam	0.823251112400603
-22.4364461753124	8.34254634913966	CD326/EpCam	0.790575708923474
-18.4356145580999	7.19332370739611	CD326/EpCam	0.780713635133995
-17.4084058636969	13.6167702710755	CD326/EpCam	0.887637761672157
-37.7101060817627	2.92224311126251	CD326/EpCam	0.94475238026635
-3.44275603448572	-11.2258481477424	CD326/EpCam	0.751357205812477
-1.82151658469872	-9.03766912825617	CD326/EpCam	0.744842528056606
-20.6896663534613	9.18839133948421	CD326/EpCam	0.872953827920092
5.75130130501911	-2.32755979514749	CD326/EpCam	0.697596259049703
-12.988282314006	-12.6098873438201	CD326/EpCam	0.777690738631617
0.384276158684063	2.13792321840881	CD326/EpCam	0.780516737797065
5.50394361320371	1.41466403018568	CD326/EpCam	0.802886264165797
-15.5390539419193	13.5075459359222	CD326/EpCam	0.771450363140011
-19.5536645390946	17.3402053285508	CD326/EpCam	0.939314944673403
-24.9460102184566	21.6173691149302	CD326/EpCam	0.840190888974126
0.129756532903049	2.13905356700997	CD326/EpCam	0.823693024174448
5.24513430067615	-0.239530709257765	CD326/EpCam	0.782745568833922
2.72744692392273	9.75979134847567	CD326/EpCam	0.774360906070763
-21.3283703314416	23.0705875327377	CD326/EpCam	0.776527161670992
-21.6364028968693	11.84452360929	CD326/EpCam	0.780634784904395
-18.0229624984805	17.4543621511066	CD326/EpCam	0.916906837171098
-18.757096687259	4.60334723925664	CD326/EpCam	0.852571117899129
-6.7000620543141	-19.0474379836242	CD326/EpCam	0.907181504502793
-17.7182896215985	23.0730099131508	CD326/EpCam	0.906114619252858
-28.6913842283364	8.69725296070894	CD326/EpCam	0.875743279757993
-14.7861173277046	16.1243115855696	CD326/EpCam	0.812829266225976
-26.071343550484	13.1082498444772	CD326/EpCam	0.888989138225688
-28.6014396130142	8.41861492981925	CD326/EpCam	0.847997237944335
-26.7121992210712	11.3289479205288	CD326/EpCam	0.847130376215469
-1.02496981638711	10.2068440348444	CD326/EpCam	0.766849695800485
-19.6906496747324	13.3229754099013	CD326/EpCam	0.823666848679604
4.36537420991328	7.8730307940063	CD326/EpCam	0.794578039874699
-5.47905747215275	-10.0033988989842	CD326/EpCam	0.704486330808711
-13.9928306651738	-11.7722595538864	CD326/EpCam	0.750678928639716
3.10310867284492	-4.57800495031042	CD326/EpCam	0.817034411871418
3.03097867712452	9.01667881860971	CD326/EpCam	0.914338153027276
4.14876007464855	8.58596214221823	CD326/EpCam	0.777609766880825
-20.0341468918041	10.8394250705398	CD326/EpCam	0.748661495477057
-21.9339562878108	9.22900624991543	CD326/EpCam	0.859817544183408
-17.500596567206	17.5419463914354	CD326/EpCam	0.893167227063996
-6.26287542925825	-10.3252456243218	CD326/EpCam	0.700866441837034
-17.219773176281	19.7490467115727	CD326/EpCam	0.885853079046481
-31.0116482166634	10.2629305001771	CD326/EpCam	0.779915440125759
-17.5735177941177	13.2228929497628	CD326/EpCam	0.802837649213145
-16.6374399747942	17.2729848388176	CD326/EpCam	0.833062397591736
-16.4588240396255	4.06572375471503	CD326/EpCam	0.789733244430943
-22.0987724798243	23.0617952395998	CD326/EpCam	1
-10.0347297088921	-1.89615496610925	CD326/EpCam	0.769862137254952
-13.9683303002575	-6.67450495767752	CD326/EpCam	0.716369515109726
-21.2181474427725	12.4109976800334	CD326/EpCam	0.824660741716378
-16.6345408699761	10.7640845685788	CD326/EpCam	0.824731628378593
-17.4320564545146	19.8071798948058	CD326/EpCam	1
-6.62641141800509	-6.16131234913566	CD326/EpCam	0.803917369290093
-23.1012711023549	12.0129038642916	CD326/EpCam	0.861008978737262
-19.0887684533264	6.1297635631183	CD326/EpCam	0.799570763103727
-33.2435017736918	2.15088657352905	CD326/EpCam	0.938032902979277
-12.9011477084493	15.0889040647433	CD326/EpCam	0.850164411631428
-4.06145841263727	-8.95968237701869	CD326/EpCam	0.735330827920716
-12.9402195328247	-7.88240301710489	CD326/EpCam	0.726565507002828
0.229971596063922	-5.53712707707937	CD326/EpCam	0.663235196692464
-2.80277644002314	-1.8785247085357	CD326/EpCam	0.845565452793679
3.65325549474185	8.83744766428532	CD326/EpCam	0.7281030139428
2.18290895858655	-10.8957216800219	CD326/EpCam	0.724521084985076
-8.23784678219926	-2.11753689482135	CD326/EpCam	0.684196828017345
4.55363719822349	-0.248216661584791	CD326/EpCam	0.688866645548492
-14.758095781731	17.2626915914266	CD326/EpCam	0.903782504646137
-16.5520103749808	17.9948837835576	CD326/EpCam	0.935566922230942
-10.4877181626531	-13.8351509195239	CD326/EpCam	0.751113126234556
6.03278841114858	5.24291418933532	CD326/EpCam	0.944688605356514
2.61001302130236	9.23118398965713	CD326/EpCam	0.719182356764541
-27.2520976678348	13.6843280529434	CD326/EpCam	0.904874666056368
-17.7659944548921	12.8549844353312	CD326/EpCam	0.784925457474981
-29.9131030679869	8.7654665400086	CD326/EpCam	0.888057099173428
-6.35492906464442	-4.36999988454166	CD326/EpCam	0.755436956269675
-25.7310794796531	25.9925115384728	CD326/EpCam	0.905656901660656
-31.1363788156913	10.7080311037574	CD326/EpCam	0.898482262430822
-29.337003521607	12.597891270821	CD326/EpCam	1
-21.3440469899342	22.9291789081572	CD326/EpCam	0.855705791118788
-15.6065322916475	19.8345820700971	CD326/EpCam	0.934492119075715
5.30539038849787	4.82864773514665	CD326/EpCam	0.857689373043019
-2.7414909943292	11.5863623424914	CD326/EpCam	0.729431788499325
-20.6004714581472	10.0587607221082	CD326/EpCam	0.715761592276134
-8.48972272706451	-8.56892942142547	CD326/EpCam	0.656914128580045
-20.7020054092872	24.0618689387389	CD326/EpCam	0.731540924699818
-27.2300532670089	9.02734045311342	CD326/EpCam	0.808969852781309
-17.122472585434	13.7613834322641	CD326/EpCam	0.81444217802229
28.2517455896512	-0.331026983328954	CD326/EpCam	0.75417069838813
-24.7745454634766	15.6708671109813	CD326/EpCam	0.836360540518683
-5.60677810158835	-7.75794042822235	CD326/EpCam	0.768887604621876
-2.63112569010596	-10.2726970529539	CD326/EpCam	0.763483873114664
-3.38775518270784	-10.0290965813227	CD326/EpCam	0.68995076295614
2.04078707471034	-6.27869977472675	CD326/EpCam	0.647683232666818
-14.7282656611829	15.5814266383854	CD326/EpCam	0.768592444358785
6.08919243936316	1.35274582012029	CD326/EpCam	0.760601877085952
-2.28919502118518	12.7614811463362	CD326/EpCam	0.735679633226539
-21.3030104039637	7.44809220972322	CD326/EpCam	0.906826714671271
-18.8943978095677	18.466889331403	CD326/EpCam	0.80912455247806
-17.146859073258	3.54564072377602	CD326/EpCam	0.788396843443146
-25.3101032626794	8.11288024211863	CD326/EpCam	0.856649532933742
0.939624260740549	-13.8384259450946	CD326/EpCam	0.622121927005999
-31.325594147797	10.734915726484	CD326/EpCam	0.74184544081273
4.43778739905617	8.3647575705014	CD326/EpCam	0.797055692780675
5.72247935623202	7.44506108834236	CD326/EpCam	0.906147587428392
-18.5502477903773	18.3174477401477	CD326/EpCam	0.831476954429624
-25.2144918964164	11.242778305722	CD326/EpCam	0.954470890772758
-4.15704878377951	-9.00108918471737	CD326/EpCam	0.75679984588708
4.35511788678234	-4.2202936343456	CD326/EpCam	0.715458153334239
-23.8369828717092	11.5177341170364	CD326/EpCam	0.915092311638962
7.11126937770324	3.01042779957096	CD326/EpCam	0.870093809416223
-12.9667331523239	14.8152681399563	CD326/EpCam	0.795158958014724
-20.3962132974221	21.6878540147406	CD326/EpCam	0.947688644083258
-16.8881339088814	2.19358539740401	CD326/EpCam	0.852897543395862
6.13681656684118	1.12033819495101	CD326/EpCam	0.675777922247233
-17.6405772372967	1.4207063459324	CD326/EpCam	0.782762645318237
2.77652661559608	-0.369295976982855	CD326/EpCam	0.738799470760513
-16.3023928197035	9.75884507230612	CD326/EpCam	0.783966650955143
-20.8815277393655	24.2403970091043	CD326/EpCam	0.862955392315153
-22.1749345932546	10.0954571846382	CD326/EpCam	0.951948264085915
-19.5222274281856	-6.01264894672392	CD326/EpCam	0.843099074120181
-14.1705203905309	18.3167087142298	CD326/EpCam	0.817296684492385
-20.2340039738895	5.61984193554543	CD326/EpCam	0.732928690264824
-20.4390936883436	-5.88166210314091	CD326/EpCam	0.686552129178708
-19.2414810667599	6.23446868288555	CD326/EpCam	0.875773341306633
-24.4710981598893	11.1032003010608	CD326/EpCam	0.859290821896816
-18.5309540613725	5.32798913555327	CD326/EpCam	0.730852297931776
-16.7419413452353	5.5824872854996	CD326/EpCam	0.708505762508769
-17.8474233504374	22.4909893642421	CD326/EpCam	0.897119936992032
0.3981978194556	2.41343303678846	CD326/EpCam	0.753253802570164
-28.0336029722643	10.1704517354062	CD326/EpCam	0.796994098436188
3.9052672487718	-5.51209670087769	CD326/EpCam	0.737501788402277
-10.8502351332891	17.3960153016012	CD326/EpCam	0.726711845183442
-19.0192061532489	11.505806717117	CD326/EpCam	0.81206025357123
-28.3431423753358	10.6317321853755	CD326/EpCam	0.984209771474461
-14.4407006548848	16.3602309862483	CD326/EpCam	0.804412227645915
3.89260204513851	-0.0375196195692777	CD326/EpCam	0.868540975378666
-13.5621459846072	17.1745168080544	CD326/EpCam	0.791260648097396
-24.103385247646	11.0633753534277	CD326/EpCam	0.999246926753946
-20.1545639056705	10.1451195967296	CD326/EpCam	0.851997225065584
5.09668033815156	6.16515055371121	CD326/EpCam	0.915416069275126
-16.7206093564704	6.42921919735475	CD326/EpCam	0.839523151816757
-2.55096329122706	11.8295179292462	CD326/EpCam	0.841174596189347
7.08159984985387	3.97198703771363	CD326/EpCam	0.803215616910189
5.92689070236433	-0.350042916150382	CD326/EpCam	0.78406523738315
-7.90663640999746	28.4195780612227	CD326/EpCam	0.934901512187975
-13.1796865858916	15.7068023741367	CD326/EpCam	0.836090921979935
-18.7735923110137	9.93433187512472	CD326/EpCam	0.769642329873368
-30.290453513716	8.12818734727982	CD326/EpCam	0.771846271149781
-22.8460615209372	8.24331750028174	CD326/EpCam	0.894598912720678
-25.2964799409252	9.86816408487673	CD326/EpCam	0.862333939702361
-27.4304412137278	9.84608917585131	CD326/EpCam	0.814134268439956
-23.22891669456	16.9845512400492	CD326/EpCam	0.773067615127011
-19.0073124598049	17.4218420307887	CD326/EpCam	0.853407995441702
-20.4715383238855	-6.07087403318306	CD326/EpCam	0.814616879041481
-23.0117977780391	12.1107409311276	CD326/EpCam	0.822903996309123
-16.0090029884874	18.137664364848	CD326/EpCam	0.833775854089718
2.69976364233582	6.35927036319267	CD326/EpCam	0.697161112431774
-14.1426513522169	18.2125817726888	CD326/EpCam	0.819724866271695
-14.5991157026944	16.484280843997	CD326/EpCam	0.904323149581684
-1.01289744413152	9.11219907837383	CD326/EpCam	0.872818140443327
-4.75087259596532	-9.62310662446426	CD326/EpCam	0.767793766439735
-1.64737931774756	-11.4895725155583	CD326/EpCam	0.731191045940529
-9.2256663843621	16.1048347817475	CD326/EpCam	0.916958398123024
8.0361606196707	2.29769303073489	CD326/EpCam	0.920476496074919
-13.1986121964661	10.6154798706759	CD326/EpCam	0.902852320309567
-25.90985575397	10.6008230716317	CD326/EpCam	0.827213412938779
5.22337183932011	4.662004076221	CD326/EpCam	0.665317190089685
-25.589921053588	23.022309511489	CD326/EpCam	0.846910525375701
-16.0029772678666	18.2926612407724	CD326/EpCam	0.890630809163892
-18.0941664714975	17.5526194628261	CD326/EpCam	0.724485328632651
-15.9750018291552	-12.0078278774125	CD326/EpCam	0.934949423683123
-19.0951586965707	8.25167645641947	CD326/EpCam	0.820219543963009
4.84719790521923	-3.01455545180524	CD326/EpCam	0.781965287437574
-17.191128317861	16.7431370475119	CD326/EpCam	0.864386371096039
-14.9035093907429	14.4222582144821	CD326/EpCam	0.800192372633174
4.54556282866878	7.39187866359687	CD326/EpCam	0.865018117505127
-18.4278036097003	21.7692103811214	CD326/EpCam	0.819969531356706
2.53502610504804	-3.37272568028171	CD326/EpCam	0.898214032342883
-14.3060455139534	15.6350705736543	CD326/EpCam	0.806635208511404
-16.5958387552256	3.02190386545009	CD326/EpCam	0.775868343900146
2.60879014309854	-6.01744165386316	CD326/EpCam	0.670673685983209
-14.3688848212797	13.0832990264218	CD326/EpCam	0.780778745672039
1.73412634029449	-7.55662932007872	CD326/EpCam	0.72377941163621
1.43618329075617	-8.95250614312461	CD326/EpCam	0.662331227284618
4.2231736063197	-6.14492303282895	CD326/EpCam	0.790531011081199
-26.3824130243	20.5879954375455	CD326/EpCam	0.971442175032797
-17.6208435496214	7.40820509470296	CD326/EpCam	0.832809914373466
-27.6110636662894	10.3769638638507	CD326/EpCam	0.756122234236711
-6.14827358186611	-9.18024732698243	CD326/EpCam	0.763879541040006
-23.0740495223834	9.75090080966022	CD326/EpCam	0.794454166116297
-10.306124309597	16.0669723115195	CD326/EpCam	0.682161892750223
-2.6900651381616	-9.15801128410444	CD326/EpCam	0.812805300520306
-23.0451328644934	11.0903382688541	CD326/EpCam	0.863388445367474
7.4942311437586	-0.261593707661424	CD326/EpCam	0.901784120227561
-1.11600827645236	1.02254093470712	CD326/EpCam	0.689086638557681
-28.7892253972454	8.43237660675797	CD326/EpCam	0.918673130722822
-22.9179520913068	23.3083440407799	CD326/EpCam	0.911502589251464
3.8023912875495	5.83118112920106	CD326/EpCam	0.863577885562182
-19.1363037793636	2.53480598718407	CD326/EpCam	0.828331690725756
-14.652705305551	15.0573274578173	CD326/EpCam	0.758276463584157
-21.4690892868338	13.5446465837934	CD326/EpCam	0.831807339380855
-23.4603879396788	17.0756281506538	CD326/EpCam	0.903874159126389
-2.16939367265363	12.6796864431114	CD326/EpCam	0.835854350647761
-12.6640178912052	19.7679384871743	CD326/EpCam	0.89251907478743
-11.4608294454941	-7.55945494760362	CD326/EpCam	0.759350957275435
0.635316747339918	-7.01228101157579	CD326/EpCam	0.662937502762025
-25.2410038924227	15.8745981484837	CD326/EpCam	0.952571811699016
-12.9761721667761	15.4127427068501	CD326/EpCam	0.798681484736309
-17.1600184398652	18.5550097978505	CD326/EpCam	0.950827843519711
-8.99333283324356	-10.8291976520224	CD326/EpCam	0.727667678833288
-6.0660035519662	16.1234045159796	CD326/EpCam	0.65006683640117
1.0308084601875	-4.36806794908452	CD326/EpCam	0.759594650154935
5.60514985030212	-2.1145276554686	CD326/EpCam	0.784987029715276
-28.9517557776637	8.64422157003011	CD326/EpCam	0.791356460177048
-22.4646073354885	9.24688608441648	CD326/EpCam	0.768487035626307
-20.3762667293241	8.47203671572585	CD326/EpCam	0.797105787880738
-13.6923744799467	15.3014641543351	CD326/EpCam	0.720146679802793
-17.5823342494182	13.3459121996095	CD326/EpCam	0.795483131943834
-18.7741717359778	18.194884424797	CD326/EpCam	0.879765504822486
-24.1929680700254	22.6168317260259	CD326/EpCam	0.957540212453798
-5.07275570334166	-10.0356916700139	CD326/EpCam	0.68846102739356
-15.0932595446948	12.6399698977369	CD326/EpCam	0.79466029026994
-24.3539635489612	23.7954622588086	CD326/EpCam	1
4.6239538029964	0.577768253850529	CD326/EpCam	0.710940669746229
-15.3458578758738	13.7953091858367	CD326/EpCam	0.736628972132039
-26.5667049669574	9.6110476616494	CD326/EpCam	0.937212472487087
-6.39056294809763	13.5148495461618	CD326/EpCam	0.770267889906088
-16.8777563937914	2.21734314304031	CD326/EpCam	0.826449583000317
-30.7557734597218	9.56879906967311	CD326/EpCam	0.783572439716397
-15.5514960632225	13.1772832408616	CD326/EpCam	0.778845242779481
4.64009570289441	-1.32812580922599	CD326/EpCam	0.772943445453416
-20.570937465515	-5.66653560743745	CD326/EpCam	0.844526950934203
2.59056577402543	-2.39747156902123	CD326/EpCam	0.691324218481783
6.40519561367494	-0.186677188307911	CD326/EpCam	0.695783355763998
-25.1339784608873	14.1999561045715	CD326/EpCam	0.853898990030457
-19.2956770829989	7.33600002452253	CD326/EpCam	0.797281419370723
22.3062391575101	15.7373237385648	CD326/EpCam	0.806384559891433
-13.6261335552648	17.3070625618246	CD326/EpCam	0.72405297755644
-18.8885339949822	4.20959664063328	CD326/EpCam	0.765747268408014
3.5560419862698	-0.26559274328737	CD326/EpCam	0.810556270955094
-22.5084524862588	10.1086436485317	CD326/EpCam	0.868358615829832
-5.88525483304013	-10.2926014423643	CD326/EpCam	0.749980282106194
4.30753712099283	-0.720103291184637	CD326/EpCam	0.803277516972928
2.44811217942723	-1.54196712825072	CD326/EpCam	0.679956041989486
-18.6109103909059	7.59341552545677	CD326/EpCam	0.825669740555654
-14.4589530060482	16.2988198911129	CD326/EpCam	0.848978520943038
-30.1513185759664	8.31424278148162	CD326/EpCam	0.755535838484059
3.43812027689821	6.16302112398068	CD326/EpCam	0.82890436722075
-1.29479179995466	7.76495142970818	CD326/EpCam	0.721620192492065
-16.7833556450243	15.3186217772992	CD326/EpCam	0.820133968515926
-17.6293992354499	14.0276921248945	CD326/EpCam	0.72944704236826
-18.1861534911906	15.4014723577832	CD326/EpCam	0.895685139843551
-28.6899105101408	11.7130124298493	CD326/EpCam	0.931198622680126
-19.9167419790272	16.6040380851974	CD326/EpCam	0.941327872026774
-19.0435676033101	-6.74368628464321	CD326/EpCam	0.905603432211669
-18.4247709134191	9.01411265393327	CD326/EpCam	0.753218560949289
0.114908867541719	10.4895286651834	CD326/EpCam	0.905633022155504
0.930811378361558	-8.83531881877038	CD326/EpCam	0.740333793757405
-24.5391556671921	13.7341968104693	CD326/EpCam	0.769612495631402
-20.5421823252429	10.1773656967269	CD326/EpCam	0.987115724918376
-16.6951845192322	16.0224710151745	CD326/EpCam	0.793685845338134
-5.0980105529493	-2.13204564524707	CD326/EpCam	0.750515158409398
-30.776617403829	9.54528729079016	CD326/EpCam	0.892013219467062
-25.6251612293249	16.5285612720923	CD326/EpCam	0.89963647733265
-21.9144500691195	12.9051110230461	CD326/EpCam	0.95254749747166
-27.2423337292635	7.99165175160558	CD326/EpCam	0.723928082182056
-16.4401588071755	14.4839698104661	CD326/EpCam	0.816736936713365
4.49396843848371	-0.259090869198024	CD326/EpCam	0.782122599300314
-13.3805909546126	18.6560283431852	CD326/EpCam	0.799718628133307
-19.6862526807833	21.8372689595154	CD326/EpCam	0.905132994879228
-20.422736446803	7.72318563681283	CD326/EpCam	0.736425469114198
-19.660671968837	15.6834246062272	CD326/EpCam	0.833343338698828
0.697458644750491	-6.91879024344306	CD326/EpCam	0.702202559366252
-18.9749441152711	11.5461236064412	CD326/EpCam	0.961051948285484
5.2028411967607	-0.985888680121586	CD326/EpCam	0.782773490255559
-17.0283834907498	21.4876563514993	CD326/EpCam	0.907950504126318
5.37437819878296	4.63638035038218	CD326/EpCam	0.826106512727694
-10.2168469623023	18.4589799862179	CD326/EpCam	1
-14.5761723910581	-5.25192858634022	CD326/EpCam	0.83403320968751
-21.9915920076394	10.2525552788488	CD326/EpCam	0.818705956663187
-14.3764024187935	-6.86497667043564	CD326/EpCam	0.743757342575488
-18.8672169839323	17.7565082064912	CD326/EpCam	0.941480640080392
-21.1976744860799	10.7586370773084	CD326/EpCam	0.950290992981068
-18.37834284556	7.40609994823308	CD326/EpCam	0.781503791346502
3.9606143488298	1.26736539852459	CD326/EpCam	0.846819598117545
5.61631112821843	-12.1812285644638	CD326/EpCam	0.690178064396161
-19.9441818107443	7.39600663802219	CD326/EpCam	0.779771425708243
6.89497169056775	3.56822109972806	CD326/EpCam	0.957483000260745
5.00656914326077	1.90009472500538	CD326/EpCam	0.684212461186062
-10.5144620292049	14.2260852311835	CD326/EpCam	0.892179740666573
-13.3584577314505	16.4785559433412	CD326/EpCam	0.905685141627343
-9.10446542884103	-8.62128790708961	CD326/EpCam	0.798967900161957
-17.6804457227043	14.3389987368654	CD326/EpCam	0.924988606982786
9.79873379693423	-6.40480215987832	CD326/EpCam	0.729876966491599
-13.8326239122528	-6.42331298980917	CD326/EpCam	0.806161465206775
-27.8976600564265	9.32809030128871	CD326/EpCam	0.855799278724935
-20.6370791104702	10.1696532972586	CD326/EpCam	0.820667186702717
-25.0958014026683	7.31579230750846	CD326/EpCam	0.808435118789149
4.58103745457517	0.617354956769161	CD326/EpCam	0.722574861238766
1.60764208798503	-6.19687664244895	CD326/EpCam	0.606926211040548
5.85825312386333	4.71997177910352	CD326/EpCam	0.745528712064854
-22.8409261579356	18.2743539096977	CD326/EpCam	0.864020327789775
4.35845054787811	4.86876756315887	CD326/EpCam	0.774171798150126
-36.2817398111854	4.98352860575144	CD326/EpCam	1
-22.4336396810934	8.6458026377289	CD326/EpCam	0.819086813124194
-28.7318945833487	11.7657965736383	CD326/EpCam	0.915675446203623
-10.6410028008496	19.4740774080731	CD326/EpCam	0.782534264819814
-5.74326628944426	-10.259316158954	CD326/EpCam	0.678958079888652
-0.441829041023002	11.9858073486174	CD326/EpCam	0.765292791043715
-20.5671802121106	-5.29654756581357	CD326/EpCam	0.883737691079845
-20.6543732568384	24.3372635527752	CD326/EpCam	0.754066105203762
-21.5326687620538	16.8979662947839	CD326/EpCam	0.831093834047973
-26.2967522045222	7.89575404682131	CD326/EpCam	0.772186847214913
2.30198248381555	9.58557636055394	CD326/EpCam	0.677700533952709
-23.4638527916595	12.7358827341911	CD326/EpCam	0.867009201928824
7.6712573009715	15.6339404215805	CD326/EpCam	0.694159981962178
-24.8723853646197	-0.794275604220439	CD326/EpCam	0.764420391075511
7.1740770657261	6.78368573894323	CD326/EpCam	1
3.40358054476875	6.01943958448087	CD326/EpCam	0.870758220432475
2.23664221160625	-5.21971849184395	CD326/EpCam	0.703393464385378
-17.2921745354484	12.9206486173145	CD326/EpCam	0.699669366757025
-16.7313725067148	16.8174036821115	CD326/EpCam	0.930988250360356
-19.1016699651677	21.7882673345186	CD326/EpCam	1
7.93630333308728	3.51679608870962	CD326/EpCam	0.834455550307284
-13.2949236480301	20.0853116579042	CD326/EpCam	0.951953574763349
6.55706016453744	-2.68167324404193	CD326/EpCam	0.801627502857299
-25.2129857061971	16.6218380708373	CD326/EpCam	0.799209571056626
-20.6043984805766	8.68996457305325	CD326/EpCam	0.822590195552608
-13.8421685771445	15.2747061121116	CD326/EpCam	0.734866860330845
1.25028220968865	-8.73058859658854	CD326/EpCam	0.774401844637601
2.64869049994398	9.82228735213589	CD326/EpCam	0.771214674944824
-20.1421322967167	5.78924894837764	CD326/EpCam	0.753318579218883
0.453463350406649	-6.74965305639657	CD326/EpCam	0.663389728643801
-13.1652342502226	13.246262373551	CD326/EpCam	0.736259188317482
-11.3959560363846	19.5747128961627	CD326/EpCam	0.696558286784322
2.54271311922388	10.2031633555016	CD326/EpCam	0.842482234315572
4.93809743144558	-11.7566981431245	CD326/EpCam	0.652461437022778
-20.2932061540989	12.2557334076614	CD326/EpCam	0.773335856221691
-31.1159018875444	10.0840081699527	CD326/EpCam	0.707190982056177
0.915562362159895	-7.99201656299833	CD326/EpCam	0.80988712738946
-16.0040547161847	13.4462766134441	CD326/EpCam	0.866387310870407
-13.8338253993866	-9.32376447498761	CD326/EpCam	0.665894419153044
-30.5449891674497	7.8432531066763	CD326/EpCam	0.840534877048226
-15.9492247269318	14.9693706864632	CD326/EpCam	0.862408312623049
-20.6653505119474	16.7833672468684	CD326/EpCam	0.864282497775886
-6.77870757618207	-16.8183312704381	CD326/EpCam	0.974522093961477
-27.2649274206334	8.58736159861385	CD326/EpCam	0.811009078047876
-24.4051085015151	23.783553121615	CD326/EpCam	0.896962462694592
-16.6287761244399	14.8117957369483	CD326/EpCam	0.787971887181309
6.67565161714003	1.36719626021493	CD326/EpCam	0.826491787338765
-16.4466640516419	9.87316347499093	CD326/EpCam	0.766890764623037
-25.4542805394659	-11.244769550331	CD326/EpCam	1
-13.3675500985579	-6.33123423404373	CD326/EpCam	0.764546578804011
-28.7483151898875	8.97086086907921	CD326/EpCam	0.738287060027613
7.82503833487572	1.77846851555542	CD326/EpCam	0.8464190007989
-16.3388449425607	10.4205063608489	CD326/EpCam	0.801077930346734
-4.93172598559904	-10.0007838345265	CD326/EpCam	0.745286333498279
-27.8724975580494	10.9680930106907	CD326/EpCam	0.804101969126428
-15.3935737129176	15.1412272922009	CD326/EpCam	0.807872820203321
-0.349699010504199	12.8963425804497	CD326/EpCam	0.776287733942801
-15.9496915557366	12.892804293743	CD326/EpCam	0.760608138728987
2.3440384587679	10.3214224610606	CD326/EpCam	0.742873511561935
-5.96083174395673	-8.0428621398438	CD326/EpCam	0.686909600208879
4.60688553857655	4.82443563551493	CD326/EpCam	0.796030889715951
-15.8364735352001	13.8089436527737	CD326/EpCam	0.78167718724192
-14.4819685702343	19.0058189941691	CD326/EpCam	0.796789887068166
-21.7424377311281	9.21819616813674	CD326/EpCam	0.782154075874598
-11.1294295615385	-8.29999825194787	CD326/EpCam	0.799048828641859
4.55826553273619	-5.65057260255689	CD326/EpCam	0.760828445627843
2.35041398934439	5.33334387026725	CD326/EpCam	0.93244886086346
-18.499607904918	7.46548238568952	CD326/EpCam	0.952544452511013
-24.7337610160361	17.8107101152193	CD326/EpCam	0.793762873473828
-28.1289984032314	10.3123115475395	CD326/EpCam	0.761368214334362
6.89027121388517	-10.8388208343206	CD326/EpCam	0.722120987154523
6.0704764866168	2.10908131813249	CD326/EpCam	0.854615756534894
4.61580094051998	0.289561359572295	CD326/EpCam	0.757806694943189
-23.4936201187702	8.78113854100814	CD326/EpCam	0.839740872060128
-20.7762333533771	23.9319749011317	CD326/EpCam	0.792656578147851
-25.6563032705291	16.3649590407311	CD326/EpCam	0.778652320201213
-10.7772229984891	17.4050611283389	CD326/EpCam	0.761198524318597
-18.5665546853881	12.2626024267653	CD326/EpCam	0.877040583285703
-11.1524547097001	-16.7126991952081	CD326/EpCam	0.814898638667078
1.1189819706869	0.0442499837796357	CD326/EpCam	0.758866544596397
27.4588923005002	-1.32616544850986	CD326/EpCam	0.744761027945529
-20.3260759917578	5.57448485665746	CD326/EpCam	0.762333029594054
-28.6078587439919	9.18901088430593	CD326/EpCam	0.937274073140302
-4.63581343755245	0.971833712400672	CD326/EpCam	0.829909013144668
-24.4572490006491	16.0596291884677	CD326/EpCam	0.746480438003458
-27.3666279540081	11.880275974389	CD326/EpCam	0.851088489028587
-19.6093897665764	15.3628857041884	CD326/EpCam	0.811410206915908
-18.2237026661685	5.73253862832426	CD326/EpCam	0.817996682556192
-15.0066318650837	15.4404567091479	CD326/EpCam	0.75062859820939
-22.4008763954927	20.5371918332528	CD326/EpCam	0.720986597790667
-0.3498289764063	10.0915860501908	CD326/EpCam	0.764162207448826
-22.5733910106631	7.97263528210298	CD326/EpCam	0.926731846843666
-22.9503520037402	15.6478406102805	CD326/EpCam	0.803320126301205
-26.7324245378577	10.6098660067715	CD326/EpCam	1
-13.6442810681963	15.6371111352538	CD326/EpCam	0.872479116052729
-16.6354792175796	1.47520915539241	CD326/EpCam	0.782860874695164
5.9270250564682	0.796289308179731	CD326/EpCam	0.774153508573062
2.3693931632622	9.46237635186212	CD326/EpCam	0.715424289094559
-18.3922746910144	4.84255332426847	CD326/EpCam	0.798677057242205
-6.74740146548634	-12.91846563941	CD326/EpCam	0.788395833386078
-13.5089670544794	14.9938421565061	CD326/EpCam	0.785626011112876
-11.0345087959919	14.2524667041684	CD326/EpCam	0.818402934232306
-18.2173247777505	9.26785759518784	CD326/EpCam	0.827035809247429
-20.9365749095156	9.90726028543063	CD326/EpCam	0.791279322059235
6.58570938917262	-10.8917180813297	CD326/EpCam	0.766343953071804
4.66873158400915	-14.4552919829064	CD326/EpCam	0.683717729912793
6.56225166399042	-13.4079656977094	CD326/EpCam	0.671745842002066
-26.3107031530928	-2.88143236218531	CD326/EpCam	1
6.79462308288481	-1.38177038043693	CD326/EpCam	0.692248755009623
-21.3455240872413	6.47023824629603	CD326/EpCam	0.751277768949919
-13.6156375812197	-6.75034429111118	CD326/EpCam	0.818722274933953
-21.0797041230691	7.507145809776	CD326/EpCam	0.845491149970757
-18.1951546521359	23.0109354745248	CD326/EpCam	0.776897426712474
6.53139875758994	-1.08889217027611	CD326/EpCam	0.681525678696492
-6.41761786123889	2.96730425105491	CD326/EpCam	0.751461721936352
-17.3666001812551	4.34743906612311	CD326/EpCam	0.80980171816299
-27.3702427744755	8.43787256426262	CD326/EpCam	0.854083774789426
4.94818924690111	3.04941170657777	CD326/EpCam	0.741901604852667
-8.71026759686081	-8.79235571215471	CD326/EpCam	0.739781275342285
-22.5920773663862	10.4239417163679	CD326/EpCam	0.908644396121225
27.3152363403425	1.65561777944855	CD326/EpCam	0.718169598760055
-28.2964198563697	2.7518797588323	CD326/EpCam	0.730753092796383
-0.320735660017844	-25.3009286831218	CD326/EpCam	0.948177197468637
-19.1090419449027	2.49766732572954	CD326/EpCam	0.827478794948376
-24.8275524392638	16.1460275189677	CD326/EpCam	0.929131944795512
-16.6313440946002	17.9847790821181	CD326/EpCam	0.918562425978419
-12.6941196544752	16.4076897436227	CD326/EpCam	0.907211608525024
-29.4465913718211	10.0069527270897	CD326/EpCam	0.795271079033739
-22.2355179166292	13.6807920374413	CD326/EpCam	0.821828549224462
-14.3522921293034	12.7897931625994	CD326/EpCam	0.867712514264517
-17.7364309618289	19.1786599508542	CD326/EpCam	0.864988333198545
-18.1670708150842	8.86169558080792	CD326/EpCam	0.795193521523738
-23.4730877696268	8.89712117841547	CD326/EpCam	0.764590236997211
2.46495825831801	9.67956737913234	CD326/EpCam	0.79998569733567
-8.26205784338148	-8.51115126533981	CD326/EpCam	0.733761230580454
-15.1994441142931	14.5895695553804	CD326/EpCam	0.819963316144689
-27.7698803374308	10.0378984985163	CD326/EpCam	0.687961748754453
-17.297266567229	4.29734764007637	CD326/EpCam	0.823767034523091
7.27581660994527	4.4450470212618	CD326/EpCam	0.873275345917558
-6.0812907344043	16.0631345199135	CD326/EpCam	0.711978291014308
4.39389659417338	9.60468570697095	CD326/EpCam	0.797047148967623
-19.4616389488252	16.5794562880954	CD326/EpCam	0.853270475606721
-1.54304450524374	13.6448768084286	CD326/EpCam	1
-18.5469245942814	4.68236601223006	CD326/EpCam	0.846620466738522
-28.1755647654121	1.0224112476992	CD326/EpCam	0.917129226269324
2.42667819778747	-5.79398159391455	CD326/EpCam	0.740351482838942
-21.8165029991934	13.3545330794222	CD326/EpCam	0.918472849087345
-24.4406847091669	9.40407599154335	CD326/EpCam	0.895469144556473
-25.2413474362424	15.1919841068573	CD326/EpCam	0.964026037101764
-30.6248198096658	8.56075910813423	CD326/EpCam	0.842560490601534
-23.7964852323022	15.9257795154845	CD326/EpCam	0.791190149995405
-0.30258280189026	-9.40808165388239	CD326/EpCam	0.693522637695817
-18.7904993988904	9.06359255696229	CD326/EpCam	0.843650989006569
3.24075674191843	-1.72906119904759	CD326/EpCam	0.768022197619319
-28.5630060848343	12.404593207711	CD326/EpCam	0.934851550866557
-17.9004182982424	11.4127662517691	CD326/EpCam	0.881202762010233
-14.658656270235	15.7700219256758	CD326/EpCam	0.932863312120678
-24.5601174138105	23.2092980839762	CD326/EpCam	0.946754869264246
-18.4632817778144	22.5982746123452	CD326/EpCam	0.768632338093838
-16.9639053656385	16.1402512278459	CD326/EpCam	0.674363376882096
-2.77915525595481	12.7337087330032	CD326/EpCam	0.812217862025657
-23.8352686833494	15.0251213934615	CD326/EpCam	0.758994398884952
4.63227243505166	-13.2093733905521	CD326/EpCam	0.6897383425702
-16.3735937987577	18.3080866110081	CD326/EpCam	0.892997239002328
0.557292399745805	-7.93435925874385	CD326/EpCam	0.774185401984563
-13.9682337475272	20.1874883847451	CD326/EpCam	0.864186535156408
-13.7912604196331	18.4254779820675	CD326/EpCam	0.80672462382444
4.49197179900916	-11.5093089658848	CD326/EpCam	0.701366059269536
-5.17601122037212	-10.0611774871499	CD326/EpCam	0.713779664823059
-21.4846374365082	17.0201507310244	CD326/EpCam	0.893944494096007
-17.7394461442114	14.0597119082608	CD326/EpCam	0.793254760117455
4.14612688358083	-5.56911617219416	CD326/EpCam	0.670925424209313
3.17808266397491	4.31201058557103	CD326/EpCam	0.811626308695804
-6.77448644814701	-3.86375364771904	CD326/EpCam	0.736035070716665
-19.0532249022443	13.0408281136121	CD326/EpCam	0.770243388250155
-23.7306034483928	15.2879436671593	CD326/EpCam	0.849497301646072
-21.2944334644267	10.0665342845948	CD326/EpCam	0.91258581046569
3.81355397544081	5.86771675385149	CD326/EpCam	0.88516023022036
-15.653741729267	17.2992159557154	CD326/EpCam	0.734693073694501
-19.7983361772598	23.0490601502633	CD326/EpCam	0.954719884848383
-21.2539636368044	10.4003189333907	CD326/EpCam	0.884394857881195
-18.0260044636366	14.212246169177	CD326/EpCam	0.872663776032698
-2.61378380152582	11.8656925381495	CD326/EpCam	0.861745296751121
-16.0256935269942	13.326246892854	CD326/EpCam	0.828657006400523
-25.5344913919513	12.5554367775417	CD326/EpCam	0.920823361505047
-6.40418506419906	15.9526006022284	CD326/EpCam	0.660549465391657
-23.1625346317032	8.95684531866995	CD326/EpCam	0.914282173626863
-16.7809065018363	16.9627643837967	CD326/EpCam	0.858771458312228
-6.42510988321804	-3.73898530747618	CD326/EpCam	0.710153798249242
2.05893348095834	8.90830303460808	CD326/EpCam	0.762595961953056
26.7034618092625	1.57610443732035	CD326/EpCam	0.801973809996849
-16.9304484039081	5.94603550574509	CD326/EpCam	0.738723731090635
-20.771725535306	7.65432726168395	CD326/EpCam	0.719599048825077
-21.7723310401126	9.32931879719192	CD326/EpCam	0.808186214114087
-16.0524045782257	14.3751254191301	CD326/EpCam	0.81765690940227
2.93144690375297	9.99376828123329	CD326/EpCam	0.847004438787701
-17.5203325106608	17.5334479916801	CD326/EpCam	0.718811571920098
2.42012830344236	-5.76689876721278	CD326/EpCam	0.721026222383922
-29.4947521284209	12.1797520867947	CD326/EpCam	0.901196437807646
-10.5186708897484	14.1731944308455	CD326/EpCam	0.847243409732546
-22.3813030257301	11.354707516593	CD326/EpCam	0.80235634819042
5.1942487487608	0.694727585270047	CD326/EpCam	0.85622294405612
-5.88637682970277	-10.4314157217221	CD326/EpCam	0.644568447762456
-16.4134499367711	7.75179596696926	CD326/EpCam	0.789175425560093
-17.7193711435502	10.9648748903778	CD326/EpCam	0.821846940210155
-15.3589233223706	17.5023341146782	CD326/EpCam	0.787774462729572
-23.7574422458923	25.2841946192023	CD326/EpCam	0.806895944284325
-15.3471218270076	18.8715330905543	CD326/EpCam	0.848192217587221
-17.7976977404942	-0.919109604949705	CD326/EpCam	0.756349289789038
2.77483057878812	9.89777120755411	CD326/EpCam	0.808286197007453
5.88713924340138	5.32995990543609	CD326/EpCam	0.786092296916034
-23.2692481182081	24.1306123397818	CD326/EpCam	0.923912077969058
-12.5905269815943	-8.00560540084204	CD326/EpCam	0.745578166431654
-17.8638374046805	-21.8320114432907	CD326/EpCam	0.804587460374584
-19.7811566248929	14.1936310297458	CD326/EpCam	0.722613421534522
-28.5297262141238	10.2604378706286	CD326/EpCam	0.893699399934197
-2.69558704296918	9.92588095886853	CD326/EpCam	0.785316245917804
6.17663747026573	-0.819590977692868	CD326/EpCam	0.704999719907508
-21.8855382976101	8.10704591852298	CD326/EpCam	0.783851906082909
-21.874631654463	6.53143353995816	CD326/EpCam	0.709192215927073
-27.0600555254505	8.38723558962915	CD326/EpCam	0.761570445616007
1.52722652841931	1.25110930035012	CD326/EpCam	0.765648409878928
-18.2772848764655	12.5943171185476	CD326/EpCam	0.751810153066683
-24.6215035839248	23.4856690008911	CD326/EpCam	0.89166294683796
-16.9097492791971	13.0759359896334	CD326/EpCam	0.747935128806317
-17.8457356736719	14.9023702527154	CD326/EpCam	0.904758144154752
-22.2797016598472	12.1248071760026	CD326/EpCam	0.888735171544466
5.66663725675274	2.38232394712045	CD326/EpCam	0.801807583137333
2.59043933865445	-5.37569229803997	CD326/EpCam	0.719917726948302
-27.7019223491332	11.139214594105	CD326/EpCam	0.910554059873145
4.97883123919833	2.18695877008543	CD326/EpCam	0.764111002256795
-23.0831074797779	7.77193822214423	CD326/EpCam	0.888107346360223
-18.9073744007718	22.9070923545655	CD326/EpCam	0.788172221109418
-29.0985492970628	10.3364562836794	CD326/EpCam	0.965854650683171
-12.1450201693332	18.4164029202765	CD326/EpCam	0.812997356505221
-16.4882037969492	11.402039769468	CD326/EpCam	0.804077273550891
-22.6772137911531	7.92541799036182	CD326/EpCam	0.977035091654819
-8.24319927860441	-9.18610262443591	CD326/EpCam	0.799264873702124
-17.4710781254639	15.0170742405434	CD326/EpCam	0.825076386407125
0.793698413742863	-10.8484687011076	CD326/EpCam	0.717475484179328
-22.7314833727604	23.4731164792503	CD326/EpCam	0.982501008629944
-3.59384741232475	-15.6562251384976	CD326/EpCam	0.790295193476746
-13.8687109164839	18.2322270944246	CD326/EpCam	0.783679462302456
-12.7945620770002	-6.58981274394233	CD326/EpCam	0.699075712642172
-7.04398034944633	-7.93954467825572	CD326/EpCam	0.758372649967038
-20.8992986371631	11.6196988995651	CD326/EpCam	0.847782703630826
-13.1432970087115	14.3781368586408	CD326/EpCam	0.793777109507123
5.70245362052777	0.31880909939566	CD326/EpCam	0.678713410876537
-22.7257858377855	13.6417246015	CD326/EpCam	1
7.66507744313919	3.94108985150107	CD326/EpCam	0.977569964280565
4.41526525575223	4.53723105182638	CD326/EpCam	0.863093830985363
3.33492687062684	9.90234255113404	CD326/EpCam	0.682664519830295
7.40162219635147	1.20543532063829	CD326/EpCam	0.679117702534616
-13.7713999533581	10.4361498683169	CD326/EpCam	0.76669612972719
-30.8241431294683	14.745232927459	CD326/EpCam	0.794273619080759
0.395092885301353	0.806285112013811	CD326/EpCam	0.831263461116535
-16.6360858949978	14.5628554568374	CD326/EpCam	0.810231543203032
-30.5518664403451	10.8086139303264	CD326/EpCam	0.85644362870442
-18.8900569953949	5.38785401820406	CD326/EpCam	0.77777523746723
-23.1438092809034	5.6328336513144	CD326/EpCam	0.897148891118664
-9.98797729928781	15.8405954034772	CD326/EpCam	0.824716778344764
4.73398272160064	-1.69170309316127	CD326/EpCam	0.781175566764602
-29.7958719529271	12.2134232883135	CD326/EpCam	0.898337371562709
5.19569896112334	-10.4165629906464	CD326/EpCam	0.647312370109603
4.0965969898506	-4.99759418474581	CD326/EpCam	0.777753321622721
-11.7061882509588	16.5663863406787	CD326/EpCam	0.855830355826311
-20.9098315133541	15.2507213556865	CD326/EpCam	0.781528830039604
-0.989179120990825	8.92164183848542	CD326/EpCam	0.827098559646173
-27.5047044835508	10.9659097922624	CD326/EpCam	0.869428595924057
-12.4745837511455	13.5218025140507	CD326/EpCam	0.793523240067703
5.05304231304584	-1.16367903813202	CD326/EpCam	0.647438206920008
-31.6993830004355	11.5161994476571	CD326/EpCam	0.775559542088551
-25.0171235349596	-4.7464175610056	CD326/EpCam	0.791659621917855
-25.2711257045535	17.1840936039095	CD326/EpCam	0.849028621222628
-16.4748667610025	-0.770314119126256	CD326/EpCam	0.705886077798518
-28.2152484266596	9.76748246512896	CD326/EpCam	0.771284109318894
-23.3935401077431	17.4596562543024	CD326/EpCam	0.812688729848396
-14.4228749503611	12.3370104198916	CD326/EpCam	0.944063646472688
-22.086458652963	8.10756515320722	CD326/EpCam	0.903703737677709
-17.9596268837826	3.91533416621475	CD326/EpCam	0.775731722175819
-25.0703576549726	9.63945657631462	CD326/EpCam	0.96019819157802
-2.95797935491976	9.77867317230663	CD326/EpCam	0.755514765560979
1.24874033420175	0.0625576428161201	CD326/EpCam	0.877626980898951
2.00236614294746	-15.0656273314377	CD326/EpCam	0.638075979613771
2.26421416151931	-0.916965398915144	CD326/EpCam	0.730144860190853
-1.4650547660329	-10.5975649538034	CD326/EpCam	0.700880963161571
-21.6487518161755	6.61717315309097	CD326/EpCam	0.700783688631717
7.62569961047533	-0.341021573365142	CD326/EpCam	0.640633830086718
-16.3519711823978	14.3777693162194	CD326/EpCam	0.919256484519461
-19.0184799046599	13.8142948432049	CD326/EpCam	0.722206635372348
3.58817488172269	-9.98715229632446	CD326/EpCam	0.731600472189873
-24.9006606012094	13.8081417404069	CD326/EpCam	0.733510279345644
-21.0475859981866	24.5909668583395	CD326/EpCam	0.918568203099405
-28.897398003896	9.53933458550519	CD326/EpCam	0.717500085821901
-16.5703978503272	15.3725314383122	CD326/EpCam	0.763198067976537
-25.4727166962827	12.8290214866727	CD326/EpCam	0.888125270285759
-15.4580054363525	13.4237069927754	CD326/EpCam	0.844909240403307
5.15543290331727	0.758724873039406	CD326/EpCam	0.755001141493967
-14.0647263127384	4.77871277052961	CD326/EpCam	0.893613410121306
-19.2442999804747	-3.46614548125432	CD326/EpCam	0.711285442868037
-17.5180065068545	3.40444762205821	CD326/EpCam	0.732443384335797
-13.9746319929957	18.394919135114	CD326/EpCam	0.881538261988514
6.00950882739542	5.33249515718559	CD326/EpCam	0.823119098508924
-5.3555654114576	-10.1421579170884	CD326/EpCam	0.750384336009738
-22.6500580289226	8.84550254334721	CD326/EpCam	0.875814165118057
-19.6926721358945	7.03986513780574	CD326/EpCam	0.741466178934588
4.353539441953	7.59063191887496	CD326/EpCam	0.795152091765716
-1.59361070083581	-16.6803397358932	CD326/EpCam	0.769333384840099
-19.2281273236604	3.82042031668294	CD326/EpCam	0.761614160375613
-6.01859138834598	-10.3984251192816	CD326/EpCam	0.677022347541865
4.52673332446235	-2.59228866509488	CD326/EpCam	0.776638806685202
-20.7255422141155	17.0222976354744	CD326/EpCam	0.848077074459297
-22.7881111663224	7.3401928792451	CD326/EpCam	0.830993506475495
5.99291949791069	3.08805191341915	CD326/EpCam	0.772950284158365
-16.4066050740088	2.08569183879753	CD326/EpCam	0.835626552345925
-20.9201982509385	7.37458005038612	CD326/EpCam	0.811007619373686
-3.00755035936511	13.3848355095698	CD326/EpCam	0.862407660092693
-2.61638337448625	-11.7874423651276	CD326/EpCam	0.635976345530114
-14.2936311364047	-19.2023921042888	CD326/EpCam	0.876632533454111
-12.9308591767257	15.8536483411705	CD326/EpCam	0.850168333427135
-18.2185838733763	10.2912000424892	CD326/EpCam	0.821286432487713
-29.6607505153166	8.75339369513693	CD326/EpCam	0.830377047530026
2.94788162433639	-8.65370675494797	CD326/EpCam	0.75786855694531
4.21856659790313	6.27022022282151	CD326/EpCam	0.857544787386444
-30.1095098826835	12.9078365256339	CD326/EpCam	0.850556100806449
-18.0053940744522	21.8192889829732	CD326/EpCam	0.903078199156697
-19.4851012603183	9.58516806385228	CD326/EpCam	0.829890415278434
5.6717893196267	-1.81643345898654	CD326/EpCam	0.620721550958708
-18.33539818647	9.98943608217779	CD326/EpCam	0.846157540941112
5.22888151371389	0.799947988637638	CD326/EpCam	0.763661749398385
4.7384008016368	7.6893978900303	CD326/EpCam	0.770334656344213
-0.0680737574331287	12.3685747346766	CD326/EpCam	0.806029732938449
-19.2929868257479	2.57794448340733	CD326/EpCam	0.812039363245242
-21.5023416540305	9.72709565918795	CD326/EpCam	0.79504489499443
-5.99226037098018	-10.300892832095	CD326/EpCam	0.73746182763513
-20.9409816842642	24.0200895058364	CD326/EpCam	0.88064140098011
9.70497972279068	-6.36117526959197	CD326/EpCam	0.701609214668019
4.37592479058138	-0.450965583373493	CD326/EpCam	0.708549758798168
-16.289971946506	12.9884181699921	CD326/EpCam	0.71749559700417
-19.9992069278167	-5.37059760357054	CD326/EpCam	0.832747875188793
-14.4071102492048	16.50427345118	CD326/EpCam	0.792267033789542
4.76774172672396	7.83034155712078	CD326/EpCam	0.801892678715578
3.15318850547197	11.4224045059236	CD326/EpCam	0.984671017080344
2.42189288109613	9.06850931016352	CD326/EpCam	0.727942623158416
-2.5156015552447	10.0142512902548	CD326/EpCam	0.849975710141166
-21.5584605853189	5.44435233888891	CD326/EpCam	0.88248884091446
-16.9034199355818	0.286171903089041	CD326/EpCam	0.78408766668443
-20.5134795482122	23.5653645713916	CD326/EpCam	0.848898250658806
1.23700893475374	-1.25842957160274	CD326/EpCam	0.814317491971697
-26.9516390120477	2.1235406298682	CD326/EpCam	0.744361492784175
3.45505997197807	-0.568413170124908	CD326/EpCam	0.825394263867651
2.68322049644089	-1.51432594447807	CD326/EpCam	0.704804890151332
-20.9354350373509	8.56946550206813	CD326/EpCam	0.74556230971501
-17.7916633401123	24.3082507252474	CD326/EpCam	0.731271311750955
-19.897873041702	17.4524144540516	CD326/EpCam	0.79589236252198
-22.3453170234176	11.1112154725412	CD326/EpCam	0.800403468783047
-28.8061376631501	10.6756317736942	CD326/EpCam	0.884917993945394
-27.4834349002483	10.2492839554664	CD326/EpCam	0.716084215637527
-15.3595541458544	12.9241374741206	CD326/EpCam	0.781865924234261
-25.1025357359379	16.8119980589096	CD326/EpCam	0.907454592655111
2.13588774192741	3.32809882608772	CD326/EpCam	0.939774997010531
-19.161757104671	10.0447717256043	CD326/EpCam	0.865623623748455
-17.2418384584121	-20.1067980248517	CD326/EpCam	0.747064533943346
-18.6620145013305	6.36649989646836	CD326/EpCam	0.723444991264748
-17.3243743022752	13.6436496014221	CD326/EpCam	0.800118067787581
-17.880730606319	3.8782709833947	CD326/EpCam	0.818642438453121
-23.0181173403453	11.7248916042186	CD326/EpCam	0.926173565034696
-18.5237316402486	5.32645726985509	CD326/EpCam	0.873600870723379
-0.0719597829296855	3.90389507815103	CD326/EpCam	0.804590482118822
3.88700625610645	10.1945276379815	CD326/EpCam	0.86655255227013
-0.380830605176252	-21.1972372919153	CD326/EpCam	0.712013289466956
-17.9584168483636	22.3083099017366	CD326/EpCam	0.806130780335695
-30.8827209808627	14.8289518959657	CD326/EpCam	0.805901100808518
-15.6789862006134	17.5106611032975	CD326/EpCam	0.968894281301737
2.29564519099928	-1.3282970320148	CD326/EpCam	0.707516280735408
-15.8401740030494	16.0938727646399	CD326/EpCam	0.829949472479399
-18.335773098079	10.3130313745366	CD326/EpCam	0.892483016954159
-21.8205148339561	7.03414176613268	CD326/EpCam	0.766216511946889
-23.3299777180219	17.4620900410635	CD326/EpCam	0.964187654453315
-24.9029069560545	17.5476505981381	CD326/EpCam	0.846408667715944
4.78085788208981	0.27357486394052	CD326/EpCam	0.771574891934456
-14.7083071431392	18.5374572474291	CD326/EpCam	0.772861466608323
-1.54753997043694	-7.93683045711388	CD326/EpCam	0.764646322868704
-16.3756650698514	1.04733429112939	CD326/EpCam	0.815583860134359
-20.9253270747622	10.1355743137604	CD326/EpCam	0.846150988530041
-20.5006464654252	-5.44497959100789	CD326/EpCam	0.840435962554347
-31.0170883289104	10.2502346862333	CD326/EpCam	0.829729700776509
-16.3083997848165	13.4033477630581	CD326/EpCam	0.68659635503721
-26.8140172760621	9.68912944989639	CD326/EpCam	0.757976568111858
3.56619143527736	8.73497753614157	CD326/EpCam	0.847913784022139
-19.8188179982691	-14.8436916102509	CD326/EpCam	0.961680913238933
11.7473356610268	-13.0696545539686	CD326/EpCam	0.748321723876931
-19.9212872858263	16.3075161500064	CD326/EpCam	0.786484493374431
-24.3183267831271	11.0571963912659	CD326/EpCam	0.984556817208829
-13.7051900364457	-6.48369716375846	CD326/EpCam	0.749114105380565
-21.9585718832087	9.09052300599312	CD326/EpCam	0.805105848347666
-6.81156768411972	15.5037627673369	CD326/EpCam	0.74419399930487
-17.8498957373275	4.3476172760306	CD326/EpCam	0.731905838914381
9.55465777549271	-6.04157571013114	CD326/EpCam	0.651931051392515
-25.9817632610118	8.78456342672819	CD326/EpCam	0.76324100691143
-15.645121706349	13.8912512966618	CD326/EpCam	0.79640522555978
7.71183041896731	2.29474936416213	CD326/EpCam	0.853812081743845
7.43385798523314	4.77753439438149	CD326/EpCam	0.993902987412211
-22.0961908074552	0.39688225776525	CD326/EpCam	0.847731657498047
4.51754267327017	-13.1482879711942	CD326/EpCam	0.774299957307021
9.30152088985958	-6.25935586203325	CD326/EpCam	0.736686446363531
1.3862675247643	-4.48612890263556	CD326/EpCam	0.724149670847715
-15.9967661349759	9.8774675898181	CD326/EpCam	0.854402940121011
-20.1905843537598	9.87359462683879	CD326/EpCam	0.971756462099786
2.93821863167419	-6.14432641369476	CD326/EpCam	0.76879191481404
-13.7704318547583	-6.39969767002141	CD326/EpCam	0.752185311134614
7.90607974556578	2.77642068937253	CD326/EpCam	0.885973986869928
-11.923110163876	18.2739622712913	CD326/EpCam	0.739865381933741
-12.3188336850103	16.4909706110919	CD326/EpCam	0.872368440504211
-20.9236152168177	15.2524688139261	CD326/EpCam	0.814606323030873
-25.5496905760035	10.3771802985458	CD326/EpCam	0.878464767190037
4.02501848480138	-4.240743789906	CD326/EpCam	0.743171335918189
-17.0142405584247	3.8537909548649	CD326/EpCam	0.753718278282198
-20.8743863451647	10.1549875894312	CD326/EpCam	0.942475162208993
-21.8011608206481	11.4289839035092	CD326/EpCam	0.881398323575482
-18.1123133010579	6.59176454081224	CD326/EpCam	0.766241379567315
-19.4069698465467	5.80048757748239	CD326/EpCam	0.717313111963658
5.84768905859967	0.425098010546752	CD326/EpCam	0.79592130515344
-28.8635128685285	9.24793896008897	CD326/EpCam	0.692794178262753
-0.250644442446202	-11.071640829858	CD326/EpCam	0.755704271949208
-24.0578583157173	18.1820578418851	CD326/EpCam	0.889361893792871
-17.0730763804153	19.6470909822819	CD326/EpCam	0.91035424564005
2.04728316590126	-1.4746364164944	CD326/EpCam	0.732344691359603
-25.9506468752961	22.9322808645781	CD326/EpCam	0.80721207395094
5.79742596883622	0.416851984915876	CD326/EpCam	0.724348307121009
-20.0914791383018	23.2589865226857	CD326/EpCam	0.815588381611832
-15.6514826164544	14.1297680215522	CD326/EpCam	0.827742456555868
8.02398461847406	3.00715512265719	CD326/EpCam	0.841418572316292
-17.3051679318436	-21.4677826220616	CD326/EpCam	0.880067937234219
-18.6866527494022	-21.7547111091722	CD326/EpCam	0.819911329484268
-16.9629579692938	8.49542319190638	CD326/EpCam	0.76142530934694
-17.8343452633341	14.7471879436966	CD326/EpCam	0.986773213132946
-16.1441791548361	14.0816379969722	CD326/EpCam	0.846192252372012
-3.53687975636431	-4.23544991578875	CD326/EpCam	0.864699169143666
-21.7938279155185	8.11567443500438	CD326/EpCam	0.836590502710345
-1.41189721283761	-10.3291929202502	CD326/EpCam	0.814611590995302
4.16218885257317	-2.46695097238216	CD326/EpCam	0.625143041238202
-4.06291554275347	-10.0858749276313	CD326/EpCam	0.782523555209484
-3.25012173151784	33.7886071458444	CD326/EpCam	0.812634250203804
-24.3960352555372	12.1450086597585	CD326/EpCam	0.90170726829492
-13.71852975051	15.9790072289404	CD326/EpCam	0.791179660585146
-16.4898973687001	16.0182811957608	CD326/EpCam	0.807733716016398
-2.62282292657572	-12.3973072043877	CD326/EpCam	0.73769498921632
-31.3444501124962	10.3784361646457	CD326/EpCam	0.813878696465659
4.42852824892031	-2.15554301143078	CD326/EpCam	0.797800872990189
-19.0909613190205	14.5118873579006	CD326/EpCam	0.740567635045325
-25.2529452616196	24.3242190389364	CD326/EpCam	0.749755781332797
2.0711661487778	10.0442655356152	CD326/EpCam	0.767062520440946
6.1131301993866	0.70583780552829	CD326/EpCam	0.834395827910572
2.69549117223945	-4.45100807989613	CD326/EpCam	0.703451864766833
-14.0744632034286	-7.41154265486957	CD326/EpCam	0.745716893338075
4.37761043323371	-4.731489266459	CD326/EpCam	0.750062499002297
-14.6037216478433	16.2419644546737	CD326/EpCam	0.831317939715817
-21.8997228150366	-8.04861985994501	CD326/EpCam	0.77030461285353
-21.4182982861577	23.0294921764202	CD326/EpCam	0.85593524827745
3.41815720842051	-11.3193329160074	CD326/EpCam	0.749507242058222
2.00999582691336	-8.0839282072195	CD326/EpCam	0.736190396306312
-21.6566662335619	13.4090451355808	CD326/EpCam	0.837273970751848
-5.79526404693999	-12.3211835151779	CD326/EpCam	0.813791019340868
-6.04499092987949	16.1644786455346	CD326/EpCam	0.791504519387584
-19.2666756282778	16.2140766137577	CD326/EpCam	0.915994967070952
-5.65387759345729	-4.87164867358791	CD326/EpCam	0.743388165321437
-23.5562135088794	14.8853253959247	CD326/EpCam	0.752895334864864
-14.4179196344086	11.7618402320542	CD326/EpCam	0.853848721595604
-26.9314394296528	14.1219489079731	CD326/EpCam	0.918505073168807
-30.5588809200724	11.4661911696113	CD326/EpCam	0.896963416009928
-19.0032676737813	-6.71482009446929	CD326/EpCam	0.805399730721094
-15.9139027497214	1.62225318594407	CD326/EpCam	0.697150356345383
3.49815090525866	8.88560233127145	CD326/EpCam	0.785811895877194
-16.286797283565	16.4619075919824	CD326/EpCam	0.823785941836
-19.9667312035729	24.5585813492602	CD326/EpCam	0.885907895748101
-25.415947327915	25.3414436534159	CD326/EpCam	0.93687596572537
-29.5029857197181	12.2329063332504	CD326/EpCam	0.780643045408111
-1.28899669930576	9.28256900125297	CD326/EpCam	0.841904169350765
-5.92703359378822	-10.4332727123776	CD326/EpCam	0.665283836774654
-23.0364435020574	10.2051717612989	CD326/EpCam	0.818656470929144
1.53352703485159	-9.0504120695417	CD326/EpCam	0.656829915749881
3.1742519841235	-4.01518275521069	CD326/EpCam	0.775359496666945
-15.4929289178796	18.3260513117234	CD326/EpCam	0.880444782556997
-22.3665064093973	11.1295061382752	CD326/EpCam	0.870061159584482
1.72634369609839	-5.47025323015254	CD326/EpCam	0.898930087785939
6.29888237113506	1.77593573559755	CD326/EpCam	0.87383205176968
2.24417630268918	-0.504466011773687	CD326/EpCam	0.807308352050198
-13.5687939846086	13.6486945422944	CD326/EpCam	0.839626801471465
-3.05750963416616	-9.74365282505994	CD326/EpCam	0.715518890132939
-2.50153977921259	-10.893184948549	CD326/EpCam	0.69085899019114
5.85034911979215	1.22467724962794	CD326/EpCam	0.70121387030665
-17.801170149613	12.3837313660096	CD326/EpCam	0.803906354562682
-19.6890578412053	6.96057267678421	CD326/EpCam	0.753589274099771
-19.4909431051362	5.81089635705345	CD326/EpCam	0.776468840479454
-23.4648099129365	17.3470343429711	CD326/EpCam	0.922762471485026
-22.5809353391878	12.1948029236273	CD326/EpCam	0.896698205665527
-15.946670395947	-9.83142061180788	CD326/EpCam	0.823007042488697
-22.3122105368758	14.3268021571566	CD326/EpCam	0.923222256946823
-23.6609505766705	10.0841440834359	CD326/EpCam	0.928187467351488
-15.3749846081603	16.4664728996149	CD326/EpCam	0.874141358447625
5.14927865578029	4.68449591779991	CD326/EpCam	0.734864131287269
-13.9758781437303	20.0274674840517	CD326/EpCam	0.895462048611641
-18.9097460409786	8.64455470621645	CD326/EpCam	0.774292241130637
2.89583840260417	-6.1494700187135	CD326/EpCam	0.799631261979507
-15.4017243213032	17.3211688466656	CD326/EpCam	0.798233925288798
-20.1845555593107	9.76304146125935	CD326/EpCam	0.853567501267605
-24.2258426487616	16.4086794733827	CD326/EpCam	0.769668431786034
-13.0845355896913	13.1270665140246	CD326/EpCam	0.667450262301386
-22.0515388998262	17.4505431958174	CD326/EpCam	0.995374929209031
3.58085090465998	-0.0687208463365113	CD326/EpCam	0.783394053960645
-31.336582457074	8.92987300207039	CD326/EpCam	0.689562007873937
-11.0649410338961	-11.4559541310598	CD326/EpCam	0.726110131000043
-21.7927637893022	11.3679525288006	CD326/EpCam	0.871405112683992
-20.2988607330975	10.9326769027644	CD326/EpCam	0.801045258482139
-11.8535947210273	16.9355955454884	CD326/EpCam	0.834773512146341
-1.9910260403158	-8.15755601936698	CD326/EpCam	0.706240348998213
-2.21083401017157	11.2835258916186	CD326/EpCam	0.899002055775902
5.75899148359826	-0.413820538616541	CD326/EpCam	0.79677984171883
-16.4479635889772	14.7575785933673	CD326/EpCam	0.809469942412215
-20.9596409670109	10.3701773225557	CD326/EpCam	0.971926232970087
-6.64095171788912	-8.73114580011701	CD326/EpCam	0.763727375037731
4.12920034446499	8.69176965553485	CD326/EpCam	0.80882722053772
-18.8293035542369	-21.6673789207853	CD326/EpCam	0.857607254477734
-16.0894490757469	18.8209924026749	CD326/EpCam	0.824374527697173
-22.9244955599844	11.7260538806139	CD326/EpCam	0.903786569774733
-4.37629823687948	-10.0405636773003	CD326/EpCam	0.792727694504702
-30.0061642756778	9.21809808952512	CD326/EpCam	0.745061560568178
-18.805128440487	12.8983720491249	CD326/EpCam	0.679065501035681
-12.3361916598651	-21.476495623318	CD326/EpCam	0.75464279728975
4.07316120719305	10.2033136095667	CD326/EpCam	0.885517157043492
4.55858343261146	6.74167635128519	CD326/EpCam	0.851463451755905
0.300569198838935	-20.164679377192	CD326/EpCam	0.733909354150873
-18.2631743865867	7.02416759815447	CD326/EpCam	0.77760373311235
-4.46580575791137	-9.81827293054698	CD326/EpCam	0.605646462449269
-19.8134975400953	5.37012851696736	CD326/EpCam	0.856003801588436
-16.7048925575647	16.2802834952664	CD326/EpCam	0.768720580622341
-0.607134268382985	10.6818905455138	CD326/EpCam	0.773195746825249
-28.039801996102	10.205055932181	CD326/EpCam	0.798109392912329
-1.38911467024626	-7.33389328907344	CD326/EpCam	0.735754384820843
-27.2709986801818	13.9414710026554	CD326/EpCam	0.79056224629532
6.67582705444425	-10.9551958030429	CD326/EpCam	0.764786292884
2.53099964732233	-14.0753125669071	CD326/EpCam	0.670587656460649
-27.2659741590453	11.2845441028629	CD326/EpCam	0.771815684403136
-15.201930795707	19.0356610973913	CD326/EpCam	0.895320027413441
-17.3252262158125	6.17913988391004	CD326/EpCam	0.737090737301712
-25.2217428585979	24.2072367003524	CD326/EpCam	0.990888194502639
-6.20192461335986	17.7897480751334	CD326/EpCam	0.933654588990965
-20.1170862553984	-5.51622999817632	CD326/EpCam	0.840663837730801
-30.179431252168	9.49905780299518	CD326/EpCam	0.792246284017341
1.16738394450188	-9.57157833959996	CD326/EpCam	0.721572102763493
-18.983636068848	5.9015024970501	CD326/EpCam	0.67837174443068
-29.643958396802	10.6959830736366	CD326/EpCam	0.837387389812386
-20.5045549051983	-5.98321294612044	CD326/EpCam	0.877159360350439
-2.79219321387584	13.0960586048666	CD326/EpCam	0.724959883597606
-3.71785097734809	-10.5476405457315	CD326/EpCam	0.691873242949559
-19.1755076586338	10.0521608991494	CD326/EpCam	0.902393676984964
-22.0925782787676	13.5333352010841	CD326/EpCam	0.833723061027113
5.62336978834908	1.86831601528301	CD326/EpCam	0.747658497594283
4.06746002864008	-10.8490351078286	CD326/EpCam	0.804330259611553
-10.9203496438452	16.0103240284382	CD326/EpCam	0.820229885333269
-16.0996691343982	4.25490731380885	CD326/EpCam	0.852597560269225
5.80126973428838	-4.02401432292272	CD326/EpCam	0.789962951857587
-15.9484833229763	18.4083849148003	CD326/EpCam	0.747132697725346
-22.5543571740681	9.68962536404864	CD326/EpCam	0.913929192043724
-6.01955632062675	-8.67561273471796	CD326/EpCam	0.772620128900312
-14.8894253020723	18.7635893842648	CD326/EpCam	0.915369182815976
-18.3824284554321	5.86177766187479	CD326/EpCam	0.822572016667132
-16.4004599274745	18.2870832900895	CD326/EpCam	0.930448161171148
5.45363203046904	5.40232955047109	CD326/EpCam	0.71352597564442
1.90957856586955	-6.32282639495895	CD326/EpCam	0.719882495168279
-20.1217823880745	24.1060620972165	CD326/EpCam	0.790946193287551
10.7323339805189	-9.08155850277858	CD326/EpCam	0.774416861452934
-15.0759763355478	18.7174387708003	CD326/EpCam	0.848119884182994
-25.6579837963096	-11.1490603099234	CD326/EpCam	0.933591051881735
-22.3847032133479	11.2238693446004	CD326/EpCam	0.878033855681298
-3.01628470338519	-9.75700524991657	CD326/EpCam	0.643434387902301
-13.6772039714016	18.5113644020707	CD326/EpCam	0.726462327011472
-19.4439327032972	3.2984912023896	CD326/EpCam	0.833669390717479
4.41516803670582	8.77463030062606	CD326/EpCam	0.810012917509347
-6.92940609574504	-8.74663303338891	CD326/EpCam	0.785620766610002
-13.9228691750938	12.6575598831395	CD326/EpCam	0.883807560135186
2.18405273962999	-6.24537905342751	CD326/EpCam	0.728879433667814
-11.9619430107389	18.1873188702074	CD326/EpCam	0.74444560613656
-18.8438280875942	21.0143778673824	CD326/EpCam	0.898969697436865
-2.66069837318531	-9.54488154425796	CD326/EpCam	0.743180537722791
-17.9439174959765	8.68217271792776	CD326/EpCam	0.777133809823928
-17.3013310969688	3.51165148949441	CD326/EpCam	0.742216328087963
2.45898626858341	10.1093682484545	CD326/EpCam	0.696757342418264
29.5162844226861	1.53076905160265	CD326/EpCam	0.731497202894745
-14.0128166050583	14.3152200704426	CD326/EpCam	0.799930309269376
-27.0193421791479	9.21005615363353	CD326/EpCam	0.775928629950253
7.62067647966516	14.9490591802289	CD326/EpCam	0.714105165224592
-22.1988776606118	13.6989156096818	CD326/EpCam	0.858276513911485
-16.5957072776952	16.480801173814	CD326/EpCam	0.797709191184542
5.7523737154282	-12.0615861451918	CD326/EpCam	0.731513660136532
-16.3383717603064	1.18522856232615	CD326/EpCam	0.819334306655191
-22.3292851559378	12.3477767016485	CD326/EpCam	0.887042919649837
8.05836572156705	3.49427793786342	CD326/EpCam	0.874333896599324
-11.8869342395911	17.382559011294	CD326/EpCam	0.770710551727488
-19.3275485412068	6.11240487144741	CD326/EpCam	0.871903680251835
-28.4686894354921	10.6749330830273	CD326/EpCam	0.8330393696857
-11.1885953994732	17.3717854789883	CD326/EpCam	0.818270042747025
-15.6238689391128	13.7759314689358	CD326/EpCam	0.771107405643829
-16.0016605121941	3.34900159063815	CD326/EpCam	0.726870319754488
-17.5190160034963	18.2915903055615	CD326/EpCam	0.889677933169398
-25.3901780143548	21.4929234261559	CD326/EpCam	0.781174907277794
-19.9586298081661	21.6195416036039	CD326/EpCam	0.944252949728499
0.970012753704001	11.4971649464532	CD326/EpCam	0.818391891268471
-3.55390296089848	-6.10515791294779	CD326/EpCam	0.692962398540062
-15.7070874627459	19.6572889342904	CD326/EpCam	0.918067348334469
-18.6516603910006	20.8487198795249	CD326/EpCam	0.849389929998423
5.4480040915686	3.22024459612687	CD326/EpCam	0.75304145044075
-0.545323366099125	14.7270684872158	CD326/EpCam	0.758874979436808
6.07774082567007	1.40537201155176	CD326/EpCam	0.984675395070473
-19.4879302031942	13.4854911486463	CD326/EpCam	0.685173406717207
-2.05624626510839	-7.95932113947817	CD326/EpCam	0.857931975966813
-23.3713683833834	5.28294035582809	CD326/EpCam	1
-21.474211643342	23.7867287725135	CD326/EpCam	0.871538850904555
1.21686941411183	16.4254453021416	CD326/EpCam	0.658820060851665
5.48167208059838	4.16301978871764	CD326/EpCam	0.901925876955981
-32.6632425218773	9.5657295413466	CD326/EpCam	0.882199056576383
-4.4593897515826	3.85961965539724	CD326/EpCam	0.704579775830625
-29.6538351701323	12.04545561596	CD326/EpCam	0.919679754582261
-13.2017721765718	14.3163963252458	CD326/EpCam	0.756056836466062
-5.30194586115569	-10.3263355419379	CD326/EpCam	0.772582887369249
-23.2751462165365	7.88374948279505	CD326/EpCam	0.816267178520331
-7.69666034303979	-11.1464035021017	CD326/EpCam	0.784419126510602
-14.0140333146139	15.8557686391896	CD326/EpCam	0.761303570603795
-19.3470992161109	6.04598168147863	CD326/EpCam	0.7254820841624
-5.68141603865301	16.144030433339	CD326/EpCam	0.77712119689859
4.79475179512192	-10.586302047564	CD326/EpCam	0.790704265201648
-11.8113458993785	5.29396206163929	CD326/EpCam	0.870215684550808
2.25803013554283	-0.107779971415614	CD326/EpCam	0.853669467334517
-18.9295954353911	5.84776230435374	CD326/EpCam	0.70168402050015
-3.02918543216708	13.438875843385	CD326/EpCam	0.805934540905579
-31.1607890161448	10.6160798573588	CD326/EpCam	0.781481759396945
-14.2450107380039	-5.49833758515535	CD326/EpCam	0.736868313554158
4.96232604036106	4.47101645082823	CD326/EpCam	0.825146040320078
-13.1669419255471	18.4312610160948	CD326/EpCam	0.756863193264714
7.17335204041646	1.49838805998677	CD326/EpCam	0.943162117974679
-15.092349849079	18.2217664776859	CD326/EpCam	0.986673840758244
4.55476282750602	-1.10634361997557	CD326/EpCam	0.695629872992652
-17.4528961768975	17.362104725273	CD326/EpCam	0.797363261204242
4.36463885000056	4.35954909326803	CD326/EpCam	0.85263719744984
-17.851879004606	15.4179788847689	CD326/EpCam	0.827666568745294
-27.9414000364847	8.98885641127946	CD326/EpCam	0.914276490615621
2.72937302691334	-14.474062965609	CD326/EpCam	0.72884155347051
-0.432929523475041	10.1655613917389	CD326/EpCam	0.902501928458833
-20.3569613187037	9.29881031914423	CD326/EpCam	0.644247021630635
-2.22612427137968	12.5298141539832	CD326/EpCam	0.835813533403814
1.09457153489344	-0.191524237966744	CD326/EpCam	0.70866251758784
-2.38278581044475	12.328411243883	CD326/EpCam	0.735732807313574
-19.519093843559	6.71883374350925	CD326/EpCam	0.790490990078268
4.80498038807402	4.26849458628376	CD326/EpCam	0.790551301957983
-20.9969581688846	10.3953642988407	CD326/EpCam	0.804451883767559
4.56450811109675	1.07215051864426	CD326/EpCam	0.711364877663406
-1.21934657675158	10.5730112005164	CD326/EpCam	0.814839021520656
-20.5131810055226	6.94273327055449	CD326/EpCam	0.812379842209699
3.47642008106184	8.990575577186	CD326/EpCam	0.692795971504883
-2.3247561764668	14.2105281749505	CD326/EpCam	0.749827144608266
-20.9352977827117	11.4396667266473	CD326/EpCam	0.81659668258677
-4.99086352353461	-7.7044538829373	CD326/EpCam	0.720716789712626
-16.351145030524	14.1361182521694	CD326/EpCam	0.812325952492304
-11.5954682226853	-9.01794329850858	CD326/EpCam	0.794441276372815
-23.0901731544443	6.44161331856492	CD326/EpCam	0.990551581589199
4.44915202664001	4.36853387785321	CD326/EpCam	0.772176915798475
-1.53811982112637	10.8224015634727	CD326/EpCam	0.855885026095664
-21.0864786299078	-4.74242556715218	CD326/EpCam	0.803029878822978
-15.6585543281355	12.5568673989983	CD326/EpCam	0.820844591356616
-24.5635916145787	11.0059094343399	CD326/EpCam	0.985665599364888
-21.9219113715356	4.53810800666414	CD326/EpCam	0.873795679102537
3.63975989564663	5.81931776479817	CD326/EpCam	0.771595488483058
-5.46913193569469	-7.58836385155191	CD326/EpCam	0.715107628544729
-18.259368134409	6.75105143913295	CD326/EpCam	0.860786827897268
-16.6735488828657	3.66932355404651	CD326/EpCam	0.66550338319145
-29.1007899382689	10.2525067844309	CD326/EpCam	0.87615510621736
-17.0434408948988	19.3540652111846	CD326/EpCam	0.795483369182484
-2.45142015662898	-11.1716099159845	CD326/EpCam	0.681510215648041
-21.7947468470459	23.0904471819364	CD326/EpCam	0.838289071878177
-5.34663632690982	-14.4047307753007	CD326/EpCam	0.861281746785167
-14.1244200063786	-5.63705389801784	CD326/EpCam	0.725408493702992
-17.2844924320103	16.6489684225735	CD326/EpCam	0.921551919927133
4.66752755492804	-1.0839503697043	CD326/EpCam	0.689726293384544
4.69769331886423	-0.00358839370329408	CD326/EpCam	0.879877550822903
-25.1495205972877	18.2009782205401	CD326/EpCam	0.871607426670848
-18.2667393108741	4.15117663516778	CD326/EpCam	0.780616887348119
4.7592068012835	-3.44184029016354	CD326/EpCam	0.638535815573332
-11.4175458061607	13.3652115567163	CD326/EpCam	0.798137722072838
-9.22597633617603	15.0115931533611	CD326/EpCam	0.848098675746909
-27.8605219248238	8.2799080229696	CD326/EpCam	0.909954607996388
2.47885620307782	-5.82936778619373	CD326/EpCam	0.716912378036848
-27.7121040288201	13.5384275289218	CD326/EpCam	0.847145147676954
-14.0728847779637	-5.63313221966574	CD326/EpCam	0.791026882639999
-21.9870253119922	7.8116900882423	CD326/EpCam	0.830131752699127
0.456756192352175	7.3240009671038	CD326/EpCam	0.868519765185142
-19.4829471869895	16.2350111332848	CD326/EpCam	0.8445206691994
5.27960157133361	6.0430538249906	CD326/EpCam	0.742387327105442
-22.4458038559447	10.3530506151426	CD326/EpCam	0.846694239695229
-17.8601436735454	15.7223602399381	CD326/EpCam	0.836893591868643
-17.9481529754835	-0.116666207142281	CD326/EpCam	0.766684675962764
8.00613017284004	3.48113263084976	CD326/EpCam	0.762250987732556
1.04297971970748	0.0209846282921303	CD326/EpCam	0.778304418210661
-22.6272968736218	10.5708109558603	CD326/EpCam	0.867542415716379
-19.6263451515627	6.87278274569692	CD326/EpCam	0.72357688024632
-27.1913090705084	-6.02299676631667	CD326/EpCam	0.947204248784411
-12.0035212377862	16.692679097493	CD326/EpCam	0.731520537165929
4.53682505235651	-1.12516171842997	CD326/EpCam	0.676741121305649
-11.1772802014286	15.3014707439688	CD326/EpCam	0.914157359676378
-1.64544606269097	-7.95105038394825	CD326/EpCam	0.572186964291335
-1.53922100215497	-18.274782778963	CD326/EpCam	0.734417909238319
-17.8995748501855	14.4215308860186	CD326/EpCam	0.833490451413313
-13.0061684757723	15.8876264299216	CD326/EpCam	0.7973738578224
-26.8213049525686	11.1697345709123	CD326/EpCam	0.99822648710627
7.07107514040784	0.42566174000512	CD326/EpCam	0.736961162090155
2.54584019546683	-2.58577867076961	CD326/EpCam	0.657376081338212
-25.350094144324	11.1704187768512	CD326/EpCam	0.92234589784861
-28.3344708664679	8.71471114391916	CD326/EpCam	0.770744558409664
2.42486701372633	8.98481624593029	CD326/EpCam	0.786452655998451
-23.3971159323282	17.4128150802097	CD326/EpCam	0.849709995917522
1.97667536579066	-7.53775258851307	CD326/EpCam	0.727823249947531
5.7395652544865	-3.98797780662464	CD326/EpCam	0.771240573363212
-7.70592665458117	-10.0267692974338	CD326/EpCam	0.802807957585398
-14.1115952841807	16.3673325582645	CD326/EpCam	0.862944299642506
-27.0549858829671	12.2523133009429	CD326/EpCam	0.870506248138164
-23.4914347607579	21.7569624689418	CD326/EpCam	0.907322544152337
-20.1252422595728	25.9448550593256	CD326/EpCam	0.871262104246577
-4.81876222435031	13.6400133936301	CD326/EpCam	0.652858780582248
-32.6080143957325	2.5995192294351	CD326/EpCam	0.927394130991721
-37.709726832391	2.90884680540243	CD326/EpCam	1
-20.6792798188984	24.6542441112749	CD326/EpCam	0.903928755069375
-21.4297938448713	4.7881644490572	CD326/EpCam	0.803667998858724
-18.6943744517534	20.8694946932917	CD326/EpCam	0.797104339447302
-23.2775780051992	12.7958085198667	CD326/EpCam	0.867118300945615
-16.441518761745	7.66529267881893	CD326/EpCam	0.75700313257845
-25.480578195141	16.8193448717388	CD326/EpCam	0.927651522054728
-19.8265865660566	3.85777540193223	CD326/EpCam	0.653207957518421
-15.07095414935	19.0188525545134	CD326/EpCam	0.834459790382973
-13.6363775319506	18.2980396627077	CD326/EpCam	0.756536397065464
4.91764488850341	4.50754319383155	CD326/EpCam	0.807488879938538
-13.1170452162026	13.4147137194413	CD326/EpCam	0.691408179230608
-17.8355579467004	17.4746502696107	CD326/EpCam	0.802016680429495
-31.2659341966822	9.1584230164897	CD326/EpCam	0.699641694184567
-24.652116159643	24.3979026032532	CD326/EpCam	0.959527492469299
-30.9483374748044	10.4333899351359	CD326/EpCam	0.842380914221851
-13.1260004995777	-6.18816263220188	CD326/EpCam	0.809731773910205
-24.926648030857	17.3819187530878	CD326/EpCam	0.939112289246459
5.35801847757864	5.33668441900845	CD326/EpCam	0.818300186557295
3.47946306214216	9.01723696822794	CD326/EpCam	0.709573803074959
-25.7015419360275	26.4356470220808	CD326/EpCam	0.852189059178834
-23.5033990296039	12.3284818109415	CD326/EpCam	1
-0.0992450610345076	-21.1410536173653	CD326/EpCam	0.88031300674989
-17.8713952866425	4.4596624613395	CD326/EpCam	0.704574025183017
4.25336989050868	-2.65428263218575	CD326/EpCam	0.712256041149257
-14.5762137478558	10.6450892948093	CD326/EpCam	0.826793953203898
-22.4287225077319	13.9056279801094	CD326/EpCam	0.885839288495766
-21.9224386448789	11.201362942842	CD326/EpCam	0.7785546598419
-23.5032271037918	15.2856862429391	CD326/EpCam	0.863871116228298
-24.1570536582977	16.4467018392445	CD326/EpCam	0.939172320658792
-21.7119320928634	-5.68476218676828	CD326/EpCam	0.826426300538468
-21.2054537972589	15.0891943111049	CD326/EpCam	0.760482102217502
-21.3217272581894	13.661217361039	CD326/EpCam	0.936408843861851
-6.35051664129659	-5.53732923067384	CD326/EpCam	0.835460650683714
-16.3941346604624	14.6933722314362	CD326/EpCam	0.871136286389691
2.09474184215638	-0.582077599576185	CD326/EpCam	0.714141636639159
-21.8919462708814	23.4709992161931	CD326/EpCam	0.879064351526841
-25.4598776059984	23.4417946321345	CD326/EpCam	0.95309532747907
-17.318923539808	14.4318133890002	CD326/EpCam	0.832637046945266
-16.3795957127683	1.29389517253354	CD326/EpCam	0.756266019282025
-6.82444879182056	-8.83534061294571	CD326/EpCam	0.683995849497692
4.64102340022504	-0.992601357689859	CD326/EpCam	0.673486213337301
-25.3699198689306	24.2916054590524	CD326/EpCam	0.788496153012551
-13.3122979892596	15.9988497839588	CD326/EpCam	0.833948720527673
4.26157227845626	0.0964503694460809	CD326/EpCam	0.780730754949676
-33.3805249245222	2.43358292710572	CD326/EpCam	0.706592320915608
4.17907592583841	-5.02196709083924	CD326/EpCam	0.699497860213567
-24.1888649688716	17.9514444325468	CD326/EpCam	0.897176005067997
-23.3781052348135	17.9130679026405	CD326/EpCam	0.779926895185486
-20.7297962802097	8.34209245576552	CD326/EpCam	0.670681525792735
-15.2655263096506	18.7237687087428	CD326/EpCam	0.862393447802991
-25.7165755914374	23.3382877763959	CD326/EpCam	0.849814138316708
-22.9840154389222	12.5457617433757	CD326/EpCam	0.906651847497725
6.01697737737994	-2.68039261441012	CD326/EpCam	0.754091841969153
-13.1905973590949	14.138278048873	CD326/EpCam	0.78652334760239
-21.8483924686696	22.5445519172371	CD326/EpCam	0.855697019630368
-25.8379072247772	9.40696787272528	CD326/EpCam	0.744827707821973
-14.4969968617124	18.3277899926196	CD326/EpCam	0.811748594977518
1.41273892760794	-6.04261417715827	CD326/EpCam	0.681537640129162
-25.474548805779	9.84777905109395	CD326/EpCam	0.797932474379214
-13.8004047759289	13.3121690009574	CD326/EpCam	0.765069987891205
-26.6851276067946	14.1604435083987	CD326/EpCam	0.858465366632936
-11.6876405589348	19.027258944028	CD326/EpCam	0.862059257653238
-17.6299289211945	16.1732902724851	CD326/EpCam	0.772261328774125
-5.80277894132778	-10.2957648208065	CD326/EpCam	0.735238047510903
-21.4268715988837	9.94218027863599	CD326/EpCam	0.791712314951617
-27.5153964741953	13.6805656739994	CD326/EpCam	0.829584830491107
5.5017297269326	5.11083784486624	CD326/EpCam	0.824047877368084
-2.36242483719988	-10.354406263106	CD326/EpCam	0.655328456286367
-5.13491284649426	15.2443643130562	CD326/EpCam	0.714750134154268
-16.106104141573	13.597654402966	CD326/EpCam	0.796752412230916
5.30532470496222	5.03620319050022	CD326/EpCam	0.8623157064624
4.41025676779878	-0.170765622489489	CD326/EpCam	0.862605230365062
7.53961607146127	1.96178380107902	CD326/EpCam	0.82336323025755
-7.13005840027586	-8.720528774551	CD326/EpCam	0.719743187620732
-16.7526997594	15.5081723770597	CD326/EpCam	0.808655272388171
-0.19377613708877	12.0622877753918	CD326/EpCam	0.856683057912907
5.95585291494438	-11.3395091338555	CD326/EpCam	0.786750214409673
-30.2619288848084	10.5982485635427	CD326/EpCam	0.844781802136374
-21.4687234801931	23.7867079853131	CD326/EpCam	0.829508712811579
5.610921189598	-11.9135283097175	CD326/EpCam	0.722104098261585
-7.80057400702025	-6.88152283228225	CD326/EpCam	0.690970386240206
-19.3907783214037	15.1416218792243	CD326/EpCam	0.964459947546081
-25.5102859309664	23.1305223104356	CD326/EpCam	0.867443585793694
-0.208842677714286	-8.02692493651701	CD326/EpCam	0.750189111398277
-23.6698820952351	17.5008107997795	CD326/EpCam	0.7928411609873
-17.748895992319	8.7807728553244	CD326/EpCam	0.812472044127282
-21.2133209360928	9.31606809644893	CD326/EpCam	0.815239288110957
-21.3679227853021	0.340760648969075	CD326/EpCam	0.832888942665241
-22.6840649383601	9.13573315608074	CD326/EpCam	0.873480956654914
-24.7376737379584	24.0840203945588	CD326/EpCam	0.982062770494942
3.62306765033162	5.56467281526231	CD326/EpCam	0.729855160395251
6.5980696951515	1.53815456732935	CD326/EpCam	0.856593246445311
-16.4073684224098	15.2310649451843	CD326/EpCam	0.832152683963642
-30.0915170816061	8.32710306476267	CD326/EpCam	0.764555080975773
22.4884217257612	4.97617813924856	CD326/EpCam	0.739437167368241
3.24159675940505	0.166116446335985	CD326/EpCam	0.823283698565156
-20.4104425809459	11.8951632551292	CD326/EpCam	0.772331605993453
-22.04101759099	10.299056333083	CD326/EpCam	0.855355763519857
-26.906522579436	10.5696184008936	CD326/EpCam	0.877268162120931
-0.647311809078807	8.18853487709287	CD326/EpCam	0.853910630625751
-16.9468983361551	16.9992570884065	CD326/EpCam	0.876569666786682
3.45147217223853	5.98298624144745	CD326/EpCam	0.743277057427654
-19.2557405454821	23.7002427469155	CD326/EpCam	0.771050757023673
2.87074524491609	-14.6399798783901	CD326/EpCam	0.552310278099785
-16.6651182648549	18.7953462684643	CD326/EpCam	0.972473982824549
2.489914805403	-6.13985734743024	CD326/EpCam	0.719780119685381
0.464640307527934	-0.287470347647435	CD326/EpCam	0.740474567005494
-27.7058711551837	10.1288286693476	CD326/EpCam	0.886961345050733
4.25770926937796	-6.17211585492302	CD326/EpCam	0.845179796113106
-21.0086302775895	24.3137338770918	CD326/EpCam	0.758888867300421
-22.6438962600173	16.9604478524155	CD326/EpCam	0.752253935254112
-19.9632005256908	-4.82536729569286	CD326/EpCam	0.812019604227197
-20.1052551348424	23.9772982209454	CD326/EpCam	0.780321826244339
5.75131867682639	5.54604521940651	CD326/EpCam	0.820632546317521
-23.2374832026037	16.4736909069515	CD326/EpCam	0.810013303357268
-19.1117057670197	5.80588771089673	CD326/EpCam	0.727645865782909
-14.4055837823855	19.4141500301177	CD326/EpCam	0.768230501529825
4.52680378687991	1.42807581166071	CD326/EpCam	0.680935354546451
-19.6425434037142	16.6791997304475	CD326/EpCam	0.886844118367645
-5.5017031812724	-12.0357240080469	CD326/EpCam	0.84298217748581
-17.0636977126609	13.241067635178	CD326/EpCam	0.744918288929979
-29.0270277442953	9.66924800729134	CD326/EpCam	0.830324787880743
1.26899923105103	-14.8389180834406	CD326/EpCam	0.675712956787125
-23.5666013568331	12.67011106539	CD326/EpCam	0.869258614772682
3.89332670838203	-5.46954616298062	CD326/EpCam	0.672135331175903
-18.5832465565115	22.9305527087554	CD326/EpCam	0.768576682632369
-18.0845519685621	16.9235352091456	CD326/EpCam	0.776741630761035
-25.2797449943797	17.180499733282	CD326/EpCam	0.752016875488388
-3.24647906084517	13.5580322145434	CD326/EpCam	1
-27.0878336033727	8.871701494509	CD326/EpCam	0.738618263569316
-14.1900065265592	-7.22935784674343	CD326/EpCam	0.705311152333215
-24.1434659436264	16.0630771722379	CD326/EpCam	0.789771856406123
-21.5883946444247	9.21505454227435	CD326/EpCam	0.727846919125307
4.76040755597783	-2.77935964641866	CD326/EpCam	0.714930347985116
-22.675602881114	22.7831335019806	CD326/EpCam	0.953848700443492
-16.2492192524236	4.25906344514819	CD326/EpCam	0.812314816371551
2.14556398864269	9.06558039303197	CD326/EpCam	0.722617470127888
-4.15808336936562	-9.5233073966054	CD326/EpCam	0.745493253261456
4.12486345521338	1.31956184850863	CD326/EpCam	0.830737971898695
-18.1995270898207	16.4099568028952	CD326/EpCam	0.855765494028868
-18.9095712438103	5.8999057663431	CD326/EpCam	0.73982398000617
-26.1402944248518	12.7907462658066	CD326/EpCam	0.82858477394105
-15.7363865390417	12.8698830741327	CD326/EpCam	0.809738426304646
-20.9236256223968	14.2730145383195	CD326/EpCam	0.868891809924363
-5.15061600418052	-10.1651967931025	CD326/EpCam	0.707879691744135
-15.6537730331821	-4.03778724532012	CD326/EpCam	0.821755490632992
-3.85225065590367	-2.23072955073678	CD326/EpCam	0.736940090834748
-1.37801138673968	9.33841981979103	CD326/EpCam	0.848345631323293
-19.0474579907907	19.363261777452	CD326/EpCam	0.981109125334291
-16.2273399669765	12.0420984668356	CD326/EpCam	0.725239714104636
-28.7255975856155	8.98463731455335	CD326/EpCam	0.779518240343427
-24.0983113460619	18.2234191199785	CD326/EpCam	0.882306716376777
-11.2375915681801	14.2223353583361	CD326/EpCam	0.924355842626039
-23.8854599626278	16.4030245140537	CD326/EpCam	0.882407275731499
-20.9582425677987	21.9747199645924	CD326/EpCam	0.925500228920357
-3.67579644045491	-11.2771364715673	CD326/EpCam	0.611509441641105
-25.1786876783401	8.07128573572938	CD326/EpCam	0.848009963436011
-16.7253169337349	17.6850729087247	CD326/EpCam	0.849062918260281
-17.8112915690472	23.2206691582557	CD326/EpCam	0.78248339706364
-2.0553182901574	11.4319706046993	CD326/EpCam	0.828422330189816
-16.8034191015781	16.8607191956612	CD326/EpCam	0.790066874456412
-20.5567239489729	8.62524253888671	CD326/EpCam	0.768802953995029
3.35902196496979	-4.13526666913597	CD326/EpCam	0.809257714084741
-15.5884182503042	15.7671096919474	CD326/EpCam	0.682174660833448
-15.5485717612223	18.6028362724055	CD326/EpCam	0.632644524493651
-18.3326662064366	10.2473928747039	CD326/EpCam	0.919767300968877
-24.0452762695375	15.9177514910332	CD326/EpCam	0.736991385683806
0.885718198676845	-13.5845668169413	CD326/EpCam	0.6513895735886
-4.10513774153525	-19.0339601840728	CD326/EpCam	0.794072432268435
-18.0100768525005	5.4948832048314	CD326/EpCam	0.821260773245619
-19.4866058411594	16.7547087101207	CD326/EpCam	0.855752063270525
-14.2939974513466	12.275124884195	CD326/EpCam	0.70361583902001
-19.8045249112538	11.5689773108472	CD326/EpCam	0.915051463374773
-18.5236123336914	14.4645055188569	CD326/EpCam	0.800905861074443
-17.7911820373135	4.06002839465141	CD326/EpCam	0.792904977934282
-21.4394921464012	8.37469719876315	CD326/EpCam	0.846842415971973
-14.1779829697168	-7.43957639270345	CD326/EpCam	0.771812120489844
2.25108116258484	-8.56641085752318	CD326/EpCam	0.728579428541903
2.77466231581019	-0.388221547300937	CD326/EpCam	0.766365927686389
9.78191856373749	-6.40504590751683	CD326/EpCam	0.5947646092715
-17.1249362418062	14.660298237555	CD326/EpCam	0.796730510795925
-15.1453471386902	13.8738546226859	CD326/EpCam	0.697384885376601
-6.21698257324696	-10.344079442063	CD326/EpCam	0.662137873728483
-16.7798989488401	6.50496980239885	CD326/EpCam	0.769153952304851
-22.5821007473031	3.08084478623788	CD326/EpCam	0.843337894052409
-15.8487753886707	12.9826539744879	CD326/EpCam	0.809756239656057
-21.5270532698595	9.24044776313731	CD326/EpCam	0.894342837843941
-29.8616540048056	9.10178576301509	CD326/EpCam	0.951717285609698
-18.7141685143828	17.1660050303534	CD326/EpCam	0.911327906268647
-26.074338120086	13.5213519012427	CD326/EpCam	0.824699819340257
-18.5521275125548	23.2795519727837	CD326/EpCam	0.900693318471457
-20.1788022022754	7.87626585511239	CD326/EpCam	0.789779827693452
4.45500077182629	8.88916281146378	CD326/EpCam	0.774001514907171
-21.2004115153051	-7.15148877749604	CD326/EpCam	0.726151841321473
-16.7987254110035	6.51318841993273	CD326/EpCam	0.76699548664982
4.25522724335262	0.116411544798222	CD326/EpCam	0.718969119492747
22.4517098291069	5.28349028430346	CD326/EpCam	0.798970852174354
5.18575724298338	1.2044902622698	CD326/EpCam	0.683740491834192
-23.6252936138616	24.1772801663121	CD326/EpCam	0.691504932719767
-21.8729239266016	10.5261835203073	CD326/EpCam	0.817569491539939
-23.237687431198	18.5072150997005	CD326/EpCam	0.978948390560038
-15.828158076722	17.827137906695	CD326/EpCam	0.877583038423896
-22.5325957518195	23.9603616319882	CD326/EpCam	0.946559278595223
-26.8855643283659	9.41316902289018	CD326/EpCam	0.760857904367392
-23.1702654434887	10.1698411355945	CD326/EpCam	0.788532230538155
-13.32883648704	18.5654826963284	CD326/EpCam	0.865104686637314
-21.7902750704278	23.6693314839654	CD326/EpCam	0.752281751431663
2.75309320956699	8.39733053211154	CD326/EpCam	0.707234362361444
-5.94168222919946	-11.0105770712545	CD326/EpCam	0.67067319943757
-16.9744322200151	14.8766425084481	CD326/EpCam	0.929556261685111
0.0247642040459102	10.5421950565636	CD326/EpCam	0.906779056971809
-17.4274336478008	15.2682227510143	CD326/EpCam	0.762812485395161
-16.5131540241486	15.5644968190139	CD326/EpCam	0.898897551669153
-26.8944486432879	10.4129799326133	CD326/EpCam	0.894735873246193
-18.1824850131497	17.3451849560721	CD326/EpCam	0.98108550892119
-19.4400688386743	7.73088282220558	CD326/EpCam	0.732484583169182
-14.2955509779628	-7.11355337059754	CD326/EpCam	0.838753800147865
-25.6640435332702	14.7372570525876	CD326/EpCam	0.710672333562954
-22.5994693806512	16.6791725847505	CD326/EpCam	0.842562790816939
4.68953771534481	5.44460694597396	CD326/EpCam	0.804309701415302
-3.55283590111965	-10.5673172985338	CD326/EpCam	0.75571763282646
-29.7595686394373	12.2560715836072	CD326/EpCam	0.779531178383676
5.57336060757066	-11.3250306791072	CD326/EpCam	0.689742567170782
0.939233681539327	11.4426531886293	CD326/EpCam	0.806638611388368
5.51987698855534	-10.7737707605396	CD326/EpCam	0.747675632063533
-20.5940048615645	11.9734811221462	CD326/EpCam	0.892591499707668
-11.2006067136836	13.2089941680931	CD326/EpCam	0.794771329983186
-16.6742314510747	14.4036294673035	CD326/EpCam	0.923032654719028
-23.2485001578877	20.3078795999038	CD326/EpCam	0.874355672505738
5.90771872592658	-1.93824045647648	CD326/EpCam	0.63171753372253
-6.2635115781689	26.8084221376859	CD326/EpCam	0.785178141872555
-22.9088319756776	12.7473984257006	CD326/EpCam	0.965955425601613
-25.8349533283558	8.65777509527392	CD326/EpCam	0.686974910093325
-22.1741685477724	23.360566499674	CD326/EpCam	0.923127191769526
-22.1946150393772	-7.47503670011365	CD326/EpCam	0.827129753703927
6.45272746664802	-0.606089318741093	CD326/EpCam	0.694886729966127
-19.3659217942427	7.8227903956129	CD326/EpCam	0.785523706752741
-16.7266014349447	18.2745082583886	CD326/EpCam	0.739322363778382
-22.6732795068029	17.670227818578	CD326/EpCam	0.744646045802826
7.47380584226528	4.79889402050174	CD326/EpCam	0.917570455096125
5.66840460025398	-11.5120265698899	CD326/EpCam	0.665713510878363
-16.0258307375239	3.38602026122415	CD326/EpCam	0.726293071253006
-16.9165420427341	16.471588440555	CD326/EpCam	0.716213303639785
-13.9633578733026	18.1295816860323	CD326/EpCam	0.801388498436293
-22.4544037440694	22.9255764657092	CD326/EpCam	0.854768384558528
-12.5711691741312	14.7500132090243	CD326/EpCam	0.830069808330073
-16.8133334804415	-0.130602414447161	CD326/EpCam	0.837975840411832
-25.3517581431023	15.4785277780886	CD326/EpCam	0.835279846728738
-18.3012074303501	23.1164003917082	CD326/EpCam	0.840388076258047
-28.1361319438958	8.87163004919812	CD326/EpCam	0.772193528414118
-15.9833144839485	3.52547555326721	CD326/EpCam	0.759820847488132
3.99730010089757	8.41177469367669	CD326/EpCam	0.76582632061469
-3.874883563001	-9.63131430741036	CD326/EpCam	0.698243180397841
-4.89911326253369	13.7286674953357	CD326/EpCam	0.589317486617866
-13.9571669009837	15.7992701011283	CD326/EpCam	0.677742835386328
-2.78477632718427	13.1657735485671	CD326/EpCam	0.729330024791575
5.60483820439562	5.58698946334107	CD326/EpCam	0.789447341950104
-18.8258031448069	13.1250972036009	CD326/EpCam	0.881699813889143
-17.301213259529	16.3486245909741	CD326/EpCam	0.906339293458557
-15.5300387908031	12.1899175320494	CD326/EpCam	0.841420516419537
0.799594670632207	12.0270833186839	CD326/EpCam	0.75137065158646
-27.0887155577519	13.587806552481	CD326/EpCam	0.85553085053697
7.52623323010738	4.60678523652929	CD326/EpCam	0.960780882096906
4.00795569104185	-11.0023267412103	CD326/EpCam	0.646418628218288
-25.4967441375356	11.180575147095	CD326/EpCam	0.927043092269546
0.926201948007551	11.4818553699633	CD326/EpCam	0.720915592984915
-2.88437248842832	12.9341300652918	CD326/EpCam	0.698989607974129
-12.6561879534051	17.5122521901774	CD326/EpCam	0.856769067907155
-16.8012421501155	10.1189694833283	CD326/EpCam	0.906496265902729
-18.8833835771203	8.91437493373969	CD326/EpCam	0.794610300313109
6.72785717413647	0.111741656368732	CD326/EpCam	0.813576772537359
-6.47976173555408	-9.21285946302238	CD326/EpCam	0.730474173241696
-16.2373333610313	13.0904909794288	CD326/EpCam	0.640742254968267
-12.9802797874639	18.4181217696679	CD326/EpCam	0.840126704894957
6.06698338348212	1.9573483015901	CD326/EpCam	0.78567068027237
-17.9522600277343	-16.3686328820613	CD326/EpCam	0.832774597581488
-15.025926774011	12.4730905055612	CD326/EpCam	0.829176581621227
0.426447547339311	5.20171222859523	CD326/EpCam	0.863022614704875
5.92175083561067	-0.575430236303096	CD326/EpCam	0.764168431883738
5.90218951322679	-10.384622908559	CD326/EpCam	0.680584873922801
-18.1756051385557	7.38863153201688	CD326/EpCam	0.710332016521517
-15.1013273779357	13.5583786263501	CD326/EpCam	0.867471436983903
-23.0377968086158	8.98289910784732	CD326/EpCam	0.784668305635202
-18.8662029442506	14.523628369461	CD326/EpCam	0.990635600222879
-24.3476068434652	15.0121086140815	CD326/EpCam	0.667347289131176
-13.4684587874164	20.4766553079804	CD326/EpCam	0.852174816364152
-4.50887391113293	0.946529497074952	CD326/EpCam	0.812411189564433
-29.2862878077815	11.0923732163135	CD326/EpCam	0.817511126995382
-14.1123153579436	15.7510298733687	CD326/EpCam	0.795518010345117
-19.4070887624921	2.61587601698103	CD326/EpCam	0.788054542444978
-29.4599490098424	12.3652815983466	CD326/EpCam	0.941023083541754
-16.6969950882306	12.7235260061472	CD326/EpCam	0.708045347595396
-26.5233648223512	4.58489257445749	CD326/EpCam	0.927100278936653
-16.9527334294749	9.07191354851475	CD326/EpCam	0.67349285407468
-20.0465574106275	-5.62086724037704	CD326/EpCam	0.781232268432434
-24.7539091826017	24.1893931915795	CD326/EpCam	0.805868977142285
-15.5103210840291	18.2270472571435	CD326/EpCam	1
-21.8275454772213	-4.94241654491804	CD326/EpCam	0.806608832987281
-16.8553099239274	8.15245067808048	CD326/EpCam	0.725192664189223
-29.0257954049067	10.0987351462553	CD326/EpCam	0.803008291419826
2.89656112468386	9.87479851416688	CD326/EpCam	0.765459024130305
-18.9750159059463	17.4856915563059	CD326/EpCam	0.909609801247924
-19.8776538384304	3.53821194981625	CD326/EpCam	0.848503130206626
-13.6412291858279	16.4293713907375	CD326/EpCam	0.710516303254509
4.61535992103169	-11.1853679456502	CD326/EpCam	0.70447350353693
-21.2267690413482	14.4223890398276	CD326/EpCam	0.797705459345593
-23.972624581575	8.48865214587166	CD326/EpCam	0.789781913971634
-18.1409197807308	21.7756829291314	CD326/EpCam	0.924338569377357
-26.1306960537017	11.0808131040147	CD326/EpCam	0.856841042115828
-23.2663548269059	6.08151820978329	CD326/EpCam	0.97626843445398
-5.44912812624667	-10.4015194200714	CD326/EpCam	0.830742852506476
-24.6056549656169	15.9518175181328	CD326/EpCam	0.845694504795806
-20.408244138588	8.3324735144562	CD326/EpCam	0.830872993230775
-27.8496171923697	-17.8195782177949	CD326/EpCam	1
-9.17131102914936	15.0009186759935	CD326/EpCam	0.780876572297882
-18.1393736260084	15.3443203659927	CD326/EpCam	0.852575513060543
3.1105144968382	4.52396970274511	CD326/EpCam	0.830411388493586
-14.5930862747728	12.3385187968013	CD326/EpCam	0.642351195974083
-23.5692687316745	17.4825076253264	CD326/EpCam	0.8256277908946
-16.0610302623	16.4553845616411	CD326/EpCam	0.78655969794122
-24.7358055651689	15.9399737804977	CD326/EpCam	0.88327430289433
-25.851602977515	15.2652010116466	CD326/EpCam	0.886258660974965
4.58345195899254	8.13137424137663	CD326/EpCam	0.852461570073188
-18.3828642954842	14.3527292360671	CD326/EpCam	0.849127135819041
-15.596448817002	19.8281998672694	CD326/EpCam	0.893086439789797
-14.6823687555161	16.6106572914536	CD326/EpCam	0.900256777974249
-24.0008431204543	17.8052704099844	CD326/EpCam	0.828465619420288
-16.4779829961767	13.1571336231722	CD326/EpCam	0.80203547816104
-6.44226693742974	-6.29987096158749	CD326/EpCam	0.82878203152893
-16.6144324562341	13.6997965020117	CD326/EpCam	0.858644630482489
2.285870741294	-7.95767798962926	CD326/EpCam	0.761442955577342
-13.2402513004861	14.0871711323875	CD326/EpCam	0.779295935872808
6.49596499801531	-13.5274087667019	CD326/EpCam	0.706353320037229
-12.1657582812797	18.1338836274467	CD326/EpCam	0.916064148372133
-20.1921756447843	9.87440831235819	CD326/EpCam	0.869228286773011
-3.3233653300187	-1.40475715405838	CD326/EpCam	0.726777012270372
-29.0216086526049	10.1743362908521	CD326/EpCam	0.783328850408127
-2.56954926561908	-20.8606556190558	CD326/EpCam	0.805226768397091
-12.1375511778266	-7.19068294781936	CD326/EpCam	0.781705441066123
5.53208547885756	5.38861202447748	CD326/EpCam	0.724079115581512
-6.23406833909096	-9.13655696580508	CD326/EpCam	0.789074953489163
-15.6414703541022	11.9887909970385	CD326/EpCam	0.867988677072207
3.91026234317971	6.20556032762392	CD326/EpCam	0.825361535746118
4.65467709065549	5.3968636332006	CD326/EpCam	0.664449575111593
-16.5052663114233	12.9858819367671	CD326/EpCam	0.797822182556529
-14.5947965886679	12.3537114348172	CD326/EpCam	0.843687291977812
7.22373385489686	4.64874963814918	CD326/EpCam	0.922762950638575
4.81383857935823	-1.35933074065533	CD326/EpCam	0.756941865780258
-15.0363244832895	13.4379905622352	CD326/EpCam	0.825426554979859
-18.2634136893946	12.2644283963594	CD326/EpCam	0.778939344926095
0.837460081387073	11.1766660958377	CD326/EpCam	0.808316223222389
-19.5634230620063	21.7098135365935	CD326/EpCam	0.980962867037945
-29.7521906131003	9.37135669695382	CD326/EpCam	0.830413043457982
24.5912499943908	5.96943464902895	CD326/EpCam	0.64835091087741
-18.3317712840913	22.353165237017	CD326/EpCam	0.824872468264852
-18.8409174184734	13.744157621036	CD326/EpCam	0.727810920569164
-23.7095415332834	-5.94091336314806	CD326/EpCam	0.867422157104847
-13.2069957648093	14.0664376630061	CD326/EpCam	0.814747988257425
6.81603542699079	0.523683127044888	CD326/EpCam	0.876164061458346
2.69959769599544	-5.49708645769764	CD326/EpCam	0.714236003722535
-21.5705368927734	6.63983284191404	CD326/EpCam	0.667847815276062
2.22571511486498	-7.33256662908996	CD326/EpCam	0.689158665291473
-21.6699436738528	13.2167759397034	CD326/EpCam	0.868264136234989
-12.8932198036454	17.98160443616	CD326/EpCam	0.876393755315187
-18.7834466910291	3.90232421579084	CD326/EpCam	0.730311439405803
-17.9482265776385	14.3302673585095	CD326/EpCam	0.836233439305414
4.45047793265646	0.448293429651202	CD326/EpCam	0.746904896591497
3.24439872671545	-4.99008797549624	CD326/EpCam	0.767277723646373
-7.7035758265523	-10.0405526495102	CD326/EpCam	0.862961542488778
-12.9297065846155	14.8295518675074	CD326/EpCam	0.815148653610281
-22.4132286378219	10.2768671243545	CD326/EpCam	0.766381443039677
-22.3503761600552	2.30401695588123	CD326/EpCam	0.903172453351723
5.77001656139814	3.00941104303025	CD326/EpCam	0.743161535531785
-13.2046362919527	15.6107150836299	CD326/EpCam	0.838608734237164
-3.18140247322806	-31.6103128171018	CD326/EpCam	1
-16.7643740719263	16.6216128146696	CD326/EpCam	0.814619299498454
-26.0469340831131	5.50363070213858	CD326/EpCam	0.79444015740244
5.83771411227654	4.52767696209567	CD326/EpCam	0.889388568058105
-24.6737750775513	23.9474006114363	CD326/EpCam	0.903555403640106
-3.31248932418552	-0.972386581490464	CD326/EpCam	0.741289791212918
-25.5425648522319	9.15315526802676	CD326/EpCam	0.829695917262268
3.02785667656053	-0.508105659630408	CD326/EpCam	0.731435657193678
-24.1806102338188	16.3451247300133	CD326/EpCam	0.840768095608777
-25.9299756407173	-3.32490397744143	CD326/EpCam	0.828066021120858
-4.75784787942213	1.4988964400396	CD326/EpCam	0.844824580933865
-19.9637433972439	15.3823342367956	CD326/EpCam	0.762582189734399
3.85240693467125	-5.14880317155077	CD326/EpCam	0.592307926280223
-27.8553392823118	10.1812908426794	CD326/EpCam	0.858326760911253
-4.34624422220581	-8.93028736342461	CD326/EpCam	0.725079430963177
-4.50910886609164	0.932244143704311	CD326/EpCam	0.745720599456448
-16.3826932478152	6.08371774428822	CD326/EpCam	0.772809331162053
-7.46156508607401	-10.1271324463808	CD326/EpCam	0.745744905803794
-21.9436237105283	10.9774797508484	CD326/EpCam	0.860319708157631
-24.3453706922496	23.3163714190652	CD326/EpCam	1
-18.8351903688468	8.92142325697411	CD326/EpCam	0.728636984666779
0.191842553042189	-24.1771191622841	CD326/EpCam	0.719700513637034
-19.3696776059891	3.63026302855895	CD326/EpCam	0.867298348579501
-11.3605076125618	15.046757442451	CD326/EpCam	0.820370084821602
-30.9462102300566	10.3468935685612	CD326/EpCam	0.813453933910196
-19.491949019141	20.3943199528505	CD326/EpCam	1
-20.7504515507851	-5.81840520407037	CD326/EpCam	0.868281166781374
4.69253306831494	-0.653667510917156	CD326/EpCam	0.75925601313833
-9.95194021369456	-10.0332209650827	CD326/EpCam	0.834787749300037
-26.9162151857618	10.690709877848	CD326/EpCam	0.887475606770864
-11.8122267302224	17.622326696023	CD326/EpCam	0.892325638055568
-19.9463412448198	11.0501358590798	CD326/EpCam	0.789701250394236
5.57046797063274	-9.69183466427536	CD326/EpCam	0.710530413691037
-20.2875392480403	3.2288034268122	CD326/EpCam	0.916639391548866
-33.3771775535363	2.15529557692716	CD326/EpCam	0.950525079911638
-14.4445331801488	-7.09868615823728	CD326/EpCam	0.760795745647765
-25.4908641706608	13.6951397537321	CD326/EpCam	0.730354930245327
-6.0404304941516	-7.28682201671902	CD326/EpCam	0.727496728237515
3.50710304968129	8.77930399307064	CD326/EpCam	0.848344257563148
-19.7989761884871	11.7362382142957	CD326/EpCam	0.937192525073655
-20.4836579755438	15.3347516771593	CD326/EpCam	0.886123533870623
-19.7242981296772	18.1969625715858	CD326/EpCam	0.893535023091647
5.01592265324555	6.50903899068696	CD326/EpCam	0.835049687563566
-13.4046629467171	-6.53321079833453	CD326/EpCam	0.745011835231821
-9.18205023781996	-24.6634509561169	CD326/EpCam	0.674329824250145
-25.9493929080994	9.29256417329202	CD326/EpCam	0.753253169374745
-26.574278157181	11.4586634478069	CD326/EpCam	0.876472566649288
-31.5056591605412	8.24228535699096	CD326/EpCam	0.836493399773968
-31.1185878338897	10.388155774608	CD326/EpCam	0.756047741064256
-13.8488589502972	15.001342605944	CD326/EpCam	0.768591844388755
-25.0674309067852	16.2279076175244	CD326/EpCam	0.828564980279267
[truncated: 647,601 more rows]
