# Supplementary material for: Landscapes of cellular phenotypic diversity in breast cancer xenografts and their impact on drug response
Source: Nat Commun. 2021 Mar 31;12:1998. doi: 10.1038/s41467-021-22303-z (PMC8012607; doi:10.1038/s41467-021-22303-z)
Supplement: Supplementary file 3 — Source Data [file 41467_2021_22303_MOESM3_ESM.zip › Source_data/Fig2d.txt]

X1	X2	CD326.EpCam	E.Cadherin	ER	Keratin.8.18	HER2	CD298	EGFR	CD24	CD44	CD49f	Vimentin	CD31.PDGFRa	CD45	MHC.Class.I	p.EGFR..Y1068.	p.AKT..S473.	p.S6..S235.S236.	p.S6...S240.S244.	p.4E.BP1..T37.T46.	p.NDRG1..T346.	p.MAPKAPK2..T334.	p.ERK1.2..T202.Y204.	p.p38..T180.Y182.	p.c.Jun..S63.	p.Rb..S807.S811.	Ki67	Cyclin.B1	p53	cl..Caspase.3
4.10993147383514	-19.4453907621876	0.972482259581772	0.676483663066959	0.0709218426333159	0.625522875517832	1	0.684945289456194	0.0643282517946328	0.0476098571361528	0.316778836265962	0.712916169261527	0.0577642359979168	0.076537808685026	0.0516849784078804	0.0513903191160695	0.824420698466061	0.0895038592880521	0.384585954728851	0.709934856346577	0.654854706818966	0.0588988539741779	0.790948371082945	0.0957256692656637	0.510839914401648	0.850589535139006	0.954008462642094	0.369680348225415	0.188832388837766	0.672432678038069	0.0679170953355825
1.03482479365783	-22.0197800941942	0.612718179623999	0.587568173562452	0.394512631669085	0.495608731582698	0.785486854876351	0.634932754105591	0.236186296624667	0.466871558374646	0.637636538295251	0.432234505337726	0.0208582516013497	0.361714526574076	0.151283598940155	0.517560800910994	0.755401158444591	0.929688337897933	0.502910598593028	0.638935775237448	0.928342677558719	0.615791675131169	0.709627890678415	0.0191008839753125	0.733483400960853	0.634166572958227	0.588832506202187	0.309879977350695	0.72203329598606	0.613823922789626	0.226337786402696
3.54752353814272	-20.53084117993	0.883735096650719	0.500542852281716	0.0602431748338784	0.912403040262325	1	0.788649144606313	0.054977456521398	0.14131542953971	0.506646928450151	0.624488570432495	0.0493533057424474	0.0650702822075441	0.04437492005226	0.59595154031568	0.990113975195218	0.806675126332385	0.0556850786164798	0.606131608610838	0.521099472915583	0.870860824765814	0.0484263113285586	0.0818945321770883	0.0684080269920553	0.671992376785888	0.758340537378894	0.622918673319366	0.603305800222562	0.490807984942667	0.0579877709610932
4.32174366339014	-19.4107957441538	0.743586401342955	0.640184400620963	0.0399975970422892	0.536560454149131	0.99495668351796	0.551943206993973	0.0372493787617853	0.390824460720794	0.458053600890191	0.651705648651863	0.240674175715798	0.0433291152626185	0.233011964735721	0.629180568281488	0.925766146373957	0.0513037309536042	0.499954361501513	0.773630142587295	0.591190782734821	0.0326168569594259	0.857989778127044	0.323009599925754	0.767933099129451	0.777748452123814	0.798212471055084	0.513443488670402	0.047264716647683	0.478847629357085	0.0391628657559479
10.220370222875	-8.32701937142267	0.792825400161798	0.7470235677802	0.0403293204349583	0.458060727553678	0.761127509053734	0.471842826117802	0.0375398529661009	0.372201895816507	0.337166712097213	0.464697930948287	0.326762930136262	0.0436853438540571	0.271474725199332	0.685505898186318	0.0492697692032866	0.345323000621709	0.459386858031967	0.727618116731462	0.667875259474271	0.51329835970466	1	0.639379657371633	0.883678220993064	0.873659244780908	0.960463257333228	0.450014667135918	0.0476164320493505	0.673741060569363	0.61832625023127
7.00731660712009	-17.9276388789274	0.635980032514224	0.596094426837132	0.271539815670571	0.59138607240302	0.805032377419951	0.696800159510544	0.153994624649179	0.500795478270023	0.649187165508566	0.390067601393909	0.381834641557128	0.0149402167450194	0.22285161681287	0.479796638740591	0.539604466139212	0.0186478371232807	0.276194225761637	0.570864958092012	0.959839219058724	0.0101493380901591	0.775280526294038	0.0214319896198122	0.799650874369079	0.750552270045122	0.7881456395425	0.646659453318456	0.512417763192618	0.529586464594227	0.501467385806874
3.97687127653798	-18.6493184253611	0.739163279449557	0.644583185649161	0.036604952314091	0.89277716553842	0.827537904407385	0.425232429047978	0.0342786031103626	0.540956937781118	0.420158798365549	0.583187836128046	0.0307349307998658	0.325466448395843	0.0281934272585719	0.66127652001802	0.714193600544914	0.0471128618949274	0.0350435308044488	0.459419563931444	0.561640591201368	0.780576176569785	0.716160045585187	0.349248567836845	0.738750356902661	0.914971335841971	0.926487923566662	0.475122554307912	0.043667607038704	0.0320176558430135	0.505760503912263
4.38271277303654	-19.2365046209877	0.812478569864159	0.663726983281722	0.0531775785097054	0.798063556925802	0.94553727332852	0.640785123022991	0.0487904539896644	0.0348976888639368	0.319205707381536	0.521992715952246	0.0437881698086326	0.0574827334188346	0.235700848495644	0.667264163381897	0.0638422326459533	0.0675847096445457	0.049515205047355	0.799206890784583	0.589651812238211	0.7866388310813	0.745849021692868	0.072743088082412	0.634660030375924	0.823627180935307	0.890649705434192	0.746606164787273	0.385282587418254	0.0480867939777741	0.240714749243377
1.9076590412895	-16.966923827096	0.74356174919699	0.702555634447364	0.637321871241765	0.768266646839801	0.953628781943254	0.614993874450982	0.0367118824334943	0.802640667886622	0.529006919160879	0.749414635988046	0.0329236369024919	0.042669946368838	0.213581362197848	0.0812231543670837	0.803127360985188	0.304606263915459	0.477430324768529	0.65975460664937	0.535981885249953	0.0320951780520929	0.859289187253175	0.0548771874669057	0.718080120424459	0.650338155951358	0.769890561847344	0.145659080119581	0.0466138990047012	0.0347120538139594	0.438682081737875
-5.50184612381944	17.1751747927006	0.455948100875061	0.518075925813154	0.934757938209089	0.0266134046228802	0.539920725885805	0.422912342124833	0.56525505038518	0.664717881507396	0.713009411372248	0.404903188861172	1	0.829993289110184	0.278806685085426	0.679698907593792	0.0405679458089817	0.727483917086482	0.488362838264841	0.769600193004342	0.764897513632575	0.476496402739076	0.436859944963163	0.377004644468971	0.0385884021461277	0.635720206370501	0.723400167964695	0.0303679118928126	0.537016604059883	0.353812607323159	0.342979144167519
4.82688988787044	-16.8374808341022	0.677658393174782	0.68566924991413	0.629192016987616	0.879586973391075	0.831090352191475	0.596536932533544	0.433195486311628	0.70167562586576	0.444210331577603	0.508718406277589	0.0255757983912078	0.032651847285729	0.0237095523688547	0.707972122408004	0.701508099096985	0.0390216154909327	0.0293237792895969	0.681367336328627	0.456493513108956	0.433160628311276	0.512373020592428	0.0427942241480508	0.666345662302026	0.788055675418146	0.69657711829956	0.668369755140372	0.232644720182978	0.662997983766226	0.0299177981832621
-0.22564125927647	-20.9769100957557	0.614450194737091	0.52769716236221	0.59231310017342	0.681174498706288	0.837289111812019	0.58357604379343	0.434660975534752	0.508666333796933	0.690615895563348	0.53278902877557	0.0544093007161473	0.618509430090221	0.0101766526244827	0.580477605891873	0.946350175854155	0.0146012136988619	0.48637160456234	0.680377563163942	0.982740407620914	0.514276640239604	0.544872729312704	0.017189039830138	0.568733287049593	0.561118132074371	0.627824783136723	0.0110795529565382	0.756009028821709	0.553284388793546	0.445617953729623
0.0663650478641073	-17.1448909098163	0.627119151044171	0.662125671136046	0.601112949222502	0.697838138217662	0.888298734510649	0.650471354203824	0.386433532411813	0.615971589545163	0.632389649251797	0.541195762734866	0.0206822218952523	0.0259799077579388	0.287314123839936	0.567145504177465	0.801980982775699	0.0313468496409372	0.250108231255725	0.645470672622196	0.553784138494837	0.604599268225883	0.78679506854516	0.0347471086313125	0.767379842280307	0.797599132694453	0.776595075109573	0.022767507948603	0.0301353125718343	0.347979877497475	0.411414389200842
0.26062567977993	-4.53556895472207	0.794226655579314	0.799699026084583	0.0521014956165138	0.62306976080626	0.746781722330128	0.550665729272809	0.0478481800075301	0.560668154424903	0.0365464367236682	0.0323283680552602	0.0429406054556882	0.693598862351515	0.038801551603172	0.72934289015926	0.763600111094417	0.0662554450551339	0.048575539788221	0.73879281620192	0.487287652696481	0.0429037570960275	0.943195137615748	0.229057898488982	0.807096590205979	0.998625596933339	0.93532459428485	0.0471326675309967	0.444536325856435	0.518950876498413	0.914318817866355
0.185804529462962	-20.2914531912965	0.657515956742026	0.621164173311111	0.0167029454163939	0.53008213317106	0.806214506765765	0.662403823146855	0.0168513738414949	0.469236275859497	0.634150873177056	0.61125282792175	0.0150593432542714	0.669986225842145	0.0145695525816399	0.689187926121667	0.553912632249166	0.0225282939264948	0.568536318761842	0.736713447924829	0.928175782563029	0.590387136207145	0.735672669779012	0.0255007110327523	0.726616241950558	0.682222806371199	0.737070339713055	0.0166124187873463	0.492387113775616	0.47883732318598	0.231669056259484
-0.576256075630327	-21.2398202686763	0.651054973771624	0.60521527670372	0.564716750956986	0.714331759671843	0.789410564829579	0.574188702696854	0.0134865192339588	0.505468119652533	0.621950818642837	0.530624502592486	0.190515766804879	0.47219431003803	0.0119390508092748	0.623801020805484	0.546270556762151	0.0177814982353034	0.672658601885512	0.637334575316259	0.926139652672537	0.701597748461627	0.713623476140835	0.0205236193523077	0.665584530593881	0.701300093375978	0.746616395262347	0.0132992968141299	0.66948430376908	0.592092370223516	0.237833483281162
-1.36437195410331	-2.60320958390067	0.898589036011609	0.522365777720492	0.0597922388721429	0.0472466709765474	1	0.755603111257388	0.0545825936097762	0.862053416034297	0.51559388172785	0.82644034482093	0.0489981312024135	0.0645860345300273	0.240159852282274	0.606496680586577	0.967013100098296	0.0757556729099266	0.185095174892228	0.721336078737381	0.313283168856378	0.535356534228705	0.840092164985377	0.0813104745753282	0.0679205804362803	0.0341344158596759	0.773531577004129	0.0537635435374541	0.0682523242626661	0.0545004962977276	0.565218594586908
1.80938664823749	-22.5340970428026	0.595687410680183	0.570760503301994	0.6232345185203	0.680678597941793	0.741113546188856	0.549896053588444	0.00861634986412965	0.535268735487932	0.542840384104423	0.430781885858705	0.00765203614275795	0.00821445309540963	0.0081317572845081	0.523522790990236	0.706676092352502	0.837509630128653	0.63129389799683	0.589224387180922	0.880139895612935	0.582870707728116	0.723297038729444	0.0133199561097281	0.7218732560295	0.713618773360386	0.714853213113692	0.627490263599214	0.356899835618461	0.559103915282446	0.598523255385679
3.79340858544711	-19.5971301212654	0.737598318881796	0.729526416527612	0.0338152141398813	0.506141222612312	0.939077377293251	0.738521281039796	0.0318357637016551	0.0210262973932894	0.455879541999436	0.576435392395961	0.191666572578785	0.0366900249791818	0.234556361008521	0.408061869963022	0.925932239204553	0.0436667517558577	0.0326074544938128	0.646337133923011	0.515939936280303	0.888891049624147	0.867696750376425	0.0476647242838776	0.637262289743695	0.814160921258821	0.905481856301964	0.741389526884979	0.0407097394171466	0.610737463474593	0.0334143129965355
-0.343173994696544	-20.6251171011976	0.709835196219351	0.69141907331389	0.208964869640009	0.801379731505143	0.841241277884122	0.673077070896142	0.0199247623012664	0.584040426288507	0.664836975689052	0.501846217181071	0.0178238199888968	0.0220827407920016	0.0169721983816958	0.643391252843937	0.473837350828355	0.0268639187304691	0.0207294291745836	0.707115799518016	0.934775154106778	0.551271664090971	0.0145084847830518	0.0300466834202795	0.708475765136767	0.51743336544049	0.595186073725232	0.370530689748357	0.692306756303991	0.875034251553594	0.562964359182481
1.7599223130735	-21.6739296647077	0.605137688612932	0.592344901564658	0.567175263930061	0.725144710312205	0.787722950891579	0.627508362956755	0.278727080331222	0.425815909695056	0.60323084005936	0.606317035557231	0.102359769354015	0.477049025639501	0.00924275342479488	0.500128471307829	0.623159254791143	0.861838933769572	0.252697174690518	0.468504847655736	0.890926439531088	0.6592580088888	0.730120420410353	0.291009706127696	0.752133484514356	0.749916148747997	0.747319565695855	0.680034724103162	0.393812962081903	0.569720661884505	0.30467978029611
0.522148975351896	-21.6281275119611	0.669402265408618	0.661050647673474	0.0193223791108892	0.773621113515578	0.865401403428823	0.724984737394523	0.0191450858165345	0.573876163661672	0.659674437300804	0.652868415090705	0.358244083898845	0.143764819143768	0.175909687762103	0.614673444408302	0.871706707578875	0.782515155135947	0.561281536367216	0.747532634796259	0.96762228387792	0.448941799382151	0.604956200698743	0.320507490335693	0.457894083301303	0.535408680960727	0.583264279333522	0.0188708663076978	0.243117283587241	0.569349451997348	0.0199384691167956
3.5476159641644	-17.9218300249441	0.703259680271012	0.73877865341477	0.506142714340663	0.817362328242515	0.785058156672473	0.462196697305226	0.0331307754998848	0.465345945622374	0.389579825288023	0.544388635939231	0.0297024733783388	0.588242446021974	0.0272961039219353	0.595727667029073	0.786747865585818	0.4329184587056	0.388599962729022	0.630658904036789	0.590479448452936	0.624714237923148	0.812586382026254	0.0495802282799823	0.765883167348612	0.753096333506275	0.680841585335899	0.469152960308691	0.288062089103826	0.681949363362341	0.667017075235095
2.63523470930449	-21.6072690387302	0.746443747680515	0.698949439801104	0.417323722677922	0.578841494164665	0.885882198358195	0.528952194906652	0.0353792913322942	0.437619646444426	0.522175517254936	0.609819256821605	0.346405667539109	0.602067264272048	0.0290538990044025	0.540250145807682	0.744470048352335	0.43824419978924	0.324163517263433	0.81903470576121	0.902470454773715	0.721911374438149	0.882093994646898	0.0529060984134997	0.0442146731981963	0.60857063627012	0.82688859492573	0.605702153841467	0.0450003553321351	0.604770939556869	0.294404320694386
1.79979388219848	-21.5104584170608	0.545074706934489	0.601620791938719	0.554463426119857	0.660108954706386	0.764954599237399	0.56554590969012	0.0112365682641926	0.52364050464097	0.571380023964108	0.559829336113907	0.0100088917441322	0.660007110215256	0.221325126534101	0.549444014528664	0.716072053234713	0.831314777858629	0.0120652887482907	0.524617406001622	0.849295889432971	0.645791362374452	0.732670418590385	0.0171956264494489	0.852799407373271	0.678814515122424	0.70852666077057	0.607391915336673	0.0157675786687079	0.451528562948614	0.594285739984889
3.70551594071408	-19.0652284492855	0.64168482041477	0.594057120723345	0.0240668948042703	0.686046067102532	0.909194233096486	0.59120174686747	0.0232996297870654	0.496314298923096	0.489934179426599	0.585438774174548	0.0208594735579314	0.183295796391688	0.0196105278010439	0.586420029889823	1	0.523928350291103	0.0770603695785777	0.570372082662604	0.541492138462054	0.814598903608758	0.778611826441813	0.43807322898768	0.645089031825754	0.799803933209226	0.80127700951467	0.667755289489613	0.030373917083004	0.490854908316195	0.0243500526779883
-0.0430080693616551	-18.5482447359261	0.78766972416491	0.79170127603201	0.0437330604629364	0.683933520158666	0.949542898507792	0.853286457844813	0.0405203442373636	0.687777275624596	0.483820933793031	0.522620877204439	0.0363493034556516	0.0473405262819026	0.286415499546026	0.685478142911002	0.679291344840628	0.0559180773775883	0.227994267985598	0.675754088490496	0.50257411090774	0.894354420932228	0.698184743679926	0.436452399725688	0.606847558434385	0.620533739424931	0.508578240635962	0.0399174928688032	0.343603091859761	0.665049234117191	0.239767508039747
0.114966355401834	-21.863221756264	0.54147228805322	0.597512992293052	0.250624772655765	0.615195217672031	0.755489649265447	0.505921531628455	0.0079736889371081	0.524701488135427	0.602316952439647	0.521666699992922	0.00707397020535414	0.663693821025147	0.00762935200857915	0.56710359669375	0.726039952263016	0.794832482119846	0.682161921449428	0.656181056611233	0.846983491034277	0.55696544708257	0.751879577844434	0.012369370504614	0.665686208062833	0.657643603294433	0.615464513183586	0.00787122299774501	0.554850888378342	0.551989751463267	0.569779438796807
0.827127361715556	-21.1018060828903	0.657063117093988	0.598004237208673	0.0203612632469803	0.53517634864473	0.876867591491813	0.688971148886142	0.02005478663799	0.582454491460294	0.705979497806387	0.625070039934809	0.0179407753489212	0.0222421986221139	0.017073845938008	0.641183822312875	0.72870058089857	0.934314075082091	0.020859093533759	0.709869189114317	1	0.622705404229808	0.804068342140063	0.0302390076422868	0.511746348899402	0.684975387708734	0.728978327418078	0.0197665810211558	0.0264449578344053	0.426538719267122	0.149184203554116
1.80207014849099	-20.4206341730613	0.661412650959576	0.613118584895764	0.0251603538674701	0.440505912072122	0.913344844840815	0.7019583002986	0.0242571192447095	0.0148258689399611	0.67962053307863	0.592670672508153	0.238984770481151	0.0273958095211441	0.162327807275939	0.545467089012671	0.877111574433392	0.0329755686144731	0.423731390488944	0.702138428428767	1	0.561485120864327	0.785711445479958	0.0364548466888006	0.673472405091679	0.65353661651901	0.810711124077462	0.180433373551951	0.0315332757598997	0.43947225676846	0.404867772963696
11.2824567114419	-9.29580512676582	0.806504779330749	0.728665810473159	0.0341609052775172	0.0277568878624079	0.863757820674319	0.757721937099542	0.0321384687877685	0.0212739539814257	0.486969947726919	0.351369247659414	0.0288099051738423	0.0370612531462459	0.0265203602808562	0.733494307588054	0.447762315818718	0.0440937773976928	0.538724804427962	0.878517256147921	0.656798724705673	0.314785146977707	0.86523150574943	0.0481124675421893	0.736500973890138	0.772851609840978	0.882383614549273	0.781578296037939	0.370006627662411	0.643235579981417	0.63055576474724
5.77974170065163	-17.0560285150285	0.805813478538511	0.692845648922579	0.320006919837064	0.934803690966028	0.820636067525951	0.7328892888631	0.346410598613028	0.553284914499274	0.434750659684197	0.458048231945841	0.0396302176010903	0.451449877431707	0.0359244467334566	0.635459514318165	0.57757135488763	0.0610636488958819	0.0449054273649949	0.560565981054871	0.348013292258341	0.0393317593801032	0.679770658454718	0.065905650932952	0.480327325828259	0.576530116024325	0.943873317327085	0.842790727129859	0.519643438352994	0.627893942957157	0.0465094096924921
3.29083351226529	-20.2551181123442	0.673782260697859	0.550867066911214	0.403014731497152	0.569804844400598	0.85672602681986	0.681187945312367	0.294813392278449	0.502996111301982	0.627467570368705	0.488716139947624	0.0165519175356547	0.688838336054069	0.0779736605058399	0.624619460797045	0.778755313292578	0.0248691499717227	0.333818155790488	0.688187791186265	1	0.0144296516084554	0.751723005684604	0.0279551362715385	0.719036010012844	0.727562794912753	0.674990894675695	0.511142695565951	0.397815412626477	0.698682825923768	0.019264869504741
1.38915808563689	-21.4357492950938	0.603778126840419	0.604500228303443	0.555342839108365	0.681882940668329	0.801129057589263	0.51996110013191	0.225590343337846	0.565166528656111	0.599653601736974	0.606007025089468	0.00863503268784857	0.307923991167467	0.00898609347440968	0.502392103506991	0.783020233218196	0.690534230860678	0.221971507015655	0.54893477984304	0.931466627163499	0.606442934865774	0.687488704472695	0.0149364193973535	0.813522615979457	0.672445743419814	0.639270014176289	0.382129278036785	0.557030129166671	0.564585468766361	0.205893523320453
1.22341396987369	-20.2212610806441	0.689425509574192	0.720571050882057	0.0311184387979557	0.482651265849197	0.921833088745713	0.751978909778041	0.0294743273695329	0.52125160696404	0.706111268237979	0.622142066379278	0.272632612808777	0.0337940324061212	0.0244376466008047	0.554947048017272	0.857145475458684	0.0403354768231354	0.373430804314983	0.650536117625676	1	0.487985503395389	0.71670853386307	0.0441718289010632	0.615901849195579	0.665839248689003	0.636340211011359	0.0290413019274875	0.333707286950922	0.580491094643531	0.0309067757608033
4.60396799878959	-19.2874165347488	0.659584134246442	0.592774862433642	0.456948630879398	0.640048793718322	0.844873502043295	0.6767630409524	0.0230947152617407	0.448878357973045	0.591096940480929	0.507982397915907	0.0206751553549896	0.0259702731830338	0.236420792036467	0.534870318945183	0.74519600701434	0.0313357669405992	0.414537740085103	0.528336009600168	0.915359694021575	0.0188787363440764	0.82732500149468	0.319835064006045	0.739096377173827	0.797524123323213	0.845671914120682	0.811655985739517	0.030125800060868	0.587253194464968	0.194350192245423
2.54223718959925	-19.4584561767151	0.804600610504464	0.639949670942099	0.0528894644873402	0.636747000639335	1	0.832544173738371	0.0485381664113742	0.0346912810969887	0.641543582341493	0.693273800199601	0.0435612401023012	0.464881199197518	0.0393409539458928	0.779761216837623	0.802678205525138	0.0672288079105192	0.0492636159372605	0.525743542554844	0.313230093009903	0.402364456533742	0.820239686580177	0.51362729250001	0.795791995529649	0.743387025987332	0.348187222833977	0.0478120458050762	0.463186624994962	0.545178417904181	0.610459533665175
1.31544574446906	-22.2167780330438	0.571528883697095	0.586697493973925	0.609839516893082	0.626533227491876	0.760196494902001	0.573924863172884	0.00661487457941938	0.467991721942031	0.615238067242051	0.493818773466494	0.00585173268879083	0.571838416268078	0.00656708810920888	0.485368210362969	0.69982371277811	0.800994128343638	0.554141609529447	0.552854318869639	0.902055648873147	0.719180622097289	0.729360166617903	0.0103594935786468	0.786420339769231	0.681507589463614	0.711203471365107	0.677617104258935	0.752293872184951	0.55069979585859	0.416751376414581
9.96156594998256	-8.430911946771	0.737979538063776	0.797297794447676	0.274165163332007	0.469712840210649	0.812475308975971	0.557248203296004	0.033317244121895	0.750660674817285	0.0249565174245711	0.571063679261467	0.0298701997084243	0.0385068668037056	0.0274418772458672	0.506585638065509	0.0438003891331912	0.0457566741137596	0.403944254628619	0.650023134845763	0.589643763923553	0.419579852859212	0.893269813393961	0.626331226750714	0.920327157318149	0.932708300748175	0.898158975684085	0.327172804081593	0.0425035630108626	0.570101971371502	0.756617414915801
-3.97894771271597	-14.0110250767314	0.767608068922676	0.600578695472126	0.64533097716486	0.938198901102697	0.79468598639238	0.733397643432481	0.33125390260032	0.665024776317286	0.363905586733359	0.481097018393611	0.0324623417438318	0.293423120478459	0.0296947445232488	0.716544904458392	0.512838021569583	0.0498220204280812	0.474901982287032	0.644728195836238	0.521486874906287	0.804276082455345	0.730866913132855	0.269604817890884	0.498481736702487	0.819419729486427	0.849907690885908	0.597590717186668	0.0459929338516901	0.497916540770545	0.0380475437274868
4.49416096211945	-16.5723874921455	0.814685317376399	0.839395633799985	0.653216689176922	0.92522825837994	0.942667113717974	0.326353743285002	0.437992509273585	0.679541456867527	0.259994401244202	0.550784404110867	0.043589437863976	0.0572117807693593	0.394827357977085	0.5707304674674	0.0635560591230101	0.067273031438756	0.049294877819546	0.510747339913241	0.0494826927577106	0.0436038647517521	0.8068303481895	0.0724162884672758	0.910370297546753	0.794615343752491	0.801017508329201	0.464095930071794	0.0609714976087537	0.665872423324588	0.0511833733405296
0.79166362366782	-20.1881370110995	0.688723337854042	0.715632827844832	0.0149588758005033	0.465079844179131	0.830898658663189	0.758253093332843	0.0153241760461556	0.677291379943916	0.708249906426687	0.559659451874444	0.0136856468180257	0.693845998533871	0.0133756535946243	0.727172491630822	0.842747773189146	0.0203738781314475	0.016141579825517	0.612019858456601	1	0.345100139207276	0.767590613090751	0.0232417713969793	0.0194572280592021	0.509323343624157	0.784761044535774	0.0151087007479832	0.0207169841289267	0.920636243198235	0.0158811615395094
5.23902546493426	-17.177150950661	0.699682561939858	0.769524362396788	0.504659224863375	0.867126350451711	0.887733157029017	0.702500693203854	0.0340010447953038	0.576040931763456	0.288074300814284	0.446400181469148	0.309203626094153	0.424047066855986	0.0279764438447681	0.383160620871911	0.683195857601097	0.317337923294811	0.0347667409206256	0.692326713048288	0.472063980440088	0.0294641148380524	0.873854300856979	0.225788183865763	0.560196914035456	0.926867769358718	0.904533876850792	0.633575140465194	0.395457880419451	0.585338732725257	0.525454052448783
1.09294107673132	-22.5000622916149	0.64252810234472	0.631256504382977	0.717571037998071	0.688883131848633	0.854345546698751	0.645635160123226	0.0186301281432015	0.429435784691309	0.696639488069311	0.509884080588509	0.0166593118062611	0.607356235675517	0.0159601078623233	0.580858830861434	0.895600186673148	0.876438760561192	0.574091565788511	0.646461120539583	1	0.684364538380185	0.690941643984214	0.0281317380069195	0.308431575682289	0.5796540369652	0.370611467637067	0.413623601147514	0.0247199360345723	0.494930447028804	0.326416821354398
-1.92203009390057	-4.27698877408778	0.825385594667369	0.789592456736664	0.0458571610477568	0.438431776751784	0.904089318198287	0.738658276651895	0.0423803168558077	0.482127523904778	0.0321852522021938	0.463912860036771	0.0380223269273124	0.449164069432163	0.0345270062247648	0.475243629021381	0.541791108724227	0.0585419381504106	0.96987707883533	0.955710929453885	0.0428287584627503	0.352652310555743	0.826701653349185	0.0632615966301592	0.930166256122429	0.814805041075859	0.801535691660772	0.0417488695166817	0.0534774196204724	0.551467092426094	0.637091492463495
1.63301647458221	-22.4914304214605	0.612635247438269	0.555099462969641	0.56703191920489	0.711331156538113	0.774512321584001	0.581793471680663	0.0935230026165327	0.507113162483385	0.642477313120064	0.518954293507352	0.167071824156877	0.523338417498291	0.00776772429243025	0.606088566163126	0.800379998818063	0.582066285850778	0.714182692941764	0.614828935652318	0.945025638790546	0.612157826066407	0.649586867412271	0.0126311804566142	0.0106017727187826	0.697786422914361	0.732992050267383	0.659929187517736	0.0120310996203454	0.573067109803726	0.261922681921687
0.69422170754281	-20.4776496728009	0.736859761960611	0.633478434619915	0.28897191030893	0.633055512632415	0.982399866047212	0.641199159128523	0.0264520508736771	0.598764532018727	0.806798636750637	0.644628632501688	0.123713192289564	0.0300876058695782	0.233661245013532	0.612699595604028	1	0.0360719555952087	0.0272386466889464	0.655684806315282	1	0.824444630821589	0.558772385865166	0.0397014582735068	0.0331942595658907	0.487973604310118	0.642495110491868	0.0260654911316423	0.86011927988675	0.344850670110314	0.0276975125056612
5.8714365151752	-17.3694445523879	0.834384171673629	0.641473709500488	0.239962872652915	0.635190396413598	0.902131801632839	0.477775687239788	0.0529103597183746	0.715027620847592	0.04058404688092	0.462715477948709	0.0474939765053611	0.0625352585408363	0.0427589507346482	0.796135953981375	0.591675836851474	0.557684590647994	0.0536237046531783	0.432155674178183	0.0541494838217808	0.359515473365478	0.748432570972475	0.078837006221001	0.738399764745317	0.893045881544798	0.952151992053773	1	0.677309608618974	0.640637653418304	0.491668262097526
0.953235711262621	-22.1800954528247	0.603459970070807	0.565780908788473	0.58146835965128	0.658272889593669	0.811396669237651	0.544000371633088	0.0119392560048816	0.419947360070933	0.627800104950321	0.508299574605347	0.0106409510936964	0.645154040478297	0.010729465510318	0.576314201854454	0.689445603192742	0.48432667519407	0.612601319278837	0.610095900860548	0.961141623727266	0.719829950512847	0.722036116734978	0.0182350001270815	0.748831729276214	0.681623202181926	0.708857956371797	0.349852922018822	0.479626404876933	0.492801334326262	0.0122868181612811
-0.428459793997952	25.0494825759104	0.72972347244218	0.422893709994173	0.0768511966173407	0.060218114127554	0.783900858969801	0.0557774041224661	0.0695203016128766	0.0876539130933964	0.981818780908922	0.593219726604741	0.517050872497261	0.0829051781999528	1	0.994371367701876	0.311628038980198	0.0968282767087908	0.0701876612628536	0.894383719090738	0.765427756335516	0.0639381123531363	1	0.103405438815575	0.767193878351086	0.507636752256503	0.54805709833116	0.0684715931820719	0.234272259304039	0.0710411908869272	0.150687555141165
4.09711814168653	-18.5816778075377	0.732413315207122	0.694188553401827	0.0342113880299981	0.500648405557467	0.890923321170909	0.50450673891806	0.0321826741036509	0.728026533822586	0.473141459854372	0.597920413116975	0.0288496673350216	0.474014443523917	0.0265549181370906	0.306573108062951	0.737660433926911	0.0441561377750144	0.614687181955655	0.845762229759143	0.41927866060786	0.22820329197718	0.90413140569795	0.0481778534014823	0.888500102431461	0.896601837850574	0.850686886787431	0.526015566016343	0.353822199080675	0.432600118645284	0.0337826865743595
4.10677765573834	-19.0842736187303	0.810723570456116	0.741737135577994	0.0492796841773582	0.592987795440347	0.978117247857469	0.846591009833848	0.0453772555848595	0.0321051983827912	0.0345756197798518	0.588187192436931	0.0407180380292463	0.0532968923287153	0.0368698868415927	0.506210415924236	0.744942157674133	0.0627697154261261	0.0461114562181002	0.612583615567899	0.344033324347987	0.509241635827961	0.912042440317221	0.0676944891485341	0.939079489913479	0.912035940845464	0.894394312608475	0.824919360742519	0.0571062083156507	0.398436925316528	0.0477936103176647
1.04256845481015	-17.0845026737602	0.727187773648671	0.761618350090006	0.692614207533093	0.868525972137695	0.909358484669542	0.481988037333326	0.031569031842072	0.51327371672182	0.488997271754166	0.531320212679671	0.0282977033455284	0.473366077760218	0.0260751984329862	0.675534497349689	0.860775759773234	0.478422758150742	0.27224682961102	0.541668179849506	0.453820409877814	0.352645837712803	0.728050196555907	0.343088776664145	0.776304459525373	0.665834179784139	0.492362569705912	0.124701687069193	0.523023667983945	0.393183557336989	0.646068071408343
4.80568541526124	-18.7768912397409	0.769675861091533	0.609631426008576	0.251132688917098	0.585513640708162	0.999550981947315	0.742549185873074	0.0357224305204647	0.356657970933247	0.728635355644364	0.601287662514422	0.0320336365561626	0.070576585046122	0.0293221507858104	0.612956708102801	0.864772965485633	0.0491496672040622	0.0426536798783616	0.676254856641591	0.565432006488017	0.0311348436913187	0.840514553027333	0.0534136493771736	0.758684328968951	0.854910404673773	0.759120479975798	0.573863818032829	0.0454158391706384	0.63068230256151	0.472485366355726
-7.62729577894558	14.7039183283337	0.644727951184122	0.481270106687789	0.102602955643558	0.517478367280045	0.265135583844436	0.0540315071665665	0.419965520882187	0.184373519835854	0.0521657690887405	0.986509076893531	0.476381517759405	0.803077109263079	0.0541105908438122	1	0.535939622636976	0.093880927868785	0.492834832659525	0.90498116549374	0.671495329337143	0.0619103125317254	1	0.100315096120147	0.983477243647729	0.975825853106601	0.734070434182422	0.525202255567816	0.541731978543228	0.0687277037889068	0.489822300301462
-11.4300123051213	-2.91439411413228	0.572901999204314	0.502635151521599	0.445655795722234	0.598128948949505	0.772288963480888	0.586194872924841	0.423830193421215	0.47326771830198	0.649497677558084	0.540082159504672	0.00395688117380816	0.669197893093252	0.364397624420533	0.601126417127534	0.823129971723175	0.941516683847197	0.60870572253274	0.625567683398738	0.948797901306137	0.69989292955709	0.611320969091646	0.00724355392985732	0.371614480742566	0.526586811173611	0.656293457260641	0.00445909868602525	0.521336841791789	0.787929732390005	0.187938171871413
0.571330598036501	-18.1126908584072	0.693689884633313	0.69615322210233	0.449905957435791	0.696481331824859	0.85215786727681	0.662858645736913	0.0237695720221468	0.53114010001953	0.6066303387074	0.508367907710435	0.021282181065461	0.424500285473654	0.274054197727164	0.558699082679955	0.662351398923845	0.432521261534757	0.279906020728693	0.576301361306193	0.595568780908812	0.59000153643605	0.787403689949211	0.0357336959978298	0.663040520480358	0.767082412536075	0.779419635752694	0.0234242537938422	0.545826295118406	0.649008112937207	0.434193722887639
-4.42736231073182	-10.1245715451144	0.723957455409185	0.701371065034824	0.741351082059458	0.894878860893516	0.777765990612678	0.577505419923204	0.0220314590798033	0.679111306920246	0.396563247223496	0.529623655684733	0.019718768937722	0.0246663286454378	0.0186191252941888	0.369563205921852	0.506871759990484	0.0298358329310437	0.845232740540916	0.391617075290754	0.0209519405562407	0.613804187125601	0.778051859893038	0.39999489731418	0.7204158980222	0.845160363212817	0.662350884547914	0.309450227603872	0.455066021157597	0.583441637997684	0.405525784744139
1.5254411238235	-22.1849120905531	0.591929326617432	0.573641544417353	0.436020027947624	0.674069545038713	0.745224301068117	0.625029979231068	0.215439247693052	0.570905972970964	0.544701855693615	0.519642941270135	0.100799373254313	0.672223800624904	0.299507460401111	0.565996968476263	0.685296180049974	0.526208135599414	0.598224991653656	0.630370477245053	0.795403715414466	0.654518549339993	0.719447818939186	0.0116710453851695	0.679245984715041	0.6982875394139	0.683486528265594	0.524310357298106	0.27344897028194	0.560165723803448	0.202104011901031
0.637408601212941	-15.7191074380339	0.938590874512975	0.762639500450096	0.0643658852300729	0.588136671430545	0.959697244259244	1	0.0585875155296651	0.580923686578307	0.676213640182571	0.50345948515788	0.052600511316884	0.709136740741411	0.0471971123093403	0.738543897386673	0.123711163161791	0.0814054106639173	0.153803208753166	0.756454728003372	0.0602529273308775	0.292405785613933	0.708838974464798	0.0872343155411952	0.682250060679779	0.555248415138818	0.368801817029714	0.453949460248309	0.0731016110522437	0.593769011034709	0.0618211825433929
-2.6596653984037	22.6769926453545	0.706023150292961	0.709677445096719	0.0645235435154676	0.0508443027971817	0.561933839060977	0.580467279213295	0.344059193844418	0.226973191054056	0.921847375258417	0.526613178173543	1	0.0696668519399684	0.693652131904625	1	0.0767107988987757	0.600557582823819	0.641598798954711	1	0.0604013473171022	0.637511194793229	0.0520530750315957	0.0874385164208741	0.0730349610765716	0.0380874945422673	0.606199201974179	0.0578428234452444	0.0732687709462977	0.63993010323199	0.0619677776323507
0.721884430991019	-22.087964955874	0.571496993175572	0.500597636990698	0.562152056386444	0.612721615610361	0.771963315460708	0.58347022806519	0.00164193564806985	0.453690745136657	0.624566480469805	0.498503663626107	0.450793638359149	0.568368410741917	0.240503379929117	0.585593202948689	0.863754089053638	0.953345625620481	0.431654112984707	0.578014745180629	0.946926671764628	0.685111634214922	0.647438276665958	0.00300381974740747	0.641867659237982	0.587191020323829	0.614386746893059	0.292254358603297	0.652099312052453	0.457972713814296	0.463522676871476
10.7946945505344	-8.96130185543858	0.63853487965926	0.637074025984839	0.0215201728016099	0.540421136248862	0.765470538136535	0.543092973004019	0.0210695879399003	0.600107145040483	0.469783885986023	0.371678919668674	0.0188535771720943	0.457825403422368	0.0178671749030382	0.640663035187246	0.622016171077033	0.0284789226585621	0.545314120680333	0.706457639420299	0.635638083642101	0.0169132043899756	0.822823023997748	0.693431593747141	0.980788384368898	0.782331347002518	0.82456730694156	0.838255266952073	0.286940641269107	0.377133545319551	0.55829460172223
-2.30748970964416	-2.37750827359077	0.783816138111588	0.803838467462599	0.467002376212606	0.332220643708188	0.871962763257458	0.652015438632407	0.0424354379573017	0.851375698523291	0.493498735504965	0.575530905696202	0.0380719077091307	0.476528766887964	0.034570097582962	0.576670384389882	0.0556108289533678	0.0586196974112355	0.539251141851739	0.785004757126792	0.713613210686813	0.0376503010074686	0.879549143682173	0.0633431284666458	0.60282593364616	0.707018807491076	0.679811115985491	0.0418031431640894	0.332270671163952	0.653364441238291	0.695602641384934
1.96167957312414	-21.440996677667	0.676336546043297	0.600750281980341	0.302774549592058	0.444932182435395	0.843090663554243	0.722558097188188	0.0326388690074003	0.413755621624483	0.639935977229911	0.458976959278622	0.0160290277606834	0.589477334782108	0.0154123190905887	0.568144167517542	0.791032636846351	0.77934699769491	0.0187396051590302	0.502843372777079	0.909564410454744	0.727069124916745	0.733050513052981	0.260926450491504	0.659034405219253	0.665135241880413	0.773951422069075	0.639894597472027	0.0238714891747798	0.694427432813541	0.325188722273063
-12.1818794011574	-3.91306457349971	0.586554002501233	0.593220789080105	0.544044576725434	0.644736943792085	0.724846685413711	0.621250767035841	0.482577138053099	0.443349808571798	0.591561792941393	0.462545035782952	0.00915814254700997	0.64517585469114	0.00944073564605098	0.439000097791006	0.714107416216144	0.400403282702924	0.577325812293439	0.50089853142592	0.873785952568912	0.627017835036785	0.696053910206907	0.0157966338985666	0.738361556392236	0.661095983291534	0.636611211439164	0.591444273305901	0.601155304304173	0.498287460047314	0.535220102830481
1.80206980824583	-21.0498138892423	0.761130170491055	0.570431112474996	0.041221005858454	0.519258488259573	0.876416595676643	0.631213913768984	0.0383206589617397	0.732753349723449	0.615300579637053	0.618302502220547	0.389347315002698	0.211048389209694	0.0313533364734405	0.669171406690535	0.68334945549964	0.851844887949226	0.039074396063421	0.758669387578181	0.722399256647396	0.381410067759768	0.797657559605189	0.057256793485095	0.480993941621863	0.60755662553354	0.715537341586638	0.361086218308125	0.503403673775406	0.636400025796789	0.0403004255346078
1.29493437275186	-22.4959853890248	0.590202768596268	0.607625500885087	0.557723133954591	0.641621746247159	0.740562329040143	0.581462764457799	0.0099034263238417	0.55546299918913	0.591146184819708	0.448168535509486	0.432151552023657	0.00979288390787098	0.00913793951326153	0.503404569831709	0.518431381105059	0.808265523684054	0.592731468690448	0.656686313168354	0.822338222526403	0.654921647401657	0.734082599824101	0.0152237226277173	0.781842785259645	0.703196087298481	0.703592986597266	0.557420516433185	0.577292877588109	0.546659373894001	0.0101250326998756
0.596508116401432	-17.488289883588	0.807933100612588	0.825794770018285	0.559181814435963	0.979049981708164	1	0.513258446622316	0.0447586336177486	0.419675395957496	0.597801035083003	0.698335109364093	0.203995498159056	0.0525382334574531	0.0363862742132002	0.778414739756736	1	0.0618970262818814	0.0454945469305122	0.589372525157578	0.626696235670067	0.039905129756748	0.381524728739902	0.0667794605351277	0.56247018557579	0.32128263787412	0.737024201328376	0.0440906210757558	0.0563571611699484	0.613587531442991	0.0471367145139237
1.29773399863476	-22.3184258332924	0.618918186646111	0.610444068028749	0.487400033230083	0.640609747225897	0.763125398497172	0.627336135211047	0.0094658066353719	0.458833589928849	0.529666816870771	0.550487471060809	0.166104842695262	0.0092562006399826	0.00879582685152468	0.53736767456716	0.791410036036564	0.738748063452775	0.60565698203278	0.565472219955552	0.875910115015528	0.576540186676437	0.663869820616129	0.0145764217589654	0.621008822844919	0.64131025591644	0.530225023039109	0.462329820167009	0.822198670556537	0.553843214391488	0.509704416584038
4.61306709901851	-17.5983092550803	0.641979184501972	0.667233605553545	0.602264797217117	0.814128547248821	0.861209374170671	0.468956957012083	0.0224005275318597	0.533419963633553	0.506321943773833	0.514159327937657	0.0200507416650713	0.309343510701643	0.303580502936498	0.581918879593664	0.679316849540003	0.288484771629304	0.337351507303297	0.557449983650829	0.564724653693104	0.422808442663041	0.800102504491623	0.565474357783822	0.780814870260741	0.781128481272344	0.773519106399983	0.646208465067442	0.539876461216547	0.607035824067513	0.346692318328966
2.992482677948	-21.7376362685922	0.617019198793077	0.550789603645956	0.538316614091767	0.678346783894186	0.772325492266626	0.555557167675002	0.00637789735021595	0.568674596208049	0.613456619001309	0.495311939939471	0.0246888733038284	0.00546928407803562	0.413564687920979	0.660737600632515	0.80428059345882	0.00775337528090122	0.552161796665702	0.612938080154775	0.940933941908945	0.562952022358663	0.685025137117071	0.0100089710350333	0.606664132174456	0.665996248614393	0.773077089640005	0.762887488664952	0.42570350915562	0.396285331277545	0.0480009207085469
2.64191128311748	-21.0365032073024	0.738895072192373	0.677021151356407	0.344313233676544	0.76987099216187	0.913330785037847	0.755540448049412	0.263974418693831	0.216024086641778	0.719400290978037	0.542566614264116	0.0210456805177578	0.831749642761659	0.019772362901468	0.698966159461347	0.591538574063523	0.0319168744124304	0.0243013944161945	0.733918836322734	1	0.521107349599642	0.530920999841014	0.0353447887785982	0.029558242273172	0.00448286039815187	0.659770612776981	0.568457956614446	0.103626559445551	0.885088944701696	0.0245698748913162
9.41005865762027	-8.53328658886205	0.648387806157071	0.723918379916053	0.510582074055269	0.667419777176493	0.727594755439832	0.668128613521944	0.394808848375644	0.625709231875477	0.322867009242714	0.440363558391217	0.0183331318404762	0.327557347440541	0.247709023567582	0.569476669604687	0.644351863278285	0.0276626901829498	0.376020466307499	0.654572136915372	0.64262863840193	0.395407445682352	0.807881067535288	0.0308842081441887	0.733308911747608	0.785442524794652	0.822032734881441	0.730296114565755	0.0269731222953571	0.53206210242868	0.676213866464028
0.65908496347761	-17.8472773372259	0.740988500894503	0.756338595139243	0.59478936409456	0.696384642983945	0.927329172143218	0.695267410888197	0.0302282261470514	0.823037525591381	0.712822569259275	0.673273958916821	0.0270916644090077	0.0347185905789731	0.247236767018028	0.56961845840455	0.768718779918331	0.0413990007747214	0.0310043674708718	0.550609487938572	0.530212528295795	0.515392760581637	0.805064169464277	0.0452869508813951	0.412812563063698	0.633635966242139	0.612901458469272	0.0297836099605845	0.0387632818373929	0.658053698909845	0.0317073178846308
1.00159537992876	-19.8622950226244	0.710221631435869	0.592835217679351	0.544051550345942	0.764124184425489	0.895300192948548	0.583714629874401	0.0264534429604074	0.591132761624759	0.6821607181415	0.607862970721064	0.0236962913755226	0.412925945810631	0.0220760462586926	0.580768494291796	0.777240516986748	0.0360739194100132	0.433189632977539	0.641940578616843	1	0.0673771571053331	0.781533749909825	0.0397035173649364	0.76422082695683	0.722404182588146	0.67856205082099	0.0260668618158688	0.0341926543428573	0.451618480113129	0.0276989907201124
1.3277592778401	-21.2953198468655	0.612900628445254	0.604488562226792	0.00879940412011345	0.794767315537902	0.783523954193276	0.597081638334068	0.009930623240098	0.480301100544499	0.635503442351892	0.519483884495339	0.00883420957067283	0.427889135563546	0.0691407744415677	0.58294907444009	0.652974556205717	0.803262374098631	0.0107629592849417	0.525049859395754	0.890627799183412	0.560039625024425	0.600892190680489	0.227350621610965	0.662831882172321	0.595427949997624	0.583990055571585	0.274891757575761	0.466767606348604	0.407979951783441	0.505448569125198
2.35771490385806	-21.1969395816263	0.683367305802979	0.694417459273686	0.675241395972993	0.582499217400534	0.836215666503611	0.602443176096775	0.0160775489491084	0.443677641501879	0.665480379661622	0.503933342515951	0.0143632968742978	0.0173646371771492	0.0139646088356712	0.658593171579856	0.831431042063107	0.909091927035325	0.34472990039656	0.517651811146542	0.94914739513423	0.0120680709276499	0.799580808825196	0.432540322385163	0.775861941237132	0.761874463774579	0.760414200010079	0.790694406981729	0.384014349611114	0.370903227976795	0.0166811452531707
4.73381528485797	-17.0363848374126	0.686927732078973	0.675076558482721	0.620638854568693	0.751786118336464	0.829763079963235	0.733315706570343	0.0296709477920116	0.598084710977677	0.298705428069554	0.536168017781161	0.0265903990898387	0.672768405476909	0.0245913561752555	0.358233214842269	0.64900369195129	0.0406128489782745	0.0304486319631248	0.514907080761785	0.541535308340598	0.505455346956492	0.916145101906269	0.0444626580699469	0.947657721466817	0.869434468344734	0.896735988523115	0.653182552094397	0.289519173831388	0.433301328347774	0.401885081894799
4.98063687506619	-17.7253349000481	0.653112122719487	0.616769674562537	0.506609837257056	0.768873027793906	0.737953720979004	0.415817077689822	0.222940649130847	0.562966391976708	0.502297656390631	0.476608753456119	0.0193007924176178	0.411640897656426	0.018255855993358	0.577007597776604	0.685074941374511	0.639397696754123	0.570591520005851	0.719062040622207	0.381338393053074	0.0173957616931381	0.837769786883963	0.0324754525952948	0.842680999504085	0.77491351111077	0.832840204572022	0.542641811453434	0.495455734182341	0.591529135909474	0.452506137961941
4.09921850951835	-17.4470246022597	0.80379081567569	0.728039730185021	0.487712826435145	0.783781363953743	0.961687878467627	0.681420951897632	0.0397492295657281	0.293082169229178	0.0300866888611327	0.514178325098116	0.0356556948873345	0.0463948550683037	0.0324701328715148	0.422053708865851	0.859916940111213	0.0548302669882372	0.0404990116128681	0.589766221631225	0.0400001074310901	0.855297509157253	0.893522864307289	0.059369849678404	0.713764746324863	0.910934274201377	0.94779623772997	0.616316113416293	0.0502916154791617	0.37987735440292	0.393525376986387
0.0751869173437203	-19.6262613851608	0.65350475572054	0.713336884093179	0.365648445750202	0.621816121502074	0.844709833690602	0.709019497713327	0.173030242090813	0.55384232194906	0.450011870219071	0.581476737326802	0.01811123354484	0.621067396108854	0.0172219935651448	0.617827212846505	0.647770923594168	0.0273146793849315	0.490117894968258	0.692266905507081	0.957291579967132	0.659936386488072	0.775305344815282	0.0305193132213388	0.898433583958744	0.773321042065339	0.725135783240375	0.102575011401141	0.0266744174281678	0.488924688032055	0.409041907320697
-6.89720410143059	-15.5297367455166	0.721198440063948	0.76263082481358	0.377613989238779	0.834103380775121	0.796023661976788	0.671645279588403	0.0312102675471049	0.637903960991406	0.0232759864072231	0.465063978953523	0.0279749990861636	0.326846251303229	0.0257947316004346	0.591158813688988	0.215240351029181	0.0427843652050017	0.542460178176454	0.787148124725847	0.546558742944847	0.552831815414875	0.865559796169471	0.0467395277835624	0.904486307286451	0.859927897563836	0.783252506939469	0.0307505530593556	0.0399523687867409	0.630846676002787	0.518780659310976
5.02878021205649	-17.6018470588559	0.633354140922564	0.579148728307936	0.414652349101073	0.811027038156711	0.810331854480732	0.547455333266333	0.0206481494361225	0.407591973337317	0.28383293200419	0.487598933148863	0.0184744981998072	0.337116769707645	0.268829622501412	0.523103106840303	0.715593817222129	0.470828646946804	0.286903813625523	0.718395362330048	0.679197953404057	0.475003461408272	0.803231076421767	0.639485553101766	0.827202824502081	0.827086779600048	0.851958445414421	0.822085264532756	0.0271634203752407	0.586700614428991	0.421684943392169
2.33256977274643	-21.4446882543841	0.749439302966539	0.711776641812866	0.156196538666914	0.489255207981485	0.887897096574347	0.707954441053933	0.0284416549812735	0.56358683191796	0.6455760376318	0.52341512234858	0.0254846646798187	0.0325275948883599	0.270418789640768	0.553356528756476	0.614732118617694	0.531817178846685	0.144127812928359	0.502498944482239	0.981429923009101	0.730682479601121	0.69535433017195	0.0426443616694273	0.451738233557575	0.824460953391458	0.811172431883744	0.805802146708818	0.0366000446691918	0.651807387195834	0.0298102124401458
7.75364714810467	-20.5013038414695	0.925183985316846	0.800591142033107	0.610886413442344	0.450916957445278	0.906331263128141	0.0553383968208514	0.0689949495516426	0.0514278915775401	0.626346503218257	0.0484847571981418	0.0619618756863737	0.0822609026601552	0.0553332063858183	0.0557368110561406	0.206621810887423	0.0960871632903867	0.069663763659698	0.717209548765992	0.633975689519876	0.44293941572802	1	0.102628369468384	0.769552073820907	1	1	0.067954318095698	0.26489645062885	0.743869386232231	0.78404008590149
3.1034195663413	-20.6100291107725	0.702263649745845	0.529023369898537	0.519767743684504	0.753129110805433	0.925817349590572	0.521543497924228	0.0319404104997498	0.364026160500804	0.67460112777429	0.546949884216937	0.0286317540756346	0.234261231656471	0.0263655266436174	0.515604375730693	0.863172690907205	0.0438143768476464	0.0996522829227497	0.61097008004489	1	0.71452206635118	0.787881111698203	0.180955357386034	0.531879798548752	0.865255107660619	0.8449728952898	0.66158754980131	0.322163765929858	0.0294285484742764	0.033525434240523
1.97984719194779	-21.6027872098319	0.644991681842758	0.584827663767382	0.0189649032466493	0.719025475901275	0.822489198566609	0.715375700936764	0.0188320614127033	0.566580975851711	0.627321389419097	0.480361574302753	0.0168409484046903	0.261421654960998	0.0161179707970647	0.52667414071441	0.822777803416721	0.958196177846048	0.0196397534718947	0.573790223750609	0.940320929855679	0.53480074810361	0.698551609506458	0.0284304256213536	0.753988079061317	0.587305007682039	0.802002607356758	0.735264595407988	0.268468586846551	0.597652674538325	0.598355864714764
1.94798598509091	-17.9077323436257	0.876974946997606	0.823671070609105	0.71527564117516	0.0471743776040129	1	0.653223679229004	0.054499341709667	0.947250077206752	0.599367999368227	0.793818274599389	0.0489232470984423	0.162304578868699	0.0440011500067919	0.475605717206254	0.791060727184037	0.0756382295708187	0.0552082874846231	0.729180826503049	0.55668330504901	0.0493591886713427	0.578659741348237	0.0811873333440587	0.0678178084342118	0.634404987168929	0.749852223673987	0.0536815715856955	0.068151520215176	0.195820898421883	0.0574800754212803
0.744395686452799	-18.3019463732485	0.908067076418907	0.870553528075338	0.0726361566001159	0.870005123404732	1	0.614994343157216	0.0658293940006333	0.744925139844814	0.600775158842113	0.75856571686002	0.0591144957383211	0.100895793748056	0.0528585082313125	0.735347554190044	0.633468648113848	0.0916215184996417	0.0665069720751476	0.445746277712272	0.577494222560199	0.448108371319541	0.820730606137971	0.0979460690320953	0.636872788360363	0.745162816744125	0.443614240203441	0.0648374310747857	0.0818703077468266	0.336985537476636	0.069511112471032
-4.22102107329945	-3.87003249784098	0.813760291312058	0.736120641182752	0.0539690778192344	0.403270898313191	0.938113057873203	0.532714897398735	0.505852576237715	0.609004194772525	0.428755682225603	0.617760064419778	0.0444115851648113	0.554829754437563	0.333306949105611	0.50161884483456	0.523470585973185	0.503320815971714	0.668735841837893	0.860567061145591	0.402318450780633	0.0444909838476786	0.906511803358917	0.0737682473683095	0.793298719040076	0.762342742820008	0.695389932845972	0.0487428767925064	0.0620782181430507	0.433227111574807	0.497047258008105
1.82285058727186	-21.4332595677387	0.653765054576928	0.618025663805932	0.555998184916585	0.573856090529026	0.826984430507248	0.558009748203818	0.0167285395602208	0.381183766651457	0.626410429488924	0.576009221198316	0.0149488552644707	0.150281696696634	0.0144735259081917	0.540479936199237	0.546879638686968	0.703746922144875	0.215972977851264	0.70352159650112	0.886030618704251	0.516256521045747	0.699713150332328	0.025319021910722	0.661715263389924	0.645312869817596	0.632489464322631	0.609560312923965	0.888602969214606	0.571705259460986	0.0173724123329863
0.996136701802268	-20.2459526688775	0.637657278155179	0.639467343275005	0.746929072722141	0.639075221764722	0.8655500816521	0.661251328304159	0.0181388124361979	0.459785212702004	0.510856641452733	0.601931737509038	0.0162173791123809	0.321589654416457	0.0155760179122942	0.54317028025909	0.824998208350164	0.884106877071757	0.248354608696232	0.711582280512435	1	0.0140686756333402	0.746956358969513	0.0274050131991604	0.820042483732141	0.680190319268612	0.636017066096828	0.0178800637808995	0.472659612527142	0.606440931197064	0.25496795578072
-4.24924305888946	-9.83881652501123	0.573279131101893	0.568100284921739	0.379548891809385	0.694727803162785	0.763248462194396	0.571407662064259	0.0103607918468651	0.503709882382247	0.584875056733787	0.48998148398906	0.00922114116781374	0.549429086747951	0.00949548863774292	0.463701454355644	0.612756811153366	0.27040408195989	0.667997083363661	0.576158736337182	0.00840494333836588	0.631849214236699	0.759709270544566	0.25263218055849	0.79574424904629	0.721971304050966	0.752847775495387	0.772015105846725	0.888592047338192	0.541638607619857	0.010610695202701
0.344233651288068	-16.2277611641324	0.708341359942397	0.701019565889809	0.476648395656142	0.911378177062362	0.707547420287893	0.597994379924341	0.0257186318613368	0.671059832335023	0.345757866758753	0.345797641834999	0.28608090610268	0.702989843661089	0.17459303120558	0.718595047774865	0.508229152163893	0.317143681721168	0.057478100643437	0.583666264844697	0.47021868319028	0.544311701371721	0.681945614536641	0.0855834657005784	0.751610093957158	0.734570016111508	0.765430688398387	0.0253433479995387	0.0333029217021628	0.21312046568075	0.499919590064972
1.17990088767919	-17.5859465156282	0.786922929196308	0.811199311925687	0.51509572835314	0.695839974072058	0.924728273434282	0.850847761653034	0.0348667012162701	0.632063116772602	0.189360888736155	0.635898464297802	0.03126391812208	0.0404070731215926	0.0286531776164178	0.617551499450605	0.548534073814462	0.36653127285544	0.0356300007373573	0.801512933999861	0.436097309508475	0.482983358104042	0.807856812649726	0.0521479057723591	0.850982667185839	0.791200610282256	0.648169305336017	0.0343507712398939	0.0443796949228123	0.638907837526227	0.0366327731234045
1.94773030632887	-22.0319452448825	0.602465783795724	0.572644786446695	0.00632851951441789	0.575889965560982	0.798507338133196	0.634957569390597	0.00776698855030423	0.507514700745243	0.614371849430902	0.504710443844935	0.220150169296516	0.00717282261686399	0.241274505638438	0.606228685411694	0.757614251657084	0.833430188488792	0.4244028516315	0.633524883199254	0.986382545990193	0.733772221943896	0.761784529972121	0.0120636316553923	0.638573682686827	0.66860618412434	0.714867185324646	0.644917025358465	0.0115665012423565	0.527374190369336	0.00785641457280726
3.79637300957433	-18.7422371142322	0.708696718341899	0.730179621943813	0.022274318700211	0.790885280758121	0.752562137245729	0.714370938209228	0.121317598752147	0.631760841075579	0.341670032896392	0.644061464977595	0.019447571542433	0.0306069706701353	0.0183834238051453	0.555681440865463	0.34862001197561	0.347811622694182	0.0225296263148035	0.673930060578926	0.695402503588146	0.848336419516486	0.794300824760535	0.0327168197372632	0.793465401821235	0.813201430397035	0.811838672373129	0.773099114001161	0.0284733076041676	0.572512545363788	0.0226832652155952
0.67106489714398	-21.2487123900159	0.686838400226224	0.613397869270221	0.0191400150826788	0.493293020877041	0.888297150520372	0.620081823372575	0.0189853984168489	0.529195757757983	0.727662095260979	0.549704834604604	0.0169788732345862	0.197705757909067	0.0162378432160011	0.586612966244674	0.842527169885149	0.992938644130345	0.183148480003286	0.715885441871645	1	0.69208831298525	0.684400700363932	0.0286572325466598	0.0239768985118944	0.467093062109122	0.636256842431043	0.0187136340066174	0.0251501085770562	0.942474094655939	0.0197689019362869
6.02411659692177	-19.4888453333662	0.804102365053398	0.635889312995992	0.0449437491819556	0.757991090577229	0.969654896184514	0.0324296646953408	0.0415804860606498	0.32524431925713	0.653761062264761	0.600411177038765	0.0373028885439798	0.0486406514662512	0.0339017321580806	0.65060255901038	0.0545034432027662	0.0574136179657481	0.0423251982013419	0.622425297203914	0.635879330249886	0.302466087466584	0.960013408950113	0.062078534756571	0.764855601743507	0.952931596323648	0.8706882353569	0.801356581046102	0.278286058459625	0.479574274803715	0.237354796408264
9.43750858391789	-8.32100847569441	0.746916272985551	0.822537058197827	0.0373662263576887	0.498800169109274	0.744900533711041	0.676983781915876	0.0349452141392107	0.714133153406787	0.17763725808252	0.479203067051215	0.0313345395718829	0.0405033589450266	0.346300505298343	0.617534628376184	0.597664492613849	0.0480532491414817	0.276268581741411	0.531667322342455	0.0348353668907186	0.289861557639396	0.681415760019563	0.0522640373920434	0.809065184668958	0.895151281671477	0.817879301465713	0.948937288726849	0.452591733605879	0.27287171393013	0.813654631132723
2.31249771790112	-3.7965482122467	0.877367599966983	0.838789986113801	0.0559353891729134	0.485096346017551	0.935246727955132	0.681982911845661	0.0512053360141207	0.626538565026322	0.802467925202299	0.620399449211244	0.0459603277577032	0.0604442701380389	0.0414260349331988	0.531296955588408	0.268449606553657	0.0709913803407331	0.0519234013748701	0.605877306797754	0.270871691878744	0.435242701580928	0.632541965416619	0.0763150371366914	0.0637514560781429	0.786980390596242	0.864637346844703	0.0504382092646691	0.0641630333922794	0.63022511249654	0.940018908946993
1.83693597900634	-22.563215329855	0.619411045836524	0.507101050954878	0.526482883081169	0.704246073945401	0.759007964281153	0.561060729284587	0.0116126862104848	0.535076003272269	0.576970438526683	0.564792919475575	0.0103472054085485	0.011889067433895	0.185169234091041	0.507985058790001	0.827207742704747	0.833208281487449	0.651614204340275	0.676635985486435	0.858984793401117	0.53191570301682	0.673426753337911	0.0177519576196471	0.458619439614219	0.752858800621424	0.753230061315838	0.728536066452336	0.324402121615769	0.427786476948886	0.569008203248005
0.753525591039997	-21.1756939983741	0.627533752887086	0.582656980746187	0.55154557953024	0.574894669972229	0.835143135216343	0.635810212998637	0.00987791825479873	0.628350688765692	0.696330668268465	0.548565365240758	0.112050839731769	0.0097616015999397	0.181727780421152	0.656464413385487	0.829548609086482	1	0.0662561939013152	0.641492354531196	0.983344077082034	0.647970863853559	0.711762960065674	0.0151859926176498	0.724585199044142	0.628446964074059	0.690100254752862	0.0097461759244937	0.0141224820416067	0.784126612374345	0.0100979464591556
3.65951103640041	-18.8980178621316	0.734516576337555	0.721840749417932	0.0367383001584828	0.806005043398683	0.936470311108196	0.750011685767953	0.145827130899958	0.380847572655924	0.424746206942638	0.572994088207216	0.0308399607005952	0.174984949479778	0.0282847102296699	0.627587096742526	0.555468292853673	0.0472775839333	0.506012653495294	0.767628806149744	0.440858816113067	0.553912608773018	0.855830145486486	0.0514507399371697	0.741509367260024	0.832144971573409	0.842919132410081	0.47489885552582	0.407734263257604	0.684138805140206	0.146710354034555
4.38863419511641	-17.7788860835022	0.732187206823843	0.652187753265763	0.591782299550622	0.895778559510312	0.850763486332818	0.581242746833021	0.032585825626801	0.572817810869302	0.37053635679903	0.533084798390042	0.0292122973835381	0.0376098777548042	0.02687008503726	0.692283593181758	0.655917876940006	0.333907154220497	0.169289892166514	0.572015604705139	0.356473404767592	0.520469357417854	0.838147799445401	0.0487741710216656	0.913875703554358	0.810348672077593	0.84824403432016	0.738297487112459	0.0416179382429245	0.583614602167026	0.0342107808838226
0.597812136804567	-20.0680491448348	0.787792741282923	0.76990059128667	0.719464707041047	0.785192078340261	1	0.495329311723793	0.0339544352923161	0.644409995553	0.784349858047493	0.754735272021957	0.184888871202168	0.0392882983723057	0.0279400064961993	0.602425256939132	0.943580373677138	0.0466555588071565	0.0347202604579009	0.600226024459495	1	0.45042917601219	0.727063584563259	0.0507985365811033	0.310057459577117	0.560096415427562	0.284366006795897	0.214202672639765	0.0432750943383059	0.0316587011176405	0.0356640657557371
10.7155639891992	-9.11290742074953	0.679386540965695	0.715154133666534	0.0252191941869165	0.481025544753835	0.813126226533867	0.733018455459624	0.0243086428796131	0.630989863235608	0.43921868337373	0.598944906559112	0.021767068954931	0.25132141307566	0.020399331787505	0.573028282631811	0.741127657380794	0.0330482529342078	0.450690297921016	0.764906509104099	0.70093576987469	0.0200569405474178	0.864970432514711	0.336741527658967	0.890023162749124	0.769659288362293	0.754359292167757	0.759244831519219	0.200089443716401	0.626568822089972	0.488006045571097
0.842764995268925	-21.2756655360743	0.695954217896446	0.619204233334333	0.020912036217081	0.535742963143976	0.91495579953017	0.651190476828817	0.020537072011238	0.394636882695678	0.747004313274954	0.528351574137537	0.0183745853639082	0.595708761420883	0.0917741655767616	0.651761024872305	0.773560106223627	1	0.0213400436807674	0.706259066950594	1	0.448301011416397	0.696084741237494	0.0309523753204673	0.627127426070717	0.619146641178341	0.667063216433461	0.0202414515442062	0.675944258230892	0.609661113418505	0.0214165768122538
-2.54935287902092	-20.1513388253532	0.760060374087485	0.808742942313488	0.590399983686342	0.826307964462714	0.905018334442806	0.767625357529271	0.0408546739632306	0.028405071806257	0.0309683947235444	0.507266956542642	0.0366500291077944	0.559779709783807	0.0333343227953138	0.642468736024276	0.308291198823844	0.0563897158545164	0.338116181586946	0.576011676513861	0.6383317332829	0.551094346625708	0.884508935849453	0.061004956913552	1	0.809612959885827	0.699884771469485	0.285727910391855	0.336449356981202	0.607392609123502	0.471999866260171
2.03226146090231	-18.8737323500133	0.649500104805994	0.610230847028585	0.539001634593763	0.759685819632427	0.824651685684572	0.574813286867323	0.0195504300840247	0.68220665441185	0.526509843226163	0.563354223623851	0.0174871125667369	0.0216236713238804	0.0166795612024541	0.546398511952987	0.791149947694806	0.235926420907942	0.0203561333109751	0.633863088521652	0.650721317675174	0.779697268817931	0.758440786048283	0.0294929935936868	0.700572313876907	0.804725910372533	0.827962211209866	0.365238645857359	0.460381938332482	0.632305769067571	0.239787082585048
-9.96790860249968	-8.7436321836433	0.720656017170823	0.727541043345728	0.260012285674408	0.689722451408235	0.825851314743495	0.652227058055722	0.030460885785349	0.550611331877678	0.426596810054959	0.58689534608512	0.0273009390144079	0.0350039171725363	0.0252088964656677	0.533658016687873	0.0401006599052777	0.609956901098763	0.939950583794967	0.879264020200164	0.498448924898357	0.464863081070984	0.804777792864727	0.0456310871027798	0.807715704857244	0.738606585249028	0.787340449258208	0.425776173394848	0.258732367392114	0.63826799125701	0.355432879990359
0.595513564606856	-21.8066810608201	0.608534695815339	0.612099238728387	0.332607629246969	0.695586635165752	0.830912826885005	0.571845937549591	0.0176878775611758	0.512425790741633	0.481422389262422	0.549012773945596	0.346131368137425	0.0193394944440157	0.236778581797012	0.679466048785605	0.831512050416895	0.721871233262027	0.47205930726936	0.689057885940819	0.908176627909642	0.661109337764542	0.665553402125195	0.346357172932928	0.692689844004271	0.73518231381984	0.529555048246596	0.118813326389582	0.728956678175537	0.623303174329909	0.412688933762343
2.80444718396728	-20.0569259190085	0.715494409180705	0.654365959114534	0.536791489159437	0.792980754716485	0.822074076259056	0.603495577263095	0.341076111565348	0.0194379710471801	0.555666106068278	0.493452702184207	0.145423036175962	0.0343091818826869	0.0247660323902735	0.500052137388836	0.551126950289399	0.0409280558766358	0.259124481098663	0.691259695956786	0.756265737495483	0.793851932910356	0.692577330345351	0.0447931575760377	0.733049893642478	0.879861488739751	0.903645138700897	0.373639439007108	0.547280948648872	0.624864793038676	0.419666103454417
2.39735393168334	-21.2187690696348	0.607286212236467	0.563846238675066	0.607429147138109	0.787701736248777	0.846353479844292	0.60936935879369	0.0215000259071098	0.431676598164919	0.553031243226856	0.496789211509188	0.0192407510557818	0.326200572870583	0.309530021883017	0.616309850177044	0.858383524457542	0.654156464284821	0.0223003316004752	0.606072161689608	0.94449893946366	0.12562615532268	0.594813626621624	0.0323767191280901	0.655696498202804	0.715998658142592	0.734643544299962	0.735217866162085	0.564540371650298	0.535622422236368	0.392235875818753
4.37340303054754	-18.9859264284342	0.801922926689681	0.763518465781975	0.261503619062089	0.593527797341765	0.993581622082563	0.717936355960908	0.0467288171776579	0.434371647173239	0.515986099485014	0.603179328455647	0.0433123243752276	0.0549544057164511	0.0379264808344963	0.674714646231351	0.855520617265415	0.0646763614757671	0.0474592759588681	0.686447676518399	0.682024428738097	0.0418173348317981	0.904867935555275	0.06969363821847	0.993357134245513	0.819488546798412	0.538081062700715	0.546236568372023	0.0587427220625753	0.223559466444746	0.0492287923609942
0.721364292707038	-18.1204045287181	0.93813728295258	0.909506876305762	0.0553413142851019	0.204221606228991	0.948967424519964	0.939486210452278	0.0506851332362809	0.788545468724902	0.0388091993726343	0.605030702811958	0.0454924114837115	0.0598063095203349	0.0410193622864723	0.756391613034291	0.7495732404479	0.0702575310092152	0.481021838458178	0.448894421162806	0.0517571689761333	0.904109736295675	0.825490468503639	0.0755455843015134	0.42443244284545	0.780478574264951	0.742356003253091	0.049926004294526	0.0635331553300001	0.0501847939357513	0.0534298837469335
1.75435760624328	-19.5191750786288	0.766793616560358	0.688435505365393	0.21721313402102	0.26311495028951	1	0.704027848891436	0.0333989483943383	0.318656003742382	0.704542620592785	0.742036304780406	0.0299436917395312	0.216547631114921	0.0275057502087557	0.710571036851495	0.995183073852691	0.986458312863839	0.0341663114474957	0.651523202951752	0.439540524368404	0.0288797369064607	0.741097200231024	0.0499768935857926	0.629898751027754	0.590496236153316	0.565708000160499	0.0329055842428982	0.136144582456388	0.646295642648419	0.286791481997319
-0.188979142272748	-5.53394160769931	0.727959691719533	0.801249448225784	0.031141902953177	0.721472913210647	0.79029659274045	0.644820506069153	0.029494873800591	0.805022582185298	0.0219077830619778	0.486419036562606	0.0264320226075859	0.450661409391113	0.45077699076549	0.696925717306541	0.575256827503723	0.575564944500353	0.0302730454395532	0.567917504767044	0.358648075397715	0.152338678861331	0.693908604454114	0.0442022199529836	0.872163858038565	0.729412006049844	0.805859724373027	0.0290615324694127	0.480275716099937	0.346985497702454	0.971790587777367
2.3532294382771	-17.1091307103938	0.845512799729757	0.815998810430282	0.0523267486731648	0.753577655399984	0.935698315713303	0.447831270773749	0.0480454232645518	0.803418692944807	0.602027761119751	0.591580560220445	0.04311802344311	0.0762140767333594	0.0389557480834658	0.554888986866136	0.424199861574183	0.0665336958420922	0.0487722369694399	0.608244469450152	0.0489192478007436	0.0430951958861845	0.745557964333669	0.0716410831947926	0.50567280997193	1	0.99796201642263	0.047326878290488	0.060336910571606	0.491915411834006	0.532255910757859
11.0357687229505	-9.46291600246437	0.845558412484899	0.783545218622936	0.185398487139455	0.411416757074271	0.900713315608878	0.873175094503608	0.0491881452708695	0.0352230579124036	0.452823004488271	0.499880889579203	0.0441458884338065	0.0579704497214401	0.137429942480204	0.40568425776713	0.533107180709486	0.0681457321790174	0.21155527600067	0.823676101794558	0.512706980486993	0.195347096449308	0.968341217417757	0.0733313292392923	0.858008237140495	0.836478965372241	0.763214435660249	0.744827927907308	0.568237570108898	0.500824986284235	0.640172755551171
0.136029994168346	-17.7517657989064	0.807917516497123	0.778872040781256	0.470076730111604	0.850318313437846	0.877759860994228	0.586976290466151	0.0337652959239403	0.611645769564689	0.619246905348269	0.643861033304907	0.0302732170291679	0.0390563436934356	0.0277921452951173	0.786370546176548	0.948415861575915	0.0463887401645828	0.0345316447293898	0.815017727686322	0.0335668506809054	0.501046138790979	0.602732522361344	0.05051877294	0.763925979110444	0.496508665056057	0.344597283975677	0.0332662993975558	0.0430460783777453	1	0.035463224427731
0.937290256575693	-22.3241966997628	0.542740982833197	0.564757122111956	0.549735876465154	0.583046213373627	0.767906868445038	0.607128803930533	0.00437798993822578	0.39425642273848	0.628558535356184	0.432773433073482	0.00383968129028966	0.607723073519285	0.00481838580270875	0.560504260003823	0.700015217600874	0.891683912588097	0.538412626774928	0.593737201332611	0.922134572195065	0.664542812981791	0.639788813191771	0.677273681470027	0.688375317371972	0.622321140338422	0.700508657058789	0.349906023158229	0.653933460495442	0.550556471716819	0.458703282186713
-0.0951683914465185	-17.7912099064606	0.760753654819851	0.813485668242201	0.419969090110523	0.861764442698584	0.97311680706135	0.711190530880623	0.0394247197720348	0.686147800477857	0.484764808677626	0.4851413058258	0.0353638021485656	0.678400888430236	0.271446240966254	0.71862787175466	0.431268411734656	0.645983221956597	0.209002395748568	0.588911824930898	0.328041338547385	0.0347281821193797	0.879029310179213	0.0588898542007995	0.901230123378476	0.82963195540792	0.234677112947185	0.0388387129766959	0.0498986887037779	0.517920017034194	0.360540926781181
2.85578086980802	-21.459576558127	0.661770586705346	0.616258422858074	0.384502131403129	0.608213022829259	0.758043042492494	0.69923084194713	0.0167465282990567	0.511670386645755	0.538219298241631	0.401554806518412	0.0149650359232609	0.5247698646713	0.0144875887474254	0.435471711098488	0.576064374333959	0.210744023063228	0.486980125476501	0.557914804169805	0.811621830057831	0.804453091622709	0.765540806492855	0.0953941069448093	0.75916712527062	0.764712027163359	0.799127482782815	0.819913469348134	0.32809046265003	0.500070229039805	0.341151818462951
0.407599758985336	-18.9908944691317	0.745387355037106	0.777898668529327	0.172614650409597	0.280187192644129	0.810341238415894	0.80137260624671	0.354106017882557	0.318888651467197	0.65578463943974	0.628600377472687	0.0288435203981422	0.790395359772202	0.0265495757473749	0.57802023671965	0.0423219733925111	0.616671122576852	0.0329465895644236	0.721508918733614	0.600778010400158	0.714329193153909	0.878671436652744	0.0481677452298449	0.709992925983274	0.670006511596263	0.681570213909531	0.0317012806946132	0.0411215149597742	0.757299727526099	0.306311319547652
9.84766006626409	-8.09032799682942	0.757386167560159	0.739486816575308	0.367588099941785	0.332059387291311	0.817820170510677	0.627067783670066	0.031294138539324	0.662190037691776	0.471826083000713	0.558724749261959	0.0280504400561986	0.036025792610874	0.340423083816416	0.020622844021733	0.041179939605124	0.0429026818964837	0.224870600323623	0.77043879841287	0.646962908137361	0.288089642396839	0.938401647530516	0.0468635847388524	0.908653184329173	0.896622130025432	0.937825714104179	0.76723315476247	0.0400539224506406	0.339966005674063	0.574270357171323
-2.98633397985457	-3.74305628366892	0.832110567994565	0.82187918399249	0.457138113086421	0.0354885998866194	0.849815321589447	0.541581161679381	0.0410421856091899	0.855152407562374	0.0311179545909483	0.567965715339302	0.0368186936256421	0.0479804964206557	0.033480911511489	0.667581092879427	0.827229526745296	0.238456996509322	0.796077461399934	0.918600529716567	0.785614549132237	0.0362980492350461	0.911508594401799	0.0612823129250125	0.783349598556652	0.717585281292471	0.773812168695401	0.0404313112405269	0.051857167763696	0.0395070479518122	0.0431903316962472
5.54118925537464	-16.5023002337985	0.686142938226226	0.668807582264018	0.516395898886328	0.88375480599802	0.733734990635074	0.52156849615139	0.348800382090249	0.537320105696508	0.370085810090277	0.395713290709551	0.027475929530357	0.58080738708196	0.0253609831961975	0.754501509140079	0.259822534865475	0.770985509101295	0.138446363923281	0.398817880252775	0.0302234707064521	0.255680608164532	0.624222381780136	0.0459188457384812	0.739327799987387	0.877055229221737	0.906121786924612	1	0.0392805542288236	0.713290153028119	0.208476638004755
5.35463842774726	-17.5426792172631	0.747287930097648	0.723795099540135	0.0361297550767402	0.957390978810095	0.921148884277117	0.590419872659831	0.0338624957677306	0.633325549025935	0.293057469431171	0.427703390542823	0.0303606471442623	0.265829359190323	0.0679207443459311	0.74218359175105	0.827835893533016	0.0465258598483441	0.120046812326749	0.630690149862939	0.0336713490909168	0.162839409872682	0.620073571687914	0.0506625451353233	0.791781060025193	0.746319397331379	0.747037801064008	0.531070673821773	0.739234628436594	0.612107700490993	0.481032192131932
1.22990115634381	-22.2284549038358	0.568946528077182	0.499637424306565	0.59865894249425	0.497205688713029	0.789214187992669	0.614695208492402	0.00627026861685752	0.47485218287792	0.626286907295532	0.481857779263062	0.00554176368272959	0.539173988214771	0.149200941997543	0.558103019140778	0.75631803654697	0.890320819087155	0.531023845930319	0.605325436490976	0.928718348210003	0.611509741026547	0.677146919772481	0.0966378794827713	0.719914688382166	0.638426944197523	0.687127992300144	0.616785402523034	0.684223158026997	0.569325926855801	0.195990982620692
3.05066269748379	-17.0199195833849	0.763133144266657	0.720512950987963	0.539669957332144	0.566237701351535	0.904354119330588	0.741099314786448	0.0353562104382807	0.399359469644668	0.0265828032499631	0.652230312899546	0.0317042259039779	0.0410073921105503	0.0290358553324784	0.506499126857214	0.631523871082689	0.0486330410460566	0.353972759501247	0.797277172220863	0.631126313389246	0.348107152702667	0.933052352491497	0.596737017195664	0.928910091504093	0.837584917480579	0.832994828607576	0.290428740352958	0.0449724082518498	0.485432154123322	0.5318940640926
7.71145289236835	-8.5017033736887	0.828005649329827	0.79775930715392	0.482929339823002	0.862101372104779	0.861701920468916	0.671849802030023	0.0443491162336311	0.802939597405849	0.033755572660881	0.532855894113663	0.0397932387877488	0.43436038165659	0.0360661307507389	0.702024217817113	0.0580895415718695	0.0613193206805626	0.317279833418188	0.632094583908509	0.0449453915414817	0.0395076636342173	0.526942554819399	0.427749371372191	0.68815074237826	0.957646360995073	0.846080335304485	0.610466076147246	0.222574449020981	0.0431688499816282	0.725325049110044
-1.47125412473299	26.118309118168	0.65842232858406	0.444233264165119	0.0580742236705811	0.0459403111829135	0.605007726285388	0.0420376691443261	0.0530782104106887	0.0384056944267912	0.844483911287662	0.781998012616085	0.62435600756482	0.385732418364155	0.864596074023218	0.972089667125546	1	0.0736334416339197	0.510103397669555	0.917327313357356	0.653858993129849	0.661977009753523	0.0465885552991442	0.0790852809257691	0.0660634639855374	0.627583158704821	0.626044412769037	0.0522822893335217	0.0664307692561705	0.741987291180267	0.770169417102046
0.481573530793915	-21.1443179753209	0.691058245310719	0.674083869370089	0.0183569941452062	0.458683987101242	0.833482187041566	0.584253684901569	0.442778413661707	0.627380539548783	0.652731151110722	0.553363770614245	0.0163621357709485	0.38666811716187	0.0157018279700825	0.677596620159419	0.6151958495341	0.765168259207792	0.283112345163163	0.692755433373786	0.86337499656222	0.722394924542232	0.649425178671351	0.0276430545487283	0.479155197020033	0.626951100315852	0.524767596547409	0.0180385217873867	0.0270617312794556	0.86160783735857	0.0190408271402349
4.66546416168434	-19.1998457349747	0.757181808138806	0.716785747408108	0.403522306160147	0.763469231009642	0.833196526899625	0.734183064191052	0.477292414633385	0.0265089621022362	0.547540375125916	0.568489979805119	0.0345654001005261	0.166482193883277	0.0315225422633041	0.710376233527372	0.435780401568758	0.053120319835446	0.520322499470413	0.771495428778289	0.532326022119443	0.0338666847911964	0.899551268350009	0.0575769425676239	0.81616269692356	0.812325324449449	0.857119966760718	0.239077830142343	0.112285713472073	0.365225955523715	0.506819594050409
4.46655835590056	-18.6847548345215	0.723109563877762	0.594972964481742	0.60355838072973	0.742602671175217	0.9119724418299	0.798485165592515	0.030847875478117	0.260282642815998	0.38112868451398	0.683164482720508	0.0276490316867792	0.0354785093776542	0.226556093369474	0.482508439058054	0.747610811796863	0.0422731392198609	0.0316223012781167	0.710773267524224	0.68507260783811	0.348574453014899	0.847292753219154	0.0462034991101158	0.883066015660959	0.856797086227544	0.782439415343735	0.470950582594777	0.0395135729480347	0.420317274995061	0.454029121672744
1.31680187421634	-21.7725386907943	0.584394474728824	0.561366565141782	0.313800196103932	0.547910150729967	0.764968932893061	0.636825094547994	0.44881347670662	0.557289359259903	0.630489325614939	0.507382887142704	0.00687492051504045	0.317454386879968	0.206788482924552	0.52098318414039	0.718739903738416	0.923366782199431	0.204452335405521	0.618106308390729	0.917217863206514	0.623745682087149	0.654410344493256	0.0120420483808362	0.524250489855912	0.601772982961605	0.685961311282704	0.476635441154127	0.626324409808534	0.482112385213094	0.50013405693076
6.3506596158835	-17.1673395800635	0.652002595157067	0.617850277001775	0.423621180415616	0.858647312098374	0.859529522131001	0.48852072844364	0.0234752577867346	0.543428094705084	0.548354868891987	0.636381296668175	0.0210174488758547	0.0264369587807462	0.219977467835685	0.607770886605372	0.0310524491989635	0.0318725977486557	0.0242700949720727	0.452778885073164	0.408942108915842	0.0192480802785063	0.757492403622732	0.843229765679877	0.4620572378681	0.76612853979955	0.781825854335687	0.707178397759342	0.696693796500146	0.610130993525652	0.024536546695556
2.52484582695965	-21.0019110332988	0.679316246808505	0.483589905291167	0.0278072888428888	0.751036860220274	0.931077382042869	0.513828430801778	0.214901214771207	0.365616905923655	0.722269807417395	0.620608390451954	0.0238055520367891	0.443476114120412	0.0764206850246455	0.53693386981409	0.884819674968473	0.320992523132623	0.0273611684346486	0.591204631891067	1	0.574991666841317	0.703856056974902	0.0398831882382483	0.451537635025027	0.733656230436191	0.746389352945552	0.448769054690052	0.775687002951431	0.624881519562425	0.0278279758042987
-5.74441918213744	-3.10156539299584	0.571867155199518	0.584065709632161	0.583852515684235	0.482091760005669	0.700784411454968	0.603503468904406	0.00997263935038148	0.540081526460045	0.587709024847786	0.508283254308587	0.37891304178899	0.670528308415292	0.459901844530786	0.617926418433454	0.754949714041549	0.0128244727955201	0.588340191067126	0.654521044007267	0.850508395760566	0.659632603072301	0.693744840962393	0.0153260983968807	0.663216226172973	0.624884463687757	0.668721184181457	0.00983944073968051	0.566459723026996	0.816205484520603	0.456450717856165
10.9311020502831	-10.2716589138476	0.811751466091688	0.811952598613359	0.0465759696173215	0.605139905609882	0.867177651567624	0.547213925897255	0.0430097429135225	0.433720213120864	0.365561388854053	0.0286317432648366	0.0561977867644884	0.699001399169593	0.337347207154208	0.515422670461055	0.0563547036994317	0.891661644261701	0.575952357433616	0.8424600772751	0.607486263960438	0.0382077053398661	0.864114024209335	0.0641926060081844	0.895546800642343	0.710343968098698	0.688167474595917	0.71091950686605	0.889444434504566	0.131082690171011	0.55338346507258
-0.0765150850407296	-21.9445226639589	0.645910977293469	0.600813403352313	0.551081665308579	0.493286567941195	0.797564490699912	0.612012428509552	0.0146933407155645	0.549993746173096	0.607583950273568	0.560775828623079	0.493702790580628	0.633602143798042	0.0128824930724806	0.670552528507104	0.650441862987758	0.50083839502649	0.581175582444216	0.730114680265856	0.95891399123247	0.566926469993903	0.698264637701086	0.0223086775068054	0.738489212301878	0.651504750123339	0.75629870087566	0.0144875641346562	0.481688558423243	0.327779356329344	0.327466724794444
-2.59251780517323	24.7434680962438	0.631600093332362	0.589140678531189	0.573843731610913	0.202758264906784	0.716279018734715	0.472356670470837	0.0348929574852688	0.023527524549537	0.840598256760601	0.758003969425001	0.0312875353269127	0.459402764769851	0.874348369817095	0.932869439726465	0.579636428387757	0.799140715446368	0.735406963105915	0.83909717833602	0.71626689300629	0.0303297803562091	0.670072107766868	0.0521867424750507	0.0436143084849957	0.349858558965751	0.500560609583551	0.0343766238344041	0.323865317303662	0.640245348009953	0.598208677769322
11.1162059158482	-8.28550168305003	0.69225143358049	0.706799587476387	0.421381159021353	0.262448352084069	0.807302139162895	0.644592676370383	0.398407279369898	0.588640112796673	0.36541233703288	0.563372873390125	0.0250917214144517	0.0319918530425856	0.0232888342269585	0.521728860579163	0.164497188413978	0.0382624207684127	0.609246379976331	0.770149725870554	0.749109629714911	0.42643653344567	0.89778665740774	0.0419981962624808	0.958908249527231	0.862669696515394	0.867756179661369	0.790138034815657	0.340678405581635	0.445927693540857	0.744310504989912
5.82107863440201	-8.16357619453581	0.820590365461258	0.68678829503259	0.36910019888602	0.0428667754604411	0.991939606589173	0.745528140512657	0.471531019157128	0.393623059146976	0.443715623451091	0.653280550748016	0.0444612761669908	0.0584004517629636	0.040123188009808	0.59689267284031	0.479710908126114	0.0686403657064898	0.050261454766865	0.651539942362409	0.344282081346631	0.0445446017782908	1	0.073849960453823	0.747540426578663	0.826396495372375	0.876898817491542	0.808663917249392	0.0621451088966005	0.798007486222243	0.0522126013866318
0.807172276463152	-20.6355801318237	0.640310520718994	0.614107601488153	0.612219531575341	0.706728183605961	0.855063136283191	0.608635133481804	0.0200160608534394	0.535287818168267	0.677877648181209	0.520904667931094	0.0932752926075121	0.219120602590362	0.0170435717488445	0.486338613463836	0.80469705124493	0.347530154619596	0.171528917609277	0.601050010513588	1	0.671325787946008	0.781962633936986	0.0301817267780042	0.859615780605582	0.730264436472436	0.700501425587919	0.0197284506224643	0.746387178632687	0.47337263150619	0.020863330950555
1.8324646195867	-19.4603181140852	0.737840954534239	0.740106803826676	0.395076219577411	0.285414690664227	0.91866619973775	0.683755327313212	0.0293077827538819	0.729387194665387	0.676429379430309	0.668519411177478	0.0262637364138119	0.303359320264611	0.0243074490268392	0.473955028167115	0.750373437989037	0.0401005325666458	0.0300864723618488	0.792982898454732	0.838927181301102	0.391444501950478	0.863063153479896	0.0439254860667776	0.595797104136068	0.729947502027781	0.625802366259098	0.41822465651535	0.527875461014595	0.632316411425655	0.249135691811727
-0.556963539034708	-21.3396196544073	0.670016163903131	0.579899573233077	0.526810296520653	0.718754256828088	0.841339632136216	0.602421267499776	0.0177190649373143	0.463867295142084	0.599215231373095	0.53387337126462	0.278862303087573	0.683090143527757	0.0152478769764909	0.659862529224004	0.684291533688334	0.02375234454244	0.645191897320069	0.59581101596502	0.920853184081627	0.614968649344659	0.698179281756613	0.0267841478042925	0.662758706111477	0.708915938563082	0.731138727633983	0.153162749026628	0.604170292527861	0.230511829881855	0.385750928130016
2.89992148227834	-20.3566457033811	0.604187681635744	0.596733971112226	0.616904955150358	0.727354460375359	0.762898240918328	0.567752681045681	0.0707271145318797	0.483586242940554	0.555820325084998	0.460086927365992	0.00955759240765214	0.524942139280812	0.168186185870922	0.544574650495714	0.680646006005308	0.0138997071356855	0.0115649487959469	0.524475788856562	0.825409752719874	0.64895429185779	0.773369333356916	0.0164534989081132	0.782756624147907	0.765371862724298	0.771811353602323	0.66125293764855	0.0151600692330027	0.512666547860601	0.350790510320563
-9.472167047895	18.2684120639355	0.596927522456249	0.0415173880356548	0.90273910771346	0.0595599871083498	0.555215477127754	0.0551440790331032	0.470203449370751	0.524803405639205	0.0532276934801225	1	1	1	0.0551514190814271	1	0.626854621464388	0.0957591242819121	0.388845446682417	0.797757445743602	0.105283963828303	0.0632025268429117	0.0617649653948715	0.10228441528831	0.0854251469906129	0.637364522973416	0.0570433561004989	0.0677253566409073	0.6171896923297	0.546956166350681	0.706065342444562
2.06454592032939	-21.335977450296	0.703066082277621	0.609969348935605	0.0486836075505032	0.686449334543072	0.876426348573373	0.603520350405401	0.0262316217869351	0.369722797017229	0.633748955520938	0.553186580918956	0.0234967658416247	0.0298172784466416	0.151303862660077	0.494304037507667	0.688240542839384	0.745241224439748	0.585657193984403	0.802309481841356	0.979609205188244	0.0219233301065535	0.827283499146355	0.0393754127524628	0.728622119026999	0.728246182955944	0.705394597851321	0.417082339849712	0.420681840008597	0.655140349872854	0.0274634455798139
-0.443219027371431	-20.3824647690533	0.655304395428011	0.61684069306243	0.656477295153862	0.544445828858227	0.898673074452855	0.601568704968363	0.598420238517681	0.462568763184079	0.715180270912617	0.600551694925406	0.155093148645753	0.336202108603716	0.119276128001273	0.556219642948715	0.879645665448517	0.132119331417834	0.649123789204506	0.627261827176828	1	0.358049644402045	0.706665833948171	0.0973908500638732	0.621514697847422	0.697827559104785	0.603416104736473	0.0197707430737485	0.0264500760698286	0.454918826603979	0.352761607854352
2.93683997189223	-20.9358954682402	0.601867230535757	0.615655767544983	0.0128256381331289	0.66858538898284	0.767321785700147	0.666028017028866	0.013456202524419	0.517065246251603	0.586425768849388	0.551412763801017	0.012005426628053	0.159661098904509	0.164591079234752	0.624521971345186	0.665350650366097	0.0177387304955347	0.37627059012162	0.679836617169001	0.868638034884635	0.634126800002675	0.704235465345519	0.0204787766888264	0.833278987282576	0.711689651443522	0.707777632163282	0.655573427659499	0.554790852577022	0.56370725139215	0.286761073125512
2.70555260519595	-20.5324171334458	0.656191204577547	0.723195296688302	0.0281077194171487	0.632210519722598	0.851931462372881	0.514237184680982	0.0268379853572298	0.510792000430586	0.617451815347862	0.559339605007209	0.0240421827340043	0.0305609039987097	0.022376665326787	0.644367839618756	0.763058849957617	0.0366163928316667	0.436666753120116	0.749495993909168	0.946301542033325	0.809370337319132	0.832866226305253	0.0402723094784845	0.855020874897733	0.670945646101327	0.677919030960996	0.372947162278354	0.297491512644606	0.640438419362046	0.028107324565761
6.20568871088945	-20.8100876167405	0.831191069678822	0.693098380564903	0.0483019905359197	0.687616226668785	1	0.0348870014730486	0.356085678231958	0.5234894106991	0.385143171616362	0.664315895527864	0.0399479688423587	0.0522469741244377	0.0405025152397967	0.695050106976785	0.893583049654434	0.0615619891951081	0.075739425029325	0.671458079411813	0.631361551235865	0.0396746215333903	0.837011670867594	0.680379412146791	0.645887653727709	0.864069834105341	0.917729829954098	0.0438567751708033	0.0560695919075059	0.705360382346107	0.0468845233896838
0.676859513667138	-18.3477607112568	0.756181079850197	0.738436975755544	0.0314038047970768	0.769033331015002	0.951757496445742	0.706529837695834	0.0297242086361704	0.441016829349218	0.675661292031382	0.622887709936351	0.026638306592086	0.0341004790727051	0.135249229816333	0.631913698600508	0.851312408630585	0.083404546915755	0.0305017453525179	0.75273162402246	0.0292223252184933	0.840174244592688	0.682132414943924	0.0445414383250469	0.690105738155267	0.757455730517532	0.728721231814945	0.0292873414185661	0.253593899660402	0.641868541143437	0.0311721170584203
4.24118531087356	-17.0700993842092	0.745364331260186	0.7088372790192	0.880052702461004	0.860422050470071	0.882617829506471	0.45382179838026	0.0343376771672132	0.551317275508574	0.501255994182471	0.613762330278302	0.0307880672184868	0.0397582943693566	0.0282396088709656	0.611925135279905	0.0883775640933499	0.478760170300075	0.0351024413124232	0.627088040186155	0.0341822110303668	0.375872906976212	0.883378561784001	0.0513654050404051	0.98746046763495	0.824430822798968	0.862239669350697	0.474435835720298	0.0437391357848875	0.579508971594575	0.137715347398274
4.3908549603208	-17.9565365789122	0.790541838310467	0.764444909579673	0.712174317948243	0.61832833355682	0.966246809007743	0.626127856323775	0.0418347877294917	0.347831465197024	0.0317501364877572	0.610747937106947	0.0375316299010493	0.0489525191775526	0.0341005345042818	0.683291485159634	0.902298349345409	0.529533179707579	0.0425787958258983	0.833687450731411	0.0422422665087309	0.201021952417139	0.922367596106063	0.0624546825751071	0.784351628471967	0.839736227130096	0.917792177828974	0.515890001142164	0.0528168756102542	0.546314233260042	0.0440319717196269
11.8620351845996	-9.34980864314854	0.793040769442453	0.764459234882145	0.680631745519564	0.278921143721882	0.891722869717121	0.696042269666604	0.0339964197435727	0.522292479764795	0.373411936029056	0.259518627806151	0.229121293816665	0.0393397868064291	0.0279728281739011	0.673348857096078	0.773513180343408	0.366547585379239	0.331903764076082	0.53702504310309	0.0338153291838077	0.432273245868972	0.886941105316022	0.0508606374702737	0.903603439961891	0.850944941480864	0.892238715383548	0.55969211040097	0.557414026818073	0.515577150051047	0.741786514343685
-1.86405677904391	24.980640829712	0.675810715530044	0.0324808881989909	0.0815855705587805	0.496312046310286	0.571322066131918	0.0463590953732166	0.0582495826600073	0.37432659761798	0.815016582334078	0.633354028105743	0.0522965446793235	0.0690831166281165	0.894163383983925	0.842053446458191	0.0760942720222809	0.891479326484649	0.698664156352824	0.984849804436574	0.0598896196732435	0.35871158278689	0.368827395823786	0.0867344654524705	0.733424020737111	0.795722173348207	0.763061922195841	0.633161602062498	0.842407309203354	0.512963355000812	0.711570704358868
-5.13648576086323	17.4467701284395	0.56537898289719	0.386836999609248	0.788312174184397	0.2229552850568	0.545547530081935	0.439193867036626	0.105786091477893	0.506536316388611	0.768148803100771	0.747831440598185	0.79464027974074	0.650072280975954	0.48925056639508	0.727076213190974	0.809856953629095	0.589875251979369	0.0276480841905392	0.597220349306423	0.825171009888858	0.0225357642460108	0.837068647137862	0.333803323335504	0.745579446595901	0.688907757510874	0.535640898609032	0.0264697529906878	0.560048444091529	0.455171736739073	0.362525097586482
1.81707579474208	-21.6581128289897	0.549732992692393	0.591482201688366	0.586751376355226	0.686559615242164	0.754074129122445	0.585930392950988	0.046314378248213	0.521459520553028	0.597439608175896	0.46522827809124	0.48439076842361	0.18637362118616	0.180427513733549	0.572938721355927	0.824372734036816	0.842508900020582	0.00812443773987188	0.461205905941598	0.79992362832966	0.670920297971459	0.648165645360494	0.0113503725256949	0.65582614577738	0.729639948720766	0.733236052823218	0.637082392288351	0.667366804463317	0.387090037329496	0.487978514041854
3.10108697068758	-21.6880098965299	0.590759084415519	0.52847258875328	0.635018906824648	0.620308815930207	0.803353275256555	0.453480100558133	0.0152339503292065	0.533519154434055	0.637200227130651	0.47020092425945	0.0136044898479141	0.0163300738884219	0.0272222635889493	0.396881123775682	0.689621607873689	0.127245667595484	0.617844965276617	0.655498108393463	0.949166642274651	0.625277448390667	0.753163317668266	0.0613897107075401	0.784541540826928	0.74135719924805	0.701334027355513	0.647696541169514	0.732783396250799	0.618405146813003	0.554199727453392
2.82657343472171	-20.8373928948972	0.621638771821326	0.634538377521412	0.601696146325657	0.639441798314287	0.778083440892694	0.659148205850844	0.0125452391025701	0.554767298146781	0.562986069654591	0.555082435101381	0.0111860257554463	0.626173788905672	0.0112031976023147	0.537947860503651	0.640395625388203	0.206457265658988	0.280401322281933	0.50465637860507	0.837550031928726	0.639956759438695	0.76816364830475	0.0191313340807807	0.795986951302343	0.727881678601342	0.746632218934724	0.649389896624656	0.0173521589265487	0.48534030647092	0.0869337003676214
6.58300280982442	-20.4749713888488	0.718938789339898	0.427725785818044	0.907019786383497	0.807810952398038	0.91316022698765	0.332890046344824	0.0385049569408922	0.685562877939282	0.56760381693918	0.677164113157843	0.0345364863109003	0.0448689175567261	0.0314974128801055	0.434965385343943	0.900411716465292	0.50387303629054	0.213938788685347	0.570792973132106	0.497732724043291	0.439901719742011	0.752179051436403	0.0575293960328272	0.581244296258242	0.931379641282908	0.935648180180151	0.0379330909509534	0.0487850106256974	0.190954148543629	0.0404961259390222
3.42685066755478	-17.5517250362744	0.784639612263367	0.71851617242309	0.0440806597573276	0.8701477104794	0.952334046358285	0.691992614399788	0.0408247202044805	0.619387497080543	0.485357535361204	0.527992064164391	0.0366230860544632	0.0477138035658158	0.0478070166339344	0.777657157584882	0.83109871082275	0.0563474601289193	0.0415715247130074	0.605809892590291	0.0411563547803583	0.490746951477291	0.553418023294019	0.0609606511051704	0.765684196323403	0.61927273988088	0.531527044100554	0.530616258575082	0.23223094520157	0.66625168857788	0.447339877551859
-0.326144573049034	24.9011631465422	0.585026585928439	0.209309534967765	0.0547237305008144	0.0433926331636219	0.814966480659996	0.0395860019704322	0.0501443448496203	0.280077644509627	0.898723318775352	0.779490626369184	0.490666454887171	0.398352458164006	0.956491245484804	0.839133542787301	0.822164897920237	0.519372939898158	0.317122123137937	0.871376669089817	0.532884302182884	0.0451323504888171	0.783438748305815	0.0747456824650116	0.57040850811766	0.623608704497166	0.674574557210265	0.0493935302070297	0.791902045634071	0.668487855320099	0.052855637048957
1.45257395140879	-18.3551753925096	0.72790783762895	0.765859660044671	0.0349354977825223	0.830582618333321	0.864414157910364	0.597530314709961	0.0328167421520608	0.765982294162461	0.380286957020841	0.56283283860115	0.0294200040792836	0.0378930666483826	0.0270506058620243	0.0220409740732759	0.460940305349501	0.0450506166845558	0.0335857170663583	0.557335117905077	0.569463968131169	0.876825041531871	0.809923864165899	0.169107177027825	0.618154512427513	0.877770308612273	0.914135329861665	0.0323323290746322	0.0418975393132666	0.603414299348124	0.0344559841008471
-8.97316460655308	6.67899205727055	0.582078060714134	0.563944798294851	0.577825016137461	0.670125354260401	0.761708170798755	0.538700803213644	0.642600830517803	0.508756925855544	0.423166902957892	0.61157790720918	0.209348566239324	0.556755822885281	0.375200107401044	0.516601677537961	0.65384676475857	0.587167948413932	0.478806043980156	0.563803056629828	0.48858950197065	0.522828249765902	0.677769621163132	0.0242697284578243	0.690171691059183	0.623359968191546	0.694704175297441	0.471558446936444	0.423505568404461	0.454803173377769	0.499412224627245
2.40898491715381	-21.3901033218694	0.635542760705246	0.586430061203817	0.475701284290849	0.825717194532249	0.811032651652988	0.642422860008027	0.408914515943858	0.45055457973666	0.598611906700133	0.542117150605851	0.015387946615564	0.0187616524514674	0.0148551464070483	0.676539766852523	0.814429210633866	0.557202549142044	0.17153102497625	0.505187968252302	0.907365864708613	0.285152273415905	0.463710626563502	0.0260410743456986	0.575872312298443	0.666517567399505	0.67750067523631	0.672990213598057	0.344845774776559	0.584368368751903	0.0178907712210776
-9.19301449373634	2.19362700783045	0.594858514513029	0.583796061773415	0.538336128493225	0.657801436422146	0.771823970639732	0.581853740754391	0.609856494617858	0.610443495259478	0.628195226139247	0.481538665324038	0.0056853640972043	0.584941595195671	0.155786590590265	0.565033819170286	0.531665767515784	0.00782675709087211	0.0179054937669023	0.495413879046742	0.918592502231617	0.477462495203966	0.580643672530935	0.0100859130438457	0.159993416693275	0.698212948776004	0.674014062854691	0.795510366515272	0.686121039856591	0.528598034015456	0.475419146670291
4.10007633415021	-17.6263877245445	0.713787354581697	0.711407114116037	0.0328569232303136	0.568841509369384	0.791776216484045	0.597703956904224	0.0309966344885484	0.553813191185961	0.598591990216833	0.44354749431094	0.416992375220922	0.404573282202832	0.0256277222628216	0.414194457547933	0.162144846191106	0.0424829933479292	0.439558888850348	0.709515153463031	0.684269672047806	0.58392630438607	0.848043656002991	0.0464235345409337	0.750825243189286	0.882914993124254	0.846532694578285	0.743722510128526	0.446207616459769	0.354017112490345	0.689529998132336
5.55101764960791	-17.7343054409602	0.934831368236629	0.632888065784509	0.0617726930957367	0.774438383517916	1	0.832111298127403	0.0563167820254711	0.571094483201445	0.488967923741094	0.688330198938959	0.12917848999667	0.0667127896340394	0.0454219483857718	0.600833399748791	0.684672919608296	0.0782020900837617	0.0570206961446207	0.595295494140638	0.0578116884204537	0.0511231454245101	0.815988569890856	0.0838755823564333	0.0700613846126552	0.758568591265857	0.476590253736002	0.876947606714227	0.338943612315192	0.505316568116124	0.251797493818364
-9.0957529734467	-15.2642083034975	0.670022267752219	0.750625399073865	0.418275260741233	0.901617942523818	0.825483824303717	0.744994613295865	0.0301991134610924	0.441967838731469	0.0224694867881984	0.55146573147291	0.0270654778907496	0.537789344845851	0.11597218571004	0.738535447873798	0.469506115513869	0.0413579315493351	0.940764568872536	0.556006820680023	0.548313580886541	0.491919959956279	0.355700964376553	0.0452438891375809	0.0378198972207602	0.666604180589105	0.627600378560964	0.546060637268864	0.0387280312716505	0.687510956083103	0.374677805135322
5.08888513536081	-17.2379057993752	0.646226712858655	0.587874633559739	0.788392158168774	0.829636180586959	0.76549427647526	0.327805154947541	0.0252405856798859	0.488911682623061	0.453956005031376	0.363972266452828	0.0226053405314266	0.412781656314531	0.315341790161658	0.792039247106365	0.555431251718195	0.356781611668527	0.260120512252065	0.559862628970094	0.245796034822545	0.606215622490686	0.804609973764862	0.037909531417689	0.71171113564928	0.850644209233338	0.85409790946203	0.819728490836603	0.0327240881870809	0.50796797185628	0.515716660186522
3.72305907388767	9.75478073665668	0.631544138162607	0.613549120039564	0.597603968781117	0.557381685811825	0.694870265640658	0.617661154647474	0.1874118233615	0.567169544796627	0.606799190768422	0.415421968310098	0.479079656792021	0.60026103014896	0.00988590492736698	0.635894085325492	0.274817239446844	0.0140765533734473	0.0116899624818278	0.646420806305421	0.755532428566192	0.566457395395267	0.65806324062027	0.196704078947873	0.458101072974605	0.679739219647792	0.698731039943706	0.726081394449038	0.731718639946579	0.83539201167661	0.570553823894281
3.15129879111814	-20.8199737862808	0.669302659651521	0.589088518030558	0.0729887863564511	0.693282888369271	0.791604534388191	0.610162844915836	0.246764570978197	0.416502967741581	0.531518482037552	0.569938697490385	0.296103331370839	0.376748618513953	0.0541063653330741	0.484718803853081	0.722645881256586	0.354373775678525	0.215976485980857	0.591622349119797	0.871672727054087	0.309652810558771	0.728837699829622	0.370759237832443	0.599583361410541	0.720937238780289	0.781887917983293	0.689942409217932	0.67024070380588	0.399158330556455	0.630798952746747
1.72820384076516	-18.9786219472165	0.78976687238221	0.816197692873395	0.0458423911219328	0.669066743453901	1	0.840655699267018	0.0423673835428538	0.422253440672526	0.58858971804329	0.712948718741438	0.225808651999719	0.0496056782312011	0.0345168955048033	0.746802872414958	0.854634588547691	0.0585236931439057	0.0431099171265661	0.719238132183825	0.554430045189552	0.333347999170294	0.715504226441413	0.063242466447191	0.713211985104538	0.719870163754817	0.563031795499343	0.0417361350457069	0.38749291301255	0.289692186253657	0.0445975189738272
10.1809980739855	-8.6186145820616	0.782454177358138	0.802472228525839	0.0352252214125252	0.453587503432982	0.808028768541598	0.567896774099912	0.0330704391862656	0.668388027293333	0.0247596650463708	0.636638558451719	0.0296482015746157	0.550878367981052	0.0272489355303032	0.624264332498704	0.0434807123537555	0.0454085067360707	0.276792573785967	0.745149496477421	0.295430826661334	0.0285608950545338	0.92790315879714	0.0494909824136467	0.991131178905803	0.891982553731429	0.891295834731008	0.335435034121176	0.476141913264839	0.511655699427773	0.779994181110947
-9.28351356267029	16.1291079050991	0.773068568050486	0.0293728537397752	1	0.0472911159274619	0.0439508126376446	0.349261845997839	0.0546337757096586	0.0396783720666432	0.378925086382415	1	0.670983377660711	1	0.044106244852332	0.919110075661959	0.0714108587104641	0.0758278754266843	0.0553423492987382	0.704840524568823	0.890037814190448	0.654421401857928	1	0.081386180076226	0.550852364562013	0.787941008544426	0.711288251085397	0.0538139387430525	0.570968315968011	0.0545571708211827	0.0576228267866852
0.362146889374476	-18.5884995399715	0.790184334660513	0.76340830576063	0.0341208404480535	0.49729613464253	0.932116242972473	0.619839060042104	0.0321033859455068	0.734577897478039	0.727673691721069	0.598227508249653	0.0287783485702804	0.430621155390968	0.625695928895863	0.788813809484228	1	0.0440442860811558	0.0328743358148372	0.810581739740694	0.0317801507896675	0.864876762492171	0.783356510998587	0.0480605751002526	0.0401706651365732	0.506498490305068	0.583344466750573	0.0316299402946323	0.0410337849385492	0.370244287960804	0.0336984928968952
-9.63881227939623	-6.79195601180812	0.711581308034267	0.762357771340819	0.399630753834387	0.44700484730186	0.797701078888557	0.804507563187602	0.552654128778499	0.722512763694966	0.592631749682823	0.465726162691873	0.0312931144895936	0.423791888414642	0.33387442335523	0.445338399175833	0.0458493830001751	0.498828217866015	0.738138501778298	0.710250288406955	0.576688326285481	0.261825308285764	0.852670474489063	0.0521959169850674	0.6039767897517	0.660369944532676	0.685478271184997	0.529283359567763	0.0444189971493372	0.548409330899136	0.501860851189461
2.30043505590016	-22.0955991205897	0.611340092925441	0.580907368425113	0.505567749957685	0.664248408095026	0.734381798853054	0.625716090902653	0.00539527026996796	0.49902538015267	0.573313589805533	0.415673125711287	0.00475471297160936	0.567054806377127	0.388675040067708	0.620031350826088	0.77043487519057	0.077519611311636	0.616864682655814	0.562969091523581	0.867820535878223	0.627735184443608	0.722156407213313	0.154156017480171	0.742133880639253	0.65336615457308	0.707858778172763	0.70056457545571	0.675256584791821	0.467432056930129	0.385310620311834
1.24341608650967	-22.2008766065074	0.611737348455164	0.638450236231337	0.546529473523037	0.708482816189098	0.789586957786149	0.644432757568224	0.0111406083559358	0.417102343556258	0.594262581973001	0.437023439333527	0.174043928084014	0.0113101257355381	0.299109340713827	0.611531579280179	0.759092833836135	0.771495483917499	0.588016350783056	0.534944022220606	0.875780035832392	0.774925712892365	0.726852577568494	0.233195104858674	0.479816794691924	0.634953908514252	0.715995032500328	0.373939256438404	0.463885116310265	0.592891027508534	0.246277390175354
4.33596289528467	-19.6637817197273	0.700078904701911	0.579207601489203	0.0422155022451667	0.847623546048064	0.984631858583571	0.615322982474574	0.039191491568089	0.408401347952925	0.52636051398258	0.502120208433869	0.190134355137391	0.0457108624164988	0.0320341167690599	0.722516785457335	1	0.054043466774618	0.764057527752573	0.881792583799493	0.499302016201232	0.0345018173459113	0.826840154212368	0.0585448769911144	0.680299520128479	0.835806227785164	0.817633110409198	0.320245282048935	0.0496162885793873	0.359285790967119	0.430814854628716
11.0527320170389	-9.72979402090924	0.756220614686759	0.517450256833875	0.0489540362653976	0.558251656421407	0.815014095348791	0.910206773026928	0.489028777805625	0.0318719009619739	0.034348179911367	0.478048188933646	0.0404615451851216	0.0529471880282461	0.0366469652857837	0.548709806466364	0.059051901178787	0.0623674487971109	0.571369095383072	0.860599810376026	0.286524920144424	0.340510180127895	0.847713519115251	0.392077098980677	0.896845279603252	0.803679714470182	0.839902903420643	0.626436625444625	1	0.621047077556547	0.581418213679068
1.82393749249728	-18.7625965165499	0.880325648083749	0.555418923138704	0.0531791926369558	0.644496667251585	1	0.64788457462923	0.0487918674031863	0.473500197251315	0.142916521258541	0.649889495215446	0.0437894411574545	0.675936444437513	0.436953444790451	0.747340151137577	0.885901153279943	0.0675867035450252	0.0495166145477853	0.798110582937149	0.671119548873655	0.0438196736958582	0.925670496022845	0.072745178719156	0.779246706727315	0.689103553836306	0.77037937690635	0.0480618462953312	0.0653899337865531	0.19270530416245	0.0514194824885781
-1.18041589108842	18.6623236991922	0.577669895497188	0.380031055120093	0.561433328369392	0.423113991316051	0.517202073706101	0.391473192302959	0.0282896989633725	0.22695093638028	0.659147018933042	0.523283331364699	0.713686782024875	0.10294356190525	0.448124318610429	0.740782486560704	0.783844168720029	0.807764830438372	0.839620166102892	0.80348979701218	0.702966329219311	0.812672126815551	0.87870846441104	0.878209572933454	0.650159757730767	0.79038961807834	0.0195391769662908	0.29946501144322	0.257238662705993	0.589739103978559	0.512008491386425
-2.86919507499995	-4.08303019331939	0.842900741483765	0.740015024407918	0.278088685692187	0.175204204702776	0.951418422820917	0.689081144712701	0.0454441891946905	0.0321599597667349	0.673691111383902	0.584493789687753	0.576770728114137	0.261275550367296	0.554786861578173	0.740546772239329	0.0595079467449504	0.0628641385759495	0.04617820451957	0.79749561480529	0.680654568687866	0.505807642071675	0.780166987697007	0.0677934933408358	0.834336699927381	0.372526654464697	0.453547933008167	0.0447656366442561	0.0571872536584626	0.7036705151379	0.607072071272674
-11.8154824611072	-3.97197515612526	0.573780920380888	0.441866423601468	0.491056161423526	0.655282646501213	0.732531988621864	0.546814555002099	0.490864748542162	0.495242520164102	0.567057501405424	0.53564117040574	0.0928917805883203	0.594217230767899	0.167683223322664	0.548033389095737	0.760753785357694	0.712059572745071	0.705073581460248	0.679813527915102	0.876837023684776	0.538191554081924	0.678120861674244	0.00764399731714375	0.370208854402481	0.67295805028392	0.704587552171159	0.655447402573781	0.590327251882913	0.532149531701937	0.330934525297256
3.19880887874381	-19.0784014573133	0.752880273961597	0.694550684946557	0.557286754473312	0.788859339664859	0.893958363811068	0.659477904639586	0.0316193106178534	0.536981819632451	0.531708531520735	0.519326397389581	0.0283429285123801	0.0364245736034328	0.0261145042646585	0.539925939967217	0.742779536915167	0.616818566399596	0.0323916006689835	0.54509488721005	0.599183657649208	0.759796763268901	0.609775464540491	0.526622225898612	0.579822687679629	0.80443975939844	0.926921340958449	0.503506120427537	0.120282532803231	0.512624623738367	0.0331844680669735
-6.77436401785226	-5.53328252213021	0.633088713942412	0.645401322414927	0.623238751981641	0.669311255750261	0.766051322697775	0.635046894646922	0.0157391609558596	0.521585250655717	0.615526671157341	0.54022371877805	0.469620468433788	0.721858885401163	0.123057388697878	0.668019798313312	0.780335712663954	0.0209592967634682	0.656918528026202	0.58593646924518	0.376067050843597	0.721919155210391	0.754470057030775	0.175415160876843	0.626009107384558	0.641914357837821	0.74525893471573	0.630699455558792	0.633086860743227	0.805625900588554	0.284139417252326
1.25249320748892	-22.2851426472166	0.565832027336645	0.546879014303494	0.506405970678837	0.611482966736181	0.795175650685003	0.551748852416278	0.0114982857853398	0.457765596846372	0.651447464687817	0.494544321971585	0.0102443035730388	0.483108533141624	0.330936723674212	0.501121348140922	0.77017239960821	0.866704253759087	0.625663577384495	0.609632434960292	0.95721581819748	0.597468306640202	0.738379990536517	0.0175827433531663	0.784876149517018	0.637333807337318	0.656814095052581	0.481044323167741	0.19736222969395	0.614617131251335	0.0118185653312942
4.03068815744511	-17.6454489654987	0.695150617353991	0.671213953785276	0.43935785361081	0.689947145491748	0.790099552329757	0.579468576592152	0.279443582096783	0.477756294680894	0.533590425439963	0.516921121585188	0.320299055146092	0.519166892018688	0.0159814346921757	0.584077492140354	0.523938323460908	0.455102993668222	0.448277248606471	0.605529660724709	0.551934496767335	0.682553240709342	0.758137399536717	0.02817208984722	0.76229149755283	0.811441977227252	0.801000584865736	0.770514873294437	0.303796503964161	0.561806068973846	0.472269928198755
10.9665234010016	-9.45358953640236	0.953372252465811	0.811231651215057	0.0666332287205	0.310062221538212	1	0.492476894406976	0.0605729190641961	0.0445374512401122	0.641459322641598	0.658647661803363	0.0543863584207878	0.0719323846264647	0.0487492172664897	0.916436545624524	0.750866868671512	0.0842062166547262	0.0612650498986582	0.505373670302039	0.0623874113433951	0.055254033028675	0.56523987044127	0.0901710057006774	0.545811841170584	0.877708547738204	0.978026910138557	0.301183357104782	0.0755056007740331	0.125993318701786	1
3.95209776279409	-18.4497824313783	0.859873062918272	0.774482462696591	0.0536996981994671	0.43855199870965	1	0.651693584739136	0.0492476490648164	0.509318204115387	0.373560236003204	0.754507615125158	0.0441994113958861	0.0580434233362672	0.0398955976363399	0.135392016941246	0.80959064117861	0.0682296740979591	0.430847470297016	0.710447757471083	0.0502117466330815	0.316189012432025	0.924753508620608	0.0734193436923223	0.824015023732175	0.801756115075238	0.758368232325459	0.60533557484898	0.0617926037930793	0.0485930513034767	0.0519034631372854
0.643910863463593	-15.2060258902352	0.753987526383163	0.821765565967496	0.76571438015929	1	0.837776852072955	0.764088984996272	0.0474379639577715	0.76739524191537	0.413848852339695	0.474214562028346	0.0425716209486624	0.0558240814220727	0.0384808619533055	0.807662550957246	0.58977675368487	0.591986039099277	0.0481664594379133	0.416301042794119	0.555890317818164	0.042505612868161	0.680715621876317	0.0707425657208983	0.68605709895257	0.757358426060394	0.463436477500352	0.0467287583085366	0.0980876042165264	0.380751154800108	0.58991194787678
0.210083846988814	-2.89818281077568	0.850592752453128	0.755195732607799	0.0594018211551938	0.459007192433687	0.976189467734863	0.821379737680325	0.171218183574578	0.806142759269829	0.663511098041291	0.781827690834892	0.0486906231640108	0.0641667757244834	0.516235246709164	0.379515610225787	0.0709017537018028	0.0752733973812448	0.0549503853809432	0.674775624413318	0.0555797424121926	0.0491081811764642	0.862543340915283	0.0808048009214275	0.804358647349836	0.806613287844111	0.0435867828812734	0.0534269295866608	0.381727679560165	0.0541219397461067	0.745817206408878
1.33186100130877	-5.36650350464829	0.819655708042163	0.72221037328112	0.0526857752184013	0.568532434339248	0.82918533815119	0.0380947623783505	0.048359805525075	0.663134570449509	0.624358390058823	0.0327192561736388	0.0434008065850302	0.0569545994445723	0.0392015189086463	0.5087233785691	0.0632844305344282	0.730060525769549	0.0490857488501697	0.606621015616256	0.0492572364752044	0.220137396866638	0.935138025671266	0.0721060986310687	1	1	0.998172577940187	0.0476364271111104	0.0607175746078414	0.654901685120737	0.809650665052322
2.70813178865779	-20.5093317514056	0.675134514253297	0.65497253493346	0.310213499423591	0.761748219381702	0.779357358378579	0.644416565248057	0.0166890319891063	0.582946593940522	0.560481032792934	0.515511094639269	0.0149133186694007	0.33415499747021	0.0144426405511823	0.631111676162731	0.620345143334052	0.0222992785022645	0.140746246964509	0.569758799765434	0.912993986822558	0.644273851161415	0.691919368562012	0.390190063115821	0.580577976272667	0.644572879901511	0.667331631554548	0.505927009807934	0.0223695950976846	0.831542858169527	0.509613866465582
-7.61883173296812	-10.1262776664285	0.643899333679224	0.663455883764389	0.788813518966095	0.840954648914395	0.800566381171054	0.403386784766709	0.0187506469981551	0.655882373748606	0.461591749920441	0.564180558725904	0.128412497510535	0.541697961669159	0.0160543244328844	0.603564264049651	0.632682211933021	0.295408693448306	0.806851088651231	0.532341082737627	0.87546383980259	0.0146625051517021	0.589544476019244	0.39018859019038	0.716032405254787	0.797149885003905	0.706923162502373	0.329821567624221	0.359905502795878	0.0148233727847818	0.468439648544118
0.686151465358712	-17.9199952467632	0.646229161021057	0.710511984387809	0.507137177908855	0.755235509580147	0.854070382506141	0.737565651465849	0.0204276026737538	0.611099456267945	0.642276330071169	0.543524357507712	0.0182761189836926	0.233786709077448	0.256273187764247	0.646518914339341	0.700643345962386	0.475212663991655	0.219495488565551	0.496627581290648	0.653214556416792	0.336298671626829	0.843649647013392	0.0307904548239215	0.914828575549031	0.815365915523363	0.584250333755955	0.136258172999692	0.286807256426409	0.603902119544349	0.0213003346607384
-2.23770547783976	25.9618401245808	0.700114860652991	0.378211696121484	0.695756095932725	0.0484520989542255	0.810875402485034	0.0444547986167646	0.0559707453319635	0.0407722067932186	0.947093871227055	0.892647831455975	0.0502467573329359	0.0662884209221783	1	0.968691721015402	0.546154432541091	0.077713936603948	0.78615450652235	0.855018248053442	0.57572151848889	0.456520559529043	0.368281069603399	0.083363745576167	0.0696342125753288	0.3433188330562	0.542046766197383	0.055130353254176	0.0699331425015692	0.620742794920722	0.598488598651451
1.95469310766097	-21.4639293235912	0.645855670967558	0.612779627182015	0.643012309953418	0.659867140712131	0.825100834086575	0.414627008640225	0.0136760235793093	0.420769021932651	0.609004922250517	0.488608900593928	0.120409360217483	0.01441948064663	0.184824577340679	0.539863988394916	0.774115743455518	0.821302558274891	0.0144979903343336	0.663003400104625	0.93046560345587	0.641907792081001	0.734521912965302	0.0208039228455225	0.712365283930736	0.716433706018395	0.659211864880181	0.630018675525734	0.392513712515069	0.490603630524306	0.0141310386907316
0.559039752285614	-22.0182214814306	0.619416544157157	0.5316125349585	0.272260571403026	0.711286232045553	0.837218604073007	0.428318603821194	0.0185757064555701	0.461534555750338	0.656376266776085	0.469511056740397	0.308903736256394	0.0204283003751093	0.0159175632764595	0.58081399259556	0.913505219766017	0.960787410329001	0.723511496238539	0.722082788654299	0.967209991739688	0.602808629528295	0.640168862703256	0.0280512407015859	0.695003114106187	0.68991805315907	0.722104476971488	0.0183102408150889	0.0246540405249527	0.608503542326448	0.019333862535007
4.47776171745307	-16.8169096650655	0.668640101543804	0.663253384577564	0.580306291093097	0.752112684526892	0.779586480312029	0.666814919762342	0.0205462758891914	0.566213223526576	0.211817931859599	0.573056230530474	0.183974051128255	0.441630518975743	0.01745807155759	0.561353856761842	0.656085507256907	0.146200630866036	0.199353926893388	0.54565963180945	0.181015587924821	0.823203375149445	0.757528252750392	0.0309659891462436	0.725051753072087	0.803215037078725	0.818869771271539	0.728071106414935	0.113767471687607	0.486356817524015	0.545800398521401
-10.8382756321695	10.7128751359867	0.68735330244041	0.448559744037321	0.573716028416876	0.024955863729047	0.677066037872898	0.470782565179242	0.680114898923717	0.630899698908353	0.598109705076206	0.622857120726627	0.506631079926803	0.609374969669452	0.502012997827794	0.673083465977279	0.663642237446124	0.831845517072935	0.513061183058344	0.638266832813357	0.456711952718314	0.433202501105319	0.437422216709582	0.119544276967402	0.523550843293571	0.465733462979606	0.773610555311941	0.0284884607422604	0.627758460411326	0.592621833293552	0.543166196367173
3.24622967572562	-21.9945624672906	0.636594737747148	0.607180980237356	0.352089588103849	0.604826927021901	0.77706200319787	0.593729269188452	0.59329691808942	0.556104188243051	0.616129550505317	0.408591500344198	0.00892181284484368	0.18861817864818	0.197056200143126	0.654820257293165	0.739158547656681	0.0129025919826271	0.575902252388807	0.676761748779647	0.863811976517138	0.515627257751662	0.713754113677244	0.0154080076218669	0.712077103790898	0.664170399022652	0.727677691255238	0.712926003073604	0.0143042246699523	0.797545767654575	0.0102573302450842
5.31927454904408	-21.0374442092298	0.645646574253705	0.633065965125284	0.659298998833446	0.639708644387123	0.845666565575113	0.0111247403727634	0.0160852702268035	0.488690863863217	0.692283206992613	0.508807813215206	0.16184389491825	0.255090045033209	0.0139706450057382	0.646306417518257	0.81220772192344	0.0214475526281698	0.0169005668866519	0.674322776765847	1	0.738645420573947	0.813195982292325	0.0243675363872566	0.672470350168807	0.698410335258578	0.754870656318706	0.0158580935591745	0.0216385411604162	0.812277336935082	0.302336727527461
10.3729319058728	-8.27846268409658	0.713903725008383	0.669974676250935	0.462577515426744	0.453452446822748	0.803157871751021	0.533064354065918	0.0334788237639628	0.535446573945227	0.461756584362401	0.411054791535642	0.108688166941966	0.0387050230855503	0.0275681934123624	0.654597091250379	0.044009676923433	0.0459846142889559	0.34502558706415	0.734014031591459	0.583075851466203	0.353058334252231	0.848937878537273	0.593073973431008	0.935663483568301	0.932138408915924	0.887047627095432	0.972644504243343	0.0426992087785998	0.464685599767779	0.778110499625437
3.2860639631101	-18.7866838783831	0.776826666756639	0.761764993859627	0.137343839327387	0.637271923928961	0.997475567290238	0.582087369284271	0.358721254206898	0.741389434765282	0.0302184327353909	0.562226283022868	0.0358042676122028	0.0465974202548539	0.032599259526457	0.65910122983361	0.788984637576416	0.0550632787488591	0.290789380998915	0.542670038183474	1	0.620001259605088	0.769266909178673	0.0596141662596693	0.49579436960027	0.808364294412539	0.885478553917501	0.415648273139675	0.0504916142935848	0.288911973808529	0.0419927751079247
4.94514362484691	-18.44043016832	0.683065980457741	0.663732201077151	0.514283146886004	0.766548363713596	0.896639152012316	0.580709774170381	0.0299492863605508	0.484088727402425	0.326959599849524	0.634462914274176	0.0268407613551843	0.0343765074412453	0.307850808303781	0.565910391045313	0.696462691054851	0.548735177207032	0.0307261999402655	0.55925252020221	0.997196190598641	0.0255315913922833	0.88074400349583	0.0448743598328464	0.829197286954683	0.798829329715016	0.73941786085196	0.618626296907635	0.0384255326755309	0.624064365661664	0.363561247099641
0.832513965844029	-17.9908148468617	0.821898306533254	0.786758713858199	0.569272006284085	0.583801329560981	1	0.699145216706732	0.051047914081861	0.807894057168168	0.422579817489991	0.762176394880566	0.0458187285830632	0.606210401571672	0.432041317488082	0.571140964371376	0.774605563635711	0.0707693054409512	0.368220345419446	0.645352291197194	0.484460077670098	0.0460093295209786	0.553689247108903	0.0760821880300422	0.355747228496951	0.593704795495383	0.51049993969412	0.050283207600803	0.0639724219117645	0.680032888906818	0.0538151096648751
0.728983081129442	-22.5218759622157	0.596447652897066	0.571831228310226	0.552085308839257	0.674295670528141	0.788491712930834	0.602818432594041	0.226298653667908	0.412159953100729	0.614929081358872	0.498897156914338	0.144790069740272	0.844690562611378	0.0109646878889763	0.584081144046262	0.818231048063689	0.841015868106072	0.583255036999587	0.532661024441728	0.459006253307919	0.790524649498022	0.722314090888604	0.0186800571713968	0.720848311914213	0.688341877357481	0.657428523491693	0.333919456726137	0.585700622529055	0.553776518014986	0.445219908456197
2.04264902559775	-18.3723837957022	0.846703068357616	0.672911023926944	0.41100490947659	0.592244428737115	1	0.746309692055048	0.0460090063640391	0.534866332743878	0.523559561399832	0.685670089910668	0.263298229509141	0.439489252227912	0.03736376302293	0.60858073619838	0.748261147923924	0.0636609253672035	0.0467414579701186	0.735221321921278	0.427337315614717	0.0411187065826916	0.938513277992988	0.0686289371155063	0.697137799808058	0.835981413313521	0.754290105552624	0.0453217700862265	0.376241162742234	0.689683683544998	0.0484644472066153
-0.931453604444622	24.4576904805619	0.579623693240653	0.532789100461077	0.0516512235332492	0.0410563327837196	0.706104943324549	0.0373377465369004	0.0474538984223232	0.253449586969033	0.917238720278014	0.769892607668724	0.339096174438162	0.0558436229571841	0.950471229253905	0.957627233493797	0.569574026935379	0.613936757760673	0.667224779824668	0.872900903533663	0.716364141800624	0.440148992575798	0.779964118896383	0.0707661350278083	0.842435249848426	0.283042491794717	0.562053782497463	0.0467444477901919	0.0596206734862134	0.0466068107409686	0.356069050690501
-1.34932983391136	-4.21081243840721	0.809483733830471	0.773699986847325	0.0793483727331657	0.0621169392790258	1	0.681358848604037	0.0717069585123	0.365558715765059	0.0555762720778161	0.493964718578811	0.0644012958162946	0.08558682667568	0.0574533408967425	0.753597479976723	0.497003956028159	0.699720742392342	0.44225873226452	0.678797416636301	0.379395017244598	0.0660604203987194	1	0.106639810915259	1	0.986824684366726	1	0.0706246315347958	0.0889870497236856	0.0734625010328494	0.635871404708379
4.13532988563987	-18.9248006562516	0.641336399790844	0.705803960714717	0.388467513444374	0.712104354000807	0.867735146133471	0.714495995296212	0.0226370326072353	0.4051053497639	0.51006900210939	0.505028592230762	0.0202634751958483	0.294197236275263	0.0190925372013896	0.61374856014026	0.934311545805943	0.0306901146596735	0.466221026290181	0.624586284578989	0.606747646753191	0.391285318444792	0.861135601968061	0.034058511433508	0.923774724049067	0.826804109664962	0.787840589878775	0.719161376168863	0.0295716233516318	0.620835671965636	0.023646460936761
6.29264105803288	-20.8380071842612	0.853294314545068	0.699876881741265	0.32444863399898	0.837462533253167	0.994564073987343	0.0931404107038599	0.320440084928521	0.527102897577217	0.60120309230743	0.553926381541922	0.052918191684962	0.069930674898163	0.0474732128069725	0.671469809168821	0.566667083417334	0.0819036398102593	0.0760623600364011	0.89251621157658	0.39644219253594	0.340956165486911	0.866866056206935	0.382934334270302	0.766090761186364	0.820781721294388	0.657073022373756	0.058054641270162	0.135089204378736	0.866860557543189	0.0621962125729193
3.59914144356991	-17.0340031105891	0.68380963048932	0.525447541495407	0.750363185367375	0.857036969135998	0.855775362351149	0.585803845275851	0.1934985349724	0.588522797609944	0.261604601704385	0.526684216258084	0.052071003505465	0.0483591013049971	0.0235367588126903	0.437878371587089	0.853066452329175	0.0387098058900103	0.195854259150683	0.555042198682816	0.645087232889782	0.556270611464211	0.886771060183809	0.0424672867630031	0.975266705045616	0.893331565067652	0.915598423146008	0.412264222206823	0.419098092469783	0.409009776728388	0.030984908558937
-9.64309721056156	-15.2339526188463	0.708583966351022	0.601090308910248	0.510488473556217	0.735724786277467	0.865319828455923	0.569744063383571	0.0294497107649964	0.532678980158744	0.464504274765348	0.494162485247567	0.0263913989888014	0.463419732113175	0.22705040153061	0.598963682762139	0.651275458981652	0.0403007502135267	0.533858106550654	0.778743245753796	0.666335520238062	0.66909865143227	0.695236098655944	0.248566203458276	0.0368947818139974	0.684748897467137	0.760749399979405	0.72671869244859	0.0378206306613652	0.592035517043255	0.476970297254223
0.108043054153814	-5.30836497865172	0.807927781471923	0.805166318136023	0.706417526850106	0.235197893208679	0.885109721282183	0.498753527132973	0.0413603752378241	0.669062189324412	0.0313717436205541	0.616457405233702	0.0371049014503516	0.0483707143523505	0.0337296587768823	0.639004371541252	0.244210394566966	0.0571031079356762	0.0421056967640846	0.658921381904498	0.511255054307214	0.517432527235655	0.869248137761642	0.0617529599924764	0.875811113511532	0.969433423976905	0.929141821155111	0.0407446088932446	0.0522424418822884	0.0398593829598065	0.874798330179572
1.36923728832249	-22.3404815413854	0.563061435266337	0.560148364304994	0.54913062111809	0.679521666138497	0.741700875561021	0.555543200532217	0.00547228822585331	0.455108746328177	0.616521508264569	0.474537259402068	0.0048239897161473	0.712383693372767	0.255661956015819	0.522416228457353	0.688630517367622	0.617188753232286	0.669652148326982	0.481181357137912	0.878875652148919	0.685302230949589	0.692144411622734	0.191303239436417	0.59963874045582	0.68523633726443	0.66738258585616	0.686948008325221	0.562381495842724	0.563395704376058	0.385131398953479
4.01724126525814	-18.6459350613702	0.706313058702435	0.686828435108573	0.457308345336955	0.457851175887353	0.925909921478052	0.568403284015254	0.0301676366596744	0.421874390062032	0.33399579868028	0.514185742621519	0.0270371648784703	0.0346442855032603	0.0249796466362385	0.565023946360693	0.944505569565715	0.193074845542477	0.714837230528374	0.807532380297805	0.572307346253976	0.537978318135286	0.84345280220447	0.0451973305355795	0.875423248614109	0.783121904393878	0.783089011552261	0.729225947746723	0.0386899181597477	0.615270741963684	0.355199719855931
0.872637528099663	-20.3449019133244	0.610563493074549	0.611353780979476	0.447313220266577	0.715694968130355	0.802251381156812	0.545509226576761	0.128992209306351	0.511092269210234	0.595949552175759	0.547937001032026	0.0112019885806136	0.0130544853318485	0.16437649091499	0.608004364157498	0.829244953713905	0.0164786707224483	0.013388033911097	0.572833540712262	0.943125607758142	0.713198590307468	0.630599426221727	0.0191575837364671	0.380985491767437	0.675426305285019	0.741769504344836	0.0123899620247348	0.642097420292154	0.630299273510189	0.0129491376699022
1.26115882006244	-21.7145117113766	0.565389198496593	0.495731331624837	0.597661487268963	0.62233673353361	0.796267014143911	0.534175356031113	0.00491173140406228	0.543125315810473	0.659429765721087	0.541717436099848	0.416659705277522	0.609955167758637	0.267617292538078	0.591123106661062	0.840105730742342	0.912954324270274	0.00575796245058997	0.527170534464182	0.935616163754184	0.599053354384949	0.619543487910434	0.0078403060602052	0.653137659468518	0.584888603780178	0.58651297553811	0.450957827343456	0.65264942285949	0.599435141107717	0.00482450407223572
-2.93922195104852	26.0386567348012	0.499564029162983	0.0211449163559208	0.596165343043486	0.0389789401463642	0.682027965014008	0.0353386417451147	0.0450616060410243	0.43717756776994	0.988130104233482	0.64741170354047	0.121123332793679	0.547444521180463	0.870646297253505	0.936318373525435	0.892167660457495	0.803714858733951	0.0457966805625826	0.627841149281479	0.725492553745692	0.251452992573859	0.451958391170892	0.0672275992225801	0.0561672036025235	0.761909460249248	0.708994596809999	0.46158834104116	0.0567240098124902	0.734026866941829	0.762919514505747
2.87522727634631	-21.6942775227008	0.623855623594686	0.634242598059883	0.00851727532590063	0.656423972175668	0.765972718027166	0.630486047654147	0.00968357663794529	0.332901007018407	0.628999638258295	0.524946229670042	0.00861199406067179	0.700832992221274	0.46696234189211	0.653020093517273	0.816158355403857	0.0124166924311611	0.584185736553722	0.701705542840252	0.929912709293764	0.602812052721611	0.686270531593741	0.0148985341217495	0.0124940753469199	0.635898290875422	0.686733911789122	0.533416464426726	0.0138871670331936	0.849434502354486	0.53466803627119
6.54816302728649	-20.7147787243053	0.671646490927924	0.68101301183418	0.724436948515561	0.733325826235459	0.898648250532615	0.0192631184263536	0.211850250309266	0.666748219245857	0.706571979768092	0.662003059597048	0.0231304021148796	0.0293177753466003	0.322074946664019	0.635597745032659	0.758660206330927	0.0351864156433813	0.0266126530869685	0.624669529834747	0.430548568454262	0.362833899711497	0.854604823099267	0.0387729553815201	0.903936017769945	0.87092704634786	0.8169410195096	0.0254474106277764	0.109617943152297	0.614819468597324	0.304888069113501
-9.93290908123734	-4.21598564439469	0.619669958573703	0.622853373960753	0.546553905078529	0.463603696513716	0.701770170682214	0.647722963125318	0.670229788932977	0.63014174426993	0.535577051600477	0.616892646428707	0.00704662649135739	0.374614531220313	0.013855070187487	0.621526962401396	0.700883002235027	0.665568372054297	0.572003846141757	0.667003221184106	0.78385725853499	0.597886101666966	0.676180394323618	0.0123244058401461	0.705892844801578	0.598250804055424	0.646172811574194	0.544246690971949	0.0117799723359385	0.576593035874539	0.666772954947744
5.24402820034931	-12.3969401575984	0.757161087656508	0.6515260770539	0.580258451888846	0.423786772701286	0.867566277150896	0.731119214717584	0.0265202932451235	0.435835777368542	0.565775229542931	0.482451883857171	0.0237564224195542	0.796714732654743	0.0221283069988847	0.740594781943988	0.559982462307061	0.0361682250132135	0.0273067001286729	0.534432052837242	0.953348151044865	0.0222035065523438	0.760641318410549	0.0398023983077119	0.654146796156783	0.715641734649742	0.709407514597039	0.721102998047465	0.61878587876322	0.501074780987262	0.350252506326927
1.75037779174656	-22.4919798677325	0.608614970354825	0.548056556221421	0.337768294302426	0.770109076378351	0.725425023941628	0.629974156179229	0.0110991593552234	0.567859354572454	0.514840893954272	0.483427443585954	0.111686707959215	0.405718467460498	0.298488030327424	0.568631045149934	0.606949203111816	0.535998525725594	0.739527271194286	0.497162191673134	0.543206769069671	0.738898178031205	0.703280339566425	0.0169923794098539	0.595557792180548	0.758665499933221	0.780806769527971	0.759009290202034	0.335766705686846	0.302891742844335	0.296282188687991
6.8247392117435	-20.7043966457367	0.723562240821595	0.796207458285934	0.873723788815765	0.951573842836727	0.900440768550749	0.0304391361510722	0.0391984567189272	0.66083956420642	0.294964065886392	0.464155753112646	0.249032407668954	0.542288822211322	0.0320395618309606	0.578394095304976	0.658046536626262	0.28755425043682	0.0399497636026016	0.530410588458683	0.538633526941153	0.0345085775265626	0.873806220943806	0.0585551794256422	0.809327817683257	0.864350994537145	0.852385603345077	0.0386159285831893	0.399083770938926	0.470961805118746	0.0412325322069955
2.68856329107857	-15.1238629565602	0.771435829890385	0.760421299772861	0.564683909886128	0.634983066590712	0.853250603992386	0.85034583953288	0.272364344699605	0.558424115174734	0.0310180941831946	0.345857129273048	0.192867371321191	0.0478269542370855	0.149068668119592	0.648479091429014	0.631769099138347	0.666077773449631	0.326833508126259	0.769405539685916	0.041255547557006	0.0361765330055787	0.973878011309629	0.0610971236434348	1	0.857560334736318	0.730635415039597	0.0403080354969013	0.0517055708619729	0.719111632217058	0.760312064343305
4.38358532590628	-17.4682395130784	0.669722504781501	0.634001069243347	0.671721193066055	0.713278418805434	0.762707917029442	0.643636348785269	0.138061055219873	0.593911222926751	0.582199110360145	0.590950027114643	0.0143247468911831	0.0173120778360719	0.072731842177389	0.508165254015175	0.576857715905971	0.0213762009561243	0.0168501279537739	0.481183297173989	0.539901267789026	0.691986950715137	0.773439376438202	0.0242927230107334	0.861597120596996	0.757569852469352	0.786203679274104	0.677984342703387	0.0215772985442576	0.469203877800136	0.337910788685246
5.6534648814001	-17.1710049939195	0.595546016332211	0.600928734384841	0.377831392327562	0.794240693806953	0.748397087984496	0.629822000147645	0.407386898661872	0.554835833805052	0.480764006380502	0.261258178775895	0.0348179240611224	0.490041337013159	0.228232989325531	0.667597048514913	0.618291321285779	0.0220361151763976	0.0173166253477005	0.566256846884449	0.40502912049881	0.157974729200412	0.749109642845368	0.0249846536918083	0.848854309165052	0.763004587137449	0.757805981417571	0.821680621139606	0.58201749455826	0.816084926672549	0.545599355207124
-0.27389775120663	-9.22221204605301	0.735971931402866	0.725114753625219	0.641075311093756	0.798112492005985	0.763122122427397	0.670077163503996	0.0250953466451648	0.730936764017161	0.390496321798901	0.612939187063249	0.0224746997296856	0.616467171200699	0.0210143436946985	0.632091411621498	0.688431673626508	0.687419398310273	0.0258856985500561	0.405783661165324	0.0242458900786789	0.400544059342279	0.148571119789362	0.0376947025244086	0.719498250887026	0.759537872155052	0.811032484987299	0.277602436946081	0.376361993450457	0.597294412786612	0.515815742658285
0.772580923228153	-21.0572576378542	0.692596711761094	0.641029216917425	0.396322139263475	0.59745962789352	0.894667416915802	0.58205517807186	0.672364858273049	0.676502638675871	0.701665948468683	0.57714706681122	0.179251460361306	0.356350349106972	0.0187886919729942	0.41530739810462	0.79721758990558	0.55622530049002	0.023046597299496	0.605580458084048	1	0.377838653823655	0.779907484505351	0.0334836152010566	0.848266546962169	0.630140436760638	0.65593602806619	0.021926432855845	0.0291010103285159	0.680303586744392	0.41448446011433
10.3349550077272	-8.40540710321358	0.716693982793322	0.730157293579404	0.0268441367659949	0.453258137047138	0.762580264973738	0.740135277293857	0.0257315268641233	0.578834971425699	0.364982780820244	0.545673493838944	0.0230469363464882	0.772369392721054	0.066197179336086	0.494185906122616	0.0339749062817631	0.446946913024873	0.197762695446584	0.682610558945618	0.675011855403089	0.0214379519575999	0.881322614386767	0.038635702253773	0.958373314121723	0.848064783504698	0.861434603544324	0.539314026423918	0.0333185353815091	0.586386828123787	0.831178374897378
6.31660456764985	-20.8152984421392	0.840948581274387	0.790076241835087	0.0456128266012557	0.696173957846908	1	0.0329192508734275	0.0893984338788317	0.581765016297572	0.552455596461559	0.660673418372923	0.0378298797019536	0.04935915523146	0.0343597476213737	0.605922617848551	0.744650487160928	0.0582401164880067	0.0429094550560557	0.62827658791301	0.0485693713026763	0.638692963844282	0.896054729424045	0.0629451317594011	0.527631597657309	0.823907717251123	0.909727136631116	0.0415382069883663	0.0532183598438891	0.686908685428875	0.0443840634535799
1.13860636628407	-20.2930969177806	0.820474772451624	0.727939317240474	0.0447380164086763	0.0357996064029549	1	0.637362628970844	0.0414003357759832	0.687166475775741	0.798289303230855	0.706225607132095	0.037140845483945	0.443713166100134	0.0337608982444707	0.672524991803946	0.592247753984628	0.521130902590252	0.0421455466699042	0.569234774636306	1	0.0366456597727179	0.603555908171324	0.061812067230445	0.384162344380513	0.611214176147879	0.767341379411707	0.0407839550619438	0.955559807246073	0.36929965523198	0.0435706404375846
-0.697716748691044	-18.4582998153591	0.769941012196937	0.802310438000561	0.0412480057044227	1	0.908326305279062	0.67016057941185	0.0383443014269614	0.440612206734177	0.0289661138426004	0.554612993280364	0.0343919785676181	0.0446718945970823	0.26835238557949	0.703334589257306	0.739919713698323	0.0528483368267986	0.221790109683766	0.524581320655828	0.293916759926099	0.640276385368297	0.699991183304763	0.0572917640055735	0.0478748902404798	0.790348618895108	0.694771846093307	0.207673422420693	0.35423963925443	0.71596493303562	0.442137168338241
1.4121035940724	-22.2986389713618	0.583617552217887	0.570931962052828	0.644691770597062	0.564168541170911	0.764900425964964	0.602336788896136	0.08080778003057	0.43911976693256	0.624323119812377	0.477026707810819	0.00355612052121638	0.718857802095	0.276200693912507	0.515426560730754	0.748681713612232	0.693449871122226	0.47272650983047	0.474053530273711	0.92468541905113	0.695889155894894	0.67629138654077	0.00658453342233386	0.649719712240516	0.626572090483041	0.657755990209634	0.598873680574061	0.00708128314932158	0.574812975241054	0.273665308671682
10.9390519588921	-8.65823446558906	0.705516029106831	0.735002569067804	0.0329543003538192	0.431632289822723	0.744980151674644	0.533874315837465	0.0874467731370601	0.519750138653873	0.0231736024064424	0.331647130046395	0.0278595366400759	0.0357655134369259	0.025694381556724	0.611773179200242	0.176168654770617	0.0426032814436826	0.697227627049167	0.839106599265634	0.662890412569485	0.306777048128409	0.964703342151008	0.0465496585453314	0.973889879397291	0.958159206582902	0.952588627576694	0.761135707937366	0.438064018912125	0.0284779132615351	0.613357171341978
4.38818129382189	-17.0642324750047	0.669926539889798	0.66940579653007	0.661510941572949	0.778804130337329	0.818561858116804	0.680566128402278	0.0186380455530579	0.533609758566102	0.409600002856397	0.545860063625244	0.0166664334232103	0.264432703662826	0.0159662973602627	0.509908680205821	0.74995822684137	0.0250487492124457	0.0194462747528741	0.531058690061938	0.345872300693193	0.8420343570922	0.735471187844781	0.474345952876967	0.764682473389902	0.848844337184525	0.819714935870818	0.607634680421571	0.498495359005713	0.539656661504703	0.488829192167941
5.41510549825265	-17.2561779301549	0.747363973140714	0.47655062806337	0.593038188256215	0.72548131625093	0.917150331411664	0.66574062212689	0.0422966610401309	0.435848489570436	0.0321185280654812	0.474827119085517	0.0379470795060437	0.670254151184805	0.285495901327651	0.484800955106381	0.82738457913904	0.058423925008176	0.0430393904219051	0.550701478184126	0.691092239270249	0.0388470055180293	0.91338226010448	0.0631378579511407	0.896525263635432	0.860260252900675	0.716956197169512	0.744518918571392	0.511153321442563	0.623934127387865	0.387277957919294
1.78252031977602	-18.9819631406986	0.710313874314925	0.671719354168672	0.319985468116167	0.741403490874138	0.881113905466342	0.703687053493526	0.0245061008273827	0.478698248104099	0.618456607745462	0.502914127813107	0.021944680054153	0.195988181917941	0.0205536961039935	0.412789651732067	0.738634643302769	0.562406937789908	0.025298084082759	0.572628840636488	0.560357593339912	0.852067768994546	0.829591661711896	0.0368231253540752	0.52262662906835	0.821017244247343	0.86160532179511	0.232235380229043	0.508697720967278	0.403439073202183	0.237562703468343
2.42849608330231	-19.6505939264358	0.814112082804957	0.803076575796054	0.299479641894898	0.470939366669457	0.987112841975638	0.759956492160938	0.356778081765023	0.0307204335000094	0.42633859985508	0.640298604964837	0.0391955939234162	0.404483738135333	0.0439377063966058	0.529438897389132	0.829009795069862	0.0603820134985873	0.373637335013129	0.828772981578859	0.697077484780484	0.306163512989541	0.862851748263072	0.0651909452481746	0.714317580772452	0.850432680564667	0.723665299805012	0.0430331872891384	0.575037429799034	0.485064572889661	0.0459963250103723
0.994720236625462	-7.05275786341491	0.849095761385888	0.910638756906896	0.0496683874786821	0.813016641750853	0.913162209995213	0.865333835577719	0.569641963529181	0.634399029388203	0.0348470989587	0.68669668942401	0.0410241957278385	0.284427565744838	0.0371359728243264	0.776453459077839	0.193364870055066	0.0632498731700196	0.0464508826606873	0.630069530712246	0.498145524546576	0.0408358993490428	0.654085699392631	0.068197942270999	0.594595620965524	0.729577496034414	0.533695754418344	0.0450348678988928	0.05751833764019	0.474010986157529	0.929106288160497
1.01592056050227	-21.2046457977543	0.603567703828533	0.625431509773315	0.495482683889425	0.767169274367278	0.881508797995816	0.613125507268846	0.017289541414267	0.389940418138006	0.734246293545988	0.608653253427933	0.0154534698271569	0.0188509872980311	0.0149120935562748	0.659114818630001	0.96172589422446	0.833595422795617	0.0181015040014307	0.539899177888843	1	0.603141662245467	0.68227808749512	0.246203122953012	0.682469361034491	0.666628581109027	0.695956469280639	0.21030210679186	0.0230967110017393	0.664419245963683	0.0179681230956269
-9.63798115016358	-11.5888283112389	0.5334061373559	0.554229334421862	0.647413422911927	0.736958800557025	0.663520981682062	0.480067062367292	0.0044663625581296	0.470555822899246	0.187366310478975	0.40965825441163	0.0039191714214266	0.694252207260964	0.116518459576049	0.546304714242115	0.638269137578731	0.410720943290425	0.76484431999595	0.501166262285147	0.4315606824953	0.609739494658786	0.707685943441357	0.741546850097336	0.789239287876718	0.67778558601998	0.683196342475104	0.682019309438469	0.543123012506543	0.45117959637502	0.561696961905388
4.54907193177578	-17.9229597938455	0.774412404670383	0.794650598151562	0.0498804576460569	0.947440024202779	0.9715082623657	0.702289215213701	0.0459033239874827	0.344913788155416	0.452313814080695	0.572398542259183	0.041191230363671	0.673760031394333	0.0372811449870074	0.738298482006082	0.587609077188546	0.0635118393863265	0.0466360681794254	0.500678921829012	0.66577331347917	0.226256836804643	0.574443759022587	0.0684726180650633	0.789003926663482	0.707071422866014	0.652677859319477	0.464049083363507	0.669255939738684	0.38042654490305	0.502526566852418
2.90506211655536	-21.6315432614129	0.642712907236957	0.654523135509448	0.617187062105779	0.484228693209826	0.870715825006081	0.641830086803939	0.019833836592281	0.425438010076086	0.695515718520235	0.590258005856634	0.01774203338419	0.0219712323111926	0.161002029475727	0.515922560584825	0.785999093353424	0.0267356499599064	0.438116750467598	0.486730984683206	1	0.789681810336667	0.660538232108335	0.0299121915498978	0.624128062158332	0.599873804645119	0.663215383631443	0.630061234684597	0.0261774244943688	0.588512006725827	0.0206698325640463
4.25365506695322	-15.1034744783883	0.729096709476381	0.731454497533031	0.790992472356788	0.878163289476854	0.909440102151509	0.644167354050178	0.0291788222487041	0.594609088928984	0.0216556993689828	0.656531964857588	0.0261477379577377	0.0363720706339044	0.0242066331292739	0.682136268601777	0.694005275574807	0.0399186081622626	0.139338312653201	0.577895268001458	0.028635986721334	0.024783800468231	0.800288690795988	0.043734735400764	0.910006518717683	0.841804219429351	0.817471679399316	0.718862995069127	0.0869559250214303	0.673711985917187	0.469523876559724
-2.74100082613777	-7.89499332889566	0.797464110295279	0.750709975172783	0.414944914661117	0.617901122002839	0.937059177393921	0.768460003659138	0.0389429482356662	0.53802004413879	0.0294435963844104	0.555542498735791	0.32713616070324	0.655317166887684	0.297057007093301	0.669784571075201	0.899634178698159	0.0536928470430026	0.0396949625047398	0.648199066544746	0.555919261234241	0.352897290710944	0.834611829956001	0.058177246559398	0.841009486888125	0.754864172318866	0.0294110469093038	0.0383643483905892	0.485823750211433	0.465530498091489	0.522635885665946
-0.759706344853021	-4.28451850632082	0.759093003079738	0.75757156764716	0.355682730132366	0.318999605279228	0.804158423952381	0.704159524537005	0.0270197380109252	0.687466949801541	0.0199336071188513	0.395444188562445	0.0242056671061149	0.0307837998388711	0.0225187519050918	0.689207069659303	0.599123714297498	0.556729096914474	0.296438725295785	0.615334948181987	0.720613158461901	0.0907238320289117	0.920364002230154	0.0405411471330389	1	0.944837799369349	0.868727979092794	0.0266244504174661	0.227818194891435	0.553815702828828	0.765348658180187
-1.84597957059995	-20.7613793725201	0.701290004005332	0.846102003406133	0.039890210545097	0.571860675400868	0.695070011419822	0.447266701597416	0.0371553455762594	0.565249807557189	0.0280177989874336	0.470787285753755	0.128923462228062	0.531056413261331	0.0304423434935354	0.544307655248813	0.550999847477554	1	0.410103848010109	0.826804115728948	0.577114652118011	0.456937457006413	0.893698593979189	0.0555331316237489	0.919099498031527	0.889067909317191	0.878855088557019	0.208516227934515	0.335936217811415	0.605104967627645	0.806416028912866
0.750625849358197	-19.8081937481895	0.69049759615569	0.605260714915038	0.483466051718032	0.540839098489656	0.93305666474865	0.70858222809782	0.0293068649642505	0.581214339254511	0.745660762033131	0.597567945089107	0.0667356210051508	0.450584018627449	0.0243067315375168	0.222166473665321	0.765966265495887	0.0400992378420956	0.0300855571131544	0.658286489703379	1	0.692380724407299	0.782616079023781	0.0439241285272486	0.767120148782712	0.629075034225004	0.65460714524472	0.0288764141568877	0.0376476684243079	0.556751688242171	0.621582595388395
-0.562274139374083	-9.73618841018655	0.754770081816005	0.763103353211241	0.638193709013522	0.920952711421689	0.976739220781737	0.585822872041188	0.0377744418188097	0.706407208994382	0.35429427484295	0.701578926543884	0.0338793965594019	1	0.0309263268905136	0.746421061787215	0.749399495018781	0.0520444366741739	0.269538242884032	0.497762240499227	0.0378770363271049	0.388040370884562	0.0317802622380701	0.0564488617570185	0.60525512244246	0.575225872134093	0.647188233074378	0.187153287888078	0.0479004796905227	0.706083548674303	0.0397204142058834
4.9333024183712	-16.8450345729204	0.785521910247446	0.758506965143197	0.365629901861633	0.660949479515794	0.843881463413374	0.617600381039437	0.0390121513738293	0.442664003537267	0.0294987930209428	0.482869084042047	0.100170580702385	0.52015051654487	0.0318939161500496	0.592033462249593	0.662677527614085	0.398083829157875	0.325566538018166	0.539650976601395	0.514652560316694	0.582847319359169	0.866450789008909	0.0582796077022661	0.729472496377079	0.94473877086685	0.913258797956532	0.604460834738737	0.558781857417601	0.0372591678696904	0.608639640078845
1.60169434679746	-22.1618081596525	0.604327811829566	0.600162634812585	0.0106695861586255	0.577280716699051	0.826848724862153	0.641161786997972	0.011568251612312	0.453208089723163	0.698248310985441	0.570849497518791	0.0103072370106485	0.0118345742152784	0.125296971307786	0.601954627872897	0.631707440220332	0.959544561548932	0.552875350431982	0.631125190638874	1	0.691970014850295	0.708876638767436	0.0176862326197037	0.558815020712848	0.624262224949233	0.728468652058808	0.62571150677028	0.783473394524872	0.523198382509852	0.0118928599095452
5.73187937681129	-18.4381011534196	0.659963559153777	0.697722385043724	0.485880974255338	0.849403824430732	0.818097796506592	0.333503703671741	0.0288279677003713	0.572617386898879	0.419009827204021	0.382299737453722	0.0258321484223441	0.0330013568738803	0.269508363463868	0.5497076063795	0.780863679773438	0.337196546678609	0.189049946486743	0.580393235877083	0.596428236923924	0.145225816825872	0.876597576566504	0.2740483845997	0.983863342872219	0.883466775245188	0.839690230942482	0.503313817869356	0.0370678043915633	0.149483746234174	0.615232314228879
-9.30896505061746	-14.192994759403	0.620242874161179	0.627223654785553	0.652435921289568	0.691029169357146	0.733225246576811	0.626767984132882	0.0142979332124227	0.536977958936485	0.00978665635711344	0.476441935738422	0.245452362076413	0.718788372358901	0.0125733801213618	0.549475122125211	0.594562362131852	0.0189261588004639	0.603635115798304	0.600471644333413	0.753835224670808	0.799371626661085	0.738588005952407	0.0217238143778415	0.780856948692609	0.739695961380255	0.768354219163294	0.728475133947913	0.401652132539813	0.50555080222644	0.430002615974155
2.42351708983137	-8.9020971926733	0.748514086827011	0.697558812366363	0.398342030776278	0.812276434285663	0.797939662485983	0.62617148609519	0.244372390014163	0.64043914524947	0.543785097057866	0.546621899781909	0.0278360787241436	0.0357335307353828	0.314555858111331	0.578205701543323	0.60403942672109	0.754694705320231	0.0318296738536913	0.593570877252017	0.0306539289996498	0.0266055656589556	0.514551187174751	0.424578270068527	0.668700091866644	0.787512846791808	0.62891906503599	0.921781114154588	0.628443369658149	0.617721939885366	0.0325861185617843
1.62394728180327	-15.340950444508	0.894735739054011	0.802918000274191	0.656858900454813	0.944684600561319	1	0.628734477192535	0.64018063255729	0.603633063858823	0.0457020128316474	0.501049316847301	0.0490085763158942	0.537840356302958	0.13073204472724	0.70522507639248	0.871328104727528	0.0757720543438957	0.0553028890342871	0.548837475734434	0.220417132256511	0.315741654240952	0.647791076749455	0.0813276507724989	0.067934915457564	0.742974612000204	0.83210620912472	0.0537749772903195	0.25411572712635	0.0545133547132704	0.329650454398452
2.44993166028205	-19.3970271556831	0.850106953846323	0.730196730392809	0.0501030601138782	0.802656500770444	1	0.720915407634292	0.0460982462514774	0.0326950731380035	0.758721428764292	0.607098466782891	0.350765559521884	0.0541810930108886	0.0374335270125972	0.537463126838477	0.599175904910923	0.0637868159516661	0.0468304507933788	0.593818744388546	0.413284710928483	0.0412053203222074	0.701313122410574	0.0687609354194859	0.812379248932019	0.802644113902466	0.852176282384046	0.0454096379635775	0.930484306896293	0.0753601370584798	0.048559208321967
1.33709408571982	-21.6011535910806	0.583188567965179	0.623235207508808	0.537404817992622	0.547569231870011	0.788974361709145	0.620009950271938	0.0126171306709048	0.411182279147375	0.65143263183376	0.516662748722157	0.0112506913747386	0.638553426689106	0.299340069011184	0.628854314895668	0.729814242686311	0.898666162565836	0.0134420290130655	0.612476506294432	0.969959670858136	0.581649175736922	0.657936765479174	0.019237671788761	0.657478950357626	0.541964367447911	0.618932292500992	0.478093183924616	0.603222455085354	0.655540121489437	0.491214386522426
1.54734802630725	-22.2009309353331	0.627691476545068	0.597581355962448	0.0112396082729323	0.575415778623493	0.863486119400978	0.59938052630944	0.0120673925344016	0.474870137241407	0.714612082262838	0.512792279369817	0.0107562083933675	0.35999609940181	0.449090355943826	0.602938740785419	0.856552039955075	0.801499700396998	0.611044608712402	0.508892607882486	1	0.395742767961028	0.696684007913029	0.0184245320175849	0.774480423377399	0.548042041506754	0.631226153687759	0.590801894557127	0.717995448967184	0.644371254038174	0.174891680337027
0.719016926862955	-21.5529884617885	0.71953331741967	0.593394851705888	0.021458996617472	0.623017893687552	0.913942187961926	0.491110943234697	0.0210160189007454	0.370623558644055	0.735844768651764	0.555300376483417	0.28177900112794	0.0234210241767391	0.229453143740953	0.634754903141827	0.95183407180071	0.806826465409033	0.454472237663081	0.754986330921416	1	0.502308527893136	0.683276278232638	0.0316608049131763	0.605329904339831	0.602896379799508	0.505906199092253	0.0207130349107137	0.700188088181217	0.592726965259883	0.0219251559100856
-0.0233123298997671	23.4250550494869	0.735150523412615	0.0363902203031336	0.656910083893951	0.0543803269500801	0.28727844840372	0.0501596176192993	0.0627975985777419	0.548129200569241	0.717403289200072	0.538423071656037	0.711720611402508	0.415684531480939	0.896532819452868	0.808997789890169	0.849732625788215	0.0873445689346523	0.625234549433508	0.867820136380867	0.500111562885878	0.288194900365164	0.761287068052215	0.0934616185770037	1	0.643731891254907	0.705406547430744	0.0618522476997354	0.0781993134585443	0.0635970650749239	0.269867499832855
3.03041650172712	-5.90148495261231	0.743973754766132	0.591521528220142	0.407349896787957	0.296518634429524	0.918425389490702	0.813477856685364	0.511690320202056	0.347500452271343	0.47202453510005	0.481964872085292	0.0310702772105153	0.0401430616254745	0.0284848815634749	0.557584907503444	0.893867414451271	0.241903626939508	0.517912524563309	0.662978079563725	0.696081485715411	0.425061350540815	0.915127286106579	0.0518294779751406	0.951671516563281	0.732229228960116	0.71829282100228	0.463829683731593	0.691789808899705	0.70564434524615	0.405854202021602
-0.197810691138175	-3.89431656564237	0.868556827161804	0.856437580700888	0.0484803939990663	0.381089891812165	0.904952065992095	0.676153129074789	0.440918991102204	0.76093277847012	0.330939429496643	0.782822162667485	0.0400884862846131	0.0590174860559091	0.233989773828385	0.334418276371817	0.550842102674134	0.0617823675764482	0.330477803640664	0.591253613687968	0.525634096029348	0.0398262436407766	0.62803288935441	0.327987431632353	0.914235961021764	0.938182218273181	0.863599256362531	0.0440105927153406	0.0562587472311466	0.0435323132421927	0.675534238617174
3.46445116811832	-20.4959780223981	0.642923371317598	0.536097144053849	0.016693608699616	0.655328149513734	0.825944509967002	0.650012187806449	0.592999618223785	0.525666159522205	0.666909584313435	0.542228200790754	0.0150519892963518	0.0183036056794275	0.081333340544664	0.550950237424986	0.688613542514465	0.0225167604590708	0.0176563964344293	0.532644107554499	0.984168809627096	0.600362187687651	0.742178675918013	0.207740213421019	0.591783633172394	0.76015084016631	0.760004844399184	0.746850383785077	0.167317314200497	0.531488070079396	0.112325689122554
0.623139169357876	-18.5281758531016	0.771506789906817	0.798880082992299	0.0413153454065042	0.817491357043126	0.837759835433922	0.780430828175802	0.0384032675620403	0.601648506636743	0.493378032546034	0.0251123400670863	0.0344450179118761	0.0447442088436821	0.335042693583121	0.687364745179421	0.583606651936166	0.052931520271127	0.0391567759585257	0.712012262547439	0.679350655558396	0.715825974194839	0.937306472808251	0.057378983185764	0.989727465859801	0.876616476682708	0.846129816723906	0.0378329649857	0.367885006172783	0.315491634837866	0.0403881450883505
1.53356974782675	-8.8305412830729	0.808701581793983	0.778704915529505	0.559614885714747	0.854382391617754	0.913186850728775	0.753177609860503	0.30537242289998	0.669529271444802	0.294461135455379	0.693096234922785	0.0405410556438112	0.0640033023009597	0.50264647542194	0.603926615166594	0.666583309406657	0.0624921478088812	0.0459152419737254	0.573951245517159	0.04583919881091	0.0403145781768968	0.0389465382470231	0.0674034550344866	0.0563139704788874	0.790623763741371	0.712581813299754	0.957993577560715	0.0568679662877674	0.475351988947902	0.331226057770732
5.13851579792254	-17.6854238169031	0.638608093175339	0.579344456197865	0.257687575347534	0.877985580807764	0.761627081206757	0.559403337726703	0.0429480934025891	0.597412330463699	0.457273031821799	0.45965269880575	0.0239524393690991	0.291318346608287	0.0222986681000165	0.601067805788099	0.60696604257049	0.449278012513771	0.0275240173353829	0.538524392011541	0.48601312523552	0.416463054611249	0.778596709959864	0.0401247333192378	0.894543696447654	0.881140948625874	0.888894160407571	0.918152465187679	0.589833737499966	0.0236680966550127	0.332107084284765
0.500313619431279	-18.2457315088262	0.781397337287279	0.647316929704226	0.0394736278180737	0.819050974036182	0.948655225706208	0.533449944034154	0.036790564138357	0.577085135076001	0.0277268481869916	0.644068054326533	0.0329944101696467	0.294402990746343	0.315530745209821	0.523520237037924	0.840332632668407	0.403220718627227	0.355260401640954	0.607895336558338	0.0368192809929001	0.811645886401409	0.886867656656673	0.0549935687387142	0.673876274271075	0.821357216675586	0.843944781380893	0.0362450559160719	0.0467091693144862	0.503708138439305	0.223221301771249
-0.190657220515707	-20.3591048273602	0.667094126689339	0.673890843600691	0.326629025551436	0.837145694061633	0.862260814008917	0.572105036768743	0.023520754879436	0.547560929513435	0.601570276969808	0.421652642347712	0.0210583729750736	0.442972174238931	0.0197833940955021	0.648392957081693	0.453556255570242	0.164391491619594	0.709947746173044	0.56872788762496	0.948019389327617	0.254689240580435	0.806608454994724	0.388341567219673	0.870394708608308	0.82209797840197	0.8139811089039	0.023179262066419	0.41874993838416	0.621833916423069	0.0245848586709899
1.44458195900546	-21.8336734955945	0.555686202691237	0.58263772013212	0.505812104527378	0.793176209744057	0.767886375481859	0.566856856597526	0.00980696828706339	0.573099963712758	0.581357044045214	0.535007342576401	0.00872298339628588	0.548917572205568	0.00906253267810856	0.615906131672	0.674021325407497	0.814036907880264	0.290037421644563	0.604533575900373	0.911716202935392	0.458201960642901	0.565777279293582	0.0150810476689579	0.653786468221377	0.53647213826179	0.656075745321673	0.528269174458195	0.638414239498248	0.533659013822934	0.0100226068518368
-12.3062968525136	3.00557777348637	0.68327632128938	0.556184067493387	0.241032915970165	0.35857142137287	0.854236121479943	0.67852123437216	0.401602378521585	0.565374237988974	0.706300436675631	0.622272957934206	0.0228717054001003	0.57532744924788	0.68547681365175	0.630504374199039	0.627150368745194	0.0347806926075331	0.0263258449942429	0.681465551597352	0.971307001867252	0.573808297383803	0.779823080255194	0.0383475482484447	0.68994928916111	0.60169581075345	0.683919972733606	0.416597806498285	0.759955141112249	0.500976246132855	0.0267255452894719
-0.718433551093274	-19.2416434399479	0.774216967814609	0.743848377783394	0.0471494210957534	0.70728672997863	0.935366765454508	0.696128095153852	0.364427212540316	0.618294350685076	0.0330877958530802	0.517635592392032	0.0390401607376497	0.737934230295344	0.0354116199742429	0.719857094759414	0.821787562773058	0.0601382422390469	0.497210870277979	0.676081983988561	0.65617741923238	0.872444232991293	0.874127138256547	0.0649353471591223	0.316459814289483	0.693041790817673	0.707714817541418	0.0428630422125511	0.0548475604422663	0.433094473828283	0.045812832046674
2.34410208806464	-21.0305637856808	0.653892539554076	0.646197491732551	0.155528836631571	0.649143434046695	0.845523189447545	0.688442647302644	0.0180722098399132	0.419604267775394	0.601226945314471	0.445292624358966	0.0161574708611771	0.392417555885213	0.150528510488812	0.598293840104811	0.590597598505851	0.544998488371596	0.0188820055784085	0.672730693407992	0.907364169398235	0.530113096929256	0.813666552118763	0.440620988131076	0.776383972443112	0.712432919648862	0.782683721026251	0.51795873959148	0.0240443908149855	0.512220412857663	0.35336640866514
2.13835637637421	-20.8777395475876	0.723855577836805	0.684282182796797	0.644199549103859	0.59017229503625	0.829403941673262	0.667499045169081	0.0179830560236393	0.234381653040872	0.616235549955643	0.4518507277511	0.0160772780531028	0.732260558001431	0.0154542541016455	0.726908938229967	0.607466858249321	0.213170490210824	0.109787282901062	0.723409582380143	0.891387045696654	0.804500271725792	0.736875519169727	0.0271746276296369	0.590428306625925	0.692761984239576	0.709537734815562	0.453420302549526	0.422869122352675	0.59760088325684	0.0187045451125451
2.02305126953868	-18.1148753882753	0.661708367387926	0.734806248222035	0.861632649217727	0.570895422003193	0.813216445312641	0.575426760254121	0.300273591704457	0.654533919077962	0.387509812937051	0.533596435431116	0.265267590791293	0.0265756771247817	0.12897352950161	0.47974217900025	0.750616949158874	0.0320321661627783	0.506449037820129	0.675410460940116	0.642354143780457	0.501154816724765	0.880650721844218	0.0354656740344235	0.968325517693224	0.836812927413646	0.80445919895649	0.252254805583856	0.0936015939978398	0.558558399703741	0.0246566579887214
2.22711214001665	-21.424336773316	0.562650416336588	0.522459337152484	0.585788904596806	0.694202551013088	0.733244403799719	0.506306388240086	0.00669214764975681	0.556807368141897	0.563929325641922	0.477522059192834	0.0059212389057748	0.005854670938216	0.15326186060747	0.563152960605212	0.703731909528771	0.736403793750852	0.124263969479449	0.469968088881065	0.818440359029627	0.577934884139264	0.695654691531419	0.730833548289235	0.701127514207861	0.688880057826085	0.692822141052563	0.709534353200565	0.498618453816862	0.468962421996467	0.531615067398209
3.93792628438812	-18.3983380800755	0.644674363779519	0.611196635151775	0.624559077783508	0.488562049181011	0.84278389784824	0.620517642704698	0.0311280577055488	0.638581535368208	0.476183136344147	0.594066790057266	0.0176611671730974	0.0218609787020588	0.0168308345207334	0.557479420810185	0.78464848540304	0.0266088246745911	0.547355049817685	0.665639994222294	0.582306013065033	0.622249814916975	0.826932201316142	0.0297792131970303	0.814331959647437	0.749180863380949	0.76598047141253	0.739205507535246	0.0260685677283658	0.614123939335366	0.465482955579374
4.58999937942999	-17.6828849362586	0.674961294789438	0.648499837921611	0.130525979059296	0.771239281133619	0.795494909891658	0.668082664562862	0.023538294189811	0.624226500733744	0.208417655665644	0.596101660697463	0.347928151584806	0.31504669743178	0.0197971055904725	0.544563485683152	0.481978875572045	0.0319615231143583	0.677450360821416	0.615802265314773	0.421456988966754	0.512988563138701	0.832777574197057	0.0353916036611768	0.908990012299465	0.829434753251055	0.826593780393881	0.711357227377517	0.339676298320856	0.571886620362978	0.477330462353504
0.697499166173408	-17.0580998781894	0.805022720761084	0.861671220892974	0.229767668713523	0.985775614984992	1	0.76837690067508	0.042871276118003	0.542524636606115	0.46853636388207	0.645536394846815	0.0384639390032842	0.0502236365201468	0.0349108175212384	0.799197025561201	0.90964299497232	0.524060377003665	0.0543588830744341	0.581146777933462	0.400631000284616	0.0380733133397976	0.455631081551811	0.0639877942060772	0.639208096624894	0.481004041648754	0.472300407422342	0.0422322805728058	0.0540718887042668	0.695022807619959	0.545177953519488
1.90371560711932	-22.2887887918387	0.579410468063931	0.471006547647132	0.0061020616849409	0.672207785087016	0.771741980397292	0.59601221819702	0.00756869033172195	0.558522592745305	0.627752179680488	0.52442148320714	0.2110079417986	0.251673367831994	0.20420820371118	0.539672951788445	0.792593454630354	0.866367176904248	0.651940669079461	0.512093376069245	0.901778870620817	0.480640284668564	0.662392641292519	0.0117703207908627	0.671251751296037	0.67443259457763	0.726580226767908	0.735244503500322	0.0113263954547774	0.483647815834843	0.175463505638055
12.2430556556257	-8.53992456279832	0.660930674907291	0.725179884015775	0.0322486107007203	0.629530257987305	0.623650181339894	0.0231402100671889	0.030463964493264	0.412438023167687	0.269626507264995	0.0190466159556634	0.0273037082759298	0.490271265541129	0.025211303269994	0.624976390093412	0.0401046476352174	0.0417315565301898	0.780716566953712	0.819819940680208	0.507659338258388	0.523175984198335	0.965280028658642	0.379026345890065	1	0.980717988463676	0.947722806382229	0.911330067177718	0.138783531528792	0.279851706887696	0.809892565398288
0.585877890637184	-20.1353964991345	0.675722250603573	0.650403373134574	0.692222865787158	0.735458243251173	0.893070676279322	0.582999589704875	0.295014699523577	0.587744648409698	0.430738816249021	0.615660710498493	0.0224572153701413	0.359924491123993	0.259573280698571	0.583164767534125	0.758970648874795	0.0341306335086875	0.114941191088267	0.589701395372837	0.979922000209015	0.57994168632497	0.661537796659528	0.0376659508208018	0.662027739641121	0.615465836495019	0.526466464825232	0.123164963914041	0.452316529467532	0.670573244436481	0.0262362289079957
-1.39490403809245	-18.609101050262	0.698365229248529	0.722138291475551	0.264327373311139	0.809135109731821	0.91226653562315	0.673856261435226	0.0301114243928885	0.710459752723176	0.646822337090575	0.600466354361509	0.0269866026063188	0.0345753485156682	0.0249357022509216	0.583447068967592	0.816732114641427	0.677507191816897	0.250629465939489	0.531429176097585	0.50374894710194	0.753975817289408	0.743551589698037	0.470773841989632	0.669853688121304	0.514163515624008	0.0212272850779476	0.0296686039637843	0.28794887052873	0.738660837083262	0.0315832896634256
5.18058763617684	-16.6758627292795	0.655517929282881	0.654885882636395	0.0161962188135864	0.541970890024801	0.71296704212207	0.656505164862611	0.0164076577514969	0.470992500943098	0.323984243784411	0.420433906843972	0.0146602258554673	0.712680583198966	0.0142226740096646	0.567306656956923	0.775390986166389	0.410951222557831	0.0831181379236135	0.542536756183812	0.689379012092329	0.674558233975278	0.780765954854936	0.928895615195895	0.906598689203146	0.805599652012319	0.788429220982541	0.828738511603356	0.456242776491509	0.489469648916128	0.764321266417888
0.615476704646317	-3.84648994386828	0.942283987121358	0.854820838829499	0.707548240904841	0.417127285799953	0.979691437462155	0.615084995405351	0.361194952730753	0.782825888693771	0.385683974730937	0.671850273029638	0.0515065330298328	0.0680060087181844	0.0462463203190101	0.911393730613308	0.0749566571446549	0.269119469696198	0.119575835278382	0.653796225583177	0.0589453802521562	0.450601629169319	0.602465405157576	0.0854353511935487	0.63985194163269	0.402952021448528	0.653553408671137	0.0565093678537569	0.379624375337221	0.520392551672954	0.925554675897051
-2.80124570183186	26.2953384153439	0.463471616131173	0.305599986205055	0.703663650502129	0.0444394535119403	0.771930872806726	0.0405933722368091	0.0513498465438301	0.0369916425394575	0.944534780114695	0.767749160919804	0.0460903132777633	0.721742488005162	1	0.938594267162391	0.768893804543371	0.928487313427812	0.465610682647126	0.899626708745737	0.688389011859302	0.0463023767262483	0.0449161490220266	0.076528788468931	0.0639298500419892	0.641928147031627	0.773910045587396	0.0505804980311047	0.0643380113360927	0.568452005404832	0.787994165665895
2.58303771261376	-19.3649800801607	0.745399825083253	0.736086428809496	0.328610723896031	0.780472704232903	0.934579113437352	0.650786149378254	0.0306723228505434	0.0200744343262226	0.726747411369352	0.740848029622409	0.0274911241651684	0.03526321705801	0.0253741890680559	0.535286800893277	0.639224085543825	0.042025487373544	0.0488529222034827	0.705479724005687	0.0302416316705178	0.0262333503926853	0.804135423622001	0.253415932728325	0.693795263276842	0.794562583008212	0.661072285336275	0.0302208789419178	0.896334499770167	0.560398935824734	0.032178890632591
-13.4651525478801	-3.35521370124389	0.558817346697703	0.570158201404943	0.47428372413675	0.807701449554069	0.704092197409112	0.368122252419073	0.0112111507814477	0.558691130693018	0.516281846770754	0.481196839559709	0.143604817439147	0.649796777248873	0.29797168198411	0.578255301314654	0.695723558380615	0.509129234364123	0.849337278221722	0.4914326095926	0.41283686888969	0.511386707648009	0.717932059207244	0.0171580304292156	0.860786763634888	0.692756306353911	0.664384927579588	0.715123750743907	0.402565842407006	0.534876208861503	0.292693610154109
5.63019900536231	-17.2209693595915	0.699701352222224	0.747129323347912	0.620959993463995	0.815887119139998	0.883355699204742	0.796041755691527	0.0279346572237159	0.569187566611858	0.644720732036182	0.613347013671777	0.0250286261660997	0.366676120359411	0.0232339972548988	0.755953707041318	0.70088973355722	0.0381634663007041	0.0287171483843317	0.559011354285899	0.453220218412239	0.0235762486830097	0.470262955097465	0.154051504425122	0.0350244931422183	0.880359638726307	0.790722049636663	0.849581354708227	0.0359861556652989	0.251581512969735	0.0292718469808637
-12.3137507934577	-4.03994768284563	0.574827123937085	0.602982138380182	0.509782421494397	0.790864429440507	0.742843913730248	0.393715902020131	0.580915348554474	0.589562733816236	0.47404447418292	0.526686434386287	0.0139551224401543	0.414113954326897	0.0136098586662805	0.479108323178224	0.643854348618877	0.436369140709201	0.783295121191325	0.458291569080324	0.819820815490223	0.627760591528278	0.757811335817092	0.245341742705898	0.806299563356779	0.72355844996373	0.731932209143896	0.407539586700919	0.582018293685622	0.407308503864585	0.502583596741221
1.13387617602035	-21.3039065424313	0.670076645095804	0.56445247904002	0.0195767344942112	0.703643760847249	0.919805846786377	0.641521757258004	0.0193678125799061	0.422005755464247	0.764570248631726	0.53380520237128	0.0173228502718532	0.0213997148578752	0.0431981700968491	0.676477573383095	0.984558115202712	1	0.0201740213906806	0.659163702306823	1	0.551061446271274	0.591235751239863	0.029222876704114	0.60975191643092	0.529498838961766	0.637704097133651	0.274952398266273	0.156641605602087	0.636132940214605	0.24121415740315
0.916655228895432	-19.7628400440256	0.564832648043942	0.569403697506362	0.628546337572825	0.674888720866994	0.749193959617861	0.519813689345408	0.00681705441544799	0.525111367341002	0.571892463364042	0.514334765361623	0.00603359107090796	0.619381534405467	0.00672514379928793	0.528611743058938	0.701969483724022	0.00837289353893559	0.00765801049943085	0.651133939922531	0.884845406843126	0.658251451941921	0.735063157845787	0.739085476373403	0.791246493904088	0.690912423747163	0.697487146825913	0.00673237104256388	0.0104162907904996	0.59523687217498	0.526916974327405
5.65574275618612	-18.4299775843148	0.702650391247564	0.316669109577953	0.744282208126932	0.71862743092501	0.957780731451381	0.529006306074838	0.0418264965090103	0.0292001633557644	0.35481086174294	0.565978469643316	0.0375241720458441	0.700218278249135	0.0340940527769221	0.575910916974583	0.627226760405905	0.257782557159803	0.41191519142333	0.54964581164351	0.0422333527150089	0.0370592794643364	0.977369202629294	0.586085646581425	0.887671288443994	0.950000187534598	0.916211842431778	0.851636893672743	0.0528068363368916	0.577677756248327	0.365906392723514
4.78637650047236	-17.3005142900736	0.683636776426092	0.690679641964719	0.523122233548288	0.742184230047109	0.913501448792549	0.666024981229626	0.0288122307490905	0.596315557491471	0.636218953940927	0.567569560121662	0.025817993219948	0.524374274893645	0.0239200473174211	0.759061133411907	0.647892310619734	0.0394014580462083	0.0295922923124941	0.63903287979179	0.389017586249516	0.426393781070765	0.614349543399676	0.0431924951807075	0.651915149663275	0.781140165525354	0.774301046111344	0.720541020717529	0.314610402319293	0.594217731460894	0.445137931733756
4.92572330998676	-17.5020531012268	0.677702535190622	0.647530798353082	0.628321893891008	0.881683473639603	0.781734405914966	0.602783721944045	0.167185973703191	0.528746027930047	0.437565304484176	0.436851484486664	0.0235809798532579	0.0299320964725729	0.18539601930587	0.558209469722618	0.60624788307202	0.583428568387342	0.0271121930284755	0.587504501519414	0.624662564030166	0.452189039286158	0.783679152633609	0.292557342338999	0.73121212882432	0.844348236360736	0.795978512109103	0.72662804108673	0.501133334906727	0.539675240113928	0.473328277758164
3.81687151152084	-17.905979036429	0.579642186953046	0.605155043583499	0.469841689682002	0.737993873091618	0.747571198392357	0.577159431937748	0.277493133191142	0.516003139743169	0.334047180728554	0.442805418928829	0.00817118325945767	0.553250599662806	0.00858295538067103	0.475956776624595	0.666959905589569	0.0117253535532947	0.662068637830811	0.476678463536682	0.553994133650547	0.609208952212112	0.782379912463425	0.014173654181418	0.858125029986169	0.746265306497144	0.731465727461067	0.761494306118246	0.461400568589931	0.498019544166478	0.442834498736379
-0.564677411071768	-7.53741079721653	0.720582761705885	0.779074073687328	0.366413966760797	0.654488571824146	0.681868096642416	0.701851892321138	0.0319855845412534	0.681769343837305	0.624228662089551	0.52600164992526	0.0286723875941046	0.803638823499913	0.0264008418087879	0.775299291154601	0.561375524717678	0.577842027675658	0.0327568605484573	0.579101845407133	0.42424499146777	0.0275079654696481	0.741668878639866	0.0478863303088904	0.941989584656054	0.666399106880439	0.516868630656321	0.288639414352719	0.295121262652748	0.723911239886497	0.973491169948397
2.85615539460198	-22.0135084366555	0.575870848375906	0.602249445145994	0.00725910884856882	0.688202953906716	0.728335382604516	0.573149068445806	0.00858186082749592	0.54686941301098	0.502943579904195	0.436466440768278	0.00762101366036707	0.0989717742160439	0.00810479520662545	0.520450589951438	0.718488265235976	0.392402189928049	0.691136527505914	0.65311227639543	0.852145471124358	0.585073005302389	0.757781762706195	0.519957143031792	0.841362847916283	0.70471738029993	0.738285874963042	0.742605056800251	0.0125531745029149	0.510687573719925	0.482438751534529
4.78641508165237	-17.2414382424381	0.621678047849087	0.635918302215353	0.588551965716923	0.792722755412724	0.771622518385315	0.48225424027149	0.0120606320819191	0.612401520672674	0.327128425786478	0.496707092667979	0.0107501274459546	0.107125012187471	0.291454198165228	0.583356106100341	0.657891198910416	0.242174494089149	0.0128870711125592	0.510196819415101	0.830238267681664	0.56108741280258	0.659473721667176	0.831892342395643	0.842714375808852	0.745821548800934	0.696753737582729	0.557893395722922	0.119786062001426	0.433322132656562	0.555519231889954
-0.485390163254396	-16.2311825931045	0.908287429977416	0.807391354151107	0.377336778995232	0.586880761876453	0.981666809820935	0.804472627319445	0.0521709679024829	0.567488954497478	0.579358265067875	0.473770816736668	0.0468289022722923	0.0616284912576041	0.233001224904437	0.7364103467187	0.0682208800896585	0.0723535958958091	0.0528863598729396	0.707393244329596	0.450115715224343	0.454462878663958	0.773132779272521	0.0777433420706329	0.0649435000110499	0.861729145900667	0.826728458073345	0.0513889951382121	0.657691918862736	0.726588661010984	0.0550076462726312
4.03083769383917	-19.0708306565161	0.707208503302886	0.713669355269697	0.0318240599875995	0.665502679537845	0.928472585963564	0.643772138174878	0.201919427827562	0.586864531923331	0.49587447997714	0.549822715806159	0.0269693157744459	0.0345517795172111	0.0249206780210283	0.595074243362125	0.65434073670749	0.475305555306651	0.0308687237749085	0.668668187099889	0.796451348808638	0.222172934556666	0.892623576498101	0.045085757828329	0.97640403015709	0.866270505573892	0.820615040818975	0.580388784544631	0.0385985841657285	0.703616143737806	0.0315628821037551
-13.0813387212366	-8.25443822359735	0.915496079874401	0.635395606964785	0.0768397221918382	0.53063975797818	0.769180875472172	0.84421464657588	0.446060385424347	0.710305296561929	0.0538241737893345	0.523024958955662	0.0624253859804663	0.0828928561312514	0.0557360497331454	0.0562167578612352	0.570816684929666	0.386839039834243	0.887099918991797	1	0.850471431313745	0.174814561408735	1	0.103390577003679	0.734199625562457	0.747919559472077	0.488664620827641	0.068461700055982	0.0863272100732863	0.0710300650625563	0.307169319727898
0.962412780073802	-16.933245151209	0.800013038100535	0.773417791501069	0.250974469124179	0.958212911120354	0.942494797195094	0.473279862264907	0.0464739246997496	0.535080646975755	0.0354503264497747	0.707196621595182	0.0417044789863133	0.691008656600646	0.0377272166186224	0.682005813845481	0.395024668156194	0.540507612971645	0.0472050891609236	0.664358519137469	0.663179724511474	0.0415699433197753	0.867867785090273	0.0693166165104995	0.974587057740112	0.848039066265973	0.586623375155736	0.0457795405795915	0.0584340901464959	0.0455216746513377	0.629447217257014
1.37001743224184	-9.32913648254537	0.654313794860938	0.533360730216845	0.633491042191541	0.672055444322639	0.81811054212064	0.656932702111844	0.0130301660390109	0.60343925531809	0.661163240996324	0.533592458139557	0.0116222118254244	0.506681658490869	0.0115822930802941	0.636170361487223	0.707797288162679	0.261478699365335	0.256305693284109	0.529975517533349	0.0112747561685864	0.66617027473432	0.64468482017048	0.0198486090012415	0.400723808590554	0.740164439122177	0.756988939319436	0.671287611967748	0.748509165223821	0.832498587046409	0.486135438529319
-2.26371141454365	23.9917379356211	0.348769561947092	0.331980924097935	0.520022290211987	0.0299669298237513	0.671041384076469	0.450285974415183	0.0346835180246827	0.358996271711773	0.821714681453653	0.772519795337462	0.184338249303729	0.0401824229139498	0.869516283917052	0.880065768790156	0.698778073391513	0.62230341435216	0.715681039789276	0.801335994587426	0.623783099341273	0.20674794107631	0.897294798386698	0.0518769521517168	0.743869873865439	0.610187145461073	0.67028935788807	0.0341704043807099	0.370478837823329	0.491489937490784	0.658754833602997
3.41495468647278	-18.1417200108089	0.659174837578169	0.646963365891491	0.202111227286617	0.581012786973987	0.716613048540245	0.768686907237199	0.0267703386833059	0.675609063879177	0.362389033762296	0.501770584583686	0.0239813353472567	0.640680401749319	0.0223237820030164	0.527247066959914	0.616542739075799	0.459770861699664	0.414601492476846	0.513727242201434	0.668230207257111	0.519695547357094	0.853146831222924	0.291475248777735	1	0.815319688758318	0.781150420224466	0.532384733686688	0.514989943243692	0.628767675521913	0.574997384052483
4.86386439651849	-17.3013680236707	0.70369173004149	0.722962240732353	0.411839319477402	0.701303056394115	0.801396525543715	0.700459486242675	0.138433878576488	0.454981105421613	0.447507876053942	0.501034126181928	0.400497664497418	0.579060906837421	0.0181834158932799	0.584655208897134	0.362320051670834	0.268942567969595	0.259065663165736	0.616412209179336	0.461372214594131	0.301985462971161	0.877637603491547	0.0323383909049294	0.934268188617044	0.811946705274576	0.84721774813931	0.811033944118732	0.684137046036911	0.0178390982261577	0.0478296635751222
2.68802842208907	-18.4335359836172	0.707646201956078	0.701330777432893	0.330065464385975	0.522180796853387	0.844507942159964	0.66166854331009	0.197862864340804	0.458833072206975	0.579007613495746	0.461037780425684	0.0280779087050403	0.654208980652038	0.0258841718046087	0.696665976055448	0.855374057658756	0.450065480914818	0.219843518843839	0.60529127662389	0.621345297905812	0.0268665067260892	0.799339839359609	0.0469087548492002	0.927453943299662	0.735485159160245	0.565160768542897	0.325306921701483	0.525949708538528	0.714356613547242	0.494929282280249
-3.16304623756096	-3.35692292095009	0.72682573543103	0.742523251170491	0.751801510941617	0.138153853106948	0.837118200132271	0.663542809903422	0.100765145660972	0.763423930342649	0.557100851417231	0.703359144906166	0.026848186881269	0.286452042662344	0.213571524508647	0.419248395421464	0.633205698578995	0.0410171465180903	0.530455608827956	0.729220661262251	0.577348958603151	0.465766810427523	0.847996435621265	0.0448865705474895	0.873947164597882	0.78159199822476	0.738564699636447	0.308556483921521	0.174346859140595	0.471289482790815	0.46350697228605
5.54349653705458	-8.51402242724685	0.748507745982818	0.656693353095486	0.0357373970026547	0.49905459737963	0.915506000739294	0.742867183734493	0.319135700190546	0.571765223307717	0.514162126264943	0.644807581173351	0.0300516108058084	0.0387542040778683	0.0275995441944633	0.678227472276102	0.221797255009941	0.0460411874336524	0.356377855586234	0.743241644254362	0.728560653701879	0.515740467740476	0.848302804288199	0.0501543583078641	0.819814447760717	0.819184266568679	0.665056107948587	0.269492968275617	0.0427477666790134	0.666769305793479	0.535555451349886
10.8717587030117	-9.32112234834402	0.710218864873138	0.675611577848982	0.0276503455558221	0.361763596619974	0.868345414155409	0.626510778054128	0.0264374850868853	0.403240922734329	0.448379058131778	0.543560396098547	0.0236819374561716	0.433749577606743	0.0220635710645225	0.553626639172331	0.659316568843598	0.318976247855182	0.544640696387503	0.793513596253508	0.54291147316946	0.353176906284706	0.861584773398944	0.0396799134328774	0.849044135873807	0.828242340428958	0.849917488188039	0.824319230815631	0.391548937019969	0.640392744819616	0.427600352784173
1.94812057162945	-15.5560240396277	0.828596652816689	0.725820263875798	0.413692355562646	0.78541925304119	0.90263669782662	0.777510138179424	0.0400611970133053	0.547585361484587	0.531822541007693	0.0263790183334856	0.0359363059334408	0.0467774423093531	0.0327140158975255	0.643705669750943	0.882777727042935	0.0552703590304416	0.0408101153661576	0.702362339767043	0.646251026227047	0.9351066713887	0.519815546162291	0.0598312932678026	0.449828256501589	0.73892974416706	0.769467557892456	0.448438055114241	0.0506693555831077	0.497940160232999	0.280169053704576
1.48061452407379	-19.3459981250807	0.659611208472669	0.608157256185893	0.566816348096346	0.640916189488501	0.809695403071704	0.57215522459582	0.0182532594408413	0.53538815321939	0.616848714481798	0.565937603670428	0.0163203228456008	0.638971283238892	0.0156654877657262	0.543728696719383	0.780361822415346	0.535416369449797	0.0190625539363147	0.638249375671616	0.818477165459652	0.290030281637399	0.729058338084214	0.0275742963632491	0.780588347460374	0.756354173870675	0.779212133949318	0.312383540647391	0.0242636114279214	0.523693055244207	0.670999859129781
-2.80921122414971	-3.95217708282182	0.836215238474869	0.763860268329479	0.0439142746181276	0.0351732422389298	0.883960554844207	0.697343503102375	0.0406790247486062	0.413308495339502	0.442427019372846	0.491823818418721	0.316968346936868	0.0475351271592573	0.0331970076289024	0.0293637855592168	0.850011196032057	0.0561419277529821	0.901933055586215	0.951312705678998	0.656041313773811	0.0359455754580851	0.899478899975341	0.0607451471010194	0.834778151971054	0.828495486823032	0.835764665610554	0.0400737337617505	0.0514174410476833	0.56461377196798	0.704169202678041
0.919437680389981	-19.0108160327884	0.85839774852858	0.766852897828048	0.0593313783818286	0.0468962377472758	0.935275098253313	0.810107362815594	0.0541790402662891	0.863964503206667	0.479018671682568	0.622119880123026	0.0486351397212346	0.0640911291753179	0.0437507518134763	0.378649856499542	0.624482416272526	0.0751863807723881	0.393997736138057	0.648682527108367	0.763562611077183	0.574594457918005	0.957681472192397	0.0807135626065355	0.888620660516419	0.757673002198781	0.778950178299722	0.0533661945861271	0.314778408722516	0.572271960898436	0.0571399570852474
-1.7305138941092	-4.41533641255476	0.829762617178422	0.871588960209792	0.294796884388677	0.604033565455763	0.956634176912202	0.779659901798921	0.049860468117012	0.767605863684004	0.0381514439289153	0.374401769407004	0.0447506349182312	0.712112212901715	0.0403746737899809	0.265553712852826	0.0652281800918943	0.0690941770782446	0.700034070992812	0.842496476620808	0.0508705811957926	0.471457321254299	0.762108486088262	0.608114784130296	0.876557458041244	0.782836934457109	0.880789427714714	0.04911401791001	0.0625346245849095	0.0492716328354431	0.670255429621086
10.9536502566455	-1.85665518524399	0.683507997633861	0.721775687916516	0.0259473343243455	0.66992096628759	0.776101032338782	0.763997302645392	0.832178249536477	0.760815664055387	0.547892703802381	0.604030328433218	0.0223405801856527	0.549558180335267	0.123307232953071	0.596788147346914	0.49594594339889	0.0339477105010342	0.346536808658771	0.499413552416159	0.347528860400465	0.0206757746225094	0.81129468288513	0.0374741531031874	0.845422031370043	0.773294333856938	0.784176120564143	0.389200114476702	0.284512808474232	0.558571565299727	0.807229961605306
-0.849366183418466	-9.44112515410566	0.621512943242495	0.737905146485099	0.661758745666656	0.898267714947128	0.817302664626078	0.662838448674557	0.373024454264427	0.644033982712181	0.331203240840594	0.511767093996632	0.0206245457665646	0.362043227845443	0.0194063487373629	0.706636605111554	0.797084401294925	0.426340012440842	0.265334327583391	0.501022494274913	0.0220345450837209	0.345375853095794	0.429252792467878	0.404800017475918	0.433602455302244	0.810082872312351	0.68620520131905	0.323086806159025	0.23801895367813	0.616402457918706	0.548800186576202
11.3774769939644	-9.25210647422426	0.755155344348989	0.695589628450566	0.0407938731848039	0.0328005234359846	0.82878162529048	0.516745331390359	0.520537341464837	0.0260258785241539	0.549241857911099	0.259944855799716	0.215010715219786	0.044184214224322	0.195286036161109	0.715356541292252	0.388999172954529	0.0522873556226099	0.531042725404859	0.85910924980905	0.696416835175196	0.0332935986810272	0.915535811443807	0.0790103537892157	0.978117067429786	0.855512107811116	0.904503067185866	0.932732454344814	0.0481089820491953	0.686002497599523	0.690529418071065
-0.956964581198164	-6.97543325817375	0.683757894377344	0.793670333700403	0.362111924041867	0.550755286297372	0.771657435473235	0.75157790527262	0.0281233929447084	0.676051800903698	0.396800508990534	0.563243316897798	0.0251983917250278	0.518803855788254	0.407922613839399	0.60707373924111	0.59667258668853	0.555703601605309	0.237638350611303	0.613154093696406	0.0275013070773525	0.248666037158273	0.756278512889445	0.0421736075004828	0.895461156429392	0.743231865431076	0.552113292648322	0.397198621192268	0.507703681771294	0.604362163298088	0.812935946603543
5.55443468690461	-17.5870879252791	0.653660355530045	0.677617681112604	0.0210211639245904	0.735446909262319	0.829642471020795	0.668306180303972	0.0206326298908091	0.597362837504905	0.349047176676189	0.527380995583618	0.315074841896036	0.142872153382935	0.0175255794831322	0.594012270655983	0.708980314543122	0.0504072760611651	0.368237639211355	0.609311083708465	0.555653877695915	0.0164891051252884	0.846104255187047	0.556971225811325	0.90432012416699	0.82678767699348	0.855505385677626	0.678338737306892	0.075007400874159	0.487530716429759	0.437253907820631
4.48374731225963	-17.8096208276812	0.720172342687903	0.700941899989156	0.43381192858099	0.809662232736565	0.883634163068293	0.510635176964184	0.0303963425401867	0.427905726008766	0.401082100550985	0.635148193924615	0.0970848095896782	0.418428208582738	0.0251584392719413	0.610112110270548	0.80656090785164	0.692883638419638	0.442320228884706	0.537237016106185	0.0299449284814782	0.510711323929154	0.704293517985099	0.0455356185949261	0.526773417965248	0.852744522402932	0.878556959982159	0.583032146081094	0.192210103894017	0.576309210046413	0.487142034076348
4.35880331302533	-18.3522548487513	0.740053161124767	0.679671831150262	0.0366519965399482	0.682051434579474	0.925813549372692	0.70279270803551	0.0343197974740268	0.376511036467507	0.563880446725328	0.571363790646212	0.0307719846449745	0.663721200350684	0.0282256312790331	0.532303545861216	0.82464677390681	0.0471709747261636	0.0350846111198785	0.593186568404112	0.514728993984996	0.458302508016243	0.829244286494723	0.0513389584676444	0.437364481253257	0.765867702598301	0.756903064638323	0.616315719635352	0.413244581390351	0.68422493560484	0.593760893871413
2.2467681832327	-19.7354473319777	0.651137741651897	0.673755842473382	0.49738261552907	0.802355542159999	0.864507582282609	0.543605223105764	0.392032864843891	0.507241111858663	0.450854269340399	0.540057211484264	0.280708943304717	0.55338419735784	0.0207820358657122	0.605611470780214	0.697056048331482	0.0610113256988569	0.0255893604296943	0.596476431519722	0.748207699241762	0.548548723239219	0.770984895477144	0.419416715618504	0.850520565247872	0.758171035840871	0.554319176732057	0.354026806426593	0.0321884163753897	0.60788242236452	0.582648098373256
5.75930148156056	-19.6952018405431	0.712937296216893	0.688909995401832	0.412124665695185	0.833757719078148	0.904725951060544	0.267831990012591	0.0277594619738507	0.486518564198253	0.447645205203427	0.516427574772486	0.02487104010153	0.0316909744569655	0.281088824298259	0.505461084068254	0.851120971120158	0.22563573424428	0.563580803603739	0.675039237399257	0.540360240099497	0.38590414296301	0.866612613737776	0.0416353025754333	0.743183599308125	0.860888612933833	0.891049784634823	0.50899140368579	0.0357740236867578	0.526059710524637	0.407554954026304
1.81893485394173	-20.2870805564074	0.751059403846952	0.699160452828317	0.0351562579045194	0.614273542422441	0.967318621263639	0.761592320902059	0.240865957520047	0.0219870345575769	0.731957028087024	0.583533542700035	0.0295938832582392	0.0381301348474989	0.0272017267138666	0.560699476137568	0.811944137434314	0.0453233174353823	0.0337784908931288	0.743643937976904	1	0.604997192359386	0.786351104528204	0.0494016600607791	0.748912364447428	0.772239577185688	0.676900838056516	0.0325226660742534	0.702198128602381	0.568780327191097	0.108020968445985
9.77004055238725	-8.97644394919401	0.737731239403937	0.805741820722215	0.285331531689223	0.607642493108472	0.841260958380212	0.735648806466404	0.0319079432127778	0.705153517506885	0.0238324546709147	0.430908983186507	0.0286025501332611	0.0367785437020011	0.026340145084565	0.506974529846806	0.40695445230531	0.441561652205065	0.638260168426649	0.805548549049898	0.326812412997805	0.391935613702865	0.795586516107477	0.0477714878996079	0.797057411492022	0.895035806731125	0.836436786502035	0.52844748092083	0.040797136664026	0.560591438074441	0.828162692712337
1.21643241025806	-21.811316972283	0.599421357273986	0.59224414924227	0.509290403622414	0.550929857554794	0.717286206977974	0.706899359767607	0.588101551857671	0.516637178269891	0.564046104328275	0.524689373888549	0.110491446257789	0.683380611780111	0.00698093960327237	0.476404279140649	0.626260290072404	0.797017369310183	0.00798431051299459	0.525926962969422	0.822924836724161	0.602835743145055	0.664894427952193	0.0111425292905714	0.633862700706548	0.465453547025881	0.798913973132494	0.494025981797762	0.606084839955325	0.510318899394783	0.00719515844441776
1.26180896291573	-22.2724068391786	0.563394854050381	0.468375160726729	0.450293125667065	0.62255115630816	0.773046873547184	0.593479039399635	0.00500047896328606	0.466223265079698	0.630072341089	0.520211296839216	0.00439960283937583	0.299858638524148	0.240594602121915	0.486927662746179	0.779923313412829	0.825499724718004	0.603571826116394	0.635388375779654	0.926113688361495	0.556597277936558	0.694185418624624	0.46424963452147	0.726331138418754	0.685537730027896	0.698609061407806	0.588170208872829	0.568574431263857	0.572256014420126	0.00491874239926866
2.68028478609343	-20.5708965121422	0.669639044172915	0.637822292901043	0.50387123437674	0.699549451821002	0.846671895922524	0.559713110488446	0.0174514779775952	0.349694818660472	0.606609336103731	0.540419132278992	0.0155991298592894	0.262428070527928	0.394473238054706	0.579322057346149	0.790875805863464	0.0233748599924185	0.018262992236942	0.557276456238348	0.976344950504357	0.605078535766647	0.754051708752943	0.656393675203643	0.735653825326689	0.707261577490393	0.707850862882013	0.436972697382834	0.0232927889410862	0.577048416558219	0.0181400785944258
3.04727253632493	-20.6956892970361	0.712354248570739	0.691841447917904	0.0317940530114657	0.315961024326171	0.895039638702061	0.717729516297191	0.0300659302092198	0.324006414813695	0.628946137548425	0.510709614074366	0.282218056511415	0.03451955585413	0.0249001368120748	0.410402236043266	0.731437791196136	0.0411700501220924	0.681865265590296	0.80557006556112	0.968670363274101	0.025644802650329	0.842683507682635	0.0450468924372226	0.712449942168204	0.762463175676899	0.701720615555788	0.601099397270325	0.94974887740771	0.565583171934798	0.436872999357697
-3.51088135158104	-5.65959441402251	0.739165800525708	0.495311055670429	0.55967025094145	0.0410377913359202	0.897360513873621	0.654793100540569	0.0474325463853943	0.0337867238365708	0.362963261545644	0.497548057318199	0.0425667479060936	0.685400844511858	0.348941527147504	0.749875829212226	0.0620833880402028	0.0656691112853925	0.450469171740252	0.821397144332786	0.500863673672122	0.64856920503146	1	0.189430636790225	1	0.814207639825982	0.894224356702899	0.0467234240281061	0.507492111862921	0.242783183511317	0.694818708596
0.0806233540742485	-8.43945066194673	0.712847928375753	0.687861422135729	0.580326416582556	0.620027400973926	0.811184237343579	0.552666912548818	0.0303019061850872	0.601229680420346	0.626973554897384	0.539443907788982	0.224749673139192	0.0348089495016474	0.291799438637652	0.71715437746789	0.615682112688428	0.706458201917177	0.406328192933319	0.500699761323516	0.0298434010656886	0.0258738343343942	0.591443690927186	0.0453959339867874	0.617418016225671	0.875348910348084	0.848062559196048	0.423729973080558	0.574108331558162	0.578781800052185	0.735721367115311
-4.62896376129056	-3.66817731792877	0.954833536075346	0.958009644806068	0.743937341866543	0.0654637332905324	1	0.784840428278004	0.0755610733635478	0.419341430069481	0.721836304529065	0.0535013556551396	0.0678680267480691	0.0903133940758291	0.0604663257444086	0.326675289258879	0.825832473870969	0.361429164523363	0.07621170889665	0.812716954460098	0.352184198707071	0.115188482430224	0.8912989603533	0.1123405870851	0.0938178916306204	0.702999332713563	0.493513556055454	0.0744194916670494	0.0936537345199248	0.561860045242668	0.765168809489535
-5.028106427785	17.7345966566294	0.580484118010444	0.0298737608605188	0.671216018024533	0.169217363636292	0.661954588086937	0.043824533155355	0.0552165181059964	0.548483511631799	0.904824150694657	0.0379578679846376	0.907398339697507	0.956625672411315	0.0445618083417516	0.851841414697058	0.775795418239012	0.352013854528671	0.0559234783495721	0.655412620294184	0.449666623712142	0.39803706480965	0.745803509426801	0.0822481377745348	0.586577601632598	0.715479795417677	0.622533766801246	0.237186824247759	0.586279605123452	0.666696243762045	0.72969283327563
-2.46395054046377	24.5191305215904	0.668182528904981	0.633367786891227	0.598778130039349	0.0420455456361586	0.713993190432736	0.368278455602963	0.0485930602388325	0.401754661483893	0.785596960793394	0.831133419994306	0.0436106164538003	0.556963743477634	0.930516770697577	0.978744728813811	0.0635865562414852	0.654842272466999	0.81535325462777	0.945586926038966	0.58361076198009	0.341391437648402	0.41091358327614	0.0724511150524817	0.0834112913017935	0.362642587502188	0.440054331224271	0.0478660956726511	0.0610000068311549	0.584327022109916	0.0512083752228153
4.15307222455024	-21.6167905669543	0.723421401077618	0.722940270026112	0.594257584570221	0.883890338330611	0.974337498090024	0.0217438379111225	0.0287929513056903	0.0185368362943735	0.731739293846668	0.507714743507382	0.0258006515875985	0.843996483131773	0.0239049754596591	0.695518128166437	0.884777193837691	0.323030382874445	0.0295730662449998	0.769503898935843	1	0.0244092849202587	0.723320565452867	0.043163978181151	0.0360840317359599	0.432641774977602	0.374276984184943	0.0283704016145632	0.0370254054276029	0.704935568237961	0.0301832432952522
-11.8276005903878	-3.90229373705578	0.553404912068451	0.522747090384516	0.622746028324896	0.6531868510167	0.756647310532394	0.593916871922283	0.513101549911906	0.592305928008885	0.586897353219132	0.58465777799182	0.00454412278890056	0.00397710031842003	0.383031019064863	0.540914266131673	0.674494733527312	0.841702504809639	0.654406324412911	0.594392185743864	0.908455489976008	0.565294934545269	0.661005754442378	0.00820922824123065	0.379792198726493	0.655898218357962	0.704076276724443	0.553169927114058	0.519235456957133	0.408621572473018	0.381517947893771
1.84209981635214	-21.5553188764267	0.654877964014008	0.561916308497294	0.020936898721603	0.576328306931756	0.908423897924777	0.619180413610079	0.0205588429094559	0.368649978829924	0.729114794702181	0.534623228135687	0.0183941680305327	0.022860357663166	0.326247179525334	0.627949347277371	0.889429805518239	1	0.0213617543053876	0.556454760531008	1	0.446407387535937	0.752871050232497	0.030984577530974	0.574051452942717	0.5967025941274	0.664365435070719	0.552491142433346	0.0270552851934194	0.610910423460002	0.391573918944165
-4.16021145614566	-9.77410572369285	0.637975309095808	0.682029851410996	0.486631645339056	0.767242733945494	0.780046553152182	0.452846184369214	0.0165289571405521	0.450754535757967	0.496764267895275	0.480847941150882	0.0147693332277883	0.779799853073496	0.0143175007689492	0.680774177077677	0.56557706685625	0.0220734611371744	0.747624011835413	0.530595010453735	0.311428230044799	0.591126979369823	0.380317336266285	0.237802853615205	0.439543247607263	0.826915779187938	0.747222742539787	0.862826239578035	0.961045715982115	0.609049689598911	0.0171604818472437
-3.46312786542632	26.4640593662372	0.751470654812833	0.0399063903426601	0.468590359938481	0.30326939354079	0.790691555604178	0.053577920823079	0.0668882199123381	0.544948948642749	1	0.800327141912071	0.421249126360763	0.5407006742781	1	1	0.62295625501467	0.0931152027331731	0.100187690630357	0.656201353369834	0.679120612342404	0.302829264734137	0.0599514512844613	0.0995122209913456	0.482000947535252	0.304006952692715	0.0553066286668566	0.065879978169101	0.0831523678241015	0.068126656774104	0.835188620666139
9.50706871040635	8.70840404776427	0.752827774569492	0.700639790124716	0.0354093046513384	0.0287061569648437	0.792041187512704	0.642208527072348	0.320315924047618	0.738789879561198	0.622387914860172	0.405755999556253	0.332661448009411	0.129924898676503	0.207038698981375	0.603467041949944	0.0436894991209894	0.0456359012355157	0.596798445852984	0.772551338920105	0.659800693821992	0.664806446308261	0.780057402473682	0.589869222043033	0.786940874639559	0.768804817190284	0.746112870139656	0.697333085200687	0.0423999011510544	0.495744619750819	0.0348965429963663
-4.06897578731398	-14.6356401460571	0.706482605570102	0.738813803851285	0.37242752004486	0.836409800359622	0.827784032966704	0.582965501044211	0.303614633652077	0.643391157114625	0.445750905195532	0.417691136918557	0.0267445600545427	0.0342453458540286	0.166035629940811	0.633718284196959	0.039299475539517	0.629933294527311	0.480571048999443	0.769640162303267	0.529221774011721	0.0254277875960957	0.830643617599242	0.0447161640879218	0.821789833027979	0.843275267132814	0.82411765389795	0.0294036518668028	0.652789257867821	0.591122789557007	0.264527222137958
3.88401239761008	-19.1960060716342	0.704809097712264	0.694058958312855	0.0310108830789788	0.86737574112062	0.920283125755044	0.476879815933338	0.0293801460046373	0.581654375721775	0.532113159487957	0.584009633700866	0.0263288263058881	0.0336785312894709	0.0243640195719497	0.619024017814853	0.954749117795123	0.70316192346213	0.445193245897666	0.661475476600085	0.621534172463796	0.503911948458694	0.742137600078904	0.4652480959979	0.0368089061800942	0.790004769268839	0.829142985931246	0.564838524967341	0.0377363994378414	0.485344426778589	0.4087502113181
5.16134896884651	-18.1935736297573	0.671403036821286	0.625576157900663	0.476471743450859	0.767284204255389	0.891170913716764	0.700156347977215	0.0240915809729606	0.192015930150468	0.62657876894683	0.549943147595598	0.0215718243255037	0.0271927984981404	0.281660712119756	0.445293649270764	0.893264589225136	0.0327420440059194	0.0248847118430421	0.386751522413975	0.587930354622153	0.49061753323094	0.75660943266468	0.526345498874373	0.554158608906108	0.848446899665136	0.843136992374681	0.91767408575435	0.228803970011872	0.593266611817891	0.533277069444417
1.18361603193542	-17.599345946234	0.745553830137965	0.663725344018948	0.576903393674147	0.870988753943028	0.875395655331304	0.56975872598245	0.0365342142442698	0.614773190521896	0.5402692326868	0.422299011845903	0.0327638264580841	0.0424520595897348	0.0299567691492499	0.59641172881899	0.34886566141155	0.0502948493684586	0.0372928971892106	0.779841598725193	0.449154518623017	0.758357968987562	0.92793725607646	0.0546143913079013	0.68656108105864	0.903424952784045	0.901508365470449	0.0359926472488356	0.0463987727125616	0.490941949612163	0.468913408928058
5.61792343959979	-17.2053650423395	0.651213478257033	0.632252351529943	0.434057402961223	0.826204238424504	0.768968344626968	0.668980406930302	0.400404319424087	0.461156730413427	0.343677087342038	0.494653532573096	0.0221093017536333	0.609420951068109	0.30684299684443	0.573370481022255	0.57533405018777	0.033584988509589	0.0254805944624887	0.297099164307161	0.466457644998359	0.289291820127105	0.800523941719543	0.340318156080207	0.815012570633115	0.84828947081157	0.861860354103063	0.977731874870517	0.543297432181355	0.342642206306914	0.4151982124882
-15.6795015321711	-14.2620225502086	0.723120025231061	0.674824515376279	0.719736311834653	0.692729890445259	0.901051813164012	0.707120105964542	0.0244056570634186	0.702128707074436	0.715948181601384	0.663795834509322	0.0218543320710549	0.302834456688575	0.353454452243298	0.6836423760791	0.712166145774311	0.0331851107076881	0.641009144485245	0.529559585410701	0.961181035122302	0.858649625232592	0.334266591595178	0.0366745549460526	0.0306680470875576	0.583176631369216	0.275467094132694	0.215079309921943	0.0317131300732738	0.489201240339148	0.0255245093175618
1.05505561894191	-19.1449214658323	0.78088882476437	0.690064012301681	0.0474651823145157	0.345238316459164	0.940152158032417	0.509320610015301	0.0437883836617871	0.401232728001807	0.556463785541908	0.65876550588411	0.416887236448608	0.0513483488824361	0.291417748190932	0.679931117791129	0.519535054310299	0.0605282960252987	0.685961060354044	0.825773361255307	0.683891565991998	0.601072749524391	0.886248823890586	0.0653443248318042	0.841536170492013	0.767761319198296	0.663273455550859	0.0431352881346507	0.0551823516759938	0.404751438765012	0.334145512899912
0.221153882912879	23.2459885661071	0.571976585922088	0.349127541582295	0.683034063412402	0.153458101604368	0.604021920735562	0.0174959144610767	0.0237095384962955	0.0143778686053037	0.719419133954347	0.711776127319745	0.493106631277581	0.30788944373719	0.752952343032507	0.799926769767818	0.643461174608956	0.509891071311869	0.656771718883285	0.761294585781763	0.999644852995752	0.514718938489441	0.868722755307947	0.259266180192787	0.500524257240521	0.801798192967777	0.772540960399478	0.442409533401443	0.209684575956225	0.529254389905102	0.356050445511033
-2.11148857826476	-4.03010061900085	0.918744688401224	0.729535020133402	0.0751616915791399	0.0589334331474086	1	0.868928521599572	0.0680408833912379	0.461978066748185	0.603819693446738	0.663787134184406	0.0611037044079118	0.0810908653920923	0.416414596785358	0.479526887075041	0.762070404513041	0.0947412634915729	0.424513106806119	0.664231078145156	0.392761460542965	0.0625022303931481	1	0.10121717186748	0.383743919792659	0.777438070289256	0.774268784581875	0.0670149201339377	0.0845480494111254	0.438613015970121	0.613753891994488
-8.29025516087148	-15.4456987075232	0.637386460434129	0.658403434174425	0.649478308838595	0.578323103511739	0.809063460425969	0.61768463822889	0.301798991635903	0.69480296325263	0.0191558571945703	0.57673903551991	0.0233285680670346	0.190450150865652	0.219712883408818	0.606930790643972	0.76555134182451	0.0354972061834878	0.8915610230714	0.810907412443345	0.762470055939595	0.569759518016387	0.766020509994331	0.406423902829691	0.571022471977909	0.831020384059944	0.802936156280551	0.232020665885253	0.0336976494501454	0.641193654366104	0.0272648836833
-11.683782168459	-2.63811135274397	0.536399336888751	0.523746108657652	0.569225917781951	0.674874278449064	0.699375338964876	0.59634648669594	0.496835758965929	0.509390738530724	0.544236525563154	0.472313438236627	0.00482038191633605	0.665965440249344	0.283626550535061	0.587543194093918	0.624894148058323	0.384905270186459	0.664202948938208	0.544334361309423	0.349296974017845	0.57260550771288	0.69610929703887	0.434748256399201	0.752353747408977	0.650685208824806	0.634298465613115	0.626300411035614	0.57988631430026	0.502393104136441	0.479633514028499
-13.721842069004	-3.37802550027849	0.627095425126196	0.668458260025743	0.423352587838997	0.865888737788849	0.795074135788649	0.324527967386379	0.321482978208428	0.646578026631852	0.440374243876851	0.55141548676224	0.0171272374773256	0.0211330148814819	0.357519572703276	0.640738978043016	0.750443763044293	0.354381311235891	0.869974704856511	0.563861860795137	0.489329639662659	0.0150504373314092	0.655451147152031	0.369125779892103	0.894427029890342	0.685444835654874	0.731735373733627	0.396147114931822	0.0868149827582999	0.552276511306712	0.348326075301587
1.42052913552352	-21.8557423676827	0.577338465075838	0.548189086827151	0.565877657378215	0.577779881810613	0.75991190888709	0.612275640776973	0.478735540088117	0.509001684008433	0.634871012558275	0.567068944516174	0.100627105642515	0.612312978012789	0.388881356827075	0.590511714216573	0.823828669556916	0.747978427406224	0.00275357861932741	0.572942400600606	0.922707547802581	0.584034528041707	0.636965866828	0.00338406390828559	0.608560855932392	0.567334991707408	0.647242771155908	0.549959817057554	0.14796360512219	0.7116346068226	0.214000994223838
-2.68684463033649	-3.99118029040043	0.857600827060598	0.728128035545693	0.0465739645425878	0.0371956410964539	0.959993174664772	0.793840991299384	0.0430079871661115	0.443387828769043	0.521432886610655	0.545647085310008	0.481068456955286	0.0503912947265494	0.339889042307319	0.690286718972426	0.64299798315173	0.0594273917797489	0.220555781418395	0.778032560711765	0.538660803651559	0.329196516474749	0.860142106855355	0.0641900090116269	0.827887433791289	0.611432668991898	0.681043325555777	0.042366889770022	0.0542374227877878	0.697866631872996	0.480760214338783
-8.80901137581387	-9.18210382034789	0.780524351471587	0.811819574229274	0.350081487816214	0.465332455173978	0.839704842125887	0.818882990485526	0.0427916747550291	0.453546810432681	0.673274770019452	0.682520278801683	0.0383923385144862	0.578826546023801	0.0348485885245036	0.418128741029331	0.0560722485433917	0.0591222401638136	0.75242720124419	0.843457264842395	0.547255341544693	0.322751608108461	0.78743997600799	0.0638700526309964	0.81065251893851	0.650510261032209	0.874582957961744	0.0421539030333496	0.0539755048432021	0.391204714830985	0.468677934766042
3.66597171550418	-19.0726059424265	0.681625293749993	0.713425837876607	0.0285341898376495	0.74481217015939	0.874791389818624	0.649900999704164	0.0272114249722727	0.530424084994275	0.412958176780502	0.58655307988531	0.0960797901337738	0.0310188788070667	0.0226686047071816	0.52833765623201	0.879224787358458	0.589518690565472	0.0279959184301445	0.733417768099111	0.586648042854856	0.577702746127813	0.787799475948087	0.0408246790212921	0.230119324565933	0.803078376881356	0.814053998309839	0.538952856089525	0.0351104430614393	0.705092387023973	0.290219559625966
1.53780140402047	-19.4407098595172	0.785396943292902	0.801379847790521	0.0377994432119148	0.831801132095128	0.953990582512753	0.735329255169728	0.0353245612814634	0.464774004635607	0.42568031522676	0.639379215989382	0.0316757578600463	0.0409685785622705	0.0290111133531623	0.63333605244642	0.787941430610999	0.0485883936247762	0.0360865931987479	0.529369380747324	1	0.0494046362391712	0.620234924958915	0.0528251449957651	0.769677816256327	0.688340353952943	0.538243563879976	0.0348015919794447	0.513674196245394	0.536704196199991	0.335007321332801
-11.1066785277423	-0.519992965022853	0.622411439952809	0.657097435957506	0.756619163528187	0.924929406224172	0.779099689682303	0.51488640880706	0.0252426979473964	0.646571571029955	0.275672332375515	0.560304339938958	0.0226072404911832	0.619287456378415	0.391128337831715	0.652922613183721	0.753403004579704	0.525418999242067	0.22040570965986	0.51806230963252	0.0244043057324072	0.452560539529482	0.642683568295683	0.775117694859635	0.431579907511793	0.737585533449632	0.577665597650378	0.543023131727914	0.547172830190237	0.532206194370681	0.430833716569502
2.82373304366596	-21.6830031494611	0.623598165506616	0.6371771523502	0.469901552316527	0.631344465463934	0.768697306260395	0.631594697497184	0.0115676833273799	0.476519226782424	0.62387963687916	0.572783194463009	0.0103067258450429	0.650169488388305	0.0104389856231509	0.661532376527291	0.748733124467098	0.0150745991041932	0.591411922958786	0.495882983010227	0.926575209958789	0.666514490395313	0.712308604140738	0.0176853920466218	0.621792589565593	0.583672755319334	0.690436471468339	0.568030017329834	0.323462092739617	0.860087478278106	0.411268914373701
1.53995656821279	-21.4385155689023	0.708640339788171	0.568657231791983	0.0282942988359363	0.678825335527971	0.925036152433931	0.656366506199043	0.0270013639714961	0.0170710584568369	0.694834929716299	0.644939832604623	0.0241891398739775	0.445217972297202	0.022504387854064	0.549164221219179	0.887734502461076	0.933214848100759	0.21369055932832	0.63612899029145	1	0.55253241731191	0.628355379932168	0.0405139693528833	0.69136531423656	0.686217081475836	0.588690333545712	0.472893339753175	0.0348560945232037	0.596794029484108	0.0282808113344798
-9.26439401929217	-9.95112981061711	0.535368605311205	0.541965447887271	0.68856139561094	0.669470765975869	0.668390701981702	0.590565969389319	0.00412280054120334	0.516235692752937	0.459682303957136	0.483300413966583	0.383387131621041	0.550479608809422	0.32040203983989	0.47667177511789	0.546663490520121	0.53711966729535	0.677491733750785	0.605875607978703	0.481489884247066	0.607154245620607	0.668717206763948	0.368822248403769	0.70045192274993	0.647591904368099	0.662956693881809	0.627644247022311	0.495842330510366	0.489859822631236	0.529476100453753
1.92591301484386	-18.7040888504511	0.727072352192239	0.671985264605292	0.0322251259834747	0.693308534821153	0.957273423971379	0.697890185420601	0.0304434000570311	0.599634451459862	0.636628279201041	0.699073365239714	0.0272852108076564	0.162171917114449	0.0251952268588953	0.467735745787003	0.840150640902689	0.0417025463087427	0.318518620534821	0.649453550485044	0.596413046406658	0.12441200188334	0.782634292454604	0.0456052232592893	0.903822631090269	0.780730972682088	0.816103364762357	0.0299954756999303	0.039023821248647	0.520878290546059	0.0319358044985161
0.571452861003201	-21.1243416906872	0.627479723464744	0.66348162883282	0.323955213448351	0.781305895448084	0.820911394182029	0.611016497944986	0.00984153343313981	0.466662484608557	0.657383435504347	0.488941669723284	0.205317680215084	0.00971698037858258	0.283955161514141	0.640936963345134	0.770694569202467	0.825884033130666	0.0106741161266578	0.563871054559776	0.989222371728495	0.299914080278492	0.604222984579585	0.574766743569498	0.598752503291845	0.453521956029375	0.46153310076456	0.0097103504977844	0.670319498715927	0.642009150112959	0.10857830498174
-0.289485205830871	-20.2860741151489	0.681037662455048	0.678200569649278	0.519026388393229	0.787397551086409	0.917380555556992	0.681984889341127	0.238460565791213	0.56581585202476	0.736621793832106	0.623658305289688	0.193142137990149	0.640533663789748	0.0179253185428257	0.606793527919428	0.902923164126306	0.339765420039262	0.485652738241574	0.629609061180518	0.991577703542501	0.293716945437674	0.585430039207148	0.286367324670651	0.613563633636773	0.50160075814606	0.57570234724514	0.0208390123824459	0.0277637677389406	0.48146311052458	0.498636404562483
-9.39833287962401	-12.0221280326314	0.637874606140922	0.621165891961119	0.678893425344422	0.680960944668498	0.781737283065749	0.462811103535656	0.016822854240173	0.504631873106623	0.378231698042217	0.499549155322954	0.0150336902086616	0.0182786565636665	0.0145472571571493	0.477127486050696	0.709002243825915	0.022488061364777	0.659757852921606	0.699096236473683	0.875582271338042	0.701429009746324	0.788686374288883	0.709769869860914	0.841574797383011	0.742588720539988	0.773355856695985	0.623692398926296	0.0457121875730172	0.456721460740082	0.53418286543259
-1.04782520008025	-9.38014682197043	0.680030477768563	0.700790858652982	0.760845497875116	0.886257311777715	0.819273548369665	0.47975925031092	0.171635857019462	0.622814343064108	0.478681235832865	0.652248647492803	0.0217594147853937	0.553270598235844	0.0203926794405846	0.623291007456657	0.774761667227509	0.535062085997453	0.40467548504589	0.635570304051029	0.32857512578281	0.452468560023945	0.321497173882917	0.186699353753375	0.258669842758193	0.770850326640227	0.740629330613302	0.0239466581145642	0.471619211576696	0.426354422438123	0.513304936215976
2.29681734568463	-21.6485723940409	0.616214039940513	0.57294172010148	0.277958933445878	0.735533565324873	0.807001629719245	0.510717576676424	0.236658665464299	0.572175565925764	0.283022530205187	0.538563152531261	0.0132043278983935	0.251992567691806	0.287155418104197	0.504866774075052	0.780236421430191	0.913739596792477	0.273630697561872	0.681410467536053	0.916074410356584	0.642427600169056	0.694159615598217	0.22520605354689	0.566190528797545	0.762828236874081	0.765820424987156	0.765986232073904	0.188682632617156	0.555106493245855	0.318463489296715
-0.626704433801599	17.5642553953134	0.616067873312736	0.597053634226065	0.674497445442124	0.0400394729464453	0.419239354918418	0.306257801608504	0.0462828987769904	0.0328461456391181	0.452928759759647	0.820997506426298	0.636397008685583	0.0544075451642702	0.037577880588691	0.851490746113772	0.060594294461084	0.818000076691601	1	0.912180284823117	0.838394924189282	0.458023641197425	0.969106239611668	0.718560030348631	0.88909281655808	0.852749262356522	0.362891081827464	0.0455914515665536	0.30201643217461	0.393129626929838	0.214446358557574
-1.4768753252953	18.6037159516538	0.600853082069311	0.330262182899613	0.814941668540729	0.346872390065578	0.0454389242813687	0.0448122943487011	0.0563985539788002	0.686649746326189	0.801770503996059	0.431581242411775	0.0506315661739048	1	0.383729429834322	1	0.073696706973825	0.863481561450594	0.628278178445399	0.962956919371741	0.427058367599747	0.364657361497984	0.597572315808301	0.540062398524549	0.684240626864904	0.838458732851151	0.0455863437852427	0.0555515845980184	0.586040596529212	0.657640683433963	0.0594967910187452
-12.2490114505213	-3.8583154473913	0.567359154479	0.57123293921471	0.558842402456234	0.724421192502422	0.734735386557208	0.512311556038901	0.34717415352394	0.442529110887854	0.592903269965733	0.514634589869923	0.00167744486489961	0.575528218168251	0.00293915556679389	0.563718759014655	0.740605948340329	0.691824278793374	0.692587836726451	0.446499482358103	0.867759723402544	0.379878023596004	0.542642911954608	0.20567215565064	0.652826766149056	0.615225194241924	0.574317886038037	0.595245927392538	0.660536069442836	0.551156218802106	0.413534224707177
1.5678211969201	-8.7748388076755	0.711962919269285	0.792963083466429	0.60425307980579	0.785731918790806	0.869782148664407	0.738498214869311	0.0319692514994705	0.678511479925706	0.43312360717768	0.515533488785874	0.0286576962153201	0.036853730290991	0.219513223677999	0.680040931458096	0.524543350398957	0.446232234323232	0.308536379974229	0.544485474587594	0.0316359444227437	0.398342456624891	0.538618201448465	0.0478621714503792	0.0400050801403459	0.897548285016578	0.799880059969287	0.89207351810974	0.0408713706867355	0.67827283025627	0.685071285541819
-7.56024530113829	-20.4997803083953	0.710064278261328	0.746448423899367	0.579228245611319	0.721972312341889	0.851321588850858	0.0234488513437541	0.030833309901026	0.635091187056911	0.0229753238255686	0.537909343640079	0.383610636645225	0.386398169316505	0.0255000419713801	0.52370191741998	0.0830887400795186	0.0422525915806195	0.515243902954499	0.683940198702242	0.690838592914773	0.627909690668527	0.897826035692585	0.0461819545796632	0.82866117734339	0.856998814091371	0.877779536023821	0.613784643201382	0.437302806019369	0.666838052582302	0.032349837872652
0.632669622721501	-21.8983862293301	0.629447468373157	0.526164568667895	0.496774707883955	0.729092118310546	0.918763254635423	0.0128920286833707	0.0182001520371002	0.537479589075208	0.739612036201052	0.574079759641294	0.0162725533612027	0.0199677320371557	0.0156239706317158	0.61520409656592	1	1	0.470789621396241	0.723092055434214	1	0.3076007680231	0.669556800937517	0.393209106980127	0.61013850790443	0.536252408942282	0.606969288411576	0.017940460321993	0.155019072967397	0.705324802582389	0.0189350727495079
3.62455983095532	-19.7235912260782	0.776191408595321	0.82727718218943	0.396761025837302	0.410879963430634	0.943866958498068	0.736021442310881	0.189468210951302	0.0253248190320578	0.453659477551705	0.494479212089225	0.0332635244824564	0.477514345300943	0.213245904827571	0.623852579591213	0.839776136682282	0.051078543122083	0.0378468950914695	0.536206417526089	0.540945281147751	0.634003337742298	0.868922893386981	0.353935288907202	0.693193595885618	0.87593049736031	0.909570368018307	0.660083501207537	0.402660267337193	0.666770859738559	0.0389933610215812
-13.3944244082857	0.203562853791347	0.747912268670853	0.825019104924334	0.539892194474343	0.949931816995284	0.925815452203831	0.0294850780667403	0.214444108140505	0.831243937858646	0.564552625039327	0.69576398124557	0.0341333319130623	0.637583290371823	0.230418960764898	0.760888723958828	0.699722452324187	0.0524426923021363	0.0388112204808485	0.623759520503026	0.25069499801991	0.0334004715719204	0.0320534330517823	0.411014698225691	0.0475199199182436	0.613485549569416	0.611996811237072	0.513703273824413	0.0482423107346608	0.704155218718235	0.499996936886244
1.16905143934686	-22.4840352626682	0.560840834975935	0.482572966090546	0.599471567507838	0.637588266849623	0.721583596568352	0.506016751185138	0.00309395256907629	0.4806298979388	0.594248633257151	0.494708346269181	0.3955359793183	0.413320253627959	0.00381457940710225	0.577843244454	0.669126085351903	0.85340065676093	0.605147254247716	0.63095116749166	0.867736503242141	0.679948028499503	0.582407328463527	0.00515155633050388	0.452003114546427	0.642278145858395	0.682347063394905	0.576201891973397	0.549029134755618	0.743912731319332	0.00289426015540859
2.78719183575401	-21.2118766694788	0.612773805323737	0.560840610366558	0.0101389177427807	0.632196295926309	0.843216198751657	0.596835320677268	0.0111035708293029	0.530966544686723	0.709785229297151	0.570135135578242	0.00988926211731156	0.476999652190457	0.485360335401738	0.643891617074275	0.872049712649685	0.710666849456623	0.0119326595220898	0.478841080049292	1	0.00724046684170456	0.621448933034531	0.0169989045984581	0.659432908036383	0.58474550432593	0.663161480138048	0.572265147063728	0.708420792010839	0.794467167380492	0.412751085910788
4.52594774759626	-17.3614128187213	0.676660005438345	0.686137861662258	0.428458755186355	0.747700101255534	0.778956512884514	0.627323708779529	0.0264792485916969	0.613240167586254	0.489045487579081	0.491393887689766	0.0237195032370415	0.568999763669125	0.022096220015589	0.519996138338577	0.309386307066489	0.0361103233780001	0.366218636615063	0.572154689354504	0.597897386146619	0.555620790154977	0.837835870591331	0.353155516994822	0.66105113311	0.837646880234291	0.841183644833552	0.847396548834791	0.493198581052023	0.248683967590402	0.25803275758771
-4.02568381628653	-4.19947345940602	0.971289457748501	0.996388741490999	0.0718047620344689	0.0563808609796926	1	0.99693313022144	0.0651013818065415	0.470326541413129	0.532596734635435	0.559950470623961	0.058459657341082	0.0774859514496823	0.0522893789255253	0.69888339948437	0.0849691394511625	0.0905945127151095	0.472224360098166	0.928465982376208	0.0672559084306137	0.642684565966258	0.155033228503553	0.0968692369376681	0.362912633266418	0.498021080693612	0.183464863976663	0.0641206116343223	0.080988807436439	0.831951614409286	0.71402564225762
3.615749798761	-20.1104102985614	0.761677099135657	0.721441784176762	0.040367924694094	0.491298778172344	0.941923222083641	0.58443359339617	0.0375736568572447	0.347633780583013	0.605059566173164	0.545730142439234	0.0336987928504421	0.0437267999019553	0.0307693616546077	0.290533567082353	0.789098115279373	0.0517611896095672	0.372370445449767	0.698145328853305	1	0.780596948759109	0.843543050344393	0.0561518726510031	0.69099103079568	0.843265463969042	0.773988316141236	0.69796729431396	0.0476573628754787	0.485801769878273	0.341177377261769
2.49004859031815	-20.8818015126132	0.724733078948107	0.620623750027899	0.565034304521579	0.673156659579608	0.835080793539582	0.473838704933297	0.0581954285122769	0.691567247102884	0.584069970526925	0.523308186896481	0.0198558379371103	0.513846543881253	0.29310633494901	0.374040263499805	0.847615246521381	0.420156055359816	0.0229822571341831	0.485944038624063	0.900576734053749	0.727397039537422	0.638598875651629	0.0333881828685611	0.334438386139648	0.780382122013131	0.759298545419763	0.641870863941998	0.029022888928577	0.256540240600759	0.0231652344319394
3.03669090704535	-20.5203432154762	0.661662356596876	0.665291051856568	0.420892567297248	0.681182033963596	0.84977747740136	0.687745656105029	0.156329639141438	0.588115882010969	0.600179458835883	0.55826403028082	0.0211659232835299	0.487373159604628	0.327403512994402	0.479161260786033	0.709443272035136	0.0321054553150115	0.325071665165371	0.619894773547153	0.929055810573309	0.216896797580933	0.755404669693745	0.406321605786626	0.874210535642179	0.705390379943457	0.749162687688088	0.471219522812662	0.636733529188938	0.551292944212943	0.360864460525391
2.1939213463417	-19.2483782554083	0.906418765487295	0.782171278574441	0.0700311799057681	0.668566074712174	0.931576673264948	0.856352586048849	0.0635483413245984	0.0469717774509371	0.0490689338346432	0.320919400179305	0.0570627157124984	0.0755813505759726	0.0510752772133276	0.735174662172084	0.916102764254078	0.0884036406781952	0.0642322345841795	0.862206791808385	0.0655862528558929	0.612441785095317	0.665506543241786	0.0945720723455455	0.0789885301345395	0.948400043840328	0.801404590539559	0.062591448224261	0.610040749453925	0.064428371088419	0.52058410564316
2.21113930209372	-22.8315809824421	0.580674708418641	0.605189543045648	0.565034070270328	0.71917182484847	0.75002718943966	0.509253174711473	0.00955928372751028	0.520805385011396	0.20725758990144	0.456207926060923	0.00850019405111426	0.00937083805827826	0.182861374078523	0.537518155330812	0.773332359927613	0.799248657314931	0.711871799478436	0.641674670433269	0.826524492673321	0.471183246955774	0.726636454501457	0.0862020534483417	0.763750184710567	0.698360061287364	0.771281200970765	0.64501989089484	0.013736669225579	0.396394667591179	0.589174180771627
-3.12752707543193	17.8699297942241	0.312753426054943	0.389303512320201	0.664374471773949	0.415177732262922	0.227889427007977	0.0327690435511691	0.041986614571025	0.546535558579267	0.819954813087669	0.0278500607667123	0.882664701903646	0.0491387149260854	0.380409902812305	0.77483774554428	0.675205475188778	0.3450520862037	0.0427302023287817	0.748425334669545	1	0.624533029066442	1	0.302160243708677	1	0.92832377876151	0.0322314707485106	0.42271687955712	0.59358298122146	0.658831720421571	0.564289348971131
-10.9154526854228	-14.0427686044394	0.607086818952765	0.639309674585729	0.62258674623173	0.671336026712817	0.762812422905279	0.590818573211176	0.0166222352163201	0.555629513092826	0.25500945707724	0.627229548212812	0.01485323575872	0.701883248480967	0.189655201643011	0.633646147680058	0.306615334916898	0.800255608750453	0.60266767021359	0.659832112553661	0.922557404215794	0.701589129126233	0.750697301178606	0.327739807541008	0.479283453057182	0.716634396474769	0.756345692928715	0.665152976690713	0.473394472984254	0.526764773757545	0.0172595309916496
2.90295506632973	-20.9866353913379	0.624431240988281	0.556241673203289	0.016417035884687	0.709549088009148	0.808989290188582	0.587508335789352	0.0166010166295402	0.503006247127303	0.617086857022546	0.583958536794154	0.0148341498897313	0.679344753071489	0.0143738338458894	0.585277806225714	0.874022811319731	0.139291518246238	0.0174148854249578	0.560590367146099	0.899654092593556	0.529306804037523	0.633274267365481	0.470254118525181	0.589540874731048	0.739437996758488	0.729414834717461	0.773239696361813	0.78259343541853	0.548510163723777	0.0172369996213491
1.8726453961636	-22.6572653985691	0.605779118106482	0.599481394591852	0.676356083609654	0.610101868197217	0.760900063587029	0.534914822784595	0.0140273308592381	0.552020727922321	0.600158388996833	0.52141704030871	0.359534675901922	0.0148503130428698	0.0123618345859131	0.644127939929443	0.830323620454106	0.842519025297014	0.589799312464274	0.674868949360307	0.880025840223639	0.703717867241159	0.761980838568135	0.0213235555619844	0.781203521399792	0.606988352728553	0.723704460379135	0.575727038282665	0.0288550069734973	0.31406689168895	0.440611409974082
-3.91970046876918	25.0935006418344	0.687545846440437	0.309082022366027	0.365984448280567	0.0505095411054674	0.820514102560952	0.642019102637324	0.0583400630501803	0.0427106517326091	0.759731375419926	0.864715107232476	0.40839974687629	0.184866739036552	0.930691944810955	1	0.0762114677325645	0.840605560151422	0.0590383756353331	0.84998330652363	0.709991638019427	0.758011471554294	0.051680049950411	0.0868682986338997	0.0725590650425765	0.490655140301348	0.494128662054246	0.0574632441244602	0.0728019877227963	0.629139740648946	0.65984978766262
6.28456738351132	-20.8414314086478	0.726060925321963	0.63050242546148	0.52233674822246	0.721551297810929	0.937023646586423	0.0229138066275333	0.030193031610699	0.655901394045723	0.668452817766329	0.646835262100315	0.0270600073379262	0.034675429086748	0.293388944707342	0.687788285760578	0.878414508745446	0.0413493518914868	0.0309692703719933	0.720695679345055	0.718509367019236	0.288102625755168	0.891820521317603	0.0452348932282399	0.485078391402863	0.832369557700859	0.877975982941404	0.0599002931676175	0.0387206671738331	0.629773668194648	0.0316699458796364
6.81034090431234	-6.4867100851915	0.762389751199641	0.722264706039163	0.514314413640532	0.330868704879942	0.795472960457484	0.800612417631752	0.0291537218309531	0.547865687635005	0.630752961084256	0.604559434950841	0.0261251604274937	0.282307982341738	0.255059484628894	0.730815169125479	0.527455935449476	0.0398831990380287	0.0299328379627132	0.714845894954351	0.606331487198171	0.261932158452012	0.715950510744905	0.0436976083641057	0.825208110948636	0.758201658403127	0.686284231859304	0.674120916988493	0.037462237849613	0.677504925907045	0.731468069774861
-11.1404040555011	3.48849475018256	0.626902934604851	0.613244923496832	0.461043230229235	0.546659038231586	0.803887299579961	0.390944721732537	0.542546180524476	0.682286132851777	0.469137667744859	0.646981399675679	0.0165619432774895	0.515715296965581	0.27055378027118	0.611311331900727	0.839696753667312	0.120966065021663	0.208338467342262	0.57205106954575	0.608438330953035	0.402278726274914	0.731032677245254	0.0279716228438343	0.774101433594176	0.669506564047905	0.639223789403745	0.478078351775051	0.596881669905829	0.578648089481707	0.50179597382133
-10.9070328781341	-5.195116172777	0.595951374789739	0.598228194629234	0.290888634708039	0.59698836336919	0.772155106891567	0.507302167769218	0.560213498475625	0.501850876094514	0.543808919480774	0.532558693425916	0.00738490217991196	0.525202529926129	0.118211781047107	0.522426637008074	0.701858084610346	0.83615998801543	0.742524411992688	0.684968153561912	0.923777787582561	0.541390043263557	0.681662067023837	0.0128806745619189	0.583360374372388	0.683628481487352	0.693027306023686	0.642401596345534	0.0122353367826701	0.494444585780185	0.344464062488562
-2.52581716183611	-3.93167472911708	0.832821806975534	0.825900582689781	0.0396584775209149	0.116377986679313	0.88072659848469	0.736998430716048	0.227918570973493	0.636270822613264	0.0278559514011057	0.555167062260527	0.0331400049186868	0.808141197480313	0.295536622299408	0.0258928896414432	0.0485089007817623	0.0508848231034813	0.923846704928536	0.954142062008144	0.359763845056822	0.0323286449730683	0.849384474385661	0.0552329882645201	0.923875409117072	0.792957891356784	0.693501555716138	0.0364044313390486	0.143803104918524	0.741603832668643	0.713143350078483
3.16963284063259	-16.0427759998836	0.752743727676237	0.755337931379735	0.625917922694815	0.845885661896015	0.866097614233106	0.751953628379369	0.0303255833653582	0.687896211455076	0.481353239769275	0.472435398023608	0.130878335920943	0.248857845996113	0.354647549449469	0.691191996360721	0.777194965909252	0.0415363424664931	0.0311014551518472	0.597827171883962	0.0298688561240034	0.462268099328445	0.603581687236487	0.0454309558556904	0.707969083988321	0.626470374902021	0.41750895376018	0.607287128548762	0.665981210647276	0.179878281894414	0.488200811429168
-11.2748029974476	-5.89910107923691	0.550156855033546	0.529022059066046	0.00599807256286358	0.594841492068805	0.743900784068242	0.578997156432497	0.59712895258898	0.543265633684914	0.00434676311639808	0.472741812529126	0.00662777288840096	0.730760101125519	0.00724155561436604	0.425030635525958	0.71233327555269	0.820300225597194	0.61258209540703	0.50081396750572	0.840807044935439	0.659275127000749	0.737403925680105	0.0116356328475551	0.709932019364433	0.689569427519102	0.698570771211973	0.75924523514076	0.609629967097385	0.438705276160534	0.451143016165739
5.85050828208788	-18.213009486461	0.796521131016792	0.719895182141862	0.776657462422248	0.845413479769107	0.929124674293967	0.336612653411744	0.041596937885253	0.441324647416375	0.528537103770336	0.624141516813397	0.0373176867665127	0.0486608274757485	0.0339145935024254	0.631696306483127	0.644690969745871	0.437890282035354	0.0423416044784143	0.559761916358777	0.419747740230814	0.0368364762827941	0.743408205367919	0.0621028693115254	0.791173419457423	0.779400215633898	0.853343480301799	0.849707920748178	0.471150568433239	0.0401213314797214	0.492883865107316
1.96225602858131	-22.0275641863396	0.658080650846608	0.593590298427472	0.0136899042893864	0.641614888325979	0.807079023768019	0.642622036030863	0.0142129987878232	0.582477264519181	0.610472489213275	0.512463070030517	0.0831228802205086	0.215968208001419	0.162511627686892	0.462346277698545	0.70881833237409	0.869596591281924	0.42052686422117	0.476793918165713	0.895185332934696	0.643002322440537	0.678891687447561	0.0215981844569792	0.642958784199093	0.6665096874453	0.750385546317177	0.733721290480143	0.0193715353767423	0.576637345574471	0.0147012362911063
5.67171225359682	-17.0969573329515	0.696489117388566	0.657461618182611	0.328348159562859	0.837427241298655	0.835311015579722	0.624207553279015	0.380927741685365	0.500758348804945	0.363311615780324	0.58723027822381	0.0265506264578956	0.905654250357059	0.0245567892187324	0.642619987672327	0.729443375994062	0.285976886454776	0.0304045374228443	0.518847501480925	0.494196268162352	0.257749012941972	0.612437285914546	0.456081529508303	0.660511713068422	0.810811357515061	0.757692675303568	0.920333407786941	0.561940059554784	0.50698443598258	0.0310686083540164
0.690301250171991	-21.1095825322206	0.628302449027558	0.650472010532943	0.719255572096648	0.706052185458051	0.722514488611873	0.586201595932214	0.0108699003656866	0.618408799594778	0.555002535612659	0.532070434119906	0.0568304355931424	0.784678368946781	0.00989348825950572	0.523921556638896	0.488404898792817	0.858841574946175	0.0116996359844467	0.508450015989609	0.8150572340108	0.627549764138929	0.564399893839496	0.0166532732247204	0.348705454746661	0.666073452702916	0.67010616690948	0.163963374847541	0.688075124649893	0.515045047980683	0.529225464885745
5.04847984047215	-17.8103302956759	0.702051689525951	0.699805621798467	0.498777305038171	0.645714799518533	0.862760212785518	0.657670718614461	0.0301867087509352	0.405002621436417	0.382229135265962	0.545307541132102	0.309206721907103	0.236170632607021	0.255498931976057	0.35883228249191	0.848914526803235	0.0413404322420566	0.0309629650173182	0.400316928178059	0.536082600195186	0.280211553214209	0.878818342784034	0.0452255408322534	1	0.842784789626517	0.850310454805829	0.866173240711062	0.593652468848724	0.535646893469472	0.351723363231781
4.43735758481062	-4.4051415026711	0.849149783758538	0.854596627733074	0.266363346230542	0.581468669391805	0.828258938357864	0.849012179440468	0.0496525787190171	0.035603031716813	0.434928115827188	0.536238355036806	0.0445636408523477	0.0585400165559216	0.0402121546045586	0.757498061152142	0.452853152607322	0.0688009077950975	0.399613658205104	0.508622848903763	0.0506470817466004	0.0446550560327003	0.155152855281979	0.0740182914176042	0.0618346232402749	1	0.835076097453499	0.955652793753031	0.062282905492364	0.717795836187179	0.928189578883889
1.56390347786713	-20.4837711864822	0.782989070519525	0.621475621163696	0.227588184836824	0.134005938896255	1	0.643934837962418	0.0320846850229777	0.039221934758275	0.872437096737136	0.624699655761581	0.0287615273106432	0.441819415246244	0.0264783143962317	0.760107017467104	1	0.0440179047158856	0.032855686666556	0.647103295032634	1	0.0276041496262664	0.708781309678662	0.28153487967968	0.0401475794022377	0.477460345428642	0.870789808607456	0.382004480708804	0.0410111412669902	0.587556133135168	0.204862260571783
11.1712778502189	-8.77614202662467	0.869527118173904	0.640722026603555	0.0534751299240273	0.0424432110686721	0.99967643447482	0.422992455991293	0.0490510054377329	0.604427266012033	0.037505813998241	0.385021121930812	0.0440225327685338	0.0578022656663241	0.147073110557737	0.601605243357213	0.529515738091237	0.0679522692081165	0.648606516176872	0.866161025978945	0.219365824896538	0.219209352818971	0.931441155964329	0.0731284802005751	0.921568623641791	0.940128148678638	0.904336914616222	0.878554093980334	0.0615545014374916	0.587293454967373	0.709024625035407
-1.49901839753563	-9.74599031686736	0.67265118735885	0.736396436422978	0.58879840435838	0.869990548403222	0.835896121505454	0.529729743622972	0.0273022941813826	0.593089409920397	0.558978254671722	0.53682808450453	0.447693012449568	0.441832303490768	0.177641647889783	0.614212164676219	0.728146990271055	0.0372713926408515	0.460889519141068	0.735846455874643	0.299339079402236	0.113481867451997	0.587357315546285	0.481007617779221	0.474580488876281	0.802045375906261	0.753320113651551	0.566802086522449	0.494444435579537	0.667648455687249	0.222180051577894
2.22189036542969	-15.7585733915393	0.812542090262742	0.908840326244206	0.551055880818764	0.922359369758376	0.983525643095146	0.733824690124544	0.0517965102093252	0.729624746326793	0.0396956370756036	0.528856004258313	0.0464920819860233	0.0611692679096955	0.169509799552551	0.62238678500798	0.724109578992424	0.579841561384168	0.0525129388808001	0.590338148047257	0.539922955896969	0.25362866267762	0.49700219820616	0.0771894666475701	0.444185024697426	0.893037545551207	0.879779007108784	0.325816698087078	0.408614164925208	0.0514154343446265	0.449194038511858
2.15957996545733	-21.4461319589132	0.613784338116843	0.543231099249583	0.548910792257167	0.706292079020896	0.820330344102915	0.618450823010687	0.017634468803264	0.450108500449693	0.617906141127032	0.528953764531386	0.0157637279525122	0.0192739955931067	0.015181743277859	0.576646655781223	0.686502231066294	0.7509182133675	0.194892668045034	0.48451561015622	0.909486478360237	0.600869840384676	0.734972741279219	0.784601856656706	0.749094041846314	0.735311613190759	0.797759555828088	0.717319627529898	0.26971679650927	0.557778336138473	0.27476083482036
3.56227498481912	-21.3210133861359	0.595468732670674	0.55762175356303	0.133193635454259	0.734749629325194	0.798842046674397	0.64320324755939	0.0137336909489182	0.53714252527255	0.408257208547126	0.516903337222281	0.0122550241988439	0.014490202127376	0.0121322792574886	0.48930790013207	0.694854007323815	0.0181301830280805	0.73146869849047	0.516628513148796	0.928696441597198	0.00979318788915423	0.764028973945232	0.0208892209695099	0.781745504155407	0.741215868434919	0.73276040366651	0.750612549513153	0.712236149436134	0.549014273609797	0.486573043212862
2.79914601947998	-20.9008001837008	0.660090465199339	0.594914392050175	0.0488381054762998	0.690433531558554	0.801875634402066	0.355478194808673	0.0137846290373276	0.535677534375263	0.574741959163749	0.510032555164596	0.0123008424096419	0.646954599971149	0.29872536400526	0.457316574157889	0.744961778088422	0.145708125586004	0.0146062951138213	0.541434091869973	0.919813103496374	0.750152800266383	0.743986029583218	0.0209645655432315	0.647653577409598	0.769827249598606	0.750411191588439	0.66369173547249	0.0188528516636299	0.577055276674654	0.663895716687102
10.4861184771284	-6.9109245805894	0.608070248705116	0.679555708394675	0.39064527922158	0.50732498940998	0.732182705160863	0.690148059906541	0.320537506851447	0.642794059795209	0.541109347826956	0.540149979613242	0.0170075926219346	0.511362220944376	0.157303740553192	0.609659339584436	0.3800648871232	0.0403578205090075	0.352409411984088	0.664950843770227	0.672398655784141	0.0149213373078017	0.832490913615056	0.028704459401651	0.956833014477713	0.746660876064811	0.803718891618082	0.759067906424406	0.485710034945914	0.538919510497919	0.687395890885637
3.50942789254933	-18.7993340757131	0.781637905512744	0.647872242832592	0.0346992213469553	0.658276211976479	0.900865643991435	0.73193709254406	0.032609846252837	0.497690146965226	0.31937097858644	0.567270151040709	0.0292339036538475	0.0376393359085788	0.0268888633521445	0.647880185964428	0.620777644888185	0.467474105359695	0.0333793939666611	0.558882653118927	0.539114373476015	0.714134870426293	0.894764760520625	0.0488097008950025	0.860845318554199	0.815267112410202	0.851670940833541	0.522910855679817	0.466539109154617	0.573593596368602	0.135401498649065
2.37316388650362	-3.68800817873594	0.876599472187154	0.665312199403577	0.0626601631395027	0.478935829054373	0.742286448971166	0.762982929233479	0.0570938968160278	0.732901254711961	0.541673459297091	0.550628321998973	0.0512570188692816	0.0676658192081398	0.0460294640357236	0.76023566988451	0.948462412527131	0.0792983648324875	0.0577956594619685	0.842775599887788	0.0586471554010874	0.32238724162032	0.600528668604866	0.0850250440746804	0.0710207097783003	0.724904480777145	0.875041574120847	0.0562362369535103	0.0712930900269678	0.49402000191667	0.666210878939378
2.29347333107524	-20.7714988903624	0.648363683878285	0.642801197749942	0.646735969213683	0.548705452943386	0.808881591332541	0.654537380573058	0.0160399848543622	0.629955677980072	0.611084952702295	0.600037150587818	0.0143295084133393	0.725944611162914	0.0139352428067243	0.564015924815961	0.735460642643231	0.0213836686165704	0.157518707673145	0.61283316408563	0.899838374841448	0.640059563924378	0.770544122276858	0.309879088196642	0.713905478651435	0.689420101927414	0.689823041533934	0.491215414923011	0.655272565194777	0.658429210147084	0.336674115760951
4.30529642841287	-19.6133361099906	0.714323952172314	0.621040575675347	0.328789403067983	0.593222139751128	0.876024798044779	0.535612863588928	0.475938023122893	0.515370050938156	0.420695290767216	0.517420678218315	0.0270519716137337	0.0346644731190793	0.0249925153791176	0.667701570547706	0.845529247305662	0.0413367491863562	0.592360009591892	0.830458476680389	0.492738066230974	0.147404678062641	0.894136236058048	0.0452216790890738	0.6929088801253	0.802868943310503	0.843488333374483	0.386228710062285	0.424113182576316	0.604496533286657	0.0316604594958872
1.24242182174557	-21.6258178259671	0.611930062335235	0.606213583087452	0.678442231205305	0.644716992007975	0.773045313475251	0.545894701962992	0.0118811999369449	0.459597117835194	0.605706315868276	0.523676397696533	0.010588730344118	0.569806998678782	0.195019048021962	0.572792136121932	0.687142421774474	0.886269620968396	0.202663097679116	0.494807702065652	0.916420578179047	0.630521537366689	0.686025532185478	0.018149127063776	0.688891550981324	0.647046279975673	0.727835222994602	0.368822619157804	0.708144141388052	0.52493815847188	0.367037032158196
-9.77605424679344	-10.6123502067118	0.599274084233639	0.471070628711777	0.702389301125289	0.736864288513712	0.719958589379472	0.599880626886331	0.00922359264473207	0.578023652367084	0.522007678658524	0.559449165747258	0.00819824387445791	0.192976506533765	0.00860647414361192	0.559145049739363	0.679308250091465	0.791305815683836	0.742274543725025	0.605547343865038	0.805728867517025	0.699978936199903	0.614176901733892	0.862325663407374	0.334052937603681	0.666884580374026	0.720801906511132	0.477897872468975	0.618514593526657	0.582472948345531	0.269100786690281
5.55858387145915	-17.5200622567306	0.711055383112583	0.739243927113809	0.545829237296812	0.903786659860604	0.888775981009907	0.743263804659347	0.0317418212987104	0.503865021046356	0.459458605551144	0.514690117208753	0.0284531254274154	0.413299118885344	0.0262102779609145	0.730142963332273	0.874719522384729	0.412876275201725	0.0325137721741474	0.600701631739303	0.107893397241455	0.0272713756822869	0.720326149834915	0.0475257703002226	0.425790162844755	0.847174758232538	0.781337176351394	0.967091423454177	0.0405959909689387	0.505944540551558	0.0333145584233574
-10.0988022826395	-15.4006225455483	0.63159897947	0.669935570155559	0.730033389447786	0.753083223542617	0.777602106980536	0.405195128522951	0.311554172434594	0.604947274468881	0.447680863613011	0.532905063206024	0.0121540747617557	0.469972432147514	0.244578517158021	0.467154230642977	0.653867159305706	0.594523621316823	0.633482121588658	0.620618115017261	0.55057560112491	0.593836150759653	0.797081203109676	0.0207232172742024	0.839568959162963	0.771373014329222	0.76798823090851	0.26647671097084	0.0186552827249238	0.579078286993019	0.497477207931689
5.40984197339982	-17.8392309825657	0.732461709698841	0.635348902840696	0.420793927514761	0.798674305043744	0.842829739277397	0.493945035451051	0.0265875180192657	0.427383386131524	0.626619096668923	0.570931808425348	0.064919291962839	0.770765687934583	0.0221808604991554	0.520602930724226	0.283586302040533	0.513680641638653	0.0273737387883539	0.577333239019113	0.947466751420961	0.0222687530384579	0.802326955406657	0.039901833172848	0.819243164800542	0.828079397491238	0.808519235794155	0.772542484272963	0.0343549966867878	0.495771185614414	0.346115773673772
5.46423905895272	-17.9107598910147	0.758931311790518	0.65571560013635	0.0435988368100658	0.645091713807201	0.914584276235645	0.837322035018069	0.0404028110466706	0.497200141279038	0.43922900794245	0.518504313134328	0.0362435837344156	0.0471963872074312	0.0329810753770702	0.234245197685014	0.531544998412348	0.0557522734697748	0.0411507836274832	0.635179924035605	0.530643481816717	0.231468044550793	0.980389732987071	0.0603365883137096	0.913947057548966	0.885563320736671	0.847545720999423	0.926850537256953	0.414591115333075	0.34105047174188	0.621502157042012
4.68143635653716	-18.908904770628	0.725484794688171	0.729450817466148	0.264465446811696	0.575691543458129	0.910199968468424	0.61660195144621	0.0325047684026406	0.207665220247875	0.403957823254472	0.567675348469967	0.251175775439159	0.0375104716789476	0.205668961923078	0.595964818088779	0.609312604093292	0.0446105157523503	0.760227148147078	0.772630123204777	0.0322116723532974	0.0280118708086381	0.930702282047837	0.0486542760237941	0.899090117308697	0.867998036213465	0.862641595421523	0.611343087466929	0.0415197915788487	0.634218303697154	0.378095139507714
5.29489009205836	-17.6700169564188	0.736854339305102	0.66077584257292	0.0348736399193682	0.839749272445262	0.867026158239466	0.659725404155995	0.0327625761994104	0.566297966702628	0.306145111242631	0.58112477202135	0.0899046049714091	0.0378266391972358	0.0270082611990098	0.552309750139758	0.738670278833401	0.476430655548765	0.0335317010743024	0.579027849989338	0.0324888384864974	0.375894646629847	0.7718390273898	0.0490356098970565	0.725227496745874	0.878999462571958	0.913946669621147	0.745994903544601	0.333648890677216	0.661216511544114	0.407047396116669
2.46030243308561	-1.82846189633842	0.668415666703922	0.693414515654838	0.50415848634347	0.405490021823996	0.737386652906162	0.558914999226886	0.50737228378642	0.558371788027968	0.566297431621497	0.594764372598128	0.0224263971418016	0.0283579295954361	0.327659497778474	0.518115337159232	0.635332446862972	0.434576502190721	0.169901320653139	0.626278148713281	0.524957764764371	0.020768373431113	0.795184666638145	0.0376152725809347	0.879842923273627	0.815412741900301	0.764605560823491	0.39479230030372	0.481527458441991	0.674308934391592	0.706747654951009
12.1071403766947	-3.15413423808559	0.550761122641937	0.571889837999871	0.314800120107502	0.762660596085373	0.671941326854286	0.583546191362838	0.613170056144107	0.505073419149758	0.389687893302748	0.39852654261113	0.00984894755076799	0.46132636225436	0.242786257740375	0.523072283122531	0.61817112216758	0.295430280537202	0.66722682362006	0.550775587238974	0.540588695107148	0.422069069012635	0.792091760645605	0.523100332844038	0.870268665740714	0.825785129188652	0.819047253010087	0.856184820917878	0.442520185037256	0.200381563976093	0.626444597785803
-4.98828289725224	18.7894894199952	0.487161119407929	0.0463399729264934	0.0823928761619007	0.0644319460771403	0.444617173812337	0.0598324351699051	0.0743728835888589	0.655212653882145	1	0.812827499900097	0.0667992640350435	0.0888562348392753	0.0595374489658325	1	0.862813697883507	0.103673807318986	0.0750268086726148	0.769894043851233	0.187407066992621	0.263267241207699	0.677832271659371	0.110583087837095	0.762672367911308	0.652132002680168	0.847809220591337	0.0732495696020495	0.0922150365644676	0.0764145103022699	1
1.63750291144363	-20.3568398005856	0.837689681254953	0.742886281378802	0.0479334883918215	0.450512268199895	1	0.53985242822273	0.044198456747339	0.0311407702592084	0.787705623576271	0.571159449935329	0.0396577223536381	0.0518512498474191	0.035948351502617	0.638224210927322	0.478721696434908	0.061106785553854	0.0449359209320503	0.725348182047137	1	0.7308932599397	0.78000780151677	0.0659508804131072	0.826574490205825	0.655189888405056	0.637990543216463	0.0435390565908935	0.0556788812054841	0.349219672189638	0.342970516677097
4.56337897955057	-17.1976809158102	0.738632205885513	0.7609831225578	0.408940667348187	0.85780320609597	0.967317324434339	0.709889341315984	0.0400952336981633	0.483577724155877	0.0303626628247948	0.598565884912034	0.0359669215307352	0.0468191838482713	0.196142737158308	0.710268291700116	0.912178977650955	0.0553183745341915	0.164619984842437	0.52394644480072	0.55084353913585	0.0353789641878757	0.883152616963739	0.0598816382962793	0.908836359003299	0.813698901860331	0.742073538486814	0.548131555574742	0.0507105682832662	0.56134762343314	0.479969494505733
5.03218768701274	-18.3380289740571	0.815788045458069	0.73530671056753	0.0413794883751399	0.652992399450343	0.935504910943343	0.637792545832667	0.155103341935839	0.318752754649904	0.409271212991502	0.533339084176074	0.0344955393856879	0.0448130902065065	0.0314618253287057	0.580177278864548	0.0504608671581942	0.33126679787933	0.0392127873677081	0.572251792594861	0.470960288380331	0.429986687989778	0.959340651792127	0.0574620619189103	1	0.94634167210692	0.898245078272959	0.940875486953375	0.0487298905725113	0.451027369567498	0.241351164469482
1.03462453028672	-20.2478989144404	0.620845840553744	0.606988797375589	0.624955063918948	0.613304457719651	0.869659023371503	0.608286120522937	0.234796699149628	0.686069396620769	0.611603893175536	0.601773552906239	0.0177958945521998	0.0220446670385652	0.0169479279899959	0.693214548125297	0.819327849852616	0.544613180716841	0.0206984692095743	0.707674382010476	1	0.0157719363366904	0.739865120833942	0.0300007621569373	0.618015842737142	0.744192895657139	0.745735936840341	0.019607987126727	0.0674747776132462	0.529672558402499	0.0207334170894334
-1.18430186570178	-21.1936294449473	0.640352973350211	0.682749278959256	0.0203742151976316	0.594725448545559	0.803663564915301	0.638948473837839	0.2127337342817	0.610359217176191	0.583571336898761	0.477340711346852	0.0179509768043505	0.0222561073642735	0.332746754426131	0.577776799597128	0.629931456087501	0.0270633431771177	0.659291549996255	0.712902865544682	0.89016345723134	0.785242154780446	0.739497552511241	0.0302557831622663	0.407942355953367	0.792432497764446	0.816345448249002	0.307418151690997	0.329561040670312	0.488401132175306	0.0209164957667687
0.636180386748313	-18.3649859543618	0.861678224610296	0.577239165100676	0.0544878011852753	0.562211013230296	1	0.651450584909354	0.0499377529066931	0.575265017922353	0.5992217233733	0.495938193530653	0.0448201516766268	0.35383903735142	0.375014161993925	0.590687765928662	0.0653282840570018	0.0692032026230129	0.424778775587392	0.826815494045135	0.64348160919048	0.613716733877228	0.812103322799239	0.0744401040194862	0.808798650125507	0.799089104168337	0.689133968211286	0.0491901144921073	0.0626282034653801	0.58621947478397	0.0526362633642018
4.60126244748241	-15.8865103570691	0.707923622722048	0.692217742048208	0.686266550856285	0.771258584709897	0.853973325530523	0.581766435423121	0.0323044266467359	0.488541704303792	0.0241486910812306	0.579806802376336	0.0289591823140571	0.141804798720408	0.0266500991531314	0.632887011714189	0.415014502290123	0.0443278939173492	0.426146725670709	0.767572731442481	0.627871049154465	0.0278174247021023	0.89673756488634	0.0483579424810831	0.921879173015883	0.849938810203503	0.822651897739383	0.77529496670365	0.212453405854569	0.557427652679553	0.0339119718873607
-8.76090491411416	-9.5242976240664	0.593155439238636	0.567323444474907	0.588461963456054	0.602782081925613	0.748802897121369	0.670272487334921	0.173341362541785	0.540980630258882	0.552938000649762	0.447864546368851	0.108511433826657	0.00782088618357811	0.00788087518731137	0.525092141139784	0.547697697008354	0.188629173069076	0.573041758667009	0.466460171861766	0.876711315418554	0.474720783789984	0.694810001540142	0.85068055036612	0.720181815425857	0.69369028943123	0.75968697762415	0.742118652819989	0.698701835274699	0.441625809825783	0.558643897156769
3.81907098252581	-18.4416091230941	0.667438684736718	0.690308517047606	0.0156401923770653	0.565289143760611	0.764038979878269	0.614794699172635	0.0159207721706299	0.597032977591667	0.603042163760397	0.561957099612134	0.141619722073865	0.181662452305066	0.191035698027123	0.67550179142029	0.683907947521134	0.0212154954502741	0.01673652424989	0.65479655547583	0.428189842450204	0.716162011932973	0.718595820410966	0.0241242207013433	0.662811108125645	0.661109780769754	0.716770729858404	0.688574005660381	0.0214393616840943	0.797213561266993	0.439239958453356
10.0748891150425	-8.87001836343178	0.670416144477924	0.688980614357465	0.398159950247924	0.601093752713421	0.72983715497443	0.547253938784916	0.0306564825309402	0.484866861681085	0.417077423495834	0.479557689495705	0.0274768759841834	0.624178095635411	0.0253618057725941	0.654548612567241	0.61695507915008	0.0420031414568227	0.351733639889491	0.566437717224713	0.384909375813894	0.0262179762213888	0.762254647951772	0.394651774643601	0.930396711305668	0.929126597156542	0.873627480958637	0.923195506056208	0.0392818282826134	0.513800401354371	0.846324010010133
2.95857593592455	-20.9271485932205	0.679239218096626	0.524412102899372	0.187739239314564	0.504695336227879	0.913271327041005	0.604467380700258	0.483678719895341	0.436999028902325	0.727219107953861	0.546755900153313	0.0183460035964516	0.0227946899062922	0.0174260355349752	0.598777082974701	0.881984308883596	0.0276828774045597	0.0213083560645642	0.594513310360381	1	0.651624900513986	0.711503515944974	0.778966754154703	0.703420936329003	0.717890600026369	0.666190000422323	0.634473392044184	0.779177492245198	0.390762696736442	0.442437825658889
0.534742270539779	-18.6934840870615	0.696701979751458	0.695960727283428	0.0326026965008036	0.819662758149971	0.906969940856384	0.667374072834489	0.0307740203811259	0.617970722177545	0.46414123475305	0.616061366448197	0.0275825998965783	0.638360088551467	0.164804591319262	0.573587237694541	0.81026182007751	0.692943453771822	0.0315486506518994	0.706839772862187	0.630480882986377	0.535410185155104	0.828679700127501	0.0460942570679873	0.717942418271562	0.747923610326156	0.681130996182096	0.0303210129335739	0.0394241468485137	0.599357760500397	0.393026078660722
1.72876570695961	-21.5432021416704	0.625236597929625	0.567141233902805	0.662627047963221	0.694480658823775	0.786306254249494	0.654605912436063	0.201111831185562	0.430334581961026	0.653713366367601	0.570925468169545	0.270734079693781	0.0112008406454069	0.167915188500103	0.529622065371979	0.606280003970326	0.780138257371542	0.0118807284985186	0.553607664663185	0.867723291705	0.474771531077225	0.657582685462505	0.0169218780834629	0.696285256585557	0.60114345171868	0.645949954592382	0.559866106146321	0.752452813922751	0.517098673190056	0.276798866539278
5.80769265548059	-17.3327731964841	0.713404262250044	0.668550235116839	0.0322846404581735	0.789361253987205	0.847717134437182	0.596641911166395	0.0304955140172324	0.609487224731683	0.0227058967863504	0.381778510018103	0.027332086701287	0.598909960303074	0.0252359673605406	0.439243056246662	0.645706777108315	0.0417760633995496	0.487840766795948	0.545341578327136	0.528996592027223	0.026061744682816	0.874108284138356	0.0456823071122355	0.850619665547248	0.897497968984595	0.864671468548771	0.946020851010269	0.0390869224885242	0.606711479525149	0.432198215287123
0.670118806459045	-19.049593636792	0.71991794473855	0.779735634078368	0.558789454443955	0.633365029778369	0.907866131200217	0.751631123695264	0.0312491478966009	0.3479137985283	0.448892166367023	0.543682217913821	0.0280099715027724	0.387604375264126	0.138627531991464	0.489350871081972	0.868854911267689	0.0428392136596857	0.41486861126265	0.770245451848007	0.714364720174476	0.633635837334924	0.883616330354565	0.0467970372710678	0.816816945381453	0.830064780895292	0.639845262651511	0.0307888356466487	0.0399994463500384	0.581652491676257	0.479058572760649
0.783388344221733	-21.2435071577892	0.619858342619047	0.608790502342289	0.51166839278087	0.696788658766048	0.79759072804749	0.50618924923507	0.0103677505524657	0.508344067865775	0.632122295291886	0.466444339201039	0.00922740044157229	0.611829648783092	0.00950092866102798	0.630074764276198	0.831682900602842	0.865418933611547	0.293115390441962	0.56609800021987	0.95385296758112	0.701476699357245	0.759708816728854	0.0159105232550423	0.744505503550571	0.712256515029778	0.732151488186015	0.162093228634088	0.0147155865609205	0.522334432272576	0.354968081435948
1.83213752957035	-21.4692831823427	0.628950082214958	0.599972542324958	0.587121506578499	0.695197612673069	0.756863516316327	0.599163515524081	0.00869639240822897	0.515851652130991	0.590517644793808	0.440571975951242	0.00997667898311744	0.347520848443098	0.00819433117808624	0.537777846438691	0.741807851855055	0.815739145539886	0.00953214547022461	0.52070513143491	0.796589735771484	0.687317697551132	0.694044179846797	0.0134383502535422	0.77389150740356	0.724096560662106	0.728547770971707	0.715968368783904	0.423855978213656	0.564576348418306	0.443951924759898
3.49500242504742	-20.1930629972744	0.709312439946609	0.58932222297155	0.201489687343336	0.543070038863524	0.86985645025614	0.710947167944473	0.0200646420300126	0.621678206537611	0.65259456875182	0.517417516169121	0.0179496401580117	0.0222542849704579	0.0170815504688739	0.495093265428694	0.602665973564918	0.0270612468682763	0.0208689216407368	0.586520442648793	0.989677245134384	0.398507344518871	0.766582239986867	0.169965704173111	0.787583939350285	0.716507954681475	0.803423649536297	0.800322480853213	0.0264568910563999	0.623129085920248	0.0209149178206119
2.86891503679071	-20.8437057915252	0.635663409551478	0.582712154373216	0.250190467497827	0.659362543247487	0.78811068244466	0.569409541084146	0.0175024701091293	0.577078535631268	0.600515075924006	0.477549040458513	0.0156449966812419	0.0191121164720532	0.410896968393887	0.53357554045598	0.780897469996598	0.219046017612271	0.142187435807417	0.60024895781151	0.855400692868757	0.472343417251001	0.757042666776442	0.188305879870852	0.756500656383157	0.6636636293234	0.679960850690616	0.619207003956153	0.683788326467633	0.599249905678753	0.431477216482164
0.48864726185407	-18.2693873114551	0.744829715563037	0.628956164372597	0.473423041038019	0.75921926817601	0.985524103619682	0.851194717893493	0.0365553519356809	0.404675670198353	0.742416201812849	0.700447643204385	0.032782839562641	0.419875733748074	0.0299732937071301	0.674086875260968	0.946386810338553	0.466961912642167	0.0373139763600822	0.699151156370292	0.45269923947442	0.432328120150498	0.758407338911426	0.0546456569167721	0.555862922090242	0.76267323175201	0.489884494043224	0.0360134599608382	0.179950753578991	0.511749583370889	0.21359198050438
3.38409163071529	-19.01972127073	0.729380936705407	0.729727269110833	0.0359312364419207	0.76541505581744	0.899427232518986	0.430376669782879	0.0336886625567924	0.677759996561371	0.488711808853769	0.546079630728252	0.287609369263535	0.0389623628991663	0.0277322365526553	0.422482545468974	0.768341002405231	0.0462806335806713	0.19349026753812	0.772336222370167	0.637511429168914	0.61575435411396	0.841381349498479	0.0504054214468263	0.896699820099885	0.859269685646486	0.820731295559994	0.392281995206632	0.403541792317433	0.560287785287176	0.0353818497918752
8.7686463308198	-18.6801273032758	0.758084610987264	0.796658453178488	0.387009150653832	0.629072957646734	0.80964749719362	0.0255440932745	0.0333406478497406	0.513646189452843	0.19122187343344	0.0212444370295223	0.0298912510860747	0.29345879571577	0.0274601732956995	0.760279545882717	0.794520598894593	0.0457896897199159	0.449794191278617	0.845342595035459	0.88471325548333	0.754714905130595	0.931851231268632	0.0498906589072324	0.742221762337329	0.90229851048575	0.848108070996196	0.0328481800344297	0.0425319009886157	0.0309790472759521	0.643700819395667
2.62815572374311	-20.8213263919471	0.676098353693837	0.613633260211879	0.456286734839327	0.659612728872368	0.821759152163795	0.693886463938822	0.0165116089839951	0.416660679089846	0.663933487201028	0.446766799730968	0.014753728765216	0.0178969549958407	0.0143039387099918	0.557683534067321	0.791307257967105	0.02204898811697	0.0173257253080357	0.56605713748191	0.919796263627908	0.737226956416818	0.637220413941172	0.0249981511771845	0.616690565086238	0.620715653288245	0.715236887987882	0.550899828611006	0.785120692261886	0.526920621567397	0.2503411262575
0.925048886752393	-17.3858749348988	0.812386964129009	0.72715494598148	0.0488122030248438	0.890337625299416	1	0.789119875323019	0.044967904846232	0.555916492528763	0.523478852776447	0.629516050529305	0.0403498318593951	0.704080844025931	0.326658617363962	0.746377020765972	0.958901970336989	0.0621922449113671	0.0457032387832753	0.686628823057248	0.391074476175759	0.0401082425596923	0.494615763049957	0.0670890020195973	0.0560515322560152	0.705961072346217	0.595878657507246	0.0442966748838155	0.605463255233789	0.310718401722181	0.0473589332503137
-9.60776063325239	0.880235979628171	0.688015488345831	0.669318347035484	0.466130059942199	0.87287470818522	0.800966825587161	0.701987308474986	0.450340842468084	0.618178704166887	0.317570814467902	0.658353667720496	0.0222721691263059	0.6077246427447	0.0208383214849624	0.753721263539555	0.278219849087845	0.328379934083468	0.425449154931784	0.554737549327294	0.472216617065496	0.361731049570018	0.0192937938628076	0.0373616563030166	0.47295674804953	0.745204940046684	0.639482139488366	0.455746246188693	0.145057464643644	0.635872094984108	0.569418703194913
0.940795389195945	-11.8444772573871	0.790950540982019	0.807860295921455	0.790872836209142	0.91522663571273	0.555130727775227	0.87653892894898	0.557224227163909	0.54135576143191	0.475867865535392	0.636642726509025	0.0381246832986409	0.636974919117865	0.0346159655936759	0.635565495891032	0.0556868256754933	0.0587024671998392	0.0432362935988902	0.719163721626516	0.466626660948644	0.35743604957695	0.566860227965816	0.0634299139221513	0.316267410236018	0.0226000195659838	0.931823636434642	0.466177598452717	0.0536152050244388	0.554343110801702	0.0447320868528194
5.47817885749746	-18.9712525068565	0.758769922003689	0.688231836866204	0.513832868098566	0.624287165478096	0.942027459621791	0.437608924962451	0.0401013866852499	0.0277887737468275	0.436473136530404	0.619318439840625	0.0359724560701766	0.422036225406939	0.0327454344922678	0.620951401938619	0.0525876236362432	0.0553270545444735	0.0408501937713968	0.643919759419996	0.670659196916518	0.0353849361050987	0.956117064817192	0.153578435614442	0.957459984476605	0.93053635802875	0.925611956280111	0.899090575807392	0.206501194187722	0.7560822339501	0.042191326005928
-10.5192395440529	-18.6929913958457	0.580885568157327	0.54950027981776	0.541344064028133	0.7394678722028	0.769372434766778	0.550472945497539	0.0184577399750334	0.240007000682691	0.441662949108346	0.497803961506934	0.0107453725412624	0.0124319315402631	0.0108202196661724	0.614486951824642	0.884682648516907	0.303370024318379	0.699064142207794	0.512351587180259	0.839035230317736	0.561856424728091	0.708852853422598	0.472830711108375	0.749159301348836	0.734331617826938	0.743911922830048	0.0118901268666037	0.0167589805993245	0.575234991758664	0.573868743431624
5.89246817284122	-18.2481978914396	0.750131536572294	0.682234889095341	0.864353498411615	0.898772305426609	0.920225615565332	0.409613300716707	0.041334632073212	0.688627391477077	0.778692093072305	0.576937849034851	0.304340075746139	0.0483391437304752	0.0337095338538063	0.638817072499391	0.474114115793335	0.137356521213089	0.377213066324636	0.531882141862237	0.364715491068034	0.186099098130138	0.75819048796411	0.0617148822431042	0.663051375842951	0.819075466621546	0.834707818082727	0.440375233836192	0.596979432485994	0.0398308772597673	0.0435008716790612
5.08153088593823	-17.7644545698714	0.659722944395133	0.595893502150296	0.17369808515133	0.672995395058488	0.896228933163331	0.655025072644477	0.0274134683271565	0.559585916079417	0.459214838757679	0.619201075769507	0.0245598228899298	0.559944043464658	0.0228265537020434	0.59718885012439	0.758700150513264	0.0374282258528868	0.0281974024199637	0.701015850704356	0.669784816669347	0.0230703973129441	0.84295476999	0.0411235294674389	0.92676680817509	0.805522244882394	0.809171883010374	0.731084864247712	0.411036029886561	0.598716569971323	0.299180946508596
4.06067551461068	-19.8226968880847	0.672018641418876	0.549681970070477	0.255947952388213	0.570592196945088	0.887441075201156	0.734932203905545	0.023199488714126	0.465838489810553	0.505591710459994	0.439857189850363	0.0207693978418463	0.036841577523398	0.0195322417231659	0.576369378450875	0.725197684675467	0.42492500632376	0.0239950893771107	0.662007607703253	0.946051233195275	0.104220621654084	0.882121587030371	0.034890462865808	0.849243132504966	0.786657677648566	0.830011562552184	0.773800101407103	0.677077656893809	0.698172566854565	0.0242437159261538
2.90981751264382	-19.2237026834186	0.792635752121041	0.807341071038388	0.0439834207917259	0.558758880884845	0.923961712675251	0.739585467703316	0.0407395727238208	0.0283109023272817	0.399136122682443	0.516448155932011	0.0365464968981048	0.350035889724758	0.0332443414886651	0.47054402076905	0.82944388132427	0.374108764374783	0.0414866129665349	0.729452018479136	0.0410648137243396	0.0360043416298497	0.944528497452269	0.624559875622391	0.811602889311219	0.923923478857901	0.964834517253735	0.0401333508479295	0.105143336756519	0.744762656192454	0.622599118326403
1.74339923736928	-21.8605114920583	0.601986518548262	0.580615772766054	0.690417170264891	0.69497294964351	0.757127445416175	0.573458664140907	0.285807030835392	0.483584304350611	0.611155084416716	0.564551403516952	0.0694144362262754	0.752614813071173	0.00931155027148709	0.573520866270353	0.675387592150285	0.89335192296556	0.273306818480252	0.532691874300893	0.84687758171848	0.67676283097237	0.700649386631591	0.0155522062157071	0.565257379512754	0.718448105826651	0.756768934618747	0.641569911148615	0.0144222663831269	0.373062475197501	0.232041778579047
3.71123606591109	-18.5458668506534	0.655223552142763	0.679488519168029	0.187283863465142	0.515425208673544	0.873691462499889	0.703474738742421	0.0300252939821671	0.47675272693538	0.0223308478354695	0.48143321844296	0.208418379087068	0.478698810474861	0.0248683691193356	0.632407983070296	0.858627925820606	0.0411127246533938	0.426953045190446	0.724706894562892	0.758136625287391	0.55289540708242	0.925156195303066	0.173237789140956	1	0.78758174671532	0.947529108873238	0.511424923623736	0.0385175651203037	0.47389855693376	0.0314918304065848
-10.5300218004664	-2.25337341194193	0.560770733021562	0.610980355863894	0.605032985893529	0.584716802770734	0.693855364707698	0.530861324321415	0.461562022221249	0.444707299607666	0.444483049146926	0.430699232512142	0.00659309803215402	0.700249750016166	0.219281913029575	0.517947460027651	0.510883328128319	0.0122247578289204	0.299730247117375	0.622423974508579	0.53122496009593	0.640398066695445	0.770207304469613	0.660534129849821	0.819855830904626	0.736691640427972	0.745416272741737	0.737653284612723	0.802475205365798	0.567965499400895	0.425609734710875
1.41402346907449	-18.2012660921877	0.773616154722032	0.797716449289628	0.437738933858314	0.376303654630023	0.957926846910692	0.368162567569393	0.036640709776274	0.368986071398095	0.48339902190315	0.628720622655479	0.0328596179352828	0.472762929815304	0.030040022875892	0.461572172571244	0.592391162158336	0.515956595634616	0.0373990978840983	0.818486136342617	0.0366581743289353	0.509320336868585	0.890182542365533	0.054771913129247	0.713075247878503	0.789623014792288	0.813769281954042	0.0360975054755008	0.444986435952632	0.588076452337245	0.41293871426532
-0.81507862125679	-4.09289544170386	0.80864942362299	0.761507768815117	0.0427028542297448	0.276470636116354	0.883861941083459	0.583535439994556	0.0396182422376841	0.78277002753811	0.524182912054511	0.611643616231333	0.0355378733279552	0.0462342162553828	0.0323677324891014	0.5056974058088	0.20702851181077	0.05464548334767	0.350448670086496	0.733617427251116	0.525452326408795	0.416786575717524	0.963295789519831	0.358986538315755	0.817078588485844	0.928550024628633	0.907888316098298	0.0390292601497649	0.34205804443767	0.58396867741026	0.591581239272138
9.59266611094142	-9.01491431337174	0.7301267781848	0.794973059904478	0.606288279243568	0.684936960929974	0.818766119272665	0.698640643884128	0.0307952118481413	0.724897530040215	0.0229449367010322	0.39453411722732	0.0276016613716581	0.0354139243286289	0.227172820360738	0.591711744879408	0.0405336993773705	0.0421988467106715	0.432539539470866	0.625375705936172	0.507558288106466	0.549107598669147	0.903300039746424	0.0461256022185154	0.903662144842416	0.796026015386638	0.824957081959056	0.555494314180322	0.0394498061505188	0.376217378721864	0.591593760128588
-0.00144174811602142	-17.6218705192146	0.673170589192401	0.682748419426763	0.394727472041885	0.828682023453738	0.872931967856926	0.502712823668835	0.022280794582032	0.617654426185096	0.677404822013129	0.586250561366394	0.0199430432863927	0.451724923687898	0.0188140453002589	0.660789498193685	0.677230361404592	0.673360780870249	0.0230789386862643	0.584053365725961	0.0212199982251246	0.627211764169135	0.605956024883305	0.0335315854535485	0.708383415667481	0.635286618555954	0.31557618616313	0.0219583654196384	0.108119480110571	0.803719095964262	0.288585645018775
1.41076330714469	-22.4540988608436	0.532738722273662	0.543744569582447	0.60329936851346	0.643338007770681	0.733897645678466	0.550193560206027	0.00263681353884889	0.480316308772094	0.613863849509125	0.49456754376604	0.00227351361901711	0.536216417655564	0.239580345880778	0.48917644004636	0.767594658113345	0.881358733299157	0.669394658476824	0.491574349375078	0.896919170822967	0.650891963615119	0.676770789360002	0.374590494418567	0.683541394218942	0.636237947570236	0.663719329817721	0.576601772335831	0.00535472223420003	0.515337096214154	0.404917890147794
5.03593436242862	-16.9656302487329	0.637598217642081	0.617950427887574	0.563011503257514	0.811826976217082	0.767707438722995	0.605297506376538	0.0249902473531811	0.488677485280851	0.386795303521966	0.563358928637008	0.0223801641539465	0.678703850503951	0.0209321814897646	0.644329773423045	0.682174764333245	0.0340097914122695	0.0257808902296428	0.527269729983582	0.0241328990647291	0.37577121571849	0.621813701936406	0.0375392459377909	0.798193825251184	0.775607726012793	0.815827039827811	0.804168330707195	0.63600465235924	0.523334969954938	0.559444056873271
-8.97744291796858	7.49729920054912	0.613410662850563	0.567969466087289	0.380642126844676	0.712873751629918	0.760311626744294	0.434789300995878	0.511275808024416	0.498683012480264	0.493843771065846	0.588250958922737	0.282343212801314	0.456798358562832	0.62504131031621	0.56420216192756	0.773228477507173	0.721475511496249	0.510301042427891	0.700754123805047	0.664958431167334	0.345071449961099	0.685294639200522	0.268341584149939	0.526968200553555	0.661927447905449	0.642083343566153	0.567394632340187	0.440784889462746	0.537978492992075	0.551749579457421
1.57293000844264	-22.2987062483793	0.666821065470343	0.558611832832016	0.0216105026704423	0.717861224263206	0.868687414907744	0.663830592758522	0.0211486854571537	0.56092382023508	0.702068289528344	0.550163579067444	0.0189247244575989	0.0235837223434548	0.0179290100143856	0.605853936757838	0.883295424232484	0.972058293326881	0.570417181947826	0.593635316157775	0.992729506560002	0.586646044208807	0.653491459616891	0.0318570373485078	0.0266474122165581	0.61831577599223	0.704374863446296	0.597473051985493	0.793072276170641	0.27420248508324	0.36030053266365
1.53446398187687	-22.3204365513603	0.610027409060587	0.59758440554131	0.608273929539551	0.646980716927388	0.749484776846916	0.64167552127037	0.0106760066394461	0.522193640429111	0.594163985667944	0.520558800154432	0.009504673162518	0.246231895810818	0.00974191030146148	0.599605750753114	0.517141103718174	0.715678642337192	0.634141583463556	0.588756569189021	0.889837778022699	0.760543963527944	0.715732498468159	0.016366477221826	0.452491113829278	0.64557304165725	0.700786402636306	0.441854210514071	0.0150888328314601	0.55638875369972	0.0109454121793557
2.77256801975233	-18.570852203229	0.829120427086323	0.526060925271967	0.0606604346614018	0.751412303441042	1	0.828115786897341	0.0553428308636097	0.664799483620706	0.568400617228529	0.492350701805492	0.0496819556614844	0.0655183660144367	0.044660554341662	0.428113238409296	0.48605675953602	0.0768281385411897	0.452436934955753	0.895141495834056	0.710935521609779	0.050177855659404	0.855373937411396	0.0824349720507151	0.846700873035757	0.858968061961768	0.675285792885022	0.384398110054697	0.418681505813397	0.0553423156871802	0.269108838020993
0.998068927481951	-21.1606796757715	0.730262444372498	0.518704891748504	0.0269032395983863	0.668268203449801	0.931552609320363	0.571212545585809	0.0257832803689743	0.175120686787614	0.73286300878336	0.532057000545049	0.023093488014775	0.503834030440271	0.0215521413385248	0.677035629459659	1	0.736911507157338	0.0265717277019874	0.764788353959987	1	0.508273210621488	0.717893062443145	0.0387122529427243	0.688477391565771	0.677155125584226	0.734650870567986	0.0254070025748983	0.0333812001705882	0.774969471294577	0.0269873654989898
4.16626607608089	-19.4813622417319	0.80591730381053	0.636661728122653	0.0397832005645981	0.446656880941687	1	0.506443001245759	0.0370616420882747	0.449820184159891	0.764621657858512	0.742656951888098	0.174163702099442	0.0430988808054018	0.030369090048745	0.664214645655327	0.567681131684748	0.0510388910907159	0.328130723137189	0.731338229324947	0.696948350097096	0.0324346449934116	0.772823627847848	0.0553945310288129	0.784689822279786	0.773548484584389	0.643261035042554	0.489210519928529	0.0470373991146611	0.756544856391599	0.0389635139068479
1.46277048009582	-20.2997416457838	0.739794924154071	0.541551164206212	0.0363825654920091	0.454363936502325	1	0.743277699833913	0.0340838696769597	0.219163387578078	0.778356129527059	0.606570008412693	0.0305597703692393	0.0394470327034108	0.0280411928527947	0.652689178449242	1	0.0468381517126397	0.385395639027069	0.771472444623119	1	0.0295445023523255	0.735100495285058	0.0509899881812796	0.211287972657509	0.689251140702428	0.688281701428247	0.0335799752689752	0.0434318176063558	0.57991505594544	0.455685777173923
1.40388620279278	-17.7650030274691	0.697621675637362	0.693003690804932	0.695067151011797	0.585535399465745	0.835279088884035	0.3611115199715	0.232552745551287	0.745167297465347	0.37229572751621	0.517368316609963	0.025891884271325	0.033082801186107	0.0239842670744655	0.559317608069488	0.788333367218654	0.039517343946469	0.690275626387444	0.725916587377087	0.595202455348825	0.484180273785263	0.818056223150161	0.447333262904299	0.856187475015881	0.773876703506732	0.679486864728102	0.028470269553854	0.0371482168561346	0.546651430649731	0.43873916220851
3.3080897468041	-21.9306159431747	0.669505394741204	0.647916235947433	0.501465446993356	0.644017622532946	0.844788936916791	0.5796547326477	0.581700508346694	0.488725368660426	0.656218614274074	0.449968452864649	0.0184226988615904	0.337781834318059	0.0174926924738317	0.450019041063848	0.732789108685663	0.0278031612505832	0.575168881200061	0.767604929224253	0.906458245469146	0.524615034260256	0.799470722294719	0.0310314943194414	0.740437912518353	0.719932411970961	0.718869000509031	0.627053565651043	0.266663183927338	0.474471138934208	0.0214733760616552
3.36378518381357	-21.1888596724774	0.573545068517154	0.55051188324091	0.61476007779594	0.750854962846754	0.785999534358631	0.494650084677183	0.461861379069531	0.566894027706564	0.408966704999846	0.54504321616706	0.0110501204836062	0.0128474272097835	0.16168053304334	0.521436113646022	0.798635157333662	0.016240490715335	0.366405446850634	0.591142946425441	0.845200030067661	0.468374713861681	0.737619892417269	0.0189078481655742	0.724093428242771	0.745209072720186	0.798163953715955	0.718015398090313	0.677552440685383	0.50278992893349	0.505654824209166
1.59066002591785	-22.4127043965356	0.590502998582841	0.54844738923676	0.426844966992484	0.638195995948844	0.78228289482064	0.620880593274743	0.00822829844445694	0.489628738693133	0.641142172550139	0.4789164192639	0.293309535688793	0.545538696184921	0.247976500840674	0.548959481348691	0.761559101989521	0.841580012277257	0.64361424958871	0.507954672921143	0.949973735583488	0.601247840415537	0.695114973445877	0.0127459736594575	0.644555947889962	0.703530356957844	0.732322533362367	0.696559684432123	0.0121250699286789	0.558489549148133	0.236689912206099
-12.9683257975463	-9.4955041163294	0.584761830528397	0.499372890241687	0.439230409469405	0.565646583666774	0.812218813695003	0.561794427741543	0.164180719294739	0.551499303107345	0.680291173214207	0.577275621191015	0.469086013519402	0.0263200601896411	0.374428069234908	0.555680804511267	0.94170392002827	0.997896231550916	0.721247077226138	0.694408534330598	0.995327344441095	0.481452138175668	0.420566228764797	0.0403067208655147	0.640207511402258	0.421548867344707	0.594729480683667	0.00641631023816591	0.0100276187184948	0.624465402700516	0.233527354059626
1.96220756236777	-21.5296872192081	0.671389094462426	0.51530398112985	0.0173682599919003	0.699622656547508	0.831782337486035	0.589861883042811	0.0743621955253878	0.543612955129977	0.6588556528008	0.507333187104894	0.207790817879176	0.0190280950729215	0.174499328720935	0.570920156468185	0.857434654353212	0.917392515145394	0.115863744266961	0.66358494543874	0.891863143135845	0.586049200897475	0.653018568632882	0.0263624343557066	0.417115589892781	0.635575377969646	0.7408147952201	0.65357407718884	0.660306133088022	0.634541914487788	0.0181214744351318
-11.4693851349925	-2.82717834604054	0.576985851958486	0.586162787160658	0.64496824620868	0.541411479262248	0.771985063716026	0.60168413132377	0.506199078582422	0.389787971198516	0.617854440853723	0.459971732956059	0.191583365631298	0.665766236665533	0.312331603525707	0.550806444147016	0.728615299986514	0.858013976110214	0.493030051694687	0.557237000425483	0.846007820489304	0.7130668897397	0.67693108357061	0.0220901801201145	0.586804321780809	0.620658853417962	0.68088166812746	0.403111517415599	0.342413678366442	0.516302817772767	0.474590243199151
0.842377071087641	-18.6407670756737	0.786439053570884	0.783998783440201	0.385925256975875	0.722103656726571	0.955096343839661	0.683818109174993	0.0358988867046373	0.541297825212939	0.470168083631197	0.529908112931598	0.129920721320272	0.0416729135203664	0.318970959988648	0.554026746803555	0.796644162378731	0.0493985936964101	0.34552130820851	0.724605808385758	0.699199128338774	0.638826583923438	0.853509484615065	0.0536746528107964	0.652903400925801	0.73239503859814	0.694703125371806	0.0353670874915041	0.0456294979285278	0.468169794879421	0.037728819419913
6.03022738447793	-18.4013359396159	0.706894079013642	0.645700272262131	0.72654139945973	0.918019706535801	0.871756919367937	0.22307144059772	0.0287421995209313	0.556897872467615	0.417151605102948	0.531308589669835	0.0257550009547406	0.21492461706257	0.0238652998494678	0.614942905294379	0.587345543010763	0.484693700245557	0.100261360980253	0.52329303147487	0.028166578756795	0.200615700202915	0.775450925913996	0.0430889091766461	0.844849619957588	0.821260181564558	0.83162956631273	0.878042293949026	0.763132275581979	0.457249877488917	0.277431889277078
2.02425993410164	-21.4139765932126	0.598221777175987	0.543941589447375	0.657789717628196	0.695756407471432	0.774414487919618	0.581531789981647	0.140600914527958	0.584190283095553	0.598743974538778	0.568634032522943	0.00702510676645217	0.0073596928008961	0.168375073229432	0.478148470022256	0.684000527851185	0.778144616144796	0.00875726962913861	0.475287844514946	0.943209147454644	0.627814646219497	0.706922131807936	0.0122890182841645	0.694789654748413	0.686707658150021	0.693741776605891	0.690683469298568	0.011751003899965	0.436222675615866	0.00801821883607352
1.33393337767295	-16.9741685533982	0.749151901044169	0.684082296955669	0.682322183398213	0.811329516467317	0.914957371474727	0.555163177345522	0.0357902477133449	0.662947406027676	0.489555723729574	0.592737484048678	0.0320946373227039	0.0415396820172986	0.0293751674141273	0.477367382159189	0.620681056199012	0.477537491762195	0.487629661239298	0.649214848344752	0.58023196713302	0.34069985756151	0.878064297194489	0.0535139605126739	0.863816771921415	0.868635601061746	0.853552143130507	0.0352601187599599	0.452796922358144	0.033691517167666	0.463112712965068
3.15236675329085	-21.9119222613394	0.628236952927236	0.615337887820544	0.480920860087759	0.819102885997165	0.821894551347453	0.543341675955642	0.286526546773634	0.516856661445657	0.523728530655973	0.378844586360082	0.0181997992306093	0.0225953537585066	0.27500910646178	0.670449854692182	0.751271722248524	0.0274535800235923	0.799305141272051	0.495694790557202	0.91116971426732	0.468050470176225	0.62322776910867	0.220583747455905	0.766674133267338	0.781654801962892	0.69320966774193	0.80791369348584	0.369649291181141	0.35796048441437	0.434643102441165
10.6505265402904	-8.80203432880301	0.75537843638925	0.710598774974724	0.0429423277608907	0.661795252406988	0.78503085003776	0.546083472819114	0.0398279376795839	0.570474437345147	0.0301494666956062	0.521120096478599	0.0357264919090675	0.263946512705453	0.0325316635636682	0.663553340917539	0.675982729025265	0.0549413004144291	0.39958231023735	0.839131479643364	0.749899976831963	0.258708798201087	0.9355466841858	0.0594862700128153	0.995629821486279	0.875913847180346	0.858103214237603	0.644279720170459	0.246323377873207	0.153261455653109	0.617872905086908
0.214154058364669	24.9128266163115	0.590937344459786	0.0142391025588811	0.685495552948141	0.0320024239777842	0.668524355898266	0.0286250399676802	0.0370275607777516	0.470708511631544	0.844842798007941	0.660685845770074	0.776896931227331	0.437912057057104	0.852544168968108	0.918302784057759	0.899429047267635	0.864209704538207	0.212826611507461	0.649762616712689	0.884123984656656	0.555335076460284	0.69023759840506	0.0553441199927214	0.0903351105637064	0.560046404442121	0.635771750145601	0.244748930789112	0.26007028421428	0.538361144090725	0.0389273240024169
3.18472146533093	-19.6004081827346	0.683910998976486	0.702111288243498	0.0393803189080877	0.746438293724638	0.905606966075988	0.734245243773127	0.0367088580181897	0.482396675361776	0.539239939865703	0.523155104924122	0.0329209164765338	0.655107119459236	0.219309001468997	0.670370443511057	0.733749258650702	0.0505412190961965	0.0374670574548956	0.55391260569922	0.705326319274409	0.909689925584419	0.772170415420439	0.0548727139326802	0.561610566237712	0.864525944360602	0.912566575126387	0.47643552604867	0.0466102369464948	0.0347087048443682	0.0970880782015705
-0.730255399978497	-4.44707642243012	0.721368722968531	0.773614923247936	0.0345009866215602	0.626695091321139	0.811881630189724	0.613326740758864	0.326209640554769	0.623016760719528	0.0242538430848005	0.384261195492332	0.0290777663452595	0.644548465376158	0.251770603515295	0.696393494427867	0.371130218182468	0.462977686394993	0.392168527750005	0.583108236436947	0.654421597578485	0.133279744135015	0.907825556965455	0.292454010173691	0.992264789856543	0.925466305574091	0.931495901486105	0.144006995287857	0.0414368414219387	0.0299776101106708	0.815057602880691
-2.46604976775563	23.4689010704638	0.489126572510726	0.422630663846162	0.753932286731635	0.0163951747703649	0.62716408118132	0.707341469211137	0.0190545003651207	0.274561998123857	0.722463014352385	0.724381457112617	0.217497427765138	0.590006767640451	0.732392122695974	0.786890689527698	0.64435723892352	0.29709290012523	0.760525649351002	0.697367675987489	0.695866170294951	0.392883592703605	0.866865966664755	0.265920660923765	0.811112521840383	0.463234963142174	0.75331440594208	0.0187816735536155	0.428836472912795	0.503959857012367	0.57304451070959
1.89368338813797	-22.2660526244096	0.605205385401883	0.60423795202819	0.015856743697347	0.651488706873006	0.824260325946006	0.639743327507391	0.0305173132022471	0.458919046511705	0.657565414731004	0.48716164839741	0.0143928421724289	0.0174049194620228	0.0657417805972138	0.580191792760307	0.675306434756754	0.890759222232315	0.768116966283283	0.731367341093061	0.881546053989135	0.66321244406173	0.764718531738304	0.0244047005377594	0.724983741915781	0.690045773155519	0.774064706596282	0.479411330983235	0.0216689639258344	0.454382824702852	0.222991123371593
0.621823507233118	-21.3880342550753	0.621350431737547	0.624617290699948	0.336430889763392	0.558596865678241	0.853260089267249	0.697899606507068	0.225367885386248	0.577302307092145	0.699791895637414	0.597658654311293	0.455600235630213	0.687353071449058	0.0281343991611131	0.624564344687714	0.904548942176856	0.984854466031317	0.0152275245906499	0.57395218490041	0.951224045567582	0.566036219339181	0.707373680035991	0.0218860020627107	0.671143598666327	0.57552755462748	0.680522164129446	0.0142061999582897	0.342450685160497	0.481167086407734	0.219916174477558
3.40778762143555	-18.197588202724	0.751211729266262	0.670813241876598	0.535667255625793	0.513569790700886	0.90270107241972	0.683304446216749	0.0355174040492635	0.59017054948851	0.315862433093099	0.568907129241553	0.031849217659223	0.357774740452987	0.352459315896906	0.585524645202598	0.755142318046459	0.2063543100521	0.0825303084125573	0.797646267879509	0.514154965889169	0.739769066409282	0.864572768355879	0.0531103864837931	0.715312848158198	0.786953186326842	0.790732796464865	0.627017203288914	0.294914313000362	0.26965838171707	0.159856421566094
6.5152438926795	-20.7072906534707	0.766774534459001	0.754651394571924	0.659347212448547	0.730868137613738	0.904725491970019	0.0273397664078535	0.337310063243168	0.655629944169255	0.479445031828634	0.646967785625924	0.0318241158323518	0.0411708509535381	0.25768568320787	0.705680166360078	0.0466140236582597	0.0488210685815008	0.223270799112667	0.676771473843708	0.694678276658966	0.49888107943408	0.887095064281019	0.0530691084327233	0.838620721200349	0.863925063262311	0.759498136173306	0.0349639921672539	0.259926243939254	0.474461949398073	0.315634921042723
5.0413324530874	-17.0223030430274	0.815415335859937	0.765093981369246	0.712574145506099	0.700989704190959	0.898428565411343	0.548051691668443	0.230316644674554	0.667801513870283	0.357051356364621	0.396870877437991	0.0378432757693912	0.610483060495475	0.0343713903329086	0.562821530924931	0.526277258144882	0.460710909875863	0.0429243068123104	0.670845644929558	0.0426147525530786	0.037403600982454	0.830853905399523	0.0629671605766126	0.864983752919138	0.919106815124997	0.937652461863125	0.378651277059227	0.0532363927473565	0.436821054701505	0.498046314351612
6.09486101671415	-19.2194035185004	0.745929221858436	0.731138809550986	0.695982529144518	0.816112622990322	0.839587515420839	0.140184434226468	0.0337043147121633	0.667846985094843	0.199201126381472	0.433160180575597	0.0302183651471448	0.038981558219019	0.0277444727492364	0.251054786012225	0.646177963363994	0.0463027140543734	0.421795144738114	0.578093557789447	0.527692668023037	0.654800706177621	0.83483115146849	0.369435736320349	0.688568119457147	0.920752344158364	0.944625406503864	0.857544504716956	0.302599372658727	0.551910553205915	0.161399494572991
2.83309632966	-21.2022051338592	0.660098018054014	0.587098653658777	0.584542885477809	0.65591669706395	0.793777501420193	0.558516416658945	0.0111846351720337	0.564326181399691	0.653242758691442	0.535291278782844	0.00996217853917626	0.685396196449285	0.0101395346901796	0.643673471349933	0.68841176540189	0.158623675673905	0.334898785114098	0.705161167292295	0.960892278741508	0.724250895173938	0.661681747242765	0.0171188101256931	0.678231415467677	0.675790288644037	0.732394758782733	0.674162415981075	0.0157046964296067	0.879974568767196	0.0114855093089163
6.57749143874809	-7.51482784974758	0.755421137472956	0.734675239197027	0.562614658902374	0.142761969451001	0.915361083949732	0.603729374474458	0.0295373593199164	0.376137876632753	0.612941792454084	0.643929358997157	0.0264702378320103	0.076814311070375	0.0244869223278533	0.533871509394923	0.719476170247632	0.0404243959074303	0.0303154133360283	0.747346193342232	1	0.337652735902796	0.847957322783893	0.044265061992072	0.618056177266389	0.75797016962295	0.814621467387901	0.65564629773636	0.323164201859351	0.599614857512624	0.697864431521748
5.57517858699986	-17.3613250774084	0.792528241874144	0.735558717987915	0.0359279759887607	0.752953193557036	0.93154548203634	0.624075746535488	0.0336858075349329	0.457061389135568	0.025250484740051	0.589108716491813	0.0302017181591226	0.0389588615885494	0.0277300046166766	0.392605249694897	0.753824080590248	0.0462766060053252	0.0344523764071492	0.525009377142673	1	0.0291581543674687	0.817375159486217	0.0504011984692533	0.84869290353595	0.915627527098402	0.867068755288785	0.892315530099308	0.042949831309151	0.543204913844568	0.365794498879523
10.8920761649853	-8.81874130806148	0.678363688861061	0.743585572108413	0.0286342038595105	0.408949841727273	0.788009775523625	0.484856794426222	0.0272990024360949	0.698965461088244	0.386320532613184	0.340992391480741	0.024456862168599	0.440721885119557	0.0227370690840041	0.693093807804647	0.560520041967454	0.0372667489803756	0.61246620511148	0.803240407157963	0.438912569962332	0.352864724668985	0.676293269388681	0.542117446631404	0.947076256539651	0.793714384436126	0.856287304754014	0.666741898560033	0.451259133191993	0.613844031593144	0.776321859384902
3.14607421550926	-21.4462120320519	0.615216222042051	0.616056241750439	0.378277504058905	0.661610097563964	0.767263159391906	0.63972638869489	0.0109081433174502	0.607520101198482	0.556177599743686	0.522231221329192	0.00971347737129129	0.0834796996753813	0.00992338499030928	0.475582654570711	0.65856455460009	0.0141441869341426	0.572559942879071	0.503643593495522	0.850522488403732	0.572799168902388	0.710397752918807	0.0167098399116233	0.762329237915851	0.732997391337836	0.789254798613254	0.810585535226954	0.719771945105227	0.527307572004288	0.432305271826924
-9.31819507409484	18.1009879780938	0.569723850520402	0.300185981714639	1	0.0292357401825103	0.608075650422346	0.0259626203879473	0.0338414916419126	0.608551911497362	0.511126369623127	0.869484885316251	0.886525757915767	0.862138922895726	0.0278517119018657	0.819563844613491	0.632452891287129	0.425382653595643	0.0346076294964861	0.577609417765067	0.0336487678020374	0.378896607931119	0.365556223965992	0.0506314770886892	0.0423163050798291	0.739334025245876	0.721041892181317	0.0333413236517728	0.043138338575566	0.575645449342146	0.979757301701138
2.22354152586005	-21.4693278437436	0.588430043931616	0.617453631040584	0.419999419186119	0.685037404613257	0.796544901319568	0.623674686994555	0.348169722086168	0.375053685245271	0.386911854764927	0.499729775205804	0.011338817859243	0.460188456469451	0.124324101505565	0.550569224269758	0.70332462877085	0.551274222916338	0.331276442180329	0.58976685091653	0.862171784114663	0.667114793548577	0.787363528089049	0.0193825891107804	0.770430554939011	0.734405270043497	0.737370699539467	0.710539862638812	0.391779747630926	0.594353521973845	0.37675734082218
4.54093658492273	-15.6253889539442	0.632369920835334	0.579381653299963	0.416770688531272	0.743202417314546	0.806206145863533	0.624506077484724	0.313221592066387	0.579987906512274	0.0126762029778838	0.488333335527921	0.0160212083237567	0.166868009373102	0.0154055231074445	0.547843030164409	0.782177372695233	0.0240368202964597	0.0187309360199842	0.532357271603367	0.926034791103271	0.709316147365905	0.717945745295784	0.727544439593365	0.344186108525671	0.754093338462373	0.769797177721482	0.677931145737306	0.670118441434627	0.683160886172092	0.493893772009415
6.3690159237819	-20.3528200004766	0.698996847367456	0.713404043027721	0.696684339318124	0.752589450522453	0.886945368068707	0.211645045487542	0.233568654112323	0.60494642145565	0.470093857879217	0.551330429724398	0.0328238848526916	0.375179284740122	0.0300089667488009	0.386053394404362	0.736323371542254	0.0503890410330459	0.0373594818523527	0.77005131183606	0.524980204758668	0.387426179132529	0.889683129520984	0.0547131527842073	0.850109332684734	0.906256008859321	0.853650392956642	0.4021742065487	0.315716150292128	0.618431825858414	0.0834720826285923
-4.53798049506774	1.50852015037431	0.757809633554372	0.456879512268377	0.0526398106814251	0.041808043537912	0.540722168830766	0.740194072030588	0.536427615838024	0.595334402241234	0.0369224081427069	0.625782558269371	0.0433646031444894	0.339654007795299	0.24970831951381	0.700349172190319	0.90855827779038	0.378569771492445	0.516286622319804	0.587484501834882	0.0492139653212162	0.521216643355681	0.592209592883206	0.830752228977622	0.740264353197987	0.639167437259404	0.625598221672336	0.0475967969823631	0.0606688399212251	0.669865805356542	0.708660019264671
3.07912900191649	-20.9281232583337	0.699218823293507	0.676051366938766	0.0220630441031225	0.629451659840187	0.847924973778909	0.695237556509374	0.0215449542023874	0.535221917575289	0.668403203163465	0.508514859184653	0.0192811635284148	0.024069694091887	0.188129342098458	0.719874709120783	0.527359298496071	0.029149521180548	0.466772617219097	0.651304909892111	1	0.338161423905128	0.79888429731093	0.100153505516548	0.833023236878679	0.7031621853825	0.751191566821962	0.680291328335727	0.765469262428562	0.440133420648594	0.230603637765872
3.87474392779033	-19.8710706103174	0.681150229132438	0.594070423941276	0.370211027027135	0.615036900104896	0.94253427818415	0.317790088701386	0.0285745058825372	0.451294732278367	0.765778916885133	0.571112152993365	0.128470630839003	0.0326905191299118	0.0237342040178613	0.590287368802795	0.925083455371365	0.0390660999092722	0.0293552255966898	0.613398628477506	0.650715398536635	0.714705595553534	0.736810934090736	0.042840866776643	0.785608444235343	0.716343349919125	0.844773525503419	0.691134878337962	0.036760904764187	0.584410272975511	0.218748336777811
0.0622563003473166	-18.4570526615025	0.765345967046238	0.781707943046073	0.0336524207614175	0.787734994212341	0.895233351618522	0.81078639505382	0.0316932133777342	0.812034240221018	0.20211807747125	0.649745065123023	0.182499906879085	0.409908016556584	0.301532199360421	0.613519199564749	0.548417408069641	0.0434656562131707	0.0324652988261339	0.503730434077256	0.574028892320615	0.876820828493458	0.779580215238412	0.0474538723707988	0.654107511364766	0.725136915414819	0.639329514307698	0.0312260738856486	0.0405371349528232	0.538191651593217	0.237261293085249
-7.53933484670996	-9.02112729567583	0.613335598831238	0.592603464233468	0.540080392609075	0.572100660004969	0.603661380740609	0.658684784275157	0.00793433359439209	0.541639122590873	0.505664931992705	0.54441311302312	0.00703857053793633	0.662315632374567	0.118746003101083	0.586226815670064	0.499635051762625	0.508446612513738	0.675354103800559	0.692935342106373	0.651030323806902	0.556048496824346	0.740975599657376	0.263446218737282	0.858620092101701	0.685534418654653	0.738936447329755	0.764963648572005	0.290217470603761	0.550233603198579	0.661247378932628
0.237567250471183	-17.8364927809509	0.657021177923817	0.6423337277817	0.717769086054559	0.759211386426145	0.856415337120501	0.520452547800305	0.0199304499473684	0.506208373602308	0.676341249285817	0.521582297299236	0.0178289359596012	0.274026058179051	0.0169766447441384	0.587982480704489	0.695229177425789	0.797497088388994	0.0207351010742111	0.621943160086706	0.421370409637616	0.690789252209736	0.795584573526998	0.0300550962462102	0.818253591353645	0.796371966514181	0.789533045217174	0.0196441559330546	0.0262944070163489	0.601864985118449	0.640115970778401
3.44704325188137	-17.3684432136246	0.746647677453506	0.540991376928348	0.596416852920988	0.684783865901566	0.925133189264168	0.7033860935209	0.0348528609496285	0.524286421395272	0.35837054801903	0.476363736437899	0.0312514689651861	0.410477424220188	0.028642357878219	0.668094173041383	0.692638659871607	0.416424217358848	0.131693997548024	0.671361510637225	0.652014199975588	0.724335719235472	0.607606075433718	0.0521274340777419	0.449405287037265	0.732075090526696	0.695697361624882	0.651392313770633	0.436092027751688	0.699639016072395	0.594103465300851
2.09196797227461	-21.4227281259059	0.639511747281777	0.559666261672201	0.481606591321622	0.686148416190516	0.820659309360803	0.629161488906885	0.0141459534892619	0.505529435897542	0.653419932614079	0.519663545147	0.287260805186341	0.417302219302897	0.259922285445994	0.478393027053505	0.747027126388542	0.845311282605241	0.0149666192246381	0.537719582320212	0.858438036496129	0.530474068556233	0.730576706752545	0.0214990150613878	0.647153606674163	0.743322472861549	0.795942732216087	0.749583477101603	0.322283456959757	0.503668234526572	0.0146300429329215
6.131863800254	-16.7305700055714	0.72264904464019	0.448221526290715	0.0346295712928664	0.776555525150118	0.914732734463281	0.669024535283637	0.0325488570537358	0.531995873666867	0.0243436495280691	0.596011462273798	0.18681062507744	0.661367566181657	0.326157453497034	0.0217914699310834	0.955954764721091	0.0446727115508197	0.0333185736185837	0.595215448518956	0.747883162930539	0.0513146832027215	0.756054377970309	0.653064565016663	0.468717259747157	0.895795201638622	0.909804890583187	0.78971188424495	0.0415731755193108	0.518119013737398	0.49724180727787
4.4985077255296	-17.6194975289544	0.605088179694804	0.634646185958274	0.537895013052246	0.725935525059945	0.784979514233133	0.615380504183046	0.0173330103207965	0.54237593126578	0.538875388562427	0.54026923806113	0.229152522784978	0.0189042962222465	0.0149460757186578	0.592258475599994	0.671741270727349	0.317120619124705	0.2147953154015	0.647168596568115	0.542122196574162	0.296387651392128	0.758537231225379	0.0262131189058181	0.883624925756977	0.731695745632925	0.742900015612449	0.622797029697837	0.665430412968414	0.678716826259083	0.31868461781272
3.929463411622	-16.328441074072	0.670920194731181	0.662406158613675	0.683698777731781	0.821207149555608	0.894509798688017	0.540201753564327	0.0303587707576493	0.383633188155147	0.0225968299405714	0.626255506854392	0.0272090877492565	0.296817061429346	0.0251290672330026	0.630345542537443	0.722830034922636	0.0415831598744063	0.0311345506635226	0.672469207444468	0.712590756379687	0.557705498141811	0.816413452495051	0.297436342714232	0.0380169894191421	0.83468075620575	0.86493215735403	0.819865137871562	0.613392724958924	0.409491741224578	0.0318459392260345
4.69693573190196	-18.7768248119001	0.707457919830539	0.712527905233014	0.354684804064871	0.882042642968142	0.918395830880711	0.736373515333382	0.193175281280092	0.508969739822862	0.619603628567283	0.560426690601859	0.164640999921015	0.0320571327872356	0.193217742195329	0.739397900688494	0.718181761372753	0.0383375123894997	0.0288401826278014	0.764277080500767	0.686897423342289	0.0236959937986833	0.483215726215232	0.244203626039412	0.686185883489053	0.601186392781514	0.712690389279353	0.518552045116536	0.036135543023779	0.693873001689748	0.0294028559960914
1.48944618966181	-22.1255248370737	0.618317306699275	0.554001561785274	0.222750718246436	0.568483451974319	0.799652727337584	0.602490199917368	0.0665087700471907	0.459389318226157	0.648960856803835	0.488235969605087	0.246996505269394	0.00815804053677491	0.253210124873903	0.585402294759767	0.847488756391224	0.913193156049403	0.504590040887118	0.666199322203786	0.882460558382413	0.588303614340121	0.661365828847527	0.0132519161681133	0.638925326863599	0.59134476824003	0.660490165098901	0.572470371053567	0.697339892598453	0.555969061102738	0.110033976430755
2.30147508245853	-19.5523757378523	0.706593905553663	0.672784685645122	0.0306631716655433	0.431895379351838	0.920569039693846	0.687084587294146	0.0290756718602713	0.736960895705707	0.644325951959498	0.535865070052859	0.0260549553977969	0.0590142358234022	0.0241259944951455	0.584975024170884	0.772518295846382	0.0397730940534922	0.686949491125843	0.789229046458807	0.974996986795672	0.209840820457364	0.814288782249832	0.043582161515713	0.716267917631218	0.737329453367659	0.642503991293567	0.373331633940524	0.037367732463659	0.616776540823987	0.030483455631395
0.26355427281667	-22.2069818880906	0.581959222779265	0.576689531374472	0.52715861698655	0.662756556178134	0.752500372355114	0.600448211696772	0.00859651637633572	0.468082391629285	0.588780843646266	0.46591526664641	0.476772132385947	0.686127309778984	0.220742888532578	0.59767238203213	0.749754435346744	0.827857102627982	0.645297119379715	0.521425088803049	0.853739398535031	0.663790399204338	0.733670563177659	0.0132906196008423	0.718902001219542	0.66800435608567	0.690368756543406	0.00848447483626593	0.653937352496163	0.512023047702482	0.539709303406993
10.6971210150739	-8.36840995855099	0.759918371421213	0.661170351892685	0.0415367999028874	0.0333654367110466	0.827389806380624	0.673751535490808	0.0385971846027152	0.504338671676674	0.337928332800778	0.437932365304376	0.366773676683431	0.0449820227122778	0.0315695125860907	0.714887686892091	0.316704749252624	0.54981673877583	0.0393501561321601	0.731861886681765	0.784381967826294	0.38380034801346	1	0.0576658136739752	0.989223191117366	0.861978118463262	0.879828702993621	0.871393338853081	0.0488966828108381	0.0367996704270948	0.695863360359405
3.91265509871232	-17.4728375008207	0.672533420929371	0.67298733607422	0.398191763762369	0.683441736374784	0.776253078012939	0.63727339592743	0.282956920678716	0.777093801994353	0.472528583937584	0.440080403055436	0.23520105311192	0.512673734492836	0.0206531101548622	0.390607075101046	0.284418825714476	0.0335062013276833	0.501911926201248	0.758983410006908	0.52951236942407	0.449836051013921	0.856181634848868	0.0370112236289733	0.856934542227759	0.850412052716899	0.827774292401481	0.614103183496405	0.624870874180817	0.443623228958499	0.520401258872753
2.44553082556142	-17.3905775348068	0.740388272914551	0.702421376566656	0.33011921416689	0.820213812128278	0.92360818009448	0.67721976703057	0.0410395970379456	0.424711068938974	0.0311158899385365	0.634028620946708	0.0874913465808813	0.0479773218768425	0.32000615759834	0.484336280572181	0.573939976891016	0.269225057156433	0.041785806651412	0.694285261887477	0.0413873663393259	0.0362955368401753	0.954806050414427	0.612446645688054	0.790246388661635	0.940284166145966	0.9564936768397	0.0404287624670228	0.505210577878456	0.388070787251437	0.246631716550625
2.19694250686273	-21.2809085459587	0.698957265142332	0.679807837636055	0.0192044546127373	0.570324887681986	0.88601874525988	0.66241730211868	0.0190418250109145	0.257634672585482	0.713144150304198	0.553605530775258	0.0170296282916024	0.461561996573225	0.0162819551533685	0.702299738805312	0.789579557155862	0.51499043316228	0.0198489363312406	0.520664524760709	1	0.694813951024111	0.76179919023438	0.366914300516588	0.685675882104227	0.408339702446078	0.764391207698816	0.661660213168015	0.0252184316911285	0.537469959459037	0.234960077233335
1.63415366788966	-18.7846265402511	0.764279785662009	0.761067442974131	0.0432637246166565	0.596317020980743	0.946071362676933	0.715600555702945	0.0401093694326988	0.459899673905496	0.27048108813348	0.606524286472539	0.035979636457521	0.0468365194764535	0.351176537569231	0.636661713789032	0.738184490178167	0.0553383157951408	0.564201881453785	0.779919121622127	0.515707407291141	0.402846391844709	0.822960937722181	0.0599025470293331	0.73308340545926	0.700464131010067	0.891633700546188	0.0395128365568414	0.0507276842800609	0.695969557662518	0.447208089273452
0.838252536671103	-19.3988734188178	0.623785142022242	0.629367822102425	0.356388034928087	0.593130094713218	0.830135519495964	0.673189892161855	0.111958490771572	0.689856535004519	0.581374634886263	0.644000242746277	0.0187761829071324	0.975456006456465	0.0177999104535566	0.550958388375086	0.844047658294287	0.0283575425468573	0.0217852809753875	0.592333572810336	0.909099807974931	0.316693037847992	0.815400998246263	0.0316127720311828	0.897047954335037	0.757826168748631	0.589544270741615	0.0206810606560713	0.0765890658127695	0.643137441494563	0.363797347783593
-4.72962876439585	-15.0531982874415	0.69269386155227	0.540623320725978	0.609453470165188	0.745814127461999	0.803023627045482	0.667227026309202	0.0214776280751895	0.569454326944918	0.625063746411215	0.596965067881517	0.0192206044696733	0.0239871274091924	0.0181861635145135	0.396761819651418	0.662213494482416	0.339222102112047	0.688181717328386	0.526461019061642	0.933267286146611	0.597608173256447	0.644124964589183	0.0323435895947484	0.748382492869164	0.617170188835941	0.673721492376895	0.320937242620711	0.762740896336951	0.245447012542057	0.0224153246169565
1.28041326378479	23.5848545773319	0.525707112456863	0.583666407354375	0.51442882041851	0.0271776473876078	0.692729694824783	0.0239820881119368	0.0314714246527857	0.0207282152998357	0.795453667416484	0.708184846736786	0.595398939247398	0.036243210824064	0.770394689244324	0.903098638005	0.53353091732277	0.455571499446456	0.698339633156478	0.772208181782339	0.940255709501595	0.544355605541736	0.944580539174728	0.0471258157542409	0.0393905276598605	0.798024400723099	0.598854294538154	0.0310076950301721	0.607388544907983	0.618692231099072	0.033027432470034
0.478422146915962	-17.7203514645094	0.783539826098716	0.761281680790161	0.438728759746121	0.863193840612708	0.983414016806945	0.700959713795234	0.043087860553238	0.584124514515832	0.268159757598967	0.655443385175464	0.0386587541527931	0.708040018452974	0.035080134120974	0.65328397030116	0.939294060986306	0.059540069055315	0.425704298442463	0.636996837850171	0.043589430378588	0.925865800927297	0.696713028948046	0.0643081529485643	0.746193912200957	0.661416663127579	0.667103419333943	0.0424455351514217	0.302102721297175	0.379707146485561	0.0453625715422375
-12.8752806978644	-10.114601801524	0.621377156843046	0.541378878584298	0.409375456109257	0.784856117341469	0.85405031353443	0.537112144645061	0.00720395492511355	0.386750132235234	0.730323736863866	0.467380848761262	0.00638160352412862	0.337202774108666	0.418049422097405	0.685554623296741	0.907904386388861	0.716297496139603	0.790953333935661	0.704614184507553	1	0.00345560868205139	0.421634546685224	0.0112308259925649	0.550297024941056	0.443065162951191	0	0.00711332318746508	0.0108847622283782	0.627100847073818	0.266005197265467
-2.83323039614763	26.2660548448863	0.542494802730605	0.0168263958992194	0.683384081321219	0.277140574024247	0.743993918872676	0.0311403202342703	0.243479567104746	0.0277365468900215	0.903045068189269	0.4436403805673	0.287137781638269	0.046748443533522	0.998682942576008	0.916869620791416	0.874874078341906	1	0.0407865347888831	0.756181052303889	0.774565866127663	0.0353229789457762	0.0339701008620639	0.583390955571047	0.0499651565937571	0.735553929279049	0.719557365136527	0.295292544834788	0.0506407242033296	0.542710317994271	0.924226949009221
-10.9199517643222	9.84996960930234	0.604134812557225	0.52299238227016	0.532731486866085	0.0837662451138454	0.647991281324624	0.446135270109744	0.718182956937916	0.618220824411597	0.572815812665185	0.595172585897172	0.40415244253169	0.442986079930377	0.533300821864874	0.599308437980443	0.675717078742933	0.748911026397809	0.357463554277254	0.576440023854665	0.352094235835666	0.476985613343177	0.49416972952912	0.627931806723944	0.56381370836344	0.402330167670496	0.646440568929889	0.281361552331056	0.705181050219914	0.65614819007693	0.614725939903935
10.4215471319236	-8.81772228861738	0.806697264170573	0.679804599296774	0.0448488915570781	0.392259496148522	0.917381066012992	0.647041603480482	0.0414974238054141	0.479284968342454	0.0314810539809415	0.545373640428533	0.0372281750233396	0.333092762060652	0.42533736070144	0.540594277186322	0.467042495189837	0.0572964421583981	0.0422423659072638	0.856954509458556	0.590921947954365	0.0367398906994103	0.942894505870258	0.146951466316431	0.952088214089061	0.808862698821592	0.834221403548505	0.807290937751396	0.0524083846451283	0.514669768335395	0.6480358016457
-4.03396401798264	17.536280016874	0.762743245958062	0.576490421237793	0.678897522562479	0.102364658221605	0.719798733062422	0.0407240654316959	0.0515062447155016	0.533409882369315	0.836097062460074	0.557748928620203	0.926186648497371	0.0608132952743573	0.191199069917078	0.891416342216654	0.367989104032597	0.0714158718251372	0.0522234769985421	0.782152000062653	0.561664126563864	0.0464541724186317	0.856276551162995	0.178760802805843	0.744054655606375	0.889359491079659	0.0410528686422281	0.621994218825466	0.0645273832147389	0.447159236992849	0.632383616211759
3.88170639339199	-21.3561476473627	0.684911953129486	0.590665851751085	0.0217935336599669	0.77292410848821	0.844304110010341	0.611397080083922	0.0213089568827517	0.48517898058248	0.0153786704698108	0.472153786934416	0.247851484795663	0.0237802742690316	0.0180543034722814	0.684259615380571	0.684382486216119	0.209067056017259	0.64753182913163	0.685374000890133	1	0.0171455291929249	0.78611123338017	0.0320941012552722	0.405873799207804	0.758857480041942	0.765320248659375	0.728516199789736	0.603255960393471	0.595816780834493	0.481419145810762
1.05833967257739	23.8025674859401	0.727270750616137	0.549244648612516	0.0630347675118794	0.435571658361107	0.764891462176161	0.0456674638892051	0.0574219198297916	0.0419594776433284	0.725575817655877	0.738031065004845	0.774847435611224	0.477916046891632	0.900994772241327	0.659057802516454	0.0750222327320322	0.0797611064394676	0.685049599829285	0.906408930575745	0.0589998090890854	0.252924326709521	0.889933786189085	0.0855102360972842	0.0714256444621312	0.786159399246427	0.778382452787596	0.0565592168089214	0.0716902707209091	0.526566842287735	0.438330221127124
-2.16886016633745	-2.2278144789041	0.752232062796474	0.635326832283269	0.454918044134139	0.233221318457985	0.655944094404198	0.798200526451648	0.0318116675119851	0.485078757368589	0.513569624812166	0.556905014961241	0.0285159512739126	0.0366604741565007	0.0262648807920147	0.527661675795232	0.0418502746404549	0.0436327592947738	0.720931455891686	0.833937923252247	0.789164518853054	0.0273391664639251	0.923956646555143	0.0476290826413329	0.857245421731216	0.808350918508918	0.879811096984348	0.0313427068581776	0.580109154372411	0.549621702414915	0.77157546903198
3.91415823557227	-16.3647444631973	0.760198211930772	0.703651564608329	0.417016252441796	0.852014761865053	0.85503314114494	0.804466650917514	0.0392915130296899	0.680926510685418	0.348286468638384	0.53808355450413	0.392206339337766	0.0458335256473481	0.0321123093398255	0.800831403120635	0.420674103379433	0.0541845669106804	0.0400425622832665	0.516953380226682	0.204802183622644	0.58234852336762	0.729124605737188	0.0586928227547397	0.364302903206451	0.882413118412968	0.961996422426605	0.461800705432176	0.0497373977450883	0.580808737576811	0.0413313458659044
-19.084862996327	-9.57925611590197	0.873482285554583	0.832085358153103	0.598097563300884	0.0405131981638714	0.8989697999034	0.871899444766072	0.0468284332167005	0.0332924717969773	0.598368622011034	0.0315492691037404	0.0420233552234585	0.310737404783167	0.038004356462962	0.670144245266859	0.495429341185105	0.0648168896827933	0.644728322087549	1	0.0476108760992974	0.0419140193739341	0.875072444192517	0.0698409843052956	0.36445640523237	0.8446639627155	0.815452833878444	0.213437539731165	0.635555475579194	0.688918378882154	0.693787549388074
3.08679803724777	-21.7105382691758	0.574243089837023	0.551132820831037	0.603687405756214	0.704223465475165	0.760311691005549	0.534977442421123	0.00920572897630869	0.528659080565348	0.596201002955032	0.48305997934606	0.0081821757150313	0.00893724943269377	0.00859250907916503	0.487482648262612	0.71407262158519	0.0117425934028636	0.724243828207035	0.672320101756799	0.893488718603425	0.63541221701822	0.735479061732291	0.0141917304411611	0.779701705850641	0.714658356852749	0.691184393085106	0.669746531268672	0.46088232044682	0.513355669973875	0.472266298269328
0.714965066108989	-18.8474194414247	0.760357255022558	0.766066125389913	0.0429207132313969	0.459485097204253	0.861059354348665	0.843491637156699	0.0398090108767261	0.425920121052827	0.601397040762711	0.34078387974232	0.0357094674727341	0.531238358217447	0.0325168673854467	0.369979556356426	0.0522089206876355	0.358200852710513	0.0405586274169287	0.803873782075088	0.714965693309968	0.537054941557279	0.945799974000248	0.0594582746180575	0.952027537050594	0.868374582746569	0.924580738669911	0.0392170958346694	0.0503640005911526	0.579407006796021	0.675737731462737
3.50986065136782	-19.0456421382657	0.73324195687412	0.634086297892389	0.0339906319497446	0.778317453314588	0.82348682826487	0.699031917639467	0.031989368632356	0.629577792806765	0.575408467969489	0.503254882529032	0.0286757913394989	0.0368784013213446	0.186133945319118	0.47130989436334	0.747988307336668	0.651993546968159	0.0327606341631531	0.674792940980791	0.626446932730597	0.719439262757084	0.797813908968018	0.0478919275101194	0.6828251300243	0.806811098199812	0.897571568998156	0.582595828405399	0.12100079559854	0.381558666346349	0.0335774213886972
2.77645186881019	-20.6666861068266	0.681571796584387	0.569841764558513	0.446224160922095	0.694074191291313	0.857877598821921	0.603136001318606	0.0172227698917988	0.498280347648522	0.677667368500186	0.581199746108206	0.01539340962884	0.494296435322855	0.256905310611762	0.581716691104586	0.753403264290246	0.0230522218154918	0.0180349173385785	0.538632794887959	0.977675797629041	0.666510812932033	0.73642431442764	0.252836477535689	0.672481158990141	0.707406585269649	0.799655594269085	0.600972192142231	0.138647216581897	0.490482544223067	0.0178972204519274
5.14799614119322	-16.851545180191	0.791644143043211	0.768465241385526	0.24882507701705	0.847265757711437	0.955084150509457	0.729350873246732	0.319208271652179	0.665854141756367	0.0324776723977176	0.709923342781364	0.0383521006302654	0.0500711552291554	0.273062594264513	0.578616076228337	0.794261836354833	0.0590591336935358	0.0434884233222676	0.531391033650845	0.0432229112965306	0.199421241132243	0.800969068478597	0.0638038844812307	0.702850237388037	0.806354412524899	0.946365344470229	0.720190207904732	0.053921339254288	0.0860246695673286	0.271232304502799
-0.60438948635565	-21.7060788861158	0.589720331555339	0.609756456631813	0.372466327972197	0.666274672758693	0.811869605403076	0.655074291617537	0.0188687460690345	0.51006484338355	0.300728475986243	0.633701615356292	0.0168739458211487	0.930505058071612	0.016146649318057	0.601561688735492	0.800025134536487	0.0253741981078425	0.540113658747353	0.62521835553111	0.940367504958734	0.648435689199725	0.704379516996621	0.028484687370856	0.537050680687426	0.638643207396121	0.72897811767666	0.494877949313703	0.72483272863193	0.567266380272181	0.0196450323651275
4.37069049531203	-17.5727222357438	0.666536299868425	0.643621568074393	0.590437130604868	0.705845477921091	0.830909051483225	0.626709210550003	0.0230361390371549	0.510151176112335	0.622260715145909	0.554953657537855	0.255318170091314	0.504406067121786	0.287464047284649	0.603557390848069	0.680425120145627	0.0312531335424585	0.240133260167087	0.723421150977245	0.431417173061622	0.422543007198815	0.778291062266253	0.0346488457937256	0.802632890369205	0.83472885714795	0.736038854440502	0.621200978844353	0.466605593263309	0.502207179779971	0.302751191141426
9.21784215027149	-8.90230384429417	0.682502275127137	0.606639228827602	0.611008793006322	0.752247866787422	0.827434964558308	0.645028319478752	0.390622399450255	0.464294289847422	0.020543897921239	0.464706707163345	0.141080562825088	0.0317221635459624	0.023116918691199	0.554915546216331	0.29302835332468	0.166008643691288	0.0285677998167312	0.50880756626019	0.461267195773699	0.381789883005403	0.87025380647431	0.0416729201528971	0.85911975784291	0.883418275070776	0.887042662102467	0.933557750569876	0.0358048176298265	0.625689647609396	0.655986827868391
2.98770208637895	-21.1287426927907	0.655986280799938	0.591774705402043	0.210815668061633	0.669821894642163	0.793023249755035	0.669333193132433	0.0152531816529668	0.416878346061346	0.561647023662599	0.550809472676333	0.0136217881972141	0.0163536585898269	0.067397233699732	0.522305089548627	0.773144783566397	0.372559159109214	0.501525890365762	0.657377682047697	0.87203360988171	0.448785661908172	0.777502880814629	0.0231367607368138	0.772348161734248	0.7449842694082	0.739359214784279	0.715609150327418	0.652854124295462	0.630425940903223	0.422975019277421
-1.29080181938802	-19.883843703884	0.656460053970999	0.568147270100623	0.325042260974387	0.698736448292712	0.827516514109622	0.573647981213052	0.0142896711828777	0.544766030448375	0.68159930846899	0.572758680692588	0.0127551218733848	0.0151720391121014	0.217474864501771	0.563838135524668	0.810225373669635	0.018914503566934	0.527532419138627	0.560561915677145	0.854893279981978	0.602971062205681	0.637385677441793	0.808749338704101	0.547530769937645	0.665687370491764	0.666290936821594	0.0140901007804693	0.0194643727503292	0.656194506658524	0.489665945669981
1.14743716558486	-19.9654280687232	0.679196081097679	0.571127396939705	0.600695867992821	0.71552512728291	0.895886361701004	0.701258059992046	0.0157428868163187	0.624423948855003	0.738213017066568	0.627541089870209	0.0140622722260416	0.24105105145665	0.139359627974914	0.664273915590272	0.833288782697533	0.0209645528296096	0.233645095203026	0.566701104338645	1	0.0117432572190343	0.669425286932319	0.0238611033247315	0.540786018087966	0.637563144717619	0.783331171431195	0.280012200438797	0.0826773961812422	0.624111016490802	0.0163257777389403
-0.0326649602504704	-17.0723280018152	0.733056357531418	0.685403978186931	0.410637650849423	0.577612795946141	0.885287883688945	0.656136016381095	0.534058447850933	0.623043603891016	0.579970620828618	0.620152094791777	0.0333186461432227	0.0432085049811847	0.364963322284673	0.528498116802134	0.691184920635782	0.051164992335658	0.03790800656869	0.754602143454401	0.698389797188906	0.533496740578609	0.818572769251081	0.0555267502136958	0.766563050006915	0.757348442684739	0.718613389173492	0.0365999811161469	0.251631334279594	0.0351983283738251	0.435044250573538
0.918853214750347	-20.2100691412011	0.660340343028655	0.622354128888002	0.536146037629646	0.706532096235367	0.926056065284204	0.68092446274469	0.0212560160672529	0.614266741085086	0.704271693146146	0.671383302375033	0.0190212670777121	0.023715349288243	0.0180129165699504	0.565967479243612	0.943146380022686	0.0287419165572143	0.0220569973115658	0.551402682005134	1	0.629798311880923	0.628554659799308	0.531567425443297	0.0267799086721183	0.674176344493802	0.767876190553229	0.227573163405147	0.027899444618192	0.766211296082016	0.0221800015831624
1.04170374615817	-20.4300298245925	0.682119256705668	0.571876870778666	0.513706403147083	0.610845844241415	0.872148281471487	0.606943435112375	0.404268163278931	0.621648069268746	0.638782981246102	0.635604423656293	0.0162473137749732	0.019933320192737	0.0156020345506159	0.682135602240542	0.840274236425695	0.925090235188368	0.0189816113069649	0.598877890348701	1	0.0141009759410694	0.752836633211213	0.428712433091545	0.731917699563762	0.693153177227131	0.679093309084903	0.0179128317862277	0.0241653314267933	0.650887824618557	0.0189052767541615
4.33723087705812	-18.3716640717838	0.684074176137351	0.662634115873891	0.0240504451808508	0.745383861199537	0.818704369984969	0.707739967724846	0.349889338610297	0.532215677408155	0.279769646475188	0.485390581299909	0.252421427036074	0.0262039092307291	0.0195992672478193	0.504234621198817	0.688058521328071	0.0316045196702532	0.02408058894068	0.511884082321963	0.561677448080671	0.531357313386093	0.81966334908408	0.559759997598411	0.804721182007126	0.843817359299459	0.855069228077068	0.901870587384849	0.465748134829197	0.630848474676293	0.0243347573574635
5.6412968822673	-17.7319705804056	0.70192062440001	0.675233687962364	0.398040856926288	0.502129112003713	0.869487241369243	0.707135678671824	0.207466438828432	0.519374710713643	0.443080543340121	0.41381053240653	0.0265753155918532	0.407032391595459	0.242331079113506	0.276718491897709	0.7986447109532	0.0405891930049117	0.420411167671609	0.780308602860595	0.380858255974156	0.0252451682594159	0.895763589944989	0.0444378544011403	0.769431343972778	0.843771304434926	0.881926718913252	0.869061748702536	0.0380682070761862	0.582402231776203	0.310980348151581
1.28043597302952	-19.0073714396851	0.828325386827075	0.747560869524646	0.134369068850615	0.391185543936946	1	0.860579600402995	0.0451361683404902	0.276118513937462	0.034383327849843	0.618511318476742	0.0405011828914081	0.642173495556198	0.297102566625839	0.740990409842293	1	0.519999352353524	0.0458710364333566	0.597341780233907	0.62956682768009	0.374923073983834	0.921036493404287	0.0673378873163109	0.652300806813946	0.496392144956599	0.603777039778898	0.149787394343647	0.788629646075527	0.813230127985953	0.0475376071241452
1.22114117006881	-17.4410663877698	0.789854805630208	0.562150871135268	0.445342403429607	0.681672829932224	1	0.759372413306515	0.0443000481095372	0.285025645515488	0.808308155818452	0.647190768417524	0.0397491025878362	0.38191245264998	0.40289108242762	0.689106892714914	1	0.356266205308933	0.0984697111308654	0.651841247928176	0.0448926389777933	0.0394600394849629	0.59817190926558	0.0661011482797988	0.055227082918102	0.336005089840585	0.615693038974586	0.0436390860464409	0.810243193330817	0.480659767344345	0.0466497565460271
-5.88889789196839	-10.9683414817455	0.685643498090297	0.755221033566903	0.801451770036048	0.515779640777569	0.796940877688881	0.502839939608816	0.533163601358801	0.413917739405715	0.571588321089141	0.662944134310069	0.0240590519397812	0.499417683534029	0.209817160380294	0.535552078579302	0.526043874970265	0.0366428493925316	0.714553106983951	0.790665605890704	0.587973042507367	0.475009728126788	0.777414942985593	0.0403000496083617	0.57856935158018	0.683800564312757	0.716366249186187	0.0264639579937812	0.257166640033549	0.573015670852723	0.590081180175871
0.124143516936756	-8.78483363675799	0.814112644909818	0.699870516430399	0.63827179629191	0.930574630735467	1	0.681770649998071	0.0427021556744983	0.287296841073538	0.374142150051522	0.649106971682985	0.0383118171555133	0.594722798858101	0.0347786062734223	0.687091307639989	0.788472512527416	0.506598247727501	0.043443762428248	0.709750667066315	0.583174902638268	0.0379091697660997	0.0365484361984941	0.0637376413612931	0.0532545320883478	0.58592403074336	0.653557355674775	0.428419584357132	0.678627940679712	0.540099983470384	0.318206928187241
1.95137258738019	-21.4716736850069	0.650357303741129	0.662058556231161	0.51251277765564	0.654763421600898	0.796215493070464	0.553816246122265	0.0194531087020453	0.47490268678307	0.636761230443556	0.528332346290409	0.0173995731294724	0.0215043193872737	0.189038916805084	0.691766043539031	0.814306898918297	0.881907650986702	0.0202590813671129	0.706805223876964	0.931666310716405	0.626674973214097	0.80812412728276	0.0293490416263436	0.685390638720597	0.74192856940435	0.786698901893295	0.559654448485717	0.325919300370041	0.330123500567201	0.304729581093597
0.56371887059145	-3.0308670977895	0.817424099201578	0.805243704176942	0.0447407180194637	0.0358016606779738	0.898224229287838	0.767462887808591	0.218525985165005	0.73638955770305	0.418928693103362	0.453533535958705	0.0371429733767062	0.569766370593127	0.0337627476261428	0.508472691160389	0.61743609543485	0.0571628174590631	0.0421479057909503	0.635000375905851	0.770777107286503	0.0366479558263577	0.877664495648028	0.061815566388754	0.932081587225455	0.802292244892437	0.816443630428979	0.335325606954804	0.133192756351	0.557336772979032	0.67918520762627
-3.02286193055992	17.0606722364018	0.524797610766048	0.477268478971266	0.679067431179477	0.509399255973664	0.303296076184035	0.0429337170497357	0.0541504946582171	0.0392829781938556	0.610793010427838	0.799030995047962	0.602664060708976	0.316238127943457	0.0437284360580025	1	0.740298880750707	0.0751461115229843	0.386164206260231	0.905950769751326	0.850676818318143	0.557415084319345	0.925680823035881	0.0806713396504143	0.675819537906511	0.841666775216783	0.565015835905048	0.69834791723587	0.0677291251143431	0.0540220281961575	0.608090026483222
-7.06163749054412	-17.0983989246578	0.701798912686658	0.615323035435924	0.724779445941344	0.790529695302713	0.867152861356415	0.597185565321613	0.353650807813886	0.645142216288187	0.328489288180072	0.405730863046303	0.0315283596004788	0.266954525740854	0.299603042421134	0.519490379976351	0.55687881469021	0.0483572238188454	0.546518053229729	0.700983521790609	0.514810723399258	0.823764106212768	0.808232752043764	0.052582759733639	0.671151442710582	0.807871785115934	0.697120438812509	0.378556249428557	0.0447356686199424	0.0329944032226167	0.470799002415769
1.74604922159644	-22.3479603101791	0.606623949313962	0.620521230092294	0.631191750937224	0.689249836395218	0.805937875247828	0.528966733158198	0.0124463714173143	0.47567476292276	0.645460488347968	0.571159569787912	0.0110970954365902	0.123673382845593	0.0111259070053562	0.482855230362422	0.742653431004617	0.915324119247527	0.562757825974196	0.529837856223693	0.954261593910237	0.54973836341224	0.695519696556969	0.0189850949141166	0.612332794732152	0.695274293144989	0.698297948187749	0.510683484369137	0.0172324467899284	0.549998767155188	0.435211898365101
2.76584321589956	-20.7397141460162	0.625562521267944	0.6151623838136	0.371513253778659	0.616535622560614	0.865934243533976	0.693561186520735	0.0221747674085423	0.292783056785061	0.650914075406677	0.530266969755083	0.0198476730921635	0.024842077553016	0.0187311577165996	0.600558006209643	0.881406407505035	0.278308449450668	0.393196033873986	0.674375009085194	0.596365740824615	0.688367238294727	0.619732990720695	0.0333747564001045	0.665834701958652	0.682225661514666	0.723814601291386	0.612286668070839	0.731011222384889	0.580219620864262	0.123487774111332
2.69613841318664	-19.1262199512485	0.712447962516453	0.625486290263018	0.433385540927527	0.604087042153523	0.893979640510631	0.765885622279272	0.0313479025900615	0.477260020413155	0.574090399516997	0.638953788192288	0.125187832713029	0.0360917271819296	0.0259023288866965	0.634440349553089	0.676341159047921	0.0429785267677035	0.228873118550663	0.7586119856026	0.670047161099544	0.488461376839874	0.853363627850799	0.0469431093070264	0.917114396847941	0.771306583839354	0.70241837832532	0.359582567429734	0.505305934261653	0.565410485368761	0.0328962681580844
1.91598220943574	-17.926264096307	0.866177521569582	0.859749084524333	0.0548007482585724	0.737714446634943	1	0.808086342818326	0.0502117855921104	0.642991871728946	0.0384316558310804	0.577551504574465	0.0450666408508002	0.05922581059121	0.0406493190120477	0.264227266941307	1	0.0695897801492665	0.171894971960665	0.611276329545449	0.354562362222309	0.280203362071048	0.929855959847359	0.0748454367776107	0.999947631787582	0.946697589419966	0.631536575298912	0.049459934088295	0.0629600109532384	0.410406200602484	0.0529272503169917
0.682510074313616	-21.0878334066455	0.671856924046127	0.717290502870979	0.44765708560422	0.58928097424256	0.883511756765554	0.707676542160449	0.0197670588677005	0.478994036351878	0.725227203546622	0.558777316003369	0.0176819676071461	0.674487154432946	0.266454860027222	0.596105564829889	0.895251259978304	0.935827577969389	0.0205721623492465	0.47084384707058	0.991515848960766	0.694840827698589	0.756433447072132	0.0298134179337349	0.701486826773171	0.44925640246596	0.645608607695797	0.0194832768938644	0.0260965679023743	0.595412660545946	0.0205989233345128
1.90985030476583	-7.0231364240924	0.817809774809623	0.812730815655133	0.0496573720288937	0.235067945342151	0.911824107310246	0.708195837897913	0.0457079786528702	0.80668424782421	0.278264040785872	0.425512868640473	0.0410155195351108	0.053702480883304	0.0371284322226073	0.582982921515123	0.0598496229121021	0.0632362659958579	0.842771007178105	0.834467109420379	0.0464062885624806	0.196144574357084	0.877830830914269	0.40772806744498	0.871500682759549	0.719060299927077	0.839115987884935	0.541670176711128	0.0575066583211173	0.568719531401169	0.048144795059117
6.20406975759827	-6.52862006518302	0.810330195909186	0.750290841804072	0.642931354012258	0.280396867520928	0.841067281639638	0.66785887742536	0.0336376036898788	0.685229547248307	0.635271448670647	0.577833364291048	0.0301583593680307	0.0388997458819895	0.370792259646257	0.695750563547421	0.607325047927133	0.0462086049084905	0.138483199050174	0.710599316665821	0.377559436289175	0.31175007675981	0.893379499469467	0.0503298982247652	0.812923622591698	0.778321424828381	0.75441948658095	0.329104473681881	0.0428914645610087	0.564725932974053	0.703815858467503
4.92437077082078	-19.1707409063466	0.746382389736929	0.655431371836396	0.646089191688248	0.704306224590873	0.942427426019171	0.376247369473189	0.0312027958640114	0.285961146639054	0.534160969873107	0.581746532250268	0.0279682783951898	0.0359137727754415	0.354344174320039	0.642302684275546	0.650860581564224	0.0427738249121063	0.0319762390528051	0.649984762328076	0.584569119365433	0.414709654214717	0.871213835301909	0.0467284761168188	0.820057931290686	0.912519482437291	0.789307264729904	0.556977012928709	0.0399433218353032	0.636906337939139	0.0327421837503127
11.0821873526723	-8.72598418566315	0.753790267523521	0.803366626058731	0.47176272627094	0.0287501193692223	0.911778215045722	0.796328710827584	0.0332822584228578	0.52218970115732	0.491410606936882	0.526394844193926	0.0298387304840491	0.038463961423113	0.283969746911945	0.639306364915148	0.508791406454571	0.0457073198370338	0.528470263553744	0.81641678845472	0.973164942162708	0.0287664808829039	0.900406526787645	0.0498042927593123	0.792074002460258	0.752696725262738	0.695330988981242	0.457292610419146	0.0424612012141638	0.511222009356933	0.53764927018545
0.661325191151777	-15.3162162396206	0.590768119342023	0.584149718452299	0.49322639725364	0.664669473529599	0.78544239628479	0.600036094952363	0.590115760430619	0.592051645424416	0.633741682481272	0.53991929044993	0.173338620864926	0.0135064815748218	0.0115051994195728	0.556560181401637	0.702546107637397	0.0169986042913077	0.229341105366861	0.581998073499666	0.941851032808359	0.677768842909381	0.77644152982904	0.790914289488418	0.528295027055539	0.683633525715486	0.728211568637601	0.203032735165119	0.307288864102521	0.350141645157363	0.546696760162503
6.94330166519389	-18.7660325609292	0.657099514488482	0.620314226555098	0.566593542846702	0.679046771457559	0.820988508024975	0.0131750519809524	0.640585141922263	0.699195468372435	0.0131692173944531	0.552899435419914	0.0165771999831906	0.624016503769719	0.293820779568999	0.564356148637711	0.816289295208243	0.0249088013116197	0.0193473447267962	0.569869055024655	0.90606605719678	0.690057584579737	0.707853303839857	0.0279967113395967	0.0234256364678272	0.792422135880105	0.754110722988824	0.618291540039114	0.0246094025077841	0.520323196598646	0.0192947160989868
1.96960081672568	-21.8133008760298	0.639202817082644	0.611983775700273	0.0189222408522137	0.496056345888497	0.851480284732959	0.607115172485445	0.33794610402309	0.486699709277969	0.644572074523884	0.533116532606445	0.218334213276813	0.0206968722084068	0.0160887663495839	0.482567452350304	0.727097353269122	0.878903606055941	0.252457082309033	0.579306881888885	0.944510512455609	0.584882525398562	0.754059856312685	0.0283751687824812	0.809137676039103	0.689437348648378	0.670655451523596	0.581701620186763	0.130780651650263	0.634409231445165	0.309895741290015
-7.14553454470026	-18.1446817422113	0.669458348735897	0.684994968281765	0.379801514491865	0.741827532112328	0.808413730718153	0.704419040236478	0.0244148115968411	0.633862230826684	0.0561084859918707	0.527538212429331	0.306261960398615	0.357664589916838	0.237014656471757	0.014215542613858	0.758408019972963	0.0331980249951902	0.581121799492522	0.706343496444973	0.609836771506824	0.699987760312456	0.753637650579069	0.0366880957843501	0.491940004104319	0.784773087698983	0.809090076089504	0.632362256294427	0.58956672140545	0.692234813350998	0.0255342302374615
2.15987032447665	-20.8887435535299	0.688374974090938	0.686073506877212	0.347505126986991	0.624623118669982	0.835130670869104	0.664622103755551	0.0214570056581167	0.424532849658322	0.513804749695289	0.605152678053428	0.019202054848317	0.693184856860668	0.244569433485228	0.520600880563657	0.461742658054944	0.0290254522920868	0.221066038438415	0.711754885767643	0.918162106679278	0.792288678518644	0.683201566652964	0.0323130861488598	0.42468265306414	0.68697483587449	0.785909726951687	0.557687416145258	0.571384427189433	0.497196151210078	0.258967743629132
1.31717246312755	-3.93694463577235	0.794792031097803	0.795124523938051	0.0480137240453669	0.493572577794814	0.714473128992357	0.60907930678613	0.414685014951368	0.664245475662439	0.448950892404428	0.364743781753353	0.313489956966835	0.401222942468641	0.158672585835739	0.562297926518946	0.0579854013177652	0.0612058991200496	0.252035994676627	0.620434383504396	0.212357065726311	0.580374409247701	0.875028069332638	0.0660548025824659	0.947240359338344	0.994674939037331	0.922072465803067	0.0436082349072504	0.455064102898237	0.0430798210505012	0.746672343762413
-2.46199091706327	-18.9510967887643	0.926443942912495	0.871425765678864	0.575164606087999	0.750711405024362	1	0.904762410476455	0.316793797757407	0.0384390975864255	0.550896640756987	0.556008898895367	0.0476816804709315	0.413285842769484	0.0429220869039213	0.421050131616616	0.486059483436896	0.589522004193236	0.0538318055423149	0.5166357918313	0.341726998480093	0.547799887624966	0.897651972935841	0.0791456711606712	0.804143745758528	0.68925787856204	0.0425473693832249	0.0523224895602942	0.407243551862849	0.24006632425875	0.0560143733642362
10.9295257882335	-8.68288815685423	0.737790815244008	0.761964842564236	0.0361201340787079	0.0292466638143775	0.876746587140498	0.779509837705081	0.0338540711229516	0.564456928218197	0.455344745069402	0.539421618524522	0.0303530692754722	0.0391652148552413	0.0278615460109218	0.694516849915681	0.633375403541582	0.0465139752137309	0.0346201741507314	0.669933746995919	0.306338526896069	0.0665429630258375	0.879867200270617	0.359724362058673	0.968707868677057	0.810961361853326	0.814970676613989	0.886911899895617	0.0431535702111489	0.756616084060277	0.707661271345634
0.700495583858063	-21.2510578695111	0.631639532261673	0.544890699659449	0.498894873388848	0.696447691107826	0.860245659063919	0.522271403259922	0.0142414092584886	0.518037062136518	0.682967809601812	0.566754097261395	0.370328798596191	0.0151128521788392	0.199972551145065	0.624842474819768	0.885584544344727	0.765870101253789	0.158677986059661	0.649692871502808	0.982918542310096	0.632159124632	0.561677995121939	0.0216402075259313	0.0181205845664311	0.693542027694701	0.744546390839257	0.0140425808544062	0.0194059356778816	0.620326798992484	0.0147314045036086
-1.55204080111641	-4.11658008830211	0.781060416186763	0.835658228630414	0.0445863704769506	0.383786664434421	0.920124656994624	0.763651558682854	0.041267546734483	0.721706254789275	0.318170832718055	0.378175003678922	0.0370214033045246	0.288883497875058	0.247180869471905	0.795278950130511	0.0540981051340899	0.0569721548957759	0.74482596122155	0.801412271375599	0.15725830245576	0.0365167784419451	0.879059566192704	0.0616156536224915	0.730860607921633	0.760375317878374	0.855238406662949	0.0406532075728216	0.0521300421791349	0.572067646523942	0.686180424347447
0.735397138582207	-8.83911113108385	0.873656665954978	0.573484787824212	0.0697508900541896	1	1	0.578544277603726	0.312901159707572	0.516673823140073	0.436186364905611	0.553318297739758	0.428631840903344	0.36559071475547	0.0508834054171439	0.653381365087555	0.277526832982472	0.19800526465583	0.0639874777557952	0.681671275825953	0.647638373739371	0.0579036810410687	0.0564822146922464	0.0942090376080173	0.0786855462646241	0.819052531834974	0.777633490051547	0.733716352617309	0.0788111545350109	0.514480177367181	0.0668283108351506
-1.77880926577913	-14.0598802065849	0.674518175836316	0.704177855505808	0.56694200801488	0.846200322482677	0.839970730198286	0.618449621768796	0.480414784771875	0.519584991253581	0.530657216875281	0.630433982516705	0.0226096992364529	0.99326455387727	0.0211316736739607	0.622613267512627	0.640760191816566	0.210034164193321	0.317803922080252	0.682219803286722	0.397295269499505	0.460194127588327	0.511580102536935	0.037916698977628	0.653643158171488	0.566118765558861	0.582014447851025	0.442115860670013	0.032729955588641	0.257603398160923	0.0264162401225103
-12.9593522764371	-3.52467272674581	0.531161620068738	0.478392916328468	0.567445136965668	0.752384946243474	0.754415304125974	0.577894784821323	0.154240667658091	0.487208662628811	0.562838383880177	0.460081251676407	0.283403892445911	0.56757476622038	0.136464919492033	0.577606109450546	0.757347387874723	0.300978269619806	0.762431126250822	0.528711192343444	0.790573529093398	0.502472116088114	0.615983127626009	0.662518719201892	0.560198711043479	0.651295052858314	0.628366607340534	0.212446167162844	0.502133703023122	0.532776538523341	0.510072918511479
5.11933282248527	-18.8627318999143	0.756449352511692	0.698162888157958	0.218246735252146	0.698189094041131	0.905709552329368	0.755413561916024	0.301475377279199	0.0202204678999834	0.478019394060195	0.547930444449581	0.0276516770188622	0.0354821160435974	0.3538896285706	0.296450118101448	0.685328085858483	0.0422772879859728	0.0316252340662273	0.596749855437163	0.99252723075674	0.0264065912490045	0.836760744533684	0.0462078491581572	0.678195646950419	0.784999401350877	0.837849614465316	0.823359573139604	0.408318914608197	0.570806221043415	0.554189518781756
-9.287250860663	-11.5224062047775	0.615615496814154	0.624195033228847	0.640167320167659	0.709419930868567	0.733306769292032	0.61550159066535	0.0119722228960585	0.486894625410685	0.404904965580281	0.535289950798712	0.01067060442417	0.281136678082189	0.154085436179139	0.533601502451714	0.604497591931648	0.47473619360307	0.738892198913541	0.65707015327239	0.812553565509037	0.564797405219268	0.742520877956007	0.665362348387756	0.723071838401243	0.736116325037148	0.713742802948094	0.548595294800492	0.0166583326857296	0.584203747072597	0.328000624649058
4.97987041786008	-17.2895369132413	0.674882170844043	0.592980743748638	0.186993754206343	0.874277614796938	0.807506391647776	0.700801325798045	0.0287519845387079	0.618096614539685	0.259690144139175	0.267904438785288	0.0257638024630254	0.604764793449913	0.0238729493647087	0.586348847775891	0.825718061378266	0.0393164688014384	0.203322926092277	0.427304314087356	0.0281770985144377	0.537979014429184	0.83638179920781	0.0431033825896903	0.782709748019122	0.83194744134134	0.865945602560887	0.977526575940099	0.557225207575418	0.0258979680110003	0.597658898995122
5.44962663869596	-17.5230835505953	0.808873913442034	0.705405376416486	0.361822276392761	0.661231016464091	0.955639896125965	0.717286668438436	0.0352333741863308	0.401900336806435	0.131020649989207	0.513104101839593	0.0315937361415776	0.660733581961165	0.111985533216423	0.461138456301048	0.765706160615454	0.0484597561171411	0.0359956585587153	0.654043679579795	0.703789142943391	0.0306601792878866	0.956323068960887	0.0526902664986282	0.859311500418769	0.933493625573924	0.904352594488671	0.902001842644526	0.334048060672918	0.0330748847543641	0.263151193961112
4.56533547189858	-17.5178976143943	0.618990571711956	0.634363573965096	0.514265289502976	0.740449920440417	0.865548031572699	0.481844507969291	0.0211639119249074	0.635455194257773	0.493919027291367	0.514998202347097	0.0968384029555358	0.510180144404682	0.200209663020397	0.569120096385233	0.802591068339874	0.501132540899087	0.537223556862043	0.518254612845844	0.555356262664444	0.325148190672201	0.796319791904608	0.551537236649825	0.489065555434698	0.774240471792837	0.844681633719194	0.595989358175266	0.384135426969784	0.658558643518005	0.487124919412743
6.89406114426687	-18.9964044165371	0.58761564468039	0.627800005535246	0.475163725135793	0.85850678967732	0.725458801941455	0.0116548888445818	0.0167196892704172	0.503460687943366	0.300259812759476	0.506028264711709	0.0149408945329924	0.0181521382315189	0.124396167763038	0.501523542456704	0.68106408598162	0.0223425266861546	0.810963881445795	0.521487083496111	0.488969915078764	0.302863588163198	0.781478887011579	0.496454970928578	0.934575834005602	0.82020002598745	0.725171031892109	0.866902036608104	0.474830588885894	0.582105314049697	0.456875147370135
0.672537393147331	-21.1455646126734	0.73740758291887	0.679866635588298	0.0285319946756218	0.319747168146915	0.937284603214377	0.705421151312184	0.243333369493537	0.611469155340867	0.748869421080301	0.580563834162535	0.0243763582767932	0.369515592004958	0.118520682450962	0.693419886398256	0.355546721884641	1	0.0279940015541225	0.687425571179798	1	0.729131283070734	0.685974838489533	0.0408218358214186	0.668497945482369	0.717332052173137	0.701926467745908	0.0268112976609593	0.0351081156033481	0.0241899603457869	0.0285018275828576
9.52435303147947	-8.58866720887555	0.780275187986651	0.783820570020025	0.11657286185453	0.401806283119494	0.80487896934187	0.796892735604785	0.034666168493968	0.645781858217796	0.142900930992948	0.637244772371607	0.0310835412993673	0.0401611459854074	0.0284964095705559	0.168179531224287	0.0455475981096526	0.0476595998398099	0.120849303519692	0.642214893613555	0.034535368196159	0.0301096653024874	0.864652034209536	0.0518512897635749	0.906834870372161	0.912142280652244	0.802853073799923	0.959061518794934	0.563445237022178	0.534054834873616	0.823259086517509
2.46171079021059	-22.0843531823365	0.682287707031545	0.631222049675948	0.73119832546554	0.700039795692136	0.822632814643902	0.529104476352165	0.0187873893903148	0.510617349068565	0.609324256672186	0.555946024928722	0.0168007664465038	0.0206879017874047	0.241855024016614	0.524703848607958	0.639310743208463	0.447306192744253	0.671304582927104	0.58892850647144	0.908094553785566	0.640260461287131	0.785321868407297	0.0283643494377109	0.801002288686936	0.742635157498578	0.774611633878588	0.674315830095793	0.0498427459582918	0.52259802529164	0.0195586421887377
6.53503859422603	-2.77316463800175	0.781952627159031	0.797670772115158	0.0879979124862683	0.664278108266149	0.79871052785794	0.711400572318021	0.447962376120092	0.490136639082729	0.65458866065247	0.45829001540422	0.0292224137266663	0.037623670454203	0.0268788772940456	0.731633459530114	0.0428675788754683	0.525961162799652	0.0333666554821264	0.49679846215204	0.432692326775208	0.364277147165265	0.397393087366132	0.048790806580919	0.366137673210458	0.933994159529411	0.794939832284207	0.977655283562131	0.0416315561975909	0.433341800100392	0.83125840817973
2.95696767192931	-20.7065777564672	0.610786027615543	0.603483452445742	0.335206357356007	0.70085122026419	0.802417722636735	0.567462436030402	0.121201696268792	0.533180031432429	0.633770595752818	0.51336413650143	0.010319341293659	0.461623686229724	0.194702441765456	0.60195666696061	0.776024853566411	0.0150943843500765	0.0124094734174438	0.606273242233596	0.940312415996888	0.385051722629694	0.732269083145191	0.0177061371953679	0.644976727029089	0.733334975677524	0.751398580521223	0.723848990405336	0.731141714115545	0.504862700540787	0.205322299587456
0.745583165007698	-22.1131692285587	0.607686796733085	0.430572771571327	0.54897551288188	0.655752209336199	0.839693715488065	0.57963946346807	0.00648769447914424	0.194000737719942	0.706162496563046	0.583043440713127	0.031490515496244	0.350786715490348	0.27123262826123	0.621796552894768	0.957892824379797	1	0.571149329000389	0.652518658365079	1	0.556945380295846	0.571261684246524	0.0144789784238874	0.48666661750462	0.573466461244191	0.508211644498822	0.00640807481900011	0.682162116901456	0.634237333364128	0.262037708944551
1.03100260855603	-17.4151669788632	0.754336064570966	0.765970847930642	0.369294585569992	0.919907803515415	0.965522554910366	0.701044032509038	0.0451957876986483	0.444455924015832	0.210238816290378	0.5993065069132	0.0405548098021351	0.6983367849652	0.14957928124855	0.767657760282672	0.50613888368128	0.062513718932718	0.0459304907329502	0.720975129060331	0.0458556380855733	0.60143731481691	0.855333457910079	0.0674260727050102	1	0.731261467102381	0.499409280379386	0.272759618368876	0.491059438967181	0.659166920633693	0.0476009151026489
2.70792866681716	-19.047026460755	0.759857142370914	0.764478091982105	0.354797229322204	0.391771820884236	0.929537357061416	0.705572714206974	0.0371609250198726	0.727180574338607	0.454596257114196	0.66201260240947	0.353216062749274	0.0432206383258686	0.0304467052678244	0.615374503815163	0.865725365214423	0.0511789493835356	0.490285343250694	0.632043248202934	0.638221578898917	0.590533931840565	0.680641468687907	0.106455757924761	0.446700982400247	0.726056005112718	0.806828133044032	0.367008684329065	0.318295984619977	0.586919941649552	0.245891281456697
-10.1166274001928	2.48073599034839	0.622203449624055	0.637071493653911	0.463619047353416	0.733042715699275	0.677455917872833	0.686140157127994	0.638717025704351	0.579459212606997	0.461151818629346	0.503869003962462	0.00965000094852103	0.597501071920946	0.224208632834618	0.624749794674966	0.77665041494892	0.0140446346573651	0.0116673989464282	0.62557883985597	0.782782192457379	0.546760906698481	0.540923252887497	0.0166054577471586	0.607108847465937	0.551036534753236	0.625227014414695	0.488813871699645	0.0152844635229555	0.789392032463755	0.5584061011965
2.24240954896597	-20.7395396430509	0.682753611962298	0.686065974479472	0.0211818504978593	0.830663626108234	0.836850878477648	0.600350202366527	0.0207733353868518	0.504901542119761	0.662562541376541	0.461104712027938	0.0185871014885951	0.66525906876365	0.0921109088428735	0.688725859105092	0.83892659782841	0.0280609995961018	0.021575652951828	0.630203226334398	0.964235924425597	0.626479498673776	0.709919190542139	0.0313018419745472	0.745207005846625	0.595414171850888	0.343941714272271	0.418313351602932	0.0273149995044361	0.547209950475174	0.252732469651778
4.57872565320952	-16.2993919729573	0.696713265297457	0.617720749026144	0.601153843382645	0.659527179941475	0.934901222728364	0.632236468053812	0.33913241807958	0.463641982888573	0.0229699467988122	0.683747662794802	0.0276298662380879	0.381051115540307	0.270378463311304	0.517644527173833	0.839631745195087	0.0422430813815422	0.319311719636938	0.508723173517563	0.560800077474309	0.749555142033493	0.779860836689082	0.0461719829828669	0.465359800580283	0.758867035771676	0.842373456175057	0.774785024506713	0.0394877736836035	0.586236084055733	0.416608869717647
-18.4191481677658	0.26096593525203	0.84320178532684	0.940267652959717	0.0788355324834557	0.573090003721361	0.571795103568832	0.0572294086061144	0.390581699064693	0.569876326843603	0.609505106269095	0.0502136704581232	0.063997363073604	0.0850361016926837	0.0571022772413408	0.82320868454742	1	0.0992794888012933	0.0719204380662386	0.767749845430229	0.0738746969743012	0.423116864476337	0.585029202270483	0.105975574146076	0.0885057381285662	1	1	0.0701824661947347	0.0884433020760848	0.0729652412312715	1
1.27319252066129	-21.4522758478142	0.618029988987362	0.580759384403401	0.588774075797943	0.681607370318565	0.792740050561664	0.58243285371079	0.25960491000508	0.534156142922597	0.620651477219256	0.560016339667151	0.012036203363682	0.513496825486813	0.0989999017517201	0.615313811889922	0.702598896773924	0.868598846884048	0.0143128989642133	0.508098142956894	0.925000180016311	0.600945205511613	0.685999864200287	0.807416264104828	0.6228255741803	0.658556312823831	0.580352036361628	0.3408313282452	0.684430280392851	0.609280297616856	0.420137462652918
-1.16258064796826	22.247042546558	0.535461727388553	0.481253414184997	0.49141193777437	0.0330002791791084	0.783005378193882	0.507235644438978	0.0381766749860344	0.0262140809040549	0.697491311749185	0.526879029702196	0.777863886963103	0.533763834470325	0.820880112950204	0.90469292459274	0.756916735280484	0.217872870908081	0.725021027291664	0.815004651402258	0.697834115318519	0.435576039493729	0.739591913065317	0.0570438210000446	0.446090330661529	0.76511224236039	0.699396550933689	0.328349639231649	0.0483875163976469	0.694081218904899	0.251813995182627
4.31551101950469	-19.6700439477479	0.699668984076784	0.689159140248192	0.0236422131843699	0.792493122284	0.833275004338505	0.635251302810673	0.0229277565385874	0.519969862169188	0.639367338899728	0.463563451852886	0.0205249779492235	0.0257655201623056	0.0193198129401327	0.667770831803479	0.895175768150363	0.031100238503235	0.376643592013434	0.711572885855866	0.829500812906878	0.0187166908757079	0.701387064011741	0.0344885328843006	0.398160500564203	0.714043513859206	0.68028091514005	0.729887682336026	0.0299236411307348	0.301138403097701	0.247105734456145
1.875444387586	-22.5602492280573	0.60517124875579	0.618230289597898	0.638554387689629	0.708680408195788	0.757774342529795	0.533113721856007	0.0111345229476841	0.54129308717583	0.59642143774724	0.541495904839924	0.00991710318337661	0.0113026627788362	0.01010035906141	0.528688323420405	0.52394108340298	0.891045440681032	0.626275912811891	0.515468540153159	0.901230823150726	0.70356585617183	0.75048911982162	0.0170446871206931	0.790504498750125	0.723961627537586	0.673106787446081	0.650375764059839	0.0156440189551401	0.460253827815833	0.523235398784906
2.74398135015303	-21.1828207236522	0.709717260819482	0.718975900761772	0.0251743838026704	0.473389733104547	0.90919787931151	0.729026252792994	0.0242694045835007	0.550476263589282	0.725857933338903	0.556977074998189	0.0217317745695551	0.73845765267204	0.311140790839504	0.654201620198723	0.739180760590323	0.0329928995247324	0.0250620431418432	0.642349904044785	1	0.764021992730893	0.713092558695786	0.0364730184271431	0.0304998474413082	0.341686330553187	0.726869547631271	0.67981240549365	0.0315481512386973	0.494708192468794	0.61085766234483
-0.358624987343195	-15.6615731774616	0.762425573130624	0.698034231187625	0.724062575860204	0.768594865875784	0.814728143956426	0.709904057389929	0.0279987160206049	0.490559009134901	0.638905009996731	0.594525452165856	0.0250862462996967	0.0319843882293589	0.0232840757273459	0.738356243273667	0.820820666284394	0.0382538339559288	0.0287810298318934	0.554794125376288	0.9219758056559	0.313281687881162	0.649485910249168	0.479059140521851	0.0351035718274823	0.531641401654489	0.722912218937211	0.218211595635608	0.852638893042629	0.587352671296681	0.0293398690639875
-0.215191275370366	-13.6216149866187	0.693515593957846	0.741950353475847	0.692043117627348	0.827585145261732	0.811662478477708	0.563717060501287	0.0264556832300676	0.702274966265375	0.561392134855408	0.55578473349265	0.0236983064717058	0.646037597799857	0.106431520276357	0.694703313094227	0.665873570514934	0.0360770797552911	0.0272422689890137	0.675699066077669	0.237362616548705	0.426239454294718	0.548309912697468	0.0397068310378251	0.682044924245106	0.80320732186684	0.7402975004517	0.026069067642718	0.034195366932587	0.707582139749512	0.479794994245007
-0.0866235887912672	-5.62342126834963	0.766251160202094	0.848277659721993	0.051004426067397	0.689364713274781	0.790365728138684	0.603660698315403	0.0468875290211934	0.676492835622081	0.0357802185327775	0.620631493072054	0.0420765112038278	0.61176557143729	0.0380505550767476	0.222605032069924	0.303770561789477	0.0649002560515827	0.0476175484023517	0.670537121695236	0.0476744093043629	0.308226397027947	0.916670330695134	0.0699283952847276	0.84589381698936	0.829079478180905	0.945047318742912	0.046186785981079	0.555458548698776	0.0459796634378608	0.804209225230507
1.4756002064299	-18.000647876328	0.780710631947195	0.786866969405995	0.321917291359068	0.734260298486111	0.95657716136882	0.686525235253403	0.0359671357584255	0.637536078784052	0.349227264126258	0.498326571528468	0.0322537460366395	0.0417566120517224	0.0295134510460717	0.525520055028664	0.784425449136313	0.585364731901013	0.335882372742889	0.561394716572075	0.596360793208167	0.0313723477530934	0.701991466582603	0.0537756027291219	0.896744870625602	0.774022263244591	0.407256899671701	0.289084567731741	0.0457121360527052	0.674579889863876	0.0378012910090681
1.49745480189275	-22.6042018742714	0.560857302694707	0.572033399890143	0.393332075494612	0.675932873107305	0.759238376654348	0.572901604002721	0.253081448389875	0.00310243139669982	0.560917562255373	0.480162054599654	0.00883169241219442	0.622439941779088	0.20077965062809	0.5419613753551	0.706487837941568	0.818594431635689	0.619782461128217	0.569699648800493	0.844585232551606	0.732254078767046	0.674337505681452	0.0152598114033044	0.54960894492282	0.715088427350315	0.711989441136878	0.707363812179111	0.211975462606727	0.568175197529138	0.561910846068012
3.66602976545908	-17.6785677220928	0.645875672068743	0.691434473135878	0.426630170638301	0.801289595817041	0.721681967800234	0.638285932944329	0.058972486177393	0.667540209358507	0.452761537573949	0.498697932210688	0.0183131122628956	0.51292785818993	0.156234241884114	0.559007544371968	0.728458104256498	0.0276312927846513	0.415450585694616	0.717858323184107	0.516105250650219	0.560186370068566	0.7899829482201	0.0308512874667412	0.745524762655172	0.82358782710108	0.819497646025438	0.468213809971692	0.384145429697718	0.401702713440044	0.428592482376287
3.60583446416045	-20.3774973805984	0.687988678958349	0.615302340721819	0.0212726331426224	0.673110987062626	0.851375136804369	0.665958457428096	0.0208528293781891	0.546856179336322	0.670846608931918	0.567956040528331	0.0186586053978702	0.183107442900899	0.0176977221785491	0.563066676716787	0.654314768050899	0.0281731416585583	0.0216549268608882	0.495565400853521	1	0.0167028245907533	0.788021626045188	0.0314194247319252	0.64187889877431	0.767529285315433	0.790694010721112	0.849956555767413	0.734454310733489	0.565808965198605	0.301075198974814
-11.2791627668893	-2.71170032218067	0.663712462267076	0.753863884942738	0.419841370886231	0.737271682240602	0.70513142777303	0.712064459749211	0.328931410045661	0.767284686724842	0.225276808780335	0.270155486571938	0.0207607426396381	0.431033542876056	0.381871947767767	0.547553298643406	0.452032027240426	0.826987487240292	0.368608300499874	0.526758957686827	0.620138853482056	0.610212215116853	0.772964513131572	0.0348762300420138	0.772797838188956	0.720415924473666	0.755712933881189	0.303158098211492	0.640624358524437	0.312686170295494	0.356276759532425
0.786613432174916	-21.2591115338248	0.68073310285056	0.562727398664627	0.643910526717726	0.741591751071471	0.821806626495488	0.488162191104302	0.0161192596646284	0.283202170313586	0.602641725703192	0.556859861999552	0.0144008151718215	0.0174157899102209	0.166067497997013	0.660049748544997	0.81317936168138	0.791089854789896	0.161722597370941	0.670732797280876	0.957485481820377	0.739837392249475	0.671036679891465	0.0244178115307479	0.654610355733474	0.718810506719104	0.709947086301954	0.0158915604296488	0.622531661368682	0.619901621660525	0.0167254365901307
-8.28403863011785	-13.1617498018084	0.669404978262829	0.649582533132969	0.354603687709472	0.829676860064496	0.811059502555177	0.548399925007407	0.241300138808566	0.609341712982806	0.0597788110867759	0.551455050971617	0.0241000860707007	0.388617776130262	0.0224269899350502	0.620011161891913	0.581965229514911	0.0367072046441407	0.77864313111528	0.539101968024583	0.596088402164687	0.415919066156705	0.809810359840773	0.35310554770454	0.886503507397505	0.733449556220225	0.769358289906657	0.731093305706604	0.563533156257174	0.0238498565417032	0.191081830589825
-11.3266108398555	8.47234326438181	0.724513199898497	0.681178020006298	0.625288212925367	0.182389479929795	0.770470573385288	0.579400871813695	0.722469726057404	0.702652583539914	0.228026736699253	0.592746724841094	0.342713389138692	0.336550926268419	0.384325476730046	0.623094246992753	0.709845582417183	0.867743068544615	0.0354477154928924	0.585786007170969	0.415383907204754	0.628530915698802	0.605272486046888	0.0518775318002971	0.588970206376993	0.46029874037097	0.696978885324111	0.136518550676641	0.429609012997605	0.685832644639397	0.591575581963449
3.14012738488649	-22.0319570045011	0.586291969123813	0.529931950665798	0.542346689170073	0.606143211416413	0.750322390269628	0.525759086108914	0.393925135732891	0.510949416175622	0.629775196595306	0.453399578046933	0.00410868459290324	0.00338342056002955	0.278756550397063	0.530398404510142	0.690777896031786	0.0053539959056738	0.58088305077935	0.642700538766313	0.902130660576289	0.698005656345237	0.683246837277201	0.600452627969955	0.677182089450437	0.628543753045248	0.700209998685189	0.663687299916321	0.219665073392683	0.548830885083746	0.00885437526036554
-2.56559071328376	26.2997423254379	0.651072860314367	0.610298932764447	0.965787151599831	0.0495014894227571	0.74020029376671	0.0454646421467611	0.0571792067358085	0.0417609031908023	0.790219349676992	0.946313522734246	0.331595837808101	0.434256663088315	0.995864496825566	0.993020687872819	0.602368140352643	0.321176624422255	0.586506936215865	0.832095876906844	0.668329350112331	0.178623881195728	0.050556777574603	0.0851512294055559	0.0711260223446281	0.335747056391844	0.633192967097939	0.0563202352841145	0.0713963859901071	0.0573757556531182	0.426494997215147
4.00261786123721	-16.5425741976677	0.528922524190677	0.508931974370313	0.578881573963232	0.701889606645891	0.707936534062322	0.541771913741903	0.556833480048508	0.505222944643445	0.529502914055337	0.44827156976164	0.0941770744385674	0.644571887720952	0.00518288248775107	0.490580549825375	0.521000166777214	0.00558985061336017	0.0428185388212109	0.478475858093417	0.506170953972715	0.710969257344752	0.670940098953304	0.00774048059984616	0.689988860358012	0.716361892659323	0.751166198847529	0.76474144666158	0.610296627882689	0.461949714363583	0.434287535647749
4.51813635417361	-16.1883662129969	0.684974386341689	0.683392009329316	0.700112451151477	0.550809634253081	0.891421228086758	0.77744642782528	0.0267809658729235	0.595793056737901	0.522783462850345	0.65738519764427	0.0239908943791972	0.312222689805152	0.0223320898927724	0.0164193430366535	0.811506950174364	0.0365359555248622	0.303114110372512	0.48992369052244	0.992059162512576	0.022456508116233	0.747133577840589	0.040187969667686	0.687808813995595	0.777199434128136	0.718654612779392	0.256155761126894	0.803615979061635	0.521318501808849	0.295048526824484
1.04883858370172	-21.9276811673975	0.677570973143386	0.601831596661748	0.529855271954897	0.744514625492219	0.88274908626083	0.572145761874666	0.025392147557504	0.438827719954369	0.655956546858592	0.552451942460234	0.0227416686559106	0.0287877731829856	0.256174705002235	0.592682419310334	0.911916121836785	0.904407607790949	0.426984053353267	0.655959455246705	0.991638431357458	0.451021936349065	0.783688277852151	0.0381337126820076	0.500190250316617	0.763618345175736	0.612061574624572	0.311723872412491	0.596550837925251	0.614720392299411	0.0265720334929827
-3.80217913042157	-14.9847568279471	0.663137193967876	0.706407354511886	0.626294757463503	0.839986241551199	0.790003784683492	0.584653391940787	0.0257578124158339	0.565630492695741	0.555660060953824	0.480489549574641	0.191744352204006	0.582295360723947	0.370625444854845	0.602382525414929	0.594485383283799	0.0350925943731907	0.531649458504424	0.703223869135403	0.549018563290253	0.528288364512839	0.753908918195732	0.0386745822697006	0.833146601215955	0.741283815317436	0.492900532424065	0.169135749827688	0.566622944437944	0.400630197495212	0.337389520429985
10.2160375249296	-6.80086450492782	0.696698079406297	0.701088548166906	0.255588969817236	0.400907226078756	0.829113400183168	0.733499947276507	0.533873999191312	0.294602387421439	0.435951980254785	0.483972993479439	0.242164793686813	0.0323256669479222	0.249641380131984	0.661231395982708	0.0372719579029701	0.0386464085953796	0.0392696942128805	0.623398163656908	0.662670417964099	0.274405295162184	0.919205941788826	0.0424008136792228	0.98404488561524	0.866746900367298	0.883888508192054	0.674454813634859	0.036400675027378	0.612249505761289	0.545119078022085
4.03792781381467	-17.5604361948193	0.670363227509658	0.7433033409112	0.290510866066307	0.634858652379127	0.761324990605674	0.509936687828763	0.220559617152508	0.610601865232713	0.479339806830846	0.579009261132955	0.0238055523953562	0.831926237699042	0.0221710065552018	0.599459537972238	0.71128021746716	0.0362452772593177	0.43699214909428	0.677536895809783	0.380249044030337	0.169152159506311	0.737669688773794	0.0398831888278846	0.894755802214607	0.727773991513941	0.712316319184997	0.550083869127924	0.535038100735111	0.493836608256205	0.586304565647072
-0.685307215435657	-7.66324757320086	0.678016058110791	0.705556142228882	0.602268994252523	0.619085957666615	0.70375533837185	0.573601657070309	0.0187370358919573	0.664858425787687	0.470511271112582	0.6051148714689	0.0965016978449625	0.632857986841759	0.349017018172372	0.66816480655329	0.571067246255535	0.0251883947451545	0.0195449910330827	0.559179153618571	0.304032279505813	0.46275637412947	0.480846883199433	0.438775817173462	0.566809859316498	0.813180400806807	0.754853077799583	0.370781698181475	0.494100381086269	0.612212006294144	0.742810630474404
2.2259279811951	-18.6719521293051	0.653922071139383	0.665013531545148	0.0278133009667589	0.680974056369646	0.805270587544604	0.697797634471687	0.0265801772948418	0.760132663572349	0.517636002622337	0.508220501770274	0.0238102874172231	0.0302447361546756	0.0221751218296259	0.519237144521096	0.585765727810549	0.54614977159976	0.0273664183870176	0.727093979605213	0.516888623822082	0.822865586420529	0.872936348082936	0.0398909752123356	0.820398536791377	0.798265759616118	0.870255525452845	0.289639770497276	0.0343461083042707	0.613202861605966	0.377749453200606
-3.1415522497818	-11.2528742535057	0.712578892451666	0.794369262354478	0.485234002597278	0.893688543490891	0.869488880659591	0.575466469686391	0.2170374721206	0.608417061522953	0.511182431836121	0.52704231947216	0.0338903584508271	0.854754165155173	0.0309358540252742	0.58987078134146	0.520158861392572	0.539869988365073	0.524452381319382	0.747289474544112	0.447823335085684	0.0331382966576037	0.412151028078735	0.583415605743324	0.613873619901784	0.496515271445284	0.564486572003873	0.367113483966386	0.0479152358666028	0.788384364517105	0.0397333550070091
5.13674172021024	-18.8378582325566	0.731693969336975	0.561741354273016	0.485453654004129	0.637081084280737	0.922076627678676	0.5715719585996	0.0359891095289907	0.0244243356296291	0.369418508592573	0.563147650521174	0.0322735111845518	0.0417835600051748	0.279687456955577	0.55320689689958	0.66118518009814	0.0495258709086049	0.321750471824524	0.726600481218984	0.598149794437136	0.0313936748803965	0.950979753395085	0.18143692205382	1	0.938345270521995	0.885668137853643	0.894650361601238	0.0457387425927203	0.431317004617987	0.353832752850227
-10.4259643420186	-10.8423126120774	0.560399896075626	0.545379663102879	0.629858812042167	0.765362345782731	0.769181891344516	0.620603391019495	0.00770630529586778	0.455355089446581	0.62439011910466	0.481979882698304	0.00683346176813457	0.433185306723716	0.2677823535149	0.590519756691878	0.754242004847828	0.85933463621662	0.752652048625143	0.5317583934404	0.917532365113566	0.537280808658656	0.530382661905953	0.608832353334654	0.500772136469902	0.549186436296538	0.577844036139182	0.430622275588231	0.0114930240285747	0.590498783291886	0.530759476347502
7.14784567811363	-19.7189401610203	0.908637122590101	0.866674484449418	0.796072712460059	0.576940926967787	1	0.0480348963769427	0.0602549832724515	0.0442773337295648	0.0464421412902519	0.449828371933026	0.0541003789193719	0.0715424779924904	0.0485006684400978	0.921738982040125	0.757053641005626	0.0837577050777479	0.0609479943247995	0.674505992981641	0.0620456023092703	0.478529102337905	0.539095231285556	0.0897007340935585	0.714834363195945	1	0.918278148759414	0.471668785025272	0.0751206340092169	0.45536938113951	0.715888649698445
-2.04211676202203	-4.03008546427905	0.768324349650288	0.79612696714447	0.0298916419509146	0.14632846896322	0.82654714682561	0.791626097533829	0.0284000804340552	0.698242478562699	0.0210345724947299	0.452435660792209	0.0254472688640791	0.425495109632524	0.29301936586541	0.485855448384325	0.0374313793413963	0.0388200381729243	0.656237694187508	0.757077516604023	0.594073724465227	0.413146760534508	0.888380678604984	0.0425828670857935	0.910672806702768	0.802873580336075	0.83285849215736	0.0279835708984497	0.0365497048856351	0.600547384062638	0.7070123667392
6.25051747937915	-20.9053939309428	0.813715916103389	0.710677403879107	0.730450412248563	0.790240507045838	0.985242655937309	0.034203224380285	0.0437028727106669	0.53838434041679	0.0332401268329131	0.521921160611771	0.0392119503474747	0.0512434808934113	0.378513803120623	0.623944943154614	0.741525525124719	0.147748888987078	0.22040892320584	0.795291293599451	0.697039556992371	0.517767707245298	0.96491924988712	0.065217842147395	0.876033850040262	0.881936488892983	0.890917555362356	0.236976805982491	0.0550788122977172	0.40377724759289	0.0460156341991481
2.47727779622617	-19.6489569632844	0.918652505175816	0.751857257037981	0.266841662539959	0.0497616783925196	1	0.757764064347169	0.0574788362227278	0.0420060434934916	0.682629549540893	0.608867184745222	0.0516032673334741	0.0681378970057571	0.0463303934694381	0.497739430423486	0.796604984523901	0.0798413983154205	0.51054775249589	0.899439788691775	0.614527681172438	0.0522510027362318	0.886319251145625	0.685031330365123	0.880296824313351	0.663048292231924	0.563856331952919	0.239012200377284	0.568738981297486	0.433462425522451	0.0606439097934083
4.74839512198986	-18.0973643665944	0.768489220990861	0.747936173850714	0.0390247340506129	0.743481543175815	0.916607791914632	0.707245201963715	0.25035897385817	0.572513976896456	0.51248750339165	0.380218752964359	0.0326408441405183	0.292571090558662	0.307721032812425	0.5742291125986	0.798206826922562	0.0501019719317236	0.0371565509508361	0.552689527945277	0.429854475672217	0.453432967522601	0.771126069205398	0.0544121562111811	0.460991908453217	0.852904644936066	0.873631747209968	0.831742626484922	0.252624040599851	0.65930020648422	0.421926229104954
-5.59412065289767	-3.71932893152975	0.7751436919038	0.73726637959191	0.736358840508422	0.32555016333854	0.836517116021514	0.577234633424979	0.750350517963622	0.648825595968258	0.375152766414557	0.617533762656029	0.0354090662131786	0.0460585996524239	0.25364815499086	0.461331836205503	0.614146979364161	0.513810524432662	0.635405195605061	0.794015279431274	0.493516153558845	0.0347770232650438	0.799821264570916	0.0589642875231352	0.844494734620975	0.673212787368845	0.740076085328039	0.44106392935355	0.451782917755033	0.463714458594881	0.451937177793766
4.15380148310359	-17.5129377344778	0.673063865371247	0.678876492982173	0.751218505078117	0.749314841702346	0.852671661376693	0.512538746873384	0.0286816100954409	0.648060471914378	0.477891229795907	0.541476464526039	0.228099367544521	0.0328218684281729	0.0238179335856232	0.620364679494996	0.620565976832868	0.0392171916726967	0.276838135950157	0.520427078312643	0.400775433611709	0.396969604608193	0.815930427948326	0.0429992889223694	0.762625999786543	0.864869801800798	0.903950014120778	0.423946849024102	0.46793171150275	0.588293457836203	0.333391926882237
6.66687300499377	-20.6230634430783	0.785586830501502	0.797377844462365	0.0528753878325414	0.937462841869115	0.955560026795482	0.0382335082280774	0.0485258401624799	0.883810733603419	0.593136553938625	0.594737398446445	0.0435501527865455	0.491179661598704	0.0393313178030738	0.46032481800658	0.63731460733629	0.413873666647226	0.0492513238140766	0.754894793194008	0.0494357383630579	0.553783216825964	0.447140810854601	0.072351687136035	0.678102020868107	0.672492598195477	0.749617244762388	0.386089488220048	0.706024527185809	0.691280588850049	0.0511369962734233
4.54286679170223	-18.0747059706729	0.706576825911864	0.654594950685038	0.295038539691709	0.696258264323015	0.92189403379993	0.606201619999247	0.029633476494984	0.378486494299754	0.486021170027994	0.601850117559439	0.0265566940993355	0.353736342800496	0.024562062691661	0.593879888261899	0.496037912955663	0.106930283350562	0.0304112644068735	0.690539903230484	0.0291247801595592	0.662679792910616	0.846012268715485	0.0444072327685761	0.893313770970709	0.828052913505985	0.857484068568185	0.819538393706431	0.416076007710665	0.689410049050945	0.0310757713643155
2.88570130585508	-21.1245223008183	0.686475925763004	0.485754930502039	0.311477707243169	0.710287796360155	0.818092597198266	0.558542886643622	0.0187618903850792	0.602279463619691	0.64155133812337	0.507264066940363	0.0167778303915102	0.0206566305950468	0.20385861623247	0.494582970860713	0.586397813136219	0.0252234569438581	0.410789105433136	0.640098281575096	0.961959356866675	0.637249157422184	0.745815909886465	0.0283266328342852	0.635892409560608	0.74203305360654	0.76265467946555	0.500518969522242	0.565903776170395	0.525983857356774	0.166302837758471
6.46986009855518	-17.1388462077133	0.671939323420964	0.615418254644096	0.0239065790205335	0.793918773853615	0.788020896847886	0.496216878009042	0.477087074565921	0.520270269058981	0.493521471268855	0.620080281313689	0.020733202668979	0.0260494153337713	0.275867418113819	0.688433915768176	0.102153724950474	0.0314268045576587	0.0239549610418716	0.56491450093655	0.0221644142200799	0.220062459233656	0.520974713248962	0.912383086184115	0.686480217300994	0.787053883847528	0.774933670342138	0.853232775047356	0.575031544306989	0.363594996294268	0.0242009865726491
4.61089117367084	-17.3659854352311	0.666096667034158	0.718006471767703	0.326033330489143	0.730062451206806	0.784143652482648	0.674455234115526	0.230703245943464	0.535952113104249	0.295227938132024	0.434980648813251	0.02059132912425	0.537593932423369	0.0193774796840808	0.542637783858226	0.557978701152687	0.67971258040667	0.303186534885405	0.512992461594002	0.452196617186145	0.465469071066793	0.799543206471481	0.0345976423608871	0.866024271436493	0.781499409265218	0.799411473606784	0.805224612434699	0.641702784623919	0.589949004849297	0.562063743362223
1.62965173660473	-20.4521911437416	0.733640304618507	0.631378455420341	0.0278770492887059	0.569491745116857	0.925077581115161	0.661568013291735	0.0266359986312419	0.016772136708437	0.726357104555762	0.608129776443689	0.0238604980520953	0.0303131937173184	0.185087445542373	0.670200582630326	0.672469900484608	0.0363314504396687	0.481304952332906	0.79249580536699	1	0.656129464560386	0.718937672277741	0.0399735427944136	0.689848380258946	0.671874281406272	0.504613106769474	0.0262466108020575	0.154336871678543	0.652107010903612	0.631849442521928
-3.37925142643715	20.1665466386346	0.547548416243183	0.467018111775571	0.569750652610567	0.42401317096716	0.576531800153024	0.593989656245665	0.649296924297982	0.547988134926773	0.651695244568763	0.590091610329761	0.513039971939466	0.599019816232933	0.661144603329295	0.706511071615168	0.609511406243479	0.42830136061936	0.66083067844896	0.661310131916034	0.550174692654848	0.40573845270767	0.599260309931977	0.0135208422282494	0.603788489677886	0.566530097313859	0.637139494515194	0.20209699492279	0.380032883566667	0.579382269628748	0.603294946771548
-2.2349858627368	-4.42723743388814	0.823133441296924	0.801323084560041	0.653616716377168	0.513922830907399	0.926299708896886	0.635492644455037	0.430292420549235	0.647519016943201	0.332651882332717	0.701807229139633	0.0414890761360171	0.0543481315657535	0.0375400069571693	0.0345380267772001	0.0605315432799047	0.0639789612478232	0.538656849370193	0.837972514022794	0.485187894451554	0.0413375178388175	0.822147842093393	0.0689624028550266	1	0.804734093620693	0.901508936652641	0.0455437496557933	0.058144129019911	0.300186077109855	0.72506441808081
0.408567018643037	-4.55895541382173	0.760210504519809	0.757284293751764	0.604011010334178	0.371010389087726	0.77854367284174	0.714120247055261	0.0371783408805142	0.534206893700774	0.467599251657753	0.592817410629174	0.0333432107836771	0.749147129706589	0.0304603202549868	0.524626577837883	0.648652629904576	0.0512035179137975	0.168475272954569	0.704912394831902	0.319344536473892	0.0325479095781506	0.84738862788491	0.0555671449024325	0.960217028843343	0.881476442761175	0.898194341695001	0.362072312038285	0.312716614481958	0.546603059270995	0.747168441329543
0.544097639976732	-20.5489991440593	0.640959514222466	0.609183005640174	0.347618083730824	0.704458877591376	0.870165673213545	0.666146241658074	0.510267911673835	0.394809794951126	0.67336064836176	0.527958514742555	0.0129525600464076	0.438652969599639	0.287834765043538	0.609511704335219	0.913627053982023	0.0192241527057699	0.235463167462178	0.534297839252391	1	0.653756666365554	0.664883219875202	0.0220362657836759	0.719760771849617	0.597687146570977	0.675604551951007	0.0143062266541336	0.724175397869764	0.611617333035546	0.0150157333253936
0.458663247719278	-21.8921493274303	0.620256916502254	0.659201121975184	0.327221090070992	0.537734764390954	0.888129988617719	0.516243757595773	0.60612371909644	0.600487150430675	0.646513655441445	0.611901203554427	0.0159169422603606	0.199734565039463	0.152087465190605	0.580291291978561	0.932301860933523	0.922465609429272	0.470036004475611	0.626987366606114	1	0.679584985224062	0.713695807762516	0.418122518676392	0.398033484784977	0.610558955772499	0.542264596376126	0.0175511903106392	0.723554202670855	0.626875484046975	0.0185152644923732
-11.9248200424498	6.52158634422051	0.622393966390139	0.465807580107447	0.567977916729509	0.51582426056596	0.621742255284863	0.61781217817591	0.467669435034453	0.579693235337988	0.392116669323793	0.576878161423058	0.0207591617582303	0.0260848081540989	0.178768372875945	0.692797342897089	0.856667462758953	0.665421249278595	0.350156575589009	0.627473138252533	0.381932720572088	0.566729132138469	0.461507775494669	0.0348736304024011	0.928712645151007	0.652458209410718	0.332927888555663	0.542755770824392	0.62362451288092	0.68071136614489	0.637423013262817
3.28505861613901	-21.2366181237412	0.631488826353727	0.588109201347993	0.140777563654891	0.676310795896865	0.830033942062014	0.630573486277572	0.0136336516747569	0.537712749228503	0.587054637029939	0.510500626767626	0.0121650400495612	0.0143675170517529	0.0295830098469254	0.558245940416754	0.779307535189269	0.017989057763864	0.596655957550311	0.60309116463945	0.989738336670894	0.256472850331586	0.756339764365244	0.0207412488586107	0.830090327024914	0.71206275579219	0.709440343811674	0.621570963286128	0.787660944775398	0.546047295283604	0.503247947396917
2.84635987713706	-20.8814176741247	0.671395604841491	0.598830150551531	0.0376151905890672	0.576957861322413	0.756159615328533	0.561134191663651	0.0155282487541623	0.506132232167655	0.597134708486939	0.568025276124526	0.0138692078162011	0.0166909923859237	0.240525963559466	0.612842989894032	0.70309839650254	0.110838360264395	0.0163450875501142	0.692022088725153	0.907179538766201	0.734078909002518	0.717613154268963	0.023543623540888	0.737252795484011	0.709181013560235	0.664670376698725	0.678640016352363	0.875326656294922	0.864392010204827	0.306185961267148
7.51164648491381	-17.3972721986362	0.60341527524217	0.593830505410649	0.458708951509261	0.660441163390514	0.734748745935091	0.526855277473775	0.499921655128562	0.60796245889907	0.296091110822117	0.590286967272941	0.28584632052926	0.570527787752243	0.33131707346344	0.57573862007168	0.626648268561342	0.0139361220754748	0.451820709791751	0.528366618706656	0.763752956449432	0.463595307221517	0.733952612806486	0.0164916805585696	0.709972641111761	0.684583869743301	0.728143458159614	0.765469549816465	0.330098181524757	0.539130574128174	0.0110352952117727
-0.164178446096496	15.0707296339956	0.599746033117121	0.526690688051477	0.929640542130132	0.465356756844523	0.400122678804093	0.0447651738907694	0.0563421657829554	0.618245237268809	0.8604457192537	0.704541644474701	0.863861937774369	0.0667439194901151	0.0454417923394756	0.801506063339986	0.350523466107744	0.0782378989149614	0.0570460096261628	0.655491727537876	0.717289925234572	0.517157665196961	0.0497468366989584	0.0839131284922784	0.0700927201085809	0.760803429391058	0.714987328810812	1	0.742570704370799	0.0564488906510093	0.0594369141129768
2.68711893634708	-20.1479911839848	0.784989530619804	0.742037645978037	0.0398090547902613	0.594805719575852	0.98310337906219	0.756432968429673	0.137673357197331	0.0253203447774858	0.463249993382427	0.539519210236744	0.0332586053784369	0.0431266449444233	0.0303867885015752	0.513400180413711	0.800856515952397	0.0510708283205318	0.168220913760529	0.701340675743437	1	0.415463639848839	0.85968063099086	0.0554280177282948	0.78239973609066	0.826567263152754	0.731407689015425	0.497489886269367	0.82138830067215	0.554694675251731	0.0389875538899134
1.65897308788494	-21.7794010513813	0.609198351223469	0.594305582069037	0.554963167645143	0.597644016562348	0.739133561677033	0.579119864117962	0.00887085137013726	0.616677156717253	0.401095225776089	0.509297396655285	0.00788095725100519	0.412639123244261	0.284303148650889	0.564522232359629	0.580260818800397	0.529301176441419	0.430631857322354	0.561065053033395	0.835671725404842	0.628282243776523	0.746047833557812	0.0136963995154474	0.793201002276712	0.697903587447381	0.695795937649889	0.607187829523994	0.579555100143083	0.525144225173844	0.562301342796815
-0.308881886432288	22.9361017411418	0.264462877020341	0.0246780483276165	0.0536132613178682	0.0425482446556789	0.610948372679575	0.244248825451674	0.0491719604490575	0.347812989748532	0.893404001035772	0.527773223218053	0.479547934916924	0.0579506011559182	0.897680125128264	1	0.0643363830403191	0.0681229002735116	0.603781689199305	0.864278903294811	0.735184430995421	0.700858446946415	0.894155446180431	0.610713697111987	0.971438968938789	0.835645863192479	0.847230648719488	0.0484360956371371	0.061700957610741	0.0485092404352439	0.547624952347531
1.47835125570921	-19.2145156433886	0.795518406258213	0.750924332721583	0.0408062016372142	0.0328098978551003	0.963010689919319	0.790168488212725	0.0379574348757268	0.275007870324479	0.638985734684504	0.593330052329628	0.0340439966596062	0.474418502888002	0.0310693831638731	0.51765834937294	0.713777028150241	0.0523025847237646	0.0387121775777381	0.649156606087428	0.707209123376631	0.697114585154117	0.811502649491332	0.0567195341418285	0.972584863860495	0.865369797811094	0.720644575714733	0.212786959256218	0.232181164257061	0.496241245178806	0.406460643501749
1.84571081662943	-18.857187016941	0.763120035043616	0.70770755145155	0.0376106250130635	0.820897102854805	0.965166093716825	0.714650478193602	0.0351592222752803	0.464604321144646	0.516923081917011	0.666690580320769	0.0315270373706249	0.0407658119124014	0.0288818582739586	0.671673015364307	0.22859468039925	0.0483551501198776	0.0359217119401801	0.715230600057741	0.585643335303813	0.0305882095163786	0.817801924303668	0.0525805854268957	0.7865138005439	0.658599862841768	0.509582804567637	0.162941512756097	0.466385740100531	0.656604691693549	0.410971480833885
4.62339793582856	-17.7114101284979	0.730152007341593	0.81481196448849	0.0385806014492692	0.737282150983451	0.933292343153272	0.773911441998194	0.0360085839414705	0.591714009125878	0.269192995880649	0.499576988395227	0.0322910281892928	0.51338130843046	0.0295458534918466	0.611686078767512	0.864709247922053	0.0495533434350672	0.0367687221148125	0.524792821970958	0.559731286254735	0.0314125762006263	0.860142937518951	0.0538369104024283	0.972306479550405	0.880530192229988	0.736811711441111	0.367783691188922	0.0457623228305032	0.716836849153238	0.348455463747586
4.12279293430462	-18.4008621600997	0.714610178389485	0.734610550356282	0.231641469618449	0.649422006149422	0.865626451971068	0.753360132902576	0.0284554071397946	0.53600274140817	0.472904915354041	0.461103156464013	0.0254970345844955	0.0325444601107666	0.172984506378485	0.469967175452908	0.525374455640319	0.664489206092106	0.122231186512714	0.539551010694733	0.621212533623233	0.837438078896012	0.881290729558719	0.0426647030397825	0.880109056478349	0.782881199135839	0.832797358510682	0.81563119715506	0.0366166962199531	0.351619365009172	0.472816167796407
0.725145595339111	-22.3243230670098	0.574424315207347	0.498672780087717	0.43744211734281	0.626371277919514	0.804729227260108	0.588774208020605	0.00535091258032756	0.449613659848091	0.668023990711314	0.482281928520242	0.398514251641997	0.635436297248923	0.00557897579334043	0.604834062947557	0.896680748336674	0.982808919438633	0.671256611130958	0.66257344284806	0.953334365811738	0.609065296649661	0.618436013495931	0.00848991658831011	0.609752114125364	0.598421843033402	0.64319880670615	0.264903803798409	0.187685292121562	0.638934569359834	0.226775080056747
2.92918361458817	-20.8087455089741	0.639782820396586	0.576010162854695	0.480205198478734	0.673263667761061	0.814719497106644	0.614362672051949	0.016516482484818	0.368127262660279	0.617287326824244	0.537967277523406	0.260295496233965	0.630767551099052	0.303567591075411	0.570860356874934	0.55185423981573	0.0220558631577682	0.274628785558578	0.564914961362471	0.936630590906837	0.612947688601058	0.771532570181493	0.0250053597681131	0.759092278883287	0.745992839404051	0.770538405321931	0.730347529832994	0.0221606666720046	0.508962122301545	0.0171472353906991
3.98857665926816	-18.871785219458	0.77853785086584	0.723875494207868	0.0346981565437363	0.659797737521991	0.942852653295621	0.767711892319075	0.0326089138559225	0.3448162591645	0.278944958023977	0.486977493729552	0.0292330649738006	0.270783511574419	0.0268881344434628	0.582312669788005	0.834431388812693	0.0447574335977123	0.0333784641511246	0.59519160794433	0.475106285991515	0.751152599852905	0.862289448972772	0.0488083217492541	0.88868131936217	0.757642516412245	0.836414882975464	0.844767013567659	0.0416458942047917	0.578262518461408	0.0342352975703162
1.49525216177851	-21.395269095486	0.696476709786775	0.62135211663167	0.0995014346152734	0.670045298837129	0.854545171202894	0.488341355281605	0.167649644343918	0.489678805188386	0.630627804711577	0.564359055478805	0.0189073291971366	0.0235600055126318	0.0179138915476729	0.61789274976876	0.789415301615432	0.945744374800001	0.0219306783274035	0.6263213011456	0.953647996749725	0.660114921131947	0.712584055458548	0.031828432161586	0.781353031724561	0.703879711939736	0.57616831553517	0.418554901538253	0.770472566699449	0.672978122943329	0.0220454949185709
-13.5630565525281	-2.92060522468298	0.609893642030167	0.652134512373599	0.648676385565391	0.907619401673333	0.803787116533944	0.529091108839978	0.0217777814300661	0.560271437870953	0.495590200486714	0.57819613370259	0.0194905888784902	0.730043251762396	0.271412933701286	0.760007812750098	0.724182498327952	0.430259829362777	0.902415331506107	0.52228932547144	0.0206792146955884	0.408051672627098	0.400447806764134	0.367028836515513	0.637397334013284	0.661497791773496	0.629902327722962	0.0214630857951154	0.348755509274097	0.578393689351441	0.590362374522262
-8.65564341671606	2.87638366405918	0.667773068747901	0.668879482142444	0.524870971507161	0.86311228776983	0.797155649922664	0.622455750816396	0.589824706980833	0.558217109408481	0.455104003920992	0.472750289284595	0.0223318724689477	0.496447828347878	0.198949674528348	0.675245332911083	0.813190912066908	0.278549030058111	0.239542530088348	0.504194254236002	0.0240751797732276	0.256254759740011	0.58104231093532	0.0374598339232849	0.60422624661308	0.734403505769676	0.705088905662989	0.755436573692613	0.369531236869247	0.731534263349261	0.583331984531671
3.88069471735052	-17.4210943453734	0.617541174434021	0.631505605207891	0.70232495161139	0.797621218084403	0.817341157299639	0.626328969668543	0.0176153598227846	0.49860620144264	0.358760705317992	0.445955156924939	0.223112809792936	0.0192505609297223	0.239555837306112	0.514218579146936	0.663733736521212	0.0236060478823402	0.701503463075857	0.620764150831281	0.393334492740409	0.275747952666016	0.817743236872771	0.605976223189531	0.875745457301166	0.805517866260984	0.802341960477899	0.663629477857325	0.0234912222895573	0.561570064756459	0.422959293136736
-1.11391851027901	-9.24137276311096	0.886350811961596	0.880151968763537	0.298964453193676	1	1	0.500873949959111	0.0555622891488056	0.838266268864865	0.586308769448574	0.706519145662375	0.0498793558051975	0.0657875028763452	0.0448321175963938	0.657242340715752	0.924242424168966	0.0771377280373395	0.0562682921114956	0.705035503042393	0.0570005419936486	0.0503908557347537	0.182729139351293	0.0827595816201767	0.295813173434391	0.329268337433811	0.13998472251486	0.0547281768414164	0.506197379068961	0.813661199732531	0.0586087868953139
0.00188194866975529	-17.6858050576262	0.786176244784832	0.788034232231866	0.474630378039223	0.56191717562059	0.87800487593823	0.876714688932644	0.0462386619226997	0.593252018279532	0.42053590536575	0.341725683842846	0.0414928628882539	0.498194038666692	0.037543298077056	0.722753651693043	0.0605369961940298	0.604310368396583	0.0469704777182301	0.585543181055408	0.522305601308654	0.0413416038465407	0.964105297420731	0.0689686298819686	0.972051512854499	0.760442164934778	0.519029834741506	0.045547894827535	0.0581492264963055	0.642701793382168	0.492750637234934
2.82251332463857	-20.6582057911838	0.671916150016697	0.621093854421689	0.419249784865732	0.686830382724694	0.880123376388747	0.720145206508742	0.0213583252675459	0.497420116506441	0.686396193678417	0.571614204624233	0.019113292998825	0.604275176764836	0.0180928975985801	0.624514199345238	0.722407110972686	0.0288862440030518	0.0221590232647683	0.530960975682526	1	0.594189504324284	0.758191715293845	0.126959497057417	0.859327124168741	0.690461838748432	0.725711850312954	0.624277253728559	0.0280233238506359	0.478129424903921	0.0222886406033227
3.90814617930012	-18.3323005062781	0.694347508798693	0.639229744494137	0.514955809519634	0.712188531885186	0.892615188836119	0.647250273703248	0.0305140419940006	0.412635539374398	0.497557549100523	0.528261014564255	0.253092719119506	0.441506459102991	0.0252504517533039	0.472415825178322	0.745591990291272	0.0418022007904766	0.382857646028684	0.678209393544362	0.580907497060975	0.524517316686622	0.828213577878931	0.0457097125872959	0.775209908729323	0.78433150990415	0.768220382726533	0.563609433007707	0.0391093567518574	0.609159335319486	0.46403925544253
-13.4905554014711	-2.71177208405146	0.655516130562766	0.651897624229096	0.488227320442597	0.922728258296458	0.800882431402602	0.426560574667205	0.343957989050855	0.565139061869693	0.451667072625746	0.480180109510479	0.152618355888007	0.269375878331971	0.265020875628935	0.647098860400879	0.264133174461583	0.0279395838447767	0.888503901485874	0.552413309035988	0.0195068160557682	0.3610546648554	0.680945225927016	0.464220052801086	0.594669580888662	0.731658482520176	0.569683061318309	0.633650538330188	0.59192278608489	0.653695130547763	0.20059459450979
5.87170844286018	-17.5184408648495	0.85361213641975	0.684144675502136	0.0528765415515983	0.814044485462566	0.963404864981686	0.506149641852318	0.374142158424431	0.412717627656614	0.0370877463377358	0.523119941300477	0.0435510615001326	0.0715988675331388	0.0393321075788952	0.656218413446065	0.68299327514293	0.0672128444554903	0.049252331273375	0.623179520961091	0.049436824477664	0.0435624556208541	0.785928694424368	0.0723531814466304	0.43636391508732	0.897322568759389	0.95960720360072	1	0.425068221784118	0.57754333624456	0.494484120377182
2.08430383281853	-20.9014801409739	0.681637058129181	0.635992686882168	0.60262548234066	0.575173757575789	0.898416982881077	0.632593893920637	0.0231228110912383	0.0138978406375937	0.63639390207835	0.56749691322409	0.0207004272228328	0.41176939111905	0.0194722983834285	0.482391907236975	0.776300210736686	0.55657558533532	0.339794811310316	0.746496444564038	0.973750909289713	0.457297446043851	0.729034612926124	0.0347770459121911	0.78249654424607	0.700837282933337	0.703948282667948	0.412210578218113	0.830967153006451	0.377338016641461	0.278010690864456
2.42043702808502	-17.7818222367215	0.741912852506027	0.801112237568056	0.59248922514998	0.706047819666294	0.919417475024186	0.651405073943957	0.0358288192152805	0.615030773405644	0.291326973791077	0.601210746075304	0.0321293319345683	0.563967264129994	0.0294053209916332	0.587009509483191	0.830029947418727	0.35200399740747	0.0365894550744174	0.658379402911537	0.682504373435854	0.0312381015837783	0.882974388406485	0.0535710131713403	0.857894579317344	0.833561724341646	0.805294550794373	0.253543952451597	0.542013388785194	0.163086787201625	0.0376544168894757
4.35144454249677	-19.3436503456257	0.743619602594287	0.710413618068933	0.0378666994259183	0.715488709540752	0.941713984546526	0.751174067141456	0.035383454310052	0.441730409556039	0.347342384488503	0.513657794160656	0.031728731445877	0.0410408031533287	0.188609190398274	0.565641731864944	0.878237825516372	0.0486714739378807	0.0361453231796443	0.604229993912641	1	0.250698265204529	0.93780734049622	0.0529122560412075	0.69468038261502	0.867937422830702	0.720583781240982	0.889051875020451	0.0450053959979582	0.0332410701885597	0.110493566874272
2.26174024459098	-21.6608067794657	0.679634380319387	0.603279618914101	0.0162223902534359	0.640375686728356	0.831204500489537	0.601696001214312	0.0164305748213632	0.494484046591057	0.632104309336701	0.485024927332978	0.0146808394899949	0.0177975772019303	0.299377869634993	0.610841039269241	0.693375667233489	0.605036626308512	0.254937899909834	0.664143099157087	0.959714846345317	0.638218345470942	0.713675621886972	0.0248782902905466	0.78365810314248	0.688179682826356	0.705358632765088	0.680240540075802	0.0220566469418207	0.506644632759849	0.550701242187896
5.15202650931356	-17.8649419086571	0.645785714552698	0.630431716346283	0.377756376702943	0.755627459794851	0.791762330342319	0.539113258962943	0.0186964839349513	0.525739587694734	0.405516941749825	0.531575468846299	0.0167189980596915	0.020576418145012	0.0160119820287178	0.556872842233488	0.62397270488248	0.0251311881560929	0.0195045513457827	0.616108704201755	0.616303468006526	0.330732283654355	0.829279102524565	0.0282298875252754	0.92180828627745	0.80923352817483	0.778673463099116	0.836709149286056	0.507824377711451	0.526504371550408	0.4707316867019
-3.96737599353358	22.9970684381825	0.780977031824721	0.028839046396862	0.0591414830256411	0.0467518434147369	0.673659336411517	0.605776515458497	0.0540127580452857	0.650675321371733	0.811722900096166	0.611975975556975	0.771405423776317	0.331359818222089	0.913980228227183	0.677139945370282	0.0706064788206813	0.667589733520359	0.0547230509464713	0.719406127282046	0.928087162288319	0.105264948170805	0.790271322010801	0.0804676078907186	0.067217135328893	0.746816546985651	0.517685721969389	0.0532024688551765	0.0675623492443286	0.0538695108723634	0.0569633870650718
-3.92982732596417	-5.04377610384994	0.712583752554656	0.785002478902145	0.309018504276344	0.398114034549583	0.802999209210854	0.729752807963907	0.029020476045421	0.0187229844740483	0.505321311370736	0.714434605462616	0.0260053074121942	0.371834724881349	0.246764360881878	0.582079828779583	0.0382349535102505	0.672397544362754	0.745979140725855	0.802858418639041	0.550572316325383	0.0246301140708343	0.840655175333852	0.212051742523088	0.797634235598017	0.77949838409741	0.843834882488307	0.183106945001385	0.669837895283202	0.580562248589073	0.723471646815264
3.91772610070549	-17.073034703349	0.62813116527868	0.637101162604377	0.576255646826	0.756308467183152	0.725658425699788	0.577890565006821	0.422106717674075	0.562591732821717	0.532375242737747	0.479091960836585	0.0106425225465099	0.228063473089821	0.0316023560065582	0.516819226306743	0.420509010031746	0.407621096009687	0.404380356238974	0.622785158909444	0.54961088793237	0.778948297379197	0.754613695318298	0.0182375842620858	0.818390674558277	0.788605546156486	0.717852386693447	0.824506547401122	0.414070633307217	0.551407432824882	0.477380803176833
2.36779141035239	-16.3130331908279	0.756732414985654	0.724853726855441	0.704110282463986	0.922675897975613	0.862586594171305	0.512619066923005	0.0409611499512191	0.626490715419497	0.435885606230017	0.483635613898569	0.328716415694212	0.0478811167929078	0.253217337441383	0.672299733995643	0.0537012413653266	0.49146186735778	0.394082555011956	0.703801962572984	0.316056220017501	0.375438042487389	0.701712710482398	0.0611624498265587	0.80341036334285	0.721527011528973	0.875580392432382	0.23187730043744	0.386690959297314	0.670409647442164	0.0431042824020021
-13.4407773388653	-3.17160135061977	0.583045015150331	0.573886201380504	0.509685974111314	0.936220222325416	0.618551615290418	0.427686898322746	0.310938046120679	0.585338677583249	0.237734580706137	0.415128505051708	0.0152895364276939	0.615012620002103	0.0147696167219519	0.598577296673025	0.600010730085728	0.542843651074367	1	0.404668009272522	0.267281011542045	0.01306750836956	0.657334252187471	0.728200330254288	0.816527583756886	0.774827336299956	0.777693346254369	0.366106853991419	0.56214320261763	0.559777971461086	0.582407087348671
2.29872851807362	-22.9213881538124	0.592684421607927	0.592412898624814	0.589575319672761	0.626270768171751	0.715933462767787	0.611378148867297	0.561671955750733	0.465308704516546	0.549583285051864	0.492466401928496	0.412413860851477	0.00837154683795626	0.111010322940424	0.549407273669323	0.636372845068167	0.0110918628413438	0.599108225258993	0.377336472808988	0.815382032811284	0.698137548977565	0.667614740627989	0.0135094289740974	0.633244707710276	0.694742945665344	0.724398494504111	0.618309188341748	0.0127500383896906	0.324850235744884	0.440424035588355
2.99466171412418	-21.8909971969123	0.583302683632945	0.581397606166623	0.597808575580897	0.655931723728851	0.766946401690946	0.610693754629561	0.260375687388272	0.505542803928387	0.630139062259798	0.525422398914482	0.00830013842225437	0.149463553690794	0.243141229749933	0.588508404784148	0.687680041531679	0.0119275984104928	0.588558403197188	0.616275567161288	0.928329152711306	0.642559270119959	0.689362983821941	0.0143857111692596	0.513658524113221	0.695200674710848	0.743365243704655	0.665960269113017	0.013467367517435	0.773484109932597	0.00952342723914758
-13.2988831428364	-3.74695066258561	0.565585731880344	0.535628508641221	0.747351271091092	0.851169455906354	0.746469903150372	0.47725081286176	0.325785706491681	0.458283572221371	0.493367299697402	0.304013242101315	0.276379690171318	0.483472434169438	0.161916812374197	0.551123900091843	0.598727663614418	0.633142382083485	0.529181348853244	0.537735074863685	0.568149523858273	0.553320741222463	0.797542008849996	0.390101209964811	0.809210122966781	0.813968771496384	0.767991926905534	0.272097350510604	0.0255043971523635	0.444235957056948	0.585780245861966
-3.95295650391582	-15.1246051861336	0.753123805834862	0.76233765558243	0.671556418929007	0.701198795842115	0.867197167507488	0.765211389613646	0.436424375093991	0.692115290956702	0.425236464182696	0.479249222948126	0.0309345444871556	0.439689826513301	0.02836691433531	0.614447142459219	0.65565390515432	0.589313234636595	0.526220896845161	0.493704876275623	0.496724905903396	0.763616340014269	0.750825852353507	0.380408240981399	0.592534951108559	0.772459837892245	0.569076836427626	0.0339902220942034	0.587930568153123	0.530563107021761	0.242273866054057
-0.435730818265113	-18.8472182546594	0.900736588889231	0.648346621442511	0.0580936990378751	0.0459551200372101	1	0.780662588585927	0.0530952640521971	0.729721416423252	0.790330040366594	0.698317184332902	0.0476602957766392	0.0627620195041503	0.121779639374001	0.515317292203935	0.882719452216141	0.0736574991821566	0.0538080970719976	0.757814157010715	0.474079477007471	0.683032661357328	0.611994779965055	0.0791105056522944	0.7302069249406	0.823755290521169	0.042525338855573	0.350055445905064	0.0664514183474973	0.191913452571657	0.0559891281702055
-2.52025876745377	26.4433658911891	0.84799078160523	0.580286628668323	0.31379650829944	0.0564995360076902	0.908398566700547	0.0521989629532932	0.065238046084745	0.0483542005916526	0.889359906785946	0.904089910131538	0.182410487590373	0.077653552298918	1	1	0.125765655869906	0.090787304821331	0.683877916256512	0.792744320430591	0.659531672195994	0.545060026325658	0.170191652716669	0.501956919091118	0.0810744205571859	0.0443014661113765	0.053777489434967	0.316882097604741	0.0811542848894719	0.066299400457697	0.582541690460628
5.40935250110603	-17.6811843203676	0.706195570207101	0.544291173798315	0.642038349047669	0.789852722069854	0.851298887571853	0.528303538716927	0.0331333407622613	0.455799901832988	0.608737693213556	0.533869013049355	0.029704780801644	0.0382813334042168	0.378532770380895	0.262598736809364	0.622915648750512	0.0454972419013992	0.0339014391607132	0.666392680891636	0.313351038031763	0.294106123859203	0.887772588617373	0.456244417005711	0.833466456318932	0.917040283772661	0.899925245644746	0.876042677181631	0.414648634063578	0.533303868522834	0.418196592356908
0.511665482106136	-17.1692977949172	0.714788555104322	0.787562528680049	0.632852484138352	0.879607784942767	0.92483708361827	0.520958729765109	0.0390919879465323	0.759839130552572	0.642979762059666	0.58787307732397	0.0350645137889876	0.0455888342486837	0.223861057783759	0.63208577269107	0.891916120787659	0.053903097154782	0.0398435895932381	0.526490316909941	0.0800169122721844	0.461718611401396	0.470202049371907	0.0583976971855101	0.761862469490842	0.760694070326733	0.430902406709867	0.0385110967047204	0.534043189577623	0.647012166527429	0.38730847937267
4.64806253110863	-18.4228811415814	0.871054028379135	0.756106984678007	0.664553427652394	0.508460310492139	1	0.703219811697322	0.0515902465745646	0.484409507681592	0.411939275754548	0.556927878465948	0.0463065502750279	0.0609163125594988	0.0417269418161239	0.729629369956868	0.77771162366069	0.0715343731302929	0.0523072462951169	0.721155237107372	0.299480296730055	0.0465357022742667	0.910220663581159	0.0768843738158484	0.673852972840547	0.841603291065696	0.840023501678924	0.570671558241171	0.340132602990018	0.317440342549122	0.0543909960019756
-1.91998809460956	-17.1596153962345	0.704658293617292	0.321735975535174	0.551854721687532	0.895061064450877	0.880585358027021	0.531903745332899	0.206029275911094	0.716360570814464	0.396889278266354	0.568831886375199	0.0337546076104501	0.514686785536237	0.0308178710513534	0.721062553529291	0.0493939271816005	0.581477870589173	0.232425449703865	0.690912361763357	0.569839176844306	0.560879705243267	0.752999800481359	0.0562436557919625	0.634608279047589	0.782979748313819	0.669966494463701	0.385861020684795	0.646579265806686	0.712668216694967	0.0395730975696898
4.67201361193438	-17.4443712333993	0.741068288006365	0.657961100968193	0.285758906302404	0.767109345994307	0.902826125834725	0.615357225676487	0.0331452506849831	0.4730524381809	0.0248193349285865	0.557195212162761	0.0297154936369092	0.333552743706769	0.0273074200126725	0.5493485821426	0.551425005071703	0.441160207606414	0.0375123893168067	0.609593012650568	0.568487168529711	0.565695157372399	0.911907581676303	0.0496016391080056	0.917316599764825	0.836534150314185	0.863994851909117	0.78893785122956	0.0422953078892411	0.503742797943143	0.307410664630298
7.63789037906641	-15.2208438619111	0.679201831211666	0.672941409857502	0.426330773797992	0.654929811082492	0.734533648617483	0.681209204776059	0.448155643107742	0.553626686960941	0.469587590037065	0.0328412935998552	0.0226505564257881	0.0286635500733394	0.0211671832346412	0.617806123684249	0.627817898784753	0.656149651160036	0.0260806647816344	0.583798691672521	0.385682244832572	0.60470349023645	0.764984940079781	0.513194577480931	0.680043878740263	0.827152506275218	0.851610072541351	0.946749293067451	0.0327849548453009	0.261516544359586	0.612140993793845
0.683396915295549	-21.1491150919203	0.6593279685126	0.554064651245199	0.393454842037379	0.623730456174231	0.883035221815381	0.608490980423887	0.0130977749373004	0.595101336581126	0.707039876366029	0.591820943473079	0.0116830252334337	0.424472435966279	0.169330426406273	0.638550584247612	1	0.896479573375414	0.0139213425966911	0.546764474883936	1	0.68248783142143	0.498201418326253	0.0199486120398416	0.525233030932692	0.528314571821398	0.580961214022362	0.0129165292293622	0.296707809638718	0.582719805431167	0.0135170140898457
0.680948516476427	-21.4660074511593	0.608653087489771	0.497854308959414	0.445177692674151	0.658171439989768	0.833167671696891	0.537714088049794	0.00715921879103797	0.475040286950558	0.70003909420207	0.485850176392523	0.442405856550471	0.536563494369567	0.399662506067272	0.62604831826582	0.935700862541759	0.854299484991591	0.00799922757933678	0.622538745176599	1	0.652701642905749	0.640435292871548	0.0111646549787493	0.565428986086168	0.643188205836939	0.714644048018238	0.0070692748447906	0.679871364240024	0.639316192991524	0.29006670461465
[truncated: 77,689 more rows]
