# Supplementary material for: Landscapes of cellular phenotypic diversity in breast cancer xenografts and their impact on drug response
Source: Nat Commun. 2021 Mar 31;12:1998. doi: 10.1038/s41467-021-22303-z (PMC8012607; doi:10.1038/s41467-021-22303-z)
Supplement: Supplementary file 3 — Source Data [file 41467_2021_22303_MOESM3_ESM.zip › Source_data/Fig3e_FigS4f.txt]

X1	X2	variable	value
-6.88508468400943	24.1692151844464	model	AB551_M3a
14.911511804495	-25.8047340950991	model	AB551_M3a
-17.6714129593884	-19.6667936250704	model	AB551_M3a
-5.38347070589268	22.4226402471207	model	AB551_M3a
6.99156495299254	16.803617594825	model	AB551_M3a
-16.3234258841737	17.4022104378258	model	AB551_M3a
-0.724241030183615	-11.9039441517236	model	AB551_M3a
-4.16927355063266	-1.55847433333962	model	AB551_M3a
-5.63232850595057	17.1709885490299	model	AB551_M3a
-7.91257468314411	-12.5026021687825	model	AB551_M3a
8.85410836413571	4.44572442947485	model	AB551_M3a
3.43958868195927	2.47313918397421	model	AB551_M3a
-20.3214936153364	16.090799514326	model	AB551_M3a
7.87836054659346	4.00494688751004	model	AB551_M3a
9.09303834863839	3.27985957056989	model	AB551_M3a
-17.5387023132509	-12.5405833359202	model	AB551_M3a
15.2581613929221	-25.5275648144324	model	AB551_M3a
-3.10954464728281	-16.0972337078086	model	AB551_M3a
-21.6131568469676	-17.3119898372334	model	AB551_M3a
8.53615545192963	-27.2666942952316	model	AB551_M3a
15.0711973930508	-26.6569408566786	model	AB551_M3a
7.61449543012169	-11.5971244103782	model	AB551_M3a
12.1901656785901	-10.0021215018051	model	AB551_M3a
6.70412314739283	-27.4800479338756	model	AB551_M3a
2.23084781155379	-23.3695802677467	model	AB551_M3a
11.277378946289	2.60507304285275	model	AB551_M3a
15.3743023721269	-25.8751108900857	model	AB551_M3a
7.47012784235395	-27.8720726937481	model	AB551_M3a
8.31115769608003	3.27622334408532	model	AB551_M3a
10.8166088534555	16.9565205537803	model	AB551_M3a
-20.0632389997869	11.7284622483746	model	AB551_M3a
-5.80030061554145	24.4851222786178	model	AB551_M3a
8.38572211543789	-27.2077094336612	model	AB551_M3a
8.23804081914453	3.22869297315086	model	AB551_M3a
-6.69025618973897	22.334295820617	model	AB551_M3a
-1.07488374118475	-9.86547541501957	model	AB551_M3a
15.1931494154492	-25.239408745728	model	AB551_M3a
6.2206017910681	16.8324372448086	model	AB551_M3a
10.8378479402413	3.26627868417795	model	AB551_M3a
-26.3987044962918	14.0647229913075	model	AB551_M3a
-10.3192910299773	-17.1221047081935	model	AB551_M3a
-19.8706020705776	15.3970915806264	model	AB551_M3a
15.0874655245026	-26.3563905597422	model	AB551_M3a
-5.78984596163729	6.95028892517301	model	AB551_M3a
19.302714504575	-1.46770567651693	model	AB551_M3a
-9.5514397957538	-17.7132867922133	model	AB551_M3a
-13.27435522269	-26.9717361017525	model	AB551_M3a
13.4329796497947	-8.3558037073814	model	AB551_M3a
1.72535110558727	5.62368548267103	model	AB551_M3a
-5.70038526364915	-9.65368660492594	model	AB551_M3a
8.50650370655858	-18.1383032354957	model	AB551_M3a
-20.2272204057394	15.7310814173007	model	AB551_M3a
15.1292327121608	-26.3383766622543	model	AB551_M3a
6.02841859794301	-12.2034595932316	model	AB551_M3a
-4.59255611625772	3.61598999378784	model	AB551_M3a
13.3098922277218	-8.21926882266573	model	AB551_M3a
-19.218296763727	-3.50442839000785	model	AB551_M3a
14.7295961723425	-25.8924890979145	model	AB551_M3a
-5.30953912132092	21.1932963923504	model	AB551_M3a
-4.61783875552156	31.0352411646192	model	AB551_M3a
6.32284814117226	-27.0056097425075	model	AB551_M3a
13.4651671230402	-8.35533917622952	model	AB551_M3a
-1.8968792327307	-25.8463349529788	model	AB551_M3a
15.7893681916549	-24.7968516975603	model	AB551_M3a
-17.6901017902785	11.8729436437988	model	AB551_M3a
15.1841750564291	-25.5402377763302	model	AB551_M3a
9.02549872322061	-16.7044041382019	model	AB551_M3a
8.92111586697517	3.43554087317755	model	AB551_M3a
-12.2812131887405	-13.7654784908766	model	AB551_M3a
4.06082508462155	4.46853385155221	model	AB551_M3a
-6.83506193662243	-13.1609769853112	model	AB551_M3a
-5.71219902834819	24.5538410903837	model	AB551_M3a
6.21559194311879	-27.3192668463228	model	AB551_M3a
-9.20544411644218	8.96800402059207	model	AB551_M3a
-5.6823481840427	-9.39118604513591	model	AB551_M3a
-5.54846218221127	17.5533720137965	model	AB551_M3a
-10.7387936014742	-7.83863711996612	model	AB551_M3a
7.96855233752778	3.36161553419403	model	AB551_M3a
3.4844467566938	15.0896852688312	model	AB551_M3a
12.0249307987974	-16.1990131036981	model	AB551_M3a
1.68499723924335	-19.668616641396	model	AB551_M3a
-5.43147927347541	0.665642923560526	model	AB551_M3a
-0.624301649150025	-15.4201620295028	model	AB551_M3a
7.25471049699402	-27.8916864625273	model	AB551_M3a
-18.3429568952699	2.75301605051439	model	AB551_M3a
-6.60978568544454	-10.2249155830771	model	AB551_M3a
-3.71204869991684	18.734180743945	model	AB551_M3a
6.51519699498794	-11.2392179196005	model	AB551_M3a
-9.76063360164554	8.96405259687245	model	AB551_M3a
-4.36257775162865	3.72005930180847	model	AB551_M3a
-4.53107670421653	-21.0272618703665	model	AB551_M3a
-0.869941105008674	-19.9706828997055	model	AB551_M3a
14.7914129265286	-25.6519309692771	model	AB551_M3a
1.04428185126753	-19.0700517036455	model	AB551_M3a
-8.82961217929362	-20.309972429959	model	AB551_M3a
-5.91694156527855	0.528982119556021	model	AB551_M3a
-9.97060191172235	4.91911264054603	model	AB551_M3a
-13.370924264654	-15.2144696279939	model	AB551_M3a
15.5399634791527	-26.1267223715043	model	AB551_M3a
7.36509389107546	-27.8510332794513	model	AB551_M3a
3.38996230805368	3.66187172412336	model	AB551_M3a
-2.72970293210794	-22.0340048158587	model	AB551_M3a
-4.54727833299794	-18.2190741508521	model	AB551_M3a
-5.85067449792134	22.3810386581374	model	AB551_M3a
7.50616798847981	-28.0690973187483	model	AB551_M3a
2.98335379166907	3.42201581232837	model	AB551_M3a
-2.71613214675092	-15.9655046271335	model	AB551_M3a
7.1379140901129	13.3565463995848	model	AB551_M3a
14.9460990068775	-24.3040163475384	model	AB551_M3a
6.91993197886164	2.02107061104835	model	AB551_M3a
-10.561732429006	7.75639338271363	model	AB551_M3a
-19.6860989907784	16.3131282822755	model	AB551_M3a
-7.7460916017198	4.22364926164736	model	AB551_M3a
-12.8643045681444	7.15832136981819	model	AB551_M3a
-14.4214907289476	8.67826832936243	model	AB551_M3a
-30.2421508750144	8.9109021829946	model	AB551_M3a
-9.06768364061165	26.8903951551224	model	AB551_M3a
-11.7351488471899	-9.06012520428587	model	AB551_M3a
15.4363647903146	-19.9924642289259	model	AB551_M3a
-13.1748331806793	9.98970875212488	model	AB551_M3a
8.30243990331656	2.41736682634648	model	AB551_M3a
-1.34029575738963	-4.04643084968695	model	AB551_M3a
1.21222190000506	14.3876762384104	model	AB551_M3a
2.21059388020656	27.8391928654488	model	AB551_M3a
-16.8372862515186	-5.24024381124288	model	AB551_M3a
-30.8922390980651	6.78508552911372	model	AB551_M3a
14.9621726507836	-25.7276828203952	model	AB551_M3a
11.3615715315354	5.77215771525145	model	AB551_M3a
-14.4838139980027	23.7736103139975	model	AB551_M3a
8.81181424340708	-27.2008133479485	model	AB551_M3a
-6.63592566405744	26.5070702335063	model	AB551_M3a
-2.90788194874719	-11.0513692661773	model	AB551_M3a
8.25649403243988	-27.588021159592	model	AB551_M3a
-18.6100256816761	20.5490378786055	model	AB551_M3a
-0.56445078047445	-16.2695097095451	model	AB551_M3a
8.90227725714166	3.48653668474728	model	AB551_M3a
0.679411008646873	21.396892939457	model	AB551_M3a
13.1844228551334	-7.87181608337042	model	AB551_M3a
10.2115802092517	25.7932762457739	model	AB551_M3a
-21.8073579008336	15.9735410649264	model	AB551_M3a
7.81571641390507	-26.6305264328193	model	AB551_M3a
-3.5678540581718	-12.6750407342934	model	AB551_M3a
9.09454044185467	3.28256270655148	model	AB551_M3a
-1.31337068915848	-14.8454006090864	model	AB551_M3a
-2.62424608513906	17.1612145474657	model	AB551_M3a
6.43188590787236	6.82460141600529	model	AB551_M3a
7.67712316911249	2.92299031131672	model	AB551_M3a
8.09574044860611	2.75903232954826	model	AB551_M3a
-14.5865781203653	13.7010683074732	model	AB551_M3a
-10.8540030225228	-8.502557984299	model	AB551_M3a
-17.0041871506212	-3.93523115832852	model	AB551_M3a
-23.9728250673728	5.95519900317496	model	AB551_M3a
-4.94543289463034	-5.14538890926817	model	AB551_M3a
6.66656060985074	-27.4818866744286	model	AB551_M3a
8.81300139210997	3.55743931572962	model	AB551_M3a
6.0155790634992	2.29313024014553	model	AB551_M3a
-1.7218788708198	-23.832354110476	model	AB551_M3a
-13.8833403060455	-9.42747843276885	model	AB551_M3a
-2.25787483370943	-15.5321452288789	model	AB551_M3a
6.13049006658884	-14.2738264995255	model	AB551_M3a
-4.32675663709748	-27.5095958302201	model	AB551_M3a
-10.5983604983448	-16.7281606411179	model	AB551_M3a
2.60147295917989	14.5161031782612	model	AB551_M3a
-31.645601985999	1.89108277693405	model	AB551_M3a
3.33673522910499	-3.55996610146444	model	AB551_M3a
4.38312571327961	-12.154094601499	model	AB551_M3a
-3.77432467896986	-14.1190720218621	model	AB551_M3a
9.37108673373931	-15.4253195118307	model	AB551_M3a
-5.05160361466753	-12.3931178105658	model	AB551_M3a
-7.295534929211	32.1390057862493	model	AB551_M3a
-14.5549600805249	-14.4299692945834	model	AB551_M3a
6.43125971510887	13.544828866671	model	AB551_M3a
9.13191560222574	3.15136086538987	model	AB551_M3a
15.1003545721115	-25.0779269269286	model	AB551_M3a
-1.5520641539825	26.2955154808067	model	AB551_M3a
-2.01855145522696	12.1786679003308	model	AB551_M3a
-19.5940396293527	15.5658745229116	model	AB551_M3a
15.6533077775642	-26.1199926036365	model	AB551_M3a
3.72406118221702	-23.8128446989994	model	AB551_M3a
5.63520320268083	0.402180836036069	model	AB551_M3a
15.086338703973	-25.6910415791407	model	AB551_M3a
8.44256515625755	-11.5786959334976	model	AB551_M3a
-29.8581439240902	6.3851583094504	model	AB551_M3a
-7.71547251469001	5.79686087210277	model	AB551_M3a
-13.936737904342	7.93048021508447	model	AB551_M3a
-27.4862340699218	14.6703047713518	model	AB551_M3a
-23.1519886790289	9.00295122724165	model	AB551_M3a
-0.284233577617379	-14.0657089304645	model	AB551_M3a
-3.11287675906712	14.0885186600267	model	AB551_M3a
5.05388573950038	-10.5402269063634	model	AB551_M3a
7.28792193068433	-27.6695224948498	model	AB551_M3a
15.1298539714586	-26.3714867901814	model	AB551_M3a
-10.3088610454077	-7.71524567370389	model	AB551_M3a
6.14375897979295	-15.6258366522063	model	AB551_M3a
8.58841126394791	3.89393578389069	model	AB551_M3a
-0.746159740247285	-15.4808454808765	model	AB551_M3a
6.28907820181785	16.8962328581208	model	AB551_M3a
8.08912548181438	2.81882422696643	model	AB551_M3a
-10.5691718874444	8.75869137135328	model	AB551_M3a
-8.3602714891943	22.8538083637522	model	AB551_M3a
15.9236619966379	-23.5076417652337	model	AB551_M3a
-20.7404502448412	15.2397130254749	model	AB551_M3a
-7.06507057800904	16.856312835047	model	AB551_M3a
3.10326256897372	3.8505965961304	model	AB551_M3a
1.18083358541437	-10.0115032677975	model	AB551_M3a
-2.25397690951703	-11.3790512546111	model	AB551_M3a
20.522561179135	1.16192510466444	model	AB551_M3a
-5.48634861395377	0.537008774095326	model	AB551_M3a
15.1984980017361	-25.0643106484908	model	AB551_M3a
12.8638841827234	14.1347394645201	model	AB551_M3a
-0.792910192103252	-15.7442765493531	model	AB551_M3a
7.17954741157023	-27.8277142745908	model	AB551_M3a
19.5212825402986	0.652433621486171	model	AB551_M3a
-5.27003414932827	-9.73248603065209	model	AB551_M3a
15.4773663556442	-24.9048989933702	model	AB551_M3a
-16.8966888223997	15.573659099494	model	AB551_M3a
10.4921758182505	-9.47770956735228	model	AB551_M3a
-13.2921000816437	9.51269568661513	model	AB551_M3a
-14.0544392879962	18.0439553429008	model	AB551_M3a
-2.54705982375027	-14.4522485393922	model	AB551_M3a
-21.6960543162088	14.2960509506443	model	AB551_M3a
-21.7198846268676	-22.7413116896648	model	AB551_M3a
-2.19303863251886	-18.8984308503734	model	AB551_M3a
-8.26297911088939	13.1082834226974	model	AB551_M3a
-11.1344224968838	-8.07087932414199	model	AB551_M3a
-10.131974596121	8.09695005725577	model	AB551_M3a
-13.4964877127588	-14.9778563809659	model	AB551_M3a
15.0508533413486	-25.2685917574051	model	AB551_M3a
10.1152907218097	25.8044233618509	model	AB551_M3a
-0.731086987833262	-11.6487532078672	model	AB551_M3a
-20.0001749371149	16.5444319031056	model	AB551_M3a
1.25615986818595	-20.3886552641049	model	AB551_M3a
4.00473377477023	4.76555297344776	model	AB551_M3a
-22.8860995422265	18.8251292270336	model	AB551_M3a
7.16036860834271	-27.8043194887671	model	AB551_M3a
15.0689954562067	-14.1754591857486	model	AB551_M3a
-7.04771827393681	-12.8727358793051	model	AB551_M3a
8.81226726625491	2.82960293397113	model	AB551_M3a
-29.5310405400275	9.17525533851559	model	AB551_M3a
-3.4981600675208	-11.431435264113	model	AB551_M3a
-6.97625721410586	16.6310482794895	model	AB551_M3a
8.76783353553186	-9.25243307814358	model	AB551_M3a
-0.746292951439318	-15.3949903570634	model	AB551_M3a
-25.2498265607961	-20.9873534320401	model	AB551_M3a
4.9406844747695	-11.507659424627	model	AB551_M3a
15.0886011168197	-25.8402146605509	model	AB551_M3a
-8.30997279735128	16.424485482395	model	AB551_M3a
8.61658908939742	3.12072818423238	model	AB551_M3a
-25.6437616640154	5.29136905660469	model	AB551_M3a
-15.6395547686037	-14.0079469141595	model	AB551_M3a
-21.4238311644703	14.3230322701638	model	AB551_M3a
7.22048184008983	-27.8413536948191	model	AB551_M3a
15.0417944265107	-25.7003892430668	model	AB551_M3a
14.5251673562601	-26.3883264574868	model	AB551_M3a
3.36409269996909	4.02888152134904	model	AB551_M3a
-7.58488010611503	20.3565543405915	model	AB551_M3a
-0.738109210781515	-14.7191136320556	model	AB551_M3a
-1.97130277268113	-12.7219943471222	model	AB551_M3a
-29.9599423812728	-11.5834112353765	model	AB551_M3a
-2.59069689837694	-21.7864310277221	model	AB551_M3a
-5.73856921366224	-3.98379250916751	model	AB551_M3a
9.89311391652837	6.83519962643993	model	AB551_M3a
8.94601969317432	-26.6675235492372	model	AB551_M3a
-0.855640283101355	-15.2530287663288	model	AB551_M3a
12.9491905181939	0.41799621447927	model	AB551_M3a
3.51070546272414	-25.3095401619212	model	AB551_M3a
-1.59707901434632	-16.4344786281595	model	AB551_M3a
4.82268596111596	4.78865982926396	model	AB551_M3a
5.11292383090392	-25.6979006913156	model	AB551_M3a
5.67600204227267	3.95433059929152	model	AB551_M3a
2.33290443686614	3.20290380699314	model	AB551_M3a
-13.8307420505005	5.96231696173169	model	AB551_M3a
15.1606553773981	-25.5759147422358	model	AB551_M3a
9.16246408318352	18.7106945615465	model	AB551_M3a
-0.773866900201352	-15.3364044765181	model	AB551_M3a
14.9847862330888	-20.7050690446093	model	AB551_M3a
3.82860316897944	-25.8309000549425	model	AB551_M3a
-19.1947031437044	-4.44197658336869	model	AB551_M3a
-30.8362585225205	9.09058276782641	model	AB551_M3a
5.83797364080895	-5.10984720362648	model	AB551_M3a
-19.7088618486899	2.69884583316549	model	AB551_M3a
13.5397079894541	-8.38755276062642	model	AB551_M3a
7.4564344883883	-28.0625609008061	model	AB551_M3a
0.960261975875659	-12.7079541226956	model	AB551_M3a
-13.4004550447345	21.9916022650656	model	AB551_M3a
-7.75967603402253	-12.024024763403	model	AB551_M3a
2.21762993538657	-25.1076667074074	model	AB551_M3a
5.44297393760484	0.415572261144625	model	AB551_M3a
-14.3122160501818	8.71531610492081	model	AB551_M3a
16.4681939020212	-12.2308768854752	model	AB551_M3a
4.1416907750256	-26.1629736419017	model	AB551_M3a
-8.78988310399225	-6.02963436469911	model	AB551_M3a
-1.74215708408475	-19.0189807720443	model	AB551_M3a
2.36067655920462	28.7154189406267	model	AB551_M3a
-11.7271655991913	10.1241164109403	model	AB551_M3a
-8.78071440985391	3.19720960369984	model	AB551_M3a
9.89084253352585	-15.6109179065263	model	AB551_M3a
1.38902735791589	3.05492645229607	model	AB551_M3a
-7.73697539067074	16.158706324018	model	AB551_M3a
4.57421064577951	4.63526766210286	model	AB551_M3a
2.52487686617527	14.1551025495673	model	AB551_M3a
8.44200299607605	-5.38199036121763	model	AB551_M3a
-2.92971802951337	-16.578247594022	model	AB551_M3a
-2.45110794832294	-19.3776226829799	model	AB551_M3a
2.33377381133578	28.2387371878358	model	AB551_M3a
4.82604623004338	4.8575475133385	model	AB551_M3a
-4.42744219825087	8.80042910455217	model	AB551_M3a
-9.19752833687795	24.9618127973332	model	AB551_M3a
3.21907785300045	-18.8578020966558	model	AB551_M3a
-4.77272374127676	26.7195513719709	model	AB551_M3a
-12.2819867816529	-0.356209452329333	model	AB551_M3a
-7.13873511035761	20.3988773262558	model	AB551_M3a
-5.37810480267541	-5.47297957112936	model	AB551_M3a
-6.90655082602084	-11.9758242251707	model	AB551_M3a
0.461710955661152	-10.8001526326319	model	AB551_M3a
3.18827699204988	3.91529871273675	model	AB551_M3a
-0.715068512426	-15.1639417004027	model	AB551_M3a
10.6625471179739	-5.98088719841027	model	AB551_M3a
6.49048022720456	-27.4760067041599	model	AB551_M3a
14.8917512264498	-25.8236412124161	model	AB551_M3a
0.778772664302002	-13.1038977070046	model	AB551_M3a
0.53248109281014	25.6714425605655	model	AB551_M3a
3.23306592258158	15.1866189794441	model	AB551_M3a
-22.2718390970601	5.22387778274499	model	AB551_M3a
-17.527571366588	3.3275076636499	model	AB551_M3a
-17.3514212703655	2.413088785581	model	AB551_M3a
15.5504921341402	-25.9479542587827	model	AB551_M3a
7.38746172262586	-28.0474076487699	model	AB551_M3a
4.34196976439036	-3.00295459715106	model	AB551_M3a
8.60424688905414	17.5026627612841	model	AB551_M3a
-7.51494689887265	13.8981852423519	model	AB551_M3a
14.1026165739948	-21.9603443392055	model	AB551_M3a
-0.546398090799589	-11.200179663766	model	AB551_M3a
-2.14494884253954	-13.5961265112373	model	AB551_M3a
-7.00433107012722	-9.05369579913271	model	AB551_M3a
21.972863795972	0.956930708484823	model	AB551_M3a
12.9421063811854	14.4428213388031	model	AB551_M3a
-9.56393385192462	22.2688463832555	model	AB551_M3a
14.7665956712068	10.6678060301703	model	AB551_M3a
15.4268741602046	-16.0760990038461	model	AB551_M3a
-2.93325909185973	14.0798180150254	model	AB551_M3a
7.05352344544766	-27.6182868789772	model	AB551_M3a
2.90312875156243	4.9396792537454	model	AB551_M3a
10.2164584228377	24.0678229148534	model	AB551_M3a
-9.79329612159713	-19.8121622426321	model	AB551_M3a
-16.4726500734884	15.8400993547603	model	AB551_M3a
-10.0404497161087	-25.0380304826999	model	AB551_M3a
9.09911568150884	3.08086826794512	model	AB551_M3a
8.1206542175516	-27.7972200201392	model	AB551_M3a
15.7351449849446	-16.2730277036287	model	AB551_M3a
-8.09813713334536	25.7826840859468	model	AB551_M3a
3.97641261704316	-27.9414381782229	model	AB551_M3a
5.97709287001821	-3.36850028948585	model	AB551_M3a
16.7527513508557	9.94519254702035	model	AB551_M3a
3.36411098859915	-16.6116285046566	model	AB551_M3a
8.5520857716491	-27.4837049287459	model	AB551_M3a
15.1765049508447	-25.4621222229146	model	AB551_M3a
-11.1561098179015	-1.86401770531946	model	AB551_M3a
2.67347313629927	14.6682036277599	model	AB551_M3a
14.3516897314553	-26.701970540578	model	AB551_M3a
-0.882618157832529	-11.240239116759	model	AB551_M3a
-30.837498640733	-11.1657454667411	model	AB551_M3a
15.5924316407754	-25.7180056134434	model	AB551_M3a
-10.4497496010479	7.60617109234126	model	AB551_M3a
7.93722730917225	0.0392270684009296	model	AB551_M3a
-11.6052275636481	0.71614623594864	model	AB551_M3a
7.89413686446384	3.01781582686824	model	AB551_M3a
1.35598195640561	-19.639999572934	model	AB551_M3a
9.80897788079279	0.874271402877116	model	AB551_M3a
-14.8506388704737	-14.0495365314663	model	AB551_M3a
15.3907940158197	-25.8086686771732	model	AB551_M3a
16.607781099092	-15.6922281603262	model	AB551_M3a
-0.11059369227654	-13.1292551280946	model	AB551_M3a
15.1737484892583	-25.6236722617241	model	AB551_M3a
-4.9074533916966	-12.0492166533978	model	AB551_M3a
-4.69632275682672	-11.000874083553	model	AB551_M3a
2.73862432598339	1.15782506504806	model	AB551_M3a
15.4081614842467	-26.1118204801356	model	AB551_M3a
-3.54183468584728	33.8251120265789	model	AB551_M3a
-13.8583903701361	-9.39150355912655	model	AB551_M3a
15.2422626176527	-25.2590208521979	model	AB551_M3a
-13.940778228377	8.86010607837797	model	AB551_M3a
14.9030129032215	-25.4507602862771	model	AB551_M3a
-7.12715575524159	-12.4365802794207	model	AB551_M3a
2.04998363376303	-22.2087632521136	model	AB551_M3a
-5.9086283477899	-9.08796901688662	model	AB551_M3a
-29.3073247699117	-9.03327432471766	model	AB551_M3a
-17.4742389750837	2.26715199235693	model	AB551_M3a
-10.0912385790519	20.8053471578337	model	AB551_M3a
-9.13979416794657	20.4058404113348	model	AB551_M3a
-5.61062909846721	-25.4061017910534	model	AB551_M3a
5.2477100926386	-25.6507695366766	model	AB551_M3a
-6.89003741260494	25.0550927952804	model	AB551_M3a
-0.955415090229933	-15.3244854757354	model	AB551_M3a
-7.62388908052125	26.5308010707925	model	AB551_M3a
0.323161607706697	-20.6882446360069	model	AB551_M3a
-15.1682023558028	-13.7322351332163	model	AB551_M3a
-0.393923517720765	-14.2622008917152	model	AB551_M3a
-2.18545078515656	25.8214315079901	model	AB551_M3a
8.25054587668276	-27.4772701299768	model	AB551_M3a
23.0800506432917	-17.8274262691685	model	AB551_M3a
-26.6617278531518	2.88535346999766	model	AB551_M3a
9.0769428344873	-8.95935674364276	model	AB551_M3a
-10.0889574612332	9.28430622510981	model	AB551_M3a
-4.75869565333141	-9.60121689806973	model	AB551_M3a
-12.1972514163215	20.4441496530463	model	AB551_M3a
-13.9204414952696	-27.5814174999367	model	AB551_M3a
-7.74520446705487	16.2152048761034	model	AB551_M3a
12.6031394937988	-11.9801732636034	model	AB551_M3a
-0.764817757660772	-15.4124239916203	model	AB551_M3a
-20.5120002382218	16.1868315328	model	AB551_M3a
-2.92948444210319	-2.21549355369374	model	AB551_M3a
-10.4720547111191	8.19679034469261	model	AB551_M3a
22.3529973309717	12.9543461764054	model	AB551_M3a
2.62752578388639	14.7714767335088	model	AB551_M3a
-6.99487608160257	26.5370829043342	model	AB551_M3a
10.7184483567071	1.95550934203794	model	AB551_M3a
-3.89770254305647	-15.7354141653187	model	AB551_M3a
-7.6789948539348	20.249592587123	model	AB551_M3a
0.830171682938917	-13.1882705929264	model	AB551_M3a
-0.406612192556544	-22.5684583242994	model	AB551_M3a
6.33122175813414	-27.4715553238691	model	AB551_M3a
-8.52490019942964	25.356215023577	model	AB551_M3a
5.83652451107262	4.71132921023817	model	AB551_M3a
8.59238568168717	-27.3655162561713	model	AB551_M3a
6.66426610026158	-27.432345460665	model	AB551_M3a
-3.43303973496339	-12.2816548903246	model	AB551_M3a
-1.07598241810359	-13.8343503195615	model	AB551_M3a
-1.82109910334313	-24.1660955925227	model	AB551_M3a
-2.03741332165429	-12.1982597365419	model	AB551_M3a
6.2132704594562	5.18545616752967	model	AB551_M3a
-0.85980545575007	-15.4988592940584	model	AB551_M3a
-18.8248591694953	2.49376851444018	model	AB551_M3a
-22.3069628212299	-16.0209894459474	model	AB551_M3a
-11.0912865982357	-3.78803251009111	model	AB551_M3a
-23.2537659733537	22.2357520981092	model	AB551_M3a
13.8568142129569	-8.83062516532284	model	AB551_M3a
-9.45963429175973	24.0246383728946	model	AB551_M3a
-19.5567363959991	16.2127068078176	model	AB551_M3a
-10.5673300139277	8.82804941388692	model	AB551_M3a
-26.1964840024859	9.61113340726443	model	AB551_M3a
8.61563681202433	-27.3580447544399	model	AB551_M3a
5.39742408473785	5.04309376510691	model	AB551_M3a
11.0335752423215	2.41862224856407	model	AB551_M3a
-13.5399008429804	-28.7438100652374	model	AB551_M3a
5.87453780730407	16.6436484820181	model	AB551_M3a
-0.140198113189468	12.287989591052	model	AB551_M3a
-15.2199212229794	-26.6388876958358	model	AB551_M3a
14.9068932495533	-25.125633548945	model	AB551_M3a
-14.1889509188474	-8.09184187008633	model	AB551_M3a
11.0807913469588	-12.5738812621159	model	AB551_M3a
12.7355171441902	-9.53250667043031	model	AB551_M3a
15.7430407806118	-25.4509402555	model	AB551_M3a
-4.6458179363307	26.3931704088541	model	AB551_M3a
7.57361942646493	-27.9396570198921	model	AB551_M3a
-6.75659896571208	25.2252128820113	model	AB551_M3a
3.71073656599188	21.3530825567281	model	AB551_M3a
11.788225448975	8.8465600788536	model	AB551_M3a
6.27213540932595	5.79217011457713	model	AB551_M3a
5.52310889993682	3.46233566120051	model	AB551_M3a
15.1634041820173	-25.495887789022	model	AB551_M3a
15.053529465781	-26.6358583998812	model	AB551_M3a
7.66120505789395	-27.8899116932332	model	AB551_M3a
15.1410551177797	-25.4196159685457	model	AB551_M3a
5.99664523033047	3.78994145148848	model	AB551_M3a
-12.3854566593627	-0.38299183495849	model	AB551_M3a
6.72687594602996	-27.4998384142762	model	AB551_M3a
5.10448559554184	-9.25446350460458	model	AB551_M3a
9.59561573574459	3.26430315299986	model	AB551_M3a
3.42350603352174	6.42565739609618	model	AB551_M3a
-2.28243559913184	-15.7818291074242	model	AB551_M3a
-7.22191643573621	15.7710455147748	model	AB551_M3a
30.9375821299932	-9.43447727674432	model	AB551_M3a
7.2933013265816	-27.9170827959721	model	AB551_M3a
-3.12280255913618	-16.4260420335739	model	AB551_M3a
-5.05979411591761	0.0460261709574666	model	AB551_M3a
-24.2687701907885	6.16373364656092	model	AB551_M3a
7.31088868174265	-0.0554699370914312	model	AB551_M3a
8.0142619055601	2.62701424746289	model	AB551_M3a
-3.44495621344244	-12.7886603725526	model	AB551_M3a
-17.0168225802182	16.804803360877	model	AB551_M3a
10.8260850042406	8.4764095576183	model	AB551_M3a
9.08920928590215	3.07540365111758	model	AB551_M3a
7.46111268095157	-11.3118242073257	model	AB551_M3a
0.469868057961371	-13.4189583414574	model	AB551_M3a
-4.22955450815097	-10.4241231705503	model	AB551_M3a
1.44077952537685	-6.77444600257523	model	AB551_M3a
4.9602839106709	6.00240444213552	model	AB551_M3a
-3.0257779509943	-15.5423207670789	model	AB551_M3a
-2.37655936113604	-15.4792729933665	model	AB551_M3a
12.2391161991695	-11.5600141857783	model	AB551_M3a
-0.804153295163418	-22.7233822464695	model	AB551_M3a
2.22427903328272	-20.2638353870186	model	AB551_M3a
6.7616961351921	-27.5708442323489	model	AB551_M3a
-14.8764080507766	13.3384814862288	model	AB551_M3a
4.00114974207718	-9.90573311099099	model	AB551_M3a
-10.3156841410927	-16.6820443409748	model	AB551_M3a
-17.678131036332	12.5923799548944	model	AB551_M3a
14.916849925688	-26.0534958158379	model	AB551_M3a
0.805692806613772	25.413053163093	model	AB551_M3a
15.2347006845735	-25.3173069031178	model	AB551_M3a
-1.20597484476398	-20.6457228178944	model	AB551_M3a
3.72128838482911	14.9427822372388	model	AB551_M3a
-26.1496929785056	9.6090657653205	model	AB551_M3a
6.72073424479984	-26.8654221351572	model	AB551_M3a
4.40091811786891	4.37554358819441	model	AB551_M3a
-3.39493340744938	-11.766563685179	model	AB551_M3a
13.5388070110564	-8.3359136191794	model	AB551_M3a
-7.57434331446264	4.2413370157449	model	AB551_M3a
-0.660272716848235	16.8610268926934	model	AB551_M3a
7.91672480300279	-23.2459767664383	model	AB551_M3a
-19.2648402843381	17.624768650257	model	AB551_M3a
1.19143296751559	24.8747112165537	model	AB551_M3a
-2.50320268020447	32.3591193904368	model	AB551_M3a
-9.48970082913581	-10.356131881737	model	AB551_M3a
-11.4440923735727	18.8680336317921	model	AB551_M3a
9.01844201378988	3.64303126684465	model	AB551_M3a
-2.80528766440075	-2.43135103069519	model	AB551_M3a
0.894779766988592	-21.3669131319826	model	AB551_M3a
-0.673072106731574	-14.8623036804134	model	AB551_M3a
-29.6797635465738	8.12714894284322	model	AB551_M3a
8.93842092774193	3.38090273685304	model	AB551_M3a
2.67479702281511	3.47687001120881	model	AB551_M3a
-5.17717315096976	-8.21861921820748	model	AB551_M3a
7.29565058637202	-8.23048535045673	model	AB551_M3a
10.8857148332751	2.16152297843168	model	AB551_M3a
-15.9137761922595	16.5190592486185	model	AB551_M3a
-2.94952983339474	-12.2898332784472	model	AB551_M3a
-10.180422994268	-17.7860357746058	model	AB551_M3a
-10.1894561737585	7.85876782221751	model	AB551_M3a
-0.347353545412326	-10.4800745477713	model	AB551_M3a
-8.2493151653934	25.9157852412487	model	AB551_M3a
-1.51692299531252	-24.5393299378611	model	AB551_M3a
-33.1026209610232	0.764647081114807	model	AB551_M3a
11.780978811339	15.2365053882813	model	AB551_M3a
-23.7691150954265	-11.2284931471066	model	AB551_M3a
7.49543102529048	-27.7281869327681	model	AB551_M3a
-18.6642522402325	17.0156217331693	model	AB551_M3a
6.94276198830939	2.6287636622102	model	AB551_M3a
15.0755297371185	-25.6081466630811	model	AB551_M3a
8.99707774917123	-10.7651635515985	model	AB551_M3a
3.6592326493597	4.38686848040663	model	AB551_M3a
-5.26309407490979	-9.17606135328228	model	AB551_M3a
7.06883103385397	-27.7531722666229	model	AB551_M3a
-12.0756311364742	24.2927061997376	model	AB551_M3a
-5.25763960896427	-10.0604265232523	model	AB551_M3a
-4.01705081172387	-10.4683211085852	model	AB551_M3a
-5.03676414526545	26.0963654751016	model	AB551_M3a
10.9370522580866	1.7507069574953	model	AB551_M3a
-9.88847262641912	-17.2902440840637	model	AB551_M3a
8.45427940967614	-27.4334615289242	model	AB551_M3a
7.05496308750458	3.89363112367932	model	AB551_M3a
7.75556041109354	1.92295250500611	model	AB551_M3a
-5.5834469241223	11.1069101934566	model	AB551_M3a
-2.79422653985079	-22.7830776272239	model	AB551_M3a
-22.1216541934931	15.2951368653652	model	AB551_M3a
-9.15269504068137	-20.1904323073138	model	AB551_M3a
-13.8361805010669	27.2946377559153	model	AB551_M3a
-25.3459934360169	-7.09010929478221	model	AB551_M3a
3.10214816788599	-0.299821722406317	model	AB551_M3a
13.903175219281	-8.85830563274427	model	AB551_M3a
-16.7566154846983	16.1625836562404	model	AB551_M3a
16.8557675661414	-12.0273715619761	model	AB551_M3a
-12.857096657276	-7.34708719251036	model	AB551_M3a
-19.8478392882412	16.5963767259336	model	AB551_M3a
12.3066217811587	-17.2864512236346	model	AB551_M3a
10.4409121407736	6.34565265409564	model	AB551_M3a
6.72910316052516	-27.6201294956079	model	AB551_M3a
-26.8339532425964	14.7515897437685	model	AB551_M3a
13.4198022930211	-8.2860273631712	model	AB551_M3a
-7.75897343738098	-3.97392043774285	model	AB551_M3a
-3.77576460601302	-12.655425830545	model	AB551_M3a
15.007615246017	-26.4560585369607	model	AB551_M3a
-11.5980889123528	-7.5743222707572	model	AB551_M3a
4.77118373143221	0.384574625644548	model	AB551_M3a
-5.78822149022652	-14.5945373086613	model	AB551_M3a
-0.761400789675667	-15.3793300079773	model	AB551_M3a
5.5147530467938	0.359418668426615	model	AB551_M3a
-15.0146446282937	-13.9599366560124	model	AB551_M3a
5.16273259715249	-25.7237527839535	model	AB551_M3a
-6.40819086535816	23.6518873942469	model	AB551_M3a
15.4263489026793	-25.044463478255	model	AB551_M3a
-9.59869228854844	-17.6344531029635	model	AB551_M3a
-11.8261922755062	-17.6469045972333	model	AB551_M3a
-8.09755878865277	-11.9250012016618	model	AB551_M3a
-18.5559554553593	-0.633764297862148	model	AB551_M3a
-6.53316915243365	15.9960144804396	model	AB551_M3a
15.3697160071918	-25.3591622629097	model	AB551_M3a
3.69472247292287	3.27418287244506	model	AB551_M3a
-16.6467875376574	15.8765883578217	model	AB551_M3a
6.66492624485544	-11.9617776456285	model	AB551_M3a
8.22776738741049	-27.4363097104394	model	AB551_M3a
10.3867475472035	6.41409734397229	model	AB551_M3a
-3.84941713824545	-26.5432475625766	model	AB551_M3a
12.1524551870647	3.15645398810586	model	AB551_M3a
-2.55931396027247	-14.9896796455202	model	AB551_M3a
-16.0300527892825	16.977188037239	model	AB551_M3a
13.9056274825997	-26.5821961417411	model	AB551_M3a
4.94465223386705	4.16303433020272	model	AB551_M3a
-5.97672089255948	0.737900199389035	model	AB551_M3a
-8.38978301711975	25.6659826594035	model	AB551_M3a
-6.65840115556375	-16.9685562506736	model	AB551_M3a
0.886674230441287	-20.5647156661108	model	AB551_M3a
-4.35162569014599	14.9362687649121	model	AB551_M3a
-7.84237121822796	26.327990937915	model	AB551_M3a
15.5481697294363	-20.3207035657691	model	AB551_M3a
-13.5680613659016	-8.18135031403543	model	AB551_M3a
10.2178782939488	24.8244896402858	model	AB551_M3a
-1.8567670157873	-12.0301529893523	model	AB551_M3a
-4.64985579205748	21.2333298930706	model	AB551_M3a
-7.24170190009123	-11.5861984682169	model	AB551_M3a
-3.9729486045217	18.1181359312527	model	AB551_M3a
2.09712304707035	2.17309650466	model	AB551_M3a
-15.8383461651878	-24.703471347059	model	AB551_M3a
-11.4377747037773	-7.59235839171294	model	AB551_M3a
7.59701340595175	3.12071722435325	model	AB551_M3a
-16.6312522624012	-0.715967965243938	model	AB551_M3a
4.58685359343828	-11.720234873645	model	AB551_M3a
8.29793336749183	3.49237303783581	model	AB551_M3a
-5.30034574361941	32.4986932718893	model	AB551_M3a
-21.4432804904506	15.4842067107678	model	AB551_M3a
8.44691457483603	2.61305338941013	model	AB551_M3a
14.7590910608623	-25.896639655862	model	AB551_M3a
5.31906415107689	-16.0168852021392	model	AB551_M3a
6.23051907601721	6.84724703242664	model	AB551_M3a
-0.929066552203384	-15.625643685016	model	AB551_M3a
4.79028412251093	2.4758819787933	model	AB551_M3a
-19.8898304614579	-15.9984332327355	model	AB551_M3a
-1.29420346686548	-13.5324043356327	model	AB551_M3a
7.3161010607107	-10.6582167428688	model	AB551_M3a
-2.05860406730294	-13.0431631673208	model	AB551_M3a
-22.0636424312037	20.3713529861713	model	AB551_M3a
-20.4817306481482	16.2746809758648	model	AB551_M3a
1.12491252839359	-20.9269286569349	model	AB551_M3a
15.0814176255351	-26.3583051071856	model	AB551_M3a
6.03688735173113	2.91656682371899	model	AB551_M3a
-3.07975970644326	-15.3866779970614	model	AB551_M3a
7.26583963030976	-27.7604914096983	model	AB551_M3a
2.92625397207016	-4.96181088011523	model	AB551_M3a
-15.9981537619436	-8.5232643221901	model	AB551_M3a
10.5674388942721	6.37211411457114	model	AB551_M3a
-31.5969292129786	-11.4475253500242	model	AB551_M3a
-9.63270496707942	12.802035270641	model	AB551_M3a
-0.73485435641609	-15.116178067007	model	AB551_M3a
3.86688629559315	3.33179786099238	model	AB551_M3a
-4.19196697648316	4.07886028580795	model	AB551_M3a
-30.397119359488	8.27347348073615	model	AB551_M3a
6.90459943426645	-8.35989365534291	model	AB551_M3a
-12.5963348032619	9.45057035294843	model	AB551_M3a
-2.7597813423998	-11.274112960532	model	AB551_M3a
8.57579731913109	-27.1138214962719	model	AB551_M3a
-4.22896893972582	-10.1553821545086	model	AB551_M3a
0.67814962020185	22.0169134312995	model	AB551_M3a
8.70571685873536	-11.9774121979125	model	AB551_M3a
2.36740296891238	9.74715197867728	model	AB551_M3a
4.14059426717605	-5.98645689728047	model	AB551_M3a
9.10957573664676	2.92790029627089	model	AB551_M3a
8.98674333859182	3.36090193920258	model	AB551_M3a
10.679604509353	-16.0897095726478	model	AB551_M3a
15.8597271926566	-17.966558519799	model	AB551_M3a
-3.87215289896687	-15.4339859809138	model	AB551_M3a
-0.46576702354485	-9.0491337182078	model	AB551_M3a
-14.6125691509868	-9.16958927196375	model	AB551_M3a
-21.0307324362976	14.9960993548299	model	AB551_M3a
3.49252085495684	10.1221353117161	model	AB551_M3a
-1.1052155649423	-21.3608944879256	model	AB551_M3a
1.58836334507066	-25.3845964818586	model	AB551_M3a
7.32108015580313	-27.8558621857389	model	AB551_M3a
7.34776946352169	-27.8665503923936	model	AB551_M3a
-7.82608818483633	2.64162349567374	model	AB551_M3a
13.5076780235191	-8.40479665334196	model	AB551_M3a
12.1785472473324	14.3586918060563	model	AB551_M3a
-18.8710788790847	7.13036066726001	model	AB551_M3a
-22.278711437044	-15.6079222378169	model	AB551_M3a
1.31238662089786	-25.5554829046665	model	AB551_M3a
-11.3493127136689	-21.2377496831242	model	AB551_M3a
-6.08368287878243	24.4655026576043	model	AB551_M3a
9.11214868990832	3.15859181295153	model	AB551_M3a
6.9854390636759	-27.7313291629623	model	AB551_M3a
-6.30436684003002	-9.84824659165957	model	AB551_M3a
9.18543382982421	3.23596148317144	model	AB551_M3a
5.26146684403235	-25.5871475880546	model	AB551_M3a
-3.60902863306606	-12.1682766639319	model	AB551_M3a
6.70998369425757	-27.4125322522067	model	AB551_M3a
-14.3025995356356	20.4272984291902	model	AB551_M3a
18.2879164679434	9.24899377793767	model	AB551_M3a
12.2306688344105	-4.33883845181811	model	AB551_M3a
5.20120194520937	5.10749381009824	model	AB551_M3a
-5.74121925834111	15.7587245352429	model	AB551_M3a
2.52671003989809	15.0836008079212	model	AB551_M3a
4.43533614095472	3.11361467442586	model	AB551_M3a
7.40275141310903	-27.9915375001863	model	AB551_M3a
-2.42280083060977	-13.5972514316471	model	AB551_M3a
-31.7032531273834	8.65676697566901	model	AB551_M3a
-0.122022174455732	-26.4634834340045	model	AB551_M3a
5.84184714598924	3.94646442995689	model	AB551_M3a
-12.8234431585059	8.56874289464145	model	AB551_M3a
-2.52703276172116	-21.7019966334848	model	AB551_M3a
-23.2493871237083	-20.2737443831766	model	AB551_M3a
9.34090575413659	3.01567206990752	model	AB551_M3a
9.06958534341523	3.18723488345768	model	AB551_M3a
-9.42334773046833	23.8042099867195	model	AB551_M3a
1.1654422134115	-24.1556834036488	model	AB551_M3a
-9.55567863155102	5.21967310187043	model	AB551_M3a
2.97683578152442	4.22609307657886	model	AB551_M3a
3.1570149549972	2.51313798605484	model	AB551_M3a
8.99089115411899	3.85007091441001	model	AB551_M3a
15.1407823235736	-25.4679180239236	model	AB551_M3a
8.28366758804849	-23.283126157503	model	AB551_M3a
0.381267889908892	-29.1414473583789	model	AB551_M3a
9.53375751318601	3.28108902922783	model	AB551_M3a
10.1198040583763	-9.62896489544901	model	AB551_M3a
-24.0274690637712	-10.7982764941748	model	AB551_M3a
7.45497227051164	-28.0850705045553	model	AB551_M3a
7.93327819143663	-26.5861302922441	model	AB551_M3a
9.14845322014668	-16.7554582394884	model	AB551_M3a
-8.80495090135784	-20.2477362767735	model	AB551_M3a
-2.99341249612144	-22.2167275292553	model	AB551_M3a
15.3410984761219	13.1080722765487	model	AB551_M3a
4.81033540610782	-17.0563712941655	model	AB551_M3a
5.49203791477925	3.34106970499445	model	AB551_M3a
4.25956342170647	-26.144416513025	model	AB551_M3a
-4.92646967895849	6.58427571261043	model	AB551_M3a
15.255190025379	-25.5110033531954	model	AB551_M3a
10.1760761402756	-9.3152157894222	model	AB551_M3a
9.82644843731116	-6.0309641514222	model	AB551_M3a
14.9218292440519	-26.3331788389167	model	AB551_M3a
-2.40219285310357	-23.8565799168895	model	AB551_M3a
8.52266751723197	-0.299039562567919	model	AB551_M3a
-4.45694952600881	33.3950469968963	model	AB551_M3a
-0.862401619440147	-15.9786538211897	model	AB551_M3a
22.0121896959739	-10.3367139360057	model	AB551_M3a
11.4641913130042	13.1131507159393	model	AB551_M3a
8.34322764773452	3.38878564586852	model	AB551_M3a
-2.64161737978133	-12.2681903930397	model	AB551_M3a
6.80568213889309	17.2765924040831	model	AB551_M3a
-11.933837180767	10.1913046504973	model	AB551_M3a
-1.34055220671017	-14.306752666887	model	AB551_M3a
2.76716831240393	-25.252594188153	model	AB551_M3a
-2.04761324471458	-13.9456497069054	model	AB551_M3a
-24.3770175049555	5.72545184058347	model	AB551_M3a
-5.87793644890827	1.09702537254264	model	AB551_M3a
3.04252918754269	5.04786723734558	model	AB551_M3a
10.9955754230911	5.0537221675957	model	AB551_M3a
-19.4331636171674	17.5731000408393	model	AB551_M3a
20.1636126292561	7.56051506838362	model	AB551_M3a
3.71635429709958	-16.431296751894	model	AB551_M3a
7.19171311056615	2.22429002097604	model	AB551_M3a
3.93138468385584	2.8623715944236	model	AB551_M3a
2.97405111645165	4.0110794358458	model	AB551_M3a
-17.4999670330772	3.49596780750878	model	AB551_M3a
2.14123861599682	2.45914413207701	model	AB551_M3a
-7.94019319167224	31.1355581479525	model	AB551_M3a
-5.73787287977365	-27.1303602779463	model	AB551_M3a
5.17207866759825	1.22244632735304	model	AB551_M3a
-3.11971218054761	18.0997803863522	model	AB551_M3a
-0.590262060973774	-15.7803929186408	model	AB551_M3a
4.19010536594322	-11.291889016051	model	AB551_M3a
9.03461734127142	-20.7090650377098	model	AB551_M3a
3.01316264305554	2.41697655357747	model	AB551_M3a
-4.87910480974662	0.883757396464744	model	AB551_M3a
-18.9754465367072	-0.658584872515312	model	AB551_M3a
14.841005779203	-25.4852187717193	model	AB551_M3a
6.60465169785056	-27.5263831383963	model	AB551_M3a
-20.733513311056	15.3139283896538	model	AB551_M3a
3.17793868991489	15.0952152061298	model	AB551_M3a
15.1812028658836	-25.3797574123893	model	AB551_M3a
-0.239180754104998	-11.3492302944403	model	AB551_M3a
8.54559646645101	3.44548055928593	model	AB551_M3a
14.963539756342	-24.985585696963	model	AB551_M3a
-2.88442091290744	-2.78052006612783	model	AB551_M3a
-11.8938901567231	-6.87037027593495	model	AB551_M3a
-9.42493814717245	12.3914710006058	model	AB551_M3a
-12.7214735753599	9.38584405203511	model	AB551_M3a
-0.981804829430112	-21.1256854794374	model	AB551_M3a
-10.4724178120881	-21.7587978380669	model	AB551_M3a
18.0786121509024	-5.9247316128344	model	AB551_M3a
-16.5475128460433	17.4272922924045	model	AB551_M3a
5.44680943581027	-9.12989881425379	model	AB551_M3a
5.84365830839792	-12.276745534262	model	AB551_M3a
-5.28574664014939	24.3498907661222	model	AB551_M3a
-8.36654480577037	25.5890936213051	model	AB551_M3a
2.72768140391468	2.37298709295606	model	AB551_M3a
9.23272697023528	-0.0551810636429579	model	AB551_M3a
-4.13981041673757	5.89722702175884	model	AB551_M3a
-0.946213342578241	-20.8728845287402	model	AB551_M3a
-19.9155432218738	16.5035616675304	model	AB551_M3a
8.14471036448214	-27.6195735023442	model	AB551_M3a
0.454819020754107	-13.8869367284944	model	AB551_M3a
6.84288229819862	-27.6167249842422	model	AB551_M3a
6.17522392933195	-5.24955985295367	model	AB551_M3a
2.2733637088404	2.70510876284412	model	AB551_M3a
-3.52859448747723	-9.09939448039015	model	AB551_M3a
-12.664060632536	9.40847744273864	model	AB551_M3a
1.61540954608436	-28.8563059586212	model	AB551_M3a
0.843235556097831	-20.3507655621032	model	AB551_M3a
-18.839790118652	-1.65805190695949	model	AB551_M3a
9.83961325080531	2.70216785792487	model	AB551_M3a
-27.4419162822228	14.1819734756855	model	AB551_M3a
0.417993429765716	25.2709694939172	model	AB551_M3a
15.179608833906	-26.5265637272556	model	AB551_M3a
-2.53341432876739	-19.4795000757195	model	AB551_M3a
10.7755004066787	1.90618510862346	model	AB551_M3a
-0.848638742170857	-6.73099974563288	model	AB551_M3a
3.39967035617112	7.15095264033386	model	AB551_M3a
-7.06469646205818	-26.8265168246671	model	AB551_M3a
0.429102306328833	-13.4785901674415	model	AB551_M3a
-1.27076366544603	27.4962337137422	model	AB551_M3a
-2.01849947402114	26.0822212162647	model	AB551_M3a
-5.60799263746053	-9.79598493777249	model	AB551_M3a
-0.779679644890597	-20.5432245022793	model	AB551_M3a
-19.6271986778687	14.0353797205859	model	AB551_M3a
-11.7202401696632	-8.30653568109098	model	AB551_M3a
2.272868560868	-20.9354721419316	model	AB551_M3a
-13.4313954259867	-19.8593878296821	model	AB551_M3a
-8.89447255189176	-20.3337249360224	model	AB551_M3a
-20.574026130233	15.5140219697143	model	AB551_M3a
-8.44904533263293	5.48094410459063	model	AB551_M3a
-0.292707815811344	-21.3412099504018	model	AB551_M3a
-26.0158169362448	5.55434850784793	model	AB551_M3a
6.63758342819628	-27.4286659964239	model	AB551_M3a
-7.6662787775224	1.25510839515095	model	AB551_M3a
2.99422875896955	5.2130504339488	model	AB551_M3a
-3.27630093213148	25.5793831193844	model	AB551_M3a
9.16410295584958	-20.9466911164287	model	AB551_M3a
-10.2628453961045	11.0640517152662	model	AB551_M3a
12.4160998684074	-18.3372587271625	model	AB551_M3a
-21.5962265192906	14.509799610346	model	AB551_M3a
8.56939915248102	-15.7767965318096	model	AB551_M3a
-0.910117554830422	-24.4221336380554	model	AB551_M3a
-13.498627672417	-19.8277560434276	model	AB551_M3a
7.45011910006841	-27.8892324011014	model	AB551_M3a
-2.28833795079628	-21.6866870504541	model	AB551_M3a
-4.81604241448722	-5.19375572544832	model	AB551_M3a
15.3078171876138	-14.3870363429205	model	AB551_M3a
6.53006380400492	-27.629311927105	model	AB551_M3a
5.51258056056968	3.30975191043222	model	AB551_M3a
5.77348114665803	-26.4686777165979	model	AB551_M3a
-4.33093389411416	-25.339196804101	model	AB551_M3a
15.2144737046583	-25.5968799632484	model	AB551_M3a
0.515842556826198	-9.57940669223357	model	AB551_M3a
8.35595957778181	-12.6200551513601	model	AB551_M3a
5.2578397962217	-11.9601813174841	model	AB551_M3a
-22.6934505673265	5.21867561781649	model	AB551_M3a
6.9593698195228	1.79424696047767	model	AB551_M3a
10.2113998018261	25.9614010600439	model	AB551_M3a
-0.417885749569737	-7.03669213840864	model	AB551_M3a
9.70228425548836	23.5907174074769	model	AB551_M3a
-3.98227298149435	-18.6538106330573	model	AB551_M3a
-10.7898297738865	-7.77530952120194	model	AB551_M3a
5.70318836803024	-15.898092969597	model	AB551_M3a
-7.99822159507943	25.9625103253951	model	AB551_M3a
-9.27023624011597	-5.14676365162876	model	AB551_M3a
4.27578652001788	-9.29951329206012	model	AB551_M3a
-0.252884993849244	-14.217343306525	model	AB551_M3a
-4.08485328002467	21.3479777153278	model	AB551_M3a
-16.3643994340251	16.6586345747719	model	AB551_M3a
-20.2070549792287	-5.02353969460725	model	AB551_M3a
-1.4452282363167	-24.4971966404018	model	AB551_M3a
-3.33100851650151	23.8530731310994	model	AB551_M3a
-25.9710748429837	-20.5202901459311	model	AB551_M3a
2.71137299554602	0.9457652600883	model	AB551_M3a
3.39989573537762	-0.12780630443522	model	AB551_M3a
-7.89632457380332	-9.83956115257399	model	AB551_M3a
-7.40092911411762	-10.4017441208943	model	AB551_M3a
-1.7755705579899	-19.7841815172182	model	AB551_M3a
-15.2868172062343	26.5790345832907	model	AB551_M3a
-12.4057001000343	9.65846278736333	model	AB551_M3a
-13.9331096317744	18.1911089689474	model	AB551_M3a
7.00082119492973	-0.390678120310385	model	AB551_M3a
15.1562429299971	-25.0345867344571	model	AB551_M3a
9.25142032127052	3.09970857978357	model	AB551_M3a
1.11719811373201	-29.5441327027557	model	AB551_M3a
-6.80176400631822	25.8725511940528	model	AB551_M3a
-3.67196698134522	-11.9403885331479	model	AB551_M3a
-5.7346936075438	30.6460136915439	model	AB551_M3a
-1.80532553944507	-22.2516507602584	model	AB551_M3a
15.3954241517752	-19.7246386003152	model	AB551_M3a
6.89391239086306	-27.444569661835	model	AB551_M3a
15.0592088716808	-26.4442343207309	model	AB551_M3a
15.2758215968629	-25.2307276396778	model	AB551_M3a
-3.94225059054006	-13.2279569164618	model	AB551_M3a
-16.6781566182297	14.9183200255898	model	AB551_M3a
-2.52842753626513	-14.20301675759	model	AB551_M3a
11.8569825752582	6.73834770652834	model	AB551_M3a
-3.41426540031657	-13.1986473555112	model	AB551_M3a
-17.7131365945702	-17.9214924639185	model	AB551_M3a
-11.4012160883353	-15.869754572655	model	AB551_M3a
-15.7685847925676	12.6386574297473	model	AB551_M3a
-2.86207538999816	7.73630347886859	model	AB551_M3a
20.0247891692376	14.6807323386384	model	AB551_M3a
-0.911500220162373	-15.0003723692952	model	AB551_M3a
-6.48908639062603	22.2863789325574	model	AB551_M3a
7.01380607731768	-27.2849830100555	model	AB551_M3a
-2.68216211441975	-11.4629969275656	model	AB551_M3a
5.73353483752135	2.33336471356513	model	AB551_M3a
-5.76049219907575	32.8771176286629	model	AB551_M3a
-5.54984444990646	33.006733101766	model	AB551_M3a
4.46966167739683	-11.5338474238265	model	AB551_M3a
-13.0973649105767	-19.9134697330768	model	AB551_M3a
14.9772856609158	-25.4834125911164	model	AB551_M3a
1.52612248531749	28.1228326643796	model	AB551_M3a
-8.25448655577892	-5.99519410565054	model	AB551_M3a
11.1407720538832	-4.02646340905253	model	AB551_M3a
-24.1831728439171	21.3486886285937	model	AB551_M3a
8.26668883366726	-27.4522725276597	model	AB551_M3a
15.2216671057977	-25.273619958899	model	AB551_M3a
-3.76373538389919	24.7409116617544	model	AB551_M3a
-2.60944058652863	-11.3652789650434	model	AB551_M3a
-31.6745270282558	8.72266066710611	model	AB551_M3a
-6.38373400628505	0.828150497998441	model	AB551_M3a
-14.8345256345796	14.1972650703964	model	AB551_M3a
-11.6201187719976	-7.54598215969116	model	AB551_M3a
5.82549663756545	3.18117551619563	model	AB551_M3a
15.3033177038184	-25.3936324752305	model	AB551_M3a
8.10367731962188	-12.1430749942142	model	AB551_M3a
-8.40256377125361	5.48245443813147	model	AB551_M3a
-20.5856370653855	15.4148874576731	model	AB551_M3a
6.67404788905982	-27.3886788521384	model	AB551_M3a
5.26910447458318	-12.3345654724741	model	AB551_M3a
15.1605438301623	-26.1289183674186	model	AB551_M3a
7.6036683228658	3.0281001575412	model	AB551_M3a
27.2801847879489	-10.3795733936092	model	AB551_M3a
15.1415742912481	-25.9030263751793	model	AB551_M3a
14.7721631491176	-25.6003906937943	model	AB551_M3a
-4.6923977170523	-9.40489378807557	model	AB551_M3a
15.1065091361917	-24.9679559175297	model	AB551_M3a
11.9857383598863	16.6057514498169	model	AB551_M3a
6.61749239729448	-9.63326144521499	model	AB551_M3a
-3.08395037220628	-3.81736580501744	model	AB551_M3a
-11.6545982723556	8.90840563941936	model	AB551_M3a
-19.6295423164556	13.2997657887977	model	AB551_M3a
5.47409429176202	-25.6260270416072	model	AB551_M3a
6.96777192678355	-27.0006870428084	model	AB551_M3a
6.21136935826732	6.35965632719717	model	AB551_M3a
9.85615616167078	-18.9842576664719	model	AB551_M3a
-0.416609968118385	-18.2980543705727	model	AB551_M3a
15.2277111348785	14.7165213164029	model	AB551_M3a
8.67125500127932	-27.3014428749283	model	AB551_M3a
-3.24236553951027	-16.2469077029132	model	AB551_M3a
8.8761342512204	3.12345410090911	model	AB551_M3a
-21.5109126262894	9.1881463481164	model	AB551_M3a
-6.57397864849976	23.6205627796342	model	AB551_M3a
-15.0856691541997	26.6063067389936	model	AB551_M3a
-1.10608483316645	-9.56454117149324	model	AB551_M3a
-14.4913854447245	6.05878172570567	model	AB551_M3a
8.15899174916217	-28.2260830252701	model	AB551_M3a
-1.25799631404016	-15.0638568893131	model	AB551_M3a
-12.1881978554066	21.6420701073668	model	AB551_M3a
-3.69399951139293	-12.4451982169964	model	AB551_M3a
9.09038770832823	3.10305064818532	model	AB551_M3a
15.3069910026713	-10.1115896997516	model	AB551_M3a
-3.48945367546343	14.2100868063365	model	AB551_M3a
-13.0574201640806	7.95947927017089	model	AB551_M3a
-2.06736774625952	-22.0136767084597	model	AB551_M3a
-26.0381749381841	-12.2142787442571	model	AB551_M3a
11.5024584670339	18.3935929644111	model	AB551_M3a
-6.78103803210341	16.0025246668125	model	AB551_M3a
-5.49794425516877	-9.5609621166463	model	AB551_M3a
3.95187796306996	-4.86795844432093	model	AB551_M3a
-9.54223287032427	8.86825356569329	model	AB551_M3a
33.1402539153891	-0.999370769506919	model	AB551_M3a
-2.7541609826157	-0.248446307442353	model	AB551_M3a
-1.29318722807695	-21.8361722040003	model	AB551_M3a
-6.7996250943552	26.5809474341655	model	AB551_M3a
-12.6888994591217	-17.9509834293791	model	AB551_M3a
2.67061218595445	2.35431000381631	model	AB551_M3a
-3.61746509527231	-12.5581815186053	model	AB551_M3a
9.34798390433307	-17.9802616709302	model	AB551_M3a
14.8421542684969	-26.1109669408579	model	AB551_M3a
-5.95130581535779	14.9328992314225	model	AB551_M3a
-31.1766854285257	8.90659266151773	model	AB551_M3a
9.99543244723543	-17.3755280164068	model	AB551_M3a
-1.83289564401808	-24.2965481109165	model	AB551_M3a
-0.751397971825497	-15.2052841839604	model	AB551_M3a
-30.4184988223161	5.12828751236184	model	AB551_M3a
-9.5036759711478	-12.1257315596848	model	AB551_M3a
6.36151262972468	-5.37176706615096	model	AB551_M3a
-20.5641690907433	16.1972342921075	model	AB551_M3a
-1.5045275997821	-10.3233518819409	model	AB551_M3a
5.02874858929651	-15.5201655321082	model	AB551_M3a
-16.8880999454833	15.5520418702389	model	AB551_M3a
-0.482732741979409	-21.6543000529862	model	AB551_M3a
3.82453047942886	-9.72804722147128	model	AB551_M3a
10.1179110056402	-18.7194722578603	model	AB551_M3a
-2.4543176842944	-18.3832878643131	model	AB551_M3a
1.98022178516496	-6.81154384655466	model	AB551_M3a
-8.27680721184647	3.53810817643455	model	AB551_M3a
-7.66327114835674	26.0983311282005	model	AB551_M3a
-10.3200946969062	7.61636258973715	model	AB551_M3a
10.81866476688	1.71625882663369	model	AB551_M3a
-9.09323462906164	-20.1008935683245	model	AB551_M3a
-4.02656957890522	-25.6680112674096	model	AB551_M3a
-20.4997669429621	13.6052791479273	model	AB551_M3a
-4.73460220096849	-0.865942231290644	model	AB551_M3a
-3.62201882180797	32.6571511889188	model	AB551_M3a
4.35104410298437	3.64365431341907	model	AB551_M3a
-1.57975286264952	-24.3412906092587	model	AB551_M3a
8.61553331224619	-8.73803576170921	model	AB551_M3a
-10.0606962078314	20.8677773277592	model	AB551_M3a
6.00264478082198	-12.5098287282049	model	AB551_M3a
5.57448264794362	0.556766513388365	model	AB551_M3a
4.68895497218914	-14.0516323388297	model	AB551_M3a
2.79583731395167	3.42815235752753	model	AB551_M3a
8.59163331790675	0.732274419211417	model	AB551_M3a
-0.78113203684945	-15.4822706687372	model	AB551_M3a
4.03013801696509	-25.8960604929363	model	AB551_M3a
-4.09527705928392	-3.20001015591807	model	AB551_M3a
-25.4048039491823	-18.9691298005819	model	AB551_M3a
-2.74926866137393	-13.9628402371688	model	AB551_M3a
6.83088108566498	-27.4639899725369	model	AB551_M3a
-2.43046910347889	-14.4240296170736	model	AB551_M3a
-2.22293189203875	-14.6910583256305	model	AB551_M3a
-1.83515345265844	26.7275840414999	model	AB551_M3a
7.96124381500513	-28.0042275243021	model	AB551_M3a
5.56113819366822	0.647659067091375	model	AB551_M3a
15.3821220047695	-19.9662808374571	model	AB551_M3a
-2.09832296695323	-18.737138117108	model	AB551_M3a
19.5057484567202	0.618816573136299	model	AB551_M3a
1.22063595487986	-12.2175708620112	model	AB551_M3a
-22.1646349652907	-0.247581537928988	model	AB551_M3a
9.2252376130154	3.23601551953899	model	AB551_M3a
9.01578207748032	-16.6543786810801	model	AB551_M3a
-18.8356596685689	16.6179233422031	model	AB551_M3a
15.2941070740587	-25.0055287383163	model	AB551_M3a
1.34615312308233	-19.1742719622602	model	AB551_M3a
5.61671575971922	0.512133934533964	model	AB551_M3a
-1.69238340439204	-21.7681089712812	model	AB551_M3a
7.25499042385572	-20.5728865485037	model	AB551_M3a
6.74744405367275	-8.05965071307084	model	AB551_M3a
15.5001238949995	-25.2481289536264	model	AB551_M3a
4.54775284247606	-11.6517865707755	model	AB551_M3a
2.71304655682794	5.63478937749982	model	AB551_M3a
0.217089322411688	24.6089846312251	model	AB551_M3a
-1.76796839831121	-4.79024167333821	model	AB551_M3a
3.75929729218527	16.9755460027092	model	AB551_M3a
15.283238963682	-25.2750698638109	model	AB551_M3a
1.2036421369179	-6.85127768997779	model	AB551_M3a
9.0064136786559	3.47981346649847	model	AB551_M3a
-5.74870574196067	-9.66706407466182	model	AB551_M3a
-32.7598320869837	-9.2085561301561	model	AB551_M3a
2.88325523353846	2.80035711662176	model	AB551_M3a
1.77644897516471	-26.6250236619111	model	AB551_M3a
-5.74586392519606	-9.27957374890941	model	AB551_M3a
-14.5855793406544	14.0180201699955	model	AB551_M3a
-0.961244006725923	-21.5096681148445	model	AB551_M3a
15.9379194556754	-25.0174681455175	model	AB551_M3a
-1.52763537286121	-18.7057313027401	model	AB551_M3a
-13.0193044637431	6.76454468820013	model	AB551_M3a
-24.4556618176812	5.41289349876969	model	AB551_M3a
7.3725820476525	-27.9210455761117	model	AB551_M3a
8.30089851222163	-0.806244382750421	model	AB551_M3a
10.7474749859148	2.36847321842825	model	AB551_M3a
15.3200633468396	-26.0121888611241	model	AB551_M3a
-12.4104103486627	12.070374432394	model	AB551_M3a
-30.9939478028562	8.67594030865101	model	AB551_M3a
13.6449198013307	-26.6288174279673	model	AB551_M3a
5.06475500446093	-25.8276916808114	model	AB551_M3a
-3.74423402392602	-11.9180529131882	model	AB551_M3a
9.20778618917262	-8.68013973458385	model	AB551_M3a
7.34516364862851	-27.8782463668844	model	AB551_M3a
-3.1588748432212	-15.2131965223434	model	AB551_M3a
-6.07113684598561	25.6640591772092	model	AB551_M3a
-14.8306645379097	-5.66889623761401	model	AB551_M3a
-0.990052510022275	-15.2225585878839	model	AB551_M3a
-16.8246739341221	15.7599326044827	model	AB551_M3a
-4.35720029374218	-18.4670500045179	model	AB551_M3a
-0.792584848163146	-15.4476163602032	model	AB551_M3a
-12.0745702485227	-6.66021047137986	model	AB551_M3a
15.4192069294043	-24.9766419828945	model	AB551_M3a
6.67660048450237	13.6127887571952	model	AB551_M3a
-3.5638639998544	-1.86337352072029	model	AB551_M3a
8.73798961170917	4.15972364286374	model	AB551_M3a
0.178335478829955	-11.9335490372147	model	AB551_M3a
-29.42671292016	9.31970654927337	model	AB551_M3a
-9.11957895542312	-20.5383474877555	model	AB551_M3a
-1.43620559752177	-21.5839924731306	model	AB551_M3a
-5.18565379255182	-10.8260179770048	model	AB551_M3a
-19.8759651001854	-17.9454902339592	model	AB551_M3a
8.58131733741083	-0.798910665540161	model	AB551_M3a
15.0072166732876	-25.324009518426	model	AB551_M3a
3.46799564158103	-7.39024386296232	model	AB551_M3a
10.4530139030559	-2.72939526203285	model	AB551_M3a
4.31443472355213	-5.7383870363456	model	AB551_M3a
-4.53359036339775	21.1982266319936	model	AB551_M3a
-19.7728333026552	16.2483441663291	model	AB551_M3a
-2.98170502472096	-14.9054931922309	model	AB551_M3a
13.0781922088746	8.78371240432919	model	AB551_M3a
-10.1797990101427	7.84488849170809	model	AB551_M3a
-6.64929067694125	-11.448247419512	model	AB551_M3a
-6.42716202196921	-11.4543941590191	model	AB551_M3a
-4.80968954314651	1.07010800747096	model	AB551_M3a
-18.7518965531271	15.3932886827153	model	AB551_M3a
-7.37473749948503	5.8301415928694	model	AB551_M3a
-21.4195946658435	15.0475119801552	model	AB551_M3a
-7.14882520479687	20.4697565460237	model	AB551_M3a
2.73191522114073	2.23907202144632	model	AB551_M3a
-7.92929427639579	-12.4667394375631	model	AB551_M3a
-24.573060314827	20.9351217252438	model	AB551_M3a
10.0544864563429	0.479639187703249	model	AB551_M3a
9.62988903391042	3.25659018601627	model	AB551_M3a
-13.8486010210991	-28.8280054767205	model	AB551_M3a
-2.50269817914935	-15.1000418128379	model	AB551_M3a
5.66383963923308	0.783873111758373	model	AB551_M3a
0.36304158176892	-13.4299191101771	model	AB551_M3a
6.02125057334972	2.34024995425917	model	AB551_M3a
-14.4874728357878	-1.47211075730321	model	AB551_M3a
19.0661264013747	-23.1887004847136	model	AB551_M3a
8.37248125693859	-27.2343842498805	model	AB551_M3a
-7.30566670808995	8.84509089457577	model	AB551_M3a
-3.33926725961844	-11.1117767466325	model	AB551_M3a
-6.30710794488321	5.32808240795531	model	AB551_M3a
12.8126136254074	-18.551384223238	model	AB551_M3a
-23.2233639679092	-11.2645257727268	model	AB551_M3a
-5.34466012017339	-4.82588748554954	model	AB551_M3a
-15.1065169856162	12.6537885623577	model	AB551_M3a
-0.918191475118157	-15.3037777095936	model	AB551_M3a
-14.7861861762837	14.2927686517346	model	AB551_M3a
-17.1252677568324	16.6954943246917	model	AB551_M3a
-7.36261313545534	20.2185213748176	model	AB551_M3a
15.2155225400159	-25.3691521588251	model	AB551_M3a
-17.1339479198618	16.7865562165638	model	AB551_M3a
15.0515559942792	-26.4169277856021	model	AB551_M3a
4.33643540984138	-11.1144974287605	model	AB551_M3a
8.87658326169698	-26.4644333112284	model	AB551_M3a
-0.660665001277249	-15.5031279972149	model	AB551_M3a
-8.01331293876334	5.90836105519644	model	AB551_M3a
-1.44019569488786	-24.2700636702348	model	AB551_M3a
6.90044129120047	-26.8679270900334	model	AB551_M3a
-6.60263753790131	-25.577742849574	model	AB551_M3a
7.42210941382695	-28.0629254715462	model	AB551_M3a
15.1580378847811	-24.9414990658216	model	AB551_M3a
-24.6161301037908	4.56755058269512	model	AB551_M3a
4.26377894431555	3.19556800566887	model	AB551_M3a
-4.39630996798987	-14.0026975698953	model	AB551_M3a
13.3783358334883	-8.27478782887274	model	AB551_M3a
-3.80564296147879	24.3721830475579	model	AB551_M3a
5.53411479555232	0.718822599639681	model	AB551_M3a
5.48424245090432	5.51177269862982	model	AB551_M3a
14.7760891375973	-26.2478836438827	model	AB551_M3a
8.18354327436258	-27.7048015171243	model	AB551_M3a
9.74126756911564	2.83325903528065	model	AB551_M3a
-20.6718371416871	14.5964371703075	model	AB551_M3a
11.7873991493214	15.1414542790624	model	AB551_M3a
-19.9083013977172	3.39332186987505	model	AB551_M3a
-3.95578294271347	-20.6450556118216	model	AB551_M3a
12.7340416746484	-9.54069877342325	model	AB551_M3a
-28.875010918481	-0.099594139838158	model	AB551_M3a
9.23594939603981	1.08015195530484	model	AB551_M3a
-22.4286796428439	16.3050012505199	model	AB551_M3a
-3.30828899915587	-13.8522589897822	model	AB551_M3a
-5.41400420119631	-4.75071893308375	model	AB551_M3a
12.1812108260495	-15.8569943283825	model	AB551_M3a
15.1808998915875	-25.5614100558812	model	AB551_M3a
11.0208798693586	-18.0297121060161	model	AB551_M3a
-2.93280130170785	-12.044385520918	model	AB551_M3a
-11.0930937978857	-2.08776280071873	model	AB551_M3a
-0.911542969633585	-15.079927848473	model	AB551_M3a
30.9060162106165	-1.47691629891027	model	AB551_M3a
4.70748811780387	-10.7651131166463	model	AB551_M3a
-2.89650289422167	-12.125616692456	model	AB551_M3a
-2.51473852203426	2.10400700411253	model	AB551_M3a
-2.84230714262827	-10.7991184598145	model	AB551_M3a
6.84808928170223	11.1778206100956	model	AB551_M3a
-1.4288512937086	-18.5951631740191	model	AB551_M3a
-5.16127267345398	1.08896543387155	model	AB551_M3a
8.23004758379073	-21.747732188913	model	AB551_M3a
-12.2018728860202	-18.205556550605	model	AB551_M3a
-20.7737283687087	15.762184155315	model	AB551_M3a
-10.3418225520228	8.69072122996663	model	AB551_M3a
-9.32433146038447	-13.8612185641367	model	AB551_M3a
-3.28613876540181	14.0468554722516	model	AB551_M3a
-1.62861231407389	-21.6939476380978	model	AB551_M3a
15.3025445144897	-25.0580589696595	model	AB551_M3a
-10.6016954827314	-7.84492757617785	model	AB551_M3a
-10.2462883263756	-17.1019535670779	model	AB551_M3a
0.909132994954713	-23.8367929058027	model	AB551_M3a
8.11359890794658	-27.4886398815619	model	AB551_M3a
-7.81346773240881	26.0472573931094	model	AB551_M3a
-11.4654413873911	-12.9209240007743	model	AB551_M3a
7.64063775319885	-28.0025154634191	model	AB551_M3a
6.25862776551178	-27.0862108432137	model	AB551_M3a
11.2294771831393	8.1967965467861	model	AB551_M3a
7.41894156799968	-27.8179575841826	model	AB551_M3a
14.8909761846835	-24.6099217398004	model	AB551_M3a
15.0115681236398	-25.9412535910512	model	AB551_M3a
6.08025161905183	6.21356760336455	model	AB551_M3a
-15.112675668259	1.61083566138038	model	AB551_M3a
-3.87486238605726	15.8805139662831	model	AB551_M3a
-1.97788782977749	-16.2150245189061	model	AB551_M3a
-1.4002177898565	-15.0285457985084	model	AB551_M3a
19.2750759446772	0.0425859649691158	model	AB551_M3a
6.9618010228358	-12.6086969078916	model	AB551_M3a
1.1582527524414	2.31982973910498	model	AB551_M3a
8.28887620511727	2.65150135942771	model	AB551_M3a
-1.54170143021294	-22.0913193901381	model	AB551_M3a
-7.83103935516132	4.34250830661092	model	AB551_M3a
-5.1939707838409	-9.64839440675209	model	AB551_M3a
-20.4380475204569	13.0838186375018	model	AB551_M3a
9.50221979495121	-3.54217848914313	model	AB551_M3a
-8.35831868858384	5.52752085086937	model	AB551_M3a
10.7782744227194	2.09235276818336	model	AB551_M3a
12.0319959208566	-21.5332936811897	model	AB551_M3a
-12.0864893920236	15.2386391513235	model	AB551_M3a
-4.99486562986058	8.42601069933146	model	AB551_M3a
7.20229199235708	-12.3589570645474	model	AB551_M3a
4.99525264652464	-8.61260650604649	model	AB551_M3a
-10.8856939281661	-20.2588054487023	model	AB551_M3a
-12.5748807781659	8.26735898530114	model	AB551_M3a
5.7080708034029	-4.52628752947503	model	AB551_M3a
7.17367809335173	-27.8188395934621	model	AB551_M3a
-14.0059605912749	10.4527471930546	model	AB551_M3a
-0.730758342045656	-15.2954008153128	model	AB551_M3a
5.32434861978736	-4.24142772016099	model	AB551_M3a
-9.55672895219407	-14.1000840558464	model	AB551_M3a
10.9308455403348	-0.373620327576964	model	AB551_M3a
15.0849682475454	-26.4535683234212	model	AB551_M3a
7.25545566739566	-27.8557005480169	model	AB551_M3a
-29.2092300657327	0.254480012006198	model	AB551_M3a
4.50606157871894	11.7164242800197	model	AB551_M3a
13.410911378509	14.8421376399369	model	AB551_M3a
3.64536534131282	6.54572220391088	model	AB551_M3a
-3.51241671751903	31.4681509816008	model	AB551_M3a
-5.64249103863221	-11.9805477838951	model	AB551_M3a
13.0585629144474	-19.2614512387044	model	AB551_M3a
-0.276823255732601	-18.5416660268272	model	AB551_M3a
15.0806168402339	-25.5088476986589	model	AB551_M3a
8.47960577908341	-27.3062586885296	model	AB551_M3a
-5.19099735743661	-10.7530330841105	model	AB551_M3a
-23.9407991575682	6.99747831083095	model	AB551_M3a
8.92965103950525	-0.632807095084152	model	AB551_M3a
-0.782055808276994	-15.3665870482193	model	AB551_M3a
-30.4917082233739	-0.864315510744903	model	AB551_M3a
-0.959243683161905	-21.5140987463338	model	AB551_M3a
-0.267870241016179	-21.2712619943726	model	AB551_M3a
-11.4006166266967	-10.4765440498578	model	AB551_M3a
-0.995460733210623	-14.508152577589	model	AB551_M3a
-4.18953787899689	-22.5405836810261	model	AB551_M3a
-6.58847641809144	22.1209926291173	model	AB551_M3a
-3.90240776918826	-15.6627058509233	model	AB551_M3a
0.853022465466312	10.705324500147	model	AB551_M3a
6.78406961547772	-27.6342319021275	model	AB551_M3a
-5.02465590623927	17.5176408325071	model	AB551_M3a
0.440363682454116	25.3649073713592	model	AB551_M3a
-16.4014158373043	15.6417669199522	model	AB551_M3a
-19.8997067688101	-13.1687880915247	model	AB551_M3a
-3.68493501160787	-15.7478936358131	model	AB551_M3a
11.8737492576857	15.7239724458207	model	AB551_M3a
-13.2735628629425	20.2861132252345	model	AB551_M3a
-16.8911457213932	16.1304800137718	model	AB551_M3a
-0.201209086427822	-9.47175049399653	model	AB551_M3a
-10.8536242158434	3.68229806609841	model	AB551_M3a
12.0146607636901	-16.3094283016122	model	AB551_M3a
8.91913184802639	3.78315571237827	model	AB551_M3a
-29.8478395703259	9.29179065372521	model	AB551_M3a
0.592342870369536	25.3019581874982	model	AB551_M3a
-4.39378576701344	-10.8124358345881	model	AB551_M3a
9.08751067518925	4.20230941801284	model	AB551_M3a
10.2186768926191	-21.5261154811956	model	AB551_M3a
-5.30511948285266	-4.35243963593464	model	AB551_M3a
-24.1161313772453	-11.1781259636663	model	AB551_M3a
-5.86717216326831	16.7497649498029	model	AB551_M3a
-12.1869581019242	-6.96397897280349	model	AB551_M3a
-16.6962868284515	16.8059652308011	model	AB551_M3a
-12.9046090838569	20.3129575890813	model	AB551_M3a
-4.19755674022166	-2.29590284208193	model	AB551_M3a
4.94635740898862	-5.5160874834508	model	AB551_M3a
6.1892568314863	-12.35064268273	model	AB551_M3a
-7.40847236713753	5.90082033460963	model	AB551_M3a
-21.6314015628204	16.220823442885	model	AB551_M3a
5.85348735230346	-3.17104804178077	model	AB551_M3a
4.67524361933602	-14.6203604239433	model	AB551_M3a
3.05565287378854	3.43533786472929	model	AB551_M3a
-28.6043910001259	8.44944097304587	model	AB551_M3a
7.12451009954174	1.70389477516043	model	AB551_M3a
-6.68365741227534	-15.1514904526277	model	AB551_M3a
-5.44483914355172	-5.89167940241629	model	AB551_M3a
1.41652405029759	-24.1535812992688	model	AB551_M3a
-2.2185948797751	28.6409074566213	model	AB551_M3a
-19.3968529928492	13.7420087711038	model	AB551_M3a
4.35301214905717	3.07225632075738	model	AB551_M3a
6.71045839349082	-27.5576357930799	model	AB551_M3a
13.7018947750752	-26.7084619583358	model	AB551_M3a
-0.674634194644403	-14.4157131097772	model	AB551_M3a
15.3820474382648	-19.6953341104515	model	AB551_M3a
-5.11582462232052	0.336008276017467	model	AB551_M3a
0.753636228635469	-12.3360754825235	model	AB551_M3a
-20.0164677198081	16.0541780618721	model	AB551_M3a
4.50359050206225	3.29236506849383	model	AB551_M3a
-2.9320968316052	-12.1764981713952	model	AB551_M3a
1.05614443796821	-20.9278724771775	model	AB551_M3a
19.1546278240108	-9.55806579843847	model	AB551_M3a
-14.269969325111	9.6389891376408	model	AB551_M3a
-7.00788784063768	25.0425617964028	model	AB551_M3a
-23.7398560231666	6.84146606061338	model	AB551_M3a
5.19357866455944	3.59794585373178	model	AB551_M3a
12.1472387640038	14.8007684596489	model	AB551_M3a
-3.35072590520096	14.1145667484207	model	AB551_M3a
14.2816908179121	-10.6993473492164	model	AB551_M3a
15.0876425040959	-24.9908754357843	model	AB551_M3a
2.3655876695146	2.58384394037691	model	AB551_M3a
-18.21633859275	-1.86648304860746	model	AB551_M3a
-19.249118042513	-1.55022711907538	model	AB551_M3a
15.5469660378832	-25.7067954098812	model	AB551_M3a
4.55677184232902	0.47216798007081	model	AB551_M3a
-10.4569832193499	7.69837579654885	model	AB551_M3a
-19.1227604192966	2.51701155515479	model	AB551_M3a
15.3878196270822	-25.159069990769	model	AB551_M3a
-12.488148412743	9.59743033948787	model	AB551_M3a
2.33251903401888	-23.8103457312588	model	AB551_M3a
-9.14729083927426	23.3082557539381	model	AB551_M3a
-15.9024224098408	-14.0081782908886	model	AB551_M3a
7.23142168443689	-11.6957518310275	model	AB551_M3a
2.0160431399904	0.212466261916821	model	AB551_M3a
9.06796782621883	2.99232924535588	model	AB551_M3a
2.99469262112652	-16.052411214233	model	AB551_M3a
6.70415315622255	-21.3103758362702	model	AB551_M3a
10.4495092429488	2.44902517532757	model	AB551_M3a
-3.98549944532329	-14.0250725138878	model	AB551_M3a
6.53136492496998	3.46412346716874	model	AB551_M3a
8.77428860096725	-27.1884092444066	model	AB551_M3a
-1.29509843613581	12.0223862486344	model	AB551_M3a
11.1240752282726	-3.99560168679734	model	AB551_M3a
2.27469912262554	2.93936784963787	model	AB551_M3a
-1.72823889880975	-21.7066255328488	model	AB551_M3a
10.7130467002207	1.93369000294541	model	AB551_M3a
9.44844977641926	20.1038715241569	model	AB551_M3a
-5.16694558307858	16.067316388677	model	AB551_M3a
-11.9995349974465	-7.49154288456783	model	AB551_M3a
-2.57554326819635	-25.983825339716	model	AB551_M3a
15.9116532615013	-19.0197393407212	model	AB551_M3a
17.7262171332408	4.65118609952981	model	AB551_M3a
-7.49461858387667	16.6746913466231	model	AB551_M3a
15.0858503897514	-26.4998597826462	model	AB551_M3a
-10.3691200721948	7.72272843591807	model	AB551_M3a
-16.5438152679306	16.0781683813259	model	AB551_M3a
9.00890918195866	3.72221468792305	model	AB551_M3a
-5.59425327563021	24.4378241018021	model	AB551_M3a
-15.9816463475475	25.3784461664696	model	AB551_M3a
15.3670917585873	-19.8590279030445	model	AB551_M3a
7.39726267019197	-28.1604293209643	model	AB551_M3a
-4.21532203899602	-17.4636899034626	model	AB551_M3a
4.32525084906391	-5.36322677681215	model	AB551_M3a
-10.4853379054706	7.52132823583157	model	AB551_M3a
-10.1394116477286	8.48467540092259	model	AB551_M3a
-14.3998918708095	-27.3145234554248	model	AB551_M3a
14.9373822528002	-25.8646932638472	model	AB551_M3a
-11.1741362520201	-7.40828366923691	model	AB551_M3a
-19.2359575238989	22.8544824751762	model	AB551_M3a
-7.28071598679648	0.208214739809647	model	AB551_M3a
-3.92893273205957	28.7782112181458	model	AB551_M3a
7.04664755425897	-27.4797780446664	model	AB551_M3a
-3.66584980046622	-1.69749539108697	model	AB551_M3a
-19.4404652148294	-1.21907180552855	model	AB551_M3a
-4.82568801720768	-1.18556755699203	model	AB551_M3a
8.34271811465049	-27.7064922297606	model	AB551_M3a
8.55682207666571	-9.31263140596675	model	AB551_M3a
-16.0983245286399	15.7418165060152	model	AB551_M3a
5.96443112201062	16.6971431289735	model	AB551_M3a
-0.910393525005198	-11.0477336876933	model	AB551_M3a
-6.42601480983943	1.27036965842638	model	AB551_M3a
-10.3676149636958	7.71132263493252	model	AB551_M3a
-1.14550466581528	-20.7882246510431	model	AB551_M3a
5.56325069895397	-4.94309392371775	model	AB551_M3a
-14.2223824551496	8.90108600925817	model	AB551_M3a
14.6981057331525	-25.3971039362812	model	AB551_M3a
-6.1177943896181	-9.98582727689929	model	AB551_M3a
12.6210118371855	-9.56113604169239	model	AB551_M3a
-7.38507564796688	-14.00499680111	model	AB551_M3a
4.94838632674715	-5.67490427849563	model	AB551_M3a
7.89545790106907	16.5157050853623	model	AB551_M3a
15.2460356601735	-25.453956071634	model	AB551_M3a
-0.776090346853309	-15.4014786694474	model	AB551_M3a
-20.444850047943	16.0731500548048	model	AB551_M3a
4.94953794435542	-9.30151167116457	model	AB551_M3a
10.4835952552099	-9.55066708735112	model	AB551_M3a
-2.64810863826561	-14.8028815215102	model	AB551_M3a
6.15294460016136	3.97225483318758	model	AB551_M3a
9.91083131418081	1.01127527913546	model	AB551_M3a
9.18423866987085	3.98563602706831	model	AB551_M3a
-0.669856612616	-15.9410898913312	model	AB551_M3a
8.59367130686363	-27.4736791346366	model	AB551_M3a
5.74609271407853	0.228754395123841	model	AB551_M3a
6.98187225809218	-27.444192153827	model	AB551_M3a
-11.7561460681603	-11.4145346770342	model	AB551_M3a
-4.94551127835163	-0.253273130389332	model	AB551_M3a
-0.608305994623171	-11.7598172268524	model	AB551_M3a
0.746340887586191	3.81136634813145	model	AB551_M3a
-4.92758389661665	-9.60412954295559	model	AB551_M3a
8.68531983492814	-27.4133483809592	model	AB551_M3a
13.690440679752	-8.43318819907679	model	AB551_M3a
-2.63314799399082	-11.7812808221255	model	AB551_M3a
-0.209568231291571	11.4354135744918	model	AB551_M3a
-18.886682768579	12.7824601941726	model	AB551_M3a
-12.4168579947626	-27.7944428632854	model	AB551_M3a
9.18965485347524	3.05504692627744	model	AB551_M3a
-9.41383415152643	5.85748423600683	model	AB551_M3a
10.7329898435751	17.4530374560767	model	AB551_M3a
8.06469245539235	2.66366943291136	model	AB551_M3a
9.09510396602214	3.05618367975454	model	AB551_M3a
-13.8350047669289	20.1510606392726	model	AB551_M3a
0.60250100817861	-17.9431267270361	model	AB551_M3a
3.52655952942191	-9.80316456499376	model	AB551_M3a
8.69207149573617	-0.739114498757877	model	AB551_M3a
-0.723178203790529	-15.1909158047005	model	AB551_M3a
6.14367417389288	0.711065053221533	model	AB551_M3a
13.9397395499666	-6.74984711155769	model	AB551_M3a
-0.745240815036064	-15.2633896879748	model	AB551_M3a
10.7890701859352	-20.4462971370657	model	AB551_M3a
5.85913932698917	2.91285669226095	model	AB551_M3a
8.59000196332448	2.96520566466325	model	AB551_M3a
-1.27546842717943	-21.3035715934358	model	AB551_M3a
9.09444749973396	3.15538235437656	model	AB551_M3a
9.94939770086919	-9.59662025658644	model	AB551_M3a
9.1788026092521	3.12853618834998	model	AB551_M3a
15.1353988824025	-25.4246695382977	model	AB551_M3a
-8.99088157998236	-13.3933404685898	model	AB551_M3a
6.71854161730459	-27.5005343065036	model	AB551_M3a
-5.18596482304296	-11.7538705184959	model	AB551_M3a
-12.4466885937312	9.06330572653761	model	AB551_M3a
23.6914613228593	16.8984112335283	model	AB551_M3a
9.19287641025201	3.00241961209947	model	AB551_M3a
6.93733333221988	-27.1321334811492	model	AB551_M3a
5.67421586130676	0.564072902330486	model	AB551_M3a
15.4970019080732	-25.9569621004427	model	AB551_M3a
10.8853147278838	1.91632684306157	model	AB551_M3a
7.57572262669266	3.58485766185892	model	AB551_M3a
-2.81091321541583	-11.0736488061245	model	AB551_M3a
-0.77223678725671	-15.3802894373487	model	AB551_M3a
4.51625121020629	-8.93391682133104	model	AB551_M3a
-5.44285518823966	-0.524574497883315	model	AB551_M3a
0.766558888572508	-20.1371629190231	model	AB551_M3a
2.69914418652738	2.41409640261534	model	AB551_M3a
15.2136427299557	-18.7597897357335	model	AB551_M3a
-13.7539895432137	9.19523319063801	model	AB551_M3a
10.7858480543353	5.43064176798816	model	AB551_M3a
-3.47657733349052	22.977011921841	model	AB551_M3a
-21.9593450268025	12.9950050663588	model	AB551_M3a
-17.0357197341251	16.6725363871949	model	AB551_M3a
-9.69113533676281	-17.6066572895399	model	AB551_M3a
-19.158076214066	16.0762087883749	model	AB551_M3a
-2.90077024067531	-15.9358181389521	model	AB551_M3a
-2.73761716572178	-2.46418080577734	model	AB551_M3a
-7.26029245895923	16.3926138396936	model	AB551_M3a
-14.794146536506	20.9802484247888	model	AB551_M3a
7.2939281463041	-27.8985944422912	model	AB551_M3a
6.94268279521619	-27.0170242931729	model	AB551_M3a
5.45357215071888	-8.69485068507838	model	AB551_M3a
11.3801184328186	9.52061878545837	model	AB551_M3a
8.72122238460559	-17.5129994289915	model	AB551_M3a
-2.71079105557397	-12.4780963975006	model	AB551_M3a
-7.61208107022377	13.7307832160376	model	AB551_M3a
1.81297172302911	9.61905536067252	model	AB551_M3a
-7.74042852937885	-6.52755537748519	model	AB551_M3a
7.92543049558045	-12.3923850183769	model	AB551_M3a
-3.98831788621676	-14.5586947577141	model	AB551_M3a
7.25456327550741	-27.9342553956571	model	AB551_M3a
6.30570147404506	-10.2908266171329	model	AB551_M3a
-8.25237366956665	5.37225515424593	model	AB551_M3a
6.87830876346537	-27.5719525911876	model	AB551_M3a
-10.4104488576171	-17.057563644543	model	AB551_M3a
18.4063879420578	15.1499946044925	model	AB551_M3a
-10.7061754962021	-7.79986133382571	model	AB551_M3a
8.29852798545945	-21.7553746387044	model	AB551_M3a
-9.10906315994965	-20.3176909558553	model	AB551_M3a
10.8504161255493	-14.6261073040732	model	AB551_M3a
-15.4963107394405	2.57151549697273	model	AB551_M3a
-1.82908976950798	26.2777159582098	model	AB551_M3a
-0.728518498989431	-15.3836420702905	model	AB551_M3a
8.5174019667222	-27.5303370757916	model	AB551_M3a
15.4534573027745	-25.3547234471866	model	AB551_M3a
-13.8913065249679	21.8786883047057	model	AB551_M3a
6.6912405124378	-27.4697928688601	model	AB551_M3a
3.41426595684714	5.71732278565177	model	AB551_M3a
4.82644550297531	-25.5141723249468	model	AB551_M3a
-0.973191877260737	12.4331756254052	model	AB551_M3a
-16.0334466109542	-11.372579656411	model	AB551_M3a
-9.39158061813744	8.57611910162459	model	AB551_M3a
-9.77280245358239	8.8795593174954	model	AB551_M3a
21.8490004209818	1.47123679680585	model	AB551_M3a
6.48453069179306	-11.1782136336449	model	AB551_M3a
-3.49888976228082	-1.49127293278534	model	AB551_M3a
-9.68804957184252	-17.993423382273	model	AB551_M3a
-13.59040818135	11.3675946006626	model	AB551_M3a
8.39274028034509	-27.4831337319109	model	AB551_M3a
-12.6195667127001	6.01268670418679	model	AB551_M3a
-13.4004575789391	-9.0903008713895	model	AB555_M1
-18.1484266378952	-21.5150251719379	model	AB555_M1
0.83490521949552	13.2399590426892	model	AB555_M1
-13.2441147646587	-0.912900617314985	model	AB555_M1
-14.0010118357991	3.33842077456548	model	AB555_M1
-18.2398220757752	-8.19957839630496	model	AB555_M1
-2.81366138419387	-12.4400160389067	model	AB555_M1
-7.47257880237326	23.4666656281841	model	AB555_M1
-23.1480141397916	13.7503934356259	model	AB555_M1
12.4359610300616	3.11348093694323	model	AB555_M1
5.08619931984314	-12.9245936029209	model	AB555_M1
-5.03358057601514	-23.7483054867921	model	AB555_M1
-2.4887885268329	7.94624220013436	model	AB555_M1
17.3678621332369	5.291188478366	model	AB555_M1
-11.1407062751879	-16.1934220922995	model	AB555_M1
7.10713034309926	-1.05968585840791	model	AB555_M1
7.36023320230158	-10.3177015590545	model	AB555_M1
-12.2159176795677	1.17546089484265	model	AB555_M1
8.59828716667371	5.42032743164927	model	AB555_M1
1.1015750426358	10.5800982391731	model	AB555_M1
15.8838167767439	7.52481857281373	model	AB555_M1
-20.0201834398893	3.71007723224894	model	AB555_M1
10.5111930822178	5.99582610016649	model	AB555_M1
6.53469354361821	9.57507726782887	model	AB555_M1
11.8789171488859	-12.1236618493597	model	AB555_M1
-4.44411947949213	-20.1574640056036	model	AB555_M1
14.4501602596242	-15.5746017098729	model	AB555_M1
-8.05651790097237	18.5451422505073	model	AB555_M1
-2.48645214578575	-15.351836297233	model	AB555_M1
-20.1808198501353	-15.215580748152	model	AB555_M1
13.5724066397774	-15.4628991062546	model	AB555_M1
8.73840835377702	-1.18496889689742	model	AB555_M1
-7.5428838245479	29.8402491394438	model	AB555_M1
15.423514791888	4.97825024040752	model	AB555_M1
-10.2590425893507	-19.4877758880208	model	AB555_M1
-7.76160064428659	20.2385079890007	model	AB555_M1
21.1830697924862	-12.4304269352231	model	AB555_M1
9.92427668665879	-8.78255034651253	model	AB555_M1
10.92385946902	15.8422140649243	model	AB555_M1
-1.06734968933847	-26.6466217672406	model	AB555_M1
-2.43318069375431	-19.8808619524235	model	AB555_M1
14.0808021336484	-5.61561472301402	model	AB555_M1
-11.8754667187045	-3.02062725100994	model	AB555_M1
-9.46480175442261	-17.3548730218946	model	AB555_M1
-14.1354272496615	16.6452922797208	model	AB555_M1
-2.28243360625191	-3.49319083060283	model	AB555_M1
-8.12151104636562	-6.05127219791025	model	AB555_M1
-20.7572728366251	11.6128125980959	model	AB555_M1
9.62532835274754	23.6736046135881	model	AB555_M1
8.17560094785038	-6.7568182154621	model	AB555_M1
-7.31057600734115	-13.2919017685284	model	AB555_M1
-6.08224710266224	23.5362885118072	model	AB555_M1
4.43904639143132	-5.72516891117631	model	AB555_M1
9.92358607415581	-7.76996073838549	model	AB555_M1
7.11667497901598	10.1862582179148	model	AB555_M1
18.9090915795802	-15.2983331907274	model	AB555_M1
12.1886948730933	-11.4858225005039	model	AB555_M1
19.434324400393	-11.3246689731563	model	AB555_M1
11.4105957681772	12.8340090279727	model	AB555_M1
-4.27939417245133	28.2650639635265	model	AB555_M1
-7.37255730043474	21.1268842243923	model	AB555_M1
1.48753050368799	12.2447212053003	model	AB555_M1
6.17844746935529	9.09799757833032	model	AB555_M1
5.98613761866459	-13.6343014154859	model	AB555_M1
-9.26074782805235	4.14417275997159	model	AB555_M1
14.390474805579	-4.78639741707424	model	AB555_M1
7.02346775125918	-4.71053804124944	model	AB555_M1
-19.045567114341	-18.4411540504191	model	AB555_M1
7.79808966633714	-13.6390174787605	model	AB555_M1
6.81151445696818	-6.24929311267029	model	AB555_M1
-2.08067119230648	30.1289236443034	model	AB555_M1
-22.2770540367499	-16.8313621724777	model	AB555_M1
4.00079558091104	-0.866787960961021	model	AB555_M1
-1.00927629725866	24.9277699805174	model	AB555_M1
17.7210346565423	-23.0664361954652	model	AB555_M1
5.04937204102481	-11.9163361737321	model	AB555_M1
3.95622047850166	-5.49735229036406	model	AB555_M1
10.0180949043588	5.37411893933949	model	AB555_M1
20.746120165677	-4.39633072941546	model	AB555_M1
-15.7032758087257	12.0928303166452	model	AB555_M1
-2.8037458131811	-4.7077933525101	model	AB555_M1
3.89993055700499	-25.2980545618098	model	AB555_M1
-0.925071119029338	-23.9115809138156	model	AB555_M1
-0.44516631649194	2.70737504972336	model	AB555_M1
-2.72215289496169	-15.5349708749846	model	AB555_M1
-13.2612357574432	-1.94523049046788	model	AB555_M1
-4.03379469553124	-20.6442214250825	model	AB555_M1
29.9790572295044	-10.1432904733262	model	AB555_M1
1.4274191134847	12.2421638015811	model	AB555_M1
10.2964534573427	7.63789222126112	model	AB555_M1
-12.9500460669882	2.08740130437413	model	AB555_M1
8.76423016786971	-4.55235504414803	model	AB555_M1
-0.285821005475624	-11.8246833493159	model	AB555_M1
8.79992865490848	5.0156970514252	model	AB555_M1
-9.01944665301117	-18.9400020550292	model	AB555_M1
1.01969351583469	9.34527900890104	model	AB555_M1
2.96231565722814	-4.51994229333897	model	AB555_M1
-9.05288275983199	4.61756544655409	model	AB555_M1
10.9593459195158	1.82101225515955	model	AB555_M1
-7.57503360637358	-10.8555173050665	model	AB555_M1
-11.8076719198878	-8.41697283178646	model	AB555_M1
7.89496244887598	7.5487253759705	model	AB555_M1
11.5052397206783	2.01189824557674	model	AB555_M1
-13.1819990436024	-1.99092261047432	model	AB555_M1
24.2792545880221	11.2420280613046	model	AB555_M1
12.3324073154415	-7.38136355440349	model	AB555_M1
15.2856861469013	-3.78646767447162	model	AB555_M1
7.21453367150074	10.361400806241	model	AB555_M1
-10.4710978194934	-4.83229431545652	model	AB555_M1
-11.2277697429589	-1.61264679622559	model	AB555_M1
-2.25324841898446	-5.31110236713414	model	AB555_M1
3.10924751441954	-3.99158107805287	model	AB555_M1
21.7044009413389	14.3278288626473	model	AB555_M1
3.75880568684185	-25.6279751942121	model	AB555_M1
-17.0897047508964	-3.44283988005179	model	AB555_M1
-9.57334462891608	4.82362200629327	model	AB555_M1
11.6574561261657	4.11544102694319	model	AB555_M1
4.67640415862486	-5.45068174742836	model	AB555_M1
2.49189537407958	6.68932995278457	model	AB555_M1
17.8135315512653	-19.4698834550671	model	AB555_M1
14.7621240398659	15.0782182792092	model	AB555_M1
14.0111674754957	-1.61324696331619	model	AB555_M1
4.80077055053178	2.93903211375651	model	AB555_M1
2.69378945286726	9.61575292719163	model	AB555_M1
-2.14190596657646	20.4204344422412	model	AB555_M1
-10.6708240947484	-1.2929582373291	model	AB555_M1
-8.94267741357913	-5.45458552436786	model	AB555_M1
15.8431131827858	25.8683613963071	model	AB555_M1
23.3626997487295	-1.66648146410537	model	AB555_M1
12.9270935354513	-7.30116174715536	model	AB555_M1
7.41164590179215	8.82521700225837	model	AB555_M1
-23.1197021595608	15.5025488449123	model	AB555_M1
0.544018976502748	13.1717034561311	model	AB555_M1
-3.84575476191735	-26.2921827059153	model	AB555_M1
-3.6450621669203	-14.2595809011779	model	AB555_M1
13.1392183629878	-11.1899613114461	model	AB555_M1
-4.77291270103985	-16.4304794755146	model	AB555_M1
0.962617012126541	-21.4536193364413	model	AB555_M1
-7.97410011001159	-0.707873097320094	model	AB555_M1
-8.2410942093315	22.4169488359815	model	AB555_M1
-3.80809633565154	-3.07640868504889	model	AB555_M1
16.3045523488558	10.7022928504453	model	AB555_M1
-7.89979819082252	-6.46038266601807	model	AB555_M1
9.45082279938876	-7.84348420493461	model	AB555_M1
5.09653958767184	-4.65370822626005	model	AB555_M1
-2.43199235114031	21.8321013424109	model	AB555_M1
-9.28420085095722	-5.56539588201253	model	AB555_M1
17.3177005503477	-9.44314482857389	model	AB555_M1
-14.4162378558858	19.712589002583	model	AB555_M1
7.00878637137472	-4.37429175251549	model	AB555_M1
-3.13465414454233	-17.2229324574459	model	AB555_M1
24.0023732724776	13.1474649815776	model	AB555_M1
10.0311821561412	-4.0340250568863	model	AB555_M1
-3.01834856824334	17.7358784164673	model	AB555_M1
-19.256163287357	-15.7751253872585	model	AB555_M1
-7.30108258307026	22.4767115806025	model	AB555_M1
25.8851137770556	-8.13666108266123	model	AB555_M1
-18.332573666286	-11.5482375536444	model	AB555_M1
3.03963944591053	-4.05887780756333	model	AB555_M1
5.97163788562445	-15.7137802581183	model	AB555_M1
-7.13984399355596	20.6486162172807	model	AB555_M1
7.37964001737588	8.18288129116569	model	AB555_M1
-17.5026811832515	-6.25613120936194	model	AB555_M1
-7.13725319659081	20.8395217200694	model	AB555_M1
14.8275383487705	-5.78669580313857	model	AB555_M1
-7.69766975922581	21.5335373191632	model	AB555_M1
-8.65803091334483	23.3127133618159	model	AB555_M1
-8.87510040777996	2.73812309941816	model	AB555_M1
10.8768610034985	7.03563099577713	model	AB555_M1
7.59375102475381	-8.13468362210194	model	AB555_M1
-8.08216769268476	-3.25656433365434	model	AB555_M1
7.88883346687159	2.69506790980882	model	AB555_M1
8.33646002438269	-21.1567187945791	model	AB555_M1
5.4466364032451	11.0339574635178	model	AB555_M1
-4.82620471293952	-2.50494496119643	model	AB555_M1
17.6386632982482	17.6999047726659	model	AB555_M1
-0.861101645706593	-7.5188405631417	model	AB555_M1
-4.87117851398866	-19.7596089294266	model	AB555_M1
3.80741509666857	0.1574086468279	model	AB555_M1
15.4087911010253	-3.17317819156265	model	AB555_M1
0.0765889616047888	-1.83660208428952	model	AB555_M1
11.1325536255934	0.273326600715237	model	AB555_M1
5.05044304328793	-19.0321551994848	model	AB555_M1
8.26145835373933	-11.5166173871062	model	AB555_M1
-1.07084425639165	1.948440042608	model	AB555_M1
2.75611230189394	9.18701829596562	model	AB555_M1
-27.2156841996273	5.5250686708184	model	AB555_M1
2.02726363884523	12.399098478467	model	AB555_M1
18.4388058167145	-21.4435043441878	model	AB555_M1
6.28414606866424	2.40336330198198	model	AB555_M1
-30.6155031344446	-8.48582372091393	model	AB555_M1
10.7100422959946	-15.937478425538	model	AB555_M1
16.6608229829667	-2.36993221668626	model	AB555_M1
20.4293479625702	2.08301443530476	model	AB555_M1
-7.2174323888509	22.7544458112673	model	AB555_M1
-2.097255468734	20.3794142488891	model	AB555_M1
4.47652946620225	-5.52605805325265	model	AB555_M1
0.943993223526413	10.5029367977439	model	AB555_M1
-0.487001732988958	2.69414810952268	model	AB555_M1
-20.3078586493235	14.8094565926379	model	AB555_M1
3.71460309460498	9.78526433342788	model	AB555_M1
18.5063986436388	6.3377117941042	model	AB555_M1
-9.85663599166182	4.36743138381703	model	AB555_M1
4.76714085566445	-16.7776461290401	model	AB555_M1
-2.65942897177104	-25.8171518249459	model	AB555_M1
-17.756677944593	2.47674322785175	model	AB555_M1
7.80117543452655	2.11418192440784	model	AB555_M1
3.45571294534281	-27.1739817045557	model	AB555_M1
-11.9298798582368	-15.5190211458148	model	AB555_M1
3.12141457849389	-12.9870074387825	model	AB555_M1
-4.05320000418363	-9.51663268461486	model	AB555_M1
15.4951593351772	24.3510070298347	model	AB555_M1
2.74507875995449	10.5285566097951	model	AB555_M1
-14.9636656662865	-6.00531922514541	model	AB555_M1
17.4237625648238	13.981480823038	model	AB555_M1
6.34639358967996	13.8045528242027	model	AB555_M1
1.99944262439512	12.2147208041292	model	AB555_M1
-0.595349990845319	1.71381459721683	model	AB555_M1
-21.3939169177214	-6.37187811532036	model	AB555_M1
-19.1299966966158	-9.15467937254151	model	AB555_M1
13.1780479425312	-17.9786668630492	model	AB555_M1
19.4608206107895	-11.6491526433386	model	AB555_M1
-10.1397386530205	-0.0569129019999754	model	AB555_M1
-4.77969736939969	-2.37448842982881	model	AB555_M1
2.34433799613219	1.08825643795638	model	AB555_M1
10.6639050704697	14.6914560179459	model	AB555_M1
3.20155922362614	-4.04022963889232	model	AB555_M1
-9.96997922565901	-17.5217185595087	model	AB555_M1
7.71767608634588	5.80674818477068	model	AB555_M1
5.75217811205792	-16.6810091701636	model	AB555_M1
22.0005356640742	-3.19969507988352	model	AB555_M1
13.4795347570436	-17.978273741047	model	AB555_M1
-2.53209611657242	-15.1411374679195	model	AB555_M1
-2.72697311687207	-15.2176030541925	model	AB555_M1
-18.3364257807605	-16.9492235893428	model	AB555_M1
19.2697626859369	1.73624834039278	model	AB555_M1
-7.34188873696206	-13.952224005611	model	AB555_M1
13.0141835966807	6.65476959059443	model	AB555_M1
15.8008097264125	-3.99914086168742	model	AB555_M1
19.0628790141393	0.879692652216343	model	AB555_M1
-5.93383938074997	-20.5553715492494	model	AB555_M1
-18.7288853098065	11.8766951149475	model	AB555_M1
0.38150628914848	8.92574449120765	model	AB555_M1
1.56439141038773	12.0933606910258	model	AB555_M1
3.61096508593273	10.2560757745111	model	AB555_M1
4.59044053661108	-5.86983052794238	model	AB555_M1
26.290993206935	-3.71545721016059	model	AB555_M1
-10.8704020840733	-3.68859087014896	model	AB555_M1
23.9892211805914	-0.712794585135862	model	AB555_M1
-0.333243679122856	-29.6613598434617	model	AB555_M1
-13.7772424474038	19.8922402225124	model	AB555_M1
-8.43273951451388	-7.08291754930374	model	AB555_M1
6.99928142074117	-5.57564942793258	model	AB555_M1
15.0219334977997	-15.6869206072821	model	AB555_M1
-6.1842334749102	9.00015185435269	model	AB555_M1
-3.89304332210757	17.0258328774111	model	AB555_M1
4.12474140323724	-14.6504196517519	model	AB555_M1
12.7578669339695	-17.8746441557959	model	AB555_M1
-12.5976172612868	-9.76709746930534	model	AB555_M1
-3.42561858804097	-21.5835202708534	model	AB555_M1
5.37791257666727	-7.51774628687019	model	AB555_M1
-21.5955314771478	18.6769811821713	model	AB555_M1
11.4435593304931	2.50513026460929	model	AB555_M1
-3.65407843949846	-20.2773861800751	model	AB555_M1
-18.292771828246	9.11476104032193	model	AB555_M1
20.2899994421065	1.32932084052937	model	AB555_M1
-8.82824475465964	2.52567943286496	model	AB555_M1
4.19806475321941	23.3778522210522	model	AB555_M1
-7.64881972683639	-2.35588334591283	model	AB555_M1
2.9195451463123	-4.46449495182315	model	AB555_M1
-0.360392247685795	-0.903065948650952	model	AB555_M1
-6.05928764921929	-18.0219772741389	model	AB555_M1
4.51494395406563	-13.713707614837	model	AB555_M1
15.525962584684	15.328136926369	model	AB555_M1
-17.4802969157384	-19.1018926011177	model	AB555_M1
1.71105767762561	5.81173332575242	model	AB555_M1
5.15882183141104	-11.7150802819599	model	AB555_M1
7.51505278226476	8.58031963055398	model	AB555_M1
-17.5610927448385	-6.04064808891034	model	AB555_M1
12.84346629628	-15.0339015528087	model	AB555_M1
14.9284369973809	3.62362202573524	model	AB555_M1
3.3547967005719	0.0452502271781071	model	AB555_M1
-2.01436467518613	3.13466286064445	model	AB555_M1
21.984502040963	-1.14753527372967	model	AB555_M1
3.80060412099562	10.8399766000377	model	AB555_M1
5.84940034681623	6.70520019602105	model	AB555_M1
16.3580880359503	9.6004189380019	model	AB555_M1
4.12248359110147	-26.5238322855293	model	AB555_M1
-1.48589882459308	-14.7850684050794	model	AB555_M1
-8.84896483707406	-6.20960500534464	model	AB555_M1
10.4835567917419	-20.39507736384	model	AB555_M1
15.9415483160949	9.54481156552054	model	AB555_M1
6.54307513201905	-18.5361143268358	model	AB555_M1
-7.59586489850204	-10.8458206447242	model	AB555_M1
-8.90357227398209	-7.53167439585477	model	AB555_M1
4.43350636875829	-5.83874532439007	model	AB555_M1
-23.4527772211228	0.375744813068162	model	AB555_M1
19.1339352925918	-24.1538970527161	model	AB555_M1
-8.75165411314324	3.54267043542613	model	AB555_M1
-8.68969593295364	-14.5129701347776	model	AB555_M1
7.22621240760431	-1.75372981985673	model	AB555_M1
0.219352694830977	-2.74549025319607	model	AB555_M1
-15.7973930069256	20.6615401503176	model	AB555_M1
-4.46609741255528	16.4115075744385	model	AB555_M1
-5.88644422633875	9.44680280277126	model	AB555_M1
2.70250843295494	9.42091979918465	model	AB555_M1
-5.53586535597019	-14.4250514114837	model	AB555_M1
4.85853974619101	10.1030298669563	model	AB555_M1
6.72970978830797	17.1524172841852	model	AB555_M1
11.1169937283642	5.21494592192789	model	AB555_M1
13.7395196212276	-19.753088998596	model	AB555_M1
22.8551058220246	11.3581985766513	model	AB555_M1
19.1935551901294	-22.4761613309912	model	AB555_M1
11.3410865223871	2.59305101267647	model	AB555_M1
6.98190319585736	-20.6232706657802	model	AB555_M1
3.13873408353496	11.0686165979987	model	AB555_M1
14.0275950271534	-12.5337098619102	model	AB555_M1
8.98733653498451	-20.8521359307396	model	AB555_M1
-19.9771543156563	6.55897420109109	model	AB555_M1
22.7858042533605	5.56364825239834	model	AB555_M1
16.74624220107	-5.4108156442794	model	AB555_M1
3.35951637904541	10.2658479422443	model	AB555_M1
-3.00722431061448	25.1898100713063	model	AB555_M1
1.6499946976827	9.64983388902583	model	AB555_M1
3.59165038296234	-10.68080607921	model	AB555_M1
8.92726519279248	2.85716892804367	model	AB555_M1
18.7334831879794	5.19818747277141	model	AB555_M1
-19.2695939887232	-18.4294121456957	model	AB555_M1
18.1743566275993	-12.8551109313002	model	AB555_M1
-9.08381025324439	-2.49876467066718	model	AB555_M1
11.6089844982257	2.79325330772382	model	AB555_M1
13.349893178768	15.9202118810412	model	AB555_M1
16.272261591721	-4.26770716221599	model	AB555_M1
-20.3957778128246	-15.0912251149676	model	AB555_M1
28.6630177961574	-5.25787310487136	model	AB555_M1
-4.94888991284575	-2.60763263784934	model	AB555_M1
-31.6604623816321	6.16790007372349	model	AB555_M1
6.35244866482991	9.77347873677378	model	AB555_M1
-2.50215054085103	-1.01677583482299	model	AB555_M1
9.82857254133984	8.28583287097044	model	AB555_M1
2.80256196437422	4.56087052874271	model	AB555_M1
-5.74917622100677	17.8220558561488	model	AB555_M1
0.70753003491815	12.9031558905793	model	AB555_M1
20.3583545057171	-8.63041038426886	model	AB555_M1
6.18546370297887	-1.19347118527268	model	AB555_M1
-12.9569590710264	11.126634240937	model	AB555_M1
12.131533250642	2.44003338801562	model	AB555_M1
-29.0132191487386	-5.22193637404873	model	AB555_M1
14.9090988415813	-13.9214510861534	model	AB555_M1
0.514747224341198	-21.4277031379531	model	AB555_M1
12.5597508567378	22.8056106342023	model	AB555_M1
6.46360760768555	-14.4317718380729	model	AB555_M1
-7.99379126577817	21.4740805373185	model	AB555_M1
30.4352014677801	4.63228263000039	model	AB555_M1
9.82928141426969	-17.3250347100921	model	AB555_M1
-12.3106209257533	-13.7972333615669	model	AB555_M1
19.6347964725629	17.7234155595431	model	AB555_M1
8.46826300553004	-9.83070183280903	model	AB555_M1
-17.5179928277708	6.85391990658985	model	AB555_M1
-3.4300398293594	-27.0590693869402	model	AB555_M1
-9.9904259529794	3.47141607966841	model	AB555_M1
1.26742055653079	25.5493367174661	model	AB555_M1
-11.7449974387531	-12.5607692370288	model	AB555_M1
16.8173230941098	-16.1730835217542	model	AB555_M1
10.9900800798611	12.3511166639714	model	AB555_M1
-1.00961205845498	6.1423780745189	model	AB555_M1
-19.584093039857	11.3859904357912	model	AB555_M1
22.3356260804562	11.335389056147	model	AB555_M1
-3.71595198257013	-6.91479639850117	model	AB555_M1
6.35221056391623	12.3018317360707	model	AB555_M1
-28.731797613094	-5.64974200675182	model	AB555_M1
0.982285896198351	10.6395807476372	model	AB555_M1
-15.081135345417	8.20851010558654	model	AB555_M1
-12.5373801772156	1.37802332920157	model	AB555_M1
10.6735303876849	14.6763413628709	model	AB555_M1
-7.83763249252933	-14.0385549273087	model	AB555_M1
-16.8719109807627	-10.9541329140731	model	AB555_M1
6.48086855060006	-1.8042156613267	model	AB555_M1
-9.539443138823	-17.2701911613755	model	AB555_M1
-20.3015156243789	-2.69800822065164	model	AB555_M1
3.33862158239608	-25.4286186450572	model	AB555_M1
11.9359318364618	3.27969187260683	model	AB555_M1
19.0365204065179	-14.2734318796502	model	AB555_M1
5.13442704862039	-5.25703303512452	model	AB555_M1
13.2083680888756	3.54662086423051	model	AB555_M1
5.47990269787676	0.708104661002894	model	AB555_M1
14.6387289185357	-4.07037862045452	model	AB555_M1
-21.78709715124	-15.885958261835	model	AB555_M1
1.07682039753068	9.69707467884655	model	AB555_M1
2.17540097514819	-7.5360263408658	model	AB555_M1
-7.64091468962288	-0.104020923582347	model	AB555_M1
-18.0121939664544	4.77082117591674	model	AB555_M1
15.2146489181164	10.6499242444788	model	AB555_M1
15.3109001984973	9.85963733529242	model	AB555_M1
-2.1551643662967	-1.13265961159059	model	AB555_M1
-11.2158765913081	12.7305010960797	model	AB555_M1
-4.58940774842194	-25.1290238441469	model	AB555_M1
2.68121388395888	8.70958039708026	model	AB555_M1
-4.61413220506676	-13.8613644566186	model	AB555_M1
-9.84537176901039	-18.0922769012232	model	AB555_M1
9.11092244364047	6.60038486446529	model	AB555_M1
-9.29451765786561	-17.3610089781546	model	AB555_M1
-11.9289570284315	0.410414040507698	model	AB555_M1
-4.84836060613023	10.7493449661192	model	AB555_M1
-4.04952411690292	-21.1579546645772	model	AB555_M1
18.6233651038808	-21.8605014567732	model	AB555_M1
19.9500139053343	-11.6477286033134	model	AB555_M1
7.64749566297507	10.4011872840358	model	AB555_M1
27.2692776019166	-2.30967594058381	model	AB555_M1
11.0293533249611	4.6752172877893	model	AB555_M1
-14.3295982694353	11.1363333351193	model	AB555_M1
17.6125615147805	14.6977951428566	model	AB555_M1
-5.78432598235957	-24.9746203385921	model	AB555_M1
-15.068918707187	-11.2006037001822	model	AB555_M1
-11.9039440751244	2.49336444889843	model	AB555_M1
15.2948989832628	3.46894340435548	model	AB555_M1
14.1108852374866	-17.853399082061	model	AB555_M1
-11.3857107740353	0.934533979707697	model	AB555_M1
-18.2751792089789	-10.7102986522847	model	AB555_M1
-11.9055512116197	-18.1438128881895	model	AB555_M1
-4.81822288076522	-19.9485122578944	model	AB555_M1
-5.30728972364867	-20.4059613535293	model	AB555_M1
-17.091612292442	6.53130762216708	model	AB555_M1
26.0409224658967	-3.56690585342947	model	AB555_M1
31.1052801891037	2.40042614766514	model	AB555_M1
-6.60349823391507	-14.0353322937716	model	AB555_M1
-8.64944562018564	-7.46404890598939	model	AB555_M1
-26.5650919434918	-1.32475583871924	model	AB555_M1
2.55466967929707	-5.20862178029514	model	AB555_M1
-23.0135366846893	-5.40430605008102	model	AB555_M1
-2.526089180331	21.8616834708522	model	AB555_M1
17.2028342037147	14.1583631745848	model	AB555_M1
-5.02265915906974	-24.0491122635176	model	AB555_M1
5.52668650169977	-13.3225811142847	model	AB555_M1
-5.64997501921173	-15.0685478155821	model	AB555_M1
3.06040403328274	9.64256733305906	model	AB555_M1
-8.09614031103069	23.7572337333147	model	AB555_M1
17.8316527264442	-13.6198681420469	model	AB555_M1
-7.85305578033005	-1.47096112289524	model	AB555_M1
15.8981288941418	15.5306237691171	model	AB555_M1
8.02927184400153	-10.9554839667399	model	AB555_M1
18.5355412544912	4.62873408873136	model	AB555_M1
-8.53521191552877	-2.13954568038941	model	AB555_M1
11.0899577419272	23.9460612688492	model	AB555_M1
0.429811615123733	-11.9196158085638	model	AB555_M1
24.6098251724724	-13.1405813694418	model	AB555_M1
9.91465710413989	-19.4887336421974	model	AB555_M1
-8.73698180277189	7.11091595448452	model	AB555_M1
7.24079275629044	-0.606146152430768	model	AB555_M1
16.4882334035137	10.7304593342911	model	AB555_M1
5.46945216578521	7.43419895226382	model	AB555_M1
-10.075445728074	-13.9621374213824	model	AB555_M1
-3.43573442317498	30.9067994383769	model	AB555_M1
3.97628876044309	-2.99994517358007	model	AB555_M1
20.3315411963181	-4.29737736953281	model	AB555_M1
13.9250365517522	-17.1529499561617	model	AB555_M1
15.6895981606711	10.4374998362793	model	AB555_M1
-14.6416804767195	-1.64594958291284	model	AB555_M1
20.2434460492902	-15.0132983361677	model	AB555_M1
-18.5853660351984	-0.638161189029361	model	AB555_M1
14.0733830958732	14.5976894344186	model	AB555_M1
-1.48791622215864	-15.0960953196584	model	AB555_M1
0.120079095356974	-11.5727301367001	model	AB555_M1
14.0039557252533	14.1111426210978	model	AB555_M1
20.1458568542524	7.36569291479767	model	AB555_M1
0.446471078762069	2.7338138238902	model	AB555_M1
4.33585764331186	23.4296793882119	model	AB555_M1
-14.3995607165303	6.90748256511197	model	AB555_M1
-9.61180579402087	-3.0199684818273	model	AB555_M1
-2.61826350049999	8.66506189356991	model	AB555_M1
-7.27389918227838	-0.772889247443288	model	AB555_M1
24.2416468139394	12.8631494650433	model	AB555_M1
12.0213223060951	-9.42492868448347	model	AB555_M1
3.9284641802806	-10.2882927748263	model	AB555_M1
-8.06094735877335	30.4435635047223	model	AB555_M1
-7.26381674337823	-13.2519699291473	model	AB555_M1
-6.88141756119254	-1.74893084993617	model	AB555_M1
8.37903838632645	-8.57361934919829	model	AB555_M1
11.7475739603277	0.0242647331879746	model	AB555_M1
-7.05934371876854	-2.99305305917078	model	AB555_M1
-25.4774179904714	-18.6236104195317	model	AB555_M1
17.3180129649928	-15.7173542825979	model	AB555_M1
20.139755345087	-13.9813156429691	model	AB555_M1
16.3862043901446	-14.135717227242	model	AB555_M1
13.4852100600683	22.831200243874	model	AB555_M1
2.50110956976638	4.38086977522332	model	AB555_M1
1.17611552169411	12.1929920264926	model	AB555_M1
-30.7617956817786	-8.47529215120233	model	AB555_M1
5.57223807640539	-4.08613283749094	model	AB555_M1
-21.9254579082082	19.973353913621	model	AB555_M1
4.60149195330302	-25.1639240828884	model	AB555_M1
7.15781803296832	-13.2035110420975	model	AB555_M1
8.80379189976419	-17.5097410226147	model	AB555_M1
-7.22786553227326	23.274491408032	model	AB555_M1
-8.75661345206106	7.12238985669457	model	AB555_M1
-5.0935961917838	4.15341674220587	model	AB555_M1
-21.0631472505681	-19.8938150188523	model	AB555_M1
11.2914976363787	-17.9617588044049	model	AB555_M1
-25.1023312288526	-20.7248958602666	model	AB555_M1
-26.7452881637699	4.2354245537845	model	AB555_M1
6.10217012849901	-7.03314395081995	model	AB555_M1
4.30601139876338	-1.20682454132145	model	AB555_M1
9.34646229755061	-19.415046837596	model	AB555_M1
-21.2253923094048	-2.92778453303274	model	AB555_M1
-3.0189425106595	16.6040834613048	model	AB555_M1
5.79263490641357	2.17490942072317	model	AB555_M1
-22.9516295642058	-1.67953900522038	model	AB555_M1
-1.12972317234559	3.78441879525921	model	AB555_M1
-2.48696056809693	-19.6255809139603	model	AB555_M1
-12.5672821876128	0.610680407739384	model	AB555_M1
-0.466775383542597	-0.669599025450196	model	AB555_M1
-24.0679900601053	-7.91725710744481	model	AB555_M1
-9.35175048655449	3.14275397549913	model	AB555_M1
[truncated: 69,620 more rows]
