# Supplementary material for: Landscapes of cellular phenotypic diversity in breast cancer xenografts and their impact on drug response
Source: Nat Commun. 2021 Mar 31;12:1998. doi: 10.1038/s41467-021-22303-z (PMC8012607; doi:10.1038/s41467-021-22303-z)
Supplement: Supplementary file 3 — Source Data [file 41467_2021_22303_MOESM3_ESM.zip › Source_data/Fig2a.txt]

var	class	prop
Type	Metastasis	0.591836734693878
Type	Primary	0.408163265306122
ER	Pos	0.448979591836735
ER	Neg	0.551020408163265
PR	Pos	0.224489795918367
PR	Neg	0.775510204081633
HER2	Pos	0.122448979591837
HER2	Neg	0.877551020408163
TP53	MUT	0.653061224489796
TP53	WT	0.346938775510204
PIK3CA	MUT	0.183673469387755
PIK3CA	WT	0.816326530612245
PAM50	Basal	0.530612244897959
PAM50	Her2	0.0816326530612245
PAM50	LumB	0.326530612244898
PAM50	NA	0.0612244897959184
IntClust	1	0.163265306122449
IntClust	3	0.0204081632653061
IntClust	4ER+	0.0204081632653061
IntClust	5	0.0612244897959184
IntClust	7	0.0204081632653061
IntClust	8	0.122448979591837
IntClust	9	0.122448979591837
IntClust	10	0.428571428571429
IntClust	NA	0.0408163265306122
