# Supplementary material for: Landscapes of cellular phenotypic diversity in breast cancer xenografts and their impact on drug response
Source: Nat Commun. 2021 Mar 31;12:1998. doi: 10.1038/s41467-021-22303-z (PMC8012607; doi:10.1038/s41467-021-22303-z)
Supplement: Supplementary file 3 — Source Data [file 41467_2021_22303_MOESM3_ESM.zip › Source_data/Fig2c.txt]

marker	CD326.EpCam	E.Cadherin	CD24	CD298	p.p38..T180.Y182.	p.MAPKAPK2..T334.	p.Rb..S807.S811.	p.c.Jun..S63.	cl..Caspase.3	Ki67	p.ERK1.2..T202.Y204.	Cyclin.B1	p.EGFR..Y1068.	p.AKT..S473.	CD31.PDGFRa	MHC.Class.I	p53	EGFR	CD49f	CD45	CD44	Vimentin	Keratin.8.18	ER	p.4E.BP1..T37.T46.	p.S6..S235.S236.	p.S6...S240.S244.	HER2	p.NDRG1..T346.
CD326/EpCam	1	0.572166909686322	0.294096466945613	0.320859283298186	-0.0756770838796786	-0.0296957363063806	0.0645837150664545	-0.0193433200870475	0.0984421189037369	-0.0408168899513908	0.0313079937607463	-0.0272690587372989	-0.11579055299743	-0.119935762982704	-0.148910101588881	-0.151117024677509	-0.0474815248508869	-0.00634195212349037	0.141044511229657	0.113987340880109	0.0353661028820572	0.0209197642341567	-0.0634319826755218	-0.149847230589899	-0.19755147243915	-0.304873410228414	-0.00810608001763062	-0.0194324598631574	-0.320045346221264
E-Cadherin	0.572166909686322	1	0.26648910755666	0.310262248719507	0.04334650816417	-0.00905057248375016	0.11971857792526	-0.0277486808981512	0.0957534645264956	-0.0902075381005331	-0.0470645339095721	-0.0498711085418715	-0.131036882676429	-0.151056960739327	-0.114431966791319	-0.155213272100073	-0.156153422789902	-0.168681437158591	-0.0336143375562641	-0.0361524900866268	-0.0850292634092932	-0.23816327811671	0.248777037273599	0.0146649567738284	-0.155715781048269	-0.191395900100089	-0.0693947240422797	0.0220211062520195	-0.198044063949495
CD24	0.294096466945613	0.26648910755666	1	0.253770529186332	-0.0396072570086519	-0.153785757526947	0.07159014910357	-0.0315302153318427	0.173540945158357	0.0357611724366534	0.00178010939367343	-0.0193274004384204	-0.108086804023047	-0.101421059102305	-0.0442663711639515	-0.136127158263606	0.0673400364008839	0.209840712501618	-0.0243392968639717	-0.0727386912980214	0.0876623454388045	-0.0674921705354253	-0.0665773118231318	-0.0998456010790609	-0.140365111814155	-0.28443646532562	-0.270553740434536	-0.172876499570795	-0.247445513164325
CD298	0.320859283298186	0.310262248719507	0.253770529186332	1	-0.0388865591351254	-0.0755526720135103	0.00072123093488192	-0.104892659895078	-0.0273904533823531	0.00473425077577082	-0.0596750656082029	-0.0685333750013558	-0.160016065520486	-0.149658456844296	-0.0683614687704727	-0.16682165843137	-0.0622057687432341	0.0841092860539233	0.164587897446052	-0.126590452017463	-0.010304634732112	-0.0858910356374384	-0.0045044124768601	-0.077921381406226	-0.102229288213459	-0.173333333770005	-0.0572177454710896	-0.0580047126381927	-0.136414113478316
p-p38 (T180/Y182)	-0.0756770838796786	0.04334650816417	-0.0396072570086519	-0.0388865591351254	1	0.459305615779901	0.177018927900091	0.254964433528239	0.149236311095591	0.0273417708951953	-0.0304263094143392	-0.0424403956958568	-0.0824969743407982	-0.0639261150970917	-0.0615589059809585	-0.142490251111239	-0.112287613436578	-0.056924322945732	-0.0638944982004589	-0.0952437682955355	-0.251748138376019	-0.168643501232681	-0.00150028486051426	0.015874447513495	-0.0290375692513257	-0.0291155582211159	-0.080334018420329	-0.066993119154119	-0.0594370163582571
p-MAPKAPK2 (T334)	-0.0296957363063806	-0.00905057248375016	-0.153785757526947	-0.0755526720135103	0.459305615779901	1	0.183027714514132	0.395257087861367	-0.00189920337052157	-0.0324596666268496	-0.00451875735006941	-0.113593925069325	-0.143244961047772	-0.0919571936903819	-0.157599394641307	-0.251914427449081	-0.119011759773088	-0.0800234899098252	-0.0600922619617514	-0.114431892826886	-0.274569918468736	-0.106548321221565	-0.10932177352926	-0.0727055236425432	0.164567471947581	0.168213502575352	0.227020139448571	0.0088028008372527	0.0398101911166531
p-Rb (S807/S811)	0.0645837150664545	0.11971857792526	0.07159014910357	0.00072123093488192	0.177018927900091	0.183027714514132	1	0.463317736059268	0.174090062027412	0.295443006516705	-0.0752171976892186	-0.0767688133007671	-0.169219309296049	-0.181389300281451	-0.199849105101669	-0.0466014931744274	-0.0450856228277848	-0.0929039512484756	-0.269008518043772	-0.150581472159645	-0.157860589200765	-0.238600511453283	0.154219818107847	0.0457927552441264	-0.111733637350113	-0.200794681617817	-0.142606984652109	-0.192539664092527	-0.281262057668085
p-c-Jun (S63)	-0.0193433200870475	-0.0277486808981512	-0.0315302153318427	-0.104892659895078	0.254964433528239	0.395257087861367	0.463317736059268	1	0.181286607254115	0.240826701732692	-0.0127465351957953	-0.0630375581857032	-0.158522364462427	-0.140674017600051	-0.156759124577904	-0.115767601528599	0.0173702639724122	-0.0547499168733274	-0.172889413387937	-0.152375371851068	-0.276269929715834	-0.0906635055603382	0.0211204477330982	-0.0631722496882311	-0.0738186806672095	-0.0724133731161667	-0.0547883830776999	-0.142162353948344	-0.167127805943363
cl. Caspase 3	0.0984421189037369	0.0957534645264956	0.173540945158357	-0.0273904533823531	0.149236311095591	-0.00189920337052157	0.174090062027412	0.181286607254115	1	0.151044104716568	0.0673538164206769	0.0297685060096651	-0.0270982551534311	-0.0340292388550733	0.00377076333405231	0.0543524450803989	0.0026360035695984	0.154923905967997	0.0107167253307659	0.0440107703251609	-0.0387319374224146	-0.0593566938543905	-0.216153600182858	-0.0977158144488288	-0.189884856892876	-0.266139396597051	-0.286025555731632	-0.277192760500697	-0.268302369103443
Ki67	-0.0408168899513908	-0.0902075381005331	0.0357611724366534	0.00473425077577082	0.0273417708951953	-0.0324596666268496	0.295443006516705	0.240826701732692	0.151044104716568	1	0.00191893803446172	0.113093617417668	-0.0744543884041155	-0.0790417270661857	-0.0543993454925304	-0.0686080470880728	0.0915626557012447	0.103881642207857	-0.135283873872685	-0.105368063950651	-0.153038603947814	-0.0477732540088238	-0.00730822252353888	-0.102220722526621	-0.12460793358484	-0.19671982766464	-0.255125324066954	-0.216424882240317	-0.22256552631826
p-ERK1/2 (T202/Y204)	0.0313079937607463	-0.0470645339095721	0.00178010939367343	-0.0596750656082029	-0.0304263094143392	-0.00451875735006941	-0.0752171976892186	-0.0127465351957953	0.0673538164206769	0.00191893803446172	1	0.0344267018413367	0.02407438282278	0.0970350300550251	0.0198815294439202	-0.0460107963506222	0.0131333790287966	0.117208466926366	-0.0517348483606569	0.0593421556993447	0.00710931732683223	0.116343797721216	-0.119849701645836	-0.0620677561818633	-0.0523960264751699	0.026802712786178	-0.00645182435770967	-0.073608020620441	-0.0459045533965463
Cyclin B1	-0.0272690587372989	-0.0498711085418715	-0.0193274004384204	-0.0685333750013558	-0.0424403956958568	-0.113593925069325	-0.0767688133007671	-0.0630375581857032	0.0297685060096651	0.113093617417668	0.0344267018413367	1	0.0586215340381683	0.0582852340168821	0.049111836423433	0.0502134536380405	0.0423188505758892	0.0222690815871728	-0.095349182524975	0.0414580522047349	-0.0269375818760314	0.0488986159080076	-0.00646192617730376	-0.0362569936646532	-0.0912843153393833	-0.109624046200507	-0.151285034990639	-0.0231384645779006	-0.0726835279342688
p-EGFR (Y1068)	-0.11579055299743	-0.131036882676429	-0.108086804023047	-0.160016065520486	-0.0824969743407982	-0.143244961047772	-0.169219309296049	-0.158522364462427	-0.0270982551534311	-0.0744543884041155	0.02407438282278	0.0586215340381683	1	0.0956116371055081	0.0722433900024421	0.0888357004090042	0.0400511295703878	0.0065975994431997	-0.0566208829705732	0.088770927650698	0.0823151673727528	0.077541347725911	-0.056783023449052	-0.0322322911673807	-0.0132423406762003	-0.0479063149840749	-0.0952737445407745	0.0738323711605264	0.0204568917029616
p-AKT (S473)	-0.119935762982704	-0.151056960739327	-0.101421059102305	-0.149658456844296	-0.0639261150970917	-0.0919571936903819	-0.181389300281451	-0.140674017600051	-0.0340292388550733	-0.0790417270661857	0.0970350300550251	0.0582852340168821	0.0956116371055081	1	0.0641400830047544	0.0175754452076863	0.00833251344721878	0.0288476604794904	-0.0539801413047771	0.0939404795334364	0.0450463658439063	0.150817006818876	-0.0863914330883612	-0.0550547991221141	0.0252299114815427	0.043323260968187	-0.0360425024676579	0.0260021489586089	0.0933225271852317
CD31/PDGFRa	-0.148910101588881	-0.114431966791319	-0.0442663711639515	-0.0683614687704727	-0.0615589059809585	-0.157599394641307	-0.199849105101669	-0.156759124577904	0.00377076333405231	-0.0543993454925304	0.0198815294439202	0.049111836423433	0.0722433900024421	0.0641400830047544	1	0.0723523619718533	-0.014917694622974	0.0380925327849792	0.0905650095175747	0.0462803464328644	-0.00135972019652684	0.0659888636115698	-0.0371304864118593	0.120862168093518	-0.0630987903026239	-0.0648907108215863	-0.171119480757084	-0.0508169878709321	0.0431554367485034
MHC-Class I	-0.151117024677509	-0.155213272100073	-0.136127158263606	-0.16682165843137	-0.142490251111239	-0.251914427449081	-0.0466014931744274	-0.115767601528599	0.0543524450803989	-0.0686080470880728	-0.0460107963506222	0.0502134536380405	0.0888357004090042	0.0175754452076863	0.0723523619718533	1	0.00333535408008243	-0.10391761748356	-0.0650359806974462	0.146472050318493	0.137418103041523	0.0236313398365436	0.0225004807304186	0.04261544950828	-0.0705031774361228	-0.140514664581433	-0.0942673386338787	-0.00723978983583261	-0.063660098148648
p53	-0.0474815248508869	-0.156153422789902	0.0673400364008839	-0.0622057687432341	-0.112287613436578	-0.119011759773088	-0.0450856228277848	0.0173702639724122	0.0026360035695984	0.0915626557012447	0.0131333790287966	0.0423188505758892	0.0400511295703878	0.00833251344721878	-0.014917694622974	0.00333535408008243	1	0.12763659034746	-0.0485012597310268	-0.0219969634182647	0.0186575964466191	0.10436922876508	-0.148110405853533	-0.193192929752278	-0.0848290083748813	-0.0110702010502247	-0.0191815977462217	-0.0440537061734703	-0.0550533087409117
EGFR	-0.00634195212349037	-0.168681437158591	0.209840712501618	0.0841092860539233	-0.056924322945732	-0.0800234899098252	-0.0929039512484756	-0.0547499168733274	0.154923905967997	0.103881642207857	0.117208466926366	0.0222690815871728	0.0065975994431997	0.0288476604794904	0.0380925327849792	-0.10391761748356	0.12763659034746	1	0.127364296658361	-0.00128580268764017	0.145498974889334	0.286775123966407	-0.35690585786069	-0.254091248823251	-0.13885331050731	-0.119559632809739	-0.127378084321816	-0.269104261075157	-0.115433799439093
CD49f	0.141044511229657	-0.0336143375562641	-0.0243392968639717	0.164587897446052	-0.0638944982004589	-0.0600922619617514	-0.269008518043772	-0.172889413387937	0.0107167253307659	-0.135283873872685	-0.0517348483606569	-0.095349182524975	-0.0566208829705732	-0.0539801413047771	0.0905650095175747	-0.0650359806974462	-0.0485012597310268	0.127364296658361	1	0.0454198100152476	0.0709474301615943	0.169815782999872	-0.286678168016863	0.0769647182784357	-0.156109013439074	-0.124501623906543	-0.0288901557070577	-0.0771555293930621	-0.00789179272778003
CD45	0.113987340880109	-0.0361524900866268	-0.0727386912980214	-0.126590452017463	-0.0952437682955355	-0.114431892826886	-0.150581472159645	-0.152375371851068	0.0440107703251609	-0.105368063950651	0.0593421556993447	0.0414580522047349	0.088770927650698	0.0939404795334364	0.0462803464328644	0.146472050318493	-0.0219969634182647	-0.00128580268764017	0.0454198100152476	1	0.177573783589742	0.191517862761152	-0.186869746858419	-0.0504352326744427	-0.0523115071877881	-0.103198679468649	-0.0214556461408512	0.021238112273246	-0.0878143303192691
CD44	0.0353661028820572	-0.0850292634092932	0.0876623454388045	-0.010304634732112	-0.251748138376019	-0.274569918468736	-0.157860589200765	-0.276269929715834	-0.0387319374224146	-0.153038603947814	0.00710931732683223	-0.0269375818760314	0.0823151673727528	0.0450463658439063	-0.00135972019652684	0.137418103041523	0.0186575964466191	0.145498974889334	0.0709474301615943	0.177573783589742	1	0.258148554718374	-0.291449294900721	-0.0958455790069507	0.0156218561160399	-0.161951074452523	-0.0649642434351603	-0.0910337166203866	-0.0933879567926618
Vimentin	0.0209197642341567	-0.23816327811671	-0.0674921705354253	-0.0858910356374384	-0.168643501232681	-0.106548321221565	-0.238600511453283	-0.0906635055603382	-0.0593566938543905	-0.0477732540088238	0.116343797721216	0.0488986159080076	0.077541347725911	0.150817006818876	0.0659888636115698	0.0236313398365436	0.10436922876508	0.286775123966407	0.169815782999872	0.191517862761152	0.258148554718374	1	-0.402656331528195	-0.204696533533308	-0.0798777023777873	-0.0583573041849282	0.0139043614784021	-0.12771358681959	-0.0199764413379481
Keratin 8/18	-0.0634319826755218	0.248777037273599	-0.0665773118231318	-0.0045044124768601	-0.00150028486051426	-0.10932177352926	0.154219818107847	0.0211204477330982	-0.216153600182858	-0.00730822252353888	-0.119849701645836	-0.00646192617730376	-0.056783023449052	-0.0863914330883612	-0.0371304864118593	0.0225004807304186	-0.148110405853533	-0.35690585786069	-0.286678168016863	-0.186869746858419	-0.291449294900721	-0.402656331528195	1	0.244054798203529	-0.069079471541361	0.0147182648305442	-0.0951884414500824	0.166499433008501	0.0532188953002188
ER	-0.149847230589899	0.0146649567738284	-0.0998456010790609	-0.077921381406226	0.015874447513495	-0.0727055236425432	0.0457927552441264	-0.0631722496882311	-0.0977158144488288	-0.102220722526621	-0.0620677561818633	-0.0362569936646532	-0.0322322911673807	-0.0550547991221141	0.120862168093518	0.04261544950828	-0.193192929752278	-0.254091248823251	0.0769647182784357	-0.0504352326744427	-0.0958455790069507	-0.204696533533308	0.244054798203529	1	-0.0364209634222068	-0.0401395729817971	-0.124295746743029	-0.0187493224605563	0.0121823123424735
p-4E-BP1 (T37/T46)	-0.19755147243915	-0.155715781048269	-0.140365111814155	-0.102229288213459	-0.0290375692513257	0.164567471947581	-0.111733637350113	-0.0738186806672095	-0.189884856892876	-0.12460793358484	-0.0523960264751699	-0.0912843153393833	-0.0132423406762003	0.0252299114815427	-0.0630987903026239	-0.0705031774361228	-0.0848290083748813	-0.13885331050731	-0.156109013439074	-0.0523115071877881	0.0156218561160399	-0.0798777023777873	-0.069079471541361	-0.0364209634222068	1	0.270894805247038	0.29385430761328	0.0946597120364008	0.174491189984092
p-S6 (S235/S236)	-0.304873410228414	-0.191395900100089	-0.28443646532562	-0.173333333770005	-0.0291155582211159	0.168213502575352	-0.200794681617817	-0.0724133731161667	-0.266139396597051	-0.19671982766464	0.026802712786178	-0.109624046200507	-0.0479063149840749	0.043323260968187	-0.0648907108215863	-0.140514664581433	-0.0110702010502247	-0.119559632809739	-0.124501623906543	-0.103198679468649	-0.161951074452523	-0.0583573041849282	0.0147182648305442	-0.0401395729817971	0.270894805247038	1	0.601938782196416	0.0982812159143776	0.309375755104331
p-S6 (S240/S244)	-0.00810608001763062	-0.0693947240422797	-0.270553740434536	-0.0572177454710896	-0.080334018420329	0.227020139448571	-0.142606984652109	-0.0547883830776999	-0.286025555731632	-0.255125324066954	-0.00645182435770967	-0.151285034990639	-0.0952737445407745	-0.0360425024676579	-0.171119480757084	-0.0942673386338787	-0.0191815977462217	-0.127378084321816	-0.0288901557070577	-0.0214556461408512	-0.0649642434351603	0.0139043614784021	-0.0951884414500824	-0.124295746743029	0.29385430761328	0.601938782196416	1	0.121396156698682	0.179788322956739
HER2	-0.0194324598631574	0.0220211062520195	-0.172876499570795	-0.0580047126381927	-0.066993119154119	0.0088028008372527	-0.192539664092527	-0.142162353948344	-0.277192760500697	-0.216424882240317	-0.073608020620441	-0.0231384645779006	0.0738323711605264	0.0260021489586089	-0.0508169878709321	-0.00723978983583261	-0.0440537061734703	-0.269104261075157	-0.0771555293930621	0.021238112273246	-0.0910337166203866	-0.12771358681959	0.166499433008501	-0.0187493224605563	0.0946597120364008	0.0982812159143776	0.121396156698682	1	0.181446150133433
p-NDRG1 (T346)	-0.320045346221264	-0.198044063949495	-0.247445513164325	-0.136414113478316	-0.0594370163582571	0.0398101911166531	-0.281262057668085	-0.167127805943363	-0.268302369103443	-0.22256552631826	-0.0459045533965463	-0.0726835279342688	0.0204568917029616	0.0933225271852317	0.0431554367485034	-0.063660098148648	-0.0550533087409117	-0.115433799439093	-0.00789179272778003	-0.0878143303192691	-0.0933879567926618	-0.0199764413379481	0.0532188953002188	0.0121823123424735	0.174491189984092	0.309375755104331	0.179788322956739	0.181446150133433	1
