# Supplementary material for: Landscapes of cellular phenotypic diversity in breast cancer xenografts and their impact on drug response
Source: Nat Commun. 2021 Mar 31;12:1998. doi: 10.1038/s41467-021-22303-z (PMC8012607; doi:10.1038/s41467-021-22303-z)
Supplement: Supplementary file 3 — Source Data [file 41467_2021_22303_MOESM3_ESM.zip › Source_data/FigS1d.txt]

Treatment	variable	value
DMSO	p-EGFR (Y1068)	0.180450556084603
DMSO	p-EGFR (Y1068)	0.171948284984111
DMSO	p-EGFR (Y1068)	0.181594188150851
DMSO	p-EGFR (Y1068)	0.179238270832873
DMSO	p-EGFR (Y1068)	0.194172939357347
DMSO	p-EGFR (Y1068)	0.180219001285282
DMSO	p-EGFR (Y1068)	0.19428602783426
DMSO	p-EGFR (Y1068)	0.166107708723424
DMSO	p-EGFR (Y1068)	0.179642778423608
DMSO	p-EGFR (Y1068)	0.189541709777245
DMSO	p-EGFR (Y1068)	0.180714226693642
DMSO	p-EGFR (Y1068)	0.180604550328129
DMSO	p-EGFR (Y1068)	0.135533230968236
DMSO	p-EGFR (Y1068)	0.191785431263942
DMSO	p-EGFR (Y1068)	0.201517330506653
DMSO	p-EGFR (Y1068)	0.179424502799935
DMSO	p-EGFR (Y1068)	0.17786614071829
DMSO	p-EGFR (Y1068)	0.155561900349247
DMSO	p-EGFR (Y1068)	0.176526437196301
DMSO	p-EGFR (Y1068)	0.127906584603938
DMSO	p-EGFR (Y1068)	0.191022182060519
DMSO	p-EGFR (Y1068)	0.18609441477589
DMSO	p-EGFR (Y1068)	0.179512439123786
DMSO	p-EGFR (Y1068)	0.182173243093337
DMSO	p-EGFR (Y1068)	0.184402654152153
DMSO	p-EGFR (Y1068)	0.19040373133073
DMSO	p-EGFR (Y1068)	0.19470689418231
DMSO	p-EGFR (Y1068)	0.170869170343943
DMSO	p-EGFR (Y1068)	0.187280717034093
DMSO	p-EGFR (Y1068)	0.18879295205939
DMSO	p-EGFR (Y1068)	0.181102305275726
DMSO	p-EGFR (Y1068)	0.180581474834665
DMSO	p-EGFR (Y1068)	0.129080935286801
DMSO	p-EGFR (Y1068)	0.167634619286033
DMSO	p-EGFR (Y1068)	0.184401482369658
DMSO	p-EGFR (Y1068)	0.189751658841897
DMSO	p-EGFR (Y1068)	0.164467494540942
DMSO	p-EGFR (Y1068)	0.195529830792718
DMSO	p-EGFR (Y1068)	0.17891308223927
DMSO	p-EGFR (Y1068)	0.16137274439627
DMSO	p-EGFR (Y1068)	0.199105809183163
DMSO	p-EGFR (Y1068)	0.180756128666194
DMSO	p-EGFR (Y1068)	0.189431205557615
DMSO	p-EGFR (Y1068)	0.18556710698298
DMSO	p-EGFR (Y1068)	0.189759396733688
DMSO	p-EGFR (Y1068)	0.179063637642807
DMSO	p-EGFR (Y1068)	0.173916059037834
DMSO	p-EGFR (Y1068)	0.176166302509695
DMSO	p-EGFR (Y1068)	0.19091630037245
DMSO	p-EGFR (Y1068)	0.202899660534789
DMSO	p-EGFR (Y1068)	0.186741857089703
DMSO	p-EGFR (Y1068)	0.182536846221996
DMSO	p-EGFR (Y1068)	0.193482710059512
DMSO	p-EGFR (Y1068)	0.177601406705672
DMSO	p-EGFR (Y1068)	0.193966833663381
DMSO	p-EGFR (Y1068)	0.177674283555725
DMSO	p-EGFR (Y1068)	0.195336373748541
DMSO	p-EGFR (Y1068)	0.168817776684704
DMSO	p-EGFR (Y1068)	0.185829367020161
DMSO	p-EGFR (Y1068)	0.178974633918807
DMSO	p-EGFR (Y1068)	0.183185193344767
DMSO	p-EGFR (Y1068)	0.188222261122942
DMSO	p-EGFR (Y1068)	0.180333171570817
DMSO	p-EGFR (Y1068)	0.10582984556845
DMSO	p-EGFR (Y1068)	0.168841286626046
DMSO	p-EGFR (Y1068)	0.192749026465405
DMSO	p-EGFR (Y1068)	0.182272418411597
DMSO	p-EGFR (Y1068)	0.196611672584676
DMSO	p-EGFR (Y1068)	0.185089528405344
DMSO	p-EGFR (Y1068)	0.185774562306476
DMSO	p-EGFR (Y1068)	0.17633930650302
DMSO	p-EGFR (Y1068)	0.175868861670468
DMSO	p-EGFR (Y1068)	0.190186633374478
DMSO	p-EGFR (Y1068)	0.145247828317078
DMSO	p-EGFR (Y1068)	0.193373640682867
DMSO	p-EGFR (Y1068)	0.196446145528249
DMSO	p-EGFR (Y1068)	0.200064721530302
DMSO	p-EGFR (Y1068)	0.182886803199922
DMSO	p-EGFR (Y1068)	0.183405522025235
DMSO	p-EGFR (Y1068)	0.19604730175004
DMSO	p-EGFR (Y1068)	0.130857939246718
DMSO	p-EGFR (Y1068)	0.208985710255836
DMSO	p-EGFR (Y1068)	0.192338020388548
DMSO	p-EGFR (Y1068)	0.195343478635292
DMSO	p-EGFR (Y1068)	0.191611704864502
DMSO	p-EGFR (Y1068)	0.191355703501912
DMSO	p-EGFR (Y1068)	0.18731562879712
DMSO	p-EGFR (Y1068)	0.186596777123326
DMSO	p-EGFR (Y1068)	0.181389012231028
DMSO	p-EGFR (Y1068)	0.183499656740258
DMSO	p-EGFR (Y1068)	0.173819351319611
DMSO	p-EGFR (Y1068)	0.199106075745128
DMSO	p-EGFR (Y1068)	0.182960243300427
DMSO	p-EGFR (Y1068)	0.146719570675962
DMSO	p-EGFR (Y1068)	0.169124520117659
DMSO	p-EGFR (Y1068)	0.173244250965104
DMSO	p-EGFR (Y1068)	0.190476481020916
DMSO	p-EGFR (Y1068)	0.147909025955151
DMSO	p-EGFR (Y1068)	0.18879645251863
DMSO	p-EGFR (Y1068)	0.190694389191369
DMSO	p-EGFR (Y1068)	0.190366893044218
DMSO	p-EGFR (Y1068)	0.185116158730747
DMSO	p-EGFR (Y1068)	0.191544863198596
DMSO	p-EGFR (Y1068)	0.200283082118649
DMSO	p-EGFR (Y1068)	0.191628328779108
DMSO	p-EGFR (Y1068)	0.159501538026747
DMSO	p-EGFR (Y1068)	0.140707899917648
DMSO	p-EGFR (Y1068)	0.174872385501868
DMSO	p-EGFR (Y1068)	0.192235893003534
DMSO	p-EGFR (Y1068)	0.194403164948442
DMSO	p-EGFR (Y1068)	0.178716717121772
DMSO	p-EGFR (Y1068)	0.185288824175559
DMSO	p-EGFR (Y1068)	0.188093893982252
DMSO	p-EGFR (Y1068)	0.192889888780923
DMSO	p-EGFR (Y1068)	0.187261083896889
DMSO	p-EGFR (Y1068)	0.175431387036793
DMSO	p-EGFR (Y1068)	0.180973262798486
DMSO	p-EGFR (Y1068)	0.187004813073223
DMSO	p-EGFR (Y1068)	0.19604905084344
DMSO	p-EGFR (Y1068)	0.206129642286868
DMSO	p-EGFR (Y1068)	0.217784048644345
DMSO	p-EGFR (Y1068)	0.184137553022756
DMSO	p-EGFR (Y1068)	0.173166157655066
DMSO	p-EGFR (Y1068)	0.184702151731373
DMSO	p-EGFR (Y1068)	0.13863719437422
DMSO	p-EGFR (Y1068)	0.176649349952332
DMSO	p-EGFR (Y1068)	0.192801633503171
DMSO	p-EGFR (Y1068)	0.18605149537992
DMSO	p-EGFR (Y1068)	0.192948997491668
DMSO	p-EGFR (Y1068)	0.177119259718666
DMSO	p-EGFR (Y1068)	0.187482478048208
DMSO	p-EGFR (Y1068)	0.197739257675815
DMSO	p-EGFR (Y1068)	0.18642720391602
DMSO	p-EGFR (Y1068)	0.161120453820716
DMSO	p-EGFR (Y1068)	0.188648894299187
DMSO	p-EGFR (Y1068)	0.179868090736866
DMSO	p-EGFR (Y1068)	0.116365830448827
DMSO	p-EGFR (Y1068)	0.197561270055257
DMSO	p-EGFR (Y1068)	0.186045253511188
DMSO	p-EGFR (Y1068)	0.168606973183113
DMSO	p-EGFR (Y1068)	0.152684213637853
DMSO	p-EGFR (Y1068)	0.180813131801474
DMSO	p-EGFR (Y1068)	0.209320423777704
DMSO	p-EGFR (Y1068)	0.172234881196605
DMSO	p-EGFR (Y1068)	0.179275447037132
DMSO	p-EGFR (Y1068)	0.176873736714311
DMSO	p-EGFR (Y1068)	0.195162313148422
DMSO	p-EGFR (Y1068)	0.190933199090921
DMSO	p-EGFR (Y1068)	0.173116803130167
DMSO	p-EGFR (Y1068)	0.196992183499325
DMSO	p-EGFR (Y1068)	0.17239958977139
DMSO	p-EGFR (Y1068)	0.185351191957308
DMSO	p-EGFR (Y1068)	0.186843255087684
DMSO	p-EGFR (Y1068)	0.20047408036497
DMSO	p-EGFR (Y1068)	0.188746918820941
DMSO	p-EGFR (Y1068)	0.19449140565094
DMSO	p-EGFR (Y1068)	0.176824457955483
DMSO	p-EGFR (Y1068)	0.183214999903765
DMSO	p-EGFR (Y1068)	0.186203223561746
DMSO	p-EGFR (Y1068)	0.183977997615755
DMSO	p-EGFR (Y1068)	0.188500188672181
DMSO	p-EGFR (Y1068)	0.140756166624362
DMSO	p-EGFR (Y1068)	0.142928911673485
DMSO	p-EGFR (Y1068)	0.172194270318415
DMSO	p-EGFR (Y1068)	0.189735640730986
DMSO	p-EGFR (Y1068)	0.165863053446645
DMSO	p-EGFR (Y1068)	0.180704894496432
DMSO	p-EGFR (Y1068)	0.202420108802629
DMSO	p-EGFR (Y1068)	0.173543367864542
DMSO	p-EGFR (Y1068)	0.189889733978621
DMSO	p-EGFR (Y1068)	0.189409830314485
DMSO	p-EGFR (Y1068)	0.18445696300373
DMSO	p-EGFR (Y1068)	0.159648597432142
DMSO	p-EGFR (Y1068)	0.187253550771151
DMSO	p-EGFR (Y1068)	0.186974592439695
DMSO	p-EGFR (Y1068)	0.171477364337568
DMSO	p-EGFR (Y1068)	0.19105926488657
DMSO	p-EGFR (Y1068)	0.194250900683729
DMSO	p-EGFR (Y1068)	0.174631164204951
DMSO	p-EGFR (Y1068)	0.187420649984851
DMSO	p-EGFR (Y1068)	0.175069647843988
DMSO	p-EGFR (Y1068)	0.169576777745655
DMSO	p-EGFR (Y1068)	0.147413269618804
DMSO	p-EGFR (Y1068)	0.188570861343785
DMSO	p-EGFR (Y1068)	0.155439912022751
DMSO	p-EGFR (Y1068)	0.185489197595183
DMSO	p-EGFR (Y1068)	0.18234924491781
DMSO	p-EGFR (Y1068)	0.191319705804013
DMSO	p-EGFR (Y1068)	0.192534628203213
DMSO	p-EGFR (Y1068)	0.147081917621303
DMSO	p-EGFR (Y1068)	0.175971953271257
DMSO	p-EGFR (Y1068)	0.18014678953315
DMSO	p-EGFR (Y1068)	0.189722026256062
DMSO	p-EGFR (Y1068)	0.175414082031454
DMSO	p-EGFR (Y1068)	0.201474352648359
DMSO	p-EGFR (Y1068)	0.18469354336673
DMSO	p-EGFR (Y1068)	0.0185000102810293
DMSO	p-EGFR (Y1068)	0.186449130549215
DMSO	p-EGFR (Y1068)	0.199187777684348
DMSO	p-EGFR (Y1068)	0.201295554279927
DMSO	p-EGFR (Y1068)	0.180211464340155
DMSO	p-EGFR (Y1068)	0.183925123790711
DMSO	p-EGFR (Y1068)	0.201620750704523
DMSO	p-EGFR (Y1068)	0.188624119987093
DMSO	p-EGFR (Y1068)	0.16477728637771
DMSO	p-EGFR (Y1068)	0.172013552350542
DMSO	p-EGFR (Y1068)	0.18749649980893
DMSO	p-EGFR (Y1068)	0.171600303603444
DMSO	p-EGFR (Y1068)	0.10372808908937
DMSO	p-EGFR (Y1068)	0.15598570438913
DMSO	p-EGFR (Y1068)	0.107946536422041
DMSO	p-EGFR (Y1068)	0.192520428870955
DMSO	p-EGFR (Y1068)	0.193060883618844
DMSO	p-EGFR (Y1068)	0.175321253214592
DMSO	p-EGFR (Y1068)	0.182351990348621
DMSO	p-EGFR (Y1068)	0.185820304281481
DMSO	p-EGFR (Y1068)	0.176164379365387
DMSO	p-EGFR (Y1068)	0.190684180362079
DMSO	p-EGFR (Y1068)	0.191417718476154
DMSO	p-EGFR (Y1068)	0.194270258293161
DMSO	p-EGFR (Y1068)	0.189013565220728
DMSO	p-EGFR (Y1068)	0.176556993822099
DMSO	p-EGFR (Y1068)	0.166135335793866
DMSO	p-EGFR (Y1068)	0.154933643390461
DMSO	p-EGFR (Y1068)	0.170345119731684
DMSO	p-EGFR (Y1068)	0.160441481610869
DMSO	p-EGFR (Y1068)	0.185709178298535
DMSO	p-EGFR (Y1068)	0.1875470540847
DMSO	p-EGFR (Y1068)	0.175466646695616
DMSO	p-EGFR (Y1068)	0.178153066387976
DMSO	p-EGFR (Y1068)	0.170222887256312
DMSO	p-EGFR (Y1068)	0.204121202914669
DMSO	p-EGFR (Y1068)	0.188701936990941
DMSO	p-EGFR (Y1068)	0.184198489172941
DMSO	p-EGFR (Y1068)	0.182880223388059
DMSO	p-EGFR (Y1068)	0.131065247996979
DMSO	p-EGFR (Y1068)	0.197688388514912
DMSO	p-EGFR (Y1068)	0.200413280580326
DMSO	p-EGFR (Y1068)	0.181826912690068
DMSO	p-EGFR (Y1068)	0.178963513851662
DMSO	p-EGFR (Y1068)	0.203950742948903
DMSO	p-EGFR (Y1068)	0.196641829462544
DMSO	p-EGFR (Y1068)	0.169831277062933
DMSO	p-EGFR (Y1068)	0.15193288751941
DMSO	p-EGFR (Y1068)	0.211861900685968
DMSO	p-EGFR (Y1068)	0.192443282887239
DMSO	p-EGFR (Y1068)	0.175539562164087
DMSO	p-EGFR (Y1068)	0.123582045944694
DMSO	p-EGFR (Y1068)	0.189448833002022
DMSO	p-EGFR (Y1068)	0.195045961679091
DMSO	p-EGFR (Y1068)	0.0934332458177253
DMSO	p-EGFR (Y1068)	0.182940702885089
DMSO	p-EGFR (Y1068)	0.17049145576128
DMSO	p-EGFR (Y1068)	0.184789071762352
DMSO	p-EGFR (Y1068)	0.185860774220905
DMSO	p-EGFR (Y1068)	0.17467452620386
DMSO	p-EGFR (Y1068)	0.0921104462800675
DMSO	p-EGFR (Y1068)	0.185596831746788
DMSO	p-EGFR (Y1068)	0.17951931368296
DMSO	p-EGFR (Y1068)	0.187435156480211
DMSO	p-EGFR (Y1068)	0.176217564690483
DMSO	p-EGFR (Y1068)	0.175173123337283
DMSO	p-EGFR (Y1068)	0.176526058208667
DMSO	p-EGFR (Y1068)	0.180943520287861
DMSO	p-EGFR (Y1068)	0.183539414133697
DMSO	p-EGFR (Y1068)	0.18351089595396
DMSO	p-EGFR (Y1068)	0.19864787138921
DMSO	p-EGFR (Y1068)	0.179978572035325
DMSO	p-EGFR (Y1068)	0.188848424907717
DMSO	p-EGFR (Y1068)	0.18829263738313
DMSO	p-EGFR (Y1068)	0.185050417160895
DMSO	p-EGFR (Y1068)	0.172073471760206
DMSO	p-EGFR (Y1068)	0.15680553142992
DMSO	p-EGFR (Y1068)	0.194500003783565
DMSO	p-EGFR (Y1068)	0.192455992389487
DMSO	p-EGFR (Y1068)	0.184540988387666
DMSO	p-EGFR (Y1068)	0.168231384735926
DMSO	p-EGFR (Y1068)	0.146462582176122
DMSO	p-EGFR (Y1068)	0.199237205278049
DMSO	p-EGFR (Y1068)	0.159242386465948
DMSO	p-EGFR (Y1068)	0.0956396069199964
DMSO	p-EGFR (Y1068)	0.200425324076829
DMSO	p-EGFR (Y1068)	0.194402940592733
DMSO	p-EGFR (Y1068)	0.176440846503426
DMSO	p-EGFR (Y1068)	0.186046702044169
DMSO	p-EGFR (Y1068)	0.176249540952907
DMSO	p-EGFR (Y1068)	0.182970210434554
DMSO	p-EGFR (Y1068)	0.193142999648061
DMSO	p-EGFR (Y1068)	0.196688300198516
DMSO	p-EGFR (Y1068)	0.190547096647178
DMSO	p-EGFR (Y1068)	0.181016577849317
DMSO	p-EGFR (Y1068)	0.183827361035014
DMSO	p-EGFR (Y1068)	0.191696974221105
DMSO	p-EGFR (Y1068)	0.183327664725322
DMSO	p-EGFR (Y1068)	0.200120326956652
DMSO	p-EGFR (Y1068)	0.192915534914724
DMSO	p-EGFR (Y1068)	0.185217856145558
DMSO	p-EGFR (Y1068)	0.184302048138738
DMSO	p-EGFR (Y1068)	0.129279958555094
DMSO	p-EGFR (Y1068)	0.194381703788634
DMSO	p-EGFR (Y1068)	0.193841435230236
DMSO	p-EGFR (Y1068)	0.191320773365669
DMSO	p-EGFR (Y1068)	0.185919872599734
DMSO	p-EGFR (Y1068)	0.174274852214721
DMSO	p-EGFR (Y1068)	0.177755872390117
DMSO	p-EGFR (Y1068)	0.187229147139822
DMSO	p-EGFR (Y1068)	0.176759985814258
DMSO	p-EGFR (Y1068)	0.119127915603156
DMSO	p-EGFR (Y1068)	0.180426317608851
DMSO	p-EGFR (Y1068)	0.18573809879371
DMSO	p-EGFR (Y1068)	0.174109871474131
DMSO	p-EGFR (Y1068)	0.179231321225739
DMSO	p-EGFR (Y1068)	0.187790045892751
DMSO	p-EGFR (Y1068)	0.174497571042065
DMSO	p-EGFR (Y1068)	0.192242707431043
DMSO	p-EGFR (Y1068)	0.180182412998349
DMSO	p-EGFR (Y1068)	0.197582384774412
DMSO	p-EGFR (Y1068)	0.200970809838642
DMSO	p-EGFR (Y1068)	0.193686922022654
DMSO	p-EGFR (Y1068)	0.180542763658845
DMSO	p-EGFR (Y1068)	0.170385892387026
DMSO	p-EGFR (Y1068)	0.152880294768141
DMSO	p-EGFR (Y1068)	0.198674422501
DMSO	p-EGFR (Y1068)	0.184324171300383
DMSO	p-EGFR (Y1068)	0.192983934911721
DMSO	p-EGFR (Y1068)	0.181976449179905
DMSO	p-EGFR (Y1068)	0.200456319969117
DMSO	p-EGFR (Y1068)	0.165886168681049
DMSO	p-EGFR (Y1068)	0.198533292976296
DMSO	p-EGFR (Y1068)	0.15112871901449
DMSO	p-EGFR (Y1068)	0.183533080770215
DMSO	p-EGFR (Y1068)	0.185192884350943
DMSO	p-EGFR (Y1068)	0.186110335399802
DMSO	p-EGFR (Y1068)	0.171526640516144
DMSO	p-EGFR (Y1068)	0.187336659746617
DMSO	p-EGFR (Y1068)	0.200793329534352
DMSO	p-EGFR (Y1068)	0.159290098149901
DMSO	p-EGFR (Y1068)	0.181259586766182
DMSO	p-EGFR (Y1068)	0.150942544258429
DMSO	p-EGFR (Y1068)	0.184560379057524
DMSO	p-EGFR (Y1068)	0.174596636407403
DMSO	p-EGFR (Y1068)	0.192090709441658
DMSO	p-EGFR (Y1068)	0.210249556857153
DMSO	p-EGFR (Y1068)	0.19514403034273
DMSO	p-EGFR (Y1068)	0.206900770127585
DMSO	p-EGFR (Y1068)	0.194789099844331
DMSO	p-EGFR (Y1068)	0.197547316953638
DMSO	p-EGFR (Y1068)	0.194909319388759
DMSO	p-EGFR (Y1068)	0.201893890380541
DMSO	p-EGFR (Y1068)	0.187014516516275
DMSO	p-EGFR (Y1068)	0.189919679774287
DMSO	p-EGFR (Y1068)	0.19427165281394
DMSO	p-EGFR (Y1068)	0.208315138634947
DMSO	p-EGFR (Y1068)	0.200319614083731
DMSO	p-EGFR (Y1068)	0.168477246669076
DMSO	p-EGFR (Y1068)	0.189283379284775
DMSO	p-EGFR (Y1068)	0.171880207922907
DMSO	p-EGFR (Y1068)	0.188038895396191
DMSO	p-EGFR (Y1068)	0.177211162110303
DMSO	p-EGFR (Y1068)	0.201657428020215
DMSO	p-EGFR (Y1068)	0.185832748349388
DMSO	p-EGFR (Y1068)	0.185122459993109
DMSO	p-EGFR (Y1068)	0.17897726480815
DMSO	p-EGFR (Y1068)	0.194527706478092
DMSO	p-EGFR (Y1068)	0.159001873559864
DMSO	p-EGFR (Y1068)	0.184191328890421
DMSO	p-EGFR (Y1068)	0.192526908380958
DMSO	p-EGFR (Y1068)	0.191304641124501
DMSO	p-EGFR (Y1068)	0.198915574744946
DMSO	p-EGFR (Y1068)	0.178414830611148
DMSO	p-EGFR (Y1068)	0.187879721146692
DMSO	p-EGFR (Y1068)	0.183902662542535
DMSO	p-EGFR (Y1068)	0.173755067666957
DMSO	p-EGFR (Y1068)	0.196055114381317
DMSO	p-EGFR (Y1068)	0.176496888862613
DMSO	p-EGFR (Y1068)	0.166707515545569
DMSO	p-EGFR (Y1068)	0.179185540485954
DMSO	p-EGFR (Y1068)	0.173340530737792
DMSO	p-EGFR (Y1068)	0.187476918808629
DMSO	p-EGFR (Y1068)	0.171651083143438
DMSO	p-EGFR (Y1068)	0.191522585563432
DMSO	p-EGFR (Y1068)	0.190197037568547
DMSO	p-EGFR (Y1068)	0.152912213618539
DMSO	p-EGFR (Y1068)	0.157922514687782
DMSO	p-EGFR (Y1068)	0.194676459335647
DMSO	p-EGFR (Y1068)	0.177726612668595
DMSO	p-EGFR (Y1068)	0.191508081707258
DMSO	p-EGFR (Y1068)	0.181361745533878
DMSO	p-EGFR (Y1068)	0.193430560465167
DMSO	p-EGFR (Y1068)	0.194314260202545
DMSO	p-EGFR (Y1068)	0.183624194193189
DMSO	p-EGFR (Y1068)	0.183845747573889
DMSO	p-EGFR (Y1068)	0.199097116155685
DMSO	p-EGFR (Y1068)	0.19676866498279
DMSO	p-EGFR (Y1068)	0.185624129371686
DMSO	p-EGFR (Y1068)	0.192321825039793
DMSO	p-EGFR (Y1068)	0.194659188938894
DMSO	p-EGFR (Y1068)	0.172044299333217
DMSO	p-EGFR (Y1068)	0.159383890394505
DMSO	p-EGFR (Y1068)	0.177209618483429
DMSO	p-EGFR (Y1068)	0.193583444913417
DMSO	p-EGFR (Y1068)	0.166053696935837
DMSO	p-EGFR (Y1068)	0.185742947757016
DMSO	p-EGFR (Y1068)	0.200741004018738
DMSO	p-EGFR (Y1068)	0.159535615488796
DMSO	p-EGFR (Y1068)	0.12454398588477
DMSO	p-EGFR (Y1068)	0.169445525384186
DMSO	p-EGFR (Y1068)	0.179165126723149
DMSO	p-EGFR (Y1068)	0.199087941718937
DMSO	p-EGFR (Y1068)	0.180754798820711
DMSO	p-EGFR (Y1068)	0.188342207360186
DMSO	p-EGFR (Y1068)	0.183125549266566
DMSO	p-EGFR (Y1068)	0.185860585133919
DMSO	p-EGFR (Y1068)	0.164492847355495
DMSO	p-EGFR (Y1068)	0.168221958931985
DMSO	p-EGFR (Y1068)	0.188231371564696
DMSO	p-EGFR (Y1068)	0.205949864766708
DMSO	p-EGFR (Y1068)	0.210052871470772
DMSO	p-EGFR (Y1068)	0.202902465511391
DMSO	p-EGFR (Y1068)	0.18358138159767
DMSO	p-EGFR (Y1068)	0.188435034900945
DMSO	p-EGFR (Y1068)	0.18164719969292
DMSO	p-EGFR (Y1068)	0.197609420190781
DMSO	p-EGFR (Y1068)	0.204055486069145
DMSO	p-EGFR (Y1068)	0.190189418047368
DMSO	p-EGFR (Y1068)	0.19153625519858
DMSO	p-EGFR (Y1068)	0.197912879811807
DMSO	p-EGFR (Y1068)	0.191805235751792
DMSO	p-EGFR (Y1068)	0.199753715808243
DMSO	p-EGFR (Y1068)	0.198184562284003
DMSO	p-EGFR (Y1068)	0.190052351605841
DMSO	p-EGFR (Y1068)	0.179187310162241
DMSO	p-EGFR (Y1068)	0.170962473600122
DMSO	p-EGFR (Y1068)	0.109674919196408
DMSO	p-EGFR (Y1068)	0.190128192381392
DMSO	p-EGFR (Y1068)	0.192447704549135
DMSO	p-EGFR (Y1068)	0.186759307667098
DMSO	p-EGFR (Y1068)	0.19614186233662
DMSO	p-EGFR (Y1068)	0.158647219833684
DMSO	p-EGFR (Y1068)	0.18203909354546
DMSO	p-EGFR (Y1068)	0.169829210923353
DMSO	p-EGFR (Y1068)	0.193743952914243
DMSO	p-EGFR (Y1068)	0.19277255444426
DMSO	p-EGFR (Y1068)	0.190491016724706
DMSO	p-EGFR (Y1068)	0.156413130679768
DMSO	p-EGFR (Y1068)	0.162740031840145
DMSO	p-EGFR (Y1068)	0.174124251729957
DMSO	p-EGFR (Y1068)	0.197618664311235
DMSO	p-EGFR (Y1068)	0.190059722525843
DMSO	p-EGFR (Y1068)	0.205756529976293
DMSO	p-EGFR (Y1068)	0.191940787592701
DMSO	p-EGFR (Y1068)	0.194600854944126
DMSO	p-EGFR (Y1068)	0.203604417486485
DMSO	p-EGFR (Y1068)	0.191793972777302
DMSO	p-EGFR (Y1068)	0.198318227621145
DMSO	p-EGFR (Y1068)	0.194201919322044
DMSO	p-EGFR (Y1068)	0.182260206956093
DMSO	p-EGFR (Y1068)	0.190812118753841
DMSO	p-EGFR (Y1068)	0.179237883560138
DMSO	p-EGFR (Y1068)	0.188384322935593
DMSO	p-EGFR (Y1068)	0.187920492302069
DMSO	p-EGFR (Y1068)	0.185315223844801
DMSO	p-EGFR (Y1068)	0.150574988759221
DMSO	p-EGFR (Y1068)	0.157558495677617
DMSO	p-EGFR (Y1068)	0.188823648129348
DMSO	p-EGFR (Y1068)	0.15934264911922
DMSO	p-EGFR (Y1068)	0.183265875447667
DMSO	p-EGFR (Y1068)	0.166738615171379
DMSO	p-EGFR (Y1068)	0.191551786398775
DMSO	p-EGFR (Y1068)	0.18555411012863
DMSO	p-EGFR (Y1068)	0.1790624737551
DMSO	p-EGFR (Y1068)	0.180564405391542
DMSO	p-EGFR (Y1068)	0.19216495493661
DMSO	p-EGFR (Y1068)	0.168419295004361
DMSO	p-EGFR (Y1068)	0.168253133453573
DMSO	p-EGFR (Y1068)	0.170029895543795
DMSO	p-EGFR (Y1068)	0.172327087037714
DMSO	p-EGFR (Y1068)	0.105321284959506
DMSO	p-EGFR (Y1068)	0.196901586928444
DMSO	p-EGFR (Y1068)	0.182289348710176
DMSO	p-EGFR (Y1068)	0.196672470728798
DMSO	p-EGFR (Y1068)	0.195417424466885
DMSO	p-EGFR (Y1068)	0.183897011137085
DMSO	p-EGFR (Y1068)	0.179222483815531
DMSO	p-EGFR (Y1068)	0.18143089935313
DMSO	p-EGFR (Y1068)	0.180014369735125
DMSO	p-EGFR (Y1068)	0.186613949218837
DMSO	p-EGFR (Y1068)	0.19754493057416
DMSO	p-EGFR (Y1068)	0.190346467431529
DMSO	p-EGFR (Y1068)	0.184872794858794
DMSO	p-EGFR (Y1068)	0.195943125082263
DMSO	p-EGFR (Y1068)	0.178651149798445
DMSO	p-EGFR (Y1068)	0.179410050983859
DMSO	p-EGFR (Y1068)	0.199416333860476
DMSO	p-EGFR (Y1068)	0.184566984474903
DMSO	p-EGFR (Y1068)	0.17906575316208
DMSO	p-EGFR (Y1068)	0.198890606912864
DMSO	p-EGFR (Y1068)	0.177472286392124
DMSO	p-EGFR (Y1068)	0.15553463727118
DMSO	p-EGFR (Y1068)	0.182017343152515
DMSO	p-EGFR (Y1068)	0.160386603930334
DMSO	p-EGFR (Y1068)	0.184155993141037
DMSO	p-EGFR (Y1068)	0.179440521820741
DMSO	p-EGFR (Y1068)	0.207347762207021
DMSO	p-EGFR (Y1068)	0.168086295924446
DMSO	p-EGFR (Y1068)	0.183786514539308
DMSO	p-EGFR (Y1068)	0.159815564508321
DMSO	p-EGFR (Y1068)	0.199001542019751
DMSO	p-EGFR (Y1068)	0.188661662620789
DMSO	p-EGFR (Y1068)	0.150305072441236
DMSO	p-EGFR (Y1068)	0.184706626049123
DMSO	p-EGFR (Y1068)	0.176481518298745
DMSO	p-EGFR (Y1068)	0.180237615379989
DMSO	p-EGFR (Y1068)	0.190012733217913
DMSO	p-EGFR (Y1068)	0.189999513893247
DMSO	p-EGFR (Y1068)	0.163467355239323
DMSO	p-EGFR (Y1068)	0.168632600371873
DMSO	p-EGFR (Y1068)	0.188026764352247
DMSO	p-EGFR (Y1068)	0.18075552656442
DMSO	p-EGFR (Y1068)	0.182518530204816
DMSO	p-EGFR (Y1068)	0.155556778205512
DMSO	p-EGFR (Y1068)	0.177680969819672
DMSO	p-EGFR (Y1068)	0.182878118789983
DMSO	p-EGFR (Y1068)	0.167789024495944
DMSO	p-EGFR (Y1068)	0.154166989343943
DMSO	p-EGFR (Y1068)	0.150885287034522
DMSO	p-EGFR (Y1068)	0.181722895435655
DMSO	p-EGFR (Y1068)	0.187395656857876
DMSO	p-EGFR (Y1068)	0.150402832180024
DMSO	p-EGFR (Y1068)	0.157853524560161
DMSO	p-EGFR (Y1068)	0.162244862729667
DMSO	p-EGFR (Y1068)	0.194070240172363
DMSO	p-EGFR (Y1068)	0.17567405230948
DMSO	p-EGFR (Y1068)	0.199556937136747
DMSO	p-EGFR (Y1068)	0.194629202697493
DMSO	p-EGFR (Y1068)	0.184481532784491
DMSO	p-EGFR (Y1068)	0.156024847790336
DMSO	p-EGFR (Y1068)	0.184385561311572
DMSO	p-EGFR (Y1068)	0.185543279824486
DMSO	p-EGFR (Y1068)	0.18743327018207
DMSO	p-EGFR (Y1068)	0.180187981013554
DMSO	p-EGFR (Y1068)	0.182000967930106
DMSO	p-EGFR (Y1068)	0.175014698623491
DMSO	p-EGFR (Y1068)	0.123825416021771
DMSO	p-EGFR (Y1068)	0.159757389166468
DMSO	p-EGFR (Y1068)	0.176775211740245
DMSO	p-EGFR (Y1068)	0.169347527927998
DMSO	p-EGFR (Y1068)	0.201306031672493
DMSO	p-EGFR (Y1068)	0.171189839974195
DMSO	p-EGFR (Y1068)	0.179481155229282
DMSO	p-EGFR (Y1068)	0.17163353797315
DMSO	p-EGFR (Y1068)	0.17425502353351
DMSO	p-EGFR (Y1068)	0.183671090199016
DMSO	p-EGFR (Y1068)	0.19139457804295
DMSO	p-EGFR (Y1068)	0.190520511089635
DMSO	p-EGFR (Y1068)	0.166495667388099
DMSO	p-EGFR (Y1068)	0.136842225365188
DMSO	p-EGFR (Y1068)	0.187808481325517
DMSO	p-EGFR (Y1068)	0.090941793662635
DMSO	p-EGFR (Y1068)	0.199581768215421
DMSO	p-EGFR (Y1068)	0.190848462786302
DMSO	p-EGFR (Y1068)	0.202714517909741
DMSO	p-EGFR (Y1068)	0.203964726296786
DMSO	p-EGFR (Y1068)	0.179431087081115
DMSO	p-EGFR (Y1068)	0.130267325890976
DMSO	p-EGFR (Y1068)	0.182738912909136
DMSO	p-EGFR (Y1068)	0.150506205119319
DMSO	p-EGFR (Y1068)	0.174590927149087
DMSO	p-EGFR (Y1068)	0.188120001251332
DMSO	p-EGFR (Y1068)	0.177669925889246
DMSO	p-EGFR (Y1068)	0.186670482211392
DMSO	p-EGFR (Y1068)	0.191325618857332
DMSO	p-EGFR (Y1068)	0.174753805588475
DMSO	p-EGFR (Y1068)	0.179638608401059
DMSO	p-EGFR (Y1068)	0.167077896623927
DMSO	p-EGFR (Y1068)	0.117059345613533
DMSO	p-EGFR (Y1068)	0.194082120497567
DMSO	p-EGFR (Y1068)	0.19637925787387
DMSO	p-EGFR (Y1068)	0.186513490301577
DMSO	p-EGFR (Y1068)	0.164012383761432
DMSO	p-EGFR (Y1068)	0.191510842723611
DMSO	p-EGFR (Y1068)	0.182313268311029
DMSO	p-EGFR (Y1068)	0.173374747488133
DMSO	p-EGFR (Y1068)	0.172235515090515
DMSO	p-EGFR (Y1068)	0.18914180682165
DMSO	p-EGFR (Y1068)	0.191230597912389
DMSO	p-EGFR (Y1068)	0.184529303759958
DMSO	p-EGFR (Y1068)	0.181988904953835
DMSO	p-EGFR (Y1068)	0.199088902933558
DMSO	p-EGFR (Y1068)	0.185241919158234
DMSO	p-EGFR (Y1068)	0.187188663662737
DMSO	p-EGFR (Y1068)	0.163142713352965
DMSO	p-EGFR (Y1068)	0.167102224387608
DMSO	p-EGFR (Y1068)	0.18296139341661
DMSO	p-EGFR (Y1068)	0.170958780923756
DMSO	p-EGFR (Y1068)	0.182032433338233
DMSO	p-EGFR (Y1068)	0.176455802574909
DMSO	p-EGFR (Y1068)	0.195929035774999
DMSO	p-EGFR (Y1068)	0.169961121398111
DMSO	p-EGFR (Y1068)	0.168355976509409
DMSO	p-EGFR (Y1068)	0.186197492592776
DMSO	p-EGFR (Y1068)	0.19070987462129
DMSO	p-EGFR (Y1068)	0.200184567565822
DMSO	p-EGFR (Y1068)	0.190503703012721
DMSO	p-EGFR (Y1068)	0.171593131299237
DMSO	p-EGFR (Y1068)	0.198475197355063
DMSO	p-EGFR (Y1068)	0.191237826748752
DMSO	p-EGFR (Y1068)	0.184065245823843
DMSO	p-EGFR (Y1068)	0.150374093923727
DMSO	p-EGFR (Y1068)	0.185762250664993
DMSO	p-EGFR (Y1068)	0.209405019545004
DMSO	p-EGFR (Y1068)	0.178087613290099
DMSO	p-EGFR (Y1068)	0.182843113275079
DMSO	p-EGFR (Y1068)	0.191941230500021
DMSO	p-EGFR (Y1068)	0.210741057322778
DMSO	p-EGFR (Y1068)	0.202365430362094
DMSO	p-EGFR (Y1068)	0.200826151821794
DMSO	p-EGFR (Y1068)	0.206997022135257
DMSO	p-EGFR (Y1068)	0.182271093217702
DMSO	p-EGFR (Y1068)	0.204441276877892
DMSO	p-EGFR (Y1068)	0.190808524059459
DMSO	p-EGFR (Y1068)	0.179820592076768
DMSO	p-EGFR (Y1068)	0.172349576830212
DMSO	p-EGFR (Y1068)	0.182346781409929
DMSO	p-EGFR (Y1068)	0.202135780702079
DMSO	p-EGFR (Y1068)	0.158982657112745
DMSO	p-EGFR (Y1068)	0.186794825864251
DMSO	p-EGFR (Y1068)	0.179657651991152
DMSO	p-EGFR (Y1068)	0.194066041448744
DMSO	p-EGFR (Y1068)	0.186906295706963
DMSO	p-EGFR (Y1068)	0.187590169281901
DMSO	p-EGFR (Y1068)	0.192779429195987
DMSO	p-EGFR (Y1068)	0.17627504640051
DMSO	p-EGFR (Y1068)	0.168135518514591
DMSO	p-EGFR (Y1068)	0.144238697803052
DMSO	p-EGFR (Y1068)	0.174114009491383
DMSO	p-EGFR (Y1068)	0.211654462261601
DMSO	p-EGFR (Y1068)	0.179666811604949
DMSO	p-EGFR (Y1068)	0.174999886823593
DMSO	p-EGFR (Y1068)	0.158695536462298
DMSO	p-EGFR (Y1068)	0.198555779150604
DMSO	p-EGFR (Y1068)	0.178303645237445
DMSO	p-EGFR (Y1068)	0.189045519815849
DMSO	p-EGFR (Y1068)	0.174247760837413
DMSO	p-EGFR (Y1068)	0.18655582647479
DMSO	p-EGFR (Y1068)	0.186188368148275
DMSO	p-EGFR (Y1068)	0.18985604861893
DMSO	p-EGFR (Y1068)	0.181734583719266
DMSO	p-EGFR (Y1068)	0.185253103644892
DMSO	p-EGFR (Y1068)	0.18944929225505
DMSO	p-EGFR (Y1068)	0.173579693217849
DMSO	p-EGFR (Y1068)	0.199406632839304
DMSO	p-EGFR (Y1068)	0.182514956684298
DMSO	p-EGFR (Y1068)	0.176757313028576
DMSO	p-EGFR (Y1068)	0.186814811670802
DMSO	p-EGFR (Y1068)	0.142554614531105
DMSO	p-EGFR (Y1068)	0.174569925174137
DMSO	p-EGFR (Y1068)	0.189572728069573
DMSO	p-EGFR (Y1068)	0.205682592865025
DMSO	p-EGFR (Y1068)	0.172919371369503
DMSO	p-EGFR (Y1068)	0.17960947356738
DMSO	p-EGFR (Y1068)	0.196086352951406
DMSO	p-EGFR (Y1068)	0.187243443862192
DMSO	p-EGFR (Y1068)	0.18478475216367
DMSO	p-EGFR (Y1068)	0.204956237473741
DMSO	p-EGFR (Y1068)	0.175632017566706
DMSO	p-EGFR (Y1068)	0.183303007798938
DMSO	p-EGFR (Y1068)	0.189598962567345
DMSO	p-EGFR (Y1068)	0.195080191054179
DMSO	p-EGFR (Y1068)	0.194131124665652
DMSO	p-EGFR (Y1068)	0.185227444006368
DMSO	p-EGFR (Y1068)	0.163202421848641
DMSO	p-EGFR (Y1068)	0.193208534942933
DMSO	p-EGFR (Y1068)	0.170918992961929
DMSO	p-EGFR (Y1068)	0.201719961563683
DMSO	p-EGFR (Y1068)	0.183620432927182
DMSO	p-EGFR (Y1068)	0.204518808134902
DMSO	p-EGFR (Y1068)	0.165919700744467
DMSO	p-EGFR (Y1068)	0.199976399030336
DMSO	p-EGFR (Y1068)	0.0904999547474623
DMSO	p-EGFR (Y1068)	0.188491425355238
DMSO	p-EGFR (Y1068)	0.1851010591206
DMSO	p-EGFR (Y1068)	0.175867048480518
DMSO	p-EGFR (Y1068)	0.198709662845795
DMSO	p-EGFR (Y1068)	0.186860561228127
DMSO	p-EGFR (Y1068)	0.197719201533056
DMSO	p-EGFR (Y1068)	0.188725912488064
DMSO	p-EGFR (Y1068)	0.185998416298966
DMSO	p-EGFR (Y1068)	0.174589396598196
DMSO	p-EGFR (Y1068)	0.191225410477979
DMSO	p-EGFR (Y1068)	0.214141817842622
DMSO	p-EGFR (Y1068)	0.18702222207985
DMSO	p-EGFR (Y1068)	0.17596108815638
DMSO	p-EGFR (Y1068)	0.182762072511887
DMSO	p-EGFR (Y1068)	0.177011921159045
DMSO	p-EGFR (Y1068)	0.181024806842881
DMSO	p-EGFR (Y1068)	0.193790567153283
DMSO	p-EGFR (Y1068)	0.189681160408255
DMSO	p-EGFR (Y1068)	0.1863581984533
DMSO	p-EGFR (Y1068)	0.112506150608285
DMSO	p-EGFR (Y1068)	0.147020286282693
DMSO	p-EGFR (Y1068)	0.103867876203057
DMSO	p-EGFR (Y1068)	0.174076725592506
DMSO	p-EGFR (Y1068)	0.192530503021967
DMSO	p-EGFR (Y1068)	0.183715952317752
DMSO	p-EGFR (Y1068)	0.193691569383643
DMSO	p-EGFR (Y1068)	0.194036480203569
DMSO	p-EGFR (Y1068)	0.188181568497282
DMSO	p-EGFR (Y1068)	0.194799675115654
DMSO	p-EGFR (Y1068)	0.200010033991019
DMSO	p-EGFR (Y1068)	0.170465914044331
DMSO	p-EGFR (Y1068)	0.197747311329348
DMSO	p-EGFR (Y1068)	0.185606487156037
DMSO	p-EGFR (Y1068)	0.136406935114016
DMSO	p-EGFR (Y1068)	0.193603951268288
DMSO	p-EGFR (Y1068)	0.184832242379166
DMSO	p-EGFR (Y1068)	0.183395527072331
DMSO	p-EGFR (Y1068)	0.176996977040613
DMSO	p-EGFR (Y1068)	0.183501942222637
DMSO	p-EGFR (Y1068)	0.189964281695234
DMSO	p-EGFR (Y1068)	0.127920948593654
DMSO	p-EGFR (Y1068)	0.190993275641547
DMSO	p-EGFR (Y1068)	0.165179059301549
DMSO	p-EGFR (Y1068)	0.209853243289786
DMSO	p-EGFR (Y1068)	0.202818136371741
DMSO	p-EGFR (Y1068)	0.191499369060508
DMSO	p-EGFR (Y1068)	0.179687278214187
DMSO	p-EGFR (Y1068)	0.19361344519041
DMSO	p-EGFR (Y1068)	0.198169554649619
DMSO	p-EGFR (Y1068)	0.149813732596004
DMSO	p-EGFR (Y1068)	0.169746760724895
DMSO	p-EGFR (Y1068)	0.191159887923669
DMSO	p-EGFR (Y1068)	0.183538498762196
DMSO	p-EGFR (Y1068)	0.19209296505159
DMSO	p-EGFR (Y1068)	0.186797125895134
DMSO	p-EGFR (Y1068)	0.172904955518539
DMSO	p-EGFR (Y1068)	0.186559576394529
DMSO	p-EGFR (Y1068)	0.18172138140098
DMSO	p-EGFR (Y1068)	0.0229734651699051
DMSO	p-EGFR (Y1068)	0.162740749439955
DMSO	p-EGFR (Y1068)	0.185506252383124
DMSO	p-EGFR (Y1068)	0.191634666120188
DMSO	p-EGFR (Y1068)	0.185311281884142
DMSO	p-EGFR (Y1068)	0.192666390773983
DMSO	p-EGFR (Y1068)	0.184096271586271
DMSO	p-EGFR (Y1068)	0.143190789626452
DMSO	p-EGFR (Y1068)	0.192463048300028
DMSO	p-EGFR (Y1068)	0.194973733435469
DMSO	p-EGFR (Y1068)	0.189654792049353
DMSO	p-EGFR (Y1068)	0.201489288655389
DMSO	p-EGFR (Y1068)	0.197946383218897
DMSO	p-EGFR (Y1068)	0.169091969900094
DMSO	p-EGFR (Y1068)	0.0212520984472454
DMSO	p-EGFR (Y1068)	0.197650029157831
DMSO	p-EGFR (Y1068)	0.149919897034088
DMSO	p-EGFR (Y1068)	0.1900652711057
DMSO	p-EGFR (Y1068)	0.175211316824914
DMSO	p-EGFR (Y1068)	0.178100738122688
DMSO	p-EGFR (Y1068)	0.187485930468767
DMSO	p-EGFR (Y1068)	0.147204213780289
DMSO	p-EGFR (Y1068)	0.176174756200272
DMSO	p-EGFR (Y1068)	0.185801075246472
DMSO	p-EGFR (Y1068)	0.204294756339626
DMSO	p-EGFR (Y1068)	0.182633286257611
DMSO	p-EGFR (Y1068)	0.202522505354781
DMSO	p-EGFR (Y1068)	0.188568464105411
DMSO	p-EGFR (Y1068)	0.182629098604278
DMSO	p-EGFR (Y1068)	0.188991862803585
DMSO	p-EGFR (Y1068)	0.183082253265745
DMSO	p-EGFR (Y1068)	0.188205447423289
DMSO	p-EGFR (Y1068)	0.195023276495147
DMSO	p-EGFR (Y1068)	0.196637607754609
DMSO	p-EGFR (Y1068)	0.140098601277238
DMSO	p-EGFR (Y1068)	0.180860998743531
DMSO	p-EGFR (Y1068)	0.126920855875298
DMSO	p-EGFR (Y1068)	0.176430287958468
DMSO	p-EGFR (Y1068)	0.186547784528308
DMSO	p-EGFR (Y1068)	0.170019257937474
DMSO	p-EGFR (Y1068)	0.177447722239072
DMSO	p-EGFR (Y1068)	0.188263525116345
DMSO	p-EGFR (Y1068)	0.141296938478748
DMSO	p-EGFR (Y1068)	0.11553536622516
DMSO	p-EGFR (Y1068)	0.183151330569104
DMSO	p-EGFR (Y1068)	0.159166249960822
DMSO	p-EGFR (Y1068)	0.189752124760955
DMSO	p-EGFR (Y1068)	0.187796345105419
DMSO	p-EGFR (Y1068)	0.190508179089514
DMSO	p-EGFR (Y1068)	0.152082100721869
DMSO	p-EGFR (Y1068)	0.173122967071164
DMSO	p-EGFR (Y1068)	0.207111428986254
DMSO	p-EGFR (Y1068)	0.161889212116447
DMSO	p-EGFR (Y1068)	0.188443115441286
DMSO	p-EGFR (Y1068)	0.160550429263121
DMSO	p-EGFR (Y1068)	0.165296667401262
DMSO	p-EGFR (Y1068)	0.186888041826322
DMSO	p-EGFR (Y1068)	0.186990137105147
DMSO	p-EGFR (Y1068)	0.201193803945484
DMSO	p-EGFR (Y1068)	0.201432142891028
DMSO	p-EGFR (Y1068)	0.182664707806783
DMSO	p-EGFR (Y1068)	0.184416294632067
DMSO	p-EGFR (Y1068)	0.189738246498642
DMSO	p-EGFR (Y1068)	0.195327050167002
DMSO	p-EGFR (Y1068)	0.197712143359578
DMSO	p-EGFR (Y1068)	0.189303203070019
DMSO	p-EGFR (Y1068)	0.191928708379943
DMSO	p-EGFR (Y1068)	0.18307168837726
DMSO	p-EGFR (Y1068)	0.191544375189813
DMSO	p-EGFR (Y1068)	0.19466594407633
DMSO	p-EGFR (Y1068)	0.181890004095407
DMSO	p-EGFR (Y1068)	0.194398322651695
DMSO	p-EGFR (Y1068)	0.161635737514112
DMSO	p-EGFR (Y1068)	0.191009488933313
DMSO	p-EGFR (Y1068)	0.19698106954787
DMSO	p-EGFR (Y1068)	0.195214341515193
DMSO	p-EGFR (Y1068)	0.199223614090778
DMSO	p-EGFR (Y1068)	0.175770858241111
DMSO	p-EGFR (Y1068)	0.168182507007408
DMSO	p-EGFR (Y1068)	0.201658939079386
DMSO	p-EGFR (Y1068)	0.189772086467022
DMSO	p-EGFR (Y1068)	0.184355677313767
DMSO	p-EGFR (Y1068)	0.184382682207362
DMSO	p-EGFR (Y1068)	0.195171827779206
DMSO	p-EGFR (Y1068)	0.183950327985433
DMSO	p-EGFR (Y1068)	0.193117479650923
DMSO	p-EGFR (Y1068)	0.185495723016018
DMSO	p-EGFR (Y1068)	0.157756791468799
DMSO	p-EGFR (Y1068)	0.19130214453203
DMSO	p-EGFR (Y1068)	0.19135831340859
DMSO	p-EGFR (Y1068)	0.198833358030295
DMSO	p-EGFR (Y1068)	0.170875904495482
DMSO	p-EGFR (Y1068)	0.166278661828574
DMSO	p-EGFR (Y1068)	0.140648592048521
DMSO	p-EGFR (Y1068)	0.187432135698561
DMSO	p-EGFR (Y1068)	0.188541093798472
DMSO	p-EGFR (Y1068)	0.198951498506996
DMSO	p-EGFR (Y1068)	0.16992455874603
DMSO	p-EGFR (Y1068)	0.191454946748444
DMSO	p-EGFR (Y1068)	0.173735729161735
DMSO	p-EGFR (Y1068)	0.19382372446912
DMSO	p-EGFR (Y1068)	0.103366830396511
DMSO	p-EGFR (Y1068)	0.184058306785927
DMSO	p-EGFR (Y1068)	0.179702093201973
DMSO	p-EGFR (Y1068)	0.192496353258236
DMSO	p-EGFR (Y1068)	0.131741166034631
DMSO	p-EGFR (Y1068)	0.19053438659948
DMSO	p-EGFR (Y1068)	0.194393224894523
DMSO	p-EGFR (Y1068)	0.196940285844122
DMSO	p-EGFR (Y1068)	0.198025492080832
DMSO	p-EGFR (Y1068)	0.140550147260314
DMSO	p-EGFR (Y1068)	0.18259179316942
DMSO	p-EGFR (Y1068)	0.181702635435535
DMSO	p-EGFR (Y1068)	0.18916288926631
DMSO	p-EGFR (Y1068)	0.18772316197313
DMSO	p-EGFR (Y1068)	0.193116836636246
DMSO	p-EGFR (Y1068)	0.190022690115381
DMSO	p-EGFR (Y1068)	0.18544261934034
DMSO	p-EGFR (Y1068)	0.20117928256546
DMSO	p-EGFR (Y1068)	0.175711239634965
DMSO	p-EGFR (Y1068)	0.198775509312248
DMSO	p-EGFR (Y1068)	0.153932019972093
DMSO	p-EGFR (Y1068)	0.19969829114715
DMSO	p-EGFR (Y1068)	0.185720128752413
DMSO	p-EGFR (Y1068)	0.182359806885806
DMSO	p-EGFR (Y1068)	0.181248880489926
DMSO	p-EGFR (Y1068)	0.188106913833702
DMSO	p-EGFR (Y1068)	0.127421632101116
DMSO	p-EGFR (Y1068)	0.179246971844585
DMSO	p-EGFR (Y1068)	0.198057941553231
DMSO	p-EGFR (Y1068)	0.165969552430929
DMSO	p-EGFR (Y1068)	0.195353261013007
DMSO	p-EGFR (Y1068)	0.164765986073543
DMSO	p-EGFR (Y1068)	0.202565593629823
DMSO	p-EGFR (Y1068)	0.18217796803727
DMSO	p-EGFR (Y1068)	0.201634530608363
DMSO	p-EGFR (Y1068)	0.167849551142696
DMSO	p-EGFR (Y1068)	0.192433098625169
DMSO	p-EGFR (Y1068)	0.170272741735833
DMSO	p-EGFR (Y1068)	0.168842633448461
DMSO	p-EGFR (Y1068)	0.206113021093584
DMSO	p-EGFR (Y1068)	0.186473307371026
DMSO	p-EGFR (Y1068)	0.19535227621611
DMSO	p-EGFR (Y1068)	0.213616958306029
DMSO	p-EGFR (Y1068)	0.158336055379084
DMSO	p-EGFR (Y1068)	0.161438217439389
DMSO	p-EGFR (Y1068)	0.195496737358726
DMSO	p-EGFR (Y1068)	0.177738087141735
DMSO	p-EGFR (Y1068)	0.192846798019285
DMSO	p-EGFR (Y1068)	0.183481118720711
DMSO	p-EGFR (Y1068)	0.191303140092536
DMSO	p-EGFR (Y1068)	0.194437288030237
DMSO	p-EGFR (Y1068)	0.188622091716486
DMSO	p-EGFR (Y1068)	0.193566247976108
DMSO	p-EGFR (Y1068)	0.197949616569515
DMSO	p-EGFR (Y1068)	0.184752496258459
DMSO	p-EGFR (Y1068)	0.180799265289157
DMSO	p-EGFR (Y1068)	0.195524816819715
DMSO	p-EGFR (Y1068)	0.202331195232107
DMSO	p-EGFR (Y1068)	0.155548171860594
DMSO	p-EGFR (Y1068)	0.192649071205717
DMSO	p-EGFR (Y1068)	0.187435009929198
DMSO	p-EGFR (Y1068)	0.191225099569174
DMSO	p-EGFR (Y1068)	0.187268086738086
DMSO	p-EGFR (Y1068)	0.208870844191809
DMSO	p-EGFR (Y1068)	0.164894265670589
DMSO	p-EGFR (Y1068)	0.174790808953273
DMSO	p-EGFR (Y1068)	0.162286032679578
DMSO	p-EGFR (Y1068)	0.17730817207451
DMSO	p-EGFR (Y1068)	0.192982984742228
DMSO	p-EGFR (Y1068)	0.176470382647538
DMSO	p-EGFR (Y1068)	0.198653229017854
DMSO	p-EGFR (Y1068)	0.19425473642563
DMSO	p-EGFR (Y1068)	0.189527224812968
DMSO	p-EGFR (Y1068)	0.201262090524935
DMSO	p-EGFR (Y1068)	0.190885429307536
DMSO	p-EGFR (Y1068)	0.182544660111256
DMSO	p-EGFR (Y1068)	0.145835403270931
DMSO	p-EGFR (Y1068)	0.177715694348015
DMSO	p-EGFR (Y1068)	0.187136862296234
DMSO	p-EGFR (Y1068)	0.200337037118312
DMSO	p-EGFR (Y1068)	0.176661923010942
DMSO	p-EGFR (Y1068)	0.208243396788558
DMSO	p-EGFR (Y1068)	0.18071400607829
DMSO	p-EGFR (Y1068)	0.187958496667608
DMSO	p-EGFR (Y1068)	0.172396910418029
DMSO	p-EGFR (Y1068)	0.1788517611713
DMSO	p-EGFR (Y1068)	0.185661888500462
DMSO	p-EGFR (Y1068)	0.186055247974584
DMSO	p-EGFR (Y1068)	0.178726202805692
DMSO	p-EGFR (Y1068)	0.180305928603015
DMSO	p-EGFR (Y1068)	0.185323201510524
DMSO	p-EGFR (Y1068)	0.183714401499291
DMSO	p-EGFR (Y1068)	0.20141363093456
DMSO	p-EGFR (Y1068)	0.184172136132302
DMSO	p-EGFR (Y1068)	0.184369997739347
DMSO	p-EGFR (Y1068)	0.200485705805658
DMSO	p-EGFR (Y1068)	0.169939443156238
DMSO	p-EGFR (Y1068)	0.174971395760058
DMSO	p-EGFR (Y1068)	0.192801693441657
DMSO	p-EGFR (Y1068)	0.174788759917274
DMSO	p-EGFR (Y1068)	0.173176979825808
DMSO	p-EGFR (Y1068)	0.125559016280523
DMSO	p-EGFR (Y1068)	0.189632951024542
DMSO	p-EGFR (Y1068)	0.160375117096679
DMSO	p-EGFR (Y1068)	0.19510353468349
DMSO	p-EGFR (Y1068)	0.216342111670724
DMSO	p-EGFR (Y1068)	0.195409891645183
DMSO	p-EGFR (Y1068)	0.17613138381031
DMSO	p-EGFR (Y1068)	0.166224160874517
DMSO	p-EGFR (Y1068)	0.194693934059971
DMSO	p-EGFR (Y1068)	0.174760516941589
DMSO	p-EGFR (Y1068)	0.179019718103333
DMSO	p-EGFR (Y1068)	0.187827873189775
DMSO	p-EGFR (Y1068)	0.189266592299258
DMSO	p-EGFR (Y1068)	0.157436108863773
DMSO	p-EGFR (Y1068)	0.182860606868553
DMSO	p-EGFR (Y1068)	0.174782312699213
DMSO	p-EGFR (Y1068)	0.178748415781906
DMSO	p-EGFR (Y1068)	0.192487411988093
DMSO	p-EGFR (Y1068)	0.178677282065575
DMSO	p-EGFR (Y1068)	0.182547953698155
DMSO	p-EGFR (Y1068)	0.189328652450786
DMSO	p-EGFR (Y1068)	0.184401409988513
DMSO	p-EGFR (Y1068)	0.176576497068077
DMSO	p-EGFR (Y1068)	0.179559298159746
DMSO	p-EGFR (Y1068)	0.182152902179
DMSO	p-EGFR (Y1068)	0.195883696216803
DMSO	p-EGFR (Y1068)	0.15968003289292
DMSO	p-EGFR (Y1068)	0.153382247877026
DMSO	p-EGFR (Y1068)	0.174169487565489
DMSO	p-EGFR (Y1068)	0.150814009664936
DMSO	p-EGFR (Y1068)	0.132903131903745
DMSO	p-EGFR (Y1068)	0.193693259870921
DMSO	p-EGFR (Y1068)	0.181991006783752
DMSO	p-EGFR (Y1068)	0.193879441781767
DMSO	p-EGFR (Y1068)	0.160909807337529
DMSO	p-EGFR (Y1068)	0.183313325797153
DMSO	p-EGFR (Y1068)	0.183045918772495
DMSO	p-EGFR (Y1068)	0.180078965653053
DMSO	p-EGFR (Y1068)	0.140447930134428
DMSO	p-EGFR (Y1068)	0.189561256514025
DMSO	p-EGFR (Y1068)	0.153773960621122
DMSO	p-EGFR (Y1068)	0.165036885749386
DMSO	p-EGFR (Y1068)	0.145256601789845
DMSO	p-EGFR (Y1068)	0.192499423138872
DMSO	p-EGFR (Y1068)	0.207910485707669
DMSO	p-EGFR (Y1068)	0.188370405148447
DMSO	p-EGFR (Y1068)	0.179013179698422
DMSO	p-EGFR (Y1068)	0.183727575878357
DMSO	p-EGFR (Y1068)	0.182058302713304
DMSO	p-EGFR (Y1068)	0.201643035672465
DMSO	p-EGFR (Y1068)	0.175195364918873
DMSO	p-EGFR (Y1068)	0.1975142781359
DMSO	p-EGFR (Y1068)	0.184124775497811
DMSO	p-EGFR (Y1068)	0.174136475713029
DMSO	p-EGFR (Y1068)	0.197835888726136
DMSO	p-EGFR (Y1068)	0.191709512645378
DMSO	p-EGFR (Y1068)	0.125797333556994
DMSO	p-EGFR (Y1068)	0.183553793350801
DMSO	p-EGFR (Y1068)	0.196282322176331
DMSO	p-EGFR (Y1068)	0.108304949575817
DMSO	p-EGFR (Y1068)	0.199850309234766
DMSO	p-EGFR (Y1068)	0.170439334746158
DMSO	p-EGFR (Y1068)	0.18071301983566
DMSO	p-EGFR (Y1068)	0.200744035550569
DMSO	p-EGFR (Y1068)	0.179500250141975
DMSO	p-EGFR (Y1068)	0.196357629459804
DMSO	p-EGFR (Y1068)	0.188957852283683
DMSO	p-EGFR (Y1068)	0.19044207611364
DMSO	p-EGFR (Y1068)	0.179821522556306
DMSO	p-EGFR (Y1068)	0.169478907572077
DMSO	p-EGFR (Y1068)	0.155744770611123
DMSO	p-EGFR (Y1068)	0.181808975117972
DMSO	p-EGFR (Y1068)	0.173232977105541
DMSO	p-EGFR (Y1068)	0.195368992221187
DMSO	p-EGFR (Y1068)	0.191059964812053
DMSO	p-EGFR (Y1068)	0.17193250348404
DMSO	p-EGFR (Y1068)	0.192893453057082
DMSO	p-EGFR (Y1068)	0.199002328681706
DMSO	p-EGFR (Y1068)	0.178403176538469
DMSO	p-EGFR (Y1068)	0.186073706180364
DMSO	p-EGFR (Y1068)	0.176025722014713
DMSO	p-EGFR (Y1068)	0.195906488318066
DMSO	p-EGFR (Y1068)	0.178427601088052
DMSO	p-EGFR (Y1068)	0.175618220534692
DMSO	p-EGFR (Y1068)	0.179090351844934
DMSO	p-EGFR (Y1068)	0.185781961372323
DMSO	p-EGFR (Y1068)	0.185787359189485
DMSO	p-EGFR (Y1068)	0.187899617262831
DMSO	p-EGFR (Y1068)	0.191425119792981
DMSO	p-EGFR (Y1068)	0.184853555121199
DMSO	p-EGFR (Y1068)	0.200436764380298
DMSO	p-EGFR (Y1068)	0.185201660241889
DMSO	p-EGFR (Y1068)	0.182184869559946
DMSO	p-EGFR (Y1068)	0.188419139138078
DMSO	p-EGFR (Y1068)	0.183846156758488
DMSO	p-EGFR (Y1068)	0.0271078638440247
DMSO	p-EGFR (Y1068)	0.165793439759495
DMSO	p-EGFR (Y1068)	0.172995092386746
DMSO	p-EGFR (Y1068)	0.179537911796232
DMSO	p-EGFR (Y1068)	0.182067434629755
DMSO	p-EGFR (Y1068)	0.189021095220938
DMSO	p-EGFR (Y1068)	0.201998839319179
DMSO	p-EGFR (Y1068)	0.156694205517651
DMSO	p-EGFR (Y1068)	0.181649078060926
DMSO	p-EGFR (Y1068)	0.187616681620636
DMSO	p-EGFR (Y1068)	0.18761564496024
DMSO	p-EGFR (Y1068)	0.182328603648892
DMSO	p-EGFR (Y1068)	0.100282423384289
DMSO	p-EGFR (Y1068)	0.197606124848197
DMSO	p-EGFR (Y1068)	0.185444556339917
DMSO	p-EGFR (Y1068)	0.139125171424796
DMSO	p-EGFR (Y1068)	0.199083403480668
DMSO	p-EGFR (Y1068)	0.156760908731719
DMSO	p-EGFR (Y1068)	0.17907737904315
DMSO	p-EGFR (Y1068)	0.196984870623781
DMSO	p-EGFR (Y1068)	0.191320097244071
DMSO	p-EGFR (Y1068)	0.170024515304693
DMSO	p-EGFR (Y1068)	0.168815370740019
DMSO	p-EGFR (Y1068)	0.178112084051178
DMSO	p-EGFR (Y1068)	0.201414336759905
DMSO	p-EGFR (Y1068)	0.204798051077061
DMSO	p-EGFR (Y1068)	0.183976684738499
DMSO	p-EGFR (Y1068)	0.16834167415842
DMSO	p-EGFR (Y1068)	0.188222653230217
DMSO	p-EGFR (Y1068)	0.189280294589409
DMSO	p-EGFR (Y1068)	0.09301384448835
DMSO	p-EGFR (Y1068)	0.183533860829844
DMSO	p-EGFR (Y1068)	0.180941162555821
DMSO	p-EGFR (Y1068)	0.17724385959486
DMSO	p-EGFR (Y1068)	0.0771738647915595
DMSO	p-EGFR (Y1068)	0.187792267033507
DMSO	p-EGFR (Y1068)	0.178276164179301
DMSO	p-EGFR (Y1068)	0.119773345659569
DMSO	p-EGFR (Y1068)	0.198528347998466
DMSO	p-EGFR (Y1068)	0.124374668645639
DMSO	p-EGFR (Y1068)	0.198778695127439
DMSO	p-EGFR (Y1068)	0.183371469900187
DMSO	p-EGFR (Y1068)	0.178887822588241
DMSO	p-EGFR (Y1068)	0.137391506306007
DMSO	p-EGFR (Y1068)	0.184092910869581
DMSO	p-EGFR (Y1068)	0.0212758833766525
DMSO	p-EGFR (Y1068)	0.196173880250023
DMSO	p-EGFR (Y1068)	0.194084068443363
DMSO	p-EGFR (Y1068)	0.183947238819991
DMSO	p-EGFR (Y1068)	0.172241008678715
DMSO	p-EGFR (Y1068)	0.188175988447526
DMSO	p-EGFR (Y1068)	0.198132244547955
DMSO	p-EGFR (Y1068)	0.166653378361382
DMSO	p-EGFR (Y1068)	0.192205456161068
DMSO	p-EGFR (Y1068)	0.180282664844492
DMSO	p-EGFR (Y1068)	0.188337449470208
DMSO	p-EGFR (Y1068)	0.203788442703452
DMSO	p-EGFR (Y1068)	0.166301341014954
DMSO	p-EGFR (Y1068)	0.188881654720567
DMSO	p-EGFR (Y1068)	0.196598359158656
DMSO	p-EGFR (Y1068)	0.185201344098035
DMSO	p-EGFR (Y1068)	0.189302021383431
DMSO	p-EGFR (Y1068)	0.143322865465624
DMSO	p-EGFR (Y1068)	0.197208825896819
DMSO	p-EGFR (Y1068)	0.196516832952191
DMSO	p-EGFR (Y1068)	0.171500644176624
DMSO	p-EGFR (Y1068)	0.191621878359669
DMSO	p-EGFR (Y1068)	0.207131694228036
DMSO	p-EGFR (Y1068)	0.140773969672481
DMSO	p-EGFR (Y1068)	0.196689610743761
DMSO	p-EGFR (Y1068)	0.177083903946747
DMSO	p-EGFR (Y1068)	0.203899871843509
DMSO	p-EGFR (Y1068)	0.186440246026655
DMSO	p-EGFR (Y1068)	0.183849171268697
DMSO	p-EGFR (Y1068)	0.196646297653667
DMSO	p-EGFR (Y1068)	0.197793418853973
DMSO	p-EGFR (Y1068)	0.177668892546366
DMSO	p-EGFR (Y1068)	0.197325530829757
DMSO	p-EGFR (Y1068)	0.17791270794001
DMSO	p-EGFR (Y1068)	0.188410129015225
DMSO	p-EGFR (Y1068)	0.19909668806427
DMSO	p-EGFR (Y1068)	0.171361561389519
DMSO	p-EGFR (Y1068)	0.179547248184331
DMSO	p-EGFR (Y1068)	0.181481578639161
DMSO	p-EGFR (Y1068)	0.206235192854853
DMSO	p-EGFR (Y1068)	0.113350344186035
DMSO	p-EGFR (Y1068)	0.155457310992347
DMSO	p-EGFR (Y1068)	0.179098400091569
DMSO	p-EGFR (Y1068)	0.19850341880804
DMSO	p-EGFR (Y1068)	0.186712198057323
DMSO	p-EGFR (Y1068)	0.180847769838817
DMSO	p-EGFR (Y1068)	0.191743812850399
DMSO	p-EGFR (Y1068)	0.171144159804506
DMSO	p-EGFR (Y1068)	0.179157926128806
DMSO	p-EGFR (Y1068)	0.1945743564024
DMSO	p-EGFR (Y1068)	0.178734944593233
DMSO	p-EGFR (Y1068)	0.190543747408354
DMSO	p-EGFR (Y1068)	0.122531986694501
DMSO	p-EGFR (Y1068)	0.180047811052641
DMSO	p-EGFR (Y1068)	0.122635752003917
DMSO	p-EGFR (Y1068)	0.193321471664525
DMSO	p-EGFR (Y1068)	0.208939975622032
DMSO	p-EGFR (Y1068)	0.19969634729519
DMSO	p-EGFR (Y1068)	0.179286943770853
DMSO	p-EGFR (Y1068)	0.176258328157014
DMSO	p-EGFR (Y1068)	0.18862013151199
DMSO	p-EGFR (Y1068)	0.187378428609057
DMSO	p-EGFR (Y1068)	0.17828635148626
DMSO	p-EGFR (Y1068)	0.183846261452861
DMSO	p-EGFR (Y1068)	0.166623679936029
DMSO	p-EGFR (Y1068)	0.181113921090806
DMSO	p-EGFR (Y1068)	0.188530417806204
DMSO	p-EGFR (Y1068)	0.201618846120452
DMSO	p-EGFR (Y1068)	0.197380645335255
DMSO	p-EGFR (Y1068)	0.109695698207085
DMSO	p-EGFR (Y1068)	0.176474440894118
DMSO	p-EGFR (Y1068)	0.0608053928485997
DMSO	p-EGFR (Y1068)	0.177287928918527
DMSO	p-EGFR (Y1068)	0.176601269176356
DMSO	p-EGFR (Y1068)	0.182341081202164
DMSO	p-EGFR (Y1068)	0.186911448584118
DMSO	p-EGFR (Y1068)	0.194352246479012
DMSO	p-EGFR (Y1068)	0.178167015775301
DMSO	p-EGFR (Y1068)	0.165425279271386
DMSO	p-EGFR (Y1068)	0.199290955752957
DMSO	p-EGFR (Y1068)	0.182159994149923
DMSO	p-EGFR (Y1068)	0.199221151772464
DMSO	p-EGFR (Y1068)	0.195836423198012
DMSO	p-EGFR (Y1068)	0.184652362116363
DMSO	p-EGFR (Y1068)	0.170044412038421
DMSO	p-EGFR (Y1068)	0.194026226414641
DMSO	p-EGFR (Y1068)	0.202872188096757
DMSO	p-EGFR (Y1068)	0.199624658555451
DMSO	p-EGFR (Y1068)	0.18067171681103
DMSO	p-EGFR (Y1068)	0.200473715747747
DMSO	p-EGFR (Y1068)	0.196164868347468
DMSO	p-EGFR (Y1068)	0.185148193372969
DMSO	p-EGFR (Y1068)	0.192635851657496
DMSO	p-EGFR (Y1068)	0.02395389294731
DMSO	p-EGFR (Y1068)	0.20029796756819
DMSO	p-EGFR (Y1068)	0.167366081287597
DMSO	p-EGFR (Y1068)	0.174043197068451
DMSO	p-EGFR (Y1068)	0.175183944368517
DMSO	p-EGFR (Y1068)	0.177963174361279
DMSO	p-EGFR (Y1068)	0.193202684250221
DMSO	p-EGFR (Y1068)	0.194824256496759
DMSO	p-EGFR (Y1068)	0.193856141647133
DMSO	p-EGFR (Y1068)	0.165681648310424
DMSO	p-EGFR (Y1068)	0.185436901498887
DMSO	p-EGFR (Y1068)	0.153690921190223
DMSO	p-EGFR (Y1068)	0.134880787707764
DMSO	p-EGFR (Y1068)	0.188064421966942
DMSO	p-EGFR (Y1068)	0.204216239424075
DMSO	p-EGFR (Y1068)	0.17946864843563
DMSO	p-EGFR (Y1068)	0.185087050773739
DMSO	p-EGFR (Y1068)	0.17978775092464
DMSO	p-EGFR (Y1068)	0.186809788730569
DMSO	p-EGFR (Y1068)	0.183981069772086
DMSO	p-EGFR (Y1068)	0.177476276225822
DMSO	p-EGFR (Y1068)	0.203313950043355
DMSO	p-EGFR (Y1068)	0.201403627196985
DMSO	p-EGFR (Y1068)	0.193388316256679
DMSO	p-EGFR (Y1068)	0.19120817085913
DMSO	p-EGFR (Y1068)	0.135014377254106
DMSO	p-EGFR (Y1068)	0.201116296509948
DMSO	p-EGFR (Y1068)	0.163473986152411
DMSO	p-EGFR (Y1068)	0.157583690982322
DMSO	p-EGFR (Y1068)	0.183279484152566
DMSO	p-EGFR (Y1068)	0.171743967369689
DMSO	p-EGFR (Y1068)	0.15026502088965
DMSO	p-EGFR (Y1068)	0.198759268408089
DMSO	p-EGFR (Y1068)	0.197088678104345
DMSO	p-EGFR (Y1068)	0.195383006934054
DMSO	p-EGFR (Y1068)	0.175090201002725
DMSO	p-EGFR (Y1068)	0.184016050115048
DMSO	p-EGFR (Y1068)	0.179173233955459
DMSO	p-EGFR (Y1068)	0.209904298139044
DMSO	p-EGFR (Y1068)	0.193852297463175
DMSO	p-EGFR (Y1068)	0.180845312331252
DMSO	p-EGFR (Y1068)	0.193310608737125
DMSO	p-EGFR (Y1068)	0.110013084233815
DMSO	p-EGFR (Y1068)	0.170375329643499
DMSO	p-EGFR (Y1068)	0.197117806779018
DMSO	p-EGFR (Y1068)	0.196980266013643
DMSO	p-EGFR (Y1068)	0.170012262792424
DMSO	p-EGFR (Y1068)	0.192610018112958
DMSO	p-EGFR (Y1068)	0.187786336682675
DMSO	p-EGFR (Y1068)	0.197100257191749
DMSO	p-EGFR (Y1068)	0.175003376527034
DMSO	p-EGFR (Y1068)	0.200537166792153
DMSO	p-EGFR (Y1068)	0.187008623405163
DMSO	p-EGFR (Y1068)	0.164394415249028
DMSO	p-EGFR (Y1068)	0.189729923720758
DMSO	p-EGFR (Y1068)	0.186043824667514
DMSO	p-EGFR (Y1068)	0.183806542103063
DMSO	p-EGFR (Y1068)	0.178743091102212
DMSO	p-EGFR (Y1068)	0.211509497196511
DMSO	p-EGFR (Y1068)	0.185661916035815
DMSO	p-EGFR (Y1068)	0.190925062194588
DMSO	p-EGFR (Y1068)	0.180815952516046
DMSO	p-EGFR (Y1068)	0.168732382670171
DMSO	p-EGFR (Y1068)	0.180494834986474
DMSO	p-EGFR (Y1068)	0.192693204718872
DMSO	p-EGFR (Y1068)	0.187385467629723
DMSO	p-EGFR (Y1068)	0.194047911089606
DMSO	p-EGFR (Y1068)	0.184173740761642
DMSO	p-EGFR (Y1068)	0.18409955951826
DMSO	p-EGFR (Y1068)	0.146948714298186
DMSO	p-EGFR (Y1068)	0.137282424419819
DMSO	p-EGFR (Y1068)	0.165141644689521
DMSO	p-EGFR (Y1068)	0.188875301877221
DMSO	p-EGFR (Y1068)	0.188869286235095
DMSO	p-EGFR (Y1068)	0.182103992019593
DMSO	p-EGFR (Y1068)	0.0248266312035199
DMSO	p-EGFR (Y1068)	0.18646368763091
DMSO	p-EGFR (Y1068)	0.0885418116917711
DMSO	p-EGFR (Y1068)	0.193742487779999
DMSO	p-EGFR (Y1068)	0.17986015370967
DMSO	p-EGFR (Y1068)	0.183698332023145
DMSO	p-EGFR (Y1068)	0.199383729156631
DMSO	p-EGFR (Y1068)	0.188129538293352
DMSO	p-EGFR (Y1068)	0.184219705660028
DMSO	p-EGFR (Y1068)	0.1757430237914
DMSO	p-EGFR (Y1068)	0.0194602942668229
DMSO	p-EGFR (Y1068)	0.187782952862557
DMSO	p-EGFR (Y1068)	0.0213486054545393
DMSO	p-EGFR (Y1068)	0.14797520143923
DMSO	p-EGFR (Y1068)	0.0238413471184058
DMSO	p-EGFR (Y1068)	0.204473376855475
DMSO	p-EGFR (Y1068)	0.168421064737204
DMSO	p-EGFR (Y1068)	0.190610028977234
DMSO	p-EGFR (Y1068)	0.188808544260347
DMSO	p-EGFR (Y1068)	0.201070080379753
DMSO	p-EGFR (Y1068)	0.201177030895303
DMSO	p-EGFR (Y1068)	0.190810770028407
DMSO	p-EGFR (Y1068)	0.200327135272442
DMSO	p-EGFR (Y1068)	0.1827380704255
DMSO	p-EGFR (Y1068)	0.18239559204608
DMSO	p-EGFR (Y1068)	0.18460910163329
DMSO	p-EGFR (Y1068)	0.185622346492086
DMSO	p-EGFR (Y1068)	0.181964407862074
DMSO	p-EGFR (Y1068)	0.189817622517091
DMSO	p-EGFR (Y1068)	0.208823069692163
DMSO	p-EGFR (Y1068)	0.192215922018465
DMSO	p-EGFR (Y1068)	0.177702752732008
DMSO	p-EGFR (Y1068)	0.197705171271652
DMSO	p-EGFR (Y1068)	0.175791288902752
DMSO	p-EGFR (Y1068)	0.204850873414201
DMSO	p-EGFR (Y1068)	0.145323688771745
DMSO	p-EGFR (Y1068)	0.182472292682618
DMSO	p-EGFR (Y1068)	0.182666572328573
DMSO	p-EGFR (Y1068)	0.135277052300242
DMSO	p-EGFR (Y1068)	0.196268436792137
DMSO	p-EGFR (Y1068)	0.180672204626759
DMSO	p-EGFR (Y1068)	0.163323826684505
DMSO	p-EGFR (Y1068)	0.169615274125964
DMSO	p-EGFR (Y1068)	0.185671997082608
DMSO	p-EGFR (Y1068)	0.168988795989253
DMSO	p-EGFR (Y1068)	0.170604403931793
DMSO	p-EGFR (Y1068)	0.1969895395064
DMSO	p-EGFR (Y1068)	0.187157544121983
DMSO	p-EGFR (Y1068)	0.198528811035104
DMSO	p-EGFR (Y1068)	0.191918739238799
DMSO	p-EGFR (Y1068)	0.183533793124099
DMSO	p-EGFR (Y1068)	0.183138624313876
DMSO	p-EGFR (Y1068)	0.177470666008102
DMSO	p-EGFR (Y1068)	0.153796367787227
DMSO	p-EGFR (Y1068)	0.185765946430112
DMSO	p-EGFR (Y1068)	0.184949604312525
DMSO	p-EGFR (Y1068)	0.180394853809764
DMSO	p-EGFR (Y1068)	0.19040680726191
DMSO	p-EGFR (Y1068)	0.182140177306911
DMSO	p-EGFR (Y1068)	0.189109041904392
DMSO	p-EGFR (Y1068)	0.16550431154901
DMSO	p-EGFR (Y1068)	0.184109684506788
DMSO	p-EGFR (Y1068)	0.187884620155271
DMSO	p-EGFR (Y1068)	0.203169306768296
DMSO	p-EGFR (Y1068)	0.179128708973669
DMSO	p-EGFR (Y1068)	0.185478992199163
DMSO	p-EGFR (Y1068)	0.190690148804085
DMSO	p-EGFR (Y1068)	0.173140884135525
DMSO	p-EGFR (Y1068)	0.153099693484698
DMSO	p-EGFR (Y1068)	0.17276529804912
DMSO	p-EGFR (Y1068)	0.181828492395496
DMSO	p-EGFR (Y1068)	0.164060588100007
DMSO	p-EGFR (Y1068)	0.193156450400289
DMSO	p-EGFR (Y1068)	0.1647174288262
DMSO	p-EGFR (Y1068)	0.166527615844346
DMSO	p-EGFR (Y1068)	0.184378151910072
DMSO	p-EGFR (Y1068)	0.190672472315461
DMSO	p-EGFR (Y1068)	0.200716043526225
DMSO	p-EGFR (Y1068)	0.161122684787867
DMSO	p-EGFR (Y1068)	0.163420613088848
DMSO	p-EGFR (Y1068)	0.184484035104932
DMSO	p-EGFR (Y1068)	0.126939465203206
DMSO	p-EGFR (Y1068)	0.190938698738198
DMSO	p-EGFR (Y1068)	0.185695285832292
DMSO	p-EGFR (Y1068)	0.173209267732647
DMSO	p-EGFR (Y1068)	0.179884880967574
DMSO	p-EGFR (Y1068)	0.178756088471849
DMSO	p-EGFR (Y1068)	0.198936702225939
DMSO	p-EGFR (Y1068)	0.113206741585714
DMSO	p-EGFR (Y1068)	0.189684262783646
DMSO	p-EGFR (Y1068)	0.141488746300836
DMSO	p-EGFR (Y1068)	0.192774831739084
DMSO	p-EGFR (Y1068)	0.177719878982555
DMSO	p-EGFR (Y1068)	0.176186996519563
DMSO	p-EGFR (Y1068)	0.194263037207551
DMSO	p-EGFR (Y1068)	0.178947330748319
DMSO	p-EGFR (Y1068)	0.177997055315732
DMSO	p-EGFR (Y1068)	0.187184793850533
DMSO	p-EGFR (Y1068)	0.183124980167433
DMSO	p-EGFR (Y1068)	0.186069546753508
DMSO	p-EGFR (Y1068)	0.195838745365782
DMSO	p-EGFR (Y1068)	0.178586911183448
DMSO	p-EGFR (Y1068)	0.19404900280904
DMSO	p-EGFR (Y1068)	0.190301460540234
DMSO	p-EGFR (Y1068)	0.198853899403583
DMSO	p-EGFR (Y1068)	0.193906999950478
DMSO	p-EGFR (Y1068)	0.203879880806095
DMSO	p-EGFR (Y1068)	0.194012453796825
DMSO	p-EGFR (Y1068)	0.186541709537926
DMSO	p-EGFR (Y1068)	0.178905295066023
DMSO	p-EGFR (Y1068)	0.185634142473216
DMSO	p-EGFR (Y1068)	0.19207021394116
DMSO	p-EGFR (Y1068)	0.163757514115856
DMSO	p-EGFR (Y1068)	0.187863605372561
DMSO	p-EGFR (Y1068)	0.198503933904871
DMSO	p-EGFR (Y1068)	0.17879154200463
DMSO	p-EGFR (Y1068)	0.190749987570116
DMSO	p-EGFR (Y1068)	0.134997018011379
DMSO	p-EGFR (Y1068)	0.175944197273524
DMSO	p-EGFR (Y1068)	0.202807542100483
DMSO	p-EGFR (Y1068)	0.171871394112202
DMSO	p-EGFR (Y1068)	0.181175476197723
DMSO	p-EGFR (Y1068)	0.173845334133122
DMSO	p-EGFR (Y1068)	0.172571367305134
DMSO	p-EGFR (Y1068)	0.20224078529123
DMSO	p-EGFR (Y1068)	0.175049853697064
DMSO	p-EGFR (Y1068)	0.178484628048622
DMSO	p-EGFR (Y1068)	0.204554299819991
DMSO	p-EGFR (Y1068)	0.205108955885232
DMSO	p-EGFR (Y1068)	0.180377309220137
DMSO	p-EGFR (Y1068)	0.1667293864325
DMSO	p-EGFR (Y1068)	0.197094391802356
DMSO	p-EGFR (Y1068)	0.177123538497377
DMSO	p-EGFR (Y1068)	0.190794620023963
DMSO	p-EGFR (Y1068)	0.14780612251582
DMSO	p-EGFR (Y1068)	0.201456672232364
DMSO	p-EGFR (Y1068)	0.199326739424989
DMSO	p-EGFR (Y1068)	0.18510043484054
DMSO	p-EGFR (Y1068)	0.179600360326636
DMSO	p-EGFR (Y1068)	0.177591014194873
DMSO	p-EGFR (Y1068)	0.168270177544257
DMSO	p-EGFR (Y1068)	0.176216973225669
DMSO	p-EGFR (Y1068)	0.199726738370076
DMSO	p-EGFR (Y1068)	0.168920622781773
DMSO	p-EGFR (Y1068)	0.197772432100855
DMSO	p-EGFR (Y1068)	0.196594622473255
DMSO	p-EGFR (Y1068)	0.188048818996975
DMSO	p-EGFR (Y1068)	0.193089342869049
DMSO	p-EGFR (Y1068)	0.178896475246151
DMSO	p-EGFR (Y1068)	0.179689291413347
DMSO	p-EGFR (Y1068)	0.212029566520569
DMSO	p-EGFR (Y1068)	0.189427100717752
DMSO	p-EGFR (Y1068)	0.199303002262195
DMSO	p-EGFR (Y1068)	0.194144824689856
DMSO	p-EGFR (Y1068)	0.137923435912593
DMSO	p-EGFR (Y1068)	0.176920835944131
DMSO	p-EGFR (Y1068)	0.192456197450455
DMSO	p-EGFR (Y1068)	0.167439550592333
DMSO	p-EGFR (Y1068)	0.186016766931927
DMSO	p-EGFR (Y1068)	0.198255509611645
DMSO	p-EGFR (Y1068)	0.168896030252378
DMSO	p-EGFR (Y1068)	0.185097385570604
DMSO	p-EGFR (Y1068)	0.201661152134793
DMSO	p-EGFR (Y1068)	0.183841852691118
DMSO	p-EGFR (Y1068)	0.164355616729725
DMSO	p-EGFR (Y1068)	0.196402760097307
DMSO	p-EGFR (Y1068)	0.176363147884853
DMSO	p-EGFR (Y1068)	0.191259085198758
DMSO	p-EGFR (Y1068)	0.195433103101978
DMSO	p-EGFR (Y1068)	0.13891599279059
DMSO	p-EGFR (Y1068)	0.1754088845708
DMSO	p-EGFR (Y1068)	0.195298210633353
DMSO	p-EGFR (Y1068)	0.178599258305129
DMSO	p-EGFR (Y1068)	0.158456789930368
DMSO	p-EGFR (Y1068)	0.153390531328127
DMSO	p-EGFR (Y1068)	0.20186947354827
DMSO	p-EGFR (Y1068)	0.184606661128053
DMSO	p-EGFR (Y1068)	0.199161916677906
DMSO	p-EGFR (Y1068)	0.208065711831747
DMSO	p-EGFR (Y1068)	0.180177127993766
DMSO	p-EGFR (Y1068)	0.18563777432576
DMSO	p-EGFR (Y1068)	0.193042764385388
DMSO	p-EGFR (Y1068)	0.163674782046517
DMSO	p-EGFR (Y1068)	0.183593889356328
DMSO	p-EGFR (Y1068)	0.184806288745627
DMSO	p-EGFR (Y1068)	0.196053941240247
DMSO	p-EGFR (Y1068)	0.184143635945433
DMSO	p-EGFR (Y1068)	0.162707757124041
DMSO	p-EGFR (Y1068)	0.19990083020076
DMSO	p-EGFR (Y1068)	0.195405938714378
DMSO	p-EGFR (Y1068)	0.157429542770687
DMSO	p-EGFR (Y1068)	0.187002491213496
DMSO	p-EGFR (Y1068)	0.17362947615441
DMSO	p-EGFR (Y1068)	0.185945223222956
DMSO	p-EGFR (Y1068)	0.209030612615278
DMSO	p-EGFR (Y1068)	0.178466676748789
DMSO	p-EGFR (Y1068)	0.187158750761187
DMSO	p-EGFR (Y1068)	0.181010440302497
DMSO	p-EGFR (Y1068)	0.189961559642014
DMSO	p-EGFR (Y1068)	0.168311732853405
DMSO	p-EGFR (Y1068)	0.189761207073613
DMSO	p-EGFR (Y1068)	0.162078775024149
DMSO	p-EGFR (Y1068)	0.191702115634682
DMSO	p-EGFR (Y1068)	0.196763325360426
DMSO	p-EGFR (Y1068)	0.202236224533461
DMSO	p-EGFR (Y1068)	0.107196849431179
DMSO	p-EGFR (Y1068)	0.183633161880632
DMSO	p-EGFR (Y1068)	0.188103216973659
DMSO	p-EGFR (Y1068)	0.172506672411714
DMSO	p-EGFR (Y1068)	0.185808622297794
DMSO	p-EGFR (Y1068)	0.172381876956725
DMSO	p-EGFR (Y1068)	0.192336533170899
DMSO	p-EGFR (Y1068)	0.184169013267482
DMSO	p-EGFR (Y1068)	0.124603860300831
DMSO	p-EGFR (Y1068)	0.191762603785515
DMSO	p-EGFR (Y1068)	0.139910067012766
DMSO	p-EGFR (Y1068)	0.205399345755451
DMSO	p-EGFR (Y1068)	0.200650215385767
DMSO	p-EGFR (Y1068)	0.173245815631926
DMSO	p-EGFR (Y1068)	0.208964535211513
DMSO	p-EGFR (Y1068)	0.155061179656278
DMSO	p-EGFR (Y1068)	0.165715851203181
DMSO	p-EGFR (Y1068)	0.171884875659124
DMSO	p-EGFR (Y1068)	0.177630874086738
DMSO	p-EGFR (Y1068)	0.202976924961131
DMSO	p-EGFR (Y1068)	0.186059912016125
DMSO	p-EGFR (Y1068)	0.198015975632418
DMSO	p-EGFR (Y1068)	0.1880702516689
DMSO	p-EGFR (Y1068)	0.185510899729892
DMSO	p-EGFR (Y1068)	0.166975124750283
DMSO	p-EGFR (Y1068)	0.188029100794371
DMSO	p-EGFR (Y1068)	0.0223042289479912
DMSO	p-EGFR (Y1068)	0.201461722605037
DMSO	p-EGFR (Y1068)	0.17899632403477
DMSO	p-EGFR (Y1068)	0.18406310673586
DMSO	p-EGFR (Y1068)	0.188661761177887
DMSO	p-EGFR (Y1068)	0.177859960197188
DMSO	p-EGFR (Y1068)	0.191000339360334
DMSO	p-EGFR (Y1068)	0.184969535616789
DMSO	p-EGFR (Y1068)	0.191832504214931
DMSO	p-EGFR (Y1068)	0.186861576987889
DMSO	p-EGFR (Y1068)	0.190484184811378
DMSO	p-EGFR (Y1068)	0.122590395636917
DMSO	p-EGFR (Y1068)	0.175028899773568
DMSO	p-EGFR (Y1068)	0.192395920404277
DMSO	p-EGFR (Y1068)	0.144224064220665
DMSO	p-EGFR (Y1068)	0.172213241182313
DMSO	p-EGFR (Y1068)	0.186730287630997
DMSO	p-EGFR (Y1068)	0.0278345485390549
DMSO	p-EGFR (Y1068)	0.108473369717368
DMSO	p-EGFR (Y1068)	0.181990596770032
DMSO	p-EGFR (Y1068)	0.189009117358583
DMSO	p-EGFR (Y1068)	0.0879284338602957
DMSO	p-EGFR (Y1068)	0.192673559326001
DMSO	p-EGFR (Y1068)	0.211622640778722
DMSO	p-EGFR (Y1068)	0.162955428741173
DMSO	p-EGFR (Y1068)	0.195532120403568
DMSO	p-EGFR (Y1068)	0.197165280380786
DMSO	p-EGFR (Y1068)	0.174140311396207
DMSO	p-EGFR (Y1068)	0.110387720720655
DMSO	p-EGFR (Y1068)	0.20876714688054
DMSO	p-EGFR (Y1068)	0.176445180077806
DMSO	p-EGFR (Y1068)	0.185832962538603
DMSO	p-EGFR (Y1068)	0.179155556860356
DMSO	p-EGFR (Y1068)	0.18221864628016
DMSO	p-EGFR (Y1068)	0.189457137305749
DMSO	p-EGFR (Y1068)	0.182893506660807
DMSO	p-EGFR (Y1068)	0.182740343412047
DMSO	p-EGFR (Y1068)	0.18817896949638
DMSO	p-EGFR (Y1068)	0.183587461154566
DMSO	p-EGFR (Y1068)	0.178188739270447
DMSO	p-EGFR (Y1068)	0.184633285072944
DMSO	p-EGFR (Y1068)	0.193682758946544
DMSO	p-EGFR (Y1068)	0.195682706721699
DMSO	p-EGFR (Y1068)	0.141041384166062
DMSO	p-EGFR (Y1068)	0.16271554596136
DMSO	p-EGFR (Y1068)	0.176655093199273
DMSO	p-EGFR (Y1068)	0.198065922144423
DMSO	p-EGFR (Y1068)	0.196505453066041
DMSO	p-EGFR (Y1068)	0.192116685041956
DMSO	p-EGFR (Y1068)	0.169433104558242
DMSO	p-EGFR (Y1068)	0.17673452750244
DMSO	p-EGFR (Y1068)	0.198241710228462
DMSO	p-EGFR (Y1068)	0.199646289893365
DMSO	p-EGFR (Y1068)	0.201259164949402
DMSO	p-EGFR (Y1068)	0.193851320727163
DMSO	p-EGFR (Y1068)	0.131464883866925
DMSO	p-EGFR (Y1068)	0.187727707586984
DMSO	p-EGFR (Y1068)	0.190062965010131
DMSO	p-EGFR (Y1068)	0.104229177822033
DMSO	p-EGFR (Y1068)	0.197364684646024
DMSO	p-EGFR (Y1068)	0.107408494425858
DMSO	p-EGFR (Y1068)	0.20011945658787
DMSO	p-EGFR (Y1068)	0.146537025405371
DMSO	p-EGFR (Y1068)	0.181852652166039
DMSO	p-EGFR (Y1068)	0.185233484788322
DMSO	p-EGFR (Y1068)	0.156074152832718
DMSO	p-EGFR (Y1068)	0.186871076946463
DMSO	p-EGFR (Y1068)	0.203212722032413
DMSO	p-EGFR (Y1068)	0.186215790406755
DMSO	p-EGFR (Y1068)	0.198218898094619
DMSO	p-EGFR (Y1068)	0.191857154738994
DMSO	p-EGFR (Y1068)	0.185581899047382
DMSO	p-EGFR (Y1068)	0.172878026493235
DMSO	p-EGFR (Y1068)	0.132937503075206
DMSO	p-EGFR (Y1068)	0.173358143499639
DMSO	p-EGFR (Y1068)	0.18990860865461
DMSO	p-EGFR (Y1068)	0.187827633853996
DMSO	p-EGFR (Y1068)	0.207629426256559
DMSO	p-EGFR (Y1068)	0.190028826772002
DMSO	p-EGFR (Y1068)	0.203422381659079
DMSO	p-EGFR (Y1068)	0.180193894049443
DMSO	p-EGFR (Y1068)	0.171327200952998
DMSO	p-EGFR (Y1068)	0.181286280349624
DMSO	p-EGFR (Y1068)	0.175187053329923
DMSO	p-EGFR (Y1068)	0.197767896224619
DMSO	p-EGFR (Y1068)	0.160363318267708
DMSO	p-EGFR (Y1068)	0.18691704880891
DMSO	p-EGFR (Y1068)	0.195685720425727
DMSO	p-EGFR (Y1068)	0.182310296309694
DMSO	p-EGFR (Y1068)	0.173323564576008
DMSO	p-EGFR (Y1068)	0.180582976422573
DMSO	p-EGFR (Y1068)	0.193871680231657
DMSO	p-EGFR (Y1068)	0.191977675151241
DMSO	p-EGFR (Y1068)	0.177221277380358
DMSO	p-EGFR (Y1068)	0.19046376160285
DMSO	p-EGFR (Y1068)	0.182040078138501
DMSO	p-EGFR (Y1068)	0.18618605085987
DMSO	p-EGFR (Y1068)	0.183668209519915
DMSO	p-EGFR (Y1068)	0.169069086826336
DMSO	p-EGFR (Y1068)	0.19153604919531
DMSO	p-EGFR (Y1068)	0.183870003610809
DMSO	p-EGFR (Y1068)	0.183759893235752
DMSO	p-EGFR (Y1068)	0.201884463948809
DMSO	p-EGFR (Y1068)	0.136032524906046
DMSO	p-EGFR (Y1068)	0.188439397455103
DMSO	p-EGFR (Y1068)	0.188365942969607
DMSO	p-EGFR (Y1068)	0.185452266874907
DMSO	p-EGFR (Y1068)	0.172929376371792
DMSO	p-EGFR (Y1068)	0.193831290262293
DMSO	p-EGFR (Y1068)	0.159397065595601
DMSO	p-EGFR (Y1068)	0.199032420561708
DMSO	p-EGFR (Y1068)	0.168639253199095
DMSO	p-EGFR (Y1068)	0.195283260764477
DMSO	p-EGFR (Y1068)	0.171667211495859
DMSO	p-EGFR (Y1068)	0.170115007563777
DMSO	p-EGFR (Y1068)	0.207810147863495
DMSO	p-EGFR (Y1068)	0.11364541502828
DMSO	p-EGFR (Y1068)	0.187577454909046
DMSO	p-EGFR (Y1068)	0.181786108223764
DMSO	p-EGFR (Y1068)	0.201024630194305
DMSO	p-EGFR (Y1068)	0.174378314845376
DMSO	p-EGFR (Y1068)	0.194393072756645
DMSO	p-EGFR (Y1068)	0.188951958916846
DMSO	p-EGFR (Y1068)	0.18541394879657
DMSO	p-EGFR (Y1068)	0.186371609810767
DMSO	p-EGFR (Y1068)	0.17773797115372
DMSO	p-EGFR (Y1068)	0.178902749671778
DMSO	p-EGFR (Y1068)	0.155514536688545
DMSO	p-EGFR (Y1068)	0.150273952946598
DMSO	p-EGFR (Y1068)	0.183341025292879
DMSO	p-EGFR (Y1068)	0.153064317429423
DMSO	p-EGFR (Y1068)	0.190283923586227
DMSO	p-EGFR (Y1068)	0.167056511048715
DMSO	p-EGFR (Y1068)	0.0217105832022047
DMSO	p-EGFR (Y1068)	0.197720879483027
DMSO	p-EGFR (Y1068)	0.177838182732239
DMSO	p-EGFR (Y1068)	0.190585363195539
DMSO	p-EGFR (Y1068)	0.181879351258432
DMSO	p-EGFR (Y1068)	0.187383337928216
DMSO	p-EGFR (Y1068)	0.174358061272865
DMSO	p-EGFR (Y1068)	0.196374837819572
DMSO	p-EGFR (Y1068)	0.192803282525652
DMSO	p-EGFR (Y1068)	0.189899086171539
DMSO	p-EGFR (Y1068)	0.190971973218261
DMSO	p-EGFR (Y1068)	0.176163447255713
DMSO	p-EGFR (Y1068)	0.190800902531111
DMSO	p-EGFR (Y1068)	0.199949066558891
DMSO	p-EGFR (Y1068)	0.195706441851654
DMSO	p-EGFR (Y1068)	0.180520309694998
DMSO	p-EGFR (Y1068)	0.178189503458454
DMSO	p-EGFR (Y1068)	0.182318415031738
DMSO	p-EGFR (Y1068)	0.168216834450104
DMSO	p-EGFR (Y1068)	0.193992419488424
DMSO	p-EGFR (Y1068)	0.198828794789411
DMSO	p-EGFR (Y1068)	0.186802110734165
DMSO	p-EGFR (Y1068)	0.195616578071966
DMSO	p-EGFR (Y1068)	0.181605745005247
DMSO	p-EGFR (Y1068)	0.216099239520741
DMSO	p-EGFR (Y1068)	0.197811301196635
DMSO	p-EGFR (Y1068)	0.194179031440575
DMSO	p-EGFR (Y1068)	0.139141261082047
DMSO	p-EGFR (Y1068)	0.168296535097889
DMSO	p-EGFR (Y1068)	0.173805589286832
DMSO	p-EGFR (Y1068)	0.188354386640411
DMSO	p-EGFR (Y1068)	0.1890110848634
DMSO	p-EGFR (Y1068)	0.19989721360249
DMSO	p-EGFR (Y1068)	0.192111764364922
DMSO	p-EGFR (Y1068)	0.158736155464859
DMSO	p-EGFR (Y1068)	0.17889977300925
DMSO	p-EGFR (Y1068)	0.185852891314565
DMSO	p-EGFR (Y1068)	0.174690820627328
DMSO	p-EGFR (Y1068)	0.13210094041284
DMSO	p-EGFR (Y1068)	0.176487669094428
DMSO	p-EGFR (Y1068)	0.19182921860606
DMSO	p-EGFR (Y1068)	0.16221231850469
DMSO	p-EGFR (Y1068)	0.186633153285773
DMSO	p-EGFR (Y1068)	0.18698695090539
DMSO	p-EGFR (Y1068)	0.17334468989952
DMSO	p-EGFR (Y1068)	0.182147539799182
DMSO	p-EGFR (Y1068)	0.1874006416089
DMSO	p-EGFR (Y1068)	0.185204412591529
DMSO	p-EGFR (Y1068)	0.189435949990299
DMSO	p-EGFR (Y1068)	0.18567121332844
DMSO	p-EGFR (Y1068)	0.174941541868723
DMSO	p-EGFR (Y1068)	0.180700517471233
DMSO	p-EGFR (Y1068)	0.194824316954789
DMSO	p-EGFR (Y1068)	0.175683473078586
DMSO	p-EGFR (Y1068)	0.194500928332211
DMSO	p-EGFR (Y1068)	0.197774468205348
DMSO	p-EGFR (Y1068)	0.190397471562406
DMSO	p-EGFR (Y1068)	0.189084765328083
DMSO	p-EGFR (Y1068)	0.195321066598079
DMSO	p-EGFR (Y1068)	0.191090417565959
DMSO	p-EGFR (Y1068)	0.121220873804451
DMSO	p-EGFR (Y1068)	0.151322261383065
DMSO	p-EGFR (Y1068)	0.205891984434206
DMSO	p-EGFR (Y1068)	0.18408647788547
DMSO	p-EGFR (Y1068)	0.209425947814875
DMSO	p-EGFR (Y1068)	0.210103929999873
DMSO	p-EGFR (Y1068)	0.181596509672082
DMSO	p-EGFR (Y1068)	0.197597102917864
DMSO	p-EGFR (Y1068)	0.199575680269751
DMSO	p-EGFR (Y1068)	0.176375725279675
DMSO	p-EGFR (Y1068)	0.105642441102991
DMSO	p-EGFR (Y1068)	0.19861874109334
DMSO	p-EGFR (Y1068)	0.204318849014957
DMSO	p-EGFR (Y1068)	0.180000698843395
DMSO	p-EGFR (Y1068)	0.192409542738868
DMSO	p-EGFR (Y1068)	0.180882624053536
DMSO	p-EGFR (Y1068)	0.200487798498751
DMSO	p-EGFR (Y1068)	0.0836852821938452
DMSO	p-EGFR (Y1068)	0.023774759562876
DMSO	p-EGFR (Y1068)	0.188954176862243
DMSO	p-EGFR (Y1068)	0.191929866447396
DMSO	p-EGFR (Y1068)	0.189823168232615
DMSO	p-EGFR (Y1068)	0.199198827113155
DMSO	p-EGFR (Y1068)	0.184962568196871
DMSO	p-EGFR (Y1068)	0.167510199883203
DMSO	p-EGFR (Y1068)	0.175526716876704
DMSO	p-EGFR (Y1068)	0.16609145640041
DMSO	p-EGFR (Y1068)	0.170567906430954
DMSO	p-EGFR (Y1068)	0.172454673808875
DMSO	p-EGFR (Y1068)	0.198426236689623
DMSO	p-EGFR (Y1068)	0.188426800328356
DMSO	p-EGFR (Y1068)	0.184286526750332
DMSO	p-EGFR (Y1068)	0.200223741460429
DMSO	p-EGFR (Y1068)	0.192976565925123
DMSO	p-EGFR (Y1068)	0.190574811916332
DMSO	p-EGFR (Y1068)	0.214887928965667
DMSO	p-EGFR (Y1068)	0.176974779684304
DMSO	p-EGFR (Y1068)	0.17454699248978
DMSO	p-EGFR (Y1068)	0.202513926679866
DMSO	p-EGFR (Y1068)	0.193662461340333
DMSO	p-EGFR (Y1068)	0.179484830585836
DMSO	p-EGFR (Y1068)	0.187637436216755
DMSO	p-EGFR (Y1068)	0.191747837747257
DMSO	p-EGFR (Y1068)	0.173656780107018
DMSO	p-EGFR (Y1068)	0.193653771037003
DMSO	p-EGFR (Y1068)	0.157338653887719
DMSO	p-EGFR (Y1068)	0.145853965247259
DMSO	p-EGFR (Y1068)	0.181809666564883
DMSO	p-EGFR (Y1068)	0.169531135026484
DMSO	p-EGFR (Y1068)	0.185605451478478
DMSO	p-EGFR (Y1068)	0.200679528485921
DMSO	p-EGFR (Y1068)	0.180072566905598
DMSO	p-EGFR (Y1068)	0.185862610216876
DMSO	p-EGFR (Y1068)	0.202582297155799
DMSO	p-EGFR (Y1068)	0.172795869066104
DMSO	p-EGFR (Y1068)	0.126254965693576
DMSO	p-EGFR (Y1068)	0.182264002157793
DMSO	p-EGFR (Y1068)	0.192589677404146
DMSO	p-EGFR (Y1068)	0.207636049791778
DMSO	p-EGFR (Y1068)	0.18018916538359
DMSO	p-EGFR (Y1068)	0.212707364407026
DMSO	p-EGFR (Y1068)	0.172712791481016
DMSO	p-EGFR (Y1068)	0.168031670414248
DMSO	p-EGFR (Y1068)	0.190651519028342
DMSO	p-EGFR (Y1068)	0.169865516184963
DMSO	p-EGFR (Y1068)	0.124010096810831
DMSO	p-EGFR (Y1068)	0.196096954602054
DMSO	p-EGFR (Y1068)	0.129663561535
DMSO	p-EGFR (Y1068)	0.199509995340843
DMSO	p-EGFR (Y1068)	0.187964569753525
DMSO	p-EGFR (Y1068)	0.189855349178359
DMSO	p-EGFR (Y1068)	0.182338180056158
DMSO	p-EGFR (Y1068)	0.156374382076709
DMSO	p-EGFR (Y1068)	0.176203506168313
DMSO	p-EGFR (Y1068)	0.166846078315418
DMSO	p-EGFR (Y1068)	0.189074901922939
DMSO	p-EGFR (Y1068)	0.16535054834785
DMSO	p-EGFR (Y1068)	0.165422424173388
DMSO	p-EGFR (Y1068)	0.189225388753233
DMSO	p-EGFR (Y1068)	0.176199777799408
DMSO	p-EGFR (Y1068)	0.195129270617796
DMSO	p-EGFR (Y1068)	0.186056948956368
DMSO	p-EGFR (Y1068)	0.19842209061366
DMSO	p-EGFR (Y1068)	0.155419053255514
DMSO	p-EGFR (Y1068)	0.171154744956478
DMSO	p-EGFR (Y1068)	0.187747940831351
DMSO	p-EGFR (Y1068)	0.194745420180897
DMSO	p-EGFR (Y1068)	0.15356922398002
DMSO	p-EGFR (Y1068)	0.178698963432886
DMSO	p-EGFR (Y1068)	0.163164627927967
DMSO	p-EGFR (Y1068)	0.189513339747332
DMSO	p-EGFR (Y1068)	0.18088717811007
DMSO	p-EGFR (Y1068)	0.190670419720958
DMSO	p-EGFR (Y1068)	0.1648999840038
DMSO	p-EGFR (Y1068)	0.199297770828666
DMSO	p-EGFR (Y1068)	0.197681646338337
DMSO	p-EGFR (Y1068)	0.213290750157249
DMSO	p-EGFR (Y1068)	0.183284876572044
DMSO	p-EGFR (Y1068)	0.195515936578037
DMSO	p-EGFR (Y1068)	0.207559794327627
DMSO	p-EGFR (Y1068)	0.187539157709516
DMSO	p-EGFR (Y1068)	0.196209356836714
DMSO	p-EGFR (Y1068)	0.194839124832029
DMSO	p-EGFR (Y1068)	0.178105486078442
DMSO	p-EGFR (Y1068)	0.111608855067766
DMSO	p-EGFR (Y1068)	0.195030061883565
DMSO	p-EGFR (Y1068)	0.168674805976837
DMSO	p-EGFR (Y1068)	0.186146450495673
DMSO	p-EGFR (Y1068)	0.1975091570655
DMSO	p-EGFR (Y1068)	0.1836536685668
DMSO	p-EGFR (Y1068)	0.167366204651145
DMSO	p-EGFR (Y1068)	0.216034846391109
DMSO	p-EGFR (Y1068)	0.161180505401744
DMSO	p-EGFR (Y1068)	0.161513656298566
DMSO	p-EGFR (Y1068)	0.182176633084449
DMSO	p-EGFR (Y1068)	0.187843616537709
DMSO	p-EGFR (Y1068)	0.175129188207032
DMSO	p-EGFR (Y1068)	0.167786709877559
DMSO	p-EGFR (Y1068)	0.18774312454205
DMSO	p-EGFR (Y1068)	0.0923933796198783
DMSO	p-EGFR (Y1068)	0.179819059678819
DMSO	p-EGFR (Y1068)	0.19316290550858
DMSO	p-EGFR (Y1068)	0.179839664301736
DMSO	p-EGFR (Y1068)	0.200364650511258
DMSO	p-EGFR (Y1068)	0.206531986943912
DMSO	p-EGFR (Y1068)	0.194540192490517
DMSO	p-EGFR (Y1068)	0.182899941831893
DMSO	p-EGFR (Y1068)	0.19154535602666
DMSO	p-EGFR (Y1068)	0.188231647741785
DMSO	p-EGFR (Y1068)	0.12919300858042
DMSO	p-EGFR (Y1068)	0.167208009972582
DMSO	p-EGFR (Y1068)	0.1496146928154
DMSO	p-EGFR (Y1068)	0.19296737062829
DMSO	p-EGFR (Y1068)	0.145488982035531
DMSO	p-EGFR (Y1068)	0.194220265798697
DMSO	p-EGFR (Y1068)	0.143012202877596
DMSO	p-EGFR (Y1068)	0.152251362158708
DMSO	p-EGFR (Y1068)	0.190140175498822
DMSO	p-EGFR (Y1068)	0.177536117398912
DMSO	p-EGFR (Y1068)	0.136351732861186
DMSO	p-EGFR (Y1068)	0.171731806321297
DMSO	p-EGFR (Y1068)	0.186475737581004
DMSO	p-EGFR (Y1068)	0.166654895396703
DMSO	p-EGFR (Y1068)	0.170117093275601
DMSO	p-EGFR (Y1068)	0.184487576379962
DMSO	p-EGFR (Y1068)	0.161686264894653
DMSO	p-EGFR (Y1068)	0.195780848131141
DMSO	p-EGFR (Y1068)	0.176811136545894
DMSO	p-EGFR (Y1068)	0.192747230546975
DMSO	p-EGFR (Y1068)	0.169519360314822
DMSO	p-EGFR (Y1068)	0.184170029831051
DMSO	p-EGFR (Y1068)	0.183387032447175
DMSO	p-EGFR (Y1068)	0.188625998310406
DMSO	p-EGFR (Y1068)	0.161377329205558
DMSO	p-EGFR (Y1068)	0.172980374961942
DMSO	p-EGFR (Y1068)	0.184218559479202
DMSO	p-EGFR (Y1068)	0.197546776841731
DMSO	p-EGFR (Y1068)	0.128717202851965
DMSO	p-EGFR (Y1068)	0.180834133044696
DMSO	p-EGFR (Y1068)	0.175124555355808
DMSO	p-EGFR (Y1068)	0.204739831092361
DMSO	p-EGFR (Y1068)	0.210362787976118
DMSO	p-EGFR (Y1068)	0.0943348210067981
DMSO	p-EGFR (Y1068)	0.215040231558994
DMSO	p-EGFR (Y1068)	0.19062588819633
DMSO	p-EGFR (Y1068)	0.173551149450807
DMSO	p-EGFR (Y1068)	0.187800051193168
DMSO	p-EGFR (Y1068)	0.183032309514481
DMSO	p-EGFR (Y1068)	0.191839169635756
DMSO	p-EGFR (Y1068)	0.184567284019761
DMSO	p-EGFR (Y1068)	0.185762935183259
DMSO	p-EGFR (Y1068)	0.173067038279236
DMSO	p-EGFR (Y1068)	0.191013768079407
DMSO	p-EGFR (Y1068)	0.184765655817745
DMSO	p-EGFR (Y1068)	0.114655257289742
DMSO	p-EGFR (Y1068)	0.201113406758746
DMSO	p-EGFR (Y1068)	0.156684513966346
DMSO	p-EGFR (Y1068)	0.217435675061513
DMSO	p-EGFR (Y1068)	0.173220294043247
DMSO	p-EGFR (Y1068)	0.20542888481507
DMSO	p-EGFR (Y1068)	0.203105411532952
DMSO	p-EGFR (Y1068)	0.190280542432306
DMSO	p-EGFR (Y1068)	0.202429801058168
DMSO	p-EGFR (Y1068)	0.196802372292357
DMSO	p-EGFR (Y1068)	0.19078296412639
DMSO	p-EGFR (Y1068)	0.191051319887483
DMSO	p-EGFR (Y1068)	0.202351817171412
DMSO	p-EGFR (Y1068)	0.179296146464012
DMSO	p-EGFR (Y1068)	0.158790372604387
DMSO	p-EGFR (Y1068)	0.187095680643531
DMSO	p-EGFR (Y1068)	0.178454462733165
DMSO	p-EGFR (Y1068)	0.183387556171005
DMSO	p-EGFR (Y1068)	0.178407241880993
DMSO	p-EGFR (Y1068)	0.181804732909064
DMSO	p-EGFR (Y1068)	0.191558082832491
DMSO	p-EGFR (Y1068)	0.192367147006632
DMSO	p-EGFR (Y1068)	0.176093262974463
DMSO	p-EGFR (Y1068)	0.166721742798322
DMSO	p-EGFR (Y1068)	0.1786957098074
DMSO	p-EGFR (Y1068)	0.175675839008146
DMSO	p-EGFR (Y1068)	0.165368022204329
DMSO	p-EGFR (Y1068)	0.158917817309578
DMSO	p-EGFR (Y1068)	0.154301828611109
DMSO	p-EGFR (Y1068)	0.172342043582999
DMSO	p-EGFR (Y1068)	0.184000662966692
DMSO	p-EGFR (Y1068)	0.194599841357457
DMSO	p-EGFR (Y1068)	0.171745518177191
DMSO	p-EGFR (Y1068)	0.170934159805905
DMSO	p-EGFR (Y1068)	0.165632790541172
DMSO	p-EGFR (Y1068)	0.193603487167812
DMSO	p-EGFR (Y1068)	0.159672870263984
DMSO	p-EGFR (Y1068)	0.197135500804092
DMSO	p-EGFR (Y1068)	0.179983410384547
DMSO	p-EGFR (Y1068)	0.17766689765852
DMSO	p-EGFR (Y1068)	0.18904458833136
DMSO	p-EGFR (Y1068)	0.186223091538515
DMSO	p-EGFR (Y1068)	0.181016791370185
DMSO	p-EGFR (Y1068)	0.186742759246329
DMSO	p-EGFR (Y1068)	0.190608464450178
DMSO	p-EGFR (Y1068)	0.185247169518853
DMSO	p-EGFR (Y1068)	0.19080064476673
DMSO	p-EGFR (Y1068)	0.185229565381857
DMSO	p-EGFR (Y1068)	0.134636614485038
DMSO	p-EGFR (Y1068)	0.190353936056921
DMSO	p-EGFR (Y1068)	0.181521863218656
DMSO	p-EGFR (Y1068)	0.183066499662419
DMSO	p-EGFR (Y1068)	0.190279302556385
DMSO	p-EGFR (Y1068)	0.177186649913774
DMSO	p-EGFR (Y1068)	0.179679052324854
DMSO	p-EGFR (Y1068)	0.188625395043645
DMSO	p-EGFR (Y1068)	0.195043900075851
DMSO	p-EGFR (Y1068)	0.198177381713065
DMSO	p-EGFR (Y1068)	0.19671981003068
DMSO	p-EGFR (Y1068)	0.181218693021698
DMSO	p-EGFR (Y1068)	0.204702249045258
DMSO	p-EGFR (Y1068)	0.185404455301993
DMSO	p-EGFR (Y1068)	0.191454207510388
DMSO	p-EGFR (Y1068)	0.180278214318135
DMSO	p-EGFR (Y1068)	0.170001961103245
DMSO	p-EGFR (Y1068)	0.194530960873483
DMSO	p-EGFR (Y1068)	0.206923850280771
DMSO	p-EGFR (Y1068)	0.187275312888164
DMSO	p-EGFR (Y1068)	0.19120698100813
DMSO	p-EGFR (Y1068)	0.185972470439231
DMSO	p-EGFR (Y1068)	0.193758609888867
DMSO	p-EGFR (Y1068)	0.201226899636938
DMSO	p-EGFR (Y1068)	0.174173528690522
DMSO	p-EGFR (Y1068)	0.188217367171701
DMSO	p-EGFR (Y1068)	0.17719036230449
DMSO	p-EGFR (Y1068)	0.183614155104817
DMSO	p-EGFR (Y1068)	0.183818970642984
DMSO	p-EGFR (Y1068)	0.111631230593946
DMSO	p-EGFR (Y1068)	0.0240698866169012
DMSO	p-EGFR (Y1068)	0.173005576056872
DMSO	p-EGFR (Y1068)	0.180349901221744
DMSO	p-EGFR (Y1068)	0.169399987707528
DMSO	p-EGFR (Y1068)	0.201669482073683
DMSO	p-EGFR (Y1068)	0.116018046575852
DMSO	p-EGFR (Y1068)	0.174583214622261
DMSO	p-EGFR (Y1068)	0.191425048167703
DMSO	p-EGFR (Y1068)	0.210731461049113
DMSO	p-EGFR (Y1068)	0.151042272565756
DMSO	p-EGFR (Y1068)	0.17987145796584
DMSO	p-EGFR (Y1068)	0.186236442295075
DMSO	p-EGFR (Y1068)	0.183856021723121
DMSO	p-EGFR (Y1068)	0.194515656859509
DMSO	p-EGFR (Y1068)	0.166365438895809
DMSO	p-EGFR (Y1068)	0.197095638460963
DMSO	p-EGFR (Y1068)	0.160542199918495
DMSO	p-EGFR (Y1068)	0.182521420000416
DMSO	p-EGFR (Y1068)	0.21072200833966
DMSO	p-EGFR (Y1068)	0.158629539565595
DMSO	p-EGFR (Y1068)	0.179414038005501
DMSO	p-EGFR (Y1068)	0.16651953656256
DMSO	p-EGFR (Y1068)	0.174006571733325
DMSO	p-EGFR (Y1068)	0.200376048535222
DMSO	p-EGFR (Y1068)	0.163439560933021
DMSO	p-EGFR (Y1068)	0.170018374039436
DMSO	p-EGFR (Y1068)	0.189052911825718
DMSO	p-EGFR (Y1068)	0.182077095381125
DMSO	p-EGFR (Y1068)	0.188873533504557
DMSO	p-EGFR (Y1068)	0.173901536264862
DMSO	p-EGFR (Y1068)	0.0203714750853403
DMSO	p-EGFR (Y1068)	0.196258817724597
DMSO	p-EGFR (Y1068)	0.195185165809311
DMSO	p-EGFR (Y1068)	0.196545031546817
DMSO	p-EGFR (Y1068)	0.180976934879229
DMSO	p-EGFR (Y1068)	0.175143045787523
DMSO	p-EGFR (Y1068)	0.190744991432227
DMSO	p-EGFR (Y1068)	0.184300959211442
DMSO	p-EGFR (Y1068)	0.173300333065525
DMSO	p-EGFR (Y1068)	0.197620227744631
DMSO	p-EGFR (Y1068)	0.168486726616217
DMSO	p-EGFR (Y1068)	0.194866022533577
DMSO	p-EGFR (Y1068)	0.18516532830054
DMSO	p-EGFR (Y1068)	0.189138445958832
DMSO	p-EGFR (Y1068)	0.187143957024486
DMSO	p-EGFR (Y1068)	0.18464202820387
DMSO	p-EGFR (Y1068)	0.187523281141937
DMSO	p-EGFR (Y1068)	0.0786994578255597
DMSO	p-EGFR (Y1068)	0.180889931620896
DMSO	p-EGFR (Y1068)	0.189608911536924
DMSO	p-EGFR (Y1068)	0.19059543582821
DMSO	p-EGFR (Y1068)	0.182185180517706
DMSO	p-EGFR (Y1068)	0.209125012902397
DMSO	p-EGFR (Y1068)	0.184803621680023
DMSO	p-EGFR (Y1068)	0.182477761131858
DMSO	p-EGFR (Y1068)	0.198874622092906
DMSO	p-EGFR (Y1068)	0.166274706432687
DMSO	p-EGFR (Y1068)	0.187625628602468
DMSO	p-EGFR (Y1068)	0.186807798505024
DMSO	p-EGFR (Y1068)	0.202755868133341
DMSO	p-EGFR (Y1068)	0.133042044750405
DMSO	p-EGFR (Y1068)	0.150136269320495
DMSO	p-EGFR (Y1068)	0.196375046590678
DMSO	p-EGFR (Y1068)	0.199752432491869
DMSO	p-EGFR (Y1068)	0.0917226937374609
DMSO	p-EGFR (Y1068)	0.195408997463595
DMSO	p-EGFR (Y1068)	0.185278435065278
DMSO	p-EGFR (Y1068)	0.204021201015579
DMSO	p-EGFR (Y1068)	0.175002882071896
DMSO	p-EGFR (Y1068)	0.196293750651571
DMSO	p-EGFR (Y1068)	0.180556798022975
DMSO	p-EGFR (Y1068)	0.198848085584641
DMSO	p-EGFR (Y1068)	0.189119545450719
DMSO	p-EGFR (Y1068)	0.197076363100817
DMSO	p-EGFR (Y1068)	0.19181350957499
[truncated: 304,450 more rows]
