# Supplementary material for: Landscapes of cellular phenotypic diversity in breast cancer xenografts and their impact on drug response
Source: Nat Commun. 2021 Mar 31;12:1998. doi: 10.1038/s41467-021-22303-z (PMC8012607; doi:10.1038/s41467-021-22303-z)
Supplement: Supplementary file 3 — Source Data [file 41467_2021_22303_MOESM3_ESM.zip › Source_data/Fig3e_FigS4e.txt]

X1	X2	variable	value
-15.636708765402	-19.5391640620631	model	AB551_M3a
-13.5164608378159	-3.80483528081363	model	AB551_M3a
-16.0161211383123	-19.6818277527357	model	AB551_M3a
-6.33986423180551	-5.36965488816493	model	AB551_M3a
-5.19724610719863	-4.98911417536478	model	AB551_M3a
-9.69973892192933	-14.312717527994	model	AB551_M3a
-10.1689910530008	-5.24751560152438	model	AB551_M3a
-15.5933775486515	-20.4021888502142	model	AB551_M3a
-15.2411468168269	-11.6641296022938	model	AB551_M3a
-14.2165061596423	-0.860851076115904	model	AB551_M3a
-13.1659937079195	-2.86009261332751	model	AB551_M3a
-14.0928696875085	-2.6388501674948	model	AB551_M3a
-6.91583076805648	-16.8805206153371	model	AB551_M3a
-7.57274565502883	-6.15497864238437	model	AB551_M3a
-10.0076609278903	-13.7278338790209	model	AB551_M3a
-0.704049540481263	3.64492350341797	model	AB551_M3a
-13.5775719309246	-15.4947767851495	model	AB551_M3a
-15.371207840385	-19.9118946764699	model	AB551_M3a
-12.3566158357074	-12.4486329664361	model	AB551_M3a
-13.4347788108221	-3.18460628983729	model	AB551_M3a
-2.17990531302086	-3.72030108734969	model	AB551_M3a
-17.7468591176392	-14.9217797202651	model	AB551_M3a
-10.0576497076997	-13.1710830480844	model	AB551_M3a
-13.4409278666622	-15.347959436076	model	AB551_M3a
-8.86636375565031	-5.18543063582743	model	AB551_M3a
-8.31200552230592	-3.53674128212263	model	AB551_M3a
-12.059673830778	-13.546101858231	model	AB551_M3a
-7.44553781450495	-6.0993909068952	model	AB551_M3a
-15.1268525362784	-19.1505064831474	model	AB551_M3a
-1.7722493422186	-12.6106944833062	model	AB551_M3a
-13.8957337861381	-1.77807937448772	model	AB551_M3a
-13.5335600599245	-3.5601351161336	model	AB551_M3a
-13.59478772969	-3.03752015072647	model	AB551_M3a
-6.63306212347709	-5.53777967633953	model	AB551_M3a
-12.6865757185537	-13.9905534780947	model	AB551_M3a
-15.5920141319411	-19.5078985315203	model	AB551_M3a
-13.1143532416697	-15.2482795958981	model	AB551_M3a
-5.3085499594704	-19.2431698063804	model	AB551_M3a
-14.5088204880674	-0.879362923606727	model	AB551_M3a
-13.2281791090517	-17.3857782022464	model	AB551_M3a
-6.97790191761823	-5.04287859829309	model	AB551_M3a
-9.91314976801553	-11.0601234349835	model	AB551_M3a
-12.9627588514452	-14.7148234678037	model	AB551_M3a
-6.17147910461273	-19.2785557621469	model	AB551_M3a
-10.0594252413192	-13.9372117050558	model	AB551_M3a
-12.5837800520518	-12.5242067659087	model	AB551_M3a
-6.44346917696121	-19.8130763558763	model	AB551_M3a
-13.0593904514759	-15.060082826903	model	AB551_M3a
-7.66839348485614	-4.3723060805539	model	AB551_M3a
-14.2879680913863	-22.8182571567569	model	AB551_M3a
-16.156752688516	-13.5501549006863	model	AB551_M3a
-7.04270013081016	-6.21934078492563	model	AB551_M3a
-13.0380858120671	-2.78072481549855	model	AB551_M3a
-13.119101431841	-13.1874637937674	model	AB551_M3a
-16.9227160428638	-13.1502766484771	model	AB551_M3a
-13.3741930255748	-2.64732852664371	model	AB551_M3a
-6.83820612533251	-3.10537245194612	model	AB551_M3a
-9.23152088719141	-14.2274492097118	model	AB551_M3a
-8.41297728092379	-6.02508879806073	model	AB551_M3a
-13.0531053185322	-9.31400493104502	model	AB551_M3a
-11.9795185233796	-12.7605892826474	model	AB551_M3a
-12.9773121840358	-2.5424301819644	model	AB551_M3a
-0.876512290966472	-3.8454531667311	model	AB551_M3a
-9.11788529469565	-14.115195751091	model	AB551_M3a
-15.1511134948654	-12.6818409236187	model	AB551_M3a
-9.81273103328105	-13.542011076072	model	AB551_M3a
-15.9231000217074	-14.3573434829321	model	AB551_M3a
-13.3868999645536	-15.0822404119996	model	AB551_M3a
-15.9715858357297	-17.8562550890279	model	AB551_M3a
-12.4709173627944	4.38327335282599	model	AB551_M3a
-13.6628211639039	-11.314316332929	model	AB551_M3a
-13.6803563098881	-13.2637780099102	model	AB551_M3a
-8.33309215935428	-6.42602706906954	model	AB551_M3a
-12.7580246130028	-14.6815360343383	model	AB551_M3a
-18.2673349459639	-12.9103780460865	model	AB551_M3a
-13.0200776842033	-1.06163747512358	model	AB551_M3a
-10.0292916679283	-23.0194222621285	model	AB551_M3a
-15.0184583596074	-9.21059962427792	model	AB551_M3a
-9.83672480859616	-22.4995347091605	model	AB551_M3a
-18.0448759393874	-14.6407547526774	model	AB551_M3a
-7.14366223631479	-5.47906456120177	model	AB551_M3a
6.7936692671386	-27.1841643274906	model	AB551_M3a
-13.1298657113438	-14.2163542022148	model	AB551_M3a
-8.25616567588064	-6.34537294122601	model	AB551_M3a
1.71541117414447	5.72641561199334	model	AB551_M3a
-10.7716405780181	-5.06675664425687	model	AB551_M3a
-11.7361184006867	-3.6260438317895	model	AB551_M3a
-12.701421201495	-14.6105601129002	model	AB551_M3a
-18.1215960315793	-14.0984110837309	model	AB551_M3a
-12.2683000743024	-13.8203323169203	model	AB551_M3a
-9.8419721299908	-10.9333908753489	model	AB551_M3a
-16.0662451620584	-9.88034103902917	model	AB551_M3a
-8.24932952244053	-6.44953575356765	model	AB551_M3a
-9.69874220368618	-2.71399809104118	model	AB551_M3a
-7.36034183017899	-6.10668829187734	model	AB551_M3a
11.0424526071016	-32.0202125506702	model	AB551_M3a
-7.17773755200298	-2.30836903061887	model	AB551_M3a
-6.84836442766765	-4.29534287181318	model	AB551_M3a
-13.4115829637438	-15.1943785256631	model	AB551_M3a
-12.4448057755319	-13.5404905997758	model	AB551_M3a
-9.65045477656813	-5.20676385793324	model	AB551_M3a
-16.9886724652549	-13.0057657258481	model	AB551_M3a
-12.4758157475545	-11.5761842684189	model	AB551_M3a
-7.17038982907331	-2.90087752138407	model	AB551_M3a
-7.38129971606372	-6.26255522590379	model	AB551_M3a
-14.8091571206721	-24.8270949535392	model	AB551_M3a
-15.0057971002663	-13.9488126834582	model	AB551_M3a
-15.061925870675	-9.56878382623315	model	AB551_M3a
-9.73226137351542	-13.3574550339111	model	AB551_M3a
-18.4291769751033	-19.8703412809005	model	AB551_M3a
-13.4288008385959	-15.1592415296824	model	AB551_M3a
-14.2059350837508	-8.9004909911316	model	AB551_M3a
-2.30829511634328	-18.1216538925064	model	AB551_M3a
-6.61380067769194	-5.88367268132806	model	AB551_M3a
-6.02975398944443	-18.9982575485376	model	AB551_M3a
-7.81019681452739	-4.53404402606308	model	AB551_M3a
-15.3778974238985	-20.2462602812775	model	AB551_M3a
-15.8505081321885	-11.7327408966288	model	AB551_M3a
-12.8403515226274	-15.2773283717887	model	AB551_M3a
-15.4174551176983	-10.7875623112231	model	AB551_M3a
-12.0259446359525	-13.3642625418472	model	AB551_M3a
-2.88591758851614	1.99194186425186	model	AB551_M3a
-13.235905366211	-9.29396390883131	model	AB551_M3a
-0.952465553658727	-17.9489720531869	model	AB551_M3a
-13.0815587228938	-0.599357192445008	model	AB551_M3a
-10.5476492232667	-4.68612091731162	model	AB551_M3a
-12.8360461821062	-15.2809796408649	model	AB551_M3a
-8.32993892191285	-23.925814146004	model	AB551_M3a
-10.2631610859463	-22.8154147273357	model	AB551_M3a
-4.31115144003387	15.1255527974705	model	AB551_M3a
-18.116875081401	-19.8833048414498	model	AB551_M3a
-18.8253916844327	-16.7410295644169	model	AB551_M3a
-12.9105027491329	-2.82554187544941	model	AB551_M3a
-14.9856809363232	-13.7201283834451	model	AB551_M3a
-7.78557634365674	-6.70267526799615	model	AB551_M3a
-8.98647710012006	-14.1212750773191	model	AB551_M3a
-11.5152519560159	-0.542986393325009	model	AB551_M3a
-9.12236355101365	-14.092377837122	model	AB551_M3a
-10.1933965829587	11.600401884617	model	AB551_M3a
2.15102178428435	5.29273407294242	model	AB551_M3a
-13.301537615938	-14.3636266383503	model	AB551_M3a
-12.6955648333985	-9.67902686934236	model	AB551_M3a
-9.86078064480858	-13.7014814917226	model	AB551_M3a
-13.5582475959697	-15.356369470206	model	AB551_M3a
-8.01713954640482	-6.36891566464108	model	AB551_M3a
-13.0257388757475	-2.93211582872739	model	AB551_M3a
-8.18760270466212	-6.36679310053394	model	AB551_M3a
-7.89493360328031	-6.11287709254732	model	AB551_M3a
11.0102236247289	-32.1011028413138	model	AB551_M3a
-9.31302268706484	-5.7475881401603	model	AB551_M3a
-15.9746421779843	-13.6847169992037	model	AB551_M3a
-9.30615896248902	-23.7071118930597	model	AB551_M3a
-23.6870329188209	3.39928558144139	model	AB551_M3a
-9.13101701893222	-14.1410632173818	model	AB551_M3a
-13.4818352932301	-15.2825131887363	model	AB551_M3a
-13.4235577334211	-14.8725756457498	model	AB551_M3a
-14.6558128854912	-13.2765576103972	model	AB551_M3a
-10.1348565531903	-4.53774010721612	model	AB551_M3a
-10.2687917125109	-4.32160187315299	model	AB551_M3a
3.79278420232188	-0.249763746868177	model	AB551_M3a
-13.2528768712845	-2.36367666339134	model	AB551_M3a
-12.8845886749097	-2.57010075963708	model	AB551_M3a
-1.11170742197255	-3.88569825711329	model	AB551_M3a
-8.8230468843644	-4.55732333721996	model	AB551_M3a
-9.96310350412337	-23.4950090366643	model	AB551_M3a
-15.8369517905525	-15.1354256974511	model	AB551_M3a
-8.82022670374608	-14.2177521856553	model	AB551_M3a
-8.80132001498332	-6.03426036236325	model	AB551_M3a
-6.23839698436669	-5.15335768475318	model	AB551_M3a
-5.20689030492664	-19.0812140329362	model	AB551_M3a
-7.09186576804122	-4.39039615074847	model	AB551_M3a
-13.4209577376195	19.465595391949	model	AB551_M3a
-13.1343022861249	-15.2392852062456	model	AB551_M3a
-9.99437471914781	-13.7483000975428	model	AB551_M3a
-9.47883603236313	-5.88367971498665	model	AB551_M3a
-13.8967643139701	-22.9758476087488	model	AB551_M3a
-6.83694401791283	-19.6663617665529	model	AB551_M3a
-12.907286011291	-2.55267982717558	model	AB551_M3a
-16.2943043518764	-12.9751444234493	model	AB551_M3a
-9.21514274622267	-14.0363843600927	model	AB551_M3a
-12.9830356547668	-15.1692054071925	model	AB551_M3a
3.15169953493313	-1.82732092873771	model	AB551_M3a
-15.5090219902852	-18.8398726672792	model	AB551_M3a
-6.91357680732961	-4.45713553533059	model	AB551_M3a
-16.7650555258476	-11.9095779025195	model	AB551_M3a
-7.07181684682404	-3.54435272364847	model	AB551_M3a
7.66323479548565	-24.6748812363507	model	AB551_M3a
-12.4141392486512	-12.7389121613747	model	AB551_M3a
-15.9628759541697	-14.4541809231477	model	AB551_M3a
-13.6457438538512	-13.2198345185112	model	AB551_M3a
-13.6478688549374	-15.0248469990927	model	AB551_M3a
-9.9026902321637	-14.2965389917937	model	AB551_M3a
-10.1187958541792	-10.9074718749761	model	AB551_M3a
17.0077853124837	12.0207436428826	model	AB551_M3a
-12.8342121413335	-2.66275451555037	model	AB551_M3a
10.0723918726751	-30.7267352957849	model	AB551_M3a
-15.3099704213814	-10.2908824730891	model	AB551_M3a
-2.29255502395942	-16.5422752118816	model	AB551_M3a
-18.2570793525149	-14.0022185420173	model	AB551_M3a
-13.3808993251493	-9.6443250206931	model	AB551_M3a
-13.3861185354477	-3.37879405493935	model	AB551_M3a
-11.6629994607012	-10.5270060332258	model	AB551_M3a
-1.33727158588938	-17.4722030775942	model	AB551_M3a
-14.9022103713066	-9.64908894170538	model	AB551_M3a
10.5503864524256	-31.9563674939252	model	AB551_M3a
-14.1730556321342	-5.40785486397859	model	AB551_M3a
-17.287349317623	-13.9951043695099	model	AB551_M3a
-5.67162340868496	-22.5774860214068	model	AB551_M3a
-13.178100036216	-15.3160959878951	model	AB551_M3a
-15.0350439505698	-8.96883364806748	model	AB551_M3a
-12.6277692862861	-13.8013096987142	model	AB551_M3a
-9.25774224685919	-14.1845459025963	model	AB551_M3a
-8.00538782531854	-6.48860925893209	model	AB551_M3a
10.3987037158928	-30.3847717396572	model	AB551_M3a
-10.3078406779175	17.3976393640497	model	AB551_M3a
-14.4337222781815	-8.94061937946269	model	AB551_M3a
-11.9594573336725	-13.3785306927025	model	AB551_M3a
8.93036096296786	-30.7316564192625	model	AB551_M3a
-8.91267276462814	-21.3303931496264	model	AB551_M3a
-14.0994536469975	-14.4907835788433	model	AB551_M3a
-11.7521371673317	3.83962872794194	model	AB551_M3a
-17.1119130815247	-10.9297140106361	model	AB551_M3a
-12.9697377641252	-2.88878929836103	model	AB551_M3a
-7.05314352476452	-2.59128327450602	model	AB551_M3a
11.3811073099013	-31.8054975708359	model	AB551_M3a
-0.778738019562323	3.49564604894802	model	AB551_M3a
-6.83282897891386	-19.8585912501037	model	AB551_M3a
-12.8545605986771	-15.2009991062247	model	AB551_M3a
-5.53611243183233	-19.7174664252461	model	AB551_M3a
-18.1007903618482	-13.6545595280196	model	AB551_M3a
-9.34540670607841	-23.056378863911	model	AB551_M3a
-12.8579912996156	-13.0547179777008	model	AB551_M3a
-16.2926584886575	-19.9229973088929	model	AB551_M3a
-1.94867501201752	-16.3090223136225	model	AB551_M3a
-13.0450469941696	-14.094866084862	model	AB551_M3a
-25.4041913183896	-13.7550820046437	model	AB551_M3a
-10.106181651692	-5.38081482916003	model	AB551_M3a
-12.629236868728	-14.0411310060253	model	AB551_M3a
-10.251849921701	-24.6777865794684	model	AB551_M3a
-4.3273496640934	-26.4718210922092	model	AB551_M3a
-5.07603027578496	-18.8269970738221	model	AB551_M3a
-5.18583493454832	-20.3323433157027	model	AB551_M3a
-12.7432724152233	-12.6687114224913	model	AB551_M3a
-16.7410187282197	-11.7427041828347	model	AB551_M3a
-9.69340785833488	-22.672513226946	model	AB551_M3a
-7.71781942450227	-6.35933554112936	model	AB551_M3a
-16.1977266407445	-14.6403885875485	model	AB551_M3a
-3.51367522484312	-27.8337930683393	model	AB551_M3a
-14.0093673758601	-1.70370598204863	model	AB551_M3a
-0.00702685104413193	-29.9994091926879	model	AB551_M3a
-15.846461543938	-19.4560513296777	model	AB551_M3a
-12.6424004788191	-14.8532632833434	model	AB551_M3a
-7.71692865205985	-6.35895230484262	model	AB551_M3a
-7.75329514152248	-6.62648035039496	model	AB551_M3a
-10.1289091722217	11.4959018674107	model	AB551_M3a
0.579002487710196	20.4076949066921	model	AB551_M3a
-4.2821445445614	-2.66719591508485	model	AB551_M3a
-27.5906956789081	16.3515809326417	model	AB551_M3a
-15.1968650799281	-1.27111710612344	model	AB551_M3a
-16.4712883686807	-14.2531127176664	model	AB551_M3a
-6.68540122943401	-19.901646207607	model	AB551_M3a
-15.4692700171771	-14.0303532393227	model	AB551_M3a
-14.3243209406565	-15.0904952881861	model	AB551_M3a
-12.6413015297551	-3.41636864507509	model	AB551_M3a
-2.22932251046801	-16.4943250148202	model	AB551_M3a
-8.19634976850071	-6.56537318571987	model	AB551_M3a
-12.3536143391943	-14.7263784050067	model	AB551_M3a
2.16585047692421	-1.03164232250345	model	AB551_M3a
-13.6091701333793	-15.4715556672887	model	AB551_M3a
-13.9609720507385	-10.8853346341308	model	AB551_M3a
-9.02196826983191	-5.33071111807733	model	AB551_M3a
-10.7356915739326	-5.33039094253988	model	AB551_M3a
-8.38897579960753	-6.49471172466976	model	AB551_M3a
6.65361935251381	-25.6173226656785	model	AB551_M3a
-14.4238253532532	-0.87036620347302	model	AB551_M3a
-14.4058885196353	-10.9066662515596	model	AB551_M3a
-5.9085609732406	-2.14202708196515	model	AB551_M3a
-15.8483865765914	-1.99614621948931	model	AB551_M3a
-16.894425415487	-19.3766060184452	model	AB551_M3a
-14.7409518051167	-15.5127146264626	model	AB551_M3a
-16.9608707979873	-11.0308089904186	model	AB551_M3a
-12.8025600455273	-0.822090236416661	model	AB551_M3a
-7.72128477591318	-6.43666913214919	model	AB551_M3a
-13.549591721177	-15.3969766195511	model	AB551_M3a
-18.2200269944482	-20.2951344757356	model	AB551_M3a
-13.6105769334203	-13.1297685976908	model	AB551_M3a
-17.0607828532056	-14.2374291708098	model	AB551_M3a
-13.5154818410804	-1.45840606969218	model	AB551_M3a
-24.2975073379849	1.36483745285933	model	AB551_M3a
-8.44948840591348	-6.3872951800879	model	AB551_M3a
-17.1190111575807	-14.6126062266187	model	AB551_M3a
-14.3182804470472	-8.65147623435751	model	AB551_M3a
-10.7599876630571	-3.79110933633205	model	AB551_M3a
-1.92092698223413	-16.3931980875884	model	AB551_M3a
-10.6872328742083	-23.6035145689603	model	AB551_M3a
-13.5277850819712	-14.5977590731252	model	AB551_M3a
-7.13816134464799	-1.89716665956228	model	AB551_M3a
-9.49443617940888	-12.8078261145029	model	AB551_M3a
-13.8078485821674	-3.9577640341726	model	AB551_M3a
2.24898494483971	6.83896077884957	model	AB551_M3a
-11.3202913889579	-3.56188484446532	model	AB551_M3a
-6.78590732100872	-5.14771143333305	model	AB551_M3a
-27.0688733484044	10.2948852213804	model	AB551_M3a
-13.2901073451015	-14.3400310341554	model	AB551_M3a
5.14974066948505	11.2137808106476	model	AB551_M3a
-1.23575680746744	3.79453457052455	model	AB551_M3a
-6.00149726919294	-18.5601347229436	model	AB551_M3a
-4.58365344329309	14.3661634670495	model	AB551_M3a
-14.0713422667428	-0.236072879281922	model	AB551_M3a
5.09564190761715	-11.5948905322457	model	AB551_M3a
-16.2718848756226	-9.15073376360592	model	AB551_M3a
-8.99323641812241	-5.17279866308446	model	AB551_M3a
-18.2720201499521	-14.8245713594484	model	AB551_M3a
-9.24996360231112	-5.6436357953443	model	AB551_M3a
2.9069351148011	-1.6185063605945	model	AB551_M3a
-15.4815013002658	-14.301544768853	model	AB551_M3a
-15.4017768095751	-19.3210046264658	model	AB551_M3a
-6.04628743582389	-18.9387438027092	model	AB551_M3a
-10.1820825859994	16.5699728372131	model	AB551_M3a
-12.9399057324043	-15.203959737409	model	AB551_M3a
-12.9058977514401	-14.3490035395389	model	AB551_M3a
-6.123244797161	-5.62266891091077	model	AB551_M3a
-1.06157599182238	-12.5867287667531	model	AB551_M3a
-10.6985913748738	-13.2564185523556	model	AB551_M3a
-23.0121497762928	20.3809149827286	model	AB551_M3a
6.95420841596988	-30.8200536634911	model	AB551_M3a
-12.9984249870103	-2.55601064794133	model	AB551_M3a
-7.52183951701373	-6.41294931150466	model	AB551_M3a
-17.3367874363032	-14.9459995265469	model	AB551_M3a
8.92505648276223	14.2904447378442	model	AB551_M3a
-13.9934310568989	-1.70567541182453	model	AB551_M3a
-10.0005824202116	-5.27947815387277	model	AB551_M3a
-14.7894872325929	-16.7226595956361	model	AB551_M3a
-16.4216612637805	-13.6088942993482	model	AB551_M3a
-13.7745970020307	-1.4423667332903	model	AB551_M3a
-13.6202722636528	-11.6246589615539	model	AB551_M3a
-6.01033510059964	-5.37713741066754	model	AB551_M3a
-0.777993607545191	3.58409518851811	model	AB551_M3a
-0.544387435733495	-29.4982875563589	model	AB551_M3a
-12.8599447682712	-2.36126145138595	model	AB551_M3a
-12.9734205311878	-0.744637966106695	model	AB551_M3a
-13.0082685538316	-2.73297411823884	model	AB551_M3a
5.43922299193926	11.2215973493873	model	AB551_M3a
-17.0855762170734	-6.48482939936833	model	AB551_M3a
-9.4185754038279	-4.56700360646395	model	AB551_M3a
-9.80985185881958	-5.08795125680254	model	AB551_M3a
-17.1868420294831	-13.4822926873994	model	AB551_M3a
-12.8260999641745	-14.0758418012475	model	AB551_M3a
-15.3954975376138	-19.3559983185145	model	AB551_M3a
-5.14888418065857	-11.3442457424624	model	AB551_M3a
-7.98668143234995	-4.4828023466079	model	AB551_M3a
-10.2753204528469	-14.0095050683866	model	AB551_M3a
-12.7473149655745	-12.686201022279	model	AB551_M3a
-20.6505640269317	-13.4181952677997	model	AB551_M3a
-16.0233042833204	-14.1091707714421	model	AB551_M3a
-14.7000540690148	-3.66720641148633	model	AB551_M3a
-13.1315127027444	-2.45066918614916	model	AB551_M3a
-16.6973655280737	-12.0320947004547	model	AB551_M3a
4.19034135018233	-28.95409986309	model	AB551_M3a
10.1981553880749	-30.8711826891003	model	AB551_M3a
-16.3067184446718	-20.1388066388666	model	AB551_M3a
9.7909050877366	-30.5950357049905	model	AB551_M3a
-9.12326141256579	-14.1705999990504	model	AB551_M3a
-7.88596976960735	-6.36390428381297	model	AB551_M3a
-16.7455102488912	-13.7695749450236	model	AB551_M3a
-1.22970328096647	3.25673813635198	model	AB551_M3a
-7.1121932795523	-5.75068288264998	model	AB551_M3a
-14.2611909069135	-12.3349244256732	model	AB551_M3a
-12.9994330697604	-12.8914878371493	model	AB551_M3a
-14.2158544591949	-22.8334728670069	model	AB551_M3a
-18.8724107315159	-13.4416123324736	model	AB551_M3a
-20.6842406607127	-12.6241309148955	model	AB551_M3a
-8.17513101687235	-6.38015448268248	model	AB551_M3a
-9.23321372492891	-14.0016821587201	model	AB551_M3a
10.5232982126369	-30.7261865851597	model	AB551_M3a
-20.8446883196796	-0.628847728412612	model	AB551_M3a
-1.28898603656549	12.7055392285411	model	AB551_M3a
-12.8117709617255	-2.67143125294491	model	AB551_M3a
-1.67128707235759	-17.7563132410407	model	AB551_M3a
-16.6022915919473	-12.086003747427	model	AB551_M3a
-1.0833904937865	-15.9449530981042	model	AB551_M3a
-15.4506720854292	-14.3648624150142	model	AB551_M3a
-8.17789061144819	-6.26562480570116	model	AB551_M3a
-13.7758312431879	-1.32508009621856	model	AB551_M3a
-14.6335725288934	-14.5838416933741	model	AB551_M3a
-9.53299291854547	-12.7062832092815	model	AB551_M3a
-15.4629777567653	-20.4688920292915	model	AB551_M3a
-1.58553388129705	-12.4656580478643	model	AB551_M3a
-1.48901196387952	-17.6572687987447	model	AB551_M3a
-10.0537689354484	-11.9991924222145	model	AB551_M3a
-10.2735546153886	-22.933835058192	model	AB551_M3a
-13.0667232636002	-14.8815064328723	model	AB551_M3a
-9.58427377381601	-4.34341702927659	model	AB551_M3a
-8.11494177528943	-6.22624210588545	model	AB551_M3a
-12.7629310996188	16.8300582730706	model	AB551_M3a
-9.11206492260267	-4.24932556463382	model	AB551_M3a
-6.49872033499437	-1.65406587098081	model	AB551_M3a
-13.5414606647469	-11.8130672043438	model	AB551_M3a
-13.4420876063221	-2.67125901706247	model	AB551_M3a
-13.1594913741475	-15.0937255880527	model	AB551_M3a
-13.8246305591684	-15.4372287357387	model	AB551_M3a
-16.93466152396	-12.6722797259626	model	AB551_M3a
-13.1009431865214	0.0556114313115353	model	AB551_M3a
-13.5003536133858	-13.5973803827035	model	AB551_M3a
-8.84520801836205	-4.35205733677858	model	AB551_M3a
-10.4163906268878	-12.9347942014932	model	AB551_M3a
-9.76997399238445	-4.36133149820476	model	AB551_M3a
-10.2025968012422	11.8859612468402	model	AB551_M3a
-11.0211091244271	4.93262728493116	model	AB551_M3a
-15.3415147594601	-19.0347619764247	model	AB551_M3a
-9.91858531070597	-23.2634370270624	model	AB551_M3a
-9.4588098658504	-5.42673604039946	model	AB551_M3a
-14.2338845247058	-2.90158557759907	model	AB551_M3a
-8.05633160129817	-5.64329843702959	model	AB551_M3a
-7.96152011478216	-4.28504354053995	model	AB551_M3a
-10.4726665027815	-25.2815443459519	model	AB551_M3a
-13.4425860224009	-3.31291799371375	model	AB551_M3a
-7.98034598977497	-5.84791663840871	model	AB551_M3a
-15.6758440369432	-10.7957930372642	model	AB551_M3a
-12.7181958384819	-3.36033337740235	model	AB551_M3a
-9.73071411555517	-4.66606260135288	model	AB551_M3a
-9.75080414058811	-14.1306115908373	model	AB551_M3a
-7.00366085002379	-19.7765906742837	model	AB551_M3a
-14.8434636601113	-9.1293045248571	model	AB551_M3a
-13.2433995551664	-14.9611304969224	model	AB551_M3a
-13.3317392571538	-15.2412987499164	model	AB551_M3a
-7.65579002307455	-5.98213049712097	model	AB551_M3a
-12.1117164183062	-13.3993074308615	model	AB551_M3a
-13.1674265495281	-12.7711223225272	model	AB551_M3a
-9.32111195083271	-5.76596744006737	model	AB551_M3a
6.56377962878192	-25.6880099345967	model	AB551_M3a
-12.6380916342606	-14.1107740751527	model	AB551_M3a
-9.83930663283958	-4.87171994772628	model	AB551_M3a
-14.4140741815694	-0.376428401899743	model	AB551_M3a
-17.5546921269945	6.18963118985426	model	AB551_M3a
-17.7423541832935	-19.6760661820522	model	AB551_M3a
-20.8378804868611	-17.6060402281011	model	AB551_M3a
-11.5338435937377	-11.5523657234131	model	AB551_M3a
-9.11447997989967	-4.93238683607525	model	AB551_M3a
-11.9241194653738	-13.0800199821483	model	AB551_M3a
-15.4223229911857	-20.1963066260351	model	AB551_M3a
-13.4246147886582	-3.09250661153649	model	AB551_M3a
-6.69437693834577	-20.3978960001306	model	AB551_M3a
-12.6195702244482	3.72280643093141	model	AB551_M3a
-14.0548665104769	-9.33449845207982	model	AB551_M3a
-6.28810877579942	-3.3818863764275	model	AB551_M3a
-10.1856818429896	-22.1638929420877	model	AB551_M3a
-14.3674648960828	-13.2870644667399	model	AB551_M3a
-13.2484070363778	-15.4066513878749	model	AB551_M3a
-18.425501830715	-14.4771215391899	model	AB551_M3a
4.19088190092143	-1.11317464764987	model	AB551_M3a
-8.06156790285966	-6.33658213660148	model	AB551_M3a
-13.3261784623412	-15.0807402343113	model	AB551_M3a
-8.4512653102259	-4.08386129008306	model	AB551_M3a
-7.53868355007331	-6.72832037164252	model	AB551_M3a
-6.98430127489788	-5.5672664655549	model	AB551_M3a
-7.03988387778196	-6.26348586738175	model	AB551_M3a
-14.8779068207854	-11.623996778879	model	AB551_M3a
-12.9476039762666	-2.70682993323187	model	AB551_M3a
-12.8691925249541	-0.470012779886784	model	AB551_M3a
-9.68144123629568	-14.1410602338921	model	AB551_M3a
-9.35657395204613	-14.3020562342304	model	AB551_M3a
-8.40208629895953	-6.44687139855702	model	AB551_M3a
-12.9096065077338	-2.77416901273407	model	AB551_M3a
-15.0671658042586	-9.63172543207166	model	AB551_M3a
-15.5636746194942	-14.7398030773993	model	AB551_M3a
-13.907776653333	-14.9399431309965	model	AB551_M3a
-15.8311090066022	-12.2293522215575	model	AB551_M3a
-13.188493691638	-1.46535867751419	model	AB551_M3a
-6.30999384154216	-19.9371632132887	model	AB551_M3a
-9.25486944592718	-5.30482099305054	model	AB551_M3a
-2.50167389889416	-16.5948439885242	model	AB551_M3a
-8.03376762356268	-6.43424572358654	model	AB551_M3a
-9.55428266385888	-14.2621235494615	model	AB551_M3a
-16.0248178334678	-9.2571731364564	model	AB551_M3a
10.5708943403176	-30.3349952356817	model	AB551_M3a
-14.7870973923454	-1.62993319565203	model	AB551_M3a
8.36931354695817	-30.3285385517547	model	AB551_M3a
-13.4026034147919	-14.5548592044994	model	AB551_M3a
2.01960073478126	5.55867809147035	model	AB551_M3a
-6.65283912418912	-19.7951330425966	model	AB551_M3a
-5.83418191033045	-2.90356021956317	model	AB551_M3a
-12.2701405805584	-13.0858535897613	model	AB551_M3a
-13.7093417395404	-1.75845223294878	model	AB551_M3a
-0.0668178087263065	-29.545771917372	model	AB551_M3a
-15.3896300536492	-14.6830792830364	model	AB551_M3a
3.35301995675093	-15.4281805123275	model	AB551_M3a
-7.9708273389983	-6.24166055996785	model	AB551_M3a
-12.5276916072232	-13.83916120196	model	AB551_M3a
-5.95174744659332	-18.7409606242481	model	AB551_M3a
-20.1785553935699	-2.82860506181709	model	AB551_M3a
-13.8432590521636	-14.5395841201008	model	AB551_M3a
-15.192054085814	-6.62925842631725	model	AB551_M3a
-9.81216638853627	-13.9279977718395	model	AB551_M3a
-7.00254621703432	-20.1201287637679	model	AB551_M3a
-9.73681467851869	-13.3558523240896	model	AB551_M3a
-10.9648832351758	-25.5201023561848	model	AB551_M3a
-12.5829474304324	-12.587667550695	model	AB551_M3a
-10.0815099132595	-14.2573041829219	model	AB551_M3a
-7.06612650687282	-4.64086160249352	model	AB551_M3a
-9.19157710975906	-14.1688008866451	model	AB551_M3a
5.09761335221599	11.2377157690917	model	AB551_M3a
4.92706078158236	2.27933873809189	model	AB551_M3a
-9.73559163936837	-23.1167132829598	model	AB551_M3a
-7.37008341239499	-6.35743061544394	model	AB551_M3a
-8.95711577238208	-4.46158966348756	model	AB551_M3a
-12.9221834368172	-11.6222126337739	model	AB551_M3a
-13.7115782704362	-14.1891753548366	model	AB551_M3a
-17.2134036053628	-12.2411437469639	model	AB551_M3a
-12.8100390390324	-14.2563327036698	model	AB551_M3a
16.7204957732656	11.7458033334133	model	AB551_M3a
-6.17971955877874	-19.3725361230496	model	AB551_M3a
-6.90448481736459	-20.2599136866852	model	AB551_M3a
-20.2591014033902	-0.633283211839841	model	AB551_M3a
-9.68193968053992	-10.7185161140664	model	AB551_M3a
-3.11306537215193	-13.125878443825	model	AB551_M3a
-13.5018800567527	-15.3638941298638	model	AB551_M3a
-7.41345821302863	-1.41622817691657	model	AB551_M3a
-9.49817792101541	-4.3831722788969	model	AB551_M3a
-12.9497378976206	-13.6345874998155	model	AB551_M3a
-2.31778578305141	-16.5943771247593	model	AB551_M3a
-19.396843472457	-14.0072101498225	model	AB551_M3a
-9.94504836826774	-13.6028322048643	model	AB551_M3a
-0.153982654355448	-29.9370689916749	model	AB551_M3a
-12.1179489495637	-13.2753224283665	model	AB551_M3a
-12.634051182996	-13.538376480621	model	AB551_M3a
-13.4426904689746	-13.0624967839913	model	AB551_M3a
-13.1968012488595	-2.96317578350254	model	AB551_M3a
-13.3849545981003	-12.9613571524664	model	AB551_M3a
-13.7855104830627	-2.90528917468965	model	AB551_M3a
-10.7393153516427	-3.36722159497536	model	AB551_M3a
-13.9801785757565	-4.05449725509428	model	AB551_M3a
-6.5825672915015	-18.9943791893207	model	AB551_M3a
-13.0361759580172	-12.9074757042967	model	AB551_M3a
-16.070168118534	0.864119186807537	model	AB551_M3a
-17.8096908278742	-13.0228852590813	model	AB551_M3a
-13.034137545336	-14.2922318691019	model	AB551_M3a
-1.72613417212993	3.38816912552221	model	AB551_M3a
-14.5742806496038	-1.38636886559221	model	AB551_M3a
-13.2680570278094	-14.8842017241422	model	AB551_M3a
-12.3955366643932	-14.2650008694836	model	AB551_M3a
-14.5895241957426	-8.8758528274316	model	AB551_M3a
-6.18144699883758	-18.7479115284882	model	AB551_M3a
-12.7512836155074	-12.7800962633161	model	AB551_M3a
-6.08844327287182	-2.78365932867599	model	AB551_M3a
-12.8271132601268	-9.55294150407042	model	AB551_M3a
-14.7510214927845	-14.4342658563547	model	AB551_M3a
1.12616197399401	5.48122938740658	model	AB551_M3a
-12.8925920473883	-2.68296486984014	model	AB551_M3a
3.77535717758646	-28.318214374917	model	AB551_M3a
-4.83954707294877	-3.57363647536202	model	AB551_M3a
-3.82792897606577	-26.8997804220592	model	AB551_M3a
-14.7805942740795	-9.57986706278576	model	AB551_M3a
6.61264535645862	5.18589031138821	model	AB551_M3a
-16.8573495762966	-20.1819116562451	model	AB551_M3a
-1.67450368779428	3.32490659375681	model	AB551_M3a
-9.60667333058566	-14.0614476376914	model	AB551_M3a
-6.22347343952077	-2.70059779962001	model	AB551_M3a
-11.1330774083227	-4.41282257838686	model	AB551_M3a
-14.2435609694347	-0.233878480813969	model	AB551_M3a
-9.3128424269691	-14.1021955437298	model	AB551_M3a
-17.1181029414182	-20.0031823593839	model	AB551_M3a
-21.4578270864858	-13.3601213592002	model	AB551_M3a
-13.179360671579	-4.78658729121507	model	AB551_M3a
-9.73336722434208	-22.5608763588689	model	AB551_M3a
-14.9680691442238	-13.8131133566333	model	AB551_M3a
8.79794831324914	-30.628305297014	model	AB551_M3a
-6.77191223559977	-5.09584770496715	model	AB551_M3a
-4.35261719740758	-18.8274720783385	model	AB551_M3a
-13.9503550056446	-14.4541053530196	model	AB551_M3a
-11.5217159502004	-3.35179717010995	model	AB551_M3a
-12.3986512517221	-13.6122277812179	model	AB551_M3a
-12.4754959300427	-14.9148197553436	model	AB551_M3a
-17.3449935388411	-12.3905002369619	model	AB551_M3a
-11.3080203114218	-10.5950626034636	model	AB551_M3a
-15.2200462866201	14.6889867734584	model	AB551_M3a
-8.60774679053443	-6.28853553394446	model	AB551_M3a
-0.557364708582873	-30.1545641098307	model	AB551_M3a
7.45508071322841	-24.5179212221649	model	AB551_M3a
-13.5126381256774	-3.0272380988664	model	AB551_M3a
-8.56417189265349	-6.2594327146948	model	AB551_M3a
-13.6921440628702	-15.1283770556926	model	AB551_M3a
-7.05392442359635	-5.60096758004821	model	AB551_M3a
-16.9593923371734	-10.9298487074731	model	AB551_M3a
-15.5894041249766	-12.723339412222	model	AB551_M3a
-5.9772853101429	-19.4146570807328	model	AB551_M3a
-15.3665644569359	-9.73829776234437	model	AB551_M3a
-18.5867844214015	-19.9432994026957	model	AB551_M3a
-16.9314748502715	-13.9357911993761	model	AB551_M3a
-8.03153887392736	-6.2657698115112	model	AB551_M3a
-11.6276879074257	3.68963665555688	model	AB551_M3a
-13.8286386144592	-15.1799771554171	model	AB551_M3a
-0.0347647529106919	-29.6796718007563	model	AB551_M3a
13.5264407711138	0.366445145986672	model	AB551_M3a
-13.0244207169625	-2.63140805384304	model	AB551_M3a
-12.7627489296373	-2.35340507581256	model	AB551_M3a
-13.9941516096909	-10.3285105759491	model	AB551_M3a
-13.1870620355581	-14.1133545160268	model	AB551_M3a
-10.1326468474437	-12.2174894093811	model	AB551_M3a
-1.83060067537476	-0.450819940961287	model	AB551_M3a
-14.1710903515461	-3.83807533039941	model	AB551_M3a
-15.027659992252	-11.3232001582466	model	AB551_M3a
-7.19954540794765	-1.66606389443227	model	AB551_M3a
-14.019724934135	-1.36647658226492	model	AB551_M3a
-17.8536676079566	-20.3045224346513	model	AB551_M3a
-13.3487774347222	-15.3046159078409	model	AB551_M3a
5.56304152921241	-30.3149569652238	model	AB551_M3a
-1.94949062393792	-17.9307150526093	model	AB551_M3a
4.35045653804193	-29.7288522972213	model	AB551_M3a
-1.50710859638496	-12.4510937246081	model	AB551_M3a
-11.0445583020716	-3.51569067372276	model	AB551_M3a
-5.26160426368146	19.1536042182305	model	AB551_M3a
-9.83026557174435	-12.0057239290341	model	AB551_M3a
10.9906846320952	-31.9327409810451	model	AB551_M3a
-13.4347140170948	-12.903389647601	model	AB551_M3a
-12.3741384346945	-13.6371856863242	model	AB551_M3a
-11.40236226639	-3.25633452831614	model	AB551_M3a
-15.10849839343	-3.88424501097205	model	AB551_M3a
-15.2988187385238	-19.2934784146759	model	AB551_M3a
-15.8131654468806	-1.76878168199616	model	AB551_M3a
-14.2597333637587	-8.7622358831596	model	AB551_M3a
-12.9952665699239	-2.8713817473898	model	AB551_M3a
-12.9490828996449	-2.84485439933826	model	AB551_M3a
-9.04480036857026	14.5033362777685	model	AB551_M3a
-8.2525605175599	-6.42858719163475	model	AB551_M3a
-7.958755335271	-6.2228245917329	model	AB551_M3a
3.16215918269827	-1.38146157244994	model	AB551_M3a
21.5304163159925	-22.375747610866	model	AB551_M3a
-15.5400514863801	-19.9967163861318	model	AB551_M3a
-18.9574271721282	-12.735579980409	model	AB551_M3a
-1.5769577978385	-12.3660771014339	model	AB551_M3a
-9.7156068587182	-5.13970240350512	model	AB551_M3a
-8.91626611985308	-3.94356360470676	model	AB551_M3a
-15.0102889242487	-9.41392546406807	model	AB551_M3a
-9.40666596772923	-14.2469595532809	model	AB551_M3a
-9.92005513972685	-13.9909306684453	model	AB551_M3a
-9.36116434672059	-4.88061240121233	model	AB551_M3a
-7.9508983831666	-6.28603290279478	model	AB551_M3a
-16.3668577356471	-14.3340943474162	model	AB551_M3a
-13.131292074505	-0.937592440874071	model	AB551_M3a
-9.171521619931	-12.1699965686148	model	AB551_M3a
-11.0995775777871	-5.31394121220342	model	AB551_M3a
-24.1219437608534	3.78597336605866	model	AB551_M3a
-12.9264915417882	-13.2972505384632	model	AB551_M3a
-9.817334049368	-13.0102595486442	model	AB551_M3a
-12.9529097692313	-0.667060956863076	model	AB551_M3a
-7.19480138859659	-20.0449529303771	model	AB551_M3a
-17.3413071289312	-19.3934308253346	model	AB551_M3a
-16.7730670311051	-11.7680478564197	model	AB551_M3a
-9.31889711017336	-4.6929868251612	model	AB551_M3a
-8.09549218254517	-6.34102110299162	model	AB551_M3a
-18.0250599130867	-14.4451405653695	model	AB551_M3a
-17.0303237791058	-21.5531390956017	model	AB551_M3a
-13.1169925233595	-1.66080270219202	model	AB551_M3a
-10.1559699026742	-11.8462774335458	model	AB551_M3a
-11.9354104988339	3.02706683298697	model	AB551_M3a
4.80527569674784	-1.38326833339756	model	AB551_M3a
-13.4298038030318	-3.10361510488471	model	AB551_M3a
3.09170653541515	-0.650607249200395	model	AB551_M3a
-15.1502511270663	-1.6468786991621	model	AB551_M3a
-0.746370239132193	3.56292169894555	model	AB551_M3a
-13.6554645935889	-14.3792297006607	model	AB551_M3a
-15.3863880210461	-12.2716036507842	model	AB551_M3a
-14.259074286072	-9.08691183211708	model	AB551_M3a
-13.8437974666454	-6.17550442632259	model	AB551_M3a
-7.50903298394882	-20.8249880322138	model	AB551_M3a
-2.48489684299512	-1.10910990999666	model	AB551_M3a
-12.8097258496562	-13.3426008869611	model	AB551_M3a
-9.39235985966268	-14.2554179283739	model	AB551_M3a
-11.2735557635016	-3.83722490990865	model	AB551_M3a
-15.7817140408774	-12.334652521036	model	AB551_M3a
1.05667112340717	20.9116009651372	model	AB551_M3a
-12.9942010695818	-9.18938796041266	model	AB551_M3a
10.2243905827695	-32.1997876020603	model	AB551_M3a
-17.3219230146737	-14.8952776638555	model	AB551_M3a
-9.72734075608608	-13.6544653097749	model	AB551_M3a
-13.2419823212226	-14.2426855841951	model	AB551_M3a
-10.3441753211789	-14.3055008897661	model	AB551_M3a
-12.7353000970931	-14.6752596692906	model	AB551_M3a
-16.8115091983695	-12.7436302371856	model	AB551_M3a
-13.208914725231	-2.00046699721666	model	AB551_M3a
-9.35516363372136	-14.0951664057422	model	AB551_M3a
-14.4883469341185	-2.14755322790434	model	AB551_M3a
-13.351368048303	-15.1206821840405	model	AB551_M3a
-15.0915084134144	-8.36032936725192	model	AB551_M3a
-19.1219697383026	-13.346577399621	model	AB551_M3a
-14.7513101532176	-8.69939916392789	model	AB551_M3a
-6.316374163506	-2.01270957926677	model	AB551_M3a
-21.4311801067482	-13.5209808444766	model	AB551_M3a
-14.2528907623335	-1.95083598896079	model	AB551_M3a
-0.17698446538278	-17.9936859513265	model	AB551_M3a
-12.6127125973098	-14.2108808254398	model	AB551_M3a
-15.1708622089289	-10.3258264692775	model	AB551_M3a
6.91382631241032	-28.663157819477	model	AB551_M3a
-11.8799362008501	13.924609917341	model	AB551_M3a
-11.0077962304867	-3.96482391445624	model	AB551_M3a
-10.0268531694821	-13.151037343346	model	AB551_M3a
-14.8329178941335	-9.37610452074126	model	AB551_M3a
-9.91776345249736	-3.069298437019	model	AB551_M3a
-12.019865249396	-13.2912849200142	model	AB551_M3a
-10.2532322827254	-14.1432619464667	model	AB551_M3a
-9.58456974131809	-11.2325518379295	model	AB551_M3a
-16.0777640648561	-4.47772664213428	model	AB551_M3a
0.548722177269548	-29.8025233924171	model	AB551_M3a
-10.3268871712947	-5.44886273491664	model	AB551_M3a
2.43772857450816	5.10898854349317	model	AB551_M3a
-7.50000199598055	-6.3883234300951	model	AB551_M3a
-12.1409975260325	-13.7754416820845	model	AB551_M3a
4.66185195423595	-0.958438604539111	model	AB551_M3a
-8.85857543847843	14.4289871238155	model	AB551_M3a
-13.4445272126583	-3.01190615537347	model	AB551_M3a
-12.8827873926393	-11.8944691025507	model	AB551_M3a
-11.1729005058035	-24.6334943374735	model	AB551_M3a
1.73221819607765	5.57847454872815	model	AB551_M3a
-12.1718516099245	-14.938451140748	model	AB551_M3a
-13.1526892606296	1.50275901688474	model	AB551_M3a
-8.00241637321306	-6.27932509339325	model	AB551_M3a
-16.9706700025701	-13.2610152880323	model	AB551_M3a
10.7082130861604	-32.0728607450901	model	AB551_M3a
-8.16655727748669	18.6880686674362	model	AB551_M3a
-4.85522675526453	-3.49216764255324	model	AB551_M3a
-12.7845066914442	-2.53425540156067	model	AB551_M3a
-13.0170316870022	-12.555782741418	model	AB551_M3a
-18.7159465526939	-13.35595947218	model	AB551_M3a
9.20641345871628	-30.8440541423615	model	AB551_M3a
-8.12237283267883	-6.39850007244681	model	AB551_M3a
-12.3379698562536	-14.3011279633188	model	AB551_M3a
-13.4532042434462	-9.43967910255897	model	AB551_M3a
2.84976474012712	-1.82656121043568	model	AB551_M3a
-1.64641291322956	-12.5268463688706	model	AB551_M3a
-10.7245735948312	-14.5071373988768	model	AB551_M3a
-9.99017421319868	-5.90167882625268	model	AB551_M3a
-14.1658234544114	-12.30991855005	model	AB551_M3a
-6.19963687852708	-20.0152011586389	model	AB551_M3a
-14.9042183907124	-11.3007325902051	model	AB551_M3a
-16.7548816917047	-9.30951206797923	model	AB551_M3a
3.59267584361947	6.65557990731684	model	AB551_M3a
10.9555317357429	-31.9149710755273	model	AB551_M3a
-13.1837445025442	0.14067840629193	model	AB551_M3a
-10.3691122816068	-5.78928458245532	model	AB551_M3a
-13.2603826322617	-12.6259816257163	model	AB551_M3a
-10.4710776065984	-4.88979903494599	model	AB551_M3a
-14.1787831721903	-2.82973669718041	model	AB551_M3a
-9.25758376613591	-6.20579825155695	model	AB551_M3a
-1.27571778501693	3.63028005728855	model	AB551_M3a
-12.8233985666739	-2.3971112058063	model	AB551_M3a
-10.8390895183164	-5.59299940930985	model	AB551_M3a
-8.99742224615462	-4.45616081090729	model	AB551_M3a
-17.9412248724302	-14.2910724741695	model	AB551_M3a
-14.3543532523256	-22.7821545630564	model	AB551_M3a
-10.8963971280152	-3.92855150806094	model	AB551_M3a
-18.8940390584755	-20.4439999368289	model	AB551_M3a
-6.698805664406	-16.9150739872467	model	AB551_M3a
-13.4757896748017	-14.7123510236873	model	AB551_M3a
-9.74689366477426	-4.43354059297734	model	AB551_M3a
-15.4250223413497	-14.247912826256	model	AB551_M3a
-14.6494472863602	-23.3661403565312	model	AB551_M3a
-17.4712996282995	-14.3198625984171	model	AB551_M3a
4.47938823272228	-0.00797977026503037	model	AB551_M3a
-14.0078778954169	-2.01204128842548	model	AB551_M3a
-27.5425564180509	17.0584359045477	model	AB551_M3a
-17.1059111010802	-12.5763164307706	model	AB551_M3a
-13.7166122579056	-15.0018415647625	model	AB551_M3a
-8.16838966049183	-6.42470753842217	model	AB551_M3a
-10.1062800442617	-12.8456241912574	model	AB551_M3a
-8.11234591651458	-4.03782421672971	model	AB551_M3a
-9.12741278504434	-14.1338399917168	model	AB551_M3a
-12.9446660857203	-15.2591631526587	model	AB551_M3a
-8.33049291288811	-6.45732800752101	model	AB551_M3a
4.55280923868325	-1.7867379928046	model	AB551_M3a
-15.4252066719907	-19.8547733776961	model	AB551_M3a
7.96085288258969	-30.9021283812203	model	AB551_M3a
-6.2194313674013	-18.9572824734911	model	AB551_M3a
-14.0951404366542	-8.6380738726079	model	AB551_M3a
-15.3412486503532	-11.5515231277112	model	AB551_M3a
-6.24736774374795	-18.9774908073798	model	AB551_M3a
-9.66879018911539	-13.5694341969	model	AB551_M3a
-16.2679770830382	-9.50084126871817	model	AB551_M3a
-13.1991810343961	-1.52386754581177	model	AB551_M3a
-9.7277489099007	-4.46702396737237	model	AB551_M3a
-7.31859971928836	-6.10186981511707	model	AB551_M3a
-13.8897217306437	-1.10924468208685	model	AB551_M3a
-8.28978509916898	-6.27101850133733	model	AB551_M3a
-17.8762826137652	-14.5486795431018	model	AB551_M3a
-13.3167069081193	-14.3558572644399	model	AB551_M3a
-13.5815046105889	-13.0915774498697	model	AB551_M3a
-15.571860594426	-20.0009624288433	model	AB551_M3a
-13.3616974752335	-3.31989840063471	model	AB551_M3a
-13.8625897741617	-11.6221599065034	model	AB551_M3a
-14.6200554417744	-14.8682141518981	model	AB551_M3a
-13.582795659044	1.31776912906134	model	AB551_M3a
-15.3982088468157	-14.04693607915	model	AB551_M3a
-24.8390565641002	3.62157712755047	model	AB551_M3a
-17.9330199833339	-14.3850197353915	model	AB551_M3a
-9.13439452732465	14.2341909470227	model	AB551_M3a
-10.1506446757645	-23.1447309727986	model	AB551_M3a
-17.0215021799599	-19.8942749861773	model	AB551_M3a
-12.1923409325808	-13.3752569941848	model	AB551_M3a
-13.0122777006635	-10.3223860005851	model	AB551_M3a
-15.1089577956532	-19.0334458745533	model	AB551_M3a
10.1121704498775	-30.7112006937973	model	AB551_M3a
2.89708782300009	-1.85334493708846	model	AB551_M3a
-22.0319027407119	-11.8691944146164	model	AB551_M3a
-13.8811946450038	-13.2437196824526	model	AB551_M3a
-14.0848936999809	-22.9146811858812	model	AB551_M3a
-16.4359910669781	-11.1371336002894	model	AB551_M3a
-12.9301951385312	-13.637007095587	model	AB551_M3a
0.392958413007202	4.90778142540327	model	AB551_M3a
-1.87575942818986	-0.473828913529138	model	AB551_M3a
-17.7035638937277	-14.9699494065593	model	AB551_M3a
4.52836447279335	-30.4047018585346	model	AB551_M3a
-16.1357880258012	-19.7552527576884	model	AB551_M3a
-6.27857147661665	-4.32741833344012	model	AB551_M3a
-6.42881408679573	-19.2215306948543	model	AB551_M3a
-9.6578983951461	16.8497840325292	model	AB551_M3a
-8.00103144778062	-6.45374299168563	model	AB551_M3a
-9.7689645956263	-13.1978884659467	model	AB551_M3a
-10.2418008117612	-25.3356359596937	model	AB551_M3a
-15.0715459554424	-9.56212765567178	model	AB551_M3a
-14.825813045188	-0.886059175389146	model	AB551_M3a
-13.9434590460544	-14.149995373819	model	AB551_M3a
-17.2472490056233	-9.97896862955164	model	AB551_M3a
-5.85473596280757	-3.78543890283269	model	AB551_M3a
-10.9740600628411	-3.63546108763451	model	AB551_M3a
8.51351343182677	0.333246890122369	model	AB551_M3a
-15.9344546452338	-9.6859346957121	model	AB551_M3a
-9.7462569106586	-23.8526395678062	model	AB551_M3a
-14.3396034861215	-11.0783859002508	model	AB551_M3a
-7.06861895194066	-21.3431452334712	model	AB551_M3a
-9.61588363907889	-5.48172438537155	model	AB551_M3a
-14.5228563503721	-1.22822969763939	model	AB551_M3a
-12.9677284080503	-14.2203174702519	model	AB551_M3a
-18.5527702184784	-13.459513210061	model	AB551_M3a
-10.606370515687	-2.71564633521351	model	AB551_M3a
-3.36189857792117	-7.95571677969984	model	AB551_M3a
-14.0007988226148	-15.3642419982957	model	AB551_M3a
-13.9425715710853	-11.6383291362726	model	AB551_M3a
-8.09324088317087	-6.44621560048682	model	AB551_M3a
-10.1969965123698	-11.8805328449661	model	AB551_M3a
-13.0871210102056	-15.2880704322762	model	AB551_M3a
-15.3185335351469	-8.80847682361706	model	AB551_M3a
-17.5847751440588	-14.037826437215	model	AB551_M3a
-17.8943651013467	-19.8251504487127	model	AB551_M3a
-16.6839906963612	-12.9566590742673	model	AB551_M3a
-16.4225038933201	-9.1593225658429	model	AB551_M3a
-0.369669153507991	-18.1666274472804	model	AB551_M3a
-12.9776664185697	-12.5054739344194	model	AB551_M3a
-0.400940197689618	-3.02458705412428	model	AB551_M3a
-7.28479660880835	-4.43815424672196	model	AB551_M3a
-5.63874215105011	-19.1107886342006	model	AB551_M3a
8.87404672908409	0.803468674150557	model	AB551_M3a
7.43038680526512	0.268499983555441	model	AB551_M3a
4.39928802652177	-29.8655492480083	model	AB551_M3a
-17.0069596923614	-13.0982920043333	model	AB551_M3a
-8.29238615803284	-6.05321775203147	model	AB551_M3a
-1.53044473687453	-12.4642736799321	model	AB551_M3a
-4.23273057267983	-2.66554613307221	model	AB551_M3a
5.66618898415321	24.3736129258571	model	AB551_M3a
-6.25340850678952	-4.32630522151879	model	AB551_M3a
-10.6969994742971	17.050044823633	model	AB551_M3a
2.70206278620277	-0.609985126727612	model	AB551_M3a
3.7262095954255	0.252904248723007	model	AB551_M3a
-10.5685919598726	-12.4265640113138	model	AB551_M3a
0.30324229735653	-30.2052221162455	model	AB551_M3a
-16.7025498462086	-12.3937149888365	model	AB551_M3a
-9.36687046458983	-4.1694970948786	model	AB551_M3a
-7.31344851870741	-2.17626887386619	model	AB551_M3a
-15.2013984083154	-8.28704839512637	model	AB551_M3a
-11.0220652175523	-12.6589385655672	model	AB551_M3a
-1.26660534205992	-15.9811405380258	model	AB551_M3a
3.78536753415721	-2.5940773346843	model	AB551_M3a
-8.47011951108373	-6.36661822915043	model	AB551_M3a
7.52591893720584	-0.818785267345165	model	AB551_M3a
-18.598611807013	-19.7925467757549	model	AB551_M3a
-10.0062302005189	-13.5356441916739	model	AB551_M3a
-5.90153053869028	-19.5486931439986	model	AB551_M3a
-15.439512706331	-14.6542215264878	model	AB551_M3a
-13.1975551619985	-15.7122191027391	model	AB551_M3a
-13.4205554165148	-3.18620904798722	model	AB551_M3a
-1.53264934575652	-12.4471843677249	model	AB551_M3a
-12.0103313088444	-13.3784405363392	model	AB551_M3a
-7.77678461018972	-5.36221243889241	model	AB551_M3a
-13.158243113075	-13.0822987401551	model	AB551_M3a
-7.91224999517666	-3.77651586948296	model	AB551_M3a
-16.4819072715272	-5.72445729687144	model	AB551_M3a
-7.61866977735876	-4.00169942451432	model	AB551_M3a
-15.3411244838188	-13.0739014098009	model	AB551_M3a
-16.4124762956941	-12.2322689142501	model	AB551_M3a
-16.7162479199637	-11.5682227371448	model	AB551_M3a
9.20911531356943	-31.5238149374167	model	AB551_M3a
-11.3858491407757	-3.54402957998974	model	AB551_M3a
-10.258470200751	-22.7552599691229	model	AB551_M3a
-13.1494333461964	-14.4994468652432	model	AB551_M3a
-12.6374395734779	-13.8637852854225	model	AB551_M3a
-2.43117173757448	-16.4225610930812	model	AB551_M3a
-14.1305999233705	-1.59174291030544	model	AB551_M3a
-8.02862002508914	-2.5959014010991	model	AB551_M3a
4.56602596680252	-30.7411957622142	model	AB551_M3a
-14.0052010733203	-1.70060429281412	model	AB551_M3a
-15.0659451707807	-1.09861226253687	model	AB551_M3a
-12.981430036835	-2.68603605408433	model	AB551_M3a
-14.0011953722556	-8.30357519800359	model	AB551_M3a
4.69596956033387	8.98071029813544	model	AB551_M3a
-13.2145068231239	-15.1981161513079	model	AB551_M3a
2.34000089136744	5.73345617000889	model	AB551_M3a
-13.4309582102643	-15.3524894590174	model	AB551_M3a
-12.8932558746658	-15.1086577453616	model	AB551_M3a
-7.20036116109936	-3.47487796457757	model	AB551_M3a
-7.32511514816148	-20.650275585334	model	AB551_M3a
-15.7256146427299	-19.6866666601523	model	AB551_M3a
-10.5476701361463	-5.46080448700437	model	AB551_M3a
-14.8421358946345	-16.519241633462	model	AB551_M3a
-5.76021599132271	-5.65936210992398	model	AB551_M3a
-13.4376478579434	-14.4298762356999	model	AB551_M3a
-8.82206888481563	-13.2567016631096	model	AB551_M3a
-6.35981228098098	-2.40495562761399	model	AB551_M3a
-16.1529011113365	-13.7676796328154	model	AB551_M3a
-9.92560785856913	-4.21660566420203	model	AB551_M3a
-13.0723812909909	-2.24893992470736	model	AB551_M3a
8.97297350549617	-31.2621410435414	model	AB551_M3a
-20.7456694097486	-13.5307256011423	model	AB551_M3a
-11.0574374386796	-3.66641775030369	model	AB551_M3a
-7.16459611942968	-20.479822020637	model	AB551_M3a
-12.9234282312701	-2.49211930202346	model	AB551_M3a
-9.24985044312606	-14.2040641703933	model	AB551_M3a
-10.2085237467218	-4.94655896762104	model	AB551_M3a
-8.18526073540059	-6.4085888354102	model	AB551_M3a
-12.5529550529603	-0.364221574873261	model	AB551_M3a
-13.2580152252095	12.8644826621723	model	AB551_M3a
-6.89753534427502	-5.27362003655153	model	AB551_M3a
11.1593217089675	-31.4331264373882	model	AB551_M3a
-11.1777884249849	-3.6282365906615	model	AB551_M3a
-9.49132558652363	-14.1225913598051	model	AB551_M3a
-12.4927834654623	-13.0106931817255	model	AB551_M3a
-0.914906026995893	3.38249506100261	model	AB551_M3a
3.89032124442676	-0.100156394309429	model	AB551_M3a
-10.3423852634338	-14.176366026475	model	AB551_M3a
-14.9820478549169	-2.4578465966767	model	AB551_M3a
-8.39821882138153	-6.42762009078005	model	AB551_M3a
-15.1854464429115	-8.60105686379383	model	AB551_M3a
-14.3945030553979	-2.53436038677648	model	AB551_M3a
-7.27640597518724	-22.5023923422824	model	AB551_M3a
-12.5215709868618	-13.7191498249855	model	AB551_M3a
-7.21451789348016	-2.27563074180945	model	AB551_M3a
-13.5874141424193	-0.783197605153346	model	AB551_M3a
-15.0320179931553	-12.5320804373685	model	AB551_M3a
-17.6895218946549	-19.2611526531682	model	AB551_M3a
-10.4021616881518	16.2373972340402	model	AB551_M3a
-18.2663370051603	-14.103325732915	model	AB551_M3a
-12.393540689645	-12.4138195616274	model	AB551_M3a
-8.36588956238153	-12.2237411448855	model	AB551_M3a
-14.7493326693856	-15.399488688304	model	AB551_M3a
-14.822474319655	-3.78051293844596	model	AB551_M3a
-17.1817892848146	-19.9658350728269	model	AB551_M3a
-10.9747479344424	-25.7359492820253	model	AB551_M3a
-14.9280262356983	-16.5201048895887	model	AB551_M3a
-3.96262296515169	-18.6323898484317	model	AB551_M3a
-10.4836192070208	11.4837335460566	model	AB551_M3a
-9.14562738028937	-12.7341145247372	model	AB551_M3a
-17.9523818377299	-14.655878618669	model	AB551_M3a
-12.8656174381671	-12.6434096061092	model	AB551_M3a
-9.27014294543613	-10.711176582718	model	AB551_M3a
-15.4026489058813	-9.68705063876497	model	AB551_M3a
-15.9095993814288	-19.288943084724	model	AB551_M3a
-17.6990923863051	-14.2225971054287	model	AB551_M3a
10.6324091957289	-30.4529464663606	model	AB551_M3a
-9.48836813040734	-12.6466444855357	model	AB551_M3a
-10.5197589892276	11.4004771408067	model	AB551_M3a
-5.83500543905255	-10.9882293906842	model	AB551_M3a
-15.0978809643656	-19.0694177943226	model	AB551_M3a
6.63452541786589	-9.86678070068708	model	AB551_M3a
-7.47730705194042	-5.17009243648755	model	AB551_M3a
-9.21248803074489	-3.81299176922278	model	AB551_M3a
-18.1632344392708	-13.7576272420446	model	AB551_M3a
-12.5535600241875	-12.536569469532	model	AB551_M3a
-16.2222601247491	-10.6792443376371	model	AB551_M3a
-12.914292671013	-1.74722667330298	model	AB551_M3a
-13.0201910672001	-1.49488423670662	model	AB551_M3a
-9.67987994961323	-6.17075449364434	model	AB551_M3a
-18.3652628374587	-13.4376294873382	model	AB551_M3a
7.78042722324588	1.08659307826475	model	AB551_M3a
-12.9072034858723	-2.67893710868207	model	AB551_M3a
-6.36869255794696	-19.6838819698341	model	AB551_M3a
-7.17785384405714	-20.720556206726	model	AB551_M3a
-13.812481919314	-2.07364880447199	model	AB551_M3a
-12.7820929720247	-11.7410755771928	model	AB551_M3a
-0.252919820561513	13.4748244575244	model	AB551_M3a
-16.6951264843368	-10.7900536562464	model	AB551_M3a
-14.7120469021209	-19.9093947836272	model	AB551_M3a
-16.9968720073679	-19.1872106092188	model	AB551_M3a
-18.3464153208519	-13.4937078012168	model	AB551_M3a
-9.74130131751036	-13.6970019545975	model	AB551_M3a
-8.82096321454682	14.636534572002	model	AB551_M3a
-12.5172968459594	-12.0250480380411	model	AB551_M3a
-16.2679788620868	-19.7356164958116	model	AB551_M3a
0.904666222426365	4.81065542769746	model	AB551_M3a
-18.3090737186397	-15.0592910556455	model	AB551_M3a
-9.07804370023513	-5.94511182479377	model	AB551_M3a
-6.05654893164432	-4.92311301305293	model	AB551_M3a
-2.21800544267803	-16.7140706510941	model	AB551_M3a
9.19623649204513	-30.3873129473779	model	AB551_M3a
-16.8868493217407	-13.6656632522969	model	AB551_M3a
-13.0763241494097	-1.61352975224709	model	AB551_M3a
-15.2927512159822	-9.78728578759259	model	AB551_M3a
-14.057933370608	-2.12802638069682	model	AB551_M3a
-8.08275307099428	-6.22171920068391	model	AB551_M3a
-8.45650014213163	-6.37124825527501	model	AB551_M3a
-13.5379029779444	-10.3750337854706	model	AB551_M3a
-11.430464674621	-12.3781018551672	model	AB551_M3a
-10.0395604637681	-6.24476964617952	model	AB551_M3a
-8.28397855082269	-6.35259015258829	model	AB551_M3a
-9.90633389020126	-13.8681609100981	model	AB551_M3a
-14.9545586628687	-14.2457363706059	model	AB551_M3a
14.6418196139736	-28.038554396165	model	AB551_M3a
-12.7948614704357	-13.4516149105378	model	AB551_M3a
-9.64265715013036	-22.3135026402203	model	AB551_M3a
-13.2436772139689	-15.6329611461825	model	AB551_M3a
-9.99415129627749	-13.5107945563386	model	AB551_M3a
-12.922131868276	-14.6230974060374	model	AB551_M3a
-8.29664799627408	-6.34100206646264	model	AB551_M3a
-6.9104748800288	-17.1906337316339	model	AB551_M3a
-13.2772740789486	-15.2179933855203	model	AB551_M3a
-18.5200382691707	-13.4047273281038	model	AB551_M3a
-13.7093192811133	-9.16434455352904	model	AB551_M3a
-8.13534085278074	-6.44383000148042	model	AB551_M3a
-14.5745364917522	-16.640844343946	model	AB551_M3a
-17.560370016128	-14.0732583156705	model	AB551_M3a
-5.98082966426724	-18.9645925750509	model	AB551_M3a
-10.2428722098308	-11.6291673676893	model	AB551_M3a
-4.28269238712445	15.0303385758878	model	AB551_M3a
-13.8469774696256	-15.1452531806732	model	AB551_M3a
-16.6717609576375	-13.7007394602354	model	AB551_M3a
-7.24537339524127	-21.5482685952759	model	AB551_M3a
-5.34404427562508	-3.83287712099401	model	AB551_M3a
-12.9807680362499	-11.9261635819234	model	AB551_M3a
-10.5925313826119	-12.8502150712303	model	AB551_M3a
-13.5585889367655	-15.4229047606821	model	AB551_M3a
4.0832642039246	-0.171338255653327	model	AB551_M3a
-13.7000084719691	-15.4670848328465	model	AB551_M3a
2.91011972368618	-1.65567551583941	model	AB551_M3a
-11.5798484384789	-2.8824421894589	model	AB551_M3a
-12.3237425529583	-13.9911492643459	model	AB551_M3a
-13.7888343192471	-15.4027176722446	model	AB551_M3a
-14.424200885822	-8.7477581332202	model	AB551_M3a
-13.9458747954275	-14.1746047386704	model	AB551_M3a
-10.4722773015542	-21.5657471754592	model	AB551_M3a
-13.4172295091157	-3.3763265743111	model	AB551_M3a
-7.70755185964685	-6.16393593146795	model	AB551_M3a
-13.1042353685582	-12.7029516484908	model	AB551_M3a
-10.1555056449334	-24.9015300155379	model	AB551_M3a
-7.59324237552912	-6.73397381892664	model	AB551_M3a
-6.11899996500683	-20.0607685625544	model	AB551_M3a
-16.0406949608871	-10.3171016144414	model	AB551_M3a
9.91568096493018	-30.675550786255	model	AB551_M3a
-13.1052963880656	-9.77050602395367	model	AB551_M3a
-9.39201096899901	-5.00994214517662	model	AB551_M3a
-15.6951257270582	-19.491465732484	model	AB551_M3a
-9.44612119809004	-14.2734311090942	model	AB551_M3a
-17.5852273720629	-14.0503932576812	model	AB551_M3a
-20.9158699128686	-12.9054892391525	model	AB551_M3a
-18.3098433324081	-14.146972234141	model	AB551_M3a
-15.0457014882916	-9.48263249761275	model	AB551_M3a
-8.09466158487488	-21.9193534282854	model	AB551_M3a
-6.14005611236889	-18.8279079159221	model	AB551_M3a
-4.25237685957334	-2.61920117826757	model	AB551_M3a
-1.61448468052888	-17.9217521547748	model	AB551_M3a
-6.94872718771458	-5.83347605324491	model	AB551_M3a
-7.69219029019523	-6.35635393082045	model	AB551_M3a
-8.30230012152875	-17.0492260126794	model	AB551_M3a
-13.5715243334384	-15.6044386249072	model	AB551_M3a
-16.6860471013363	-9.01944753805496	model	AB551_M3a
-16.5309854299151	-18.8932392674733	model	AB551_M3a
-0.346622287998888	-29.7012002846117	model	AB551_M3a
-14.7563571857417	-8.95645630966179	model	AB551_M3a
-10.0178502440664	-13.0560548564568	model	AB551_M3a
-17.7233794427083	-19.3140605777947	model	AB551_M3a
-18.4932171622643	-15.7636590091745	model	AB551_M3a
-9.68793390670774	-23.8220033765141	model	AB551_M3a
-13.3113263611456	-14.0682706044898	model	AB551_M3a
-14.0227741977394	-1.45008510825391	model	AB551_M3a
-13.3702332967399	-15.0267613532535	model	AB551_M3a
-17.3028880946612	-14.8574707447373	model	AB551_M3a
-10.3080220343057	11.6266267269766	model	AB551_M3a
0.830620660219186	-30.0950362838534	model	AB551_M3a
-18.9986197855085	-13.0441592944131	model	AB551_M3a
-11.1154029968001	-10.8168266299958	model	AB551_M3a
-18.3866552223739	-14.3832786347084	model	AB551_M3a
-6.93774684885568	-20.0190895918551	model	AB551_M3a
-17.4393335018619	-19.4044798680575	model	AB551_M3a
3.74398898476478	-26.9674942626796	model	AB551_M3a
-15.3692931606093	-20.2213203508607	model	AB551_M3a
-8.36823944672505	-4.08408001261611	model	AB551_M3a
1.85405312980971	5.31898060879856	model	AB551_M3a
-6.20692561953421	-19.2017155145079	model	AB551_M3a
9.10014175135324	-30.6103022074285	model	AB551_M3a
-18.1397404668822	-13.686967286435	model	AB551_M3a
-15.2097668631347	-9.45548611030024	model	AB551_M3a
-6.74487896665793	-19.7544577329157	model	AB551_M3a
-6.11147817253489	-3.87359137626682	model	AB551_M3a
-14.7351567468579	-2.66918936404565	model	AB551_M3a
-14.0760737058171	-14.4273026543469	model	AB551_M3a
11.0075722424229	-32.1490407101477	model	AB551_M3a
-12.8875052594643	-2.30229002400876	model	AB551_M3a
-4.74967145599623	-3.39473169453186	model	AB551_M3a
-9.22163036151281	-14.0907768646606	model	AB551_M3a
-9.39779421493585	-5.63366159351996	model	AB551_M3a
-15.3839924622509	-12.2248533697107	model	AB551_M3a
-13.1811335705694	-15.2540210220268	model	AB551_M3a
-12.1362544798478	-12.8920166551973	model	AB551_M3a
-7.68763970471546	-4.37334914784497	model	AB551_M3a
-15.5936179502198	-15.1392109172818	model	AB551_M3a
-16.1701559088686	-4.88081859222929	model	AB551_M3a
-11.3670869879376	4.92902292730994	model	AB551_M3a
-10.4522534476777	-2.44082467921343	model	AB551_M3a
-8.09550432679817	-4.56684153436426	model	AB551_M3a
-13.7933182341786	-0.940548314392356	model	AB551_M3a
-9.59390838342613	-13.7820851816384	model	AB551_M3a
-15.5843004420728	-10.6408942699596	model	AB551_M3a
-12.3849751581309	-14.6457626992802	model	AB551_M3a
-11.2059169466305	-11.2708231516914	model	AB551_M3a
-4.19017360134747	-2.69733735213139	model	AB551_M3a
-12.2764684773189	-12.3916405269639	model	AB551_M3a
-13.3036373621679	-3.32028669843658	model	AB551_M3a
6.95238552342174	-25.6981921210901	model	AB551_M3a
-9.0598633343647	-14.0708347920939	model	AB551_M3a
-17.5696524122028	-19.3383547183138	model	AB551_M3a
9.05061065910104	-30.3930643528092	model	AB551_M3a
-15.4707462819718	-9.25968134632585	model	AB551_M3a
-13.2448566784079	-15.0457399907039	model	AB551_M3a
-13.9951298089172	-1.74037720325518	model	AB551_M3a
-9.92135074924136	-14.3546127635755	model	AB551_M3a
-12.9453539836365	-14.7867889236467	model	AB551_M3a
-1.41807808246988	2.30249381707899	model	AB551_M3a
2.81244574837324	6.26030828471922	model	AB551_M3a
-8.31306557442595	-6.25984960115705	model	AB551_M3a
-4.1481997984554	-2.52151966268753	model	AB551_M3a
-0.954722719444377	3.60533879450139	model	AB551_M3a
-14.3904537776866	-1.64331099590284	model	AB551_M3a
-16.2302983793965	-5.04705132658454	model	AB551_M3a
11.1507270167602	-31.8090964149141	model	AB551_M3a
-12.1052559615961	-14.8555038407722	model	AB551_M3a
4.32624244545434	-0.286001691324718	model	AB551_M3a
3.83419606631345	-28.4667410318301	model	AB551_M3a
-1.72024529718342	3.13505580283147	model	AB551_M3a
-11.0690896091195	-5.17083979942509	model	AB551_M3a
-17.0746934182038	-11.6647412063762	model	AB551_M3a
-12.9380601938804	-15.2393316493508	model	AB551_M3a
-27.2960934561844	17.3166855721926	model	AB551_M3a
-9.77075779320758	-12.9280262821622	model	AB551_M3a
-4.74543148726635	-18.9139831154262	model	AB551_M3a
-7.75914675078973	-6.64524188941096	model	AB551_M3a
-9.25801394425643	-5.48069388000186	model	AB551_M3a
-8.93000240590039	-11.8386636376027	model	AB551_M3a
-9.17712166869262	-14.183071731745	model	AB551_M3a
-13.5993264245372	-10.1257768802392	model	AB551_M3a
-7.75356786093984	-20.8270132282723	model	AB551_M3a
-15.0534515280303	-6.97136151662591	model	AB551_M3a
-8.25693700467826	-6.20328512276318	model	AB551_M3a
-19.060001706034	-17.3117255361353	model	AB551_M3a
5.21725124672203	-0.871987099181168	model	AB551_M3a
-8.11509426240786	-3.89500876446094	model	AB551_M3a
-15.5897161655525	-19.920244200921	model	AB551_M3a
-6.48432694455944	-2.88332423488183	model	AB551_M3a
-5.23398045820673	-10.3893897278078	model	AB551_M3a
-4.94347279736376	-4.03456297948784	model	AB551_M3a
-0.252598122803223	-28.8607526231648	model	AB551_M3a
10.1006426508566	1.08283622295862	model	AB551_M3a
-17.0675923825497	-11.4743325637949	model	AB551_M3a
13.1322513665847	-18.9170034743544	model	AB551_M3a
-14.180402907966	-9.4115156190653	model	AB551_M3a
-14.4837065742284	-1.53790684444513	model	AB551_M3a
-12.3069546519281	-13.4239595323079	model	AB551_M3a
-1.53458342512553	-18.1400144841873	model	AB551_M3a
-8.63071592504484	-6.36625143770862	model	AB551_M3a
-15.5427348061135	-9.69637912209452	model	AB551_M3a
10.7865120010587	-32.2822828628529	model	AB551_M3a
-4.18949029587556	-2.57306909402291	model	AB551_M3a
-20.5804861441441	-12.9172111548595	model	AB551_M3a
-6.16329926725766	-24.6458042057814	model	AB551_M3a
-8.01413875368765	-3.85030203471963	model	AB551_M3a
-11.9933195115723	-12.5254735730893	model	AB551_M3a
-13.5167438668926	-14.9881834027381	model	AB551_M3a
-10.4549371523194	-23.4196174172937	model	AB551_M3a
-7.36965566549017	-4.36720185782865	model	AB551_M3a
-8.4235212863644	-6.37936136942356	model	AB551_M3a
-9.19811768073837	-14.3939580356636	model	AB551_M3a
-7.90442369681333	-3.71575501338422	model	AB551_M3a
-9.23024542012209	-6.06019026759368	model	AB551_M3a
-6.99388169714027	-5.66354734743637	model	AB551_M3a
-8.43893489641335	-6.28085484986702	model	AB551_M3a
-13.2602159850035	-2.58965282958619	model	AB551_M3a
-17.9161819807935	-12.7751181594023	model	AB551_M3a
-13.8066813396004	-15.482934281997	model	AB551_M3a
-16.5875395951851	-13.7265558929838	model	AB551_M3a
-8.04116801212786	-6.37098515347288	model	AB551_M3a
-18.1814008917859	-13.977264818898	model	AB551_M3a
-13.2625993427431	-11.202754830647	model	AB551_M3a
-9.86039704583296	-5.65896683166113	model	AB551_M3a
-13.0358594691632	-13.1374473417321	model	AB551_M3a
-15.8103834595647	-15.0022391031031	model	AB551_M3a
-8.36974735740111	-3.9563419959229	model	AB551_M3a
-9.7981329384927	-14.2770623170184	model	AB551_M3a
8.97091798209273	0.62555894307808	model	AB551_M3a
1.13986809335726	6.03055789839749	model	AB551_M3a
-6.69697733338741	-16.9714836974029	model	AB551_M3a
-14.4294912426198	-6.31256016017925	model	AB551_M3a
-11.1248787197705	-16.2847186089643	model	AB551_M3a
18.0199464725346	12.5453364699557	model	AB551_M3a
-12.6172650113513	-13.0315101661021	model	AB551_M3a
-12.9142260809349	-0.963006424963671	model	AB551_M3a
-13.0857336361183	-14.8052029614865	model	AB551_M3a
-17.3305995944436	-19.5577271291401	model	AB551_M3a
-7.96446561476806	-6.18444807792069	model	AB551_M3a
-16.9778593033212	-14.7408702133338	model	AB551_M3a
-10.5089430461903	-5.03415485639792	model	AB551_M3a
-10.0293998021147	-14.1880492776477	model	AB551_M3a
-7.78283745343345	-6.68509885808753	model	AB551_M3a
-12.0317521347334	-13.5519810673541	model	AB551_M3a
-1.09612003971047	2.89834369532486	model	AB551_M3a
-13.6733683503923	-13.4469399966518	model	AB551_M3a
-15.5000961716285	-20.6569055873519	model	AB551_M3a
-10.6245185313692	-13.7112465792609	model	AB551_M3a
-0.612225188058744	-13.597662197365	model	AB551_M3a
-12.8762392326819	-9.72436229099576	model	AB551_M3a
-8.10726230182659	-6.45063673003581	model	AB551_M3a
-13.7657610568119	-15.3806813675461	model	AB551_M3a
4.80657645302603	-1.84184587210805	model	AB551_M3a
-12.4905667656791	-13.2766245385842	model	AB551_M3a
-9.65735914777063	-4.3736261444545	model	AB551_M3a
-15.4685523055946	-12.8828031322363	model	AB551_M3a
-15.9623924672506	-17.6383732232146	model	AB551_M3a
-12.9100734326446	-12.6248886995555	model	AB551_M3a
-10.2222129837794	-5.39274291243226	model	AB551_M3a
10.5286677750742	-29.9197116460095	model	AB551_M3a
-5.92332914825021	-1.98479684060254	model	AB551_M3a
0.0493253150339645	-29.6352387327888	model	AB551_M3a
-13.0827207725379	-13.3956511734599	model	AB551_M3a
9.1504034312088	-30.4004973912266	model	AB551_M3a
-4.15672180792446	-2.61602634933115	model	AB551_M3a
-9.78910668134614	-23.2641368945572	model	AB551_M3a
-10.7976518466546	-1.77768738969156	model	AB551_M3a
-13.3361539983538	-15.2387947370793	model	AB551_M3a
-24.8544462501003	11.7917151931035	model	AB551_M3a
-7.56018613415023	-6.03530089301807	model	AB551_M3a
-9.79445711655848	-23.9128851515097	model	AB551_M3a
-5.952052017994	-18.5013520670353	model	AB551_M3a
-6.12481772901461	-18.825401700652	model	AB551_M3a
-24.3516791271698	19.3677654296205	model	AB551_M3a
-15.6514006432187	-19.5479141046812	model	AB551_M3a
-9.65738960547312	-14.0925130241694	model	AB551_M3a
-0.388838625670345	-0.176353336114595	model	AB551_M3a
-16.0379831517686	-13.4354314768751	model	AB551_M3a
-8.69889632073971	-4.37186709585965	model	AB551_M3a
11.6903758792844	-31.6412200593712	model	AB551_M3a
-8.23565102516721	-4.0137849413131	model	AB551_M3a
-12.7509270505007	-14.6550000768944	model	AB551_M3a
-10.9897921960933	-11.0175431105497	model	AB551_M3a
-8.62513476785269	-4.9175950670917	model	AB551_M3a
5.57285791224743	-1.46817450049695	model	AB551_M3a
-16.1822445162989	-12.4198276108297	model	AB551_M3a
-10.4619706769891	-4.78176936024175	model	AB551_M3a
-13.7368288476658	-11.4199887167912	model	AB551_M3a
-5.26951876407806	-16.0880821616829	model	AB551_M3a
-6.26372557462403	-18.8128284487057	model	AB551_M3a
-17.3317183633067	-20.8823355974914	model	AB551_M3a
-16.6663531224825	-12.3694411301626	model	AB551_M3a
-17.1284366710925	-15.0797857207009	model	AB551_M3a
-4.16058862209933	-4.74723464732107	model	AB551_M3a
-6.22372880887453	-4.58962343656416	model	AB551_M3a
-5.68641244891396	-18.5351203893813	model	AB551_M3a
9.39257354309557	-30.7738544421149	model	AB551_M3a
-8.04295056431175	-19.8941410184729	model	AB551_M3a
-9.52029844308014	-5.91608269659074	model	AB551_M3a
-15.2423447947777	-9.25928292407608	model	AB551_M3a
-10.0132118115159	-3.86577802595807	model	AB551_M3a
-10.3148691392951	-14.3912474679479	model	AB551_M3a
-27.677473123697	16.2043594440353	model	AB551_M3a
-10.3802732571581	-23.0390872433179	model	AB551_M3a
13.2002617003011	-30.3641164937686	model	AB551_M3a
9.25681181258691	-30.6389929180806	model	AB551_M3a
-6.23183806798793	-3.65261906003722	model	AB551_M3a
-13.041358397401	-14.0198175679162	model	AB551_M3a
-12.1606174419507	-12.4599346021546	model	AB551_M3a
-8.66000874727359	-6.32026185265275	model	AB551_M3a
-12.9216285578128	-2.03120846923071	model	AB551_M3a
-14.5678390641332	-25.768337090108	model	AB551_M3a
-13.265868986642	-12.7161112923099	model	AB551_M3a
11.4788753441407	-30.4497856108492	model	AB551_M3a
-5.78694868747491	-18.6149331984937	model	AB551_M3a
-13.6199315014807	-14.6179910259274	model	AB551_M3a
-9.20217940833763	-11.9095005474465	model	AB551_M3a
-17.1414542747547	-14.5000826166445	model	AB551_M3a
-6.38539683424748	-4.17857545591932	model	AB551_M3a
-11.9445808687664	-11.9057781150049	model	AB551_M3a
-6.24970587692312	-18.6495435417137	model	AB551_M3a
-4.20771092201762	-2.69901012388701	model	AB551_M3a
-0.995149623765589	3.48033636913194	model	AB551_M3a
-17.487946539273	-14.1829512260832	model	AB551_M3a
-16.6514280307349	-9.13909830207612	model	AB551_M3a
-12.9797086019642	-14.8666306308994	model	AB551_M3a
-9.19571759689324	-3.98951471586155	model	AB551_M3a
-15.5159933975589	-20.3517128753576	model	AB551_M3a
-9.96343292256301	-5.36598699023531	model	AB551_M3a
-13.1746324543293	-15.2410733729763	model	AB551_M3a
-10.4367579214305	-4.69097479374891	model	AB551_M3a
-14.1942078809411	-2.94228970059194	model	AB551_M3a
10.6918430323783	-32.2879172846158	model	AB551_M3a
-8.76881479138804	-13.35917117081	model	AB551_M3a
2.68258868423579	-0.514046893214931	model	AB551_M3a
-15.7659807670515	-19.609208110727	model	AB551_M3a
-21.6360603893553	2.7560753614122	model	AB551_M3a
-17.334303116934	-11.6477024587307	model	AB551_M3a
-18.4012658862284	-12.2784419156338	model	AB551_M3a
4.117236031038	16.6259051856457	model	AB551_M3a
-13.1188967969371	-2.67209353442554	model	AB551_M3a
-16.1429196870175	-14.3556613890979	model	AB551_M3a
-8.80985792801582	14.5527327209354	model	AB551_M3a
-8.43412612652864	-6.41429352030098	model	AB551_M3a
-12.7819451035961	-9.65407285846065	model	AB551_M3a
-17.2641223414699	-19.5104201366683	model	AB551_M3a
-12.1933382888461	-13.6042714419887	model	AB551_M3a
-14.3396009532738	-8.2096082818209	model	AB551_M3a
-17.7492801836916	-19.3837161563111	model	AB551_M3a
-18.1998218322241	-13.41752158687	model	AB551_M3a
-6.38958133421285	-19.4469926698404	model	AB551_M3a
-8.4090317530184	-6.29899655680538	model	AB551_M3a
-5.96045829414774	-19.3976838846135	model	AB551_M3a
-13.7976811927179	-12.1018563222593	model	AB551_M3a
-10.3659905677276	-23.4289019609297	model	AB551_M3a
-14.5787875161427	-13.5067182755036	model	AB551_M3a
-13.5172357468193	-15.2107881541705	model	AB551_M3a
-12.7439050011137	-13.0445785875916	model	AB551_M3a
-12.3873701786702	0.313519062859937	model	AB551_M3a
-12.8622997668671	-14.8174968563359	model	AB551_M3a
-13.2620774677107	-3.34475270927846	model	AB551_M3a
-14.1987578301675	-8.67538660966486	model	AB551_M3a
-12.8850277126796	-14.7678834847615	model	AB551_M3a
-8.67232485823791	-4.68226335623356	model	AB551_M3a
-15.7550684283511	-20.1619259597212	model	AB551_M3a
-13.4526345005524	-15.1962478550874	model	AB551_M3a
-9.32157162973066	-14.3737588623759	model	AB551_M3a
-12.9207749940124	-13.1725740301514	model	AB551_M3a
-12.9393228731148	-0.489454853822001	model	AB551_M3a
-13.5126639475831	-15.2410083516223	model	AB551_M3a
-14.3523598649724	-22.8203147794991	model	AB551_M3a
-16.7283764227559	-12.6518153312763	model	AB551_M3a
-10.0484450621854	-14.2107967395463	model	AB551_M3a
-18.1522327135213	-12.8982954991713	model	AB551_M3a
-11.0930823576461	-12.6964390750801	model	AB551_M3a
-15.2682065516459	1.97728942816903	model	AB551_M3a
-6.38186501965787	-19.465716535933	model	AB551_M3a
-9.52212933346114	-13.9488699862252	model	AB551_M3a
-8.28967819690846	-4.48197163085911	model	AB551_M3a
-11.683216801373	-3.41607199686392	model	AB551_M3a
-6.09890205599207	-4.06301700067548	model	AB551_M3a
-7.44804435161247	-6.21127835632544	model	AB551_M3a
-17.4942551265279	-20.6381169036883	model	AB551_M3a
-15.5218525976463	-19.2806000241483	model	AB551_M3a
-2.3908895594433	-1.07269209237681	model	AB551_M3a
-11.4949784426382	-9.41833804666816	model	AB551_M3a
-0.982167398200095	-18.0013175241042	model	AB551_M3a
-9.98809198121143	-13.9256161084831	model	AB551_M3a
-9.72768748018243	-13.2776694547396	model	AB551_M3a
-9.71013725565416	-13.366716837727	model	AB551_M3a
-17.0885016796336	-14.4714121989268	model	AB551_M3a
-13.2680335326983	-15.3665236789784	model	AB551_M3a
-15.6839690558337	-20.0057319071476	model	AB551_M3a
-12.3462328686693	-13.3073576582872	model	AB551_M3a
-17.3449690722074	-12.6177450632459	model	AB551_M3a
-12.9904191592281	0.739593528405694	model	AB551_M3a
-11.4140541808382	-3.52354627766386	model	AB551_M3a
-12.074668502893	-13.3790233439116	model	AB551_M3a
-10.1942701025094	-13.7935379186759	model	AB551_M3a
-16.7441848083584	-12.6505903633804	model	AB551_M3a
-8.37374180855231	-22.5988728489739	model	AB551_M3a
-13.505307290814	-3.24025002541958	model	AB551_M3a
-9.9360418815921	-2.47673977028005	model	AB551_M3a
-12.7381979345481	-11.6708478629348	model	AB551_M3a
-7.80305251032324	-5.52798968965252	model	AB551_M3a
-7.28827113491877	-6.2914247475626	model	AB551_M3a
-12.9669630342439	-14.6849449111743	model	AB551_M3a
4.35200753578881	-1.86290839306426	model	AB551_M3a
-12.6175830702437	1.15240745294794	model	AB551_M3a
-7.28984649424652	-6.0119879066209	model	AB551_M3a
-5.98038623050907	-18.9008036882294	model	AB551_M3a
-14.2853411720606	-1.21327545342118	model	AB551_M3a
-7.45558836722581	-21.0251536522715	model	AB551_M3a
-1.46843516397312	3.06949292528025	model	AB551_M3a
-6.45331497469089	-19.8229703515607	model	AB551_M3a
-7.73670339898636	-5.75193892669688	model	AB551_M3a
-8.85684578873577	-14.072160991533	model	AB551_M3a
-9.52641506571599	-12.7271641046058	model	AB551_M3a
-24.3014983573176	3.71465250925499	model	AB551_M3a
-17.1823964448729	-13.4044329312599	model	AB551_M3a
-15.4382541389765	-20.7999982206008	model	AB551_M3a
-13.7430003332801	-14.4919957751904	model	AB551_M3a
-17.1486657734621	-14.3977068552639	model	AB551_M3a
-21.841310491218	-2.15189766820331	model	AB551_M3a
-10.105978216469	-13.8137721666112	model	AB551_M3a
-13.154041575274	-15.168284701699	model	AB551_M3a
-6.72931771871664	-19.2561936222125	model	AB551_M3a
-8.51708516516513	-2.49674976422092	model	AB551_M3a
-14.2763038725687	-2.62187087038427	model	AB551_M3a
-14.2404738312381	-2.28953099881284	model	AB551_M3a
-4.18491260231873	-4.75640441684355	model	AB551_M3a
-15.837827724123	-11.2018195964807	model	AB551_M3a
-12.7156370037782	-2.38819453984145	model	AB551_M3a
-13.1162027185357	-14.1027566892016	model	AB551_M3a
-20.2014735354628	-2.34373802627665	model	AB551_M3a
-13.0529728897298	-14.9479371955441	model	AB551_M3a
-12.6921043685958	-13.4658072280514	model	AB551_M3a
-16.7779548752167	-13.852651888902	model	AB551_M3a
-12.9194248961122	-14.0449088167334	model	AB551_M3a
0.557766227099215	-28.9541626882616	model	AB551_M3a
-13.0342174364474	-14.7566960760837	model	AB551_M3a
-7.97038268587603	-6.42976885903714	model	AB551_M3a
-16.697529595625	1.96550695000396	model	AB551_M3a
-7.72003497988811	-6.15777909420495	model	AB551_M3a
-0.360218879817824	-29.7989376457829	model	AB551_M3a
-9.30581224272658	-5.69273707563543	model	AB551_M3a
-10.5120077093372	-3.4163032011905	model	AB551_M3a
-14.4703480438452	-15.5175869499906	model	AB551_M3a
-11.0452664928173	-4.16620364757157	model	AB551_M3a
-14.0274550848643	-13.3247904922532	model	AB551_M3a
-8.4081302543906	-6.42673281953425	model	AB551_M3a
-14.5847054764191	-14.3276650509347	model	AB551_M3a
-8.77688088817389	-3.88617541108969	model	AB551_M3a
-15.2213522269092	-10.7831803077429	model	AB551_M3a
-12.6771538940564	-13.7630453064996	model	AB551_M3a
-9.77456611491421	-5.18386449291009	model	AB551_M3a
-7.15616931880709	-3.21187914590631	model	AB551_M3a
8.94702062624861	-30.5083716288571	model	AB551_M3a
-8.95969286291571	-12.5125535128465	model	AB551_M3a
-14.7274190773405	-9.16467792345668	model	AB551_M3a
-13.1317957963521	-8.5766866485936	model	AB551_M3a
-10.8348479281786	-23.1450561785522	model	AB551_M3a
-6.62154450365764	-16.6524826078822	model	AB551_M3a
-13.3267125491052	-13.5539024910512	model	AB551_M3a
-12.814947752	-12.4819201286612	model	AB551_M3a
-13.9443303746322	-13.0264502045427	model	AB551_M3a
-10.7212059471903	-10.7593919347922	model	AB551_M3a
-10.2203120406407	-23.0118003839514	model	AB551_M3a
-5.62282298158645	-19.8244295027928	model	AB551_M3a
-13.6462066051847	-1.61851463432519	model	AB551_M3a
-17.8530806717774	-13.7834744779942	model	AB551_M3a
-12.3425801022817	-14.9514766730924	model	AB551_M3a
-8.49986836506137	-6.26292227766311	model	AB551_M3a
-14.9600391816122	-9.44435485367724	model	AB551_M3a
-5.76221365646283	-2.10517146272609	model	AB551_M3a
-13.2607265914614	-9.32702294248108	model	AB551_M3a
-14.2279850054716	-11.6255753531352	model	AB551_M3a
-7.48318939787611	13.98081868355	model	AB551_M3a
-9.94004621275039	-5.1120789448967	model	AB551_M3a
3.67195816619447	-2.57268604514593	model	AB551_M3a
-3.31876631687856	-7.31635181992379	model	AB551_M3a
-5.92752102182825	-5.42322916384857	model	AB551_M3a
-9.28706364390163	-14.3143537824042	model	AB551_M3a
-14.8520566507836	-9.24191889879631	model	AB551_M3a
-9.12094091479859	-6.05806524478346	model	AB551_M3a
-12.9764219684104	-15.1019124586532	model	AB551_M3a
-9.22218983406528	-5.84922358723845	model	AB551_M3a
-9.50411200357114	-4.62157566462993	model	AB551_M3a
-9.95340077478316	-22.509525309713	model	AB551_M3a
5.00153386381141	0.712995149697575	model	AB551_M3a
-12.8304468566169	-15.0239836082142	model	AB551_M3a
-10.0132524628575	-25.1882951619223	model	AB551_M3a
-14.7154495040479	-16.694079757939	model	AB551_M3a
-6.54383034575426	-3.08795593120316	model	AB551_M3a
-7.82009629345229	-6.13916998469658	model	AB551_M3a
-13.408343728396	-3.5605639910459	model	AB551_M3a
-8.39912184479636	-6.47240077004204	model	AB551_M3a
-14.1227144510998	-10.61633151373	model	AB551_M3a
-12.6333133598327	-14.186571687373	model	AB551_M3a
-14.7379803601874	-19.8476413614908	model	AB551_M3a
-9.08995143556721	-14.0560791512549	model	AB551_M3a
-24.0787578403185	3.98791017532389	model	AB551_M3a
-6.22532423582807	-5.17651552629053	model	AB551_M3a
-10.1248875934095	-14.3092889542822	model	AB551_M3a
-13.5959663726043	-10.5224205761177	model	AB551_M3a
-15.0975426774086	-1.92558265340688	model	AB551_M3a
-9.17915359043622	-3.98303243567916	model	AB551_M3a
-19.0490695561956	-11.1497556206411	model	AB551_M3a
-7.78266272185384	-3.76532743092977	model	AB551_M3a
-9.38818257468131	-14.3301269359696	model	AB551_M3a
-7.87563100161033	-6.34744568724462	model	AB551_M3a
-16.743400075223	-13.2735992068963	model	AB551_M3a
-18.7054834401775	11.0702662164225	model	AB555_M1
-15.9285346958355	14.2182246761753	model	AB555_M1
-30.2705614536646	-3.51476475405958	model	AB555_M1
-19.3597776884601	-19.6053992596845	model	AB555_M1
-27.0775713341801	-0.77121844191753	model	AB555_M1
-9.8110564678683	1.73602631370866	model	AB555_M1
-28.8339591058957	-4.95534729943309	model	AB555_M1
-32.4921167184759	-1.97091809754923	model	AB555_M1
-18.029109217073	9.55521025206991	model	AB555_M1
-27.7365444264537	-1.89761026795795	model	AB555_M1
-30.3886898241449	-3.08857715006964	model	AB555_M1
-16.9535019533981	7.02396716238639	model	AB555_M1
-9.59132579543634	-8.1358293796507	model	AB555_M1
-27.4417238063557	0.289623386755233	model	AB555_M1
-30.0865495994891	1.15618229237626	model	AB555_M1
-18.3771324069613	9.4031822796133	model	AB555_M1
-27.8338743068861	-4.27836010769291	model	AB555_M1
-19.4952809364209	13.8191558507248	model	AB555_M1
-17.9194205752497	10.3883455725382	model	AB555_M1
-27.5337742381038	1.08271068043884	model	AB555_M1
-15.8000636342955	11.6171982058094	model	AB555_M1
-18.6069121347156	10.3890718038072	model	AB555_M1
-30.5263156838758	-5.55738678438373	model	AB555_M1
-19.324230992308	8.55295328855275	model	AB555_M1
1.21583833255974	1.27183698381455	model	AB555_M1
2.35250668697841	2.68156565224239	model	AB555_M1
-23.1545674647033	-8.06750407543831	model	AB555_M1
-18.3473685480084	13.2109270984599	model	AB555_M1
-16.3739252943611	11.7479444425577	model	AB555_M1
-9.87621362444385	1.87910003877892	model	AB555_M1
-16.6541339065537	9.78644910485194	model	AB555_M1
-18.1252694384539	8.07803014120471	model	AB555_M1
-32.3699523973647	-2.35295686321717	model	AB555_M1
-30.3462756135333	-3.34789786536037	model	AB555_M1
-28.8577735904114	0.648396987687678	model	AB555_M1
-18.6488042542394	10.5883402712087	model	AB555_M1
-16.4323435230396	11.8619601370063	model	AB555_M1
-28.0100136432995	-4.30285407948443	model	AB555_M1
-16.3207681321561	9.68859978877725	model	AB555_M1
-17.7006678211451	9.15318355481299	model	AB555_M1
-27.6690560707587	-1.87262948885527	model	AB555_M1
-26.4382024865241	-3.5876183477898	model	AB555_M1
-11.3764601088258	7.50709377589784	model	AB555_M1
-29.6674805020728	1.49536818100398	model	AB555_M1
-19.4163885778499	11.248483360506	model	AB555_M1
-11.1121274829926	7.69981669098984	model	AB555_M1
-17.5544269176923	13.0629759889387	model	AB555_M1
-30.7242590886088	1.16965614939507	model	AB555_M1
-30.7870227832875	-3.12807974670492	model	AB555_M1
-17.0474067289981	10.7104687363068	model	AB555_M1
-28.8250437221739	-0.934471811130336	model	AB555_M1
-9.72915236111254	1.2395167373778	model	AB555_M1
-19.238819280707	8.71442266234893	model	AB555_M1
-14.9980855642247	14.4222440854572	model	AB555_M1
-8.31977147669394	-9.40816730511753	model	AB555_M1
-24.8495635896383	0.194979680693804	model	AB555_M1
-3.54354399859748	-11.7465375075917	model	AB555_M1
-23.1677186187612	-12.1007143109397	model	AB555_M1
-21.0741075731009	10.2464292896356	model	AB555_M1
-28.946040779112	-3.31775068373179	model	AB555_M1
-30.553483613941	1.38020715158974	model	AB555_M1
-27.8679144785401	-0.523701589353169	model	AB555_M1
-18.0118800672766	9.40220230175822	model	AB555_M1
2.16433823096174	0.59075340820838	model	AB555_M1
-18.080145605556	9.80412291226582	model	AB555_M1
-15.3878473024256	14.3524248730689	model	AB555_M1
-30.1082526202374	1.37082905679064	model	AB555_M1
-29.7463608896071	-2.24891478198742	model	AB555_M1
-28.955269172937	3.39092549405206	model	AB555_M1
-28.8363908902703	-3.22511364749427	model	AB555_M1
-18.9236484639409	10.6057401163092	model	AB555_M1
-9.28880641437181	2.65519041978051	model	AB555_M1
-18.5215465872376	-3.81622905482051	model	AB555_M1
-27.5404391515224	1.25230996499748	model	AB555_M1
-9.9767177567025	0.915193207849309	model	AB555_M1
-29.9577203401977	-5.46732107317839	model	AB555_M1
-7.2802190631824	-8.38145456298202	model	AB555_M1
-19.1678687995794	9.30381241916918	model	AB555_M1
-27.4050055439686	-1.28265297779644	model	AB555_M1
-31.0983105753755	-5.85368209215733	model	AB555_M1
-27.5450168854623	-0.358009276565352	model	AB555_M1
-25.8831393441035	10.1027656133888	model	AB555_M1
-29.5546686097891	-3.05712322355944	model	AB555_M1
-31.6479704987128	-1.71955564327072	model	AB555_M1
-27.371721141709	1.08789192146714	model	AB555_M1
-30.3044523119899	0.126690626444082	model	AB555_M1
-18.6841522010938	10.0525768508076	model	AB555_M1
-15.2452674086216	15.586873902172	model	AB555_M1
-28.8487734511901	-3.3742340164441	model	AB555_M1
-30.4370892837734	-1.43395782972791	model	AB555_M1
-29.052670785737	1.91656446273999	model	AB555_M1
-18.9817029132916	8.64462309428618	model	AB555_M1
-32.0682146247534	-2.01900086460953	model	AB555_M1
-17.5118268543527	12.9461315282719	model	AB555_M1
-17.1903580596667	5.60613925292376	model	AB555_M1
2.01057147349525	2.52955671318865	model	AB555_M1
-19.3640050662205	9.89051418920409	model	AB555_M1
-31.5381391702122	-1.07879298131536	model	AB555_M1
-19.0755967711363	9.54967985491436	model	AB555_M1
-30.7629153323189	-5.77748172629763	model	AB555_M1
-25.8580009824883	11.0664353684634	model	AB555_M1
-30.4412667951524	-6.35340457065278	model	AB555_M1
-18.1786050829873	11.2216894593402	model	AB555_M1
-27.6826598289801	0.807710619189683	model	AB555_M1
-10.1445294489731	0.315631675730839	model	AB555_M1
-30.7214368805487	-5.55151220425782	model	AB555_M1
-4.99875363080039	-0.869903947166509	model	AB555_M1
-7.29822452281871	-9.98058109771353	model	AB555_M1
-25.80025750331	11.1474543316288	model	AB555_M1
-18.4477520687596	9.69840565223706	model	AB555_M1
-18.7235586315086	11.6815020739578	model	AB555_M1
-21.2678831277204	9.98533618338053	model	AB555_M1
-26.5868419210923	-3.42616492930809	model	AB555_M1
-26.7807374053136	-10.6019317185984	model	AB555_M1
-20.6333322877189	2.25771951075707	model	AB555_M1
-31.0378752619514	-0.122876377307671	model	AB555_M1
-27.0424742140577	-1.71515320025833	model	AB555_M1
-16.253834888965	11.7266988600829	model	AB555_M1
-28.3237336984954	-3.56948305693254	model	AB555_M1
-17.1133346808251	12.7161899281984	model	AB555_M1
-16.3193366268684	10.4985199765831	model	AB555_M1
-26.6874623308344	-1.61387297798529	model	AB555_M1
-29.970979462318	-5.58206304515484	model	AB555_M1
-20.0951391473707	10.705912621857	model	AB555_M1
-32.2797484562888	-2.90262524576736	model	AB555_M1
-19.596478935974	13.9200439821554	model	AB555_M1
-30.0663534100386	2.81916879476358	model	AB555_M1
-27.2125389003148	-0.0297134443687427	model	AB555_M1
-23.8646843329684	0.871740914236749	model	AB555_M1
1.50631749712629	1.58838850802386	model	AB555_M1
-28.6772204656394	0.720160268289545	model	AB555_M1
-30.1312308736244	-2.240534357783	model	AB555_M1
-26.4164839347177	15.800548850191	model	AB555_M1
-8.27408502399914	-9.67604579080416	model	AB555_M1
-29.0324427614565	-2.7257144216028	model	AB555_M1
-19.4307089422062	10.31676783227	model	AB555_M1
-31.3872791200563	1.22091988946087	model	AB555_M1
-27.147562139351	-3.75021276514517	model	AB555_M1
-32.7301641241927	-2.8538592219865	model	AB555_M1
-19.3561298240955	12.9113102982039	model	AB555_M1
2.66519341331304	2.41409450911417	model	AB555_M1
-27.2545417322737	-3.21450547383761	model	AB555_M1
-28.0683058652581	1.55747260543666	model	AB555_M1
-18.7981138767401	8.53431428050223	model	AB555_M1
-17.7472517973534	8.57280312109804	model	AB555_M1
-20.0548270722952	11.9838225466924	model	AB555_M1
-9.52403355659061	-8.45396996090116	model	AB555_M1
-15.14541361083	4.8819616948918	model	AB555_M1
-8.53416814585175	-8.72674850828384	model	AB555_M1
2.24646432681111	2.66520504896436	model	AB555_M1
5.10507951784562	2.80264684852608	model	AB555_M1
-15.4081509281443	11.955997650053	model	AB555_M1
-13.2890469049457	5.40882959424779	model	AB555_M1
-20.6266813643171	9.7365398344847	model	AB555_M1
-31.7259467324291	0.241991916729766	model	AB555_M1
-31.4966587207619	-1.09543308052052	model	AB555_M1
-16.4512702324307	9.34874865863113	model	AB555_M1
-14.6807078769852	-19.8848040084197	model	AB555_M1
-18.5979258577776	8.75171504959866	model	AB555_M1
-18.8340685368554	14.7737295063867	model	AB555_M1
-30.0617242960244	-3.38898480314343	model	AB555_M1
-16.8195368991983	12.2504319872229	model	AB555_M1
-31.8106953781057	-2.10043913403228	model	AB555_M1
-17.4898058227339	11.0059436279532	model	AB555_M1
-27.8977650698062	-3.18032440946811	model	AB555_M1
-17.8043847910229	13.7099497227065	model	AB555_M1
-31.1537209929498	-0.107116412595557	model	AB555_M1
2.49220462284661	2.67943243824687	model	AB555_M1
-14.3626647218889	14.8499159191012	model	AB555_M1
-27.4300457533051	3.38415773998495	model	AB555_M1
-30.0894395711164	1.48867294180355	model	AB555_M1
-26.9074456316014	-1.22179492066873	model	AB555_M1
-30.1437652618239	-2.92068057156207	model	AB555_M1
-6.354396829177	-29.0856631675023	model	AB555_M1
-27.6109532156935	1.11345175707229	model	AB555_M1
-16.4666145893436	9.69136008009489	model	AB555_M1
-27.4170666488279	-0.498693582019538	model	AB555_M1
-28.148809032946	2.29176060615581	model	AB555_M1
-31.5907461102982	-1.77279735877271	model	AB555_M1
-29.3568204227841	3.36765819399037	model	AB555_M1
-26.9906797664597	0.273340840441742	model	AB555_M1
-4.82683873408447	12.5365276733186	model	AB555_M1
-28.6557499063246	-3.98479620877013	model	AB555_M1
-16.5451498776351	12.0381117453441	model	AB555_M1
-11.2019786835381	7.25000348859357	model	AB555_M1
-15.9098346712959	11.5622973185476	model	AB555_M1
-11.2581526615909	8.02719483863761	model	AB555_M1
2.61846223784043	2.05520571145403	model	AB555_M1
-27.7692834519541	-1.7246598799702	model	AB555_M1
-27.47035650608	-1.63807287739804	model	AB555_M1
-29.0031275362832	2.1128376919739	model	AB555_M1
-8.28123186799874	-9.10713702836331	model	AB555_M1
-13.6679884769161	5.35230226161499	model	AB555_M1
-17.0517298386058	12.2495653242867	model	AB555_M1
-31.8858839061881	-1.68800099710697	model	AB555_M1
-20.5026592184322	10.6456574164951	model	AB555_M1
-7.09684376887671	-8.52175972744908	model	AB555_M1
-19.300660206191	12.8313622080967	model	AB555_M1
-19.5745111830017	13.9112027382503	model	AB555_M1
-31.5742931892951	-2.93388173835383	model	AB555_M1
-25.9679125830785	9.63026862942924	model	AB555_M1
-18.3095635977283	14.9555925485106	model	AB555_M1
-17.9370620537376	5.20022817312022	model	AB555_M1
-12.0834033107149	9.31394684670831	model	AB555_M1
-29.1373382728739	-1.29437184837373	model	AB555_M1
-2.60757405641847	-3.11864982464446	model	AB555_M1
-27.2564824160961	5.16185026357822	model	AB555_M1
-9.78828318582235	0.871697290489473	model	AB555_M1
-30.0805566487486	-2.00707656218989	model	AB555_M1
-9.60474859843333	1.39495098374926	model	AB555_M1
-8.3640629724614	-8.71421366867541	model	AB555_M1
-26.6979453475838	-0.586290068904859	model	AB555_M1
-32.0428088617996	-0.974662115306663	model	AB555_M1
-28.1534690840164	2.71257023473191	model	AB555_M1
-26.0015486892652	-1.82793583837862	model	AB555_M1
-27.4732338903669	-9.64539854865836	model	AB555_M1
-26.4518740848268	-0.845332128380931	model	AB555_M1
-30.5453408211635	-2.3822219525747	model	AB555_M1
-30.2267908587368	2.69595596930399	model	AB555_M1
11.761247825994	9.64378833865147	model	AB555_M1
-27.6527952094041	-2.9827788539454	model	AB555_M1
-28.1797640289903	-4.49250525056078	model	AB555_M1
-17.6090777794967	5.70949614096721	model	AB555_M1
-27.4033162386968	1.3167470741551	model	AB555_M1
-11.1147919730373	8.1237156190771	model	AB555_M1
-28.2927325441553	4.1342907173503	model	AB555_M1
-29.9436820769238	-2.48427101361609	model	AB555_M1
-28.2335796949343	-0.256584761590997	model	AB555_M1
-6.89508052148226	-9.05869588553638	model	AB555_M1
-32.7003447333756	-2.16245474002051	model	AB555_M1
-8.2272473745289	-9.94576527040506	model	AB555_M1
-10.077751509297	0.388760381368777	model	AB555_M1
-16.0948322722673	9.81883131895792	model	AB555_M1
-27.2160953647448	-4.03055919648763	model	AB555_M1
-5.2903150238085	11.5201582503954	model	AB555_M1
-30.2315281277364	0.661277133409439	model	AB555_M1
-5.63389497739751	11.8675950681733	model	AB555_M1
-8.53860263056579	4.76322254286295	model	AB555_M1
-16.9960406149944	9.54876907530474	model	AB555_M1
-18.3175133256812	13.3919208463456	model	AB555_M1
-9.63300803270383	1.70603702161544	model	AB555_M1
1.38973722523781	1.98395864780651	model	AB555_M1
-19.1831234904667	10.115442203638	model	AB555_M1
-18.8643057520253	14.7706114867487	model	AB555_M1
-0.714913373114777	-9.43729012327735	model	AB555_M1
-16.9078604820524	9.50027865606124	model	AB555_M1
-26.3489454814737	0.0580800579009392	model	AB555_M1
-10.0533414371607	1.56361512503054	model	AB555_M1
-9.99670266038161	1.22318306117177	model	AB555_M1
-17.4776703638359	10.3071162801022	model	AB555_M1
-31.6089864437554	1.19798348016289	model	AB555_M1
-27.9777463436037	2.13832328522558	model	AB555_M1
-27.0168767307001	-1.89054443267298	model	AB555_M1
5.98900579063394	3.1124706137617	model	AB555_M1
2.18160441907317	2.26676399578524	model	AB555_M1
-29.0325775003402	3.40184834616879	model	AB555_M1
-30.0438103862322	-4.63391169107142	model	AB555_M1
-17.2493612698533	11.2830652474918	model	AB555_M1
-31.6408420138396	-2.0917171225902	model	AB555_M1
-8.24666755145902	-8.5139923183851	model	AB555_M1
-16.5840083332953	8.69973891958627	model	AB555_M1
-18.8787027418664	11.7102015887508	model	AB555_M1
-9.56017175565747	-1.19495037014891	model	AB555_M1
-26.954714415288	-2.15508060682372	model	AB555_M1
-32.0946757542442	-1.15989006806129	model	AB555_M1
-27.6628184696525	-2.80651372108179	model	AB555_M1
-29.5238376046499	-7.82174269109318	model	AB555_M1
-27.7359595114036	0.0374402427506453	model	AB555_M1
-28.0315205259715	0.0783573089393853	model	AB555_M1
-8.83035937813128	-8.68316302924477	model	AB555_M1
-8.44932406505128	-8.59431126944772	model	AB555_M1
-18.5710731975879	14.8672554842508	model	AB555_M1
-27.8567005475059	-3.36633537398506	model	AB555_M1
-7.36034574122359	-10.9596335946272	model	AB555_M1
-31.6553098656401	-1.44137870202338	model	AB555_M1
-19.4332526823489	10.1450157883297	model	AB555_M1
2.09524583385434	2.08871883499031	model	AB555_M1
-28.8855691136656	-2.68377947536281	model	AB555_M1
-31.1825369325054	-0.461028781104602	model	AB555_M1
-27.8119602909738	-4.3007358737926	model	AB555_M1
-30.1707451631637	-2.05590171203112	model	AB555_M1
-28.4860020140314	-0.181088904713111	model	AB555_M1
-18.5228649945872	9.12977001617994	model	AB555_M1
-27.1563715700979	1.03099997800434	model	AB555_M1
2.12761424230486	2.02413663019136	model	AB555_M1
-27.3747808893474	-2.63848052231358	model	AB555_M1
-16.1527395060291	9.34952896252628	model	AB555_M1
-31.6293396689949	1.05284376110108	model	AB555_M1
-27.5320637893065	0.762719681818831	model	AB555_M1
-28.48019353517	1.55380386825713	model	AB555_M1
-24.382485343004	10.6150533142511	model	AB555_M1
-20.1099063165324	9.12792641786752	model	AB555_M1
2.90833035671308	-0.471999188038834	model	AB555_M1
-19.7424803937916	11.5712784616681	model	AB555_M1
-29.311503734651	4.43400136429312	model	AB555_M1
-18.7305237273097	8.6547061632829	model	AB555_M1
-11.9140093889471	9.09387533579701	model	AB555_M1
-27.3365398521256	3.92771574438902	model	AB555_M1
-8.88029512835567	-9.02700890791096	model	AB555_M1
-11.3317307419733	8.660808238507	model	AB555_M1
-29.9612331843453	-2.09154548699978	model	AB555_M1
-19.3402391655861	13.906016886598	model	AB555_M1
-19.6909771886258	9.90787056622094	model	AB555_M1
-31.2711401344767	-2.09679531479147	model	AB555_M1
-4.99535152779613	12.007735401881	model	AB555_M1
-30.5218190066615	-2.49168628869892	model	AB555_M1
-27.7586335698658	1.49441273482218	model	AB555_M1
-17.4629608748338	13.1566348011754	model	AB555_M1
-9.57231316804297	-8.82400224061835	model	AB555_M1
-8.38912111063802	-8.59061682166754	model	AB555_M1
-16.7350127513228	12.1678648512997	model	AB555_M1
-26.9690191317877	2.45010678255531	model	AB555_M1
-14.7191466559467	20.6112799749797	model	AB555_M1
-27.3422338271953	-3.56643767811848	model	AB555_M1
-29.6425953793717	-2.39296347044471	model	AB555_M1
-9.24225741090371	-9.28384688751365	model	AB555_M1
-15.5551509600324	14.0068037664037	model	AB555_M1
-30.011170699643	-4.62931999085437	model	AB555_M1
-32.9522724723359	-1.96137361547794	model	AB555_M1
-10.1857598898133	-0.557810247437589	model	AB555_M1
-8.26879543500215	-9.42360303438845	model	AB555_M1
-17.6769322794542	9.64618522057757	model	AB555_M1
-27.9451598977296	0.263911906025428	model	AB555_M1
-27.4782074811229	1.44606111717524	model	AB555_M1
-28.488417515208	-4.06744360875433	model	AB555_M1
1.906151653811	0.68637271858815	model	AB555_M1
-26.3112277171057	16.1729049348704	model	AB555_M1
-19.1017286373883	12.3543944489894	model	AB555_M1
2.00421472734345	0.386361155719344	model	AB555_M1
-31.6448467522783	-0.922692866704305	model	AB555_M1
-27.3526941729792	-1.46651731351007	model	AB555_M1
-24.5906755881151	3.32851321380463	model	AB555_M1
-5.99292286381712	12.1465751135085	model	AB555_M1
-9.89902750294038	1.81516563544084	model	AB555_M1
-26.4670533090841	-4.56546754393752	model	AB555_M1
3.97191215322283	3.80941293522722	model	AB555_M1
-11.2953872751153	7.41099447760379	model	AB555_M1
-31.0921115436665	-3.88999185358752	model	AB555_M1
2.06328638410579	1.81358468631392	model	AB555_M1
1.70894563631095	1.52251980328608	model	AB555_M1
-19.453700358469	9.40505528035041	model	AB555_M1
-26.8875380092146	-0.22339382171744	model	AB555_M1
-8.45708408870577	-8.86101519810236	model	AB555_M1
-16.1932594744468	10.398778636498	model	AB555_M1
-18.7526858992033	9.87203694621226	model	AB555_M1
-28.2754476950049	-3.59624091545914	model	AB555_M1
-17.0207755012906	14.9284942479751	model	AB555_M1
-30.0636101859819	-0.404400047294821	model	AB555_M1
-21.4223019654005	10.118511792863	model	AB555_M1
-27.1994804138359	0.269467561389985	model	AB555_M1
-17.9978402941622	10.9598880683948	model	AB555_M1
-20.0320199871852	11.7510903699223	model	AB555_M1
-19.9497409275203	9.75853512040609	model	AB555_M1
-26.7500370340108	0.114507879944563	model	AB555_M1
-18.3716474097914	9.52081984488101	model	AB555_M1
-5.97871657319222	11.752015610628	model	AB555_M1
-22.4727251253028	-10.0464395861772	model	AB555_M1
-30.0841813344544	-4.80250628685214	model	AB555_M1
-30.1545325939225	2.65739904284184	model	AB555_M1
-27.372036183801	1.66006364661507	model	AB555_M1
-11.1337632367119	7.90222442171806	model	AB555_M1
-27.0385730499335	2.17280452704021	model	AB555_M1
-29.3274912971324	-3.91856321870874	model	AB555_M1
-16.3262587244917	11.1450461316032	model	AB555_M1
-29.1650822034983	-4.58197254816681	model	AB555_M1
-31.3756731531478	-0.653955744814522	model	AB555_M1
-1.64642751631437	-6.7214851525043	model	AB555_M1
-17.8035471084744	5.17693201654485	model	AB555_M1
-28.6102451138223	0.963108375425524	model	AB555_M1
-16.4713668306156	10.5631880815679	model	AB555_M1
-19.7757675573693	12.0995149006068	model	AB555_M1
-30.7055404860235	-3.54631041894884	model	AB555_M1
-18.0563118582254	9.79669120492978	model	AB555_M1
-19.3393021060692	14.1088577736829	model	AB555_M1
-30.1328758874116	-3.85397042315851	model	AB555_M1
-9.80727298583134	1.21434549830672	model	AB555_M1
-14.0523686497628	-8.08302106864973	model	AB555_M1
3.9032371075879	2.54264278296831	model	AB555_M1
-27.3799193552321	-1.01564443567994	model	AB555_M1
-11.1664508762949	7.56725287112254	model	AB555_M1
-17.6978902426487	13.7013398043008	model	AB555_M1
-27.0773300367079	-1.35226958632361	model	AB555_M1
-15.8958991194562	9.73123162583625	model	AB555_M1
-28.7446057826559	-4.60214791406266	model	AB555_M1
-16.6785684562506	12.0427517664122	model	AB555_M1
-27.5539981055039	-0.408487320369108	model	AB555_M1
-27.2139424217925	-4.94780654872695	model	AB555_M1
-19.6210710018561	13.8617666683953	model	AB555_M1
-27.2414082687432	1.11030520737883	model	AB555_M1
-17.6000941171542	11.0705350221004	model	AB555_M1
-12.3714114964582	9.25953034901298	model	AB555_M1
-9.29164810015926	1.9874513328466	model	AB555_M1
-16.1803953240169	9.79581883908197	model	AB555_M1
-26.4693767547139	-5.42035756621898	model	AB555_M1
-27.125396995592	0.47016811711188	model	AB555_M1
-6.07393782286429	11.6603360397096	model	AB555_M1
-18.7558032454619	8.75866017891452	model	AB555_M1
-29.2222988006125	-2.47583250496574	model	AB555_M1
-27.6754386095853	-1.48912724961099	model	AB555_M1
-25.8492336171387	3.23876681841553	model	AB555_M1
-19.4720169812515	-11.818188212009	model	AB555_M1
-29.7966217989832	1.6568667783648	model	AB555_M1
-4.74727094247249	11.8036273627145	model	AB555_M1
-19.2468083777116	9.98820542914962	model	AB555_M1
-28.9167524366537	-3.94850594827964	model	AB555_M1
-16.1884658544342	9.8184977614709	model	AB555_M1
-15.368842727603	10.1004469414019	model	AB555_M1
-18.5893014781786	8.85178449543733	model	AB555_M1
-16.5021414593163	11.4829345359419	model	AB555_M1
-7.45994322717935	-8.87801024082015	model	AB555_M1
2.00531262024532	1.80441232073551	model	AB555_M1
-15.9657590267736	6.27257456568432	model	AB555_M1
-27.4812183743781	-1.80466006463806	model	AB555_M1
1.6897201203177	2.67308945201663	model	AB555_M1
-5.29581894228548	11.8057605742548	model	AB555_M1
-28.3565070629954	-0.478156378982186	model	AB555_M1
-16.2093376104219	10.3138611952153	model	AB555_M1
-31.5708669887352	0.102143645146766	model	AB555_M1
-32.2616037864034	-2.37702011829837	model	AB555_M1
-27.403705982464	0.148778134247296	model	AB555_M1
-27.794762449621	0.610381780677973	model	AB555_M1
-19.1308220930414	13.3144499403444	model	AB555_M1
-9.86999939795442	1.87721240931097	model	AB555_M1
-25.1311986717329	-1.13409102618625	model	AB555_M1
-21.3400763304102	-13.479548963622	model	AB555_M1
-31.1691213233274	-1.14856814147709	model	AB555_M1
-19.5343149415808	13.2596468548107	model	AB555_M1
-18.5654568810525	17.9281846596029	model	AB555_M1
-28.5936944749661	-3.34367419696704	model	AB555_M1
-30.7384253597581	-1.81595192099995	model	AB555_M1
-27.5067544581396	1.75533943838521	model	AB555_M1
-16.7844050187733	12.3865008923537	model	AB555_M1
-28.4579111999571	-1.65993524674181	model	AB555_M1
-8.25452702773793	-9.65362119076099	model	AB555_M1
16.1464582596066	14.1443229013522	model	AB555_M1
-29.4594218706505	1.68907514292848	model	AB555_M1
-28.6543871593525	-3.08065585284445	model	AB555_M1
-7.10107390798244	-8.63414308220084	model	AB555_M1
-18.7950524454201	12.303886391374	model	AB555_M1
-22.6453500738064	-8.7572057500725	model	AB555_M1
-16.5289326880427	7.69458338519707	model	AB555_M1
-28.4346648649703	-0.489920886029814	model	AB555_M1
2.05232573012674	2.70256167216991	model	AB555_M1
-17.0706399099438	5.89962490423155	model	AB555_M1
-16.3114970156924	14.8128517318469	model	AB555_M1
-7.40897224033694	-1.49801868256022	model	AB555_M1
-18.060644813843	8.37009725686881	model	AB555_M1
-31.8544912492507	-2.83451492474547	model	AB555_M1
-11.1679012116734	7.77746596714002	model	AB555_M1
2.29119575543806	2.24112389433622	model	AB555_M1
-29.9499818378558	-2.08521119734046	model	AB555_M1
-18.3907806067865	11.6135588809673	model	AB555_M1
-18.3875770832755	13.9656645482451	model	AB555_M1
-15.9650054207739	12.7626521332745	model	AB555_M1
-27.78596907597	3.54190746328545	model	AB555_M1
-17.1042682497722	-12.6123521965325	model	AB555_M1
-27.1012704382304	-4.11010740207335	model	AB555_M1
-9.88427799851026	1.91038475719294	model	AB555_M1
2.74196582527313	0.846711799704224	model	AB555_M1
-29.3205066668903	1.30588371456253	model	AB555_M1
-8.21968133696631	-9.11031170747052	model	AB555_M1
-28.1260537345427	0.389739675015207	model	AB555_M1
-29.9128191892023	1.16321630672994	model	AB555_M1
-15.2421361694021	5.72960331319568	model	AB555_M1
-7.82099896798759	-27.1913947311965	model	AB555_M1
-30.7100750765318	-1.62240103789701	model	AB555_M1
-19.5129807053631	13.8768115014738	model	AB555_M1
-18.1779145197153	12.7927984889236	model	AB555_M1
-2.27702955045755	-3.23122006987991	model	AB555_M1
-6.84120796659745	2.11394644004702	model	AB555_M1
-28.2938920869429	-0.185723857105085	model	AB555_M1
-9.75317147926902	1.07424159490755	model	AB555_M1
-29.5812415501465	-0.666932173081333	model	AB555_M1
-30.3327757154884	-5.30857675160132	model	AB555_M1
-30.6917409656201	-2.15231256984717	model	AB555_M1
-23.8967023358247	10.807405293469	model	AB555_M1
-29.0902063143241	1.52588368401017	model	AB555_M1
-7.33635130689532	-8.85443715407665	model	AB555_M1
-30.2539620051926	1.33561938914328	model	AB555_M1
-10.1111984272716	0.968945462040147	model	AB555_M1
-30.7629623144537	-0.822925456341768	model	AB555_M1
-26.828337573081	-4.20796103798889	model	AB555_M1
-12.9103316393533	15.6343161524985	model	AB555_M1
-15.2720447780956	13.8324197276336	model	AB555_M1
-27.5543753329248	1.02866011916433	model	AB555_M1
-30.130185888778	1.27407573579854	model	AB555_M1
-18.8213803252389	9.99867727504282	model	AB555_M1
-31.3907618133258	-1.03478479207473	model	AB555_M1
-18.0508946374575	9.85251677586617	model	AB555_M1
-29.835828068135	-2.05394899019645	model	AB555_M1
-10.1579039969045	0.780721236484409	model	AB555_M1
-19.8112659530481	12.0543345536648	model	AB555_M1
-9.20826797207922	-8.46064662892598	model	AB555_M1
-11.9056214516957	9.2355146012788	model	AB555_M1
-31.8960778423985	-0.724578694733631	model	AB555_M1
-29.3746770394805	-4.26879199811024	model	AB555_M1
-31.1041834089611	-0.820827221703492	model	AB555_M1
-29.8698638538747	-1.91177539848716	model	AB555_M1
-3.53503998157191	-4.52568102473214	model	AB555_M1
-31.7773055074836	-1.45241179449506	model	AB555_M1
-27.914057994647	-1.5004210784048	model	AB555_M1
-18.0807226929817	16.4932518693884	model	AB555_M1
3.16224013805437	0.551038191968953	model	AB555_M1
-32.6259910984649	-3.00019621326251	model	AB555_M1
-30.4208728645396	-2.96941920291283	model	AB555_M1
-28.3497970377763	-3.03763655175576	model	AB555_M1
-32.0718938185186	-0.489911679554341	model	AB555_M1
-9.61452705331705	-8.16663592882271	model	AB555_M1
-28.0858992619817	-2.81238537657339	model	AB555_M1
-19.6261611406983	14.0017011463472	model	AB555_M1
-9.2253522504091	-8.75149945124495	model	AB555_M1
-32.509142687384	-1.2375061724121	model	AB555_M1
-19.1329202256643	10.1727651120128	model	AB555_M1
[truncated: 69,620 more rows]
