# Supplementary material for: Landscapes of cellular phenotypic diversity in breast cancer xenografts and their impact on drug response
Source: Nat Commun. 2021 Mar 31;12:1998. doi: 10.1038/s41467-021-22303-z (PMC8012607; doi:10.1038/s41467-021-22303-z)
Supplement: Supplementary file 3 — Source Data [file 41467_2021_22303_MOESM3_ESM.zip › Source_data/Fig3f.txt]

variable	value
cv.htc	0.354415781
cv.htc	0.26476856
cv.htc	0.28410675
cv.htc	0.235961356
cv.htc	0.319388771
cv.htc	0.274542956
cv.htc	0.331982858
cv.htc	0.312536669
cv.htc	0.337473863
cv.htc	0.320577445
cv.htc	0.346698136
cv.htc	0.303076796
cv.htc	0.28789938
cv.htc	0.235166545
cv.htc	0.414423304
cv.htc	0.256587959
cv.htc	0.337292931
cv.htc	0.376515428
cv.htc	0.370873956
cv.htc	0.416412999
cv.htc	0.305835367
cv.htc	0.331730588
cv.htc	0.3863846
cv.htc	0.321709837
cv.htc	0.292658943
cv.htc	0.38918477
cv.htc	0.357889398
cv.htc	0.437447885
cv.htc	0.357257366
cv.htc	0.407149732
cv.htc	0.352431573
cv.htc	0.342106512
cv.htc	0.322571807
cv.htc	0.376697368
cv.htc	0.390778271
cv.htc	0.32851259
cv.htc	0.318666901
cv.htc	0.392090342
cv.htc	0.409884296
cv.htc	0.33634238
cv.htc	0.280714945
cv.htc	0.451521769
cv.htc	0.308780154
cv.htc	0.327367274
cv.htc	0.363561289
cv.htc	0.414913773
cv.htc	0.383683771
cv.htc	0.37156793
cv.htc	0.357246869
cv.osa	0.426974517
cv.osa	0.426838266
cv.osa	0.460203102
cv.osa	0.422145459
cv.osa	0.454164917
cv.osa	0.294293373
cv.osa	0.393303772
cv.osa	0.37032075
cv.osa	0.409576773
cv.osa	0.409042169
cv.osa	0.471236694
cv.osa	0.42305781
cv.osa	0.472312787
cv.osa	0.45722629
cv.osa	0.562680357
cv.osa	0.461193352
cv.osa	0.48289831
cv.osa	0.475536615
cv.osa	0.444521835
cv.osa	0.542976492
cv.osa	0.465856614
cv.osa	0.487743291
cv.osa	0.440219316
cv.osa	0.42108236
cv.osa	0.486415408
cv.osa	0.488761656
cv.osa	0.535049334
cv.osa	0.436265021
cv.osa	0.342781599
cv.osa	0.427743464
cv.osa	0.462700039
cv.osa	0.454036853
cv.osa	0.48921306
cv.osa	0.474321314
cv.osa	0.451186184
cv.osa	0.439527273
cv.osa	0.421196061
cv.osa	0.508142967
cv.osa	0.411715785
cv.osa	0.404364712
cv.osa	0.45910992
cv.osa	0.497605911
cv.osa	0.40433608
cv.osa	0.423914529
cv.osa	0.509716798
cv.osa	0.520303269
cv.osa	0.452564111
cv.osa	0.497016405
cv.osa	0.465989475
cv.cca	0.471473936
cv.cca	0.495308657
cv.cca	0.465089308
cv.cca	0.411819127
cv.cca	0.437791084
cv.cca	0.495108838
cv.cca	0.389572733
cv.cca	0.505623122
cv.cca	0.472631638
cv.cca	0.373868348
cv.cca	0.388474116
cv.cca	0.39437299
cv.cca	0.435591078
cv.cca	0.385358739
cv.cca	0.52165671
cv.cca	0.351817642
cv.cca	0.441075523
cv.cca	0.389254018
cv.cca	0.572122689
cv.cca	0.485432066
cv.cca	0.522837661
cv.cca	0.51924872
cv.cca	0.527229531
cv.cca	0.509542324
cv.cca	0.547991913
cv.cca	0.546068641
cv.cca	0.488435094
cv.cca	0.572414137
cv.cca	0.512584151
cv.cca	0.57788791
cv.cca	0.519488736
cv.cca	0.449141346
cv.cca	0.402589287
cv.cca	0.47943772
cv.cca	0.49256914
cv.cca	0.460795217
cv.cca	0.482634732
cv.cca	0.514642975
cv.cca	0.393940486
cv.cca	0.518152858
cv.cca	0.474017264
cv.cca	0.522766621
cv.cca	0.512353909
cv.cca	0.467511438
cv.cca	0.454968601
cv.cca	0.458096954
cv.cca	0.566924806
cv.cca	0.406492089
cv.cca	0.489813687
