# Supplementary material for: Landscapes of cellular phenotypic diversity in breast cancer xenografts and their impact on drug response
Source: Nat Commun. 2021 Mar 31;12:1998. doi: 10.1038/s41467-021-22303-z (PMC8012607; doi:10.1038/s41467-021-22303-z)
Supplement: Supplementary file 3 — Source Data [file 41467_2021_22303_MOESM3_ESM.zip › Source_data/Fig5a.txt]

value	CC	proportion	ClinVar
Pos	10	0.800959232613909	ER_final
Neg	10	0.199040767386091	ER_final
Pos	3	0.904606393949811	ER_final
Neg	3	0.0953936060501891	ER_final
Pos	11	0.651719901719902	ER_final
Neg	11	0.348280098280098	ER_final
Pos	1	0.642711335254563	ER_final
Neg	1	0.357288664745437	ER_final
Pos	4	0.44904214559387	ER_final
Neg	4	0.55095785440613	ER_final
Pos	8	0.301748553133851	ER_final
Neg	8	0.698251446866149	ER_final
Pos	6	0.215002180549498	ER_final
Neg	6	0.784997819450502	ER_final
Pos	2	0.268760247193845	ER_final
Neg	2	0.731239752806155	ER_final
Pos	7	0.176894028793958	ER_final
Neg	7	0.823105971206042	ER_final
Pos	5	0.504139834406624	ER_final
Neg	5	0.495860165593376	ER_final
Pos	12	0.425068119891008	ER_final
Neg	12	0.574931880108992	ER_final
Pos	10	0.300445357999315	HER2_final
Neg	10	0.699554642000685	HER2_final
Pos	3	0.292196631144723	HER2_final
Neg	3	0.707803368855277	HER2_final
Pos	11	0.302211302211302	HER2_final
Neg	11	0.697788697788698	HER2_final
Pos	1	0.267711335254563	HER2_final
Neg	1	0.732288664745437	HER2_final
Pos	4	0.0574712643678161	HER2_final
Neg	4	0.942528735632184	HER2_final
Pos	8	0.0339859623199113	HER2_final
Neg	8	0.966014037680089	HER2_final
Pos	6	0.0117749672917575	HER2_final
Neg	6	0.988225032708242	HER2_final
Pos	2	0.00365745995711943	HER2_final
Neg	2	0.996342540042881	HER2_final
Pos	7	0.00271418456455039	HER2_final
Neg	7	0.99728581543545	HER2_final
Pos	5	0.0266789328426863	HER2_final
Neg	5	0.973321067157314	HER2_final
Pos	12	0.119346049046322	HER2_final
Neg	12	0.880653950953678	HER2_final
Basal	10	0.183042212518195	PAM50_final
Her2	10	0.0280203784570597	PAM50_final
LumB	10	0.788937409024745	PAM50_final
Basal	3	0.0544666088464874	PAM50_final
Her2	3	0.0379878577623591	PAM50_final
LumB	3	0.907545533391154	PAM50_final
Basal	11	0.125151883353584	PAM50_final
Her2	11	0.555285540704739	PAM50_final
LumB	11	0.319562575941677	PAM50_final
Basal	1	0.171899529042386	PAM50_final
Her2	1	0.223835688121402	PAM50_final
LumB	1	0.604264782836211	PAM50_final
Basal	4	0.431116389548694	PAM50_final
Her2	4	0.0304829770387965	PAM50_final
LumB	4	0.53840063341251	PAM50_final
Basal	8	0.756537538122121	PAM50_final
Her2	8	0.0297839205762118	PAM50_final
LumB	8	0.213678541301668	PAM50_final
Basal	6	0.887862458301257	PAM50_final
Her2	6	0.00744162176032846	PAM50_final
LumB	6	0.104695919938414	PAM50_final
Basal	2	0.923076923076923	PAM50_final
Her2	2	0.00424491896063802	PAM50_final
LumB	2	0.0726781579624389	PAM50_final
Basal	7	0.927274927395934	PAM50_final
Her2	7	0.0042352371732817	PAM50_final
LumB	7	0.0684898354307841	PAM50_final
Basal	5	0.857	PAM50_final
Her2	5	0.025	PAM50_final
LumB	5	0.118	PAM50_final
Basal	12	0.64633431085044	PAM50_final
Her2	12	0.095307917888563	PAM50_final
LumB	12	0.258357771260997	PAM50_final
1	10	0.72249822569198	intClust_final
3	10	0.0028388928317956	intClust_final
4ER+	10	0.0248403122782115	intClust_final
5	10	0.0131298793470546	intClust_final
7	10	0.014194464158978	intClust_final
8	10	0.024485450674237	intClust_final
9	10	0.156139105748758	intClust_final
10	10	0.0418736692689851	intClust_final
1	3	0.574310344827586	intClust_final
3	3	0.00258620689655172	intClust_final
4ER+	3	0.00603448275862069	intClust_final
5	3	0.0289655172413793	intClust_final
7	3	0.0248275862068966	intClust_final
8	3	0.288965517241379	intClust_final
9	3	0.0306896551724138	intClust_final
10	3	0.0436206896551724	intClust_final
1	11	0.0410132689987937	intClust_final
3	11	0.00965018094089264	intClust_final
4ER+	11	0.00723763570566948	intClust_final
5	11	0.519903498190591	intClust_final
7	11	0.0916767189384801	intClust_final
8	11	0.18335343787696	intClust_final
9	11	0.0639324487334137	intClust_final
10	11	0.083232810615199	intClust_final
1	1	0.340381069452981	intClust_final
3	1	0.0133374308543331	intClust_final
4ER+	1	0.0603564843269822	intClust_final
5	1	0.184695759065765	intClust_final
7	1	0.0205900430239705	intClust_final
8	1	0.200307314074985	intClust_final
9	1	0.036140135218193	intClust_final
10	1	0.14419176398279	intClust_final
1	4	0.0985807441503644	intClust_final
3	4	0.314537782892213	intClust_final
4ER+	4	0.0310701956271577	intClust_final
5	4	0.015343306482547	intClust_final
7	4	0.0345224395857307	intClust_final
8	4	0.392021480629076	intClust_final
9	4	0.0467970847717683	intClust_final
10	4	0.0671269658611431	intClust_final
1	8	0.0253998720409469	intClust_final
3	8	0.00959692898272553	intClust_final
4ER+	8	0.0140115163147793	intClust_final
5	8	0.0232245681381958	intClust_final
7	8	0.0342930262316059	intClust_final
8	8	0.104286628278951	intClust_final
9	8	0.222520793346129	intClust_final
10	8	0.566666666666667	intClust_final
1	6	0.0145001271940982	intClust_final
3	6	0.0020351055711015	intClust_final
4ER+	6	0.00864919867718138	intClust_final
5	6	0.00330704655303994	intClust_final
7	6	0.00864919867718138	intClust_final
8	6	0.0167896209615874	intClust_final
9	6	0.156703128974816	intClust_final
10	6	0.789366573390995	intClust_final
1	2	0.00346598202824133	intClust_final
3	2	0.00179717586649551	intClust_final
4ER+	2	0.00205391527599487	intClust_final
5	2	0.00192554557124519	intClust_final
7	2	0.0110397946084724	intClust_final
8	2	0.0048780487804878	intClust_final
9	2	0.164569961489089	intClust_final
10	2	0.810269576379974	intClust_final
1	7	0.00362493958434026	intClust_final
3	7	0.00253745770903818	intClust_final
4ER+	7	0.0014499758337361	intClust_final
5	7	0.00120831319478009	intClust_final
7	7	0.0199371677138714	intClust_final
8	7	0.00809569840502658	intClust_final
9	7	0.221846302561624	intClust_final
10	7	0.741300144997583	intClust_final
1	5	0.0507042253521127	intClust_final
3	5	0	intClust_final
4ER+	5	0.0610328638497653	intClust_final
5	5	0.0150234741784038	intClust_final
7	5	0.000938967136150235	intClust_final
8	5	0.0366197183098592	intClust_final
9	5	0.190610328638498	intClust_final
10	5	0.645070422535211	intClust_final
1	12	0.0845756880733945	intClust_final
3	12	0.038704128440367	intClust_final
4ER+	12	0.0223623853211009	intClust_final
5	12	0.0633600917431193	intClust_final
7	12	0.0209288990825688	intClust_final
8	12	0.133600917431193	intClust_final
9	12	0.127866972477064	intClust_final
10	12	0.508600917431193	intClust_final
Primary	10	0.498458376156218	Type_PAT
Metastasis	10	0.501541623843782	Type_PAT
Primary	3	0.178927466483328	Type_PAT
Metastasis	3	0.821072533516672	Type_PAT
Primary	11	0.144348894348894	Type_PAT
Metastasis	11	0.855651105651106	Type_PAT
Primary	1	0.311719500480307	Type_PAT
Metastasis	1	0.688280499519693	Type_PAT
Primary	4	0.354022988505747	Type_PAT
Metastasis	4	0.645977011494253	Type_PAT
Primary	8	0.45148380741288	Type_PAT
Metastasis	8	0.54851619258712	Type_PAT
Primary	6	0.780636720453554	Type_PAT
Metastasis	6	0.219363279546446	Type_PAT
Primary	2	0.467524277966957	Type_PAT
Metastasis	2	0.532475722033043	Type_PAT
Primary	7	0.486783101250885	Type_PAT
Metastasis	7	0.513216898749115	Type_PAT
Primary	5	0.322907083716651	Type_PAT
Metastasis	5	0.677092916283349	Type_PAT
Primary	12	0.420708446866485	Type_PAT
Metastasis	12	0.579291553133515	Type_PAT
