# Supplementary material for: Landscapes of cellular phenotypic diversity in breast cancer xenografts and their impact on drug response
Source: Nat Commun. 2021 Mar 31;12:1998. doi: 10.1038/s41467-021-22303-z (PMC8012607; doi:10.1038/s41467-021-22303-z)
Supplement: Supplementary file 3 — Source Data [file 41467_2021_22303_MOESM3_ESM.zip › Source_data/FigS7c.txt]

X1	X2	sample
-0.710568657597374	0.820679156172334	STG335_A
2.56894706817214	-2.27024204623648	STG335_A
-1.940126554871	12.0709386045392	STG335_A
2.61363203597796	0.835286925337684	STG335_A
3.30242424678591	0.242669115207002	STG335_A
0.24939603874014	2.16112522763118	STG335_A
10.8792883744136	6.52483040899676	STG335_A
9.64248747524373	10.6336790743009	STG335_A
-2.25174132617984	-12.431786917267	STG335_A
10.3248931006979	9.59869975346253	STG335_A
-1.28501001967786	3.6635562552249	STG335_A
-1.40016596883055	-4.2785702169214	STG335_A
-3.64376090249328	5.96307527164933	STG335_A
-0.656226797489162	-11.7601675379825	STG335_A
9.3933179346641	1.81315641598778	STG335_A
2.39142745535074	-1.44280394166358	STG335_A
5.57847464072897	6.66197039245547	STG335_A
6.44387233430139	2.65329875308325	STG335_A
10.2794029023357	6.02530406816679	STG335_A
1.07316802131929	11.8203859413667	STG335_A
2.82528044399709	-9.17000487738782	STG335_A
1.32907887443407	4.50088906099655	STG335_A
7.20297948480423	2.14989981928342	STG335_A
1.23387193461278	11.297979570954	STG335_A
0.201303294619825	-6.0685988427721	STG335_A
-1.32990355968496	-1.19339065002677	STG335_A
-1.52769153487552	5.46682283354654	STG335_A
10.2001160209345	9.08767805636788	STG335_A
1.04976664368683	-11.4652881411965	STG335_A
0.027129169995058	7.78129966538887	STG335_A
-0.251079293388809	-0.96062193022594	STG335_A
-0.339974324494009	-10.8069344009155	STG335_A
-5.29496484885987	-6.35171213395113	STG335_A
6.37299275212969	1.19150136232713	STG335_A
9.19231618741695	7.18707508197954	STG335_A
2.83308609800034	-5.56694228875544	STG335_A
1.21278286554763	-3.00103685810037	STG335_A
0.561864686382695	-1.16808515687561	STG335_A
0.0452603791753642	7.52556426582661	STG335_A
7.60792025377155	5.54046857404108	STG335_A
2.6443263338889	7.09780556827211	STG335_A
6.11103627825581	1.09019300260384	STG335_A
-2.78785223711247	0.148859936830927	STG335_A
5.16407819440627	1.40432675595344	STG335_A
1.96767551025166	10.988490257621	STG335_A
-9.09590089975726	-0.36457059962706	STG335_A
1.91969814532563	-10.9062424312698	STG335_A
0.290725307403494	1.56989134146319	STG335_A
10.7364937633833	6.02182810506066	STG335_A
0.249818705614625	11.2636639309127	STG335_A
-1.47076967924773	-2.19239737002826	STG335_A
-2.21615808157681	-2.91218693066833	STG335_A
-1.2897757945491	10.3908594734511	STG335_A
-1.19449291349813	9.87469841835066	STG335_A
6.52117309671426	-1.61605753113512	STG335_A
11.346551228452	2.66034106536489	STG335_A
1.72700956641467	2.01368210313905	STG335_A
-10.3207361485589	-7.58175630197947	STG335_A
6.86899551405432	-1.55561753894142	STG335_A
9.28774073859651	2.59300856398654	STG335_A
1.20448492428551	-2.37586656812421	STG335_A
3.16593846934016	6.36918804058652	STG335_A
11.3227310943594	8.34877821210773	STG335_A
5.3165167055765	9.74860471061601	STG335_A
4.17502544645618	5.62395570083166	STG335_A
-8.23098603830599	-8.68044151699399	STG335_A
-0.881698179078074	-5.52541130868123	STG335_A
2.07092365248201	-0.0847276842886661	STG335_A
-7.66079435307059	-5.29223553409187	STG335_A
4.48291420256611	-3.42293233806395	STG335_A
-2.66343948163683	-4.83731169961997	STG335_A
-0.112417732977358	7.21318791284608	STG335_A
1.73963172681516	-8.52376105833813	STG335_A
11.4300875243196	2.24408856326337	STG335_A
0.624018915064223	-10.0852886054483	STG335_A
4.59468416443604	8.19918232577277	STG335_A
5.99860163213559	11.2722471163303	STG335_A
4.02076284789361	-8.13797199076086	STG335_A
4.59110908182253	-3.34335972406222	STG335_A
2.83291356257474	-9.05683437537015	STG335_A
8.33799080501871	-1.08538279919321	STG335_A
-8.38500835802679	2.14092415112911	STG335_A
4.69838349352517	0.101589287447562	STG335_A
-2.2306617352621	-0.58815375740794	STG335_A
1.50148759644102	-0.37401205958672	STG335_A
6.73960082908626	6.71137413110976	STG335_A
2.02884151694149	3.06094726746704	STG335_A
2.42297102398725	-2.75935270291228	STG335_A
-7.61928250051668	-2.62233937518259	STG335_A
-0.107454446707915	-8.21709085287253	STG335_A
6.70781043420863	9.80921528025405	STG335_A
5.10645074484309	1.3774049383174	STG335_A
-0.316642368344471	-3.94027388225531	STG335_A
-6.42264261866152	-4.66413247678243	STG335_A
2.28240531223634	-1.57981032408085	STG335_A
-4.79465880590934	3.26217699729671	STG335_A
-5.14331242705747	3.05795430331633	STG335_A
-7.63034082606828	-5.60876105157719	STG335_A
10.7095755170319	6.17666821180362	STG335_A
3.70491951668991	5.23698787389305	STG335_A
-1.91323360063299	-5.46828131005225	STG335_A
-0.996028700626459	-7.9145375144619	STG335_A
-6.0742977018443	-3.24956980167832	STG335_A
9.84149877999067	4.3737250912576	STG335_A
-4.81028159261591	4.57382896849962	STG335_A
-2.46617374115798	-2.97121025288867	STG335_A
-0.265924824916604	9.32202602764672	STG335_A
1.64160276920577	-5.76794990807012	STG335_A
9.636837281702	1.8233325043725	STG335_A
2.84597347336598	-5.86342201612917	STG335_A
-15.5243102557148	-4.1661107171671	STG335_A
2.36010018314541	-2.84522384641271	STG335_A
-15.8557928590461	-4.38088165031484	STG335_A
-2.96881976746566	2.6695535420649	STG335_A
0.932232203774518	-0.439113802485184	STG335_A
6.77650219164753	3.66694431071111	STG335_A
2.87812163014546	1.64006149738963	STG335_A
8.73560392003547	8.43814913292169	STG335_A
-5.83608283132321	0.443656179501986	STG335_A
6.08176318983225	-1.5442051635581	STG335_A
5.4767485441701	-0.844012214917295	STG335_A
-1.27142489699308	2.45551639157542	STG335_A
-5.32274636178788	1.4158377226614	STG335_A
10.76342725094	7.93900785426723	STG335_A
-7.47451373093905	-11.4528779186597	STG335_A
0.936891971942025	-6.95443719332607	STG335_A
10.2793700821241	1.74014665686607	STG335_A
10.490842139268	5.08636313354354	STG335_A
4.23940344976378	7.61375093107143	STG335_A
-16.5267840298663	-4.14095913551701	STG335_A
8.44763333290984	7.90918401014425	STG335_A
7.53183925760508	11.8187695638147	STG335_A
-5.50769415525394	1.73841744723156	STG335_A
4.93662452976607	-2.51268560880076	STG335_A
7.05689213445843	1.58954604023614	STG335_A
7.92360835575733	-2.36421725337126	STG335_A
-5.53399729051454	-12.4426117093904	STG335_A
10.0130892635964	5.046809920326	STG335_A
3.22222650448271	-0.871989025769336	STG335_A
2.63653279006013	3.02824267921931	STG335_A
0.421214093760136	-13.0338207818068	STG335_A
-4.46192101282689	3.49043401293791	STG335_A
10.5752511503279	8.94198958570136	STG335_A
-0.85749724174449	-4.90389975886504	STG335_A
-4.09342321931787	3.41900379634391	STG335_A
11.7558123621559	6.43205644121961	STG335_A
-2.55388133534685	6.26609875971404	STG335_A
-2.44680981089953	-7.44921320530576	STG335_A
10.5093732637281	-2.46967804565712	STG335_A
6.97197315900692	1.50056749139673	STG335_A
-1.47525244066572	-4.11383011153524	STG335_A
10.2976786606905	9.12495314585466	STG335_A
8.84272671772787	6.81109910846131	STG335_A
8.77750343941952	10.3440055662012	STG335_A
-0.471383217181688	5.12707232818141	STG335_A
8.63601831947183	0.211228446907375	STG335_A
-8.64900309844798	-5.61383391889517	STG335_A
-2.65662972657515	-7.47916811788415	STG335_A
7.55928454362739	2.4496478554123	STG335_A
2.53033401791938	9.42239330659582	STG335_A
3.54438009206082	-1.55183114694469	STG335_A
7.70657144802666	2.46615494959387	STG335_A
2.77818440457663	-2.69401435009551	STG335_A
7.83292478453868	10.9171316548986	STG335_A
2.08139752747523	3.07197054812487	STG335_A
3.64452147847481	1.49335883470533	STG335_A
8.6053942215047	9.82932518254175	STG335_A
-3.76546765596702	-8.3801178308317	STG335_A
9.20441254320412	3.71395699201077	STG335_A
6.3724260783375	7.91412501909113	STG335_A
5.40645005344073	0.81914203921733	STG335_A
-12.0820103086382	-9.40422824077681	STG335_A
0.869094829277337	-2.31600755351109	STG335_A
5.6459050295841	2.27646083966925	STG335_A
-2.75115838489411	3.38708807754772	STG335_A
10.267693456015	6.17655717656992	STG335_A
-0.750808880128783	1.31902448686563	STG335_A
6.72446530743417	-1.60853797161437	STG335_A
7.03698856848657	1.31098020845542	STG335_A
4.04230807545059	3.61432597096092	STG335_A
6.06136752759937	4.96714877429717	STG335_A
11.211955718098	4.7834400963645	STG335_A
2.6505836917876	-0.164100685118324	STG335_A
8.98976535240289	5.64164655656598	STG335_A
-2.68899803112291	6.24180337153014	STG335_A
1.88786691731228	9.98684871212883	STG335_A
4.02422372657706	-9.45118207482798	STG335_A
1.17615336368154	10.6396436327555	STG335_A
4.28066138393306	3.37975238955334	STG335_A
-1.76933274131688	-7.48106856549705	STG335_A
-5.81288364361669	-4.35159923058828	STG335_A
-1.42196232418126	-7.00662771730192	STG335_A
7.85442039659602	8.79466408889957	STG335_A
6.07219802977904	0.747921489957676	STG335_A
7.88745373642363	4.69752123312988	STG335_A
-4.4840545120624	-14.4770018136799	STG335_A
-2.63068532410181	3.05597475780325	STG335_A
9.54872873427697	0.143972285833165	STG335_A
-6.49327353130865	-4.89906576440071	STG335_A
-0.505242272529184	5.96729957090273	STG335_A
9.41953951150894	10.5048207802885	STG335_A
-4.61628923091404	1.99859767534643	STG335_A
-0.583314310277756	2.28770150698313	STG335_A
-3.40010569435184	5.29991831164416	STG335_A
4.96797185185481	1.71785335600668	STG335_A
1.72515038022136	-5.8371480631005	STG335_A
10.0394010456626	8.79992802072774	STG335_A
9.14981791297989	7.96771040142074	STG335_A
2.754278115403	9.34267226610472	STG335_A
6.26430970535485	0.0141729863426132	STG335_A
1.87190472286787	10.9078789772306	STG335_A
3.39808187496368	-2.51896862667657	STG335_A
8.9844361554853	5.87291174990222	STG335_A
1.00417727791234	6.13183550933929	STG335_A
11.1456055538038	4.28546497605736	STG335_A
6.693811410448	5.43650145839069	STG335_A
-1.72972569164081	-10.6196313188905	STG335_A
4.85141028130297	-6.68607741519397	STG335_A
0.468997294226815	-8.59745985762372	STG335_A
6.70251442092447	1.30072597146005	STG335_A
-0.314010889055228	9.47094757560389	STG335_A
-0.786891444417885	-1.85480777687671	STG335_A
-2.79015314009861	-5.08612545859507	STG335_A
-1.07940932422124	2.08150491665657	STG335_A
-3.28637650242493	-8.7416632258327	STG335_A
6.23587090936805	0.0802882606817829	STG335_A
4.83717284167052	0.302751430630674	STG335_A
2.99987025289633	8.15929967599335	STG335_A
5.60396928986143	2.9221505147091	STG335_A
-3.0128092491205	1.78299463586973	STG335_A
0.265870713362324	3.01308891171095	STG335_A
-5.23443054390361	0.146739107651086	STG335_A
-0.75064174470113	-9.85723329247198	STG335_A
4.67793483267615	-6.4888926751034	STG335_A
-2.90296201706421	-5.16758896662285	STG335_A
7.74485261133765	8.14690461614078	STG335_A
9.9777889700936	7.31692439084728	STG335_A
4.55700459620441	4.09750261346753	STG335_A
1.66688520602965	-6.14890464502036	STG335_A
-5.45221055264383	8.30438913016729	STG335_A
4.82682965161252	-1.69755475243769	STG335_A
-1.68709940151089	-11.5174889584213	STG335_A
1.85156554536461	-0.00897975108932737	STG335_A
-8.23481840083262	7.76112262588046	STG335_A
-3.72217498775528	-9.28467983855093	STG335_A
3.55726112592652	-1.88299789136519	STG335_A
5.13726075216333	11.4697655758581	STG335_A
0.602252730839474	-4.32854654971856	STG335_A
9.34986887119308	8.73901832284355	STG335_A
2.46950248786435	-0.112375679614089	STG335_A
-8.09514415671506	-4.89913797412537	STG335_A
8.38575836977826	2.94081102529864	STG335_A
6.97802123622758	11.7752707850342	STG335_A
-1.42489085626097	-12.446223468648	STG335_A
-14.3055529401597	-5.87290528389384	STG335_A
-0.0839441748633762	-1.94848077774053	STG335_A
-1.93644575851318	-5.86096346245193	STG335_A
0.643092194731398	-12.4003448234834	STG335_A
-5.74155087710541	1.86645310552033	STG335_A
-5.65025021578641	2.53257346829101	STG335_A
-0.13766894480241	2.63092496740116	STG335_A
3.96840866813322	0.219195292348088	STG335_A
7.37676645041656	1.58951672570998	STG335_A
4.6616718664299	13.8065850817106	STG335_A
4.96526400387574	2.00793638809252	STG335_A
7.21896150157984	9.48105497671694	STG335_A
9.01878786118492	3.36132278503632	STG335_A
8.61350000667171	9.32501824343188	STG335_A
8.05473072334458	3.46527608199564	STG335_A
-15.1456028628823	-3.8974919527802	STG335_A
-6.56093547730063	4.58207788424983	STG335_A
5.18026925029421	6.60466882947789	STG335_A
-16.5971990386223	-4.38606603284439	STG335_A
0.050263167104572	-11.2573634259821	STG335_A
9.70225300146508	10.649259448811	STG335_A
-10.5529334742651	-10.6589946510715	STG335_A
7.72357346289224	2.43569120083828	STG335_A
-6.0555672531374	10.0638427311933	STG335_A
2.43562169254474	11.2442912910884	STG335_A
0.669485285647412	-6.59074038177002	STG335_A
1.07400279047667	0.302005220383443	STG335_A
-11.8054803966967	-9.39638979188399	STG335_A
-0.597875802109923	-5.72745661871574	STG335_A
9.8878298729854	6.42110592976244	STG335_A
-2.8279000123705	6.07962514698288	STG335_A
-6.70382174105348	4.51242681847653	STG335_A
8.49248240073742	4.69482621742694	STG335_A
8.03348325492672	-2.22232766178534	STG335_A
11.3617773727445	8.31987859835386	STG335_A
-1.57996500686604	-6.71961614019221	STG335_A
7.5298142858158	7.50371824621373	STG335_A
3.33515446727439	-1.25231858388118	STG335_A
-1.56564184946844	-3.16429904974939	STG335_A
1.14769603472653	12.1112231021722	STG335_A
4.71944492011112	5.16046105966482	STG335_A
-0.893719506424422	11.2451975954041	STG335_A
-0.397808045742566	-12.5879230088348	STG335_A
10.9538970072444	8.6143566259226	STG335_A
10.2740849144327	6.66543518426041	STG335_A
0.606355792844536	-13.1847491822513	STG335_A
2.12779797487951	1.7808337042186	STG335_A
11.0286925086841	4.5079201785957	STG335_A
3.39685366777532	10.0092225234329	STG335_A
7.59644380015457	9.48507031656698	STG335_A
-7.70387110920654	-3.57861389017394	STG335_A
4.6990637507397	-6.39406170920963	STG335_A
2.01800502770175	6.96012923594147	STG335_A
-2.52670768775576	-11.1887220066536	STG335_A
-0.891387051523773	-0.306460515845098	STG335_A
7.49365106926761	3.695184320269	STG335_A
-4.79509814101789	1.49014355017472	STG335_A
7.08958220562553	-1.43736639806339	STG335_A
1.53219990688645	10.5627552839821	STG335_A
4.74159717043925	1.23025577442794	STG335_A
-1.26208803033432	11.4261171512542	STG335_A
8.07133561628869	-4.07447955454355	STG335_A
9.40029739227087	9.89746109823402	STG335_A
10.1514909835966	-0.335429982401618	STG335_A
7.60998661744469	-1.57049063677449	STG335_A
7.16379199193656	0.101581756110414	STG335_A
-8.70916548085993	-5.86267077924584	STG335_A
7.84690002086271	10.8183474979421	STG335_A
-3.44891906897844	-5.83818776913679	STG335_A
9.32016560352173	8.92867321890907	STG335_A
1.44654795831893	-12.2957204275078	STG335_A
8.20752341021456	2.24221333398772	STG335_A
-1.8020355402691	-5.29945220695098	STG335_A
8.08037145008842	5.36596575797458	STG335_A
6.14745210730133	9.51182887510656	STG335_A
6.58711022383653	2.17983279527639	STG335_A
-2.60148566435235	-4.07938015642723	STG335_A
-7.3215434895572	-2.416525945726	STG335_A
0.46039270273265	-10.092835518172	STG335_A
5.94789837618457	-3.7999731230843	STG335_A
0.322883149894277	2.52142008482361	STG335_A
-3.75799319794738	5.05185421652847	STG335_A
0.350164588429934	-0.895143673322206	STG335_A
0.665748448073119	-8.7334505375007	STG335_A
5.15550973172508	-5.74503318739128	STG335_A
3.7843423405787	1.76459287736763	STG335_A
5.78091098165024	2.53669373136774	STG335_A
-2.64691377594821	-9.23928882039898	STG335_A
6.35168592871525	5.16220627667439	STG335_A
9.63542131415226	10.82255902169	STG335_A
-0.595826046304837	-12.0730674701736	STG335_A
9.81012829101475	8.72308579426978	STG335_A
3.86754021434849	-1.4758806033402	STG335_A
2.10612834127328	11.0776289635022	STG335_A
-0.196766062716164	-13.3507976074862	STG335_A
-16.1729063045355	-4.44770585731302	STG335_A
-3.45579506461596	-9.26869619590245	STG335_A
0.898744529865831	-7.6011270040805	STG335_A
-5.27236055022581	7.59870855915425	STG335_A
1.08317770064811	-9.74640375895224	STG335_A
-3.49201290870695	3.13773640998011	STG335_A
-4.11222007369276	-10.083797796613	STG335_A
0.779854993419767	-11.5462180432942	STG335_A
-2.26017667811555	-5.27316647221503	STG335_A
0.911808828368196	11.2984257465361	STG335_A
5.23369200780198	9.36505227986945	STG335_A
9.57315658428382	6.32790368552999	STG335_A
6.72060965068025	10.1451042815615	STG335_A
-2.26312089477871	-10.0733282732044	STG335_A
-15.7783187282995	-4.58792686122867	STG335_A
2.47207760180341	-10.2955080369298	STG335_A
5.89152324173691	-3.91096845440085	STG335_A
3.4348752816698	1.03926229194645	STG335_A
9.86161876889673	2.55472099051445	STG335_A
0.210534629980823	0.822340521501151	STG335_A
8.39367213382768	4.54662669052396	STG335_A
-4.30792852258409	3.3006747850378	STG335_A
-7.42609430506737	-9.56408681503463	STG335_A
-1.4069323259638	-12.9035330622371	STG335_A
6.53023664281578	1.00906269899583	STG335_A
3.62076676563533	-9.59651281081309	STG335_A
8.93255226335811	0.583417770453737	STG335_A
2.23615130043561	-9.53058628187341	STG335_A
1.99726574188825	-2.95208903717329	STG335_A
-15.4047202928358	-2.61304257833102	STG335_A
-8.14381894345486	-4.3165583106	STG335_A
0.917248156200325	4.99076053598063	STG335_A
8.52319226342508	0.780987877300901	STG335_A
11.3272907555721	4.24650690473473	STG335_A
3.81925742074375	0.708217137333629	STG335_A
5.0992471780017	0.195505365873919	STG335_A
0.0554555903571928	-8.33800481156232	STG335_A
-16.2654830853264	-4.12524455049813	STG335_A
0.453873128766874	-2.53335682078487	STG335_A
5.22240156751162	-9.19642397184158	STG335_A
1.61149965313527	-7.07012910466962	STG335_A
11.1512341316584	0.84451611411587	STG335_A
6.30827223856494	1.9497772257025	STG335_A
0.755628694394378	0.877593408139086	STG335_A
2.0701711168856	-9.30122821234529	STG335_A
-15.9159282496351	-3.86175971288985	STG335_A
10.8144508596331	5.26316956925662	STG335_A
11.0331316625419	8.44465663545363	STG335_A
-1.99065066572318	5.99437658534946	STG335_A
-0.374135621028788	-11.8504646777757	STG335_A
3.48132697478552	-4.3776416054088	STG335_A
2.27951375357895	9.60719830888469	STG335_A
10.5209534220612	9.19049215959125	STG335_A
4.28359440453461	-9.06954978945577	STG335_A
-3.51114971011825	-7.06818752366705	STG335_A
-2.3329647458205	-2.41523777355471	STG335_A
-2.68908617000644	2.27327458515691	STG335_A
0.0606136000836618	-9.08036966976768	STG335_A
8.44196455688866	6.02408796539538	STG335_A
2.5443144246948	-8.43299141963675	STG335_A
-5.42319409825919	3.40313137318231	STG335_A
3.42675039713628	-9.25019419752106	STG335_A
9.35148876294646	-0.923746037686488	STG335_A
1.0385531449182	9.911214469262	STG335_A
5.55494609684418	-2.85944298912724	STG335_A
2.17549753130074	-1.67269355821631	STG335_A
1.31693328675634	3.09423025533752	STG335_A
-8.23989487723293	-8.56981124222115	STG335_A
-1.81545193591005	2.57270627230572	STG335_A
9.43827830559526	9.78893353817981	STG335_A
2.28566309543192	0.782801777415068	STG335_A
0.424949672533209	-2.44121005774897	STG335_A
7.16473527279838	4.0152290416956	STG335_A
-6.90173741874528	4.00386638308558	STG335_A
-2.33300579565691	-3.98805287238252	STG335_A
-0.329668009440638	-2.22356262396714	STG335_A
-11.4900960769852	-10.0819710931921	STG335_A
8.6657056229953	10.5816655816541	STG335_A
5.01546132266534	2.28026551740699	STG335_A
-4.81803470437337	3.52817327085087	STG335_A
0.113252607430157	-12.749416424565	STG335_A
0.904251852774139	-7.07662242437286	STG335_A
-6.81588685350402	-4.4801446968803	STG335_A
8.76308124863037	10.5714406082212	STG335_A
-4.77225786829748	-8.17969042199837	STG335_A
-2.93503199875022	1.53804961670383	STG335_A
-2.05123814585314	-2.43353654351005	STG335_A
0.434975709684453	-12.0381627999737	STG335_A
-16.2231750888726	-4.10282441140919	STG335_A
-6.74067606538931	-9.96995403906321	STG335_A
9.54316845552713	-5.20033602157362	STG335_A
-7.34027847618403	3.35059371864645	STG335_A
-0.343935892184743	-13.3711745211357	STG335_A
-1.67252845793485	-10.242627445397	STG335_A
1.30431821604879	7.9359788211126	STG335_A
9.3146593106827	5.13560412708242	STG335_A
7.58897389201279	2.24887990971495	STG335_A
0.576057934962981	9.29339592790868	STG335_A
5.25745405353016	-10.1249104835774	STG335_A
-10.9894350455488	-9.45092437486056	STG335_A
-5.59936430144942	1.39631975917284	STG335_A
-4.51916919512547	-4.53224912307449	STG335_A
2.93536635029095	-1.37776299052313	STG335_A
-1.45085508415966	-4.92197635806127	STG335_A
-4.45449577645821	-12.3703873961076	STG335_A
-6.01292588364486	-6.39084215211326	STG335_A
10.3731262393703	5.27139363976223	STG335_A
-0.878506341211989	-1.05144899065274	STG335_A
6.32409153300998	10.1483947866749	STG335_A
-3.53755353457323	1.25534893625035	STG335_A
-8.14720906550783	-4.57521990599141	STG335_A
2.12389613730855	-2.05179535550653	STG335_A
-3.71505914793995	1.68135676543172	STG335_A
3.7390825482215	-4.87695439054948	STG335_A
0.810499528434964	6.15073950714483	STG335_A
7.0975949355503	-5.13399459078536	STG335_A
6.49560108002921	1.84806111790436	STG335_A
-5.72949963524681	-12.9559560118363	STG335_A
3.00089034346447	7.68846691879897	STG335_A
7.28657089450655	1.74783219690974	STG335_A
6.22027938699723	7.67223055924275	STG335_A
5.71248758292841	5.25137199867935	STG335_A
-8.2562618834849	7.65790932044252	STG335_A
-16.5619582806168	-4.64908100402593	STG335_A
3.41976927995855	-1.59689384972244	STG335_A
8.42395843796264	11.0502890746041	STG335_A
-7.63733665085963	-5.59140817471293	STG335_A
1.38096477650694	-10.6978511342643	STG335_A
6.21883996757527	6.99854358706738	STG335_A
1.78080735785618	-0.674112199697199	STG335_A
-6.73672780410942	-9.07631944209726	STG335_A
1.76179619537822	-1.76649027438225	STG335_A
7.38885214119276	9.31631244999996	STG335_A
1.05753207378266	-4.80966511925798	STG335_A
1.98035791927157	12.01397442199	STG335_A
8.90885179129342	5.98221706794361	STG335_A
5.96649299789066	11.3055859166349	STG335_A
-0.313047036194118	-6.87692029449671	STG335_A
2.93210725569463	-8.12823598506949	STG335_A
2.32213058259484	6.56912396628634	STG335_A
0.691126197708433	-10.9168293574096	STG335_A
-2.98549680077011	-11.2537148993531	STG335_A
-1.54678354606265	4.09269750461426	STG335_A
-9.26560248541777	-4.21706869902334	STG335_A
4.28300341500568	3.85058868619132	STG335_A
7.23535503217945	2.40326184061691	STG335_A
-3.42009347777684	-2.93383827357018	STG335_A
-11.4733292810488	-10.2552370264494	STG335_A
-13.0014353373515	-7.08984768204244	STG335_A
-0.786957736197572	10.5154406112873	STG335_A
5.45393341310909	-0.863893402070802	STG335_A
-0.273366344488513	1.37034502354019	STG335_A
3.66511320159846	-9.97919014525108	STG335_A
8.5679018825257	0.0230539812222243	STG335_A
-5.56138199902343	-12.9193041110777	STG335_A
0.97672101954544	-10.1969193589685	STG335_A
-15.3206761725808	-3.77732665213848	STG335_A
5.78969792547904	-2.19368514115016	STG335_A
-0.751590734910945	-4.8730678964724	STG335_A
-3.04611041220246	-10.8679013301596	STG335_A
-0.576313113977258	-0.0886474506861464	STG335_A
4.34283097259707	-5.03191011810742	STG335_A
-1.87176290281258	-8.39644872657475	STG335_A
2.23253141294339	-6.65661206088272	STG335_A
-14.4138506711003	-5.74923969210974	STG335_A
-13.7215649988298	-3.02118936065901	STG335_A
-1.2990376008818	-3.45764507815167	STG335_A
-7.30473835224458	-10.8904045555526	STG335_A
3.13500641139055	-12.6546525462006	STG335_A
3.427972532924	0.988992185311019	STG335_A
-3.70043126716498	-8.54421439020923	STG335_A
2.67100074680975	6.68550165190267	STG335_A
4.46145744705893	-9.19963604808429	STG335_A
-2.25516779556256	-12.496118395709	STG335_A
9.22055775625894	2.75181553059488	STG335_A
-3.14848655486505	-8.19074695109381	STG335_A
-0.710915812062737	-11.2871257300162	STG335_A
6.18229137156461	2.28559148775212	STG335_A
1.97014399683051	0.653947115466406	STG335_A
0.114097254612583	8.50973984375593	STG335_A
-5.00472048069164	10.1968566765783	STG335_A
6.81510122123862	-2.27427205087751	STG335_A
4.36232850603235	-2.53197300478781	STG335_A
-4.28730557862313	1.72469274262341	STG335_A
-0.840135665122654	-6.25065387580748	STG335_A
7.95774092347777	-4.00480666956655	STG335_A
10.391412635705	8.23845665740511	STG335_A
7.87196391284003	-2.99496500273941	STG335_A
6.72956820993588	-5.27708870715565	STG335_A
-0.787826313901502	-8.01796809036863	STG335_A
-0.980733980153033	11.5952912158124	STG335_A
-1.42573262429902	-2.24147028008968	STG335_A
3.40269374342903	4.5118269169586	STG335_A
-1.24716256163556	4.78581785925789	STG335_A
-8.09955969278849	2.26677116470469	STG335_A
9.70052865351871	0.460807201333378	STG335_A
9.02521421139433	5.8592635100424	STG335_A
-14.9312406773671	-4.62050853665162	STG335_A
-2.71741376325391	-6.38359157847939	STG335_A
11.2249912585374	3.18608483107385	STG335_A
-1.76489725760784	-1.74050962477812	STG335_A
7.83042748235824	-0.592733561954308	STG335_A
7.9493954967389	1.32568260970425	STG335_A
-6.16737536871919	-2.78294752719275	STG335_A
3.38678028863837	-3.94071812394238	STG335_A
3.6615299293044	0.144468101903894	STG335_A
5.64480440848459	2.12919313225954	STG335_A
-6.65145615555441	1.24211085151208	STG335_A
7.19464285719445	4.68175408593034	STG335_A
10.6753619967597	5.06185955317116	STG335_A
1.2176983619829	11.7097406591952	STG335_A
11.3550877951677	7.05981405906313	STG335_A
6.92765400129157	-2.75961750990918	STG335_A
-0.130818284180016	12.5827486129992	STG335_A
4.60988545741731	0.556694954063736	STG335_A
6.5563817162871	9.29965475380499	STG335_A
-1.33743255494337	-10.4328241056394	STG335_A
0.234341497077296	-13.2724767727126	STG335_A
4.18403011681864	4.25988844625381	STG335_A
1.34026453135079	5.68563926765157	STG335_A
9.92783111101926	7.36811252179477	STG335_A
10.9344310075663	2.72355970082781	STG335_A
1.95895449812404	10.4086425816724	STG335_A
6.71238974763143	8.26623976686809	STG335_A
-2.32893434503844	-0.803469450795039	STG335_A
-3.03188725622531	-0.503438987967561	STG335_A
1.67182181829846	10.0272549878503	STG335_A
3.42094333835627	6.1064100360031	STG335_A
9.78949361965218	9.88496354999261	STG335_A
3.05081832229128	0.320424484799418	STG335_A
8.20642568005018	11.1829702331288	STG335_A
3.55885708630269	-0.388153798283256	STG335_A
-4.3494254225717	-5.50401541510569	STG335_A
-2.58883485733706	-9.47378110999307	STG335_A
3.20608041783149	8.16753986745972	STG335_A
2.22919977232776	9.08159487603032	STG335_A
-1.88706806768367	-1.41555566838049	STG335_A
2.29560105002414	-0.421954057905566	STG335_A
2.89829128771397	-0.835891646862624	STG335_A
4.54364312135962	11.1639774633509	STG335_A
1.14703506373895	-10.2162579012817	STG335_A
9.57472349141616	5.92820260188489	STG335_A
1.38475683858484	2.73779262799893	STG335_A
7.97968981629146	10.5986803288426	STG335_A
5.28730575260397	11.3346353251333	STG335_A
11.1310163818766	5.82754079817617	STG335_A
-0.0412237860256072	11.265585042398	STG335_A
4.42222963599083	0.725458481031633	STG335_A
5.59122712199783	-2.56951522820764	STG335_A
3.9504375967611	-5.60089517361408	STG335_A
9.17833677778787	3.4039898331644	STG335_A
-4.05642577070256	-5.46658582399604	STG335_A
3.13902884674319	-3.8917259709965	STG335_A
8.1490365919885	4.68102449008119	STG335_A
0.400478427823202	-4.52538526726905	STG335_A
1.99799120733926	6.71544387024597	STG335_A
6.55655652817997	7.02531516036596	STG335_A
0.796370701747364	10.7680552321904	STG335_A
-4.47564075377941	-9.15208845555001	STG335_A
9.95125744611068	6.46119941044257	STG335_A
0.640856316500134	-12.5426274142811	STG335_A
-5.3886242915553	2.29331284453854	STG335_A
-4.7353579910462	-8.3519146847309	STG335_A
5.41809070569941	0.727022319515872	STG335_A
-5.49551050142506	-12.7242093713768	STG335_A
-5.8677529532904	-12.9238100634575	STG335_A
-4.23923990980083	1.89305390845263	STG335_A
4.59851647327999	-3.91826599548793	STG335_A
-15.5938498282097	-3.74833981895569	STG335_A
6.79086587403444	-7.33229465281492	STG335_A
9.75782898604575	-0.199049718534365	STG335_A
1.13411152668089	-10.2334172445199	STG335_A
0.6763004530041	-12.5250657362737	STG335_A
7.63563645048408	2.39876415621696	STG335_A
10.9629459150208	6.49591420889092	STG335_A
3.59385413123762	-6.48675377931766	STG335_A
10.4913600059615	4.53437632409097	STG335_A
-15.6209712401858	-3.97845898887152	STG335_A
10.5474340424121	-2.53259964289162	STG335_A
5.16729567085283	-3.85733851873742	STG335_A
1.85742860223085	13.3543195503988	STG335_A
-3.14895603874586	-2.1569249264835	STG335_A
6.64185817314368	1.92099649848915	STG335_A
-5.390458140797	-10.2988950563106	STG335_A
10.9025121694699	4.34866346820408	STG335_A
1.89322129264674	-5.32335667670322	STG335_A
-8.26834433296769	7.10869839494673	STG335_A
4.33333375790737	3.23909466399592	STG335_A
-4.99705502190331	2.49785364787774	STG335_A
8.0582595188845	9.07283789306911	STG335_A
-14.651361952067	-4.61000082203328	STG335_A
6.58549832617818	10.3922307436406	STG335_A
1.38555932993331	-8.45773599919592	STG335_A
-3.91019608984291	3.46240946450689	STG335_A
-2.29030874310435	-4.25480983537715	STG335_A
5.05091341054708	-4.37659459583357	STG335_A
9.8433403199526	11.3605692057546	STG335_A
1.5436140246489	3.35093755019865	STG335_A
10.5309181214078	5.53503167845395	STG335_A
-1.69795002007298	8.57194703308672	STG335_A
9.66857058109325	9.94375895616081	STG335_A
-8.25001581149602	7.46042934078509	STG335_A
-4.52190564022528	3.57196696187629	STG335_A
-4.50000578368842	-9.23379525606645	STG335_A
9.44332406255071	6.05351996622603	STG335_A
2.36869697571644	-4.15677754788206	STG335_A
1.30183111074167	-8.79966011634709	STG335_A
-3.65802731624466	1.73455027690591	STG335_A
-7.58757603163808	-6.4465732824553	STG335_A
-1.02807652783767	-4.22904121412536	STG335_A
3.90100240806141	0.823457357802148	STG335_A
0.719961096860593	5.408739536106	STG335_A
-1.54078102236991	-2.60566935210702	STG335_A
1.42091410340899	4.46748331634199	STG335_A
11.2091403261166	7.85358386434999	STG335_A
-0.195768238594053	0.765347006593021	STG335_A
6.52163373151562	-1.88076839276303	STG335_A
1.81713147893518	5.21482776550232	STG335_A
-8.04752493368228	-6.73166980500403	STG335_A
-6.12917169298632	-5.20214913028508	STG335_A
-4.22548894808867	3.33007202696588	STG335_A
0.278210371311905	-13.7382754143103	STG335_A
-6.07800082263506	-4.19389717214182	STG335_A
-2.11504284672065	-4.62443039704628	STG335_A
-4.84643917964809	2.80185118801192	STG335_A
10.7203890533462	-0.273662216810849	STG335_A
8.06752640167743	-0.013244800464099	STG335_A
5.27628418617795	6.67721475118931	STG335_A
11.4552937769436	4.23451136911358	STG335_A
7.60759910092753	3.73406573990752	STG335_A
1.12932063709154	1.93086576430514	STG335_A
-2.30263642805695	-4.07417250105125	STG335_A
2.17061592318814	2.84705033667171	STG335_A
8.2861862989197	7.68722797321721	STG335_A
-2.38911095808539	-7.56913888180408	STG335_A
-3.79154854959957	-12.2438290286946	STG335_A
6.78041618591306	4.01617406542115	STG335_A
4.03184111492387	5.21957662726333	STG335_A
-2.45051107694241	-3.22397155131267	STG335_A
-0.290735393450088	6.5123393990068	STG335_A
1.98090173491905	-9.1385079636748	STG335_A
-1.87540950335875	-10.3270239190186	STG335_A
-6.37749671217718	4.56705935197026	STG335_A
-5.89498950175094	-5.12795099714605	STG335_A
10.9489798304319	6.42915297901279	STG335_A
9.42988456974327	2.22308600910156	STG335_A
-15.4782880687577	-5.12107868051759	STG335_A
-7.07073633147089	-10.940764843443	STG335_A
0.38613039549755	-9.1374162449319	STG335_A
10.0772005556705	5.03660988890587	STG335_A
3.61804843810784	8.84289815033836	STG335_A
-3.7466089299042	9.7737327441538	STG335_A
6.28082698940219	6.33629560522087	STG335_A
-3.17967193439968	2.69975460030824	STG335_A
7.90222019267492	10.5989141772602	STG335_A
8.27886398863721	3.31674321473135	STG335_A
0.823974500411245	2.12048352089408	STG335_A
3.48763308409579	5.88636565652324	STG335_A
-2.49207666737078	5.33760636504988	STG335_A
5.66573380308753	-4.38212053895682	STG335_A
-5.29425326247639	-5.00584511084849	STG335_A
9.49150243111337	1.27658681087065	STG335_A
9.38009530528246	3.84716127694576	STG335_A
3.54976626489923	6.42053849464668	STG335_A
1.37444538056488	-8.02141886624619	STG335_A
-4.66060268698081	-5.62492873344941	STG335_A
6.41693524877406	0.888486977653932	STG335_A
8.56368213582267	8.2673859922836	STG335_A
7.74404765457642	9.40170289343142	STG335_A
5.18523140652978	0.40129967581813	STG335_A
8.39904340915567	6.87994891609441	STG335_A
5.41149000931756	6.78087171713471	STG335_A
-2.1227841428052	-8.58034810995043	STG335_A
-2.30531102369121	-8.60074564790967	STG335_A
3.16974023003708	-1.18238471527499	STG335_A
-3.51364634345394	-1.26806611574576	STG335_A
3.70936979405016	1.23002583541308	STG335_A
-5.43537756585889	3.75334384851997	STG335_A
-3.23581035476625	-10.9150647335416	STG335_A
0.756318678255404	4.29139061738973	STG335_A
8.6563126285276	4.48801152890734	STG335_A
3.39827177457938	11.8819938758676	STG335_A
3.01834419472776	-5.6828232438164	STG335_A
7.04479148184064	5.76855119835385	STG335_A
2.79738578339795	1.85552083086619	STG335_A
-1.78536762886574	2.64483185777078	STG335_A
-17.6682292941692	-4.84182326424255	STG335_A
-5.16456351726101	9.49398134659308	STG335_A
-16.1457741469647	-4.27586126349185	STG335_A
2.93349269136301	-2.94559202758666	STG335_A
1.72291621466977	-12.3049010367733	STG335_A
-0.211672611785769	6.5506845299334	STG335_A
4.3862369993453	-9.63910832179348	STG335_A
3.89330540801006	-3.92637129990811	STG335_A
9.44940372844306	0.667473036056984	STG335_A
1.50969653834659	-0.301307229695416	STG335_A
3.33164413427822	8.6181001455898	STG335_A
-3.48099399385544	4.28668736729674	STG335_A
10.2222026476455	2.46858525797742	STG335_A
-4.33863808820942	-9.45331708547463	STG335_A
7.7248138295077	9.74016356496666	STG335_A
2.63447189106573	-2.06680352506405	STG335_A
3.21369447779093	0.0130785342583608	STG335_A
6.37293654150996	8.74856578613569	STG335_A
3.36960475831443	1.45029491587234	STG335_A
-1.36181693316624	6.67587995001588	STG335_A
-1.02678439238383	-9.525819098309	STG335_A
-1.89833015470102	-5.12109470436032	STG335_A
0.638276609147817	-3.56572494630444	STG335_A
4.16222068424382	-0.61979807570696	STG335_A
10.5417709786386	3.45756122960488	STG335_A
-4.2372866533142	10.0388356546869	STG335_A
-0.597275448359553	-11.466088719905	STG335_A
3.2193693195385	7.70312038479724	STG335_A
-4.92854274346862	-1.42535711576307	STG335_A
4.1712490619681	-2.69572099259905	STG335_A
0.863008657210526	1.60464200544232	STG335_A
-2.83038188843078	-6.22943112644139	STG335_A
-6.13899364593864	1.31866018356537	STG335_A
10.5404342349436	1.53918644562318	STG335_A
5.43725707162996	-2.84692048733394	STG335_A
7.27981722015095	2.63940957901894	STG335_A
5.224087854386	-5.06951002062676	STG335_A
3.9196083240996	-1.00431827504607	STG335_A
8.06405211642658	7.42873239257865	STG335_A
8.3062421066898	9.16411460779491	STG335_A
2.37553572337855	11.5004713996041	STG335_A
-4.60182990350325	3.3709366526684	STG335_A
8.24149459463827	2.50205455685372	STG335_A
-2.25974189700138	-1.69116618878988	STG335_A
-0.388358403601823	-6.46922703891045	STG335_A
-4.89187657855809	-4.04317727795192	STG335_A
-4.60491400580267	9.51517326251677	STG335_A
10.912659510147	8.46471317915718	STG335_A
2.47503368882497	-8.4561626138861	STG335_A
-2.64678528040454	-9.29500057871754	STG335_A
-7.49840764703465	-4.47902311712544	STG335_A
-4.39934101776012	2.46432825944314	STG335_A
5.46152319365446	-7.57770621422	STG335_A
-8.11720637789299	-4.29664356140935	STG335_A
-3.60430622680075	-10.2386191849931	STG335_A
-3.99311947914568	6.02027404182763	STG335_A
-5.45141471208208	-11.872293546882	STG335_A
10.7411745585839	8.67967624659506	STG335_A
3.15681942761789	10.3990460015725	STG335_A
9.69294143337421	9.67298937024671	STG335_A
10.7205873398753	1.2575590337933	STG335_A
10.0728692809899	8.56128637980958	STG335_A
-6.59186858304878	3.97284123983248	STG335_A
2.21522952689827	-10.2488923477123	STG335_A
0.767085849212953	9.96294636832449	STG335_A
-1.48861684483042	-9.81966942666946	STG335_B
7.04830526988991	0.592987373706259	STG335_B
-5.10728328623839	-7.61478903257888	STG335_B
3.75755121500325	7.69834866468501	STG335_B
2.8552690715316	11.4049634084131	STG335_B
1.27573294973225	1.99212334693264	STG335_B
-7.83086073988495	0.621172808910558	STG335_B
0.321327831092794	-5.54786432227558	STG335_B
-4.27489764722737	-5.97615131952498	STG335_B
-5.0630290902399	5.33500595429297	STG335_B
4.59793986467722	5.86775591310656	STG335_B
3.4604591921441	-0.164908806124546	STG335_B
-3.43017320197174	-0.540811664008156	STG335_B
-1.51676236972661	-0.122527564675769	STG335_B
3.26172710560299	7.30271920456838	STG335_B
-9.22770401566494	-8.75620251295405	STG335_B
1.92989996598302	1.47081268232989	STG335_B
0.637872842365375	-1.15608243902482	STG335_B
3.6635089558234	9.27732385707734	STG335_B
-8.34867472136525	0.801403343645426	STG335_B
7.75431023697834	6.01058378841289	STG335_B
6.29246841990086	-1.54762871951125	STG335_B
-3.4833070613563	-12.3103846935182	STG335_B
3.32454617455603	3.5984694574755	STG335_B
0.383744361411679	3.50582821917037	STG335_B
-1.00967551046018	7.98353256527476	STG335_B
-9.49783341221209	-2.12189767636222	STG335_B
0.319742877966486	3.79271963390996	STG335_B
-1.43181280160322	-7.23614933349297	STG335_B
-4.26734317221023	-1.2940582315583	STG335_B
3.70761412499939	7.06480369165562	STG335_B
-3.15304436066916	-2.5321199723968	STG335_B
-5.67163758322138	-11.1155920278415	STG335_B
-0.596048483554499	2.67499480097858	STG335_B
2.68691998172432	4.58658592620893	STG335_B
-6.39020174427549	-6.65428610554109	STG335_B
-5.4291608539559	4.79093256018464	STG335_B
-4.62077432550071	5.94461544562645	STG335_B
-7.86964676966092	0.602586664095101	STG335_B
3.34766641462994	-8.54762634096166	STG335_B
-8.28015494086305	7.31964857654961	STG335_B
-7.06881451008079	-5.00697736075201	STG335_B
-2.63383914252923	-9.55904637801346	STG335_B
-1.26984275439762	-14.5019473661663	STG335_B
-3.31147196985352	-8.22266506330808	STG335_B
-11.8228431432594	-9.36268797534898	STG335_B
0.495590447273929	10.6844837191585	STG335_B
-4.74683897814837	-2.68269515691754	STG335_B
-15.461084714833	-4.15085392672221	STG335_B
1.41171491562461	3.08443776894007	STG335_B
-1.38842854026123	1.85506600870225	STG335_B
4.55475853598828	13.8436376682968	STG335_B
0.52996206233337	-0.318892444800982	STG335_B
-8.75912736186999	-4.49294192001883	STG335_B
-3.52575215423603	-8.83942007311305	STG335_B
-2.70091389792746	-11.0727722982713	STG335_B
1.74222399870721	-3.52453525560979	STG335_B
0.993414697070623	-12.3616177071639	STG335_B
8.38128935492584	6.15794701739998	STG335_B
-4.37099118788878	6.07883556929512	STG335_B
-2.96818896405092	11.03810790249	STG335_B
7.02346721836305	8.63223907455244	STG335_B
-0.398211160794443	-13.129696850435	STG335_B
1.14218710178299	-2.71930923696401	STG335_B
-0.620624021295699	8.61280640609155	STG335_B
-3.40100168264348	0.388309541285112	STG335_B
-1.12678288707283	11.4507684395496	STG335_B
-6.43246037897177	-5.6887284969621	STG335_B
1.15450128400262	12.1331682812893	STG335_B
1.55558570978851	-2.60136981132465	STG335_B
-5.01393163793132	-0.133171047121962	STG335_B
-5.26427269792029	-9.85629945631564	STG335_B
-0.718235369208952	1.07685281712122	STG335_B
-15.6680111971887	-5.40244556637318	STG335_B
1.85990755602931	-3.92002340785334	STG335_B
-0.326895485335655	10.6294212492443	STG335_B
4.32543535165275	-3.08103781453215	STG335_B
1.53442036850924	11.7458366216466	STG335_B
-14.577077963406	-6.22437040921298	STG335_B
-14.7653668766869	-5.86682778798017	STG335_B
-1.63602568824751	-11.1416517258719	STG335_B
-6.49215107555284	2.96635145518928	STG335_B
-15.2895832597311	-2.61839334436989	STG335_B
-7.19710720230992	-6.98345794070683	STG335_B
1.80129638703782	0.199474970750064	STG335_B
-8.48517253104609	-9.550651268361	STG335_B
-4.29648349866757	1.58548894535168	STG335_B
6.81834203921742	3.30841371427271	STG335_B
-6.06968988041046	-4.26782903260929	STG335_B
5.88707439976604	3.31717827467167	STG335_B
0.29427405489774	9.64189138461779	STG335_B
-0.505547887681254	-9.31528766980301	STG335_B
-0.512641989222215	-8.96145495878267	STG335_B
-0.734149378257999	3.85426294127338	STG335_B
2.54700676673316	-9.75903962760602	STG335_B
-0.444952478484599	-0.115347327162995	STG335_B
-1.89850168516237	-0.251792971309412	STG335_B
-8.00742339877411	-3.43837379151283	STG335_B
0.757749122822333	8.95153764135252	STG335_B
-11.2528424952894	-9.89718979254631	STG335_B
-15.389858136914	-4.3702212450958	STG335_B
-15.2905171652151	-4.36275144010964	STG335_B
-2.00775731069301	-10.7403318598769	STG335_B
-4.07419954419285	-6.74635384064078	STG335_B
9.43376219881706	0.499807121394661	STG335_B
-9.23821389577149	-8.79056394289139	STG335_B
3.40534228786622	-3.03343197735768	STG335_B
8.37645033706986	11.6620202691435	STG335_B
-3.32874978013137	-13.4332069213823	STG335_B
-3.23233121441847	-14.8334498811888	STG335_B
0.345964686721553	-6.16367009526496	STG335_B
5.01725531574485	-3.03276992015832	STG335_B
-16.0313073018089	-4.20942542887961	STG335_B
2.23858059198012	7.16140108527585	STG335_B
-7.31020794960586	-11.6523144627515	STG335_B
-15.2536206987745	-5.68333603537912	STG335_B
1.02149151003826	0.494570916167213	STG335_B
-6.13060966962955	-0.864668149355506	STG335_B
-4.11053150272398	12.2162115045015	STG335_B
-0.735259780784641	9.89425656314762	STG335_B
-4.21872486648199	9.18228218996697	STG335_B
-4.78674571110972	-4.6917244274139	STG335_B
7.23342640244228	11.4214029963586	STG335_B
2.59954998429154	2.49055773850459	STG335_B
-3.15337795954398	10.6281379069968	STG335_B
0.377398724589481	-6.59736618424664	STG335_B
1.66736754148982	3.39896238981268	STG335_B
0.0757944972182149	5.01251111602149	STG335_B
-6.01215270924612	-10.5652721913541	STG335_B
-4.14879182997233	-11.8957493659631	STG335_B
-2.11112611182135	10.9006527639399	STG335_B
-3.13833093311536	2.85350142521055	STG335_B
1.1956262921642	-5.70927381891397	STG335_B
-15.9095564364146	-4.22081638773419	STG335_B
-0.874936314556709	3.4213817015215	STG335_B
5.25615570738385	4.81383123983026	STG335_B
-4.56438547208635	-14.5045146820148	STG335_B
-2.10193444194695	-5.24332228173644	STG335_B
2.97045112449098	-3.20455121603341	STG335_B
-9.69977769574069	-2.44858613139366	STG335_B
11.6553445300432	-0.00772960759132358	STG335_B
-5.73965804673088	-8.05454906587122	STG335_B
-6.44542060822944	2.44228481283765	STG335_B
-1.63857755095802	8.96056541449587	STG335_B
9.65835727152994	5.70910016524898	STG335_B
-1.39600135213649	-8.18585738543125	STG335_B
-3.94362606555237	5.55990646135653	STG335_B
-8.45819829260932	6.85856349879027	STG335_B
5.12431588965734	5.57310352210177	STG335_B
0.100711364037992	5.74233219249369	STG335_B
-8.67583039519477	-5.42619587987665	STG335_B
-2.4029304337477	7.37622735783572	STG335_B
-3.35905536520709	-10.47079236107	STG335_B
0.286824310676302	9.77194433822129	STG335_B
-5.06465173340658	7.68704047670975	STG335_B
-2.48059563027749	-12.3186652990466	STG335_B
-8.13895683841875	-1.14909801201997	STG335_B
-2.26783519383951	9.61982089276725	STG335_B
1.63747043494227	4.12647869244446	STG335_B
-7.71762857030737	0.383479513370125	STG335_B
7.30155312303461	11.7462649709791	STG335_B
6.24114128472568	-4.11224574967458	STG335_B
1.54533692701025	0.876771400635441	STG335_B
-1.66188383341199	-2.51026013100006	STG335_B
-5.3063847129859	-0.212341353944486	STG335_B
7.61115378790612	5.40792080699724	STG335_B
-4.65969290618137	-0.13736464648037	STG335_B
-5.5491411978327	-6.32347603753483	STG335_B
-6.06596993197383	0.464025742338999	STG335_B
2.93278617095275	2.39627690912167	STG335_B
0.861126687524416	-1.20596512472078	STG335_B
-3.01130324835681	0.684908835719011	STG335_B
-5.18174679754922	-5.4543133606731	STG335_B
-5.20988357064138	5.05619003548419	STG335_B
-6.7428388573282	-2.19228944511705	STG335_B
-4.78532797077165	0.257635893984869	STG335_B
-0.961255323546259	9.20477224644463	STG335_B
-2.22951187373269	-1.9657396323166	STG335_B
-4.75016237779025	-2.58386059719749	STG335_B
8.5724192147213	8.21406339211013	STG335_B
0.855298955220618	-6.5630368862144	STG335_B
9.62067885779382	-2.11208822228014	STG335_B
0.102826950908008	-3.72272367247737	STG335_B
-3.77316355002452	-11.5569069297237	STG335_B
-15.4218804888989	-4.58978443369742	STG335_B
2.16640536514282	6.84619019125814	STG335_B
0.00697605731083333	-6.39197628607489	STG335_B
7.73340558608778	6.18609827356808	STG335_B
-4.65118522314163	-6.84656896404527	STG335_B
0.810843032968872	4.27587014176766	STG335_B
3.14342733413723	-5.55500411801354	STG335_B
-5.9697106804568	-1.77842153885623	STG335_B
9.27738891738456	1.09660628643422	STG335_B
9.87569784680861	4.55275729295224	STG335_B
0.481545375001109	11.9598664810994	STG335_B
-1.5345886006976	8.54876228293031	STG335_B
-4.55718900281209	-5.81969976336152	STG335_B
-6.26796236006682	-7.60201500778713	STG335_B
-3.12793216743232	1.64226707974542	STG335_B
1.88883719215164	6.37136593897692	STG335_B
4.94680007511928	6.96987563688437	STG335_B
-0.732612803567537	10.2654953134122	STG335_B
2.12279215550992	7.68189930528577	STG335_B
-15.2678766311782	-3.61203127948007	STG335_B
-1.24176109598359	-8.42180947328828	STG335_B
-7.72928598216309	2.61621847563197	STG335_B
-3.62394341325146	-4.38597669385646	STG335_B
-3.09758582269259	-8.40954787843528	STG335_B
-8.69899254811244	-6.04499935073961	STG335_B
-16.0282399315235	-4.37288045222092	STG335_B
4.06997579134696	2.40315946049214	STG335_B
-7.60561032488938	-0.848177720921511	STG335_B
-5.28499954684359	-11.5817167707134	STG335_B
-0.417035849139397	5.89655163343594	STG335_B
-6.22162268455353	-11.0363641259523	STG335_B
-0.105845426649141	-5.35380106370496	STG335_B
-8.04158491797975	-5.3932534772003	STG335_B
5.85577163089417	4.2795418745197	STG335_B
-9.81431506096704	-2.46373544426547	STG335_B
-12.0209733790282	-9.21141348726186	STG335_B
-14.7261575836494	-4.74205857406562	STG335_B
-7.24314654495899	3.30979708171229	STG335_B
3.64539272412368	7.21305944341495	STG335_B
3.715248545008	-8.07390861259577	STG335_B
-5.48789046086151	-1.09833493739661	STG335_B
2.02644226906539	-0.926770481751517	STG335_B
-1.1499666493147	-12.702654321434	STG335_B
2.57988644823789	4.50536878538591	STG335_B
-14.45141326474	-3.09724579751968	STG335_B
1.39925134349528	1.06955669530262	STG335_B
-5.07734727849002	-3.81765410483025	STG335_B
5.99510773154396	-0.116197115472223	STG335_B
-5.93747295086194	-6.67082303126256	STG335_B
-2.42849665768128	-8.56738890367328	STG335_B
-9.94405053720907	-1.49527369076073	STG335_B
-7.31523466585225	-7.18865885907912	STG335_B
4.03182324735628	1.92818835656133	STG335_B
-0.937939231745982	9.57655622410756	STG335_B
-0.646798133758885	-5.11494619772609	STG335_B
2.09261501662881	6.68567476641493	STG335_B
-1.53235289313235	-13.900134015881	STG335_B
-5.18151268013352	-7.60343711789518	STG335_B
-4.74250446035615	-7.23683280979253	STG335_B
-5.51054805455502	-10.16868261397	STG335_B
-4.66165627587346	0.151419245597935	STG335_B
-6.53526537059901	-3.733420726422	STG335_B
-7.46482215135539	1.08207770077996	STG335_B
-5.75305207132064	3.07386682511489	STG335_B
-2.67040641275001	9.25640894283356	STG335_B
6.63650618755572	-3.83477819272879	STG335_B
4.36187884972496	3.60910546891228	STG335_B
0.00253343271194141	-4.62455568324275	STG335_B
-0.675779738408119	-12.1096076964639	STG335_B
-10.7660098996444	-0.225849244044528	STG335_B
0.556041218992562	8.78868354343848	STG335_B
-13.5349491645906	-2.96106979684535	STG335_B
1.58078155131845	-4.34992423790916	STG335_B
-3.36464500445938	-4.77066774199287	STG335_B
-3.52399068475513	-11.7220468048804	STG335_B
-1.93740995270439	7.207708517196	STG335_B
-3.65048919021222	-4.46741824177562	STG335_B
-8.6081926276811	0.599099240592109	STG335_B
-5.79186654459178	-12.9755911380585	STG335_B
-5.75619371157223	-8.16040382709756	STG335_B
-0.839014827321981	-1.83848906611406	STG335_B
4.44487778301355	2.77377091082278	STG335_B
-0.338581375820187	9.98005685599459	STG335_B
-0.568358231033413	-11.0562182913334	STG335_B
-14.7032449314777	-4.15765865529223	STG335_B
-2.79000356400482	-9.24783298208628	STG335_B
1.60762418647396	-13.446795336887	STG335_B
-6.54980188313852	-5.68534669874736	STG335_B
-1.21426088833763	-14.6850736657029	STG335_B
-6.80707485044744	-5.41946132967343	STG335_B
-3.62772441291818	-0.622002036588646	STG335_B
-7.70314996536161	-0.263517210065136	STG335_B
-0.923548316141674	-6.27725395975794	STG335_B
-5.60829217645021	-1.02077079758154	STG335_B
-1.47498862052035	9.02236621041631	STG335_B
1.52091368015563	-5.38706700198058	STG335_B
-3.90910671644664	-1.85524460929506	STG335_B
0.670182073463688	-1.5382261858325	STG335_B
1.68008152403471	1.7107237408716	STG335_B
-3.20824597452982	10.7002053291515	STG335_B
4.63205743165227	-4.70014731536194	STG335_B
1.08296417347685	0.1560075072397	STG335_B
-0.194507422196188	0.176717361741236	STG335_B
2.24807420063028	-6.72133413103446	STG335_B
-1.88539746581664	10.478141045818	STG335_B
-8.39158929895173	-1.02132404904974	STG335_B
-4.50490783587666	-2.14289294759814	STG335_B
7.0726615358179	4.31253681558678	STG335_B
10.0731817292529	7.7843335153373	STG335_B
3.61969561570318	-8.6910541666902	STG335_B
-8.36821680296762	2.06518293707641	STG335_B
-15.5739350777348	-5.39887789054646	STG335_B
-8.0914070664942	-8.64161311637509	STG335_B
7.47286972605842	-1.51097454667234	STG335_B
5.33720695784996	4.1070028473802	STG335_B
5.32365057460869	9.70552966767374	STG335_B
-2.37253860287549	3.96292584987113	STG335_B
-6.76888190615844	2.30375680689389	STG335_B
2.397852759798	-1.73744340490358	STG335_B
-3.23999830895062	-15.0245530692081	STG335_B
-2.5889531091309	9.37197478475733	STG335_B
-10.6494632719451	-10.3910471522184	STG335_B
-7.63974390503388	-3.43356931358191	STG335_B
10.7556314572999	8.69792221177835	STG335_B
-7.05127592436597	-3.94312659307575	STG335_B
-0.9614132156628	-3.5591459001272	STG335_B
-6.65706105654457	2.34511777747145	STG335_B
-6.45276359620455	-1.384115121677	STG335_B
1.80486784114544	-8.54608469312213	STG335_B
3.33468001963957	3.08952325638208	STG335_B
-6.34598254059232	3.22085820113908	STG335_B
-14.5965177741609	-5.56583919195601	STG335_B
5.54729233457792	2.84627776634468	STG335_B
-3.23524314128253	1.84902900994051	STG335_B
-3.81310071749185	10.355627834565	STG335_B
-4.6895235843651	-11.1830986037862	STG335_B
9.31054030757232	-1.28296880804661	STG335_B
9.62603425045366	-3.5950087681142	STG335_B
-2.81605306980334	6.39551033048988	STG335_B
0.123944774269964	-6.90575395578457	STG335_B
9.61421963206496	-0.978956154124975	STG335_B
-2.82506808331353	0.307000772895796	STG335_B
8.32457961178702	6.20438054705731	STG335_B
-3.46267152446238	-0.584467803696628	STG335_B
3.69393831200097	2.99956950261372	STG335_B
-1.66516371758471	1.5433768611577	STG335_B
-5.69918504459091	-3.45287217046067	STG335_B
2.94064168648796	3.97332143943953	STG335_B
1.85083557711546	1.96528293982801	STG335_B
7.69268944010831	1.74148874996923	STG335_B
-2.12785337708778	5.56114848029412	STG335_B
-2.02129538404946	10.5814607113576	STG335_B
0.56818770671538	10.2640097441881	STG335_B
2.19135887028394	8.12274371229534	STG335_B
4.26845870536906	-0.202876674808168	STG335_B
-0.882166623140501	9.15416918834694	STG335_B
-10.7897071193171	-9.45998124060369	STG335_B
-0.424672872511634	0.153027116880802	STG335_B
-2.31847836712114	0.938222539714692	STG335_B
-4.85564414842553	7.01613081293669	STG335_B
-6.20796697053699	-7.51769534296999	STG335_B
-2.2184452830368	8.02020422009354	STG335_B
-2.09509762190068	10.5271959464413	STG335_B
-3.71394100319231	-3.71463534328945	STG335_B
-1.71304405301679	9.56141478791074	STG335_B
-4.10490094700473	-3.66550947312439	STG335_B
-2.265032313384	-7.053311352273	STG335_B
-2.52075091436837	-9.87638595648439	STG335_B
-0.444614433805022	3.56806849914274	STG335_B
-8.14793132568824	-3.45427449463017	STG335_B
6.64099829252017	-5.22824326366353	STG335_B
2.64669940816125	10.0937496339544	STG335_B
9.82100690458912	3.84788120958333	STG335_B
-16.1368276475396	-3.62649347794677	STG335_B
0.155471547929367	3.91650829888141	STG335_B
-1.98960107182323	1.31757931021409	STG335_B
-4.69996391430123	0.759556930014064	STG335_B
-2.63187964308518	-1.46404816927317	STG335_B
-1.60179415977166	-10.9096702415125	STG335_B
0.685187158993778	-13.592477462493	STG335_B
-7.43080213769855	-2.96933359244138	STG335_B
-0.111943840545401	8.81344690079222	STG335_B
-6.29412931653519	-3.75955024119206	STG335_B
4.06111686786996	-0.380205515358682	STG335_B
-1.68384504571157	-11.9867547299466	STG335_B
-2.4785866412886	2.74045197315848	STG335_B
-3.01771287606383	-1.76472596949332	STG335_B
5.2698321507973	5.38268938924869	STG335_B
-0.333084355151538	-3.04057129715634	STG335_B
1.47610327930682	8.79918445138892	STG335_B
11.2920958566922	1.64376884824152	STG335_B
-4.65334613808361	-3.95954314707714	STG335_B
1.97072129828103	0.646816416346816	STG335_B
-6.85250662063304	-1.68270703582027	STG335_B
-1.20989344047094	-3.27470663558839	STG335_B
-2.36077904117347	-0.354832843311896	STG335_B
0.289558512726064	-0.611049889527542	STG335_B
-15.8213736098842	-4.92012433696033	STG335_B
-10.311406940299	-9.20900031871813	STG335_B
-3.17538283889567	10.7560426417692	STG335_B
-3.2826939897499	-8.31026550643069	STG335_B
13.0148171181499	2.25091633487229	STG335_B
4.78102329987277	-2.93258415438442	STG335_B
-0.827724449708747	7.20959510121918	STG335_B
-4.00804507727176	-1.92117612103524	STG335_B
-8.17999291473526	-9.1810996306932	STG335_B
8.33675315560225	6.75072694572207	STG335_B
4.72521678708296	-1.84543015325721	STG335_B
-0.0397745997744905	9.20234587303312	STG335_B
-2.11923605362137	-7.76731017689881	STG335_B
-5.41586027103867	5.13081259541259	STG335_B
-1.84310767970215	9.75643059438747	STG335_B
0.600990180847998	9.56943703101262	STG335_B
-1.39311944857463	9.87813196221387	STG335_B
-14.7380652487418	-3.85678630335736	STG335_B
8.42643484682579	4.84396868250277	STG335_B
-15.7882244294144	-4.08199473935209	STG335_B
-3.45951078062136	-12.314757607918	STG335_B
8.8290695735966	5.77530789579856	STG335_B
-2.42257027222002	10.3552306794582	STG335_B
-0.574760640806666	11.2561108636703	STG335_B
-2.24774213084323	10.9600255396615	STG335_B
-4.21137599409904	-7.92014290763704	STG335_B
-8.42648815624869	-5.22723475840443	STG335_B
-6.48232946437818	5.12972741778782	STG335_B
-6.90758380422579	-3.38280954365802	STG335_B
7.06857738354795	0.495396253123965	STG335_B
-0.80189741459161	9.09029193043938	STG335_B
1.82051411944778	-3.83093889215543	STG335_B
-0.579954039419215	-5.79057980604394	STG335_B
-0.498807715440526	-10.4318781735656	STG335_B
-10.5559582674275	-10.5250088458059	STG335_B
6.22406619688007	8.29669222515289	STG335_B
1.59129132783484	-6.64704152194108	STG335_B
7.31642009520113	-2.46441835844758	STG335_B
0.129551833546355	-8.75854420962933	STG335_B
-1.62982318543018	-13.2669669665762	STG335_B
2.98713449048245	-1.65669721509233	STG335_B
3.26911566031116	10.9969124915395	STG335_B
-1.82176908459457	6.57284792660778	STG335_B
0.28205310974343	0.541214400489422	STG335_B
-12.147357831975	-9.60224117921919	STG335_B
-6.4389975255152	-1.59947603136051	STG335_B
-4.34391302588098	2.98002096676669	STG335_B
-0.0280477472838253	-1.99514133400735	STG335_B
0.82708037837326	7.47520703163147	STG335_B
9.26813489690023	-0.259952860661836	STG335_B
-7.32317530362414	-0.709821277255064	STG335_B
7.36458139945585	7.75615161625639	STG335_B
-3.6415777305315	-10.2029978059296	STG335_B
5.29364712739602	-1.05976354157715	STG335_B
4.21416408533322	4.70972251916418	STG335_B
-5.31144586830942	-10.1983991824902	STG335_B
-16.1174282695635	-4.58383931247577	STG335_B
0.262017803235825	-2.71908133869	STG335_B
3.55419501890334	9.9537875891396	STG335_B
-6.59247369102901	-8.25151067267765	STG335_B
-0.112125346803627	-11.517047309979	STG335_B
7.04980371827784	4.60155014683298	STG335_B
4.36381979639446	-2.78741260927941	STG335_B
-14.5681227198655	-4.53678338036517	STG335_B
-0.257511842859516	5.14500945299876	STG335_B
0.505180647442092	-4.39808766859541	STG335_B
-3.61095643610912	-3.03769069510692	STG335_B
-4.90226363925358	4.92808132301755	STG335_B
-0.926598178282784	-4.23572160931334	STG335_B
-4.41935326426702	0.973148740134397	STG335_B
-3.59458899694609	-6.43551879127214	STG335_B
0.217796248501258	7.70891841401259	STG335_B
-1.71279167811663	-11.8843239490482	STG335_B
-0.544956382559872	-9.22376387957048	STG335_B
-3.89777462511041	9.15328901878459	STG335_B
-5.53109383409142	-4.63760603520418	STG335_B
-2.69273751180817	4.56292590181965	STG335_B
5.1979600954971	3.43308600659204	STG335_B
-5.47037712079082	-12.0984885932623	STG335_B
-1.2034229764323	10.2523243973177	STG335_B
3.55509771204521	7.11365121980228	STG335_B
-5.41474776602424	-12.210680990327	STG335_B
3.06860845472693	7.72518497606277	STG335_B
2.53831620814803	-6.9207635167202	STG335_B
-4.33857273470218	-8.26188216128743	STG335_B
-1.2228962697734	-13.2501028693858	STG335_B
2.31351445897349	10.1389282821481	STG335_B
1.30180191007198	-1.19694748482488	STG335_B
8.50732207483137	12.4463928371797	STG335_B
-7.89068931753276	-8.42003092184685	STG335_B
-4.0285592404026	0.27053997982294	STG335_B
4.98443842095291	-1.86162184133636	STG335_B
-4.7145634801219	-5.06358626575929	STG335_B
-2.09945703313067	9.80947756847649	STG335_B
4.34747590220651	-1.27837708624259	STG335_B
-15.7431670246758	-4.03566555427114	STG335_B
2.93890973390354	7.14776273655275	STG335_B
-2.73426185910192	9.39780829365346	STG335_B
-5.15931575541956	-2.50999166283829	STG335_B
1.17200286968808	9.88974082980114	STG335_B
-3.52750564247917	-9.7600859070589	STG335_B
2.37952782195141	-1.10291415576354	STG335_B
-4.55005379931362	6.1583392504491	STG335_B
-1.82413205113071	10.6508579287448	STG335_B
-3.63700833802226	0.719571203631004	STG335_B
-9.06546977915711	0.91592189329631	STG335_B
-4.97592290674778	-8.82713519637309	STG335_B
-0.0704523596341007	-0.02281126484516	STG335_B
-1.74541020317997	6.1666062383439	STG335_B
0.608925677301983	9.89189272266736	STG335_B
-3.65197446965405	-7.61491632871022	STG335_B
-3.25143759928065	6.94722399870797	STG335_B
2.28955000977646	9.23896070537758	STG335_B
-7.72015031561061	1.17801296167903	STG335_B
1.24611224719624	2.99082980425683	STG335_B
-3.10293120153354	2.88003649592855	STG335_B
-1.07868590999141	-14.7890022534236	STG335_B
-3.58798979937583	-0.195478783586648	STG335_B
-3.97278889530161	9.64035072879664	STG335_B
7.722016002393	7.64529214624363	STG335_B
-4.71367781098563	-10.5841912435347	STG335_B
0.933234721110172	9.01122424341952	STG335_B
4.18432561147902	3.73123167604149	STG335_B
-3.28932092804108	-2.61774399916199	STG335_B
0.288161457116036	-11.8931005923123	STG335_B
1.33633053382655	8.27143720893613	STG335_B
-1.80707386363667	-13.4711933214181	STG335_B
-1.29805471670892	-8.51919669687638	STG335_B
13.0886672048207	2.20594145063309	STG335_B
1.02622956612476	-4.76113439963268	STG335_B
-1.57164859332811	-12.419732786552	STG335_B
3.26093533701839	9.4696480734248	STG335_B
7.75518431043688	11.0755166362367	STG335_B
-14.6458596691123	-5.77426437017798	STG335_B
-0.45689482884606	-7.51194759374258	STG335_B
10.6192035644438	4.02910979410624	STG335_B
-6.14766874405228	3.93180036924204	STG335_B
0.949047192620668	1.95196198352792	STG335_B
-14.8494516856182	-5.74588745710496	STG335_B
-5.28374057008348	-1.95759852766988	STG335_B
-1.49042191036211	1.09512860839299	STG335_B
1.41991507934296	-1.83748058055806	STG335_B
6.69974390623175	-5.58312339824208	STG335_B
-1.27927669386581	-12.1797543113044	STG335_B
-2.22750705716202	-8.86880109775263	STG335_B
4.84291089942429	8.89725037929592	STG335_B
-5.74176569674883	7.7220813357796	STG335_B
-0.846631763704412	-1.06564232815114	STG335_B
0.820144958781607	9.59262858436384	STG335_B
3.95136503158156	-2.8540807476805	STG335_B
2.48422123143826	3.15659920274372	STG335_B
5.27436501747326	9.81509306680054	STG335_B
2.33213325913478	-5.36328910274664	STG335_B
-3.07356727634596	2.04404120828511	STG335_B
3.18275157102827	10.6516370373781	STG335_B
3.66830312537198	10.5630918631093	STG335_B
-4.66519821602433	-7.35493396631847	STG335_B
0.1169790075147	12.3096881029524	STG335_B
1.18298721008884	8.41207189482829	STG335_B
-1.19336524780391	8.5097529194357	STG335_B
3.13192037761885	9.29480235832023	STG335_B
1.68489165421822	7.3897052966346	STG335_B
5.76178479207046	12.1593349356518	STG335_B
0.901747114511636	-10.1761390632484	STG335_B
7.15634551912985	9.73779739043685	STG335_B
-1.02332644539961	2.98781312257446	STG335_B
-4.46467279847853	2.28985637185382	STG335_B
2.15555791017722	-3.79910030002551	STG335_B
0.349841804673848	-8.46882373597747	STG335_B
-0.942236825970979	2.03192379583662	STG335_B
2.07387112132435	1.47941821167513	STG335_B
-5.76805090982343	-9.83273600034623	STG335_B
-14.8410126068223	-5.75410476320315	STG335_B
-2.80082759531442	-7.32144860492634	STG335_B
0.0518472129671292	12.0882524491912	STG335_B
-2.02106311902112	8.62781170766402	STG335_B
3.98826453244011	3.18851621316606	STG335_B
-14.79921523438	-4.44086527422424	STG335_B
1.77569471372908	6.96312574866806	STG335_B
-0.753620365274055	9.897605218299	STG335_B
-5.54785598390556	-7.80828182668196	STG335_B
-1.9870181497557	6.11123097918698	STG335_B
2.00631360247028	-3.98745511396677	STG335_B
0.20945472126756	10.2586325921886	STG335_B
-1.01937559655716	0.474601771971909	STG335_B
-0.459418010441747	4.31090671323689	STG335_B
-5.84384749914114	-5.29449109151665	STG335_B
6.0787148965194	5.7658100233076	STG335_B
0.235014069930783	0.25489631109836	STG335_B
2.33291230740177	4.14740775482171	STG335_B
-8.38168194433594	-3.28604633860496	STG335_B
0.381298950300707	11.2280657398218	STG335_B
2.10512690195885	1.25625123767609	STG335_B
-1.375373888514	11.6606366360489	STG335_B
-1.13941580396858	-9.7584125474064	STG335_B
-3.13100125572136	2.336380508945	STG335_B
3.23428897791785	10.5980011230633	STG335_B
1.40732415641072	-8.78938378661196	STG335_B
0.627531842268386	10.0585399962199	STG335_B
-12.2090364218137	-9.11617114012855	STG335_B
-1.46262823659784	0.174953325546492	STG335_B
-0.119874511108721	9.03652874743986	STG335_B
-3.97181813498078	7.42656717096453	STG335_B
-2.87853490339107	-11.9654790418044	STG335_B
6.64221002375504	-1.2240920293269	STG335_B
-4.67599113352125	-0.876949320960902	STG335_B
-6.88030778453946	1.06341018771278	STG335_B
0.672100336740733	-5.38840425094612	STG335_B
-1.93641164182143	0.159518552150233	STG335_B
-3.4301446405919	10.0285104517095	STG335_B
4.46915666830015	0.871016217999197	STG335_B
-2.0648702198601	6.28274808580499	STG335_B
-2.89133722398994	-7.59550754782265	STG335_B
-8.94253859165177	-6.96994330591391	STG335_B
-8.27953166760936	-3.74302818480082	STG335_B
-1.19194931473531	3.63885734618301	STG335_B
5.42345049677574	-1.19026241130341	STG335_B
3.84675048210516	-1.8577430211341	STG335_B
3.78407057311659	-1.27976599940752	STG335_B
-2.7408554755108	-12.8525055040219	STG335_B
3.4641407061723	-8.75141257248491	STG335_B
7.61283100092856	12.5794062122353	STG335_B
-2.72039169055369	4.17819675196009	STG335_B
6.38624133006092	-3.87000222873322	STG335_B
-2.226170129708	5.21834218847264	STG335_B
-8.17990151302598	-9.06684514654203	STG335_B
-0.866911486814487	3.34814096097495	STG335_B
6.43826240515102	3.71430822111233	STG335_B
-4.84037897955151	-9.42914082327945	STG335_B
3.11598215416101	10.1715437624454	STG335_B
-4.31620109930476	-0.412625088075082	STG335_B
-6.51562700759745	-8.32508221357179	STG335_B
1.11141285209191	-4.64593377819073	STG335_B
-6.00924189691044	-13.0471633563143	STG335_B
3.02151328402834	4.68955198492175	STG335_B
0.0765045564229345	6.82721744648788	STG335_B
-6.21048066186009	-7.21972601085484	STG335_B
6.73901498520287	-2.35972646556145	STG335_B
-2.16375170165027	-10.0908035284431	STG335_B
-4.92450813546015	-6.80372883788238	STG335_B
5.55142596307551	4.55271732451728	STG335_B
3.57158341781733	6.00270395394676	STG335_B
-7.47445084063157	-1.69660104386629	STG335_B
-4.17705855308964	1.13244910717767	STG335_B
-6.26956384736674	-0.987018598906848	STG335_B
0.83560721145533	2.60425902744106	STG335_B
7.13907230616777	7.49135970865331	STG335_B
-5.15240556049271	-4.95993367497033	STG335_B
-1.57133519309488	3.17537133285052	STG335_B
2.4960918893683	-3.96264221460197	STG335_B
2.33514257152259	12.5590240917274	STG335_B
-5.80772072241975	2.43650161792254	STG335_B
-6.59501112075909	2.3840747850363	STG335_B
3.50232825456954	8.17129371754196	STG335_B
2.07234485737082	-3.7939952360531	STG335_B
-0.451984779575755	-1.22573496912431	STG335_B
2.45010572344081	-4.45325552381107	STG335_B
-9.06422669629717	0.850527511166874	STG335_B
0.20070275304431	-4.39718433558662	STG335_B
1.91472003580007	9.60614722950577	STG335_B
0.896067159758093	9.59690765078712	STG335_B
-12.1203436861747	-9.24833337518693	STG335_B
-0.243702188584344	-3.09246203421434	STG335_B
2.03548423643504	9.53196945352873	STG335_B
-14.6332138604069	-6.67031897507453	STG335_B
-0.104317010199543	-10.0684454449968	STG335_B
-6.20415194972265	-9.49793427840286	STG335_B
8.4279686071104	4.32630712228067	STG335_B
-6.11664051352158	2.85150287408036	STG335_B
-6.53764187907871	0.930883762756466	STG335_B
-14.5154647469629	-5.66474795784849	STG335_B
-1.97933783803007	4.17337483812836	STG335_B
-0.0251968897392029	-10.9550239740212	STG335_B
-15.7017861925749	-3.66977637329401	STG335_B
-4.60404613939367	4.21641164211642	STG335_B
-0.0527492350738044	9.46869008068961	STG335_B
-1.38105808040584	0.947797215651332	STG335_B
-6.99773549973264	-3.25677098447986	STG335_B
-0.686776462644678	11.9070829985203	STG335_B
6.59170655309493	12.6518322891995	STG335_B
8.45912664616676	12.0239222225341	STG335_B
4.1918384151811	-5.42950672924345	STG335_B
11.4159267051587	4.70473947051235	STG335_B
-8.5102023406212	-8.72108407946841	STG335_B
2.90768973948135	6.44073716732695	STG335_B
0.160040322094927	10.2922965903471	STG335_B
4.7396667216058	0.25235076411344	STG335_B
-0.640394226529161	9.3656678166716	STG335_B
-8.25494568513689	1.63548066721469	STG335_B
3.68970285260306	9.13662357858266	STG335_B
-3.72936974787405	-5.58296723888809	STG335_B
0.440247722860039	10.9541018003778	STG335_B
-3.063473099221	-7.66248675344478	STG335_B
-2.80200800535148	0.911566354270255	STG335_B
-0.290274110746254	-10.5443532131643	STG335_B
4.54885853210848	-2.48539407816038	STG335_B
-4.64756331758228	-14.491739287684	STG335_B
-5.88423536484773	-0.658390900981896	STG335_B
-4.41922486112563	-7.20098555219996	STG335_B
10.2062683466015	-1.00015081283477	STG335_B
-9.05572765481522	-0.667705999736082	STG335_B
8.0536589754779	6.53061310971807	STG335_B
9.61993125443028	1.86030910280349	STG335_B
-0.155773899170089	0.155717196155698	STG335_B
-2.99282489726173	8.17272834377992	STG335_B
-1.86354470135227	7.28966551159927	STG335_B
0.621106996841354	-7.58152173635055	STG335_B
-8.69028680687295	-8.75377273228202	STG335_B
2.72689290017333	8.90595898345451	STG335_B
-1.52842632490304	0.91023479238731	STG335_B
-5.7231523864665	-8.16192032315967	STG335_B
-7.75821533107599	-0.948387078213876	STG335_B
8.84678521814682	3.34614194813147	STG335_B
-6.7742127374493	-6.02304539136736	STG335_B
-3.53086623052986	9.84621623011526	STG335_B
-7.62620501146468	1.23272744364728	STG335_B
5.95547862019264	8.03582084179474	STG335_B
3.62177353330802	-2.56875503671765	STG335_B
1.27540432339556	-6.5270884208709	STG335_B
-5.81319379031979	-10.9080363615378	STG335_B
0.453966553048687	2.81361743571403	STG335_B
5.99075006159645	-3.69208432099362	STG335_B
-9.26945080294223	-4.26806658935956	STG335_B
-0.584509862314174	-0.851620845139584	STG335_B
2.44334733156928	5.40065090158865	STG335_B
3.91353788139073	9.20658358606548	STG335_B
-3.61254943848988	-7.72490931713009	STG335_B
-0.675481773550045	2.54465136031944	STG335_B
1.27422656069374	0.0922032715613911	STG335_B
-0.488886216770129	10.8617782436825	STG335_B
2.51443362740375	-9.58220610049456	STG335_B
-1.71120976906977	-8.55655772636229	STG335_B
0.806125885068124	7.38025735376674	STG335_B
-6.83774280377811	-1.34501902888557	STG335_B
3.86491568088263	0.102657291320929	STG335_B
-8.33325126408153	-2.68981300356917	STG335_B
0.138116194874471	3.98516931533613	STG335_B
-1.14987570421163	-8.27238847463605	STG335_B
-1.7999833205083	3.25280562466136	STG335_B
-1.46134373369094	-3.20196018815143	STG335_B
-15.6534295242199	-4.33850491243168	STG335_B
-1.67183750734544	-5.93793850682546	STG335_B
-2.88883128522207	9.14216963369248	STG335_B
7.55938752186315	10.9506413784778	STG335_B
-2.75781496253479	5.37093646309555	STG335_B
-5.17369274561893	-11.6558871075441	STG335_B
-2.02080736385102	-1.22159412510345	STG335_B
-0.789102820670568	9.394338545855	STG335_B
-1.00400337250409	-12.5183587197621	STG335_B
-0.847444831007335	10.8706243731644	STG335_B
-5.70014762231757	7.68202982938603	STG335_B
2.94448230244948	-7.68253848999328	STG335_B
-9.54749773207531	-2.02090825826004	STG335_B
5.89590067384422	10.1012067919297	STG335_B
-16.1811937072089	-3.44431885995773	STG335_B
-1.06831477778833	4.80121666345979	STG335_B
-6.25316921081027	-2.93100320063613	STG335_B
-4.9702632328004	-8.09473981161393	STG335_B
-4.83316198063232	9.11155626745932	STG335_B
-1.24276171336742	-11.974531695536	STG335_B
-13.0079354075807	-7.91351629489489	STG335_B
-7.23110153408259	3.92314387833211	STG335_B
-0.0335389605648452	10.9176538625413	STG335_B
0.422810709138219	8.90078966894217	STG335_B
11.5289966594112	2.07589311777242	STG335_B
-1.01889902419372	9.43183101396291	STG335_B
-5.34283778159648	-8.18977989852888	STG335_B
-1.04575008182622	-0.163535129453991	STG335_B
-0.226056406242916	-2.94738815672142	STG335_B
8.09476834352894	5.05659639088461	STG335_B
2.69442123598577	4.02951193194337	STG335_B
-0.181151024483248	-8.67813040029173	STG335_B
3.29405980367441	10.5694351566595	STG335_B
-3.64880981622639	-1.60032284774814	STG335_B
-4.6450587221771	4.43060881375016	STG335_B
-14.4841861347584	-5.38062315486965	STG335_B
-4.28511450418523	-10.1195525058069	STG335_B
-5.76446856467892	-6.0034118471873	STG335_B
-6.66202745998569	1.55708277600698	STG335_B
-0.69917605900742	-3.00212049197298	STG335_B
-8.27303032388616	-3.71088119475562	STG335_B
-3.00695532000412	-6.26670586576973	STG335_B
4.1034313821591	11.5927783565894	STG335_B
5.45962015211575	-3.35228402262443	STG335_B
-12.0343378317979	-9.33806440441088	STG335_B
2.09455577117099	-5.23608055139164	STG335_B
-1.33912125140181	-0.518397632101423	STG335_B
-3.287652053809	-15.0992536751822	STG335_B
-9.05869060185871	-8.89619649841228	STG335_B
2.5892514526529	4.83768444991421	STG335_B
-2.7388241118545	-7.41931420749816	STG335_B
4.10736883767384	9.90715271733302	STG335_B
-15.0401183959299	-5.49213166047643	STG335_B
-2.93648137232303	-14.8426687929918	STG335_B
-0.760696480147912	5.78088286686739	STG335_B
-14.9749472583623	-5.52291567651275	STG335_B
4.82004037878396	-9.17024679378179	STG335_B
4.8251444536519	-0.813250989393991	STG335_B
1.480377892691	3.39417159072926	STG335_B
5.77520267003685	10.4299915025184	STG335_B
0.437339667897076	-7.05003762180448	STG335_B
0.198553830072577	0.957809636101407	STG335_B
0.77829812588182	12.0641176409343	STG335_B
-2.68556481209941	-3.08403151497397	STG335_B
-7.3214857300886	-6.45746632846611	STG335_B
-0.324364346090395	10.3700151218213	STG335_B
-0.363533503026893	10.3863818708408	STG335_B
9.92478460945033	1.97186862373194	STG335_B
0.181984652995677	2.113283788717	STG335_B
-3.4749510383025	-7.36967409402418	STG335_B
-15.4899939552135	-4.41282064858619	STG335_B
1.92202764805349	7.72120501638522	STG335_B
1.48582003946204	-2.90117414111011	STG335_B
3.04570643733798	0.307613899587675	STG335_B
-15.6569351816996	-4.07538713185086	STG335_B
3.17842550080897	1.68564135340626	STG335_B
0.895301767991932	1.16152684998239	STG335_B
0.651393159017173	10.9812048216913	STG335_B
-3.17146245973895	-0.555755006902957	STG335_B
