# Supplementary material for: Landscapes of cellular phenotypic diversity in breast cancer xenografts and their impact on drug response
Source: Nat Commun. 2021 Mar 31;12:1998. doi: 10.1038/s41467-021-22303-z (PMC8012607; doi:10.1038/s41467-021-22303-z)
Supplement: Supplementary file 3 — Source Data [file 41467_2021_22303_MOESM3_ESM.zip › Source_data/FigS7b.txt]

marker	STG139M_DMSO_2_0	STG139M_Vistusertib_2_123.5	STG139M_Vistusertib_2_370.4	STG139M_Vistusertib_2_1111.1	STG139M_Vistusertib_2_3333.3	STG139M_Vistusertib_2_10000	STG143_DMSO_2_0	STG143_Vistusertib_2_123.5	STG143_Vistusertib_2_370.4	STG143_Vistusertib_2_1111.1	STG143_Vistusertib_2_3333.3	STG143_Vistusertib_2_10000	STG335_DMSO_2_0	STG335_Vistusertib_2_123.5	STG335_Vistusertib_2_370.4	STG335_Vistusertib_2_1111.1	STG335_Vistusertib_2_3333.3	STG335_Vistusertib_2_10000	VHIO244_DMSO_2_0	VHIO244_Vistusertib_2_123.5	VHIO244_Vistusertib_2_370.4	VHIO244_Vistusertib_2_1111.1	VHIO244_Vistusertib_2_3333.3	VHIO244_Vistusertib_2_10000
p-EGFR (Y1068)	-1.96091014771432	-1.56252284503473	-1.05975235238926	-0.675258653421801	-0.708202780071947	-1.04332749576131	-0.451066944587475	-0.256938125643425	-0.0378383427490744	-0.468236503581079	-0.667432369710492	-0.668283998552133	0.0726395915423313	-0.152112364718722	0.029356817129359	0.516854732128947	0.403077073054469	0.720566607922455	0.850084687135164	1.02978287171936	1.70642467026752	1.28635243630172	1.40819563738855	1.68854779934589
p-AKT (S473)	3	-0.276365825850797	-0.398026948399582	-0.373731924156325	-0.427831948210966	-0.41694180760185	1.55061016689529	-0.0395061413355015	-0.0535406504207964	-0.111519735278239	-0.151082659412861	-0.239946991940494	-0.308283174890765	-0.337914618141219	-0.331345834133469	-0.267739513398952	-0.246650486012538	-0.226202474538205	-0.443061986081207	-0.307472286863678	-0.263515125233725	-0.238587350100112	-0.203461669356202	-0.218903731756692
p-S6 (S235/S236)	2.57670909531425	0.578543261645035	0.409490099575256	0.381129599564368	0.474440640839399	0.579899018520673	1.98562782950607	0.511821147329096	0.490943411851343	0.413873565694959	0.31423939089698	0.38552681258461	-0.356665255663782	-1.0678874905663	-1.0553522314295	-0.944933113794523	-0.963986333135707	-1.02149263044322	0.869507835867528	-0.996770956299611	-1.00993545705296	-0.985396236788977	-0.969349192688582	-0.599982811326408
p-S6 (S240/S244)	1.60260255185763	1.43173684448888	1.33142748302601	1.35217341009514	1.335479402534	1.38619905557719	1.04725324526153	-0.158626424439412	-0.242218745803999	-0.192720901874588	-0.266204778855602	-0.363922278839624	-0.131518857435042	-1.10239905126667	-1.12765141994054	-1.07436840122626	-1.04728594028183	-1.02722274981578	0.981032797115796	-0.866292453877511	-0.805836374508676	-0.854990150498017	-0.710434505345518	-0.496211755947118
p-4E-BP1 (T37/T46)	0.639958961364009	0.344428696349599	-0.406447571804274	-1.14582023051039	-1.20722181093026	-1.2024676196435	0.804235475678224	0.00902522746055204	-0.349036269301122	-0.615406109162106	-0.516763841985448	-0.536277235212939	2.40071312634724	0.565869569798782	-0.340699678316338	-0.77949437537119	-1.09344080950348	-1.01400179702626	2.45392396362663	0.966032613421074	0.577319294501697	0.152213412269626	0.109597315492664	0.183759692457205
p-NDRG1 (T346)	2.30630830505712	1.78371451010743	1.58976604131185	1.46470065324115	1.31250893269362	1.23114697237689	0.0314271812731635	-0.197629286747404	-0.243029417039342	-0.28898648507607	-0.331093923855875	-0.333260786408242	-0.13824421516479	-0.649764148969903	-0.660559684365513	-0.735689599742765	-0.839024566373287	-0.818083377071316	-0.92859307006631	-0.723787637885327	-0.672248341841356	-0.726028946834125	-0.722415129176461	-0.711133979443144
p-MAPKAPK2 (T334)	-2.02035940226804	-1.19651358260074	-1.1289528673416	-0.98414111160162	-1.12393451366849	-1.27599302098712	1.00091815460264	1.35135583713751	1.38676992702076	1.41846504131275	1.52839868917275	1.42806914583365	-0.662666961720746	-0.236007336507072	-0.180183863530301	-0.201992123075841	-0.182567525855625	-0.153199138610486	-0.299066498611346	0.396702872129326	0.33535291921713	0.209790318268134	0.219371668914239	0.37038337277013
p-ERK1/2 (T202/Y204)	-0.758796173382391	-0.272386842601372	-0.28968228239852	-0.225544834749625	-0.419971308687815	-0.316770492229237	-0.537893237414055	1.17252381415988	1.94763376571604	2.73032983508765	1.92833027264569	1.38346941018334	-0.593014371198034	-0.512379211270419	-0.50697353607552	-0.480529603944299	-0.45023591654272	-0.433674665796162	-0.66609782319271	-0.560521223886908	-0.536022470806796	-0.553998387449389	-0.525666317815813	-0.522128398350822
p-p38 (T180/Y182)	-1.79749043450531	-1.33994409913944	-1.29953000656698	-1.22402682300898	-1.53021381830231	-1.36279125753203	0.892285494063231	1.29189202570083	1.33240353554783	1.36348651370456	1.41950385561912	1.42217446669284	-0.06686056770956	0.0346616424902833	-3.40738502484455e-05	0.139602058464827	0.207001423720225	0.16489614008934	-0.465184675336718	0.146619424724584	0.22616905165698	0.155230998108392	0.156074733976025	0.134074391392521
p-c-Jun (S63)	-2.2360605937048	-1.58022673632752	-1.49081397926283	-1.48701262478219	-1.49406810433034	-1.60790502212134	0.435102207668091	0.7392568944515	0.752142336307602	0.806451408680741	0.770922161058526	0.815091768477219	0.0906959785674097	0.570572363416973	0.605307116015487	0.493994560833987	0.579240001687372	0.501139540802718	0.0305127469672037	0.614241733017983	0.580066385648102	0.611525282634841	0.54107518675619	0.358749387537081
