# Supplementary material for: Landscapes of cellular phenotypic diversity in breast cancer xenografts and their impact on drug response
Source: Nat Commun. 2021 Mar 31;12:1998. doi: 10.1038/s41467-021-22303-z (PMC8012607; doi:10.1038/s41467-021-22303-z)
Supplement: Supplementary file 3 — Source Data [file 41467_2021_22303_MOESM3_ESM.zip › Source_data/FigS6d.txt]

score	AUC	drug
0.575572961400898	0.525704459	ABT-263
0.601519403679772	0.706608981	ABT-263
0.57172157711951	0.510517759	ABT-263
0.493937123817489	0.822650381	ABT-263
0.487659000058139	0.498172632333333	ABT-263
0.462270181341743	0.345335078	ABT-263
0.595654310694745	0.6193846155	ABT-263
0.437219963515981	0.2456496392	ABT-263
0.593868639521096	0.7679447395	ABT-263
0.558347538582128	0.593230713	ABT-263
0.492503360197747	0.628010725	ABT-263
0.564446313061765	0.607485567	ABT-263
0.507525632204829	0.4392494652	ABT-263
0.495087892855375	0.2508577855	ABT-263
0.51138213785381	0.569169672	ABT-263
0.455422099721149	0.584376355	ABT-263
0.551803973763118	0.573788810333333	ABT-263
0.440727226243257	0.541758233	ABT-263
0.457567045360371	0.182793573	ABT-263
0.486413602641173	0.4555874515	ABT-263
0.507319975932568	0.3796933245	ABT-263
0.255239096610692	0.29098009	JNJ-26854165
0.242951577016615	0.072250381	JNJ-26854165
0.252466007484413	0.276156465	JNJ-26854165
0.266409565657831	0.5272943515	JNJ-26854165
0.253167563822555	0.357308491	JNJ-26854165
0.241442786849521	0.0935905293333333	JNJ-26854165
0.283664802957838	0.470895646333333	JNJ-26854165
0.275409299189918	0.059121632	JNJ-26854165
0.235918188319169	0.191346755	JNJ-26854165
0.256107235803599	0.366729994	JNJ-26854165
0.2744258479152	0.353413456	JNJ-26854165
0.257179282045129	0.14307126125	JNJ-26854165
0.26715899043188	0.30126635	JNJ-26854165
0.260391075597501	0.326946456	JNJ-26854165
0.283367301905835	0.353614553	JNJ-26854165
0.262430564299872	0.112057385	JNJ-26854165
0.262262498096245	0.3963840055	JNJ-26854165
0.26629120093807	0.087194714	JNJ-26854165
0.268658494224783	0.18531886325	JNJ-26854165
0.487205068572309	0.575690224	Camptothecin
0.567493820084156	0.751051066	Camptothecin
0.199655223261188	0.333999394	Camptothecin
0.285881961656468	0.0289756425	Camptothecin
0.321233987352007	0.5544206905	Camptothecin
0.475031194640652	0.3034126665	Camptothecin
0.240701586820884	0.18472505325	Camptothecin
0.538110505907429	0.733770802666667	Camptothecin
0.467964240518369	0.521951133	Camptothecin
0.24716577776189	0.2327860355	Camptothecin
0.392260290960262	0.371184542	Camptothecin
0.380966536604648	0.3265873755	Camptothecin
0.161880048934231	0.093225604	Camptothecin
0.374838991750997	0.634447412	Camptothecin
0.252354802710767	0.1046116305	Camptothecin
0.493422890707221	0.567397029	Camptothecin
0.283840707127471	0.1822146605	Camptothecin
0.366540476915704	0.133125312	Camptothecin
0.346317721130013	0.24928956	Camptothecin
0.0902165211869181	0.031642354	Cisplatin
0.0250233332440809	0.057767323	Cisplatin
0.109999214944602	0.064887506	Cisplatin
0.0526362868109947	0.121167767333333	Cisplatin
0.168566144456088	0.176819801666667	Cisplatin
0.184106536811107	0.1848289545	Cisplatin
0.10955645455133	0.1040272216	Cisplatin
0.335875697905371	0.395303243666667	Cisplatin
0.255413473153558	0.207987307	Cisplatin
0.114645579890259	0.0904121165	Cisplatin
0.223407649017225	0.281485484	Cisplatin
0.283959796678446	0.2762560354	Cisplatin
0.110025508706132	0.09888873975	Cisplatin
0.156110843913866	0.129807152	Cisplatin
0.317484053774109	0.394780111	Cisplatin
0.335061119822126	0.30908416	Cisplatin
0.138328370821535	0.131959762	Cisplatin
0.193935391582475	0.234020976	Cisplatin
0.190374284666119	0.11031656	Cisplatin
0.102992150280326	0.0962758368	Cisplatin
0.44450415218087	0.493530957	Epirubicin
0.655120176465783	0.621776649	Epirubicin
0.517364597972353	0.538095443	Epirubicin
0.301501055625141	0.18867551	Epirubicin
0.379875748256013	0.384571902	Epirubicin
0.476391496884255	0.386249819	Epirubicin
0.724779026805259	0.670311213	Epirubicin
0.172313890495085	0.167868862	Epirubicin
0.351809513979513	0.322227095	Epirubicin
0.638147352471361	0.7259076545	Epirubicin
0.439409886441796	0.4076641335	Epirubicin
0.433372460979233	0.4777987365	Epirubicin
0.584751104736603	0.495846655	Epirubicin
0.419593053998744	0.4658730705	Epirubicin
0.572772553591009	0.434088581	Epirubicin
0.729352721387389	0.857295602	Epirubicin
0.643157096023703	0.620405493333333	Epirubicin
0.457817971265286	0.445462453	Epirubicin
0.66774041327582	0.808813634	Epirubicin
0.76135515740204	0.815915568	Epirubicin
0.474613039762739	0.517363438666667	Epirubicin
0.388950755842113	0.59932404	JQ1
0.417150963268457	0.597823563	JQ1
0.354854647092834	0.313351659	JQ1
0.422420863464417	0.530953804	JQ1
0.356657961013776	0.464643986	JQ1
0.279952799351165	0.212928006666667	JQ1
0.253542716737781	0.206405818333333	JQ1
0.357790617142642	0.24212291	JQ1
0.293466061126345	0.25184861275	JQ1
0.346468521220126	0.440067636666667	JQ1
0.307164718805647	0.306002994	JQ1
0.304554341692234	0.161679556	JQ1
0.455602988529919	0.40915074625	JQ1
0.33928698509543	0.2735415394	JQ1
0.281846201974468	0.241156211	JQ1
0.312398738427061	0.3733641255	JQ1
0.32311734575263	0.235303651	JQ1
0.371607390125732	0.275520541	JQ1
0.301894520714536	0.355452428	JQ1
0.312991613365632	0.310140343	JQ1
0.370233284623719	0.3511718638	JQ1
0.285002415269466	0.369335514	AZD7762
0.378114115930513	0.655438345	AZD7762
0.32566905603782	0.167123303	AZD7762
0.233488784407745	0.154231411	AZD7762
0.374486683961303	0.4120583715	AZD7762
0.263535554542694	0.2159574475	AZD7762
0.270999830841246	0.0236023805	AZD7762
0.548562017424949	0.7170166845	AZD7762
0.487182102162353	0.484016171	AZD7762
0.228940612832625	0.069450064	AZD7762
0.325791439983364	0.387649092	AZD7762
0.471748517446191	0.56050038775	AZD7762
0.264562462771253	0.295137832	AZD7762
0.404531474125908	0.558067422	AZD7762
0.267494944692338	0.336543171	AZD7762
0.534282036049372	0.5794120145	AZD7762
0.317303618800728	0.353258789	AZD7762
0.390507737109344	0.162761523	AZD7762
0.40284266571526	0.47850854	AZD7762
0.253020105145531	0.047997712	AZD7762
0.119884830430556	0.332455178	Progesterone
0.119884830430556	0.081395846	Progesterone
0.119884830430556	0.050014953	Progesterone
0.119884830430556	0.103512359	Progesterone
0.119884830430556	0.144110125	Progesterone
0.119884830430556	0.023474278	Progesterone
0.119884830430556	0.076313772	Progesterone
0.119884830430556	0.122275699	Progesterone
0.119884830430556	0.262358554	Progesterone
0.119884830430556	0.099499231	Progesterone
0.119884830430556	0.14610529025	Progesterone
0.119884830430556	0.06467144	Progesterone
0.119884830430556	0.0865784895	Progesterone
0.119884830430556	0.028521648	Progesterone
0.119884830430556	0.225295348	Progesterone
0.119884830430556	0.159041264	Progesterone
0.119884830430556	0.081568998	Progesterone
0.119884830430556	0.070734475	Progesterone
0.240061335889259	0.03649101	Tamoxifen
0.230762024226211	0.131296768	Tamoxifen
0.240628584618507	0.12773619	Tamoxifen
0.246151981301045	0.152329022	Tamoxifen
0.286934270897382	0.3240268945	Tamoxifen
0.269923696497632	0.345777876333333	Tamoxifen
0.22374926039651	0.2344406385	Tamoxifen
0.225931339437532	0.0983991345	Tamoxifen
0.319263806552442	0.60073482	Tamoxifen
0.309871424921502	0.1551070505	Tamoxifen
0.227485126757321	0.2710488	Tamoxifen
0.24301719756439	0.362688437166667	Tamoxifen
0.288814594572569	0.2905526442	Tamoxifen
0.269326910639517	0.15177411	Tamoxifen
0.300005930454017	0.2399433955	Tamoxifen
0.277485692456428	0.651521224	Tamoxifen
0.311186859361317	0.403764401333333	Tamoxifen
0.286369293057816	0.391846249	Tamoxifen
0.28560872005964	0.266869689	Tamoxifen
0.293000648653294	0.122930451	Tamoxifen
0.263204676969004	0.27950456975	Tamoxifen
0.207396657810712	0.296807519	AZD6482
0.206745471083897	0.302375678	AZD6482
0.208877158519771	0.270003209	AZD6482
0.208680332499082	0.214325226	AZD6482
0.196557813779769	0.188167108333333	AZD6482
0.198522418237038	0.069056238	AZD6482
0.20778353952377	0.112403428	AZD6482
0.205391915649907	0.06887320775	AZD6482
0.194295629008825	0.216375205	AZD6482
0.193053019681557	0.1411601485	AZD6482
0.205663820891966	0.161903816	AZD6482
0.212971233318761	0.285710639666667	AZD6482
0.197297353921718	0.1762234884	AZD6482
0.199202402496121	0.1269573624	AZD6482
0.199920727514628	0.0656981	AZD6482
0.203239397518545	0.171520793	AZD6482
0.198169456151911	0.138152937333333	AZD6482
0.199053286407869	0.142202744	AZD6482
0.199368046658656	0.332289066	AZD6482
0.1985081895504	0.2453011435	AZD6482
0.208429371158429	0.5236201835	AZD6482
0.430439320428778	0.605576395	GDC-0941
0.453977544349919	0.587394196	GDC-0941
0.4304523700681	0.341068172	GDC-0941
0.446357073895765	0.427968071	GDC-0941
0.439482199332776	0.4453139	GDC-0941
0.348183352132486	0.301445691	GDC-0941
0.366353359086672	0.0836620926666667	GDC-0941
0.434334531643519	0.253088066	GDC-0941
0.427689545591412	0.44046513125	GDC-0941
0.338002238583721	0.337541355	GDC-0941
0.329329771843632	0.364988261	GDC-0941
0.420319224758615	0.627656851	GDC-0941
0.458716919855159	0.452963463833333	GDC-0941
0.370046534548965	0.29743755725	GDC-0941
0.377120972755335	0.2734744656	GDC-0941
0.362307485154216	0.2970334935	GDC-0941
0.405221898620754	0.591821108	GDC-0941
0.373123007929016	0.357076617666667	GDC-0941
0.367992467033075	0.304825669	GDC-0941
0.368168049938981	0.499172519	GDC-0941
0.356723303698172	0.2325498655	GDC-0941
0.4385858672676	0.62040409725	GDC-0941
0.305724399745833	0.441831796	MK-2206
0.305724399745833	0.280766858	MK-2206
0.305724399745833	0.173126788	MK-2206
0.305724399745833	0.070930961	MK-2206
0.305724399745833	0.352620125	MK-2206
0.305724399745833	0.0567358093333333	MK-2206
0.305724399745833	0.241895767	MK-2206
0.305724399745833	0.509579597	MK-2206
0.305724399745833	0.285296921333333	MK-2206
0.305724399745833	0.316566618	MK-2206
0.305724399745833	0.393154388	MK-2206
0.305724399745833	0.23655374	MK-2206
0.305724399745833	0.14191819325	MK-2206
0.305724399745833	0.28052159	MK-2206
0.305724399745833	0.136353239	MK-2206
0.305724399745833	0.550341614	MK-2206
0.305724399745833	0.414695975	MK-2206
0.305724399745833	0.249613926	MK-2206
0.305724399745833	0.263431936	MK-2206
0.305724399745833	0.718552153	MK-2206
0.241849919902273	0.356319246	PD-0325901
0.241849919902273	0.520729135	PD-0325901
0.241849919902273	0.065918453	PD-0325901
0.241849919902273	0.249523777	PD-0325901
0.241849919902273	0.275769936	PD-0325901
0.241849919902273	0.19639447	PD-0325901
0.241849919902273	0.092700865	PD-0325901
0.241849919902273	0.111720407	PD-0325901
0.241849919902273	0.11717599475	PD-0325901
0.241849919902273	0.0492065203333333	PD-0325901
0.241849919902273	0.224040291	PD-0325901
0.241849919902273	0.107848132	PD-0325901
0.241849919902273	0.391064002	PD-0325901
0.241849919902273	0.1449687596	PD-0325901
0.241849919902273	0.173536181333333	PD-0325901
0.241849919902273	0.524188187666667	PD-0325901
0.241849919902273	0.391051199	PD-0325901
0.241849919902273	0.503739350666667	PD-0325901
0.241849919902273	0.148104682	PD-0325901
0.241849919902273	0.210629766	PD-0325901
0.241849919902273	0.2501700595	PD-0325901
0.241849919902273	0.215898823	PD-0325901
0.521141147189653	0.820980111	AZD8055
0.46624845722586	0.413364034333333	AZD8055
0.476526085810222	0.105934799666667	AZD8055
0.52326517796999	0.407378666	AZD8055
0.512539153552035	0.557200758	AZD8055
0.455964517622352	0.383960776	AZD8055
0.449582848005819	0.407013089	AZD8055
0.512539976021461	0.360346342	AZD8055
0.547577363352466	0.5888913156	AZD8055
0.472170558713375	0.5239620225	AZD8055
0.480528809220561	0.304874139333333	AZD8055
0.482022593767209	0.49027805	AZD8055
0.500792236757085	0.655855481	AZD8055
0.476321101120805	0.53967374225	AZD8055
0.47895905752661	0.672971531	AZD8055
0.480362961517506	0.481550175	AZD8055
0.475388233424966	0.376805543	AZD8055
0.52645625688536	0.74734596	AZD8055
0.438673465380604	0.430287509	BMS-754807
0.299669168402921	0.252332697	BMS-754807
0.445765949909879	0.602560008	BMS-754807
0.290961626864215	0.266426579333333	BMS-754807
0.303552727182595	0.345704556333333	BMS-754807
0.209396161051579	0.1525005005	BMS-754807
0.16970792132107	0.1079628666	BMS-754807
0.413883091315029	0.539096240333333	BMS-754807
0.46296419726925	0.4651294345	BMS-754807
0.281189206241382	0.386615844	BMS-754807
0.473387610983773	0.466679962666667	BMS-754807
0.2602454049897	0.2619921408	BMS-754807
0.324677694896904	0.1964961088	BMS-754807
0.483546549201857	0.459773107	BMS-754807
0.367223103684043	0.320686198333333	BMS-754807
0.353171190959711	0.344004985	BMS-754807
0.432950593916886	0.45500232	BMS-754807
0.445368943697352	0.382051833	BMS-754807
0.493668826931248	0.514700543	BMS-754807
