# Supplementary material for: Landscapes of cellular phenotypic diversity in breast cancer xenografts and their impact on drug response
Source: Nat Commun. 2021 Mar 31;12:1998. doi: 10.1038/s41467-021-22303-z (PMC8012607; doi:10.1038/s41467-021-22303-z)
Supplement: Supplementary file 3 — Source Data [file 41467_2021_22303_MOESM3_ESM.zip › Source_data/FigS7a.txt]

Model	Dose	log_dose	Replicate	normInt_48hrs	normInt_72hrs
STG139M	10	1	1	38.33305099	21.17267933
STG139M	10	1	2	35.48026427	18.81643927
STG139M	3.3	0.52287875	1	43.93020498	33.74905834
STG139M	3.3	0.52287875	2	38.89547688	25.50012555
STG139M	1.1	0.04575749	1	49.12078604	40.32393069
STG139M	1.1	0.04575749	2	46.25444689	32.50188332
STG139M	0.4	-0.4313638	1	47.20311706	39.90960074
STG139M	0.4	-0.4313638	2	38.30255802	27.63036746
STG139M	0.1	-0.908485	1	48.8395731	44.26634301
STG139M	0.1	-0.908485	2	48.0535321	36.95906922
STG143	10	1	1	21.3872673	4.618168781
STG143	10	1	2	18.50011372	3.813190378
STG143	3.3	0.522878745	1	24.68106223	5.441927168
STG143	3.3	0.522878745	2	18.80268245	5.475218958
STG143	1.1	0.045757491	1	30.29546974	8.199170266
STG143	1.1	0.045757491	2	31.59947895	8.575623581
STG143	0.4	-0.431363764	1	43.08537401	28.78630086
STG143	0.4	-0.431363764	2	39.59652907	33.14837895
STG143	0.1	-0.908485019	1	64.94062347	61.98333703
STG143	0.1	-0.908485019	2	49.2628764	55.99593669
STG335	10	1	1	16.67482963	8.459012279
STG335	10	1	2	22.97103782	10.53193047
STG335	3.3	0.52287875	1	24.12971178	11.39372895
STG335	3.3	0.52287875	2	14.38267027	12.3873073
STG335	1.1	0.04575749	1	28.53118018	8.695379338
STG335	1.1	0.04575749	2	21.94856868	17.40330914
STG335	0.4	-0.4313638	1	27.94531283	36.08467379
STG335	0.4	-0.4313638	2	24.44316947	40.51917083
STG335	0.1	-0.908485	1	55.76001829	42.16537327
STG335	0.1	-0.908485	2	34.38985367	76.40094547
VHIO179	10	1	1	35.67709256	15.02147823
VHIO179	10	1	2	27.02702703	16.48288384
VHIO179	3.3	0.52287875	1	38.15663632	22.3993623
VHIO179	3.3	0.52287875	2	34.74903475	26.7570081
VHIO179	1.1	0.04575749	1	22.91098438	22.15136619
VHIO179	1.1	0.04575749	2	37.2214941	30.14924051
VHIO179	0.4	-0.4313638	1	54.79791718	64.64726983
VHIO179	0.4	-0.4313638	2	46.19035812	49.37779549
VHIO179	0.1	-0.908485	1	73.23155397	95.31907356
VHIO179	0.1	-0.908485	2	64.53898197	85.35494442
VHIO244	10	1	1	15.72759785	2.945416313
VHIO244	10	1	2	17.08951391	1.806873314
VHIO244	3.3	0.522878745	1	13.06246494	2.731591148
VHIO244	3.3	0.522878745	2	23.67376501	3.231192126
VHIO244	1.1	0.045757491	1	19.72624399	4.571906312
VHIO244	1.1	0.045757491	2	33.48647197	4.818159938
VHIO244	0.4	-0.431363764	1	45.97803987	21.82688775
VHIO244	0.4	-0.431363764	2	51.81624311	28.19604018
VHIO244	0.1	-0.908485019	1	69.54340072	40.16366239
VHIO244	0.1	-0.908485019	2	84.65086996	62.17144015
