# Supplementary material for: Landscapes of cellular phenotypic diversity in breast cancer xenografts and their impact on drug response
Source: Nat Commun. 2021 Mar 31;12:1998. doi: 10.1038/s41467-021-22303-z (PMC8012607; doi:10.1038/s41467-021-22303-z)
Supplement: Supplementary file 3 — Source Data [file 41467_2021_22303_MOESM3_ESM.zip › Source_data/Fig5c_enrichment.txt]

geneset	L1	L2	L3	L4	L5	B1	M1	M2	M3	O1	O2
ESTROGEN_RESPONSE_EARLY	1.21201994776223	2.28617561897042	2.14328483002223	2.08484446329611	1.90029115995375	1.00641973143434	-2.21232101227229	-2.42325168073688	-2.1234371036493	-1.76141070915143	-1.51425260633603
INTERFERON_ALPHA_RESPONSE	2.33981213284746	2.70892450432954	2.82651105879883	1.98138144160089	2.31921884533435	1.67350402577371	-2.13355955841057	-2.09149920088374	-2.40383812233084	-1.40837833689927	-1.88768736486876
ADIPOGENESIS	1.82267106994596	1.78205637954377	1.94891508276447	1.94578239071346	1.61657229153355	0.909585824127383	-2.02342581442902	-2.04390584721952	-1.48601568871355	-1.01599108154011	-1.87828514137123
PEROXISOME	1.3482585537219	1.43939566292036	1.48728976027099	1.79773741434245	1.49869084767283	1.1182839403728	-1.47222842343223	-1.86105812014612	-1.13272068866014	0.792894002089415	-1.48175605976597
XENOBIOTIC_METABOLISM	1.07126388636002	1.60663819574808	1.55973738219733	1.70517208180175	1.29967559161642	-1.0654738342357	-1.66226132662032	-1.64689215543791	-1.46426142505506	-1.20741296825764	-1.46206783180364
E2F_TARGETS	-2.82284119274848	-3.35622949231388	-3.55633040326425	-2.87756217785739	-3.31624399603327	1.06744415068398	2.00682542783088	2.70835933740226	2.58686893603039	1.77057615348184	-1.72868094499624
EPITHELIAL_MESENCHYMAL_TRANSITION	-2.85235011674365	-2.71196722193661	-1.9605068396515	-2.81735506218677	-2.79735272603138	1.95469976681906	2.84775216781572	2.7785476234695	2.95082020841104	1.40806972686464	1.72952375917788
G2M_CHECKPOINT	-2.64348385362237	-3.03686773437404	-2.98263920326656	-2.50867637514251	-3.00938719496331	1.57967845409347	1.79421102290806	2.54943478048414	2.18759753107602	1.75383529769174	-1.01730631213911
HYPOXIA	-2.57277540488377	-1.98912523910111	0.889850533131344	-2.08133032424462	-1.79915204152067	1.46113771348725	1.89430555950298	1.72626635554757	2.17936917154167	-0.984892687947616	1.06687994911803
MYC_TARGETS_V1	-1.5531482084587	-2.63050125047876	-2.51469372903174	-1.98732130860966	-2.73757623675023	1.21898874666736	0.999237428811396	2.0223758917038	1.89589329173948	2.32591457358813	-1.893631519078
INTERFERON_GAMMA_RESPONSE	1.71876455040677	1.89136343497979	2.50307656733042	1.67400993384486	1.85444764284813	2.03597315459797	-1.69973382650197	-1.74565397860908	-1.71287111595655	-0.884592589302896	-1.94645406142197
PANCREAS_BETA_CELLS	2.04768987155408	0.811021366098026	0.942034452079449	1.32236139603731	1.66201066779712	0.664730400982536	-0.891534483290705	-1.62184882615393	0.466648180065052	-0.821716629281737	-0.87056606252897
KRAS_SIGNALING_UP	-2.16358283531486	-1.59773307698759	0.892691047524402	-1.64874085030762	-1.37859592278969	1.73455483397331	1.68653444849543	1.47138094780924	1.82437405985788	-0.986214421013822	1.62688232421323
ESTROGEN_RESPONSE_LATE	-1.17646770158782	1.65654791321048	1.82404835759534	1.66174254360671	1.48046871022964	1.22157046526163	-1.67476132013598	-1.95266095800466	-1.65135678409654	-1.40148411965445	-1.63470737824598
MYC_TARGETS_V2	-0.893826011653367	-1.98369247943381	-2.14445815898401	-1.29732673181638	-2.15291326512511	2.08325527471014	-0.621847872734734	1.66566859764013	1.5531689103555	2.37029880108072	-1.71807911806021
ANGIOGENESIS	-1.67576096345166	-0.890050086397787	0.662294801867533	-1.39354003352002	-1.08194592928343	1.21827081266354	1.51070831171618	1.21349459396306	1.35133327250384	-0.542481651392859	1.96425062775055
OXIDATIVE_PHOSPHORYLATION	1.39550635593505	0.885597196233118	1.16203691153346	1.40928286856832	0.822392748425644	-1.20608351503294	-1.92527859381684	-1.69589294409681	-0.885658093603387	1.116304242138	-2.51281426620229
MITOTIC_SPINDLE	-2.15523451594197	-1.99620275285551	-1.90555887722536	-1.78507950960811	-1.91105653396132	1.01400660289276	1.40603697567279	1.86289235612658	1.59618801053446	0.833981807128305	1.23613668514494
PROTEIN_SECRETION	1.19426183038909	1.65728862229455	1.73007893972153	1.63498774859241	1.78824783682123	-1.34983529984183	-1.77334050180725	-1.78321485627166	-1.92370657658617	-1.88629465784661	0.987311862599181
BILE_ACID_METABOLISM	1.45925051850054	1.73901327414657	1.52077989543972	1.67484717751655	1.77991220931869	-0.940201785006517	-1.31854111851176	-1.74473637945302	-1.36405596841247	-1.2625214291884	-1.63754872547463
ALLOGRAFT_REJECTION	-1.62871107203933	-1.55925456122124	-1.25267246702481	-1.6001786924192	-1.81237526577482	1.6739947426079	1.25497587388726	1.705217824314	1.58454023909507	1.63278659180212	-1.30137445750067
WNT_BETA_CATENIN_SIGNALING	-1.3731069564094	-1.65133973821856	-1.34883225282871	-1.81845766329699	-1.54730960351199	1.00998327913834	1.94873711085071	1.6995105142284	1.63846465704702	1.2038030463884	1.33880183025705
MYOGENESIS	-1.65111913818316	-1.61620526523189	1.1971641289747	-1.52259171818489	-1.48198418387789	1.7498081123232	1.76357313446553	1.46000986809049	1.99688714763856	1.266899616823	1.07701762774327
TNFA_SIGNALING_VIA_NFKB	-2.08991070741319	-1.75486410467915	0.846623051228678	-1.83419888630288	-1.80483327950818	1.47678498492776	1.17009059770247	1.61988412441855	1.95236924564989	0.966896904322252	-1.23899038478808
INFLAMMATORY_RESPONSE	-1.85763325949456	-1.4456699795828	1.15123852162027	-1.60363606497765	-1.33200775613222	1.85582235743612	0.985467901979163	1.37185971381152	1.58532508139388	1.2097006395027	0.932106996204523
KRAS_SIGNALING_DN	-1.63255299331784	1.11529485765997	1.34211836481044	1.11171795067443	1.25201532477268	1.92819490972255	1.54519615906336	-1.36125671783463	1.21378995303696	0.942322882161611	0.905215881216108
