# Supplementary material for: Landscapes of cellular phenotypic diversity in breast cancer xenografts and their impact on drug response
Source: Nat Commun. 2021 Mar 31;12:1998. doi: 10.1038/s41467-021-22303-z (PMC8012607; doi:10.1038/s41467-021-22303-z)
Supplement: Supplementary file 3 — Source Data [file 41467_2021_22303_MOESM3_ESM.zip › Source_data/Fig5g.txt]

drug	L1.O2	L2.O2	L3.O2	L4.O2	L5.O2	B1.O2	M1.O2	M2.O2	M3.O2	O1.O2	R2
ABT-263 (BCL2, BCL-XL, BCL-W)	-0.00685997824600303	0	-0.0126817936759453	0	0	-0.0199496578758867	0	0	0	-0.0197241463075187	0.30428344147253
JNJ-26854165 (MDM2)	0	0	0	0	-0.00574048552681706	0	0	0	0	0	0.14183290617179
Camptothecin (Topoisomerase I)	0	-0.00569341885925597	0	-0.0345201575773554	0	-0.022267799539581	0	0	0	-0.054519777132455	0.587266805363556
Cisplatin (DNA cross-linker)	-0.0251315841376865	0.0291737980598231	0.0304693314757209	-0.0301571663914756	-0.0179187178665751	-0.0313429242504407	-0.0396999746703492	0.0487178720068804	-0.0233373061221959	0.0450402921527539	0.839465594833515
Epirubicin (Topoisomerase II)	0.0120157309813914	-0.0417808659388324	0.0663057268352174	0.0500381646628662	-0.0163586984717929	0	0.00399805782854155	0.101447290986716	0	-0.0553275377276738	0.856572633710597
JQ1 (BRD2/3/4)	-0.00836277765927047	0	0.00130806775205768	0	-0.0132414080908401	-0.00547690877559069	0	0	-0.0254040938247829	-0.00350709305986173	0.507607808589382
AZD7762 (CHEK1/2)	-0.0158125236892312	-0.00881229481682851	0	-0.0256483304736989	-0.00340295405960225	0	0	0.00170145281676276	0	-0.00608842043210718	0.634745004008005
Progesterone (PR)	0	0	0	0	0	0	0	0	0	0	NA
Tamoxifen (ER)	0	0	0	0	-0.00693006340112497	0	0	0.00928633450566075	0	0	0.21857315135832
AZD6482 (PI3Kb)	0	0	0	0	0	0	0	0	-0.00285284575705777	0	0.162769145442401
GDC-0941 (PI3K (Cl. 1))	0	0	5.70799971622762e-05	0.000784772172069139	0	0	-0.00522539453580178	0	-0.0175016685560017	0	0.315396114449246
MK-2206 (AKT1/2)	0	0	0	0	0	0	0	0	0	0	NA
PD-0325901 (MEK1/2)	0	0	0	0	0	0	0	0	0	0	NA
AZD8055 (mTORC1/2)	0	0	0	0	0	0	-0.00067043706396561	0	-0.0139655352338779	0	0.222758696299155
BMS-754807 (IGF1R/IR)	0	-0.0535459525227877	0.00695993158752136	0.0417426540849967	0	-0.0299214791860508	0.035313165827724	0.0555019144899409	-0.0722999656014049	-0.0134572757818403	0.752527865129043
