# Supplementary material for: Landscapes of cellular phenotypic diversity in breast cancer xenografts and their impact on drug response
Source: Nat Commun. 2021 Mar 31;12:1998. doi: 10.1038/s41467-021-22303-z (PMC8012607; doi:10.1038/s41467-021-22303-z)
Supplement: Supplementary file 3 — Source Data [file 41467_2021_22303_MOESM3_ESM.zip › Source_data/FigS6a.txt]

gene	AB551	AB555	AB863	CAMBMT1	HCI006	HCI009	STG139	STG143	STG282	STG316	VHIO044	VHIO060	VHIO093	VHIO098	VHIO124	VHIO169	AB040	AB405	AB521	AB764	AB790	AB892	HCI001	HCI002	HCI005	IC07	STG195	VHIO039	VHIO179	AB569	AB580	AB613	AB630	AB636	DET317	HCI004	HCI008	HCI010	HCI014	STG139.1	STG321	STG335	VHIO102	VHIO169.1	VHIO244
PIK3R1																														MUT
FOXO3									MUT
CDKN2A				MUT
KMT2C	MUT	MUT			MUT							MUT				MUT	MUT								MUT							MUT		MUT					MUT
ARID1A		MUT														MUT											MUT																	MUT
NCOR1													MUT																										MUT
KDM6A																																				MUT							MUT
PBRM1																																											MUT
BRCA1	MUT															MUT																						MUT	MUT					MUT
BRCA2																							MUT					MUT				MUT
CHEK2																										MUT						MUT
MAP2K4																								MUT
CDH1																																											MUT
MLLT4																											MUT
CTNNA1						MUT			MUT							MUT													MUT															MUT
GATA3		MUT		MUT														MUT														MUT
TBX3																						MUT																	MUT
RUNX1																	MUT
MEN1	MUT
FOXP1						MUT
USP9X																			MUT																				MUT
BAP1					MUT		MUT																	MUT	MUT
ERBB2																																								MUT
SF3B1						MUT																					MUT												MUT
SMAD4																											MUT
TP53	MUT		MUT				MUT		MUT	MUT	MUT	MUT		MUT	MUT	MUT		MUT	MUT		MUT		MUT					MUT	MUT	MUT			MUT	MUT	MUT	MUT		MUT		MUT	MUT	MUT	MUT	MUT	MUT
PIK3CA						MUT		MUT			MUT						MUT					MUT									MUT		MUT	MUT			MUT		MUT
MAP3K1	MUT							MUT		MUT							MUT	MUT														MUT							MUT
RB1										MUT													MUT															MUT					MUT
