# Supplementary material for: Landscapes of cellular phenotypic diversity in breast cancer xenografts and their impact on drug response
Source: Nat Commun. 2021 Mar 31;12:1998. doi: 10.1038/s41467-021-22303-z (PMC8012607; doi:10.1038/s41467-021-22303-z)
Supplement: Supplementary file 3 — Source Data [file 41467_2021_22303_MOESM3_ESM.zip › Source_data/FigS7d.txt]

Category	cor
matching	0.926214335963419
matching	0.931235542345023
matching	0.860898315787207
matching	0.916360315445429
matching	0.822842851679796
matching	0.893649765297539
matching	0.885106934795911
matching	0.829939747690038
matching	0.873018545395924
matching	0.929237796188942
matching	0.791334936418439
matching	NA
matching	0.889786998152357
matching	0.917796739127712
matching	0.847196227042281
matching	0.836148711533799
matching	0.64815266728738
matching	0.931208404785413
matching	0.886834459812874
matching	0.758577768862454
matching	0.919688807950656
matching	0.820808151607423
matching	0.881493608433016
matching	0.826827953934096
matching	0.810213017753848
matching	0.845665214899172
matching	0.888678818163833
matching	0.912398944630049
matching	0.826083190492166
matching	0.813420196174169
matching	0.904797579937804
matching	0.692201905021451
non-matching	0.253075599485457
non-matching	-0.302266854854917
non-matching	-0.646344073560227
non-matching	0.241851946371737
non-matching	0.162862963353073
non-matching	-0.644476414932089
non-matching	-0.121174096324478
non-matching	-0.0827599433707018
non-matching	-0.195098388719385
non-matching	-0.73068497263136
non-matching	-0.0792237223033747
non-matching	-0.0560051742846521
non-matching	-0.636992648990397
non-matching	-0.312770112635082
non-matching	0.122985529539678
non-matching	-0.504020414164015
non-matching	0.310908897240136
non-matching	0.183241145048472
non-matching	-0.374704007210872
non-matching	-0.691686340473607
non-matching	-0.391352301794324
non-matching	-0.48928330964055
non-matching	0.0914729115124164
non-matching	0.29559570834317
non-matching	-0.650020771078883
non-matching	0.340318042695849
non-matching	-0.510687576276266
non-matching	-0.695913194921663
non-matching	-0.208675107442444
non-matching	0.0264544045470572
non-matching	0.0203073269034932
non-matching	-0.533091357488065
non-matching	0.0631375030004909
non-matching	-0.332037543967041
non-matching	-0.00855277767951279
non-matching	-0.0902393188058134
non-matching	0.336748829010655
non-matching	-0.598813554669035
non-matching	-0.55421328395182
non-matching	0.0327763615895415
non-matching	-0.324647774776698
non-matching	-0.619437349260731
non-matching	0.299457648067625
non-matching	0.274094738482463
non-matching	-0.461558827485795
non-matching	0.245057383640273
non-matching	0.0849237713717956
non-matching	-0.510635554096058
non-matching	-0.305293870801927
non-matching	-0.0265075954937539
non-matching	0.404443216880671
non-matching	0.141768910252131
non-matching	0.267419664030469
non-matching	-0.261267758797503
non-matching	0.112067701199432
non-matching	-0.0985854112115886
non-matching	-0.593285256981883
non-matching	-0.0393088447065721
non-matching	-0.119953532586912
non-matching	-0.600367780076268
non-matching	0.280645671645044
non-matching	-0.227485862628879
non-matching	-0.181030593978824
non-matching	0.137437767644043
non-matching	-0.538039244252616
non-matching	0.141795982543673
non-matching	-0.0252598893804456
non-matching	-0.282174436975696
non-matching	-0.337725040476469
non-matching	-0.358156002169197
non-matching	0.219136444145563
non-matching	0.226431340884432
non-matching	-0.506022226644178
non-matching	-0.20921824155971
non-matching	-0.37520302941682
non-matching	0.25227928351313
non-matching	-0.228115600569468
non-matching	0.124365119985781
non-matching	-0.363629898734887
non-matching	-0.131293432895063
non-matching	-0.138553218030685
non-matching	0.357122812400169
non-matching	-0.395687948369564
non-matching	0.265125996868571
non-matching	-0.257057684157596
non-matching	-0.352137189123362
non-matching	0.0111013269140012
non-matching	-0.209161466060832
non-matching	-0.339423937907911
non-matching	0.0831674516984798
non-matching	-0.0843564925335734
non-matching	-0.51223670480727
non-matching	-0.21713169560216
non-matching	-0.0912501668133473
non-matching	0.0923575609611876
non-matching	0.0501339334248265
non-matching	-0.560520907983014
non-matching	-0.0353839250678896
non-matching	0.0596013466468635
non-matching	-0.714510072356456
non-matching	0.131281111595659
non-matching	-0.10540209538764
non-matching	-0.346553461901118
non-matching	-0.0378137676917081
non-matching	-0.154471956787007
non-matching	0.343844916237868
non-matching	-0.381081380831887
non-matching	-0.769270043385518
non-matching	-0.340245762997787
non-matching	0.0779669886017743
non-matching	0.257588611036141
non-matching	0.186019731085314
non-matching	-0.383235848549319
non-matching	-0.42476820080696
non-matching	-0.468506264521674
non-matching	-0.0389415676562445
non-matching	0.254516751178704
non-matching	-0.049450174819453
non-matching	-0.476855587309554
non-matching	-0.169528857023669
non-matching	-0.357643528534767
non-matching	0.391870832102054
non-matching	-0.0696849597551582
non-matching	-0.0732404970581122
non-matching	-0.253780292060418
non-matching	0.298905964579935
non-matching	0.183629115804389
non-matching	-0.32526907780512
non-matching	-0.23384319626112
non-matching	-0.407595542783764
non-matching	-0.244954358432401
non-matching	-0.1720315873714
non-matching	-0.0981063954133243
non-matching	-0.292713282665977
non-matching	-0.414700331157285
non-matching	-0.300829807908317
non-matching	0.18502012350683
non-matching	-0.185498100629715
non-matching	-0.590302283729074
non-matching	-0.235030676532578
non-matching	0.0242798497602234
non-matching	-0.352835220099323
non-matching	0.244479091425563
non-matching	-0.154581151146744
non-matching	-0.527457640539153
non-matching	-0.0295383103306119
non-matching	-0.0397324619352322
non-matching	0.307676759426854
non-matching	-0.211773958651646
non-matching	-0.500533108918796
non-matching	-0.0815185966642775
non-matching	-0.126502222796169
non-matching	0.287841448778773
non-matching	0.247185174896729
non-matching	-0.419820115574641
non-matching	-0.287428163233794
non-matching	0.291643298824577
non-matching	-0.298844604151601
non-matching	-0.081187970036306
non-matching	-0.116965995248165
non-matching	-0.165130753900548
non-matching	-0.245785991149825
non-matching	-0.419865785743702
non-matching	0.433236742252632
non-matching	0.198161106768979
non-matching	0.0466611451056371
non-matching	-0.649328213382887
non-matching	0.158277499574983
non-matching	-0.0529443450481553
non-matching	-0.0969467633161434
non-matching	-0.172617960281232
non-matching	-0.349438292487345
non-matching	-0.414128459736955
