# Supplementary material for: Landscapes of cellular phenotypic diversity in breast cancer xenografts and their impact on drug response
Source: Nat Commun. 2021 Mar 31;12:1998. doi: 10.1038/s41467-021-22303-z (PMC8012607; doi:10.1038/s41467-021-22303-z)
Supplement: Supplementary file 3 — Source Data [file 41467_2021_22303_MOESM3_ESM.zip › Source_data/Fig4b.txt]

Category	cor
matching CC	-0.0190851567126677
matching CC	0.311606509984928
matching CC	NA
matching CC	0.563733481042119
matching CC	0.765859381880084
matching CC	NA
matching CC	0.828663545824389
matching CC	0.82467628662065
matching CC	0.752367160500253
matching CC	0.82277771018337
matching CC	0.796487148718583
matching CC	0.500572252870304
matching CC	0.676853129317655
matching CC	0.832144908511165
matching CC	NA
matching CC	0.811240851829874
matching CC	0.802027145352873
matching CC	0.815959447718563
matching CC	0.657929012386594
matching CC	0.576014196769182
matching CC	0.451790429958693
matching CC	0.818029618869278
matching CC	NA
matching CC	0.62604672368031
matching CC	NA
matching CC	0.541064990443743
matching CC	0.762346756075948
matching CC	0.305653068566217
matching CC	0.612446968253766
matching CC	0.680513562436803
matching CC	0.43240339819911
matching CC	0.511970049473636
matching CC	0.729743307464903
matching CC	0.374999999999999
matching CC	0.375000000000001
non-matching CC	0.0190851567126674
non-matching CC	-0.311606509984929
non-matching CC	0.328219980479899
non-matching CC	-0.328219980479898
non-matching CC	0.38007011340471
non-matching CC	-0.280307192896937
non-matching CC	0.387859736813397
non-matching CC	0.0672937307773973
non-matching CC	-0.63561830968831
non-matching CC	0.242521919759044
non-matching CC	-0.0929490543413371
non-matching CC	0.561635918157613
non-matching CC	-0.242641407733723
non-matching CC	-0.592233535440259
non-matching CC	0.524324194538653
non-matching CC	-0.231064323511981
non-matching CC	-0.648405921438179
non-matching CC	-0.198686707331221
non-matching CC	0.659849615372772
non-matching CC	-0.0961156903726917
non-matching CC	-0.785040473635959
non-matching CC	-0.297022228902164
non-matching CC	-0.481427663232095
non-matching CC	-0.569185085992306
non-matching CC	0.696411529172905
non-matching CC	0.110684245734738
non-matching CC	0.546225091095964
non-matching CC	-0.0150850513612124
non-matching CC	-0.389804799076539
non-matching CC	-0.433841082869034
non-matching CC	-0.0983167474714643
non-matching CC	-0.308402298862169
non-matching CC	-0.102347192397585
non-matching CC	0.177514029775089
non-matching CC	-0.620887934366238
non-matching CC	-0.131549121918738
non-matching CC	-0.259405736231745
non-matching CC	0.0446275458992444
non-matching CC	-0.536160094738701
non-matching CC	-0.234939656255934
non-matching CC	0.204477064372451
non-matching CC	-0.637971658434945
non-matching CC	-0.0377801931263297
non-matching CC	-0.322951311065641
non-matching CC	-0.522472468187719
non-matching CC	-0.507376061860721
non-matching CC	-0.0067193154211558
non-matching CC	-0.224749023936773
non-matching CC	-0.681097642431504
non-matching CC	-0.433289998008199
non-matching CC	-0.203793960243691
non-matching CC	-0.248338679177469
non-matching CC	0.0486801866439313
non-matching CC	0.426553344041901
non-matching CC	0.0703926359595202
non-matching CC	-0.164117206822186
non-matching CC	0.0987355266804273
non-matching CC	-0.144070536646543
non-matching CC	-0.198596292706459
non-matching CC	-0.370650169099273
non-matching CC	-0.00370027888479538
non-matching CC	0.398413058096387
non-matching CC	-0.34234844220105
non-matching CC	-0.883618844040132
non-matching CC	0.532845050739535
non-matching CC	0.359811097193115
non-matching CC	0.0345903397429611
non-matching CC	0.426585606217995
non-matching CC	-0.617240084280787
non-matching CC	-0.771519855304831
non-matching CC	-0.509143641912217
non-matching CC	0.0951642368291702
non-matching CC	-0.667558135121359
non-matching CC	-0.273106851730689
non-matching CC	-0.187692667728059
non-matching CC	-0.183046801234227
non-matching CC	-0.627369914270528
non-matching CC	0.0646013003224967
non-matching CC	0.07066712817113
non-matching CC	-0.135742870357927
non-matching CC	-0.159238990066171
non-matching CC	0.306286755909602
non-matching CC	-0.498345975102533
non-matching CC	0.116016145200189
non-matching CC	-0.474967864672904
non-matching CC	-0.455987696048741
non-matching CC	0.689153274379007
non-matching CC	0.163834380456758
non-matching CC	-0.589022852130531
non-matching CC	-0.100536972187405
non-matching CC	-0.308334603638176
non-matching CC	0.074361878772729
non-matching CC	-0.468213158946545
non-matching CC	-0.482597952617692
non-matching CC	-0.316086717336772
non-matching CC	0.339145322757267
non-matching CC	-0.515577887149064
non-matching CC	0.284449649681518
non-matching CC	0.258794874883243
non-matching CC	-0.257746758300306
non-matching CC	-0.345225658512724
non-matching CC	-0.141257085376228
non-matching CC	-0.325401549277274
non-matching CC	-0.078291788866958
non-matching CC	0.117085223935774
non-matching CC	-0.154408648822246
non-matching CC	-0.293712995364673
non-matching CC	0.0595929951371409
non-matching CC	0.113671854269021
non-matching CC	0.123729768971909
non-matching CC	0.136568752823532
non-matching CC	-0.609719324401039
non-matching CC	-0.118949950152183
non-matching CC	-0.563433820088236
non-matching CC	-0.433009078861877
non-matching CC	0.0696372080199295
non-matching CC	-0.375000000000001
non-matching CC	-0.374999999999999
