# Supplementary material for: Landscapes of cellular phenotypic diversity in breast cancer xenografts and their impact on drug response
Source: Nat Commun. 2021 Mar 31;12:1998. doi: 10.1038/s41467-021-22303-z (PMC8012607; doi:10.1038/s41467-021-22303-z)
Supplement: Supplementary file 3 — Source Data [file 41467_2021_22303_MOESM3_ESM.zip › Source_data/Fig5f.txt]

X1	X2	clust	Model
10.3079413944969	-10.3960288648018	2	STG335_T1
-6.71589204614218	6.76539387293392	1	STG335_T1
1.09544419231031	7.57371779753561	6	STG335_T1
-5.2012186482067	-4.7944393614135	1	STG335_T1
-1.88214598596223	-5.66004776669617	1	STG335_T1
-5.06861219660742	11.2674601287325	1	STG335_T1
8.9989596524704	6.62740621881425	8	STG335_T1
10.2055678682049	2.25465679387109	8	STG335_T1
-4.9425343530937	-14.7506547447062	2	STG335_T1
12.1563913759841	-14.169704307034	12	STG335_T1
-8.49794202111308	-1.91903778215696	2	STG335_T1
2.21879957250181	4.54671669588293	10	STG335_T1
-20.4699541319608	2.57663754243017	4	STG335_T1
3.00712503557163	-1.02326693131245	2	STG335_T1
6.93114178675592	-3.49715163298498	8	STG335_T1
-10.6157837037871	3.21462015354836	1	STG335_T1
-8.39521150564016	-4.83503898099615	1	STG335_T1
-9.54878496155975	2.00576199910096	1	STG335_T1
-6.59262343575903	-8.46967242991805	1	STG335_T1
-6.19825267988829	-16.1369436110439	1	STG335_T1
7.10985852074272	12.2934076800537	8	STG335_T1
8.32004003059198	-5.69036823827264	8	STG335_T1
-5.03950375680693	-7.838467710366	1	STG335_T1
-15.535047406685	11.0452121691718	3	STG335_T1
-1.87604334736967	1.01715491733541	1	STG335_T1
-11.5326181994166	5.44787309654703	1	STG335_T1
-8.40727086607162	2.75292153695786	1	STG335_T1
-15.1592395354963	9.31365958796652	3	STG335_T1
11.6413989403758	-6.35745008910503	8	STG335_T1
3.54580290199488	6.88985971259682	8	STG335_T1
-11.2409950174635	4.64285252234447	1	STG335_T1
-10.2655987362963	2.08668177852171	1	STG335_T1
15.560279957432	6.52839484389302	8	STG335_T1
-5.64018234478835	-14.8432576352931	2	STG335_T1
17.3773109627755	-1.44057027121298	8	STG335_T1
-0.525412798320706	13.0918342619961	6	STG335_T1
7.84812667957586	-8.27660067021249	8	STG335_T1
-8.51536688674523	5.54534788166348	1	STG335_T1
-10.4444795896895	3.22604657313088	1	STG335_T1
16.4077677752735	-15.2949825645622	12	STG335_T1
-7.44358983706463	-0.521022531167701	1	STG335_T1
-1.39652023986466	-10.4672322139081	1	STG335_T1
-14.2817105725431	3.03229205135129	1	STG335_T1
18.4697556885568	5.67433393651817	8	STG335_T1
10.6628227351209	-13.9852729316787	12	STG335_T1
-0.182615904733332	-8.37755990191661	1	STG335_T1
3.2394780760393	-11.2157787248873	1	STG335_T1
-7.0225470071389	4.86198140286527	3	STG335_T1
-3.37854597861629	-5.01360052569245	1	STG335_T1
17.2648267124423	-5.67943384434977	8	STG335_T1
0.218686756489663	6.67478603066615	6	STG335_T1
-15.8618122105806	7.24761886812492	3	STG335_T1
-16.0984433294132	6.52548171684424	3	STG335_T1
13.0857348352175	-16.1273297243883	8	STG335_T1
12.6713090201657	-14.2738508217669	12	STG335_T1
-14.3366002914154	6.34424387256803	3	STG335_T1
3.88004567189183	-1.67697998009649	1	STG335_T1
-10.8920498401211	9.10683537269413	1	STG335_T1
-0.607526163896659	-11.3654713612902	1	STG335_T1
6.38098802749771	-0.578087916095423	1	STG335_T1
-0.0358316893680712	-17.6791069552524	1	STG335_T1
-10.6147531435718	6.22831693575513	7	STG335_T1
-8.2495506781172	9.01252154741059	1	STG335_T1
-16.9019509715728	7.73995769557938	1	STG335_T1
-14.6827591848437	8.75805353912215	3	STG335_T1
-7.12729635039851	10.245901245281	8	STG335_T1
13.672244973096	-2.61206019446386	8	STG335_T1
-9.13918493784088	-3.2231030126392	2	STG335_T1
-1.61216658663783	-0.26544495539919	1	STG335_T1
3.17743565997231	-11.2516984137748	1	STG335_T1
-14.2373965664927	12.6952528016763	3	STG335_T1
-2.27281163668965	3.49001537687778	1	STG335_T1
11.928467663604	-0.213753512132538	8	STG335_T1
-14.0056751379869	15.5778446370138	3	STG335_T1
1.72453728234283	-8.7281484890287	1	STG335_T1
4.36089584874037	-8.28815709836292	1	STG335_T1
0.957729901943965	10.4736269978594	1	STG335_T1
6.27991977148189	5.76369415224721	1	STG335_T1
9.14832923726004	13.9930366737973	8	STG335_T1
11.8156732543587	7.72050519085047	8	STG335_T1
-0.729679877811591	-4.60048539759658	1	STG335_T1
0.288569132734933	-1.57129382467422	1	STG335_T1
12.5450381734427	-12.4541960955107	12	STG335_T1
9.03682058048507	-12.4903134017723	12	STG335_T1
3.51707609739756	-6.6489909271139	1	STG335_T1
-11.0022748836962	1.14000510470631	7	STG335_T1
14.2915529595287	0.4369181589087	8	STG335_T1
11.5386790575007	-3.08093870713227	1	STG335_T1
15.5270480896113	9.51403014655749	10	STG335_T1
-17.8965600193818	12.2628638695493	6	STG335_T1
-8.96364470912233	7.5375448675245	10	STG335_T1
-1.25654317479194	4.43616904393427	4	STG335_T1
14.9937838786087	-0.488839157225444	8	STG335_T1
-1.85149012459901	-14.3871873361159	2	STG335_T1
9.74456348793415	2.53612328443045	8	STG335_T1
-4.20739454923804	-8.81551199333133	1	STG335_T1
-7.82711562027843	2.84278927724912	1	STG335_T1
-6.61269659168829	15.7294790789408	1	STG335_T1
0.6348596465575	-6.52138045211087	1	STG335_T1
-1.03773353195481	-8.72704567296834	1	STG335_T1
-6.84346268263984	-12.2805862704977	2	STG335_T1
-1.05121439752867	-13.5828813591874	5	STG335_T1
-14.3222970449028	9.24519016584148	3	STG335_T1
12.8946926701532	10.0406736492619	8	STG335_T1
9.76056060024685	-1.57889926077913	8	STG335_T1
9.37462258817459	-2.64247980236205	8	STG335_T1
-10.6233676059142	11.5715935215825	3	STG335_T1
-8.76492261154003	1.86661687319967	1	STG335_T1
12.7867275790504	1.56124295770225	8	STG335_T1
11.9818431832003	11.6280099583194	10	STG335_T1
5.69906196064169	-8.46946776798073	1	STG335_T1
-4.86512243071829	0.775596330666094	1	STG335_T1
12.5498346748337	-11.8745761786519	12	STG335_T1
7.17460031463382	12.9389060820401	8	STG335_T1
11.706953857105	14.3782947964782	11	STG335_T1
4.38426588697828	-2.47629912158746	1	STG335_T1
12.7678903158792	4.35410494420356	8	STG335_T1
-14.9762011325428	-5.37157670979365	11	STG335_T1
-9.76953610433321	6.77297554627316	3	STG335_T1
6.19071639588391	-6.11038080953373	1	STG335_T1
8.76480556348837	9.35538840152268	8	STG335_T1
9.54794328680799	-13.453393480954	2	STG335_T1
4.60463379234344	11.0532822919218	1	STG335_T1
17.286121409277	7.49297933266025	8	STG335_T1
3.6901943592997	0.518426591937248	1	STG335_T1
11.6728672338142	3.14248192843425	8	STG335_T1
-7.49815442795415	13.7142808284712	1	STG335_T1
1.82083553734471	-0.364073329553789	1	STG335_T1
-6.48792427815468	-5.95360724090868	1	STG335_T1
13.7762891187992	-17.7539273634787	12	STG335_T1
13.3269120162599	10.7798002461884	10	STG335_T1
-5.99217581090297	-12.3213970127465	1	STG335_T1
-0.583965932487621	-11.4310246192867	1	STG335_T1
-2.12939297991349	1.00907421260609	1	STG335_T1
15.9433643065061	-3.7286738782079	6	STG335_T1
-3.0968504441654	-10.6701733177232	1	STG335_T1
4.80882095513994	6.95247608806528	8	STG335_T1
9.50276967169538	8.86493767884565	8	STG335_T1
3.73141771643846	-12.1862745498281	1	STG335_T1
11.8833450328312	-12.5252332603383	12	STG335_T1
-8.89720025847973	4.45064860283319	1	STG335_T1
-2.84118086048081	1.07672093779313	1	STG335_T1
3.80584384239474	5.55621435425051	8	STG335_T1
3.1123764459634	2.98960615467955	2	STG335_T1
-6.09692365394879	-17.2127810449318	2	STG335_T1
-9.79435696490113	-2.88684033973905	7	STG335_T1
-4.71441264136068	-8.0860423940486	1	STG335_T1
-17.2177042406027	-0.838436147080162	1	STG335_T1
-5.54087497781213	-12.3345164807706	2	STG335_T1
10.6100307879337	5.84266233643676	8	STG335_T1
-10.0291800643308	5.44430943177521	1	STG335_T1
-9.77293984979248	2.01503616238163	1	STG335_T1
-19.7343606121012	7.30910107436715	3	STG335_T1
11.6451856382207	-13.8612575953239	12	STG335_T1
-13.6098712228099	5.94915284383091	3	STG335_T1
-10.0176609000278	5.82492334724087	3	STG335_T1
11.8716512947687	-10.0237389870063	12	STG335_T1
-8.82034278579723	-1.37579751120753	1	STG335_T1
-12.9278947085737	11.4391004265564	3	STG335_T1
7.23040646175187	-3.04254279795678	1	STG335_T1
12.4843091801814	4.02100869039255	8	STG335_T1
-3.16633584033816	10.6228978412774	1	STG335_T1
8.78667624675416	-1.96406730432919	8	STG335_T1
-0.637175529532702	-2.80605913242219	5	STG335_T1
-3.4868553586084	-16.8225996583902	2	STG335_T1
-1.9919462687066	1.36856118429277	1	STG335_T1
-10.4581792765248	7.82395998074687	3	STG335_T1
3.23504103367303	7.93472341193769	4	STG335_T1
-6.08192663199548	-13.5121061299782	2	STG335_T1
9.06217367734424	-8.39523745395934	8	STG335_T1
0.361967888122869	-8.48758014900832	1	STG335_T1
-19.1190834391586	5.65303438300942	10	STG335_T1
-10.4603118509917	-0.0560205134249873	1	STG335_T1
0.486485589260473	-15.7870034518248	5	STG335_T1
-6.58853254537064	-3.26906042077844	2	STG335_T1
-3.69128645467145	-7.07464209120408	1	STG335_T1
-11.6934849037678	2.40295690569567	3	STG335_T1
9.84209964555721	4.78022163615874	8	STG335_T1
-6.13615776793959	13.2128786672063	10	STG335_T1
14.3698501183313	-12.2766418538734	12	STG335_T1
19.6318492398167	6.62122157411969	6	STG335_T1
9.74826292847034	4.91531869890436	8	STG335_T1
-4.86588343743401	1.88616327339482	1	STG335_T1
-4.77641583941622	-7.52352787274238	1	STG335_T1
-3.74883572755489	-7.05911644087433	1	STG335_T1
4.57106120934735	2.16239890664827	1	STG335_T1
-16.4410943217321	6.07969203673659	3	STG335_T1
10.1792641562666	-14.1814323113422	12	STG335_T1
16.0485689498809	-10.1865006101552	12	STG335_T1
15.3294584737279	-4.96686708424524	8	STG335_T1
-15.7260950152345	9.13136490252169	3	STG335_T1
13.1195591691904	-0.771180867736338	8	STG335_T1
10.5604890004097	-12.0162512417681	5	STG335_T1
-14.6151522811711	7.7030977208704	1	STG335_T1
4.41612510119498	-4.61721664754844	1	STG335_T1
-16.6562895029745	10.4612941321523	3	STG335_T1
-11.0187307225673	11.6446395396366	3	STG335_T1
4.1106292622189	5.3436291454189	8	STG335_T1
6.16892325513649	10.5291681271558	1	STG335_T1
-10.409243961682	-10.3449037939169	10	STG335_T1
-5.12266651498418	-2.04808903066023	10	STG335_T1
-7.736551838641	-4.82208592672269	7	STG335_T1
11.3640639213449	-4.08724255452755	8	STG335_T1
-9.45244405833834	-1.16286283905653	7	STG335_T1
-13.1245509498024	8.97394216850203	1	STG335_T1
16.4968878149553	5.45627376646835	8	STG335_T1
3.10049242690477	3.42515570208756	7	STG335_T1
10.0413691157913	-15.8227074386812	2	STG335_T1
3.22838345521002	7.103182400532	8	STG335_T1
-1.91758143259484	0.199572634772121	1	STG335_T1
12.9690831967968	7.06972374864359	8	STG335_T1
-7.87487888461853	5.91705859529502	1	STG335_T1
-15.101562032522	11.6054337287126	3	STG335_T1
-13.0352822922145	6.51331406724569	3	STG335_T1
-6.13519917573752	-3.27921583639712	2	STG335_T1
-10.1769721354963	14.0018535042549	10	STG335_T1
17.1706964865674	-2.61197666862098	8	STG335_T1
15.7429241749779	0.70260366830955	8	STG335_T1
19.5705405521371	6.59901315556247	6	STG335_T1
-7.80542356387342	0.710518285295367	1	STG335_T1
12.6115861613896	6.55957050913848	8	STG335_T1
8.42287659153679	9.0029407757332	8	STG335_T1
-2.21702794499817	-6.48386010342464	1	STG335_T1
7.65131773433876	6.73484317671513	8	STG335_T1
-0.323627241384432	-6.67504569939146	1	STG335_T1
-2.7924448814014	-10.2492407883011	1	STG335_T1
11.7505315864867	2.15665471069503	1	STG335_T1
12.482526039377	3.80052966334272	8	STG335_T1
-0.194907499777527	-0.026330145866183	1	STG335_T1
9.13771103052247	7.96245783742265	8	STG335_T1
13.1992206487154	-13.56165641655	12	STG335_T1
11.3272801417227	-2.4688190694135	1	STG335_T1
1.79285342916911	1.95652919039352	1	STG335_T1
-18.0988882662463	3.02055860866892	1	STG335_T1
12.3554841519793	-12.8255253788581	12	STG335_T1
12.572862363606	-5.16366214934291	8	STG335_T1
15.7857751126566	8.69865707397105	8	STG335_T1
5.32249134354087	6.64243483804183	8	STG335_T1
-3.07026852079351	-3.91729092071197	5	STG335_T1
2.02874649041679	10.443500772929	8	STG335_T1
-12.7564102762117	3.36167738007835	1	STG335_T1
0.82642049501489	6.79361466388228	6	STG335_T1
-4.18944964939841	-13.4383347404098	2	STG335_T1
-1.78011993719368	10.3874681199553	1	STG335_T1
11.8103035511064	-3.73839044835923	8	STG335_T1
5.99126645292538	-9.36196345853448	8	STG335_T1
-2.81294996360214	9.27262449778338	10	STG335_T1
-15.4065464858326	7.06201085225802	3	STG335_T1
4.64926619314812	1.49352470842221	1	STG335_T1
16.7843566686411	5.05081597639245	8	STG335_T1
3.82156661790354	11.0138937837032	1	STG335_T1
2.81981700754121	-3.35825678299449	2	STG335_T1
-15.1366036176979	14.1646918806341	4	STG335_T1
-10.9750877949094	10.7587237520008	7	STG335_T1
2.29178797086278	-12.1698170258352	1	STG335_T1
9.56209830139849	-14.5834483450374	12	STG335_T1
5.13870377340621	-1.91289785665313	1	STG335_T1
-18.3044874123827	11.173296668784	3	STG335_T1
-3.72067530543931	-9.25346932223922	1	STG335_T1
1.8804907187757	-8.90111701189037	1	STG335_T1
-7.96676522400529	-9.48049015794055	2	STG335_T1
8.89826452464255	-3.74071474616196	8	STG335_T1
1.00653360804078	10.5235358264717	7	STG335_T1
-12.5762350982193	5.03221565934199	1	STG335_T1
-3.38571119627522	-11.7104346862288	1	STG335_T1
-3.34805311454637	-5.37732171076966	1	STG335_T1
-5.46918796405561	-13.3997779524102	2	STG335_T1
6.04960192548438	-3.39403256149907	1	STG335_T1
-12.1368331836263	1.45736087741251	7	STG335_T1
-2.16058014611286	2.50075876946784	1	STG335_T1
-3.05433146036032	-3.75684714732963	1	STG335_T1
-12.7178638125201	-0.932074732399718	11	STG335_T1
-6.86978345108035	-12.9900217921179	2	STG335_T1
7.01189002981352	8.04491192262194	8	STG335_T1
10.944078476082	1.92314170078991	8	STG335_T1
-12.9609397800713	0.805055721032285	7	STG335_T1
12.2189548067558	-0.372196048147432	8	STG335_T1
1.18636350395717	-11.9338660670802	1	STG335_T1
-16.1577350888168	8.05969552426478	3	STG335_T1
4.25465401251756	10.6060590275003	1	STG335_T1
4.02902865933147	5.55841344823352	8	STG335_T1
-13.7699982183407	6.11070469244397	3	STG335_T1
-8.27664447303041	13.0034360208921	1	STG335_T1
0.480272675014008	0.840790152484399	10	STG335_T1
0.845035631486408	-12.3289771918912	1	STG335_T1
-9.4048691422842	-2.80099192277257	7	STG335_T1
14.755030787789	-13.3635170485283	12	STG335_T1
-12.5796322866732	-4.00173363822104	2	STG335_T1
-0.597283995885534	12.9714824086111	1	STG335_T1
-2.5521118703732	2.73650344551615	1	STG335_T1
-14.0380125250981	9.17343591029741	3	STG335_T1
-15.4200423655419	9.69861874227118	3	STG335_T1
3.42712891016073	-3.25007857638856	2	STG335_T1
-7.35759741137693	2.8804976905215	1	STG335_T1
-17.0776972986653	12.6564611911073	4	STG335_T1
3.07081440264653	7.84659030610912	4	STG335_T1
-1.90216303246497	4.7571822548575	1	STG335_T1
-4.22057655248423	-17.5181132428595	2	STG335_T1
-18.0844155300506	3.74744038769904	1	STG335_T1
-8.57261415931481	8.18319722033595	11	STG335_T1
-13.552695856062	10.1185374014135	1	STG335_T1
2.12915329522195	-11.902557603303	1	STG335_T1
-5.85042883597523	-17.6501000704357	2	STG335_T1
1.1145925395145	12.0527529354968	1	STG335_T1
1.34469169246559	-5.06806644833132	5	STG335_T1
0.900125479371985	-15.4708328480089	1	STG335_T1
-6.07377332197103	-8.89708793631146	1	STG335_T1
-8.07218332918635	3.61666027197818	1	STG335_T1
7.9620585170298	-14.2619637933509	11	STG335_T1
7.93941788424891	4.03929603911432	8	STG335_T1
12.0400404204234	11.5809077216987	10	STG335_T1
9.76871687014525	4.88587763412551	8	STG335_T1
15.3179867364563	-5.07107465820268	8	STG335_T1
12.3577811255481	-1.98496272112466	8	STG335_T1
-7.07997363958629	-12.2584851052404	2	STG335_T1
-3.84226381275886	-9.29151219356255	1	STG335_T1
-1.76727115123279	-7.92518956231937	1	STG335_T1
-6.38704382899728	-15.4318231090532	2	STG335_T1
13.9814027188682	-12.9568041196562	12	STG335_T1
3.46693797142669	-9.99092409229922	1	STG335_T1
-7.43076848163118	4.87029101836566	3	STG335_T1
15.6075954784943	12.0249042208424	2	STG335_T1
7.2496717268403	13.0482898291841	8	STG335_T1
5.0706805782856	9.42282055799043	8	STG335_T1
4.45438151319962	10.5337024190222	8	STG335_T1
-15.5670018920684	7.83560559092404	3	STG335_T1
14.9142902127656	-14.7121112719172	12	STG335_T1
-7.0876939285945	7.89604359675977	1	STG335_T1
-16.6415227250844	0.369527447020646	1	STG335_T1
11.9197941343102	9.13991561201486	8	STG335_T1
-11.1630836092444	10.4200835248204	7	STG335_T1
-15.7802776325022	12.9290616810351	7	STG335_T1
-16.6070779204947	7.90207872441167	3	STG335_T1
-18.0633921244025	3.70865126533556	1	STG335_T1
-3.1222775666335	-15.585344116385	2	STG335_T1
0.198348232232072	-9.28152767160548	1	STG335_T1
-13.7811303601696	10.9412699088255	1	STG335_T1
-0.334655505346689	-0.727783637245189	1	STG335_T1
8.55021668572644	-0.166803206577096	8	STG335_T1
-7.6934654263238	-17.1976849874092	2	STG335_T1
6.42869432474803	-1.84199496880318	8	STG335_T1
12.2137097145355	-1.02043624919583	8	STG335_T1
-0.474732711424285	-8.82621635403324	1	STG335_T1
12.8385634003868	-14.6888083642006	12	STG335_T1
11.2580049684554	-1.82913780880262	8	STG335_T1
-0.176788827562707	-10.0490745571852	1	STG335_T1
-4.60025166126218	-15.3437134883738	2	STG335_T1
15.2190739176751	-12.3303387750807	12	STG335_T1
18.3659993523657	0.297308539752607	8	STG335_T1
11.1995623179673	3.68884186122107	8	STG335_T1
-5.03830063264882	-0.458810584782842	1	STG335_T1
12.5559275134031	15.2261920676436	1	STG335_T1
1.0717630450315	-1.76621635199347	1	STG335_T1
5.95046491696502	12.478380269435	8	STG335_T1
0.0801779185999181	10.0032404924765	1	STG335_T1
-9.10720860348989	11.6577799848965	10	STG335_T1
-8.81634893011544	10.7254437052425	3	STG335_T1
-14.82097060033	6.66584289506257	3	STG335_T1
9.88468053854922	14.7608407321141	11	STG335_T1
-4.45902929898455	4.25403913762231	1	STG335_T1
-15.1277784736058	8.1638712806083	3	STG335_T1
-12.1421962829941	-4.26555211484671	11	STG335_T1
-15.6932991756125	12.5357907797005	4	STG335_T1
3.40109037525667	-7.27994007634807	11	STG335_T1
-7.25460662055652	-15.4873396037054	2	STG335_T1
9.25949464874251	-5.11662763716142	8	STG335_T1
15.9758591000987	-10.3132290235357	12	STG335_T1
14.2757348738109	5.78793670659242	8	STG335_T1
-4.06838200864948	-14.636387243284	2	STG335_T1
-2.4986227170509	-0.816748503565582	1	STG335_T1
-0.16793738982381	1.17338865399224	1	STG335_T1
-15.9551329875809	10.6234802080764	3	STG335_T1
6.37096313234261	10.2210177560962	8	STG335_T1
-11.1987051900933	-0.508924126843592	2	STG335_T1
19.2324046074144	2.17814536477064	8	STG335_T1
13.1673958743077	7.15647699993427	8	STG335_T1
2.53920009982953	-6.50642361153254	1	STG335_T1
14.3963236514452	5.2962707133292	8	STG335_T1
-2.12260082886513	2.33961965149516	1	STG335_T1
11.9218641643397	-7.70697549484877	2	STG335_T1
-6.32699378084329	-14.0179876448561	2	STG335_T1
-4.11822861918248	-0.81744551334732	1	STG335_T1
2.83200836323931	-5.23912617151309	2	STG335_T1
-10.6376885181079	0.071165709120421	7	STG335_T1
-1.37512593876119	-4.17426511258739	1	STG335_T1
-0.526886633056534	0.558605928357679	1	STG335_T1
-15.1019294720918	10.6523755658887	3	STG335_T1
-11.186195613324	11.931416272569	7	STG335_T1
14.4655446769427	0.37799480774348	8	STG335_T1
2.84525108441114	-3.563423789179	1	STG335_T1
0.706116055851847	0.723099224132711	1	STG335_T1
15.2319810772579	7.42581649482548	10	STG335_T1
6.20938848419839	-6.07712561353673	8	STG335_T1
18.2279414250488	-1.71512520278498	8	STG335_T1
3.15042118440549	5.99854369054352	8	STG335_T1
-3.03192966413309	-0.181146488455261	1	STG335_T1
-2.18521067561086	-15.339973845423	2	STG335_T1
-7.31615047254562	8.1767944534124	1	STG335_T1
-16.6187679322264	10.7218805826544	3	STG335_T1
-3.35946575617062	-14.1647878661808	2	STG335_T1
12.9201293449437	11.8285447918999	10	STG335_T1
-1.42071284380737	11.2337773305829	1	STG335_T1
-4.93527852292262	-10.2297556853359	2	STG335_T1
-15.6090455790111	9.02599148507353	3	STG335_T1
2.75281268597573	-12.4896962614257	5	STG335_T1
-9.00584947804714	-1.33948917217264	1	STG335_T1
2.54137655390515	5.2792191044028	8	STG335_T1
-5.33539126223865	-0.190415735442106	1	STG335_T1
-7.50719158182308	-4.66183125745585	7	STG335_T1
3.81958377071653	4.73469771314394	10	STG335_T1
-12.4766059252113	-10.8861522787965	1	STG335_T1
9.88937132018123	-3.58101257162661	8	STG335_T1
-11.6383609927324	7.59768940702574	1	STG335_T1
8.74268944279989	10.5993831090383	8	STG335_T1
11.793975798848	7.33088590023223	8	STG335_T1
-6.08304042053989	-1.08522569487928	1	STG335_T1
-4.28313790662824	-2.80249594777504	1	STG335_T1
-14.9533102729104	14.5342119529028	4	STG335_T1
4.26878141533305	5.00901943176267	10	STG335_T1
-1.55609637366813	-7.98313263261516	1	STG335_T1
0.538052625308593	-12.4653689232524	1	STG335_T1
-7.23985233285122	6.00070163475478	1	STG335_T1
-21.4029820718028	5.3565943131541	10	STG335_T1
-7.49333756681042	-5.93335228742259	2	STG335_T1
3.47296357427943	-13.9219820441676	5	STG335_T1
9.71691077101058	6.92917984096681	8	STG335_T1
-11.8466377496638	4.54892296291922	4	STG335_T1
-12.8461445941003	7.52336543596548	3	STG335_T1
-11.6271195751271	7.10027887129061	1	STG335_T1
-15.7702879701789	15.4642458687967	10	STG335_T1
-1.85312872213486	6.45525038876056	1	STG335_T1
14.2709376576664	9.09110870175677	10	STG335_T1
-3.17655657850443	-10.2719948212836	1	STG335_T1
3.14184471458466	-14.0712110600099	5	STG335_T1
-9.6621943053544	0.338681748443113	1	STG335_T1
14.1922967687048	-13.6642752698515	12	STG335_T1
-9.92518192330288	3.36902251909924	1	STG335_T1
-1.42987595595913	-10.6498532027325	1	STG335_T1
11.9018760644658	9.02521380093147	8	STG335_T1
-0.116283994086369	-12.7316115477249	5	STG335_T1
4.51201531311298	-4.47484500465823	1	STG335_T1
12.7963118477509	-12.1899357294048	12	STG335_T1
-16.8505438222987	6.04224498607321	3	STG335_T1
-10.013406393308	6.86499210714522	10	STG335_T1
13.648590133604	-2.64583133838344	8	STG335_T1
-11.5185295232518	5.57569699020879	1	STG335_T1
-3.66609565972315	9.65378886422886	1	STG335_T1
-0.930957914408585	-13.4819596659852	1	STG335_T1
-5.67255795424809	-12.4383476565221	2	STG335_T1
4.82983287045417	-4.15757048563978	8	STG335_T1
-7.20681857380261	-2.52098012400947	1	STG335_T1
-3.15727607152258	10.2171056495229	1	STG335_T1
11.7838642118564	2.67710013231376	8	STG335_T1
-2.16738979703126	-9.61130522900665	1	STG335_T1
14.6174114129232	6.17811903703715	8	STG335_T1
-3.05808629310077	-17.2302325362293	2	STG335_T1
8.4071300065355	-3.95420056470937	8	STG335_T1
-13.6642580950112	14.7303721838699	4	STG335_T1
-7.8673053236813	6.21033852187852	1	STG335_T1
-10.6436557943116	2.45433807314162	3	STG335_T1
18.5758453590345	5.34828828942215	8	STG335_T1
-14.2340395076638	12.8035915676428	3	STG335_T1
-16.0206851425101	12.7239976618583	3	STG335_T1
2.11167690995798	-10.0900880220456	1	STG335_T1
2.94035648162435	-10.1419687011563	1	STG335_T1
17.3229203618307	-2.32933460922591	8	STG335_T1
13.2512659836587	-13.7701947706989	12	STG335_T1
-9.06863691655194	2.96161914018104	1	STG335_T1
0.796210913913083	-6.1608087716211	1	STG335_T1
-13.9311633783231	7.51484371015566	1	STG335_T1
3.18102719711564	-17.9368246899707	2	STG335_T1
14.159578111806	-11.3284924878331	12	STG335_T1
-0.98512203503624	-9.71495491247758	1	STG335_T1
1.06141468806721	-9.46049842801551	1	STG335_T1
0.197576783064861	-13.7908091488976	1	STG335_T1
5.52298115148193	14.900181987076	8	STG335_T1
12.8782833243608	-4.68991021100325	8	STG335_T1
-14.632901848238	8.33307934228527	1	STG335_T1
13.0295272471829	-1.18336926132228	8	STG335_T1
-12.1737225899608	8.7621432907406	3	STG335_T1
-4.08162684724005	1.46540735873031	1	STG335_T1
-13.7230191029509	14.4980180403236	4	STG335_T1
-14.6455658042688	7.81359049322175	1	STG335_T1
2.59639735162245	-10.4533459116599	1	STG335_T1
-1.78781139662889	-2.33195532787831	1	STG335_T1
-6.87448458753166	3.65317766493777	1	STG335_T1
-17.2853691659583	14.2908783469419	3	STG335_T1
1.3825685844166	-14.262266787962	1	STG335_T1
0.694625388133574	-17.8408131868607	1	STG335_T1
-1.6478061090668	-2.03063197659116	1	STG335_T1
-15.2276430141547	-0.995501007348374	1	STG335_T1
-6.70333911888691	15.6473065016859	1	STG335_T1
7.12695536571634	-9.5676315224811	5	STG335_T1
1.11825214099186	6.54966336138873	8	STG335_T1
-3.21494292426739	-5.24260109791225	1	STG335_T1
-0.867996781780924	-13.129766661822	1	STG335_T1
-5.90230319800062	-3.37207357316043	2	STG335_T1
-10.3849446375959	-10.3041004757904	1	STG335_T1
3.07005529953246	-0.633913640370206	8	STG335_T1
-1.56557287935993	-12.6298463453973	11	STG335_T1
10.7462926559177	-5.11459915288415	8	STG335_T1
15.2826329683926	3.15163342842354	8	STG335_T1
-0.457795728198628	0.271671362470729	1	STG335_T1
13.9727364674274	-9.68639491571353	8	STG335_T1
-5.1909299715367	-10.8752105260481	1	STG335_T1
9.77723700668603	-0.488543356315374	8	STG335_T1
8.22131475178394	-15.8861354770896	12	STG335_T1
13.7713477297158	-13.8974222713162	12	STG335_T1
-6.25464327702962	-15.5091338845461	2	STG335_T1
-9.57814608586293	8.97765323750827	3	STG335_T1
-3.69674706311365	6.26538076285749	1	STG335_T1
10.2856722646735	9.93706277509667	11	STG335_T1
13.9200762512429	4.84244930278116	8	STG335_T1
-3.7820416221889	-10.8576333509837	1	STG335_T1
-7.94222608131779	-0.19420605281651	7	STG335_T1
-0.0254041656118355	0.618009806966358	1	STG335_T1
-11.1414117605752	14.061725125094	10	STG335_T1
-0.552052562065139	3.21375556659849	1	STG335_T1
-4.41486260642234	-15.5760484216054	2	STG335_T1
-13.6275622828265	14.6930114376105	4	STG335_T1
7.36915474585576	3.33051488283657	8	STG335_T1
12.4719563452631	-11.1794372640604	2	STG335_T1
-7.32206632160358	4.83985604000903	1	STG335_T1
15.2836126390594	-3.96254635906443	8	STG335_T1
8.77679231689542	1.87247939027777	1	STG335_T1
13.0850142573824	-12.8472685451353	12	STG335_T1
10.3573117006371	10.7810564751341	10	STG335_T1
8.59140767470084	8.30748895569613	8	STG335_T1
9.84843843326587	12.1810598801883	8	STG335_T1
-16.036177792112	10.6547767656182	3	STG335_T1
12.7619510039683	10.1642407921235	8	STG335_T1
-15.8654370882417	15.205120387259	3	STG335_T1
-15.4073347638892	9.31577097902377	3	STG335_T1
-2.9471416760063	-14.240578454416	2	STG335_T1
-1.77149182959271	6.44355802887488	1	STG335_T1
-3.81144457570626	9.36951013539481	1	STG335_T1
-10.0825193218203	0.158956179854352	1	STG335_T1
-2.85459231231688	4.92517101034312	1	STG335_T1
-13.643758532497	8.77164249421375	3	STG335_T1
-0.53059540787237	-16.090032128709	5	STG335_T1
5.02302434661048	-6.08007076801641	1	STG335_T1
1.13316304413535	-4.77063490568405	1	STG335_T1
-10.427082814027	1.54902101746072	1	STG335_T1
-2.95180840099548	-15.5378479353432	2	STG335_T1
-2.19662002862394	-9.68179752612184	1	STG335_T1
-5.270407911964	-8.62106026131194	1	STG335_T1
-4.91849623100639	3.83292835129783	1	STG335_T1
-9.10248952343807	0.602925603305687	1	STG335_T1
1.68640985494494	-6.99696474982629	1	STG335_T1
6.90828774766871	-0.0743416801930159	8	STG335_T1
-12.2682235125453	11.1506459452978	10	STG335_T1
8.74588564879375	6.68936855806282	8	STG335_T1
-2.92465497687564	-8.27706407606143	1	STG335_T1
8.5494577513307	-0.466227649203847	8	STG335_T1
-15.097070201386	8.88321554377304	3	STG335_T1
17.4963709576752	9.4674988772678	8	STG335_T1
6.1899270917288	7.18031747308825	8	STG335_T1
-9.25057329814234	6.66504176446052	3	STG335_T1
-17.3231841046874	14.7869294716452	3	STG335_T1
7.62932637531747	-16.8707450777785	12	STG335_T1
-8.7092332793624	10.6348188505692	1	STG335_T1
-13.9364649897182	3.91837381193943	3	STG335_T1
6.45324029378961	-0.338350901530931	1	STG335_T1
10.3275749766788	-10.5143497049351	2	STG335_T1
15.6725440697837	-2.19628376432502	8	STG335_T1
14.2668584035643	2.95269641968269	8	STG335_T1
-7.84079589328422	-6.57536195856838	2	STG335_T1
3.79237102242942	-12.3737210136505	1	STG335_T1
-13.9412725819312	10.8645378992691	3	STG335_T1
13.3477563612774	-13.9311664984107	12	STG335_T1
-11.1272304624622	11.6117948596591	7	STG335_T1
-1.02299931551071	-10.5836725183724	1	STG335_T1
-3.48834158411007	8.61176011111377	1	STG335_T1
9.06603505794361	-8.30742507208624	1	STG335_T1
-11.9991751526433	7.37468299413951	1	STG335_T1
-18.1529779420862	3.9758785571906	3	STG335_T1
7.98442173531927	-13.360944016852	12	STG335_T1
-11.3592365175627	3.24936751091171	1	STG335_T1
-3.9281255139842	-6.70210786224075	1	STG335_T1
-12.2575221075694	9.3366832188572	3	STG335_T1
-0.17293979937941	-3.48846939916972	1	STG335_T1
9.27474987016285	0.627785317510955	8	STG335_T1
-4.84319442540003	-14.294125065016	2	STG335_T1
-15.5028611368317	4.03897749487091	3	STG335_T1
4.83802011716468	9.82106170693175	8	STG335_T1
4.56112680791042	2.09633137557234	1	STG335_T1
-8.08922477366181	6.96081867081326	3	STG335_T1
3.52779776430353	11.9644271705694	1	STG335_T1
0.326545441209356	-11.4557427644042	1	STG335_T1
8.76840148067997	7.83093162060619	8	STG335_T1
14.0214489234887	0.244054281928778	8	STG335_T1
12.9006217029835	-12.8804476554912	12	STG335_T1
-5.48651382181254	5.50244920241058	1	STG335_T1
1.58127439124632	-4.61366897615936	1	STG335_T1
14.555467943458	-3.85669184209052	8	STG335_T1
1.61438807931037	-8.75845982415871	1	STG335_T1
11.1129652350114	7.86161795704756	1	STG335_T1
-11.7212353864379	9.41357374810032	1	STG335_T1
-3.8477831924175	-16.8026438410094	2	STG335_T1
10.4258556976798	9.36068192695899	1	STG335_T1
2.86404354808544	1.11735059983496	2	STG335_T1
-15.5260490875317	10.6981432351238	3	STG335_T1
-10.1838963446711	3.98389636015077	1	STG335_T1
-16.5602782813209	10.7636862121744	3	STG335_T1
-13.1658344052371	5.81213595109323	3	STG335_T1
7.82460532914067	-5.78794174602952	8	STG335_T1
-7.16979349026848	12.3148670405239	1	STG335_T1
7.97888007422059	4.31180667761951	10	STG335_T1
10.1377614375947	2.31258806484326	8	STG335_T1
-12.993282814928	5.99097418112199	3	STG335_T1
8.59712151590363	11.7823636329985	8	STG335_T1
7.62698611910237	-16.1698782187948	2	STG335_T1
4.40785084108348	-8.31986503510486	1	STG335_T1
8.03589278478217	5.81677335533332	1	STG335_T1
17.2624793745247	-5.67762944276916	8	STG335_T1
16.9725448375143	10.1311684364899	10	STG335_T1
-1.87356608491748	-12.3977714295719	1	STG335_T1
-10.3560664964781	7.59453854668404	1	STG335_T1
-14.3174634907123	3.2637804222135	3	STG335_T1
-15.8140938575433	2.26689307701302	4	STG335_T1
13.1566632427238	15.2074253616927	11	STG335_T1
-7.95703105867296	1.95277656688257	1	STG335_T1
-9.12653039835957	-2.88533000139868	2	STG335_T1
4.58044305715312	4.86541462558659	8	STG335_T1
12.3453743359001	-13.4306382142192	12	STG335_T1
-12.2401447491673	13.2853861388699	1	STG335_T1
-7.35004456468529	-11.4562499905128	2	STG335_T1
17.6159783055114	3.70115679104395	8	STG335_T1
-4.14847658440295	-14.8096785540994	2	STG335_T1
2.27886554072983	-1.5826177580763	1	STG335_T1
9.74460732838924	3.01920419611746	8	STG335_T1
16.7309173808679	5.00626693957078	8	STG335_T1
-0.992081871601142	-9.65862273167576	1	STG335_T1
-7.70859480858049	-4.96183342767486	7	STG335_T1
-18.3795573154065	2.22234775415088	4	STG335_T1
-17.4308560015606	7.45876189289302	3	STG335_T1
3.9149020597708	-13.0700936695865	1	STG335_T1
12.3631039938586	-14.1225085533648	12	STG335_T1
-11.0087203864559	3.83745924033678	1	STG335_T1
-7.56066698491235	-5.78431238585912	2	STG335_T1
12.4401424221989	0.932336386908468	8	STG335_T1
16.7270508424357	1.58111681693579	8	STG335_T1
9.53746812467757	3.73020399142531	8	STG335_T1
-8.55323354705023	6.92643079306773	3	STG335_T1
20.5960184854061	-2.32076883647716	10	STG335_T1
3.58648286114831	-17.2922266296006	8	STG335_T1
9.00665998135304	-3.71973660668622	8	STG335_T1
-3.69860505602088	-9.16133516684961	1	STG335_T1
12.3875284983049	-11.0971892556677	7	STG335_T1
9.95771710977628	0.637976236319289	8	STG335_T1
-8.39521051004441	10.6579779355562	1	STG335_T1
3.21823773603549	-9.40483112220475	1	STG335_T1
-9.72913670305473	-7.73164771019662	1	STG335_T1
5.67439232297429	8.69620165474749	8	STG335_T1
12.0271156421973	2.15814825057549	8	STG335_T1
-4.61311107685758	-3.35790073695764	1	STG335_T1
15.5671970371368	11.9702794402082	10	STG335_T1
14.9736527977925	11.2716990068857	10	STG335_T1
-3.29234136548212	-10.2735074557881	1	STG335_T1
12.1856200150471	3.70086509157601	8	STG335_T1
8.8627903542632	-5.57679360369347	8	STG335_T1
19.7873932298335	2.31450194360957	8	STG335_T1
-1.92494717765244	-15.3061120367206	2	STG335_T1
-10.1067925796871	11.310660432103	7	STG335_T1
-3.62351761052644	8.57473109379813	1	STG335_T1
0.580048879695548	5.23526125556846	8	STG335_T1
-4.83456187111285	8.91369445007768	1	STG335_T1
1.34923287719601	3.44334646937602	10	STG335_T1
-2.20110278016569	-3.73976597634122	1	STG335_T1
-13.0252703742445	7.85438019127949	3	STG335_T1
14.6603132633291	-15.3723058738516	12	STG335_T1
-7.52317701840992	-5.05850709533564	1	STG335_T1
0.693024470062768	1.34866656303667	1	STG335_T1
0.122733938955198	4.23166326847988	1	STG335_T1
-3.54159466534928	-4.37220061842424	5	STG335_T1
14.9527281853857	4.47515358861024	8	STG335_T1
20.2727657050862	2.29013995540645	2	STG335_T1
11.0336440595942	0.397302348370323	8	STG335_T1
15.2067519606896	-5.35490947891499	8	STG335_T1
-1.67584202806778	2.65217581448144	1	STG335_T1
17.1642996754986	1.41871307237363	8	STG335_T1
-4.10942483873781	-12.3566093017137	1	STG335_T1
-7.53715275504502	2.59532621535006	1	STG335_T1
6.69561562083796	-0.507222913743969	8	STG335_T1
-21.3701521100077	5.37068224504289	3	STG335_T1
-6.80279251099811	8.69367451200027	1	STG335_T1
-9.3035083353108	-2.79741342087427	1	STG335_T1
-4.55965488169539	-12.7791037617309	2	STG335_T1
-16.8651530481924	10.0424827173778	3	STG335_T1
-13.312774591716	5.07985965196795	3	STG335_T1
7.97094038605496	2.5972546212543	11	STG335_T1
8.45429264776797	5.79916093525404	8	STG335_T1
7.99802861487147	-4.11391108480322	1	STG335_T1
0.958896258334505	-4.37405108738038	1	STG335_T1
-4.69880426654476	-13.8877154484817	2	STG335_T1
-14.091218651779	10.2211489729107	3	STG335_T1
0.206148484027715	-7.6737488561963	1	STG335_T1
5.82208406030012	-7.707621587618	8	STG335_T1
-4.50025495345561	12.7803733360721	1	STG335_T1
-13.8162449681985	9.6051204023372	1	STG335_T1
-9.30469088530644	4.23703257045053	1	STG335_T1
1.15824389948724	-5.52469612319504	1	STG335_T1
13.6804416989759	8.58458461724564	10	STG335_T1
1.44330325340944	-11.5524497103235	1	STG335_T1
7.96485815156433	7.13986155568671	8	STG335_T1
10.9107009314267	1.69962315038851	8	STG335_T1
-4.99903235794566	7.75171853631279	1	STG335_T1
-5.87704227204697	7.21526837076077	12	STG335_T1
-11.3031815279492	-1.67256437827707	7	STG335_T1
-8.34504437235296	6.39534804875363	1	STG335_T1
-16.7377372624357	7.84977171889943	1	STG335_T1
6.76239426847398	2.0538905349466	2	STG335_T1
-3.8579597900683	-0.733022554792356	1	STG335_T1
4.251859960478	8.06366104119946	1	STG335_T1
-3.82680253234575	6.2178699694059	1	STG335_T1
-15.4306859044293	5.16262019052923	10	STG335_T1
-12.014228621233	-6.30567509898909	1	STG335_T1
-1.98629122802337	-18.9673079926913	2	STG335_T1
11.1094014815887	0.504822773228452	8	STG335_T1
14.7184494168774	5.69131114331906	8	STG335_T1
-7.95435305443427	0.898582866884033	1	STG335_T1
-0.0285860637959735	6.42548857907636	8	STG335_T1
-12.2835679826651	1.59199334080372	1	STG335_T1
-12.5668753951837	2.19682636651235	3	STG335_T1
7.40215265676681	7.36331109938742	8	STG335_T1
-11.5434882328091	5.78923743788319	1	STG335_T1
-1.79531179394168	-13.9266800494582	1	STG335_T1
-15.379377208913	-2.96693022222975	4	STG335_T1
13.9828430731914	6.78523185891808	8	STG335_T1
-13.2884924318543	12.4006971982123	3	STG335_T1
5.80805747458532	-11.8406431484894	5	STG335_T1
-14.4411459947157	5.08441691246458	3	STG335_T1
13.9406860496281	-3.79285857899847	8	STG335_T1
-9.10627395645074	3.96647402572527	1	STG335_T1
-0.922344457533105	2.10014794263881	1	STG335_T1
-1.68440947099228	10.7004859870659	1	STG335_T1
-6.63770727391225	-1.83411299699307	1	STG335_T1
-8.18152954129715	-13.7887052047782	2	STG335_T1
-7.1278241948843	7.32250787221812	1	STG335_T1
13.6961512629122	-14.4563027410684	12	STG335_T1
12.8624611656271	-15.3827940637615	12	STG335_T1
11.977997545879	15.8050393069858	8	STG335_T1
9.22454658380877	-1.95602372721222	8	STG335_T1
-12.7060738226789	15.2356356634591	3	STG335_T1
3.06996994194589	-14.4362288857928	5	STG335_T1
1.94978444020091	-13.3934341162225	1	STG335_T1
11.5056032036938	10.2280701508827	8	STG335_T1
-14.1050182621182	4.22331455872801	3	STG335_T1
15.4243660516162	-0.11364197559103	8	STG335_T1
-10.040716143481	2.49255519824608	1	STG335_T1
-6.83041499711149	-14.8598212165307	2	STG335_T1
10.5599906947658	-12.51112689955	12	STG335_T1
7.71804677269482	-6.82191840479726	8	STG335_T1
-18.4181204496896	9.75597357401989	3	STG335_T1
-16.1764920315457	0.865905328567441	7	STG335_T1
9.73261438601024	7.71494452932365	8	STG335_T1
11.4977620362982	-1.06966656283288	8	STG335_T1
3.06751791668567	-14.8463799589403	1	STG335_T1
17.0152462914741	3.47549250116578	6	STG335_T1
6.55337245091498	4.26371470016097	10	STG335_T1
17.3927881414016	9.53817351761113	1	STG335_T1
19.2478725413879	2.23915206374279	8	STG335_T1
0.155820599768525	-10.5464471517259	1	STG335_T1
-1.55290874493354	-10.8690002434155	1	STG335_T1
6.1672011974449	1.33144302341562	2	STG335_T1
-3.33991056744074	11.8340272328471	11	STG335_T1
2.366982524095	7.40669522715414	8	STG335_T1
3.39460531650743	-7.34229090179804	11	STG335_T1
0.166619642710077	-12.4982874309677	1	STG335_T1
9.85628014039184	14.6368968911344	11	STG335_T1
0.368419454489411	-17.7303354350845	1	STG335_T1
-5.11553398535556	0.712347950701874	1	STG335_T1
-8.52441055074952	13.1709117935539	1	STG335_T1
-13.8627869772117	7.5711089523615	1	STG335_T1
15.7053617993334	6.75582909470919	10	STG335_T1
8.21490430986722	-14.3830220935971	12	STG335_T1
-1.95662756218393	-16.5276629219627	2	STG335_T1
-12.4088950787637	-10.87791779866	1	STG335_T1
-1.05852351629979	-17.454617436589	1	STG335_T1
11.7439847174141	8.0875561247873	1	STG335_T1
-14.1669021756705	5.69158696389028	3	STG335_T1
7.9517989978512	-13.449867652145	12	STG335_T1
10.3820961433418	-7.75815988385892	8	STG335_T1
18.5032966817103	4.68103421325144	8	STG335_T1
-5.44231608239375	9.85645892130152	3	STG335_T1
-13.6439987686186	3.31646009802781	11	STG335_T1
15.1393818815636	4.49300286304617	8	STG335_T1
-16.7224896354748	9.4692836710639	3	STG335_T1
15.1324583228124	-0.622934454538561	8	STG335_T1
12.5198927353921	10.7422328610652	8	STG335_T1
0.10755749651284	-11.732072787411	1	STG335_T1
0.534549026458883	-15.6768517320545	5	STG335_T1
9.42413510517569	6.19362352345665	8	STG335_T1
-17.0623715054185	6.70871866533722	3	STG335_T1
10.0607044983446	-13.5476977957884	12	STG335_T1
-18.2482388752836	11.0721566591863	3	STG335_T1
-14.1529922333798	7.01070762734751	7	STG335_T1
-11.4727440238129	-0.527188536323481	7	STG335_T1
2.4931565786927	-12.60029316856	1	STG335_T1
12.9532795402176	2.84799787691567	8	STG335_T1
-3.75741592722719	0.471233007856093	1	STG335_T1
-10.0588552260149	13.3221990034261	10	STG335_T1
18.9360949629548	4.44837978211745	12	STG335_T1
-3.16675671524088	4.17261157676268	1	STG335_T1
-7.94119915277544	-13.8892474487921	2	STG335_T1
-0.0895455565828144	-14.0367474170505	1	STG335_T1
1.11422843320228	3.61817057934739	10	STG335_T1
17.1179995034614	3.22500143591949	8	STG335_T1
14.9494659186679	11.3006568429674	10	STG335_T1
8.24030645387485	5.67604898049544	8	STG335_T1
10.1714795163136	-12.8464071019994	12	STG335_T1
7.82041185192048	1.06143802119384	1	STG335_T1
-4.07769039472079	-1.72195649617522	1	STG335_T1
-10.1043829911573	13.959044728454	10	STG335_T1
3.00381559636361	0.568689814418369	8	STG335_T1
7.99862535325586	4.31840496996186	11	STG335_T1
-4.92688525092342	-7.15685920749291	5	STG335_T1
-11.8209793131066	-7.44470039526705	1	STG335_T1
13.0103288221062	2.8125323804362	8	STG335_T1
0.594344671824849	5.21551919400032	1	STG335_T1
1.46218302502937	14.9308781441204	8	STG335_T1
1.4756516863049	-0.486003170210965	1	STG335_T1
-7.92199751792042	4.12508012828419	1	STG335_T1
2.63302253681433	-6.6545936194086	1	STG335_T1
-2.77096488020411	-19.0728403717712	1	STG335_T1
6.82861561092889	2.34543381030237	2	STG335_T1
-6.72659181954198	2.44337749731894	1	STG335_T1
11.4028482677394	-2.63589621073989	8	STG335_T1
11.7209768654039	2.29546506608416	8	STG335_T1
-6.51973383233593	2.80054154412457	1	STG335_T1
-5.5230340374902	-14.9844854310539	2	STG335_T1
-0.477116854968926	-9.24840348772017	1	STG335_T1
-9.31907136605703	-5.48023994281255	7	STG335_T1
-1.53765060307221	-14.1082518658916	2	STG335_T1
0.301088837733201	-13.9769050403714	1	STG335_T1
-1.75978350861886	-1.50116947017128	1	STG335_T1
-1.92323307371503	-3.80544587790368	1	STG335_T1
6.86687285207156	10.0734660068749	8	STG335_T1
1.88361303846089	7.4492232501947	8	STG335_T1
1.08918256573453	11.2839927120817	1	STG335_T1
-3.90020222438147	-0.709569779832178	1	STG335_T1
-10.4000097504682	-1.03923656888091	12	STG335_T1
0.149379796578122	10.1414275672684	1	STG335_T1
5.95721908373635	-2.40430013252392	8	STG335_T1
4.84244237937569	0.951450123426286	2	STG335_T1
-1.81170536927563	-0.159847768186465	1	STG335_T1
-6.08517530062468	1.98076789590146	1	STG335_T1
-5.86008936377684	-10.4116644497093	2	STG335_T1
12.9066416822064	-13.3060718015934	12	STG335_T1
14.3841186445481	-7.26941589037459	12	STG335_T1
11.509055114387	9.39602407770944	10	STG335_T1
14.770912673153	4.88905058173495	8	STG335_T1
12.6756630051692	-13.7270731242096	12	STG335_T1
-0.690626422437857	-6.41705224800661	1	STG335_T1
-12.1382297561237	9.01689010872164	1	STG335_T1
-5.00605302303974	-1.64130201903093	1	STG335_T1
5.33570617116931	9.77652778317815	8	STG335_T1
-3.79903630728559	-13.5667350778555	2	STG335_T1
4.99714049365111	-6.09021499009813	1	STG335_T1
-14.3996611002576	5.65420171547019	3	STG335_T1
17.7317055801866	-11.4739724478729	12	STG335_T1
15.3737284529392	3.31558152681212	8	STG335_T1
-11.3393957470788	12.1876741612059	3	STG335_T1
-2.05104843942842	1.82127799897754	1	STG335_T1
-4.7008941285897	-12.8483440329272	2	STG335_T1
1.61490866467057	-2.9629813031003	2	STG335_T1
-11.4728655621289	8.75361324406079	3	STG335_T1
12.9713064301748	-4.21157598276292	8	STG335_T1
9.59761951391786	-6.51969735013875	8	STG335_T1
-1.44727110566943	-2.05212783892485	1	STG335_T1
8.74737587548478	1.77714706394726	8	STG335_T1
1.53375496009006	-7.62999365058624	1	STG335_T1
-1.10114229172343	-0.430886164357772	1	STG335_T1
1.70472060998021	-9.93003087629605	1	STG335_T1
10.8270020658551	5.76074569829494	8	STG335_T1
-13.102454160375	7.16916280109485	1	STG335_T1
15.2479184301746	7.10667365627882	8	STG335_T1
-16.9933593134312	8.4209818818437	3	STG335_T1
-7.92304470983094	-7.02044775998773	2	STG335_T1
13.1163713940496	1.03792158794193	8	STG335_T1
14.5288169462919	-15.1437251970847	12	STG335_T1
-12.7422584852623	9.93824240273424	3	STG335_T1
-7.41670509602969	6.8519355415043	1	STG335_T1
12.3112617200375	15.2227629405792	8	STG335_T1
9.5989121998483	-6.76570214337371	1	STG335_T1
17.0580292436802	3.91561111419515	8	STG335_T1
0.836566950800523	-10.2990622169324	1	STG335_T1
9.52566509354032	7.25185245852772	8	STG335_T1
-0.263696402376685	3.29031212669074	8	STG335_T1
0.29285765833776	-1.91438083111529	1	STG335_T1
10.1993073121143	-13.7135054575593	12	STG335_T1
10.5463232856747	-5.33661180298249	8	STG335_T1
-14.2699665492501	1.05524459310482	3	STG335_T1
-14.3205688729078	0.817643551733527	7	STG335_T1
-3.14803151616345	0.927306438179239	1	STG335_T1
-12.6983927059925	-0.933657391954536	11	STG335_T1
-3.82807815768096	1.21492320487214	1	STG335_T1
-12.6570951240476	7.30301541564514	1	STG335_T1
13.3163405420419	-13.9282145570194	12	STG335_T1
3.19163809429173	9.84280473526168	8	STG335_T1
-6.68397424890328	9.19332375033797	8	STG335_T1
12.6098534905266	-13.9521794469584	12	STG335_T1
14.7631954467244	4.00774449872967	8	STG335_T1
-19.7928237286764	7.36850588441586	10	STG335_T1
16.3899725267602	-9.56693597132891	10	STG335_T1
10.5201139884729	0.906263100754234	8	STG335_T1
3.65643530186767	-4.92174557967542	1	STG335_T1
12.9346740077631	8.41274463758728	8	STG335_T1
2.29166565163645	0.453633526308885	1	STG335_T1
-6.79753743836719	10.7663739039358	4	STG335_T1
-9.66150836867229	9.49890408629443	3	STG335_T1
4.66565979970663	-13.4808528592296	1	STG335_T1
-12.370590269941	0.502805612524055	7	STG335_T1
-7.84383773465473	-10.7691200349462	1	STG335_T1
-4.05802720245358	3.21722931472182	1	STG335_T1
-12.1182821802946	-6.79716835297316	1	STG335_T1
14.0036773416039	1.20720846389175	8	STG335_T1
8.08319983064735	-2.15832017328065	1	STG335_T1
7.18035561331692	2.72850178936343	8	STG335_T1
17.4511738002498	1.57135264547196	8	STG335_T1
-5.2972647583984	13.3885595175048	10	STG335_T1
-14.4771028916917	1.32595396033336	7	STG335_T1
-7.96149085697598	-15.0732699221682	2	STG335_T1
15.7231820941904	0.689619239712059	8	STG335_T1
13.7004972102659	-14.067724086298	12	STG335_T1
-10.784869242503	0.518052588244538	7	STG335_T1
1.57875316893413	14.9048287841942	8	STG335_T1
-9.03984584061674	2.80562465022542	1	STG335_T1
10.8907853389232	3.86500835001546	8	STG335_T1
12.5663761468681	-13.40458105067	12	STG335_T1
17.678428715043	-11.5088307377181	12	STG335_T1
-5.82739170795513	-16.2360135214979	2	STG335_T1
8.52987199027181	-15.6547882752653	12	STG335_T1
-5.09166218869191	-11.1997033520029	1	STG335_T1
-9.54164524331219	-0.404144796414401	12	STG335_T1
-8.09637428524812	-13.6074139443705	2	STG335_T1
14.2877085131477	-1.50231419164133	2	STG335_T1
-2.185894501667	-3.50506199105554	1	STG335_T1
-0.454855152356216	-17.630406428628	1	STG335_T1
0.392574380327636	10.2212261114747	1	STG335_T1
-13.0346570212669	14.7128280749031	4	STG335_T1
9.09281056851375	10.5966753485892	8	STG335_T1
-17.503870818974	-4.30129421872849	2	STG335_T1
-12.3457675418475	0.328369071812318	7	STG335_T1
-1.33796638751811	-2.89082377964888	1	STG335_T1
15.6314786776569	3.27421260204215	8	STG335_T1
-1.5026034801083	-0.230347537430019	1	STG335_T1
10.9643024245932	-12.6701369904354	12	STG335_T1
17.6322571577153	-1.57719659721328	1	STG335_T1
-6.36952282885428	0.384289085199531	1	STG335_T1
5.4647494614778	-9.05726144909289	1	STG335_T1
-4.09050532349328	-1.65345277150816	1	STG335_T1
-14.9238107451606	8.69861908570457	3	STG335_T1
-9.18859637732531	-5.21551591947325	12	STG335_T1
-11.9011445698547	8.46933129686211	3	STG335_T1
15.9423116343047	-3.73150871354063	1	STG335_T1
16.9753651358064	-1.23982006783428	8	STG335_T1
9.46106077324659	7.56599083777781	8	STG335_T1
-8.1773677254629	-13.591727665323	2	STG335_T1
13.0330259050258	-13.1791623359611	12	STG335_T1
7.58172046520651	-3.1164368102621	8	STG335_T1
6.09022833374885	-4.36356945458985	10	STG335_T1
-5.20910896379363	12.8731181851316	1	STG335_T1
13.2383661454072	8.19248854497315	8	STG335_T1
7.1508438549823	4.08433168790031	10	STG335_T1
-6.87628178124382	-17.594341274276	2	STG335_T1
10.6191621416692	0.991153682623454	8	STG335_T1
-3.48803366600346	11.7576205144683	11	STG335_T1
9.62483231874015	3.51484364716536	8	STG335_T1
11.3500795203821	-0.770490643520811	8	STG335_T1
14.2721750924416	-13.2708706023667	12	STG335_T1
-9.22077768700231	-11.6843567624447	1	STG335_T1
2.64713388450013	-5.31281478575141	1	STG335_T1
-4.97594746627679	2.24988098393394	1	STG335_T1
-2.49085001679961	-2.10464373267719	1	STG335_T1
4.40846677243252	0.463328375282362	2	STG335_T1
11.2648065880617	-1.66769563539491	8	STG335_T1
-10.1582708383127	13.2623429925152	10	STG335_T1
-12.9041112587524	9.64677234540146	1	STG335_T1
-7.4598435667837	-2.04011807797397	7	STG335_T1
-18.1464309042361	8.16753236266628	3	STG335_T1
-2.14627591329124	-14.6120575825921	2	STG335_T1
-4.2469730633828	6.0025690878571	1	STG335_T1
10.7585101377634	-5.22671419501251	8	STG335_T1
1.38642052974339	-12.9468298393879	5	STG335_T1
2.98484111838309	1.21745981796864	1	STG335_T1
2.94200103661688	-9.83927441910405	1	STG335_T1
-1.20730314466296	-18.3667320279329	2	STG335_T1
14.4225191708922	-3.82083693222773	8	STG335_T1
-0.445708638146472	-15.9312575494652	5	STG335_T1
-0.461026240694093	-1.24383804712496	1	STG335_T1
8.98175879260416	7.96393836462617	8	STG335_T1
-2.43585947399593	-2.00413365426322	1	STG335_T1
-5.89393482907589	3.92237287239766	1	STG335_T1
0.0218186567792758	-10.4402801541687	1	STG335_T1
11.5881028512127	-6.28160388093428	1	STG335_T1
-10.761719357453	7.14882505057002	3	STG335_T1
0.773919808055049	-13.5528647214936	1	STG335_T1
-17.7620321447615	6.86979284585336	3	STG335_T1
-7.72526319646369	-3.08195518145829	1	STG335_T1
-15.7573909595867	12.5415369918096	4	STG335_T1
-9.97563913216286	-10.6360869383631	1	STG335_T1
5.14955478525861	6.81326223413583	8	STG335_T1
14.3364651397188	2.42981037151438	8	STG335_T1
15.6682991189584	5.00529185933574	8	STG335_T1
11.3075731415364	13.9011674581611	11	STG335_T1
5.59776240353455	3.35739855478175	2	STG335_T1
15.4936665818468	-1.8393390846221	2	STG335_T1
0.439440714473729	-12.2110265665005	1	STG335_T1
-5.71347306440635	-12.0438343349478	1	STG335_T1
-12.3678573922808	-4.14784161988883	7	STG335_T1
-0.364412737510917	-3.44564484198444	1	STG335_T1
-2.8356645119392	-1.25635918693213	1	STG335_T1
9.72259752314878	8.99754655189587	8	STG335_T1
14.2980794521701	-7.14282378698341	2	STG335_T1
7.30523388746606	-16.1816434329684	2	STG335_T1
-3.50964873945829	-16.6792137421919	2	STG335_T1
0.377513467254161	-5.72011684671593	11	STG335_T1
-9.50081202707139	0.948156743455858	1	STG335_T1
7.10043443422339	12.8642428790953	8	STG335_T1
13.225907021304	-13.6947743190436	12	STG335_T1
3.88006161005301	-12.5794500551213	1	STG335_T1
-1.42724799986628	10.5421160378397	1	STG335_T1
-9.74007384555673	14.872640572307	10	STG335_T1
-1.75202811515679	6.52024927161708	1	STG335_T1
-0.0358941984547399	-7.71498013495613	1	STG335_T1
-5.96930686398748	-0.997632904068122	1	STG335_T1
-1.09027204313025	18.0876485339158	1	STG335_T1
6.98473259238959	-7.30335490745884	1	STG335_T1
4.05408178883115	-8.31570106222623	1	STG335_T1
-15.0522200889998	14.1453542750211	4	STG335_T1
8.032227660327	10.2403549088063	8	STG335_T1
11.1936060990392	-0.833351831158908	8	STG335_T1
-14.5088898984949	4.19130988507515	3	STG335_T1
-7.0768229410381	7.78711064648806	3	STG335_T1
13.3664381756764	-5.59767933691079	10	STG335_T1
-1.07691032248806	-7.29018856769813	2	STG335_T1
-6.24175423864018	-16.0360338332674	2	STG335_T1
10.1501915508719	-1.80174951693423	8	STG335_T1
5.55186207706159	3.34790797792475	2	STG335_T1
12.312944368752	6.02692580352258	8	STG335_T1
-7.14195193469032	-10.1899030280253	1	STG335_T1
-4.86606380008846	1.52663456987784	1	STG335_T1
-1.0542299767955	18.0973559716225	5	STG335_T1
7.79220280103431	-6.69543443499764	8	STG335_T1
13.5455511696203	-13.8714784074738	12	STG335_T1
11.6697368585126	-15.950247122008	8	STG335_T1
3.48739771953335	-9.84558429181085	5	STG335_T1
8.05437451388299	-5.52563791241599	8	STG335_T1
6.99240849361076	10.0458497854679	8	STG335_T1
-11.3371284302444	-2.68800403101432	7	STG335_T1
-6.46179048611398	-14.0839059790267	2	STG335_T1
11.7258800649595	14.2377296989092	11	STG335_T1
-8.26087328810628	6.18407501145094	1	STG335_T1
16.655539139926	7.63612525552382	8	STG335_T1
-17.507594598927	7.42415908099967	3	STG335_T1
-6.5775811441369	-14.7227709936737	2	STG335_T1
14.9386947536443	-14.9207578407165	12	STG335_T1
6.30919123142153	5.94938150015124	8	STG335_T1
-17.0476603859575	6.9960160310949	3	STG335_T1
-7.87562627253076	-12.1984106998748	2	STG335_T1
-9.04042130335852	14.9617943101525	10	STG335_T1
3.44041219538812	8.40960275349188	8	STG335_T1
16.2215051018766	2.74314435888667	8	STG335_T1
-12.1953304177946	-6.6630196340265	1	STG335_T1
-8.89995430243235	13.4181391705893	1	STG335_T1
7.39026924970103	8.62328015654475	8	STG335_T1
-12.2245970742323	4.1506622411289	3	STG335_T1
-19.5104903105138	7.24939369679567	3	STG335_T1
13.0008556092995	-0.591607597246069	8	STG335_T1
-16.1932552031353	6.14307373251725	3	STG335_T1
13.0116997116448	-0.115173860684595	8	STG335_T1
5.63215846025447	8.58794529834448	8	STG335_T1
-3.24909542272407	-17.1121016500585	2	STG335_T1
0.792921948912394	-3.77559563251563	1	STG335_T1
-9.79985122803179	9.66285366993932	7	STG335_T1
-7.31790873977031	13.860381951598	8	STG335_T1
9.10580681732235	14.020905321718	11	STG335_T1
15.3748593776205	-1.79164038321105	8	STG335_T1
3.44803257557338	-17.5484028575212	1	STG335_T1
-0.991359569165323	4.07420369885057	1	STG335_T1
-5.1971143439331	12.762972204965	1	STG335_T1
-4.27926116953345	3.70482273908484	1	STG335_T1
4.39098850962653	-0.628511741556887	1	STG335_T1
9.635109238897	-0.782992246415222	8	STG335_T1
2.04967873928386	12.7152317214499	1	STG335_T1
-13.1471438912783	12.688578614817	3	STG335_T1
2.29318249621358	-1.7612954114184	1	STG335_T1
-4.28218036452151	-5.47857552783961	1	STG335_T1
-15.7352883296482	12.5788954351223	3	STG335_T1
-5.49161331821168	-0.154924492099898	1	STG335_T1
-16.9132277625829	9.17825615022651	3	STG335_T1
-3.78647508658168	-13.4536712237715	2	STG335_T1
-15.366995286195	9.63843602418553	3	STG335_T1
14.9756956126046	8.60553127661443	10	STG335_T1
-4.09839561894798	9.6013930064841	1	STG335_T1
10.1797097727893	-14.2422168006101	12	STG335_T1
-0.742404600696762	3.44975624225505	1	STG335_T1
3.80174288562647	13.795040636394	1	STG335_T1
-7.21551513483996	7.43277777443533	1	STG335_T1
-19.0068836820388	9.40596608550136	1	STG335_T1
-6.6404440610216	-15.2625782491791	2	STG335_T1
10.7621997067114	11.222539959124	8	STG335_T1
-6.96773965128998	2.07990484760961	7	STG335_T1
6.42003321801268	-1.77901269231458	8	STG335_T1
-3.6243232610441	-3.20646338193557	1	STG335_T1
-2.36151268396651	-8.79026833103903	1	STG335_T1
-0.572316583931082	8.33569057229744	1	STG335_T1
-1.50096398057073	-1.49991774612868	1	STG335_T1
7.57354753722408	6.72957254738463	8	STG335_T1
15.1613539101319	2.79587116223021	8	STG335_T1
-13.5928126080241	10.6111840494583	1	STG335_T1
9.66574375827958	13.8388946344248	11	STG335_T1
8.18465276162398	-8.86634636728635	8	STG335_T1
9.31418346902525	12.0037720010221	8	STG335_T1
-18.2450172975985	2.477184249504	1	STG335_T1
13.1338534506619	-14.130301307164	12	STG335_T1
13.799224312662	-1.28433470702967	8	STG335_T1
10.8267003830444	-12.0669888184225	12	STG335_T1
14.9153511112514	-3.82028456404932	8	STG335_T1
-0.709089911195714	-16.0864586903328	2	STG335_T1
9.09171525547374	4.98098436658294	8	STG335_T1
7.54699570558939	-3.03214143651425	8	STG335_T1
8.71309937421479	-1.38941856443807	1	STG335_T1
1.14512789182649	6.42870635592802	8	STG335_T1
11.4625414775111	5.71602484712701	10	STG335_T1
-1.99115468499344	1.44086225258135	2	STG335_T1
14.2804445142045	9.28045882658712	10	STG335_T1
-16.5578977865001	11.1875371234905	3	STG335_T1
12.0156449842323	-0.595109683433135	8	STG335_T1
12.2751482212101	-1.96641858334651	8	STG335_T1
-7.58766811138299	4.57236910396793	3	STG335_T1
4.33280314277031	3.4545332466105	2	STG335_T1
0.884083167138984	-3.47097920126846	1	STG335_T1
-17.2409938321603	11.3946562603524	3	STG335_T1
-10.505301855656	-4.95864028979993	1	STG335_T1
-3.6232094106902	3.00873302110612	1	STG335_T1
-5.5456738190965	5.49077984196772	1	STG335_T1
-6.65528970450285	2.89562540638098	1	STG335_T1
-0.362344875093562	-9.33867001326731	1	STG335_T1
-12.1215670067146	9.87030852346171	1	STG335_T1
-13.3027302666572	0.212163818146577	1	STG335_T1
11.2901627930569	6.54830448967716	8	STG335_T1
16.8823850592781	-0.0735115835645291	8	STG335_T1
6.1792796051719	5.86053297007162	1	STG335_T1
9.13622659699509	-6.35391066723528	2	STG335_T1
19.4541872635284	2.38137566994643	8	STG335_T1
-15.4693027603507	6.51101506430142	3	STG335_T1
1.47599046334605	-0.127410306396796	1	STG335_T1
8.1665888398234	9.19366944579197	8	STG335_T1
-12.5687097684285	14.5787895330397	10	STG335_T1
0.474575591045287	-6.50130351996696	1	STG335_T1
-9.94369985189411	4.99699386317876	1	STG335_T1
2.01213662225642	-11.8862117283145	1	STG335_T1
-12.7063250815699	13.2402186332187	3	STG335_T1
-12.4993797183015	6.52000373840422	1	STG335_T1
-3.3274928589508	4.26375469451426	1	STG335_T1
-2.78893899839168	-8.12956400937197	1	STG335_T1
-4.32310082071409	-14.4530122597125	2	STG335_T1
14.4356562507823	9.14110684544491	10	STG335_T1
-6.02425624807661	11.7015227060707	1	STG335_T1
-3.07653706741611	-13.6912005264096	2	STG335_T1
14.6229239992338	-6.48433421700972	8	STG335_T1
2.28783982553563	-6.25442283862919	1	STG335_T1
-5.15903076897494	8.21017573934061	1	STG335_T1
-4.74704285003786	8.93468304004406	1	STG335_T1
5.485935620505	-8.81680095830587	1	STG335_T1
-16.5892443173712	12.4123707143413	3	STG335_T1
7.13565666492323	3.68883132193786	2	STG335_T1
-9.0427137054139	11.924578138311	10	STG335_T1
-4.66858751305367	1.63435957288869	1	STG335_T1
12.6423831412757	13.9227171219665	11	STG335_T1
-19.1572161371764	9.23975449923746	3	STG335_T1
-7.08127863766115	3.51194087508779	1	STG335_T1
3.03078652123568	2.08845853972937	2	STG335_T1
-1.54444697495744	5.30494584634415	1	STG335_T1
10.0976538782148	-3.71736147225734	8	STG335_T1
15.1658659751256	8.25425484818871	10	STG335_T1
10.3040743591564	6.98942105954864	8	STG335_T1
-9.3685340404427	14.8607426440054	10	STG335_T1
12.7177053197729	-3.60856819922513	8	STG335_T1
-11.9797721568951	3.97152541525042	1	STG335_T1
-15.7967749339844	8.64670052089807	3	STG335_T1
-7.88390464159307	-5.48454724996826	7	STG335_T1
13.8854498919353	7.36651183458092	1	STG335_T1
4.86519712197148	1.04395960338705	2	STG335_T1
-3.57127129524364	-7.75924534070975	1	STG335_T1
10.9805575808254	8.3797199110404	8	STG335_T1
-10.0944700708052	4.26857710689452	1	STG335_T1
-6.1484019108973	6.72381513800386	1	STG335_T1
1.98871713766887	5.99374555594644	1	STG335_T1
-18.2067599426661	9.87994521249318	3	STG335_T1
-7.47683294560431	-5.25858992420078	2	STG335_T1
11.0287953545043	3.89873861009782	8	STG335_T1
-14.7676320713755	-2.10676691468557	4	STG335_T1
4.87980261998329	-9.85264420323485	1	STG335_T1
6.87584240685039	-7.62498223065847	5	STG335_T1
-2.8368684593816	5.05901551932171	1	STG335_T1
-6.02115145576288	-16.9347253367819	2	STG335_T1
-13.7461506357161	-1.87967614946335	1	STG335_T1
-1.5853114640734	-4.41946199534308	1	STG335_T1
8.17907053010786	10.1873284219758	8	STG335_T1
13.2920281925757	-13.9349269540881	12	STG335_T1
-13.1347199998757	9.19513900703999	1	STG335_T1
-12.2941501396296	-4.33613878884779	11	STG335_T1
-5.50381950362804	9.57056006837257	1	STG335_T1
-7.10624136321308	-2.15733398920207	7	STG335_T1
-17.9959866661883	5.92798877183038	3	STG335_T1
-10.0364628335539	3.12948971929417	1	STG335_T1
-0.513691635894329	-8.90495696886995	1	STG335_T1
-0.962287973813797	0.118254908121127	1	STG335_T1
12.811541960423	4.62898396282956	8	STG335_T1
-5.13369956023741	1.98092945454345	4	STG335_T1
9.72513105595085	6.6076241941321	8	STG335_T1
-11.243741449834	1.08091754242992	7	STG335_T1
-17.3743825916825	11.4043826456185	3	STG335_T1
-6.37684903024132	-12.7118100820311	2	STG335_T1
2.07801444609906	8.81256719296202	12	STG335_T1
-12.9399681067099	0.968603605326268	7	STG335_T1
14.45075128134	1.04803717830208	8	STG335_T1
-16.29288639734	3.21750455879422	1	STG335_T1
4.76201069082283	-7.62437251503412	1	STG335_T1
16.0843367275362	6.61578260027821	1	STG335_T1
-16.7759051537442	0.436612452772315	1	STG335_T1
3.56685289506017	-11.2045236550959	8	STG335_T1
-17.5536131275465	10.9524979335362	3	STG335_T1
-3.73683975946316	-2.99620227875413	1	STG335_T1
12.7991928981489	4.56235723648611	8	STG335_T1
-2.49893184905461	-14.9310092898206	2	STG335_T1
-13.2423780604564	4.91544357939855	3	STG335_T1
7.05205709069238	11.5854510974096	8	STG335_T1
18.2692055932485	0.401254773522121	8	STG335_T1
-13.2758396730701	4.21116696145227	1	STG335_T1
15.1040746099212	-13.5913267136769	12	STG335_T1
-12.7679748473374	6.23258515329342	1	STG335_T1
3.49102497907395	3.29975048095486	2	STG335_T1
-5.18578249848713	13.0917426871717	6	STG335_T1
-10.5460490537053	5.10394026500606	1	STG335_T1
3.99712444572203	8.02298985842656	1	STG335_T1
-9.89107338337975	8.76883638414453	3	STG335_T1
12.7240460110411	10.199246771827	10	STG335_T1
-2.44559423764873	-0.490432306195981	1	STG335_T1
2.03468011028445	10.4817092309922	1	STG335_T1
1.37951770835719	3.2682953273661	2	STG335_T1
-15.0680235661259	-5.17513644547336	11	STG335_T1
-3.71501877702996	-18.4048700384135	2	STG335_T1
6.33539741047873	7.96586877875862	8	STG335_T1
-13.6004641552953	14.8374780325415	4	STG335_T1
6.13738145637149	-4.53036674968999	10	STG335_T1
2.90999547286987	-8.48643139735141	1	STG335_T1
9.39201984218885	3.99756687874285	8	STG335_T1
13.3548317517109	5.57929040632632	1	STG335_T1
14.0974308293762	4.61978178714555	8	STG335_T1
-12.8663180314993	-3.57782771724774	1	STG335_T1
8.65081311328449	-10.8101860200672	8	STG335_T1
11.4985542673586	-16.1949103239404	8	STG335_T1
20.6018518198078	-2.27124789142536	8	STG335_T1
-3.54099811900862	-1.79812275050744	5	STG335_T1
7.95852614254192	-8.61499637143589	8	STG335_T1
-0.336059485636027	1.23491038877846	1	STG335_T1
12.1755298621467	11.3196662842134	10	STG335_T1
-16.206745896738	12.847623572351	7	STG335_T1
12.6856541493631	-5.01489970179471	8	STG335_T1
7.64915064979544	0.252112691492106	8	STG335_T1
-5.22952428415365	-13.9346052459998	2	STG335_T1
14.5488569571298	-15.2290942588443	12	STG335_T1
-1.75110420191736	4.34364774844736	1	STG335_T1
-1.24601186537548	-2.05421655134273	1	STG335_T1
-4.85773789283602	11.2041448515192	1	STG335_T1
-5.9154038836737	0.110873436266884	1	STG335_T1
-2.63324635950856	2.50592656059011	1	STG335_T1
-11.1633148071493	10.4296482317872	3	STG335_T1
-13.9958286976055	-2.03085013607142	4	STG335_T1
-14.989062054298	8.02458696642059	3	STG335_T1
-4.48471419509782	-13.2667348355468	2	STG335_T1
14.5393378034202	6.62908986100055	8	STG335_T1
4.79569132012419	-10.0675493607376	1	STG335_T1
20.0067835322794	2.33758506150659	6	STG335_T1
12.7996490986078	1.49785620819048	8	STG335_T1
-4.04897539214748	-2.68146948125446	1	STG335_T1
-4.64789591078695	4.4263007829429	1	STG335_T1
13.5650846448343	-2.73786819702563	8	STG335_T1
7.86244686947783	8.0035313692071	8	STG335_T1
3.14467213621294	-8.25237357879836	1	STG335_T1
-11.1465318717006	11.3062807747368	7	STG335_T1
-12.3774111402528	8.80019743740436	1	STG335_T1
1.52576650626522	-7.75663273956759	1	STG335_T1
-0.363536813623705	13.1678369614419	6	STG335_T1
1.47976375400633	-10.1358090488629	1	STG335_T1
6.94580046131783	8.86774587786525	8	STG335_T1
-8.8470000069736	1.80537895641207	1	STG335_T1
-8.06388120038684	6.5312181432195	1	STG335_T1
-15.1604547705801	11.5511345806516	3	STG335_T1
10.0417342015032	-17.7273883220036	12	STG335_T1
1.01862667024533	-0.221898872436934	1	STG335_T1
11.2451740791386	2.1629647319572	8	STG335_T1
14.5704819792796	-12.7967584296807	12	STG335_T1
-7.00103850367571	-11.5294244198986	1	STG335_T1
15.7710747318661	8.00585668036114	10	STG335_T1
-3.74644373650187	6.66770625313915	1	STG335_T1
14.1769923456434	-13.2829478021343	12	STG335_T1
1.24097618611197	-1.09977607316164	2	STG335_T1
5.642081827703	-10.4277493371418	8	STG335_T1
1.83023937857002	-13.2184786826689	1	STG335_T1
5.76840367754407	12.6075170292864	8	STG335_T1
-1.82103812632819	-6.03000215778008	1	STG335_T1
-13.7420573898753	10.906205221084	1	STG335_T1
6.73946546112561	-0.842604505483011	8	STG335_T1
13.2150905318217	-6.62436948239146	8	STG335_T1
-13.8765187432229	13.0234308070606	3	STG335_T1
-11.2667809918705	3.29277492248407	1	STG335_T1
9.01669262923686	-3.65255446843154	8	STG335_T1
-1.48677743352551	3.08260816896593	1	STG335_T1
5.50725596500655	14.9585912341291	12	STG335_T1
-13.8160296817109	0.578925263438714	3	STG335_T1
7.45498098392409	10.0621940430164	8	STG335_T1
11.7142071187281	-3.08895404156553	8	STG335_T1
-3.04973732076535	14.5787032309347	1	STG335_T1
-0.503954362173411	-0.856618438039819	1	STG335_T1
-5.50156327582658	-16.1767824736891	2	STG335_T1
-8.16165296697439	1.73897513544917	1	STG335_T1
3.88623934725144	-6.317595834595	1	STG335_T1
-16.7151778080044	10.9449863956548	3	STG335_T1
-1.90847348676762	-18.7646786884251	2	STG335_T1
-15.1922096255822	-1.09710886044326	1	STG335_T1
-5.85031250254658	-17.2204951054159	2	STG335_T1
-15.3935619948188	-3.07137237999048	1	STG335_T1
13.5433213752579	-1.56871620352329	8	STG335_T1
-1.67093365621217	-11.3452204552432	1	STG335_T1
-14.9164346037617	5.22894241767046	3	STG335_T1
-7.88365110814704	-15.0394359142793	2	STG335_T1
14.3925777633181	2.27626580441659	12	STG335_T1
-0.476144173254612	-10.5088724846827	1	STG335_T1
-5.31095384464057	-17.4149455886297	2	STG335_T1
-0.940474800990794	12.5392108983629	10	STG335_T1
11.8724935254274	-7.86577851092395	8	STG335_T1
-2.09935987117421	-16.8038502089769	5	STG335_T1
-8.76211689762049	6.71588125289391	1	STG335_T1
2.13371631810277	12.7524585309695	8	STG335_T1
-10.7098018296183	-2.402152399951	2	STG335_T1
-15.7283618999926	10.4406772584157	3	STG335_T1
-0.452144472236372	-9.22573740452433	1	STG335_T1
-12.082545550791	12.9826403918164	3	STG335_T1
2.25675192795207	2.844387268989	1	STG335_T1
-8.59853905118574	-3.23068276717237	1	STG335_T1
-12.9399803461924	11.4504187183069	10	STG335_T1
-1.53044932451398	8.30470272795744	1	STG335_T1
8.52985559375576	-3.86731911776414	8	STG335_T1
-14.1197805056534	-2.3843986892491	1	STG335_T1
8.27115729116206	5.82879001400775	8	STG335_T1
-0.701122835085947	-6.48984166341137	1	STG335_T1
-11.8873458221331	-7.15623327299485	1	STG335_T1
-10.817959537898	-0.0394628910942709	1	STG335_T1
-17.2436213253854	-0.846580223061828	1	STG335_T1
1.61443648621185	0.694598208500286	1	STG335_T1
-19.8750304172066	13.2373769029027	8	HCI001_T1
-7.9724919525285	-9.89064493050039	6	HCI001_T1
-7.35514595107771	0.28616426546009	8	HCI001_T1
-7.20001288532368	-4.21121137358078	8	HCI001_T1
8.10928954764382	-15.0065781461578	7	HCI001_T1
-10.9491685062165	7.49451255797092	8	HCI001_T1
-6.19588404949634	-9.18177114774915	8	HCI001_T1
14.4246165935263	-15.9214673181802	7	HCI001_T1
7.79200868077775	-27.3901691187686	7	HCI001_T1
-17.9423141096052	-1.7724966457708	8	HCI001_T1
-15.1712918114763	14.3602279134103	8	HCI001_T1
-8.39791676191265	10.140402717184	8	HCI001_T1
9.12022884099806	-29.1896156561647	7	HCI001_T1
3.45516933918625	-2.11770751688602	8	HCI001_T1
-8.94280913482405	18.6088971839896	8	HCI001_T1
-6.02646586661923	12.2371952176365	8	HCI001_T1
-6.9003371742131	5.22209979524971	8	HCI001_T1
-5.22817403544283	4.85643767883896	6	HCI001_T1
9.86354617574426	-23.4359312382414	7	HCI001_T1
7.62122469764703	-21.1608624136469	7	HCI001_T1
3.0878397986327	-2.25762083451305	8	HCI001_T1
2.16929180267659	-1.68479735141444	8	HCI001_T1
-4.72286700691393	-4.63157921301137	8	HCI001_T1
12.1772338513164	-18.0959725809943	7	HCI001_T1
-4.67390383348588	16.9242476401405	8	HCI001_T1
-1.91375785872586	-3.69609455313863	8	HCI001_T1
6.68055829120573	-25.2556447462423	1	HCI001_T1
8.63007245250919	-27.1072791691054	7	HCI001_T1
-11.5560922421133	-7.64033300689396	6	HCI001_T1
0.12306763713907	-14.9518900458337	2	HCI001_T1
12.9099772236641	-4.01117296980612	2	HCI001_T1
-12.9070070722126	15.776392491147	8	HCI001_T1
0.64511705730981	15.2420225481575	8	HCI001_T1
9.40506940437946	5.77432038312423	8	HCI001_T1
-7.29550611736386	19.7138915909349	8	HCI001_T1
-11.3560025643672	-6.97384065794351	8	HCI001_T1
-6.27731890563077	-0.15981867870662	8	HCI001_T1
-8.89779387490291	8.71309866616087	8	HCI001_T1
-14.2980042139805	19.7899310897027	8	HCI001_T1
4.71856429453831	9.8946264243398	8	HCI001_T1
-3.68211498099365	17.573425610448	8	HCI001_T1
0.47017076053163	6.04057650003475	8	HCI001_T1
2.56865613839622	4.49522323139368	8	HCI001_T1
-15.4164776797238	17.5152452949951	8	HCI001_T1
-0.974888749686034	-2.00232155987676	8	HCI001_T1
7.00240307993539	-16.9828467553543	4	HCI001_T1
2.06919135300145	-6.49666965613751	2	HCI001_T1
12.1483921015946	2.61267910493708	12	HCI001_T1
14.9089694628492	-19.9266013840468	7	HCI001_T1
4.24003904423193	4.16741775061521	8	HCI001_T1
10.2244768524268	-4.51595961542984	1	HCI001_T1
-11.2587535477906	19.0318271054108	8	HCI001_T1
5.33826943245518	-19.3463956471206	7	HCI001_T1
13.7605128696036	-19.931957988487	7	HCI001_T1
-9.27979668933668	16.7624127309993	8	HCI001_T1
-8.95907125288666	19.8719270678029	8	HCI001_T1
-6.73312303378798	-3.06810288282582	8	HCI001_T1
13.3388504247587	-24.2194809926637	6	HCI001_T1
2.07185544100783	11.5687625949288	8	HCI001_T1
-13.3007563101754	21.3132445136882	8	HCI001_T1
14.8281653870494	-16.1599286910329	7	HCI001_T1
2.32101929696142	-7.12930749923305	8	HCI001_T1
-2.94107119865712	12.8422482057651	8	HCI001_T1
10.5082189546453	-25.5547928891925	7	HCI001_T1
-13.254116405078	23.5105877037611	8	HCI001_T1
-4.05700206360074	0.894229492427791	8	HCI001_T1
11.8923154565063	-11.1932438245476	7	HCI001_T1
-18.6151712259363	1.59953863829498	8	HCI001_T1
-10.6687539471786	4.73530658159426	8	HCI001_T1
-10.0293008563922	6.89532103560241	8	HCI001_T1
-6.78103933245338	11.3123020880576	8	HCI001_T1
0.531486801057401	-3.572304130144	8	HCI001_T1
11.8838741326571	10.3787652597419	8	HCI001_T1
13.7149729040415	3.96566219797006	5	HCI001_T1
-7.66005256904927	3.0260500753836	8	HCI001_T1
3.49327219028493	-2.03657078512278	8	HCI001_T1
-1.17495066184626	-7.76956522293475	6	HCI001_T1
-5.94147230363174	16.0588848617891	8	HCI001_T1
-13.9224886827652	-2.94168507678577	8	HCI001_T1
10.9130332915111	-25.8108291642398	7	HCI001_T1
4.61816960470977	18.5353139485405	8	HCI001_T1
-5.95921211359733	23.7838834659727	8	HCI001_T1
12.1011637840323	-22.1071950644533	3	HCI001_T1
8.95911912076989	-13.3060323280258	7	HCI001_T1
3.22324206954681	11.0569546835627	8	HCI001_T1
-1.31515771656601	3.37037459401782	8	HCI001_T1
2.14031596543117	-1.85728959274206	8	HCI001_T1
0.552166706778747	3.19613996619452	8	HCI001_T1
5.08444337974964	-20.5417361520984	7	HCI001_T1
8.26847983445677	-19.0171780539868	1	HCI001_T1
10.53478481914	-15.8133046873173	7	HCI001_T1
-1.63019222480938	18.2331631497406	8	HCI001_T1
8.56605998610487	-24.8096037505338	7	HCI001_T1
-1.94602636955263	9.99697260825353	1	HCI001_T1
-13.1734769570613	4.78169499602019	8	HCI001_T1
3.29234381864444	11.8431420275146	8	HCI001_T1
3.99396287986974	9.45404893884429	8	HCI001_T1
-0.398566292030887	18.9851684774325	8	HCI001_T1
5.98431723713858	11.6615791473741	8	HCI001_T1
9.44186550354474	-10.0317799842829	8	HCI001_T1
7.33500775007869	-27.6782027284941	7	HCI001_T1
-14.9129425626448	-5.67199545202214	6	HCI001_T1
7.08064602996904	-20.3475533208012	7	HCI001_T1
2.36488615155539	15.5739012896973	8	HCI001_T1
6.31280821140705	-24.4334425601281	7	HCI001_T1
4.4472962202374	-10.0362082206286	2	HCI001_T1
-4.03005052167578	-2.62662615706732	8	HCI001_T1
9.57365523296141	-30.6521456308812	7	HCI001_T1
-19.0149583177845	2.56366971071678	8	HCI001_T1
12.3538331774685	-12.4031039941992	7	HCI001_T1
-6.97583423537843	5.87103072696053	8	HCI001_T1
-5.59288098443861	6.59885756577647	8	HCI001_T1
0.758790419958621	0.83644644299987	8	HCI001_T1
10.9970100482611	-12.5087692245111	7	HCI001_T1
-16.5029869622603	-10.8052434337161	2	HCI001_T1
4.89986590267548	-19.3799582227396	7	HCI001_T1
-0.766192306357405	16.4056609870429	8	HCI001_T1
-4.69209682595382	6.56879850449516	8	HCI001_T1
10.9494041912886	5.31134263248203	8	HCI001_T1
-16.4514611811684	-5.47663060400042	8	HCI001_T1
-16.059759105313	22.1588651166254	8	HCI001_T1
10.2795978662957	-18.2212535833147	7	HCI001_T1
-11.0568857429375	7.73246807381958	8	HCI001_T1
14.4679537175042	6.4804965980325	8	HCI001_T1
8.50306159499026	-24.4089389989537	7	HCI001_T1
11.1856118761491	-15.5529313041433	7	HCI001_T1
14.9696588977663	10.1872496849441	8	HCI001_T1
10.3473786581536	-11.2600454099036	8	HCI001_T1
-2.12045618624011	23.5936317295045	2	HCI001_T1
5.28461883328832	12.3541739348022	8	HCI001_T1
-8.9856494178573	20.0124790699679	8	HCI001_T1
-4.60146192529026	-4.19244623115718	8	HCI001_T1
-13.9834860326011	16.6255871311507	8	HCI001_T1
-11.3658345871281	17.2839423964267	8	HCI001_T1
5.12866835821735	13.3693007400943	8	HCI001_T1
-12.0175723142106	19.9732863287165	8	HCI001_T1
-14.1038605367355	-3.4350709360812	6	HCI001_T1
-2.18554655129161	15.0440103330698	8	HCI001_T1
1.38569457985995	8.23949212421201	8	HCI001_T1
11.865059746309	-26.7040388042057	7	HCI001_T1
4.57315865727101	-19.3163827864307	7	HCI001_T1
10.2643576985371	3.35462759847496	12	HCI001_T1
-4.16641047033554	5.25519743909131	8	HCI001_T1
2.03591418423709	-17.0329740488361	7	HCI001_T1
17.9279051080726	-17.1167215922409	7	HCI001_T1
-16.2327060364265	11.7757149455553	8	HCI001_T1
15.9245377340374	-14.692210602898	1	HCI001_T1
-0.588713190320188	18.963132875816	8	HCI001_T1
-0.671654924015867	-7.05663491979683	6	HCI001_T1
-0.751600129339242	18.1185023361916	8	HCI001_T1
-1.82633430266168	8.46245752387598	8	HCI001_T1
-13.6610314360635	-2.77319556905757	8	HCI001_T1
-11.2309852045439	1.62639417635431	8	HCI001_T1
-4.65179392888856	13.9054632933556	8	HCI001_T1
-3.40378175488723	-1.21152082872865	8	HCI001_T1
-11.7641941504162	17.9082351044335	8	HCI001_T1
6.43701716891394	-28.9668559087089	7	HCI001_T1
-0.233787932599331	2.59893534619581	8	HCI001_T1
-0.165316003229406	-9.5472009671186	8	HCI001_T1
-13.9145229704537	19.2194585464722	8	HCI001_T1
-11.5944616416291	21.6909796573574	8	HCI001_T1
8.38264532774847	-13.7236445664013	8	HCI001_T1
12.4433479598014	-3.40086106247608	2	HCI001_T1
-7.96255081939116	16.7876376889088	8	HCI001_T1
-9.2895310566712	18.3769653627956	8	HCI001_T1
9.01899826303209	-16.2352353238384	7	HCI001_T1
14.0505003415207	-17.7131590220148	7	HCI001_T1
3.63804390113047	16.4972276433951	8	HCI001_T1
8.14908968071134	-23.7926471237848	6	HCI001_T1
-5.83887088576186	25.8144633584317	8	HCI001_T1
9.8584635963221	-11.8428568517467	7	HCI001_T1
-15.7031024300846	-11.6456162985897	5	HCI001_T1
9.5747116119575	1.55704320848088	12	HCI001_T1
5.77318226651968	-4.54097893285837	2	HCI001_T1
11.4106599372575	-0.394331443336756	12	HCI001_T1
2.01894145456223	13.3856353989144	8	HCI001_T1
5.70524006644514	-11.1605038728595	2	HCI001_T1
-1.74765108597213	16.4028164459307	8	HCI001_T1
5.87016432439461	9.12884363768446	8	HCI001_T1
-7.69453056065386	-12.4534244698217	8	HCI001_T1
-12.3228281090847	13.2135431618595	8	HCI001_T1
3.57719052783288	15.0975531614611	8	HCI001_T1
9.30385512189713	5.91955069761944	12	HCI001_T1
6.03191554722127	-16.1489000072648	12	HCI001_T1
4.77132760357586	1.2164701663479	6	HCI001_T1
-15.0375777116825	-11.8942219366468	5	HCI001_T1
11.4915015666124	-1.80859662529649	2	HCI001_T1
13.1784467599575	-1.86949203042845	2	HCI001_T1
-2.64373656237735	-0.776773286312201	8	HCI001_T1
4.46159668647238	-13.3962383323008	7	HCI001_T1
-9.25687497493342	25.4080569443331	8	HCI001_T1
-6.99228563647095	1.19266677686222	8	HCI001_T1
-10.9529927498732	3.70212185429971	8	HCI001_T1
-12.1305704035069	21.7766687581686	8	HCI001_T1
-8.2389704020431	-2.54135917427077	8	HCI001_T1
-8.43507846339824	10.6067563939856	8	HCI001_T1
-13.4379852798587	18.6215945414486	8	HCI001_T1
14.5480970229281	6.67909364651186	8	HCI001_T1
-1.13055932234425	-6.92995727331762	6	HCI001_T1
-2.69443484077945	12.5036020888073	8	HCI001_T1
13.3066304108523	-7.247803615761	1	HCI001_T1
-10.7681278370541	7.14858145982477	8	HCI001_T1
-10.2159516860678	7.16215448139811	8	HCI001_T1
-6.14911328606358	-0.329133156687407	8	HCI001_T1
0.265657523945917	17.544447777911	8	HCI001_T1
0.46630866405151	-1.26129231374976	8	HCI001_T1
15.998324476172	-21.5961485364736	7	HCI001_T1
8.4350775520872	-14.8033513542215	7	HCI001_T1
-5.85590566610065	-3.15935170591441	8	HCI001_T1
14.6372024413046	2.89518855525093	1	HCI001_T1
-10.3387813027945	23.9605977705675	8	HCI001_T1
-10.3893365946481	3.6484846558185	8	HCI001_T1
8.16713020385499	-13.7851775488382	7	HCI001_T1
8.17421816179941	13.2401460090699	8	HCI001_T1
-5.59453421133473	12.8865804256736	8	HCI001_T1
-2.99415463909054	16.3356257525149	8	HCI001_T1
14.5745826075337	-4.56813746429103	2	HCI001_T1
-1.11789054649941	17.2938440222261	8	HCI001_T1
-4.11873452172633	13.3078287114592	8	HCI001_T1
13.0272374530642	-4.7385121470724	2	HCI001_T1
-6.83352695480371	26.4918811204046	8	HCI001_T1
5.6363089989012	-26.4217306139739	6	HCI001_T1
16.8685717600353	-9.6874836610152	8	HCI001_T1
-1.53933738651136	-13.199110167352	2	HCI001_T1
-1.7048660865806	-6.83183479954375	6	HCI001_T1
3.02820501436956	17.6937506309727	8	HCI001_T1
-2.26138622512311	-13.1629546636479	6	HCI001_T1
12.4732703855703	-20.962673867539	6	HCI001_T1
10.2739892429541	-14.5357564615057	7	HCI001_T1
-16.8527981792934	5.4833238774024	8	HCI001_T1
8.07158003520319	-18.9281413457526	7	HCI001_T1
-10.5651716493469	14.6662271445643	8	HCI001_T1
-2.65911609029295	0.353320066412268	8	HCI001_T1
-11.1929255996531	23.9247905419041	8	HCI001_T1
-12.2894742010907	4.61054487660635	8	HCI001_T1
3.89476144365292	13.0640054114017	8	HCI001_T1
14.339547524694	-5.03419380359451	2	HCI001_T1
-8.84456215053812	0.558274917884359	8	HCI001_T1
1.56823547835767	23.4932471012455	2	HCI001_T1
-2.168611806986	-3.90108909996205	6	HCI001_T1
0.774068921224429	18.9902705676783	8	HCI001_T1
13.0306520572622	-22.4014312387474	3	HCI001_T1
-19.1431469309086	2.6658163598142	5	HCI001_T1
3.59918209575898	-0.0860134120760665	8	HCI001_T1
16.6770158986155	-20.3944409695174	7	HCI001_T1
-3.57480130911484	-4.33214791738906	8	HCI001_T1
4.65917074716764	-19.3154709250326	7	HCI001_T1
10.8430736942392	16.7835260406082	1	HCI001_T1
-15.0723693478029	23.8403369573239	8	HCI001_T1
-10.1646388534432	-15.5030292707447	2	HCI001_T1
-3.24291935429633	19.3218136735991	8	HCI001_T1
-14.7752429186066	6.52634126288076	8	HCI001_T1
11.1102671770598	8.37350577732551	8	HCI001_T1
-8.0361235031791	21.0892351059453	8	HCI001_T1
9.22659935965227	-13.7244216815613	7	HCI001_T1
-3.43894694423334	-10.4429325429513	8	HCI001_T1
11.9459224213999	-28.7026585784703	3	HCI001_T1
-15.1611737880475	15.0987680409592	8	HCI001_T1
-2.06976069318368	-8.79298896175045	6	HCI001_T1
-10.5228149416848	14.7731479124997	8	HCI001_T1
-5.62829591727495	15.8335386467354	8	HCI001_T1
8.89773925436355	-14.9606482895541	7	HCI001_T1
-4.32488606514113	16.2943894612045	8	HCI001_T1
-1.28737092664861	15.0158428260191	8	HCI001_T1
2.52782348719804	20.0194458836742	8	HCI001_T1
5.64413973513962	3.96845998696634	8	HCI001_T1
-2.85751608550638	-0.601304341818836	8	HCI001_T1
-4.17635744685388	22.5136017761543	8	HCI001_T1
-2.34705721154472	13.9941499563301	8	HCI001_T1
14.1632124673768	-20.031039665837	7	HCI001_T1
-15.9161204536204	-5.82988729394391	8	HCI001_T1
1.2391353118609	-5.43867501781692	8	HCI001_T1
-9.87031275028696	23.27256586622	8	HCI001_T1
2.77477109521253	-19.6759928064771	7	HCI001_T1
-6.24828528523248	8.48690961714933	8	HCI001_T1
2.5949311780057	22.7697336150828	2	HCI001_T1
-8.02329241923285	11.8929259442257	8	HCI001_T1
5.64183722576161	5.39311644079412	8	HCI001_T1
-8.83505109390592	8.85887575678625	8	HCI001_T1
10.3868334275394	-20.1367585009418	7	HCI001_T1
-15.8064315781274	21.3845053565423	8	HCI001_T1
-1.39773977215915	12.8375078756728	12	HCI001_T1
-17.4702394972785	-2.13499333578771	6	HCI001_T1
5.81927649596153	-20.8685343244121	7	HCI001_T1
-6.76166364169034	13.4031165864204	8	HCI001_T1
-15.9250302137177	17.3705762010845	8	HCI001_T1
9.33150745812745	2.62416897702614	12	HCI001_T1
-11.6855642967938	23.7368723828734	8	HCI001_T1
-10.5848923875029	9.66587066754424	8	HCI001_T1
3.92391657285194	-10.9123688053476	7	HCI001_T1
8.70113696631559	-12.0322361964311	12	HCI001_T1
5.99301937429886	-22.1548411023805	7	HCI001_T1
11.6425285410525	-25.4181705126375	7	HCI001_T1
-9.86048267763639	22.2636448541611	8	HCI001_T1
-11.4502545050174	0.827243846901381	8	HCI001_T1
0.28284359380818	19.1651965896354	8	HCI001_T1
8.05040933148851	-28.9804780732458	7	HCI001_T1
3.38091579653984	4.37318309511372	8	HCI001_T1
8.90333303769851	-9.8192720964628	6	HCI001_T1
4.81070259082721	10.1586621938983	8	HCI001_T1
-2.72657566288102	8.4874715582604	8	HCI001_T1
-1.61139840800212	24.1698120988201	2	HCI001_T1
-3.00028385810284	11.536304818215	12	HCI001_T1
-11.6480673526434	19.9864052603917	8	HCI001_T1
-5.64056234402433	-7.95886561005116	8	HCI001_T1
12.3610393414558	-19.6105089924557	7	HCI001_T1
5.23692663602355	2.06201307378387	8	HCI001_T1
-4.2463075315046	0.278125624819729	8	HCI001_T1
2.83094363228352	8.62150738834473	8	HCI001_T1
-9.21924958651808	5.28343606070529	8	HCI001_T1
-2.72767786256742	0.718867350275362	8	HCI001_T1
0.850843272627364	2.8090293567736	8	HCI001_T1
-10.8540230365507	8.67068206717556	8	HCI001_T1
-19.6961721903441	12.7844674205637	8	HCI001_T1
-7.23258015255254	8.66943439286858	8	HCI001_T1
2.02483923414937	-16.1621850479455	2	HCI001_T1
-4.92950294730803	-2.1701267471719	8	HCI001_T1
13.900791978611	10.9624671049492	1	HCI001_T1
-0.130307886654852	7.21058717411774	8	HCI001_T1
2.60494959613678	-2.44310519995301	8	HCI001_T1
-12.8801344795115	21.2968441800812	8	HCI001_T1
5.57483292375805	-6.46248247492407	2	HCI001_T1
14.3152436086175	-18.2037284294613	7	HCI001_T1
-8.28579948003897	12.2861763970502	8	HCI001_T1
-0.120820300698163	-12.842807672803	2	HCI001_T1
11.7745294076091	1.16250271288885	12	HCI001_T1
11.3708829688704	-1.38837481418617	2	HCI001_T1
17.2978064613385	-17.066972543811	7	HCI001_T1
3.2837623271448	5.20205149180982	2	HCI001_T1
-2.11531010266822	14.1064759780649	8	HCI001_T1
-11.4884802179593	-5.39623734248751	8	HCI001_T1
-6.48091263243797	8.5482526121082	8	HCI001_T1
-10.9128056192312	11.5126096372908	8	HCI001_T1
-3.82293369165767	4.31205470416289	8	HCI001_T1
-12.3419977870752	-13.2003534208996	5	HCI001_T1
-8.49128082080578	-6.46296777186732	6	HCI001_T1
-6.35839180339102	-0.0453427321944359	8	HCI001_T1
14.4317484422179	-21.6545794884511	6	HCI001_T1
-13.0476140149366	-13.7021985527377	5	HCI001_T1
14.9073981751128	-3.45528210412101	2	HCI001_T1
10.3446404332837	7.9038039012868	8	HCI001_T1
8.8635294789705	14.0593109451039	8	HCI001_T1
3.24781596893028	16.2581174791692	8	HCI001_T1
2.36813407795153	-3.39675402996362	8	HCI001_T1
-2.42678349375229	13.7478820243129	8	HCI001_T1
4.76345792153343	6.62226316995516	8	HCI001_T1
-10.9250302808975	2.28627212816868	8	HCI001_T1
0.487326377186599	-3.37183962542808	8	HCI001_T1
6.46412637971255	-1.3090078470829	2	HCI001_T1
0.678368251776914	-20.3772189424773	2	HCI001_T1
-1.94346806130804	27.9959804730364	8	HCI001_T1
-8.35708217083775	18.2706736513032	8	HCI001_T1
-1.56271257175713	-4.76094032591206	8	HCI001_T1
-8.67110751683593	11.2281141773002	8	HCI001_T1
-12.8498449357679	0.59169756465606	6	HCI001_T1
0.0780027796785381	-13.061991870833	2	HCI001_T1
6.05087686630525	2.38297614246598	8	HCI001_T1
3.44173380276466	6.84693405671892	8	HCI001_T1
-11.9521577050994	3.96851834354962	8	HCI001_T1
9.14956830378331	-18.1749135917257	7	HCI001_T1
2.46377236969516	9.97415926845314	8	HCI001_T1
-5.68546367747008	-2.5619070532255	8	HCI001_T1
-6.40139955836764	15.4554594142325	8	HCI001_T1
-9.58817167993055	5.40597538818276	8	HCI001_T1
2.73939256648832	-3.53085687270165	8	HCI001_T1
5.42363117132135	12.3609664951952	8	HCI001_T1
10.2840352561127	-26.4265475647402	7	HCI001_T1
-3.39279537660703	-12.3527371488724	6	HCI001_T1
2.63519406080398	-21.2077900714751	7	HCI001_T1
2.00097365587283	5.70990311608985	8	HCI001_T1
4.2797671346845	-2.4524610474552	8	HCI001_T1
4.43241449187087	-13.502390255464	7	HCI001_T1
3.70423746328177	-22.1954780471559	7	HCI001_T1
-6.68886451015399	-13.9231409996257	6	HCI001_T1
-8.92210697011462	22.942186068262	8	HCI001_T1
3.62727270893214	-25.2655888476062	1	HCI001_T1
14.2047948449496	-2.88599031784029	2	HCI001_T1
13.1752175439922	-1.15951149905113	2	HCI001_T1
-11.9851938748085	-2.59967698334498	8	HCI001_T1
-16.5305653920637	17.3234993504188	8	HCI001_T1
-12.9223504701201	18.0652873711096	8	HCI001_T1
2.40055692707295	-21.9197857886221	7	HCI001_T1
3.17486025339182	1.50412472746108	8	HCI001_T1
4.82791932689595	-25.1158764390972	7	HCI001_T1
11.8796026664233	-16.3150273192945	7	HCI001_T1
4.55488865424	-20.6602264307395	7	HCI001_T1
-3.8175709688827	10.0187465777035	8	HCI001_T1
4.24946967157167	-5.74819700865864	2	HCI001_T1
-6.27944029238287	17.7297364386276	8	HCI001_T1
-7.92029875412033	12.7642863429924	8	HCI001_T1
8.11205597441313	-30.065434414453	7	HCI001_T1
12.0780543247611	-19.507582993631	7	HCI001_T1
-7.73499318128068	-0.45497943819035	8	HCI001_T1
-14.5974138135319	9.02393485294981	8	HCI001_T1
-16.193684992425	-6.21061413743968	12	HCI001_T1
-8.00773091113237	14.4519318694632	8	HCI001_T1
4.71049379565851	6.45065436799012	2	HCI001_T1
4.55170067804855	-20.4844456666632	7	HCI001_T1
1.99005053090281	-6.40736119403264	8	HCI001_T1
-6.42869524172693	19.389255946729	8	HCI001_T1
-0.556763892626924	19.230068661727	8	HCI001_T1
7.1445966654039	-18.4480780769541	7	HCI001_T1
-4.16001253466839	-15.6585099646283	6	HCI001_T1
-5.01540148428661	-0.821622702099955	8	HCI001_T1
2.27264415694952	14.4495400004776	8	HCI001_T1
7.05464014273665	-3.89151267257695	2	HCI001_T1
11.3270476976509	-17.6121439000585	7	HCI001_T1
-16.0680072166025	11.7957063906526	8	HCI001_T1
9.85549601205657	-4.37154389276014	1	HCI001_T1
4.38685793508805	-18.7946535956739	7	HCI001_T1
-10.7933668777528	11.9850040850495	8	HCI001_T1
3.00642427437152	-12.96631006176	6	HCI001_T1
-12.4017002476395	-13.0814960788752	5	HCI001_T1
3.89646436475319	12.7816067098801	8	HCI001_T1
0.448711101847735	8.19400496256761	8	HCI001_T1
-8.94402031945464	22.9344430563043	8	HCI001_T1
-4.12460069571126	10.4794687101798	8	HCI001_T1
15.6069985977173	-16.7396308535633	7	HCI001_T1
5.73383232504217	-20.3617129383162	7	HCI001_T1
4.27227903103516	-23.4973756962844	7	HCI001_T1
0.120007971918964	-4.31815950528537	8	HCI001_T1
-3.89871117683188	4.28594647077421	8	HCI001_T1
15.8512302742484	-18.3373001289157	7	HCI001_T1
5.68403878245303	10.8842346135422	8	HCI001_T1
16.5452223157264	3.95367792211153	1	HCI001_T1
-10.2396454346398	4.2507796129211	8	HCI001_T1
-5.07317187867491	-4.89890097631728	8	HCI001_T1
-7.23947901549847	20.7743507734799	8	HCI001_T1
15.7625645643345	4.16684974331671	5	HCI001_T1
4.02296204915092	-28.761881736556	6	HCI001_T1
-0.498552311234357	15.3279760724677	8	HCI001_T1
10.9257213228581	-14.675875315056	7	HCI001_T1
3.02820412889489	7.58314204786607	8	HCI001_T1
13.8007047133255	-12.7153844216891	7	HCI001_T1
-1.13200984738182	11.3609846098434	8	HCI001_T1
5.47911667349072	8.82184711547313	8	HCI001_T1
6.89241329490656	13.7056465978535	8	HCI001_T1
-9.48608425259239	-5.51863545951847	8	HCI001_T1
9.46000621197798	1.26657681596803	12	HCI001_T1
13.4789341228967	-26.4584486204603	7	HCI001_T1
8.34076273865558	-27.9765181320623	7	HCI001_T1
-7.19523741124092	20.9780385124442	8	HCI001_T1
3.87262493118714	21.1933136849754	2	HCI001_T1
0.950115166576821	10.4228842729761	8	HCI001_T1
-9.71910293343604	17.3388831204092	8	HCI001_T1
10.5558945964	-21.356605999122	1	HCI001_T1
9.33434658009969	-17.733683157697	7	HCI001_T1
2.83763217432799	-23.5108230126548	7	HCI001_T1
2.08355743137558	22.3999908864491	2	HCI001_T1
-11.6097760139117	2.44572529449028	8	HCI001_T1
-6.42488127886556	10.1086457422901	8	HCI001_T1
11.1565798923491	-12.5357148105142	7	HCI001_T1
7.72120578902427	10.7989923400753	8	HCI001_T1
1.33295022421976	24.7279594069461	8	HCI001_T1
10.1384293012325	-28.3218135877624	7	HCI001_T1
12.1554623891021	-14.839092595705	7	HCI001_T1
16.5848564913149	-16.1306559873863	7	HCI001_T1
9.49738516354408	-22.4785030571089	7	HCI001_T1
12.7041828334414	8.6389578640334	8	HCI001_T1
9.51433090733653	-22.1929231487489	7	HCI001_T1
-5.92821884347347	2.57433693512283	8	HCI001_T1
12.4451237949492	-18.4379137512289	7	HCI001_T1
2.15708724215854	15.9862649724007	8	HCI001_T1
15.1477082460896	-15.9244452065814	7	HCI001_T1
-3.22214798932005	-2.29786693299298	8	HCI001_T1
6.66797648404172	-18.9596236209062	7	HCI001_T1
-3.82217442204111	6.82502662681836	8	HCI001_T1
1.92975996273098	10.4187408874842	8	HCI001_T1
-9.72901701105146	10.751943092201	8	HCI001_T1
10.6257191720041	-16.2621960125766	7	HCI001_T1
4.47533883716884	-17.9003356090029	7	HCI001_T1
-0.471338689638221	1.3873663470586	8	HCI001_T1
14.8057065577331	-17.1958394746951	7	HCI001_T1
-4.85392067989541	15.4301867031063	8	HCI001_T1
4.34460900617377	-18.8163957057286	7	HCI001_T1
-14.0540489062541	-4.01675754917834	8	HCI001_T1
10.3458108063918	-0.109996105426114	12	HCI001_T1
2.07331375914403	11.166283655544	8	HCI001_T1
6.09349884534586	1.34531349144018	8	HCI001_T1
9.81740804167211	1.25835995037262	12	HCI001_T1
9.26113747031597	-10.1970960573777	6	HCI001_T1
-16.8261059055522	0.610705683253795	8	HCI001_T1
-10.5539925246151	9.61884374019025	8	HCI001_T1
-10.5244937905879	25.5024721563231	8	HCI001_T1
7.09848789546464	13.1649770110885	8	HCI001_T1
12.1543326337274	-19.8179509114712	7	HCI001_T1
6.59563312481223	-2.47103949842943	6	HCI001_T1
8.49288105140797	-24.9962003769636	6	HCI001_T1
6.44086323867712	1.59863737207424	8	HCI001_T1
1.57348315432134	12.4543538313396	8	HCI001_T1
-2.54867798424554	14.5719381296215	8	HCI001_T1
-4.51463202060812	2.32080177129592	8	HCI001_T1
-5.32443491283672	12.300409992875	8	HCI001_T1
4.46748633163171	-25.2066916917165	7	HCI001_T1
-13.7210667832337	16.4625674717052	8	HCI001_T1
-4.02253384268791	16.0489425206935	8	HCI001_T1
0.789155522561372	21.3774874207027	8	HCI001_T1
0.616773549644889	-15.7361142731675	2	HCI001_T1
9.37611780341125	-21.281531652085	7	HCI001_T1
12.1438844201638	-19.7196432500719	7	HCI001_T1
-13.3800275833176	23.3717377140215	8	HCI001_T1
9.50377979154693	-28.8996776672948	7	HCI001_T1
-6.80036142899935	25.8941087797671	8	HCI001_T1
-2.63497262862307	17.9882702645863	8	HCI001_T1
-15.6216903334973	-4.16469837973779	8	HCI001_T1
1.7791714714452	-11.9166143265237	8	HCI001_T1
14.2416622052758	-16.7463155312761	7	HCI001_T1
-10.5960259409326	5.9015294126656	8	HCI001_T1
9.19747962554622	-16.2799185727599	7	HCI001_T1
14.7040742670707	-17.5214821690554	7	HCI001_T1
-10.5447886493227	25.7833883069461	8	HCI001_T1
-13.74898362803	25.0592699821368	8	HCI001_T1
2.06945662649711	3.4724790546413	8	HCI001_T1
-10.386332975251	14.7081563991288	8	HCI001_T1
4.53933452723048	-19.1935485794569	7	HCI001_T1
2.90231787706726	-23.498761742122	7	HCI001_T1
9.16054566131873	-24.2513571544173	7	HCI001_T1
14.2555746821539	10.7079710411094	8	HCI001_T1
13.2710471294222	-15.8613323705761	7	HCI001_T1
11.9843811211222	-25.1061398483663	3	HCI001_T1
-5.33626969016101	14.2126487880172	8	HCI001_T1
-6.23667922962143	-5.88917256508447	8	HCI001_T1
16.0944243279649	2.93998614346062	5	HCI001_T1
14.8159321893626	-15.5497239633823	7	HCI001_T1
8.20232113742328	-27.8908050394792	7	HCI001_T1
-14.7625020717113	11.8817919443023	2	HCI001_T1
-4.87582553213108	15.2746998768504	8	HCI001_T1
-11.6472262058132	21.6372920163577	8	HCI001_T1
-14.5824477720568	-13.1160675285523	5	HCI001_T1
16.8879039253709	8.3488664049383	8	HCI001_T1
-2.735004159372	12.5245188598818	8	HCI001_T1
7.95498092066686	17.2241545554454	8	HCI001_T1
-6.3612167058377	12.4906620692553	8	HCI001_T1
-2.18502598483372	1.20900527764459	8	HCI001_T1
6.60562552743688	-24.837374723796	7	HCI001_T1
-15.8610828363556	14.686099309642	8	HCI001_T1
-0.568755390115817	6.62072586180426	8	HCI001_T1
-10.7946359816695	16.061180465934	8	HCI001_T1
-0.963940061733362	-0.512909025116861	8	HCI001_T1
1.95573666034708	12.085371699664	8	HCI001_T1
-5.09842182529766	2.49958200050372	8	HCI001_T1
3.29823032038999	2.57744984017192	8	HCI001_T1
6.81856168888481	-27.5010198684174	7	HCI001_T1
-9.85860925193947	-7.15111440044627	8	HCI001_T1
10.8551222632221	16.702661910663	8	HCI001_T1
16.8875680818043	-18.9437500075143	7	HCI001_T1
3.26429694765755	0.0473694489681913	8	HCI001_T1
13.7053197294389	-9.43424231250988	2	HCI001_T1
-14.6994214555311	-4.15862793468041	8	HCI001_T1
18.4940508687054	-13.8569782202455	8	HCI001_T1
-3.34623707272471	9.67790943308996	8	HCI001_T1
1.90879004973375	7.50624406089008	8	HCI001_T1
3.27259598863466	23.8114843344679	8	HCI001_T1
-14.5930931617642	17.2657619630678	8	HCI001_T1
13.6550547842948	-20.2580539810048	6	HCI001_T1
-13.6870176086902	-4.96961102601292	8	HCI001_T1
8.64907275700366	-25.5060649956165	6	HCI001_T1
3.2393383467481	-21.8803310996466	7	HCI001_T1
-14.0116672664212	17.628178313222	8	HCI001_T1
-13.161079577036	-8.1611938933082	1	HCI001_T1
-6.29289236686344	23.2125522585395	8	HCI001_T1
-9.95931745963088	27.4378513263074	8	HCI001_T1
17.3938415833271	-17.5880864653281	7	HCI001_T1
3.02599776680398	0.755606771808401	8	HCI001_T1
10.0824874730524	0.864483202815366	12	HCI001_T1
0.692512851170115	13.6004707904984	8	HCI001_T1
10.1463254992646	-28.6201863342241	7	HCI001_T1
-9.78845188149695	1.85862444436829	8	HCI001_T1
-5.65357132318498	19.2077350219956	8	HCI001_T1
11.5019942693202	1.1911614507714	12	HCI001_T1
-6.17571370588421	11.6032155477571	8	HCI001_T1
-9.71835687209077	-2.34698905276501	8	HCI001_T1
6.25781908569766	19.9348739568103	8	HCI001_T1
9.2743019821921	-18.0449762005172	12	HCI001_T1
1.70603197524763	4.61470137462782	8	HCI001_T1
5.83666276020903	9.00378921762761	8	HCI001_T1
-6.24097240501412	-2.81883126570958	8	HCI001_T1
-1.08524293646472	-16.4182788698982	7	HCI001_T1
2.27184119555878	5.98191827761426	8	HCI001_T1
7.11915994664892	1.18739163192038	12	HCI001_T1
-3.95498626040478	8.79382864781276	8	HCI001_T1
-7.24100580467767	-6.10004485726712	1	HCI001_T1
7.20366018428019	-13.2397076872476	1	HCI001_T1
-9.59282811301773	11.6915432315443	8	HCI001_T1
17.3014063551212	-19.1494526597482	7	HCI001_T1
3.60635132450185	-0.0256298769566892	8	HCI001_T1
15.1011445403227	-23.101927967139	6	HCI001_T1
-8.4795290629676	-2.38815417103011	8	HCI001_T1
13.3304894210118	-12.6894309461035	7	HCI001_T1
-13.98643093727	-4.20827506719301	6	HCI001_T1
2.664828936278	-21.2846060086861	7	HCI001_T1
15.6299021984172	-22.6912852464809	6	HCI001_T1
-19.8607670905149	14.2909603132061	8	HCI001_T1
9.8854368549649	-18.2560394495597	7	HCI001_T1
-5.32569234472793	-4.79045976944784	8	HCI001_T1
-5.6499855311775	-7.86997871086739	8	HCI001_T1
-9.95860290329585	-8.17335327350596	6	HCI001_T1
-2.04032852176133	3.27642597693411	8	HCI001_T1
1.71506675618437	-5.24740367265372	8	HCI001_T1
11.3015175134465	-0.067739120660588	12	HCI001_T1
-9.10950308048339	13.2921614715254	8	HCI001_T1
13.295362141137	-2.59236221442506	2	HCI001_T1
-12.812562216576	10.0586933642331	8	HCI001_T1
-3.34237104458268	-9.74999617477019	8	HCI001_T1
6.94118582590398	-19.1382082294579	7	HCI001_T1
-1.90376258667462	6.85083863375985	8	HCI001_T1
10.841620583745	16.0936748911845	8	HCI001_T1
-0.517483323768414	26.2386783468003	8	HCI001_T1
-12.0371216575648	-4.6848381019379	8	HCI001_T1
6.20602910741513	20.1745920118341	8	HCI001_T1
9.87472898290414	-24.562218313773	7	HCI001_T1
-12.5481315798132	2.36157424353196	8	HCI001_T1
-2.66675930966697	21.6036289216563	8	HCI001_T1
10.7238942384589	-16.4349267224019	7	HCI001_T1
10.4755199570208	-19.326232994876	1	HCI001_T1
-3.98602670243217	-8.65179391110304	8	HCI001_T1
-2.073378546073	19.3285595175738	8	HCI001_T1
15.7481537069234	-14.6566774209543	1	HCI001_T1
-13.4295684858406	14.7900750126542	8	HCI001_T1
6.81737326906762	-29.5290565997522	6	HCI001_T1
7.91628104299065	-14.8960893491036	12	HCI001_T1
0.811433728046017	-8.27755359474811	8	HCI001_T1
-0.920790052662624	11.490114253479	8	HCI001_T1
-3.31475444919937	2.49842447323691	8	HCI001_T1
2.0166801254861	23.3440687293104	2	HCI001_T1
4.91391769491468	-17.3120957737632	7	HCI001_T1
12.4239970157549	12.7686842063722	8	HCI001_T1
-1.5934360346259	2.9326296672223	8	HCI001_T1
-1.59681897863284	23.5918649096446	8	HCI001_T1
5.13127251741719	-27.6276147104047	7	HCI001_T1
12.3012343745401	-21.1676953012276	6	HCI001_T1
11.8180537146567	-22.1694836445069	1	HCI001_T1
-3.47653305674302	1.9153077869953	8	HCI001_T1
4.88939466801725	3.4975659540478	10	HCI001_T1
-0.308257623536748	13.6909716038424	8	HCI001_T1
16.9885933990411	-16.6884241383088	7	HCI001_T1
-7.20895509815172	6.06460243939619	8	HCI001_T1
8.75817212149341	-20.303266628584	1	HCI001_T1
13.5567410402692	-3.55708152773069	2	HCI001_T1
14.2498471085727	10.7076019323634	8	HCI001_T1
-2.01965547974119	1.69471371793924	8	HCI001_T1
-0.76135457226096	7.22376479748493	8	HCI001_T1
-0.145832558568124	17.2484994893661	8	HCI001_T1
-0.61632521567423	4.75221419409747	8	HCI001_T1
[truncated: 2,445 more rows]
