# Supplementary material for: Landscapes of cellular phenotypic diversity in breast cancer xenografts and their impact on drug response
Source: Nat Commun. 2021 Mar 31;12:1998. doi: 10.1038/s41467-021-22303-z (PMC8012607; doi:10.1038/s41467-021-22303-z)
Supplement: Supplementary file 3 — Source Data [file 41467_2021_22303_MOESM3_ESM.zip › Source_data/FigS6c.txt]

L1	L2	L3	L4	L5	B1	M1	M2	M3	O1	O2
0.127246168705183	0.189594008121872	0.071710691748025	0.0702880283203456	0.18701742221067	-0.156008862858854	-0.218315283138898	-0.0241460998168183	-0.193459659960491	0.0902062423694444	0.316979993411483
0.033308104474095	-0.127213441181208	-0.0417029988491733	-0.233325694011234	-0.0010704186062753	0.182290473448201	-0.148142513558538	0.0767173551141949	-0.0501222499739661	-0.033846484827924	-0.0239951103980727
0.29449991107896	-0.0187769122665714	0.0564803318259382	-0.122249388753056	0.0951980703442959	0.164731051344743	-0.163137398176552	-0.0738193497846696	-0.170168870367651	-0.0293307559187526	-0.0575468108361215
0.319573610668506	0.186375354790781	-0.261451642231533	0.0789976318296058	0.090832664589647	-0.191458477142159	-0.0952453931341271	0.0603652495420458	0	0.299258060424269	0.00733608470769103
0.265390380809724	-0.0144073053867874	-0.429340836860493	-0.0580640233950681	-0.0226317076755349	-0.0964168388481263	0.0288946698272071	0.087720641106669	0.0406479222349847	0.233402908949123	-0.317285663607637
0.389413184565802	0.151583244973752	-0.253449590791839	0.0678432273352901	0.167596970353961	-0.0589808237644639	-0.177954474491371	-0.121647439583464	-0.119498778901346	0.232483999858772	-0.208467073776887
0.2007695882586	-0.228677655713689	-0.357322373903249	-0.216364887177412	-0.209649129886205	0.138436855778768	0.00779697439781778	0.162909762055242	0.148227385593741	0.257907151358479	-0.100718329632675
0.430066925333066	0.20820321386777	-0.260607976520321	0.119984718476375	0.264015334203693	-0.0175773791398512	-0.18458480753274	-0.162653826050312	-0.315041275462911	0.02144776704937	-0.198440605412016
0.224868078592392	-0.0921147929516936	-0.405180796936802	-0.0525632211786932	-0.0429696611947657	0.0678432273352901	-0.128420754787587	-0.0267440978983747	0.059749389450673	0.255303575602485	-0.269906783203799
0.436228723112341	0.0613076824969675	-0.240830971213861	0.019405607818878	0.123251056665413	-0.0165024066491246	-0.121388189644457	-0.0513486679648794	-0.0255195602001596	0.277357393770906	-0.202659340049965
0.238222019095831	0.0482797999663619	0.018620158157749	-0.0840400338612828	0.0990901795523422	0.0504240203167697	-0.347653329032111	-0.1013219251807	-0.211797068487552	-0.0545219393608187	-0.0510469227576834
0.116129888573269	-0.121635438483942	-0.140066000587634	-0.15742797518819	-0.141173770403328	-0.0246960835287932	-0.102815178681961	0.130916895715778	-0.0563541931404406	0.112499187753487	-0.305980454359349
0.199388146137555	0.0841447942270879	-0.162349312863018	-0.0249064100352529	0.124015641384181	-0.261593705400938	-0.304846410769582	-0.0544051362961223	-0.330226165224819	-0.197565454425439	-0.0394314553038393
-0.0742908873984423	0.147904784023934	0.130802763918071	0.214378486377054	0.208731628223684	-0.18534647467952	-0.25515980921486	-0.0939864011857168	-0.162133253726762	-0.0687650302612573	0.28366194203072
-0.00184192282806055	-0.115411712300541	-0.0541677328225425	0.0365192147142665	-0.0435813289697801	0.102223241187633	-0.194771478094507	0.041109499055216	-0.0343826409882389	0.339843211914766	0.143970662388436
0.0392943536652918	-0.124607864675086	-0.0846370825352226	-0.058828023702898	-0.170349475341527	-0.217892887793071	-0.314172203676775	0.0631160710401643	-0.11460880329413	0.166628848383626	0.152223757684589
0.141060589915637	0.0711169116964823	0.0955629604624968	0.127588051407584	0.13579024605321	0.245549698936512	-0.20348574359795	-0.16061741080681	-0.0652506120087912	0.304312060421199	-0.105914722967289
0.108144481290137	-0.0554110513009433	0.0718700680182919	-0.0579156479217604	0.0857164954666311	0.306387530562347	-0.197079762183295	0.113709308985081	0.0738901201820918	0.220937939492432	0.0725257947987773
0.156102959678132	0.110200559288299	0.150807892517306	0.132172053254563	0.252924624968478	0.182748873632899	-0.33618719021179	-0.0985711036825811	0.0139058681330211	0.178880969588304	0.00901727078653689
0.121427676603833	-0.141072893140307	0.0406567124227274	-0.100040484195262	-0.0435559007918265	-0.104423503103126	-0.0702427763684739	0.216723423612638	0.245390913793871	0.183585346634115	0.212355965596962
0.297777523869789	0.55514106501004	0.431649120929635	0.509741005384072	0.535209303137651	0.141951257194785	-0.372267307033065	-0.501260806323823	-0.551039126238176	-0.0494679393638889	-0.110346940811519
-0.119111009547916	0.0983988304076328	0.340702728605423	-0.00152800061565969	0.136707747715731	-0.0418672168690754	-0.211435599846706	-0.0233819827340076	-0.0203239611174923	0.00627921211739766	0.277701373205721
-0.107607212752854	0.0100399000282484	0.0861825226771809	0.051039119804401	0.0295916893359378	-0.537133251833741	-0.44155651915078	-0.106526059627153	-0.205776725595008	-0.0428091189519131	-0.0263660687097768
-0.0546437105657964	0.0913484469204815	0.216824816894779	0.243410498074588	0.0215612890692596	-0.246619299367474	-0.467359818316254	-0.317261412783005	-0.327322742208035	-0.0309366060418129	-0.067858783546142
-0.2007695882586	-0.034792109817029	0.0795588575831092	-0.00290320116975341	0.00550500997513012	-0.200320880712985	-0.37196154333119	0.0382058541405353	0.0139058681330211	0.0761163029840643	0.246064507903803
-0.0115570083977073	-0.133512724317651	-0.284513582352716	-0.00319577557355739	-0.0735590631202524	0.0359524752025206	-0.0807365259964667	0.184903874571565	-0.0862925339939096	0.152308647795688	0.0811913121798076
-0.0125864726584138	-0.152043052592479	-0.154501147027934	-0.078386431583342	-0.14511817962218	-0.179692872401579	-0.179483293000747	0.204019261110458	0.0985635708329516	0.200169030181433	0.251872241630725
0.0118190048133885	0.204001313508659	0.134034361614871	0.0663152267196304	-0.0133037741065645	-0.401864161918498	-0.319217304757716	-0.0392756180564703	-0.0438569687272203	-0.0275672727105263	0.0800855913922937
0.129241585102249	0.316347641684352	0.345011525534489	0.334173734644774	0.335805608482937	-0.104668042172689	-0.43510174776842	-0.315733178617384	-0.302414428958777	0.0790261817701754	0.163533554942279
0.00506528777716652	0.0476667231413922	0.158809943956999	0.0739552297979289	0.196957023554655	0.159370464213305	-0.129949573296963	0.0359135028921032	0.0620415655165556	0.22666424228655	0.227265790840345
-0.0392943536652918	-0.0446013390165438	0.0903308499057739	0.0437008176078671	0.0435813289697801	-0.120559248575549	-0.261427965103302	0.00702987716185849	-0.0378973109559256	0.120530242351023	0.187375830242275
0.208751253846863	0.185915547172054	0.243600912096832	0.271067309218029	0.367765249727443	0.0837344337381509	-0.355603185280866	-0.310537182454271	-0.190250613468255	0.0819360605562865	0.02659330706538
-0.00644672989821193	0.054563837422301	0.131572191941119	0.0919856370627132	0.165303216197657	0.0337688136060791	-0.378535462921507	-0.174371518297403	-0.238844746064966	0.0514589090596491	0.0699984749192186
0.128934597964239	0.131504978955995	0.111567063341884	0.142256857317917	0.229069581742914	-0.0799144321990016	-0.185598567038251	-0.0817605278607455	-0.137530563952956	0.188835818067105	0.124713440030747
0.123101842342047	0.00429153777478772	0.130648878313462	0.0262816105893466	0.17386656504786	0.126518450976622	-0.144473349136035	-0.0242989232333804	-0.0768643040759297	0.0871432120682748	0.247592858884572
0.0296242588179739	0.132271324987207	0.166042567373646	0.182290473448201	0.202767867417293	0.0323936130519854	-0.222595974965151	-0.146710479899656	-0.149449879495545	0.169385575654678	-0.0149778396115358
0.0787422008995886	0.0242165345863022	0.03354706180487	0.0628008253036132	0.102607269258675	-0.0925968373089771	-0.406818605344963	-0.0408038522220917	-0.095660147816167	0.204916727148246	0.0507412525615296
0.328169250532788	0.450764735558953	0.37517310403795	0.238979296289175	0.402936146790774	-0.346703339693183	-0.193395541436069	-0.252769930993782	-0.220812961013357	-0.410599211871783	0.159865512588434
0.0187262154186156	0.0501190304412709	0.0732495477941199	0.196653679235402	0.10872394700882	-0.153105661689101	-0.428222064476228	-0.242072291834432	-0.105134475555148	0.166322545353509	-0.172550825728816
0.0526482941687308	-0.0202315352239993	-0.17404461881334	-0.0591336238260299	0.0021408372125506	-0.341355337538374	-0.321663414372718	0.0959731056010247	-0.0406479222349847	0.104296181754825	0.183860622986506
0.0287032974039436	0.128592864037389	0.14942292207582	0.0823592331840571	0.166067800916425	-0.269997708787067	-0.267237475438931	-0.010850462575912	-0.151589243823702	-0.0189907878672515	0.289164005561488
0.0578670755149023	0.00812326793084819	0.0489356222658196	0.159370464213305	0.150929023484817	-0.0380472153299262	-0.304846410769582	-0.0950561651016518	-0.145935209527859	0.237537999855702	-0.0962861117884447
0.21688641300413	0.0626871053531492	-0.0553988176594184	0.199556880405155	0.245125860837044	0.154328062181628	-0.0975386208981911	-0.0684648906198392	-0.10849633378511	0.28501496952383	0.0574659968769131
-0.30907701559995	-0.270296219476347	-0.0357123748096364	-0.194268251189138	-0.210019150557167	0.125028662055637	0.135035944533065	0.211725140112483	0.457046780026251	0.176024888140901	0.297966671762727
0.0184248593502206	-0.158375493317678	-0.0237056281063966	-0.20634314642434	-0.105544948204257	0.438670244620634	0.198042523409195	0.275471987352126	0.298379703883358	0.342245082773518	0.0386791010548846
-0.1338463921724	0.019771727605272	0.257450616511686	-0.00855680344769425	0.0246196279443319	0.220796088962825	-0.0584008670581646	0.0241460998168183	-0.0785452331909103	0.127575212043713	0.233837700057652
-0.0598624919119679	-0.23511496237587	-0.295768132059451	-0.118725647836758	-0.14680026600347	0.0129880052331073	-0.292157217141761	0.091999696770409	-0.0828239618472245	0.280267272557017	0.0178817064749969
-0.0818120722796895	-0.291211491860596	-0.324236968912207	-0.227213691548595	-0.19925077771096	0.122392849314341	-0.118942080029456	0.262703453070321	0.168704158448959	0.438625939127485	0.0547149651115289
-0.218881829401196	-0.331214754689867	-0.221287499428455	-0.219726488531863	-0.244667110005783	0.117197647221098	-0.0753707525122386	0.275234973228416	0.171760393203469	0.377977939164327	0.138774269053822
-0.0830400208317299	-0.138555362443146	0.000923313627656974	-0.0589808237644639	-0.0417463256447368	0.00794560320143037	-0.164653753459799	0.0722854760338928	0.0377444992182001	0.183934969585234	0.0527281088365293
-0.241598877613942	-0.0519582609161799	-0.0303154641080706	-0.0450760181619608	0.052756345594997	0.140881656763823	-0.143250294328535	0.0377473838908489	0.142267727822446	0.153304666573538	0.140302620034591
-0.303149798784966	-0.165990550360539	-0.103103355088362	-0.132936053562393	-0.0446517475760554	-0.0470624189623184	0.0935636927738134	0.196225266865789	0.183526897008333	0.106133999935526	0.359926655971091
-0.208444266708852	-0.14192728498048	-0.0472428806151152	-0.16487126642968	-0.0460280000698379	-0.167316067414736	-0.0730775247481745	0.197142207365162	0.159229830709978	0.0317023636171052	0.262417863398031
-0.0627788697230638	-0.0309603796609686	0.0787894295600618	-0.0134464054178052	0.00672834552515904	-0.210100084653207	-0.209142372082642	0.115992973170665	0.0487469443344365	0.119305030230555	0.317591333803791
0.0271683617138931	0.240632653800597	0.170043593093493	0.222782489763182	0.28809552203181	-0.220796088962825	-0.328695979515848	-0.193932915617357	-0.214089244553434	-0.0608011514782164	0.360996501657629
0.076900278071528	0.259484766168415	0.142959726682221	0.198181679851061	0.377551934127674	-0.16563526673751	-0.418590507867159	-0.268969213149369	-0.217756726258847	-0.19434927260921	0.194711914949966
0.0687651189142606	0.202315352239993	0.0252372391559573	0.130796852700469	0.261487973818681	-0.337840936122357	-0.359272349703369	-0.132650725575939	-0.219896090587004	-0.221457090774561	0.176371703180738
0.194936832636408	0.200476121765084	0.296845331291717	0.28084651315825	0.250172119980913	-0.149896860396215	-0.492126678168146	-0.287002376303701	-0.151742055561428	0.0917377575200292	0.145804683565359
-0.190025038428247	-0.166603627185509	0.0281610656435377	-0.107418443280876	-0.0315008904132446	-0.130032852392639	-0.176425655981995	0.138305191988738	0.0900061135203232	0.0131710302950292	0.159712677490357
-0.00107445498303532	-0.0938007542203602	-0.0972557021132013	-0.181984873325069	0.00688126246891265	0.22476889056354	0.0460174371322187	0.253686871493154	0.13432151746072	0.179646727163596	0.0174232011807662
-0.0325406366290698	0.03295287934212	0.129417793476586	0.088012835461998	0.109947282558849	-0.22247688964005	-0.209601017635455	-0.0169633992383977	-0.13432151746072	0.0614137575384503	0.269295442811491
0.161935715300324	0.0918082545392088	0.0386252867569834	-0.105584842542084	0.0854805715582705	-0.444953779280101	-0.145084876539786	0.124551084498145	-0.0776283627645572	-0.280267272557017	0.149319890821128
-0.0457410835635037	-0.0666721047154521	0.0343164898279175	-0.0417144168075095	0.0188087840816946	-0.146229658918632	-0.236202459698598	0.0748834741154492	0.0527200495152997	0.0989358787277777	0.106067558065366
-0.291637781109587	-0.275578032823869	-0.226519609985178	-0.305294523008805	-0.167291136466454	0.04889601970111	0.126280408874461	0.42179262971151	0.325336189617603	0.18837636352193	0.278159878499951
0.119264503116921	0.300254375028898	0.275455232250997	0.267247307678879	0.37694026635266	-0.236076095119422	-0.470570337185944	-0.296018957880867	-0.30776283977917	-0.0110269090842105	0.0845178092365237
0.0474295128225592	0.113879020238117	0.0984867869500772	0.0388112156377561	0.177995322529207	-0.113988845928213	-0.327778688410222	-0.0715213589510821	-0.135238387887073	0.0729001211678362	-0.0042793827461531
0.0426712121834028	0.250748421412597	0.276994088297092	0.298418520238337	0.363177741414834	-0.282068913650778	-0.403455204624336	-0.329334462691414	-0.139669928281113	-0.0758099999539473	0.167354432394202
0.0627788697230638	0.259024958549688	0.266529867183646	0.252272901645414	0.397584053759398	0.102987241495463	-0.329919034323349	-0.282723320639961	-0.292176042531168	-0.0352248484634503	-0.0041265476480762
0.308061592993127	0.453217042858832	0.610618079090479	0.411184965674022	0.504931748274435	0.0206280083114058	-0.353921484920552	-0.349507153677617	-0.417634479203809	-0.0960259999416666	0.365734389698013
0.348430401641454	0.441568583184408	0.358091801926296	0.489265797134232	0.489181303067813	-0.115058446359174	-0.732609829692997	-0.541911835129353	-0.521852084332604	-0.0905125453995614	0.0803912615884475
-0.133999885741405	-0.0682047967778763	0.0991023293685152	0.0658568265349325	0.0287483854256795	-0.159064864090173	-0.326402751751784	-0.121647439583464	-0.0690709054519289	-0.0464049090627193	0.0519639333461448
0.0953195063521336	0.244924191575385	0.309771722078915	0.296126519314847	0.222494153161509	0.00351440141601728	-0.266320184333306	-0.126537788913453	-0.137836187428407	0.133241818100877	0.38361609617301
0.0285498038349386	0.138248824030662	0.240830971213861	0.111544044943157	0.211178299323742	-0.044159217792565	-0.230392949362969	-0.0971956929335218	-0.128056236213974	-0.00719812120774854	0.198838462598042
-0.218881829401196	-0.263776303943203	-0.296691445687108	-0.123156849622171	-0.135637329109456	0.00855680344769425	-0.155175078701668	0.17055093288335	0.073044010632792	0.301861636180263	0.0171175309846124
-0.231468302059609	0.0384705707668471	-0.104796096739067	-0.0270456108971765	0.145882764340948	-0.232256093580272	-0.0376089353306505	0.0178803397377705	-0.0890892430939702	-0.243204605912865	0.140608290230745
-0.287339961177446	-0.0475134539351498	0.00400102571984689	-0.149285660149951	0.0643780333202717	0.014668805910333	0.0246139780009542	0.256284869574711	0.271240834462774	0.0470175151229532	0.267308586536492
0.283742833993397	0.633961921460405	0.316947326435523	0.533282398425572	0.594263947497883	-0.116163549098147	-0.552683922471684	-0.551402585116047	-0.502598599574018	-0.1366529157717	-0.032716709983183
-0.137376744259516	-0.0663655663029673	0.0386252867569834	-0.0366720147758325	0.0637663655452572	0.0171136068953885	-0.107628823060073	0.0664781862045314	0.0961185830293435	0.168619818079386	0.205410371815349
0.0394478472342968	0.123841518643874	0.0370864307108884	0.124837650299396	0.248031282768363	-0.0915272368780153	-0.148754040962288	-0.0515014913814416	-0.0944376539143629	0.0516120605747076	0.0800855913922937
-0.270302175017886	-0.359263019432229	-0.341164385419252	-0.340896937353676	-0.324642671588923	0.00580640233950681	0.0155939487956356	0.46320777559985	0.359413207130391	0.153151515058479	0.0683172888403727
-0.221951700781297	-0.120929403725268	0.00754039462586529	-0.110627244573761	-0.0680480399703584	-0.0285736115128362	-0.0807216172950547	0.208603963607323	0.153270172938683	0.163718969597515	0.320800870863406
-0.00798166558826239	-0.0370911479106653	-0.16157988483997	0.0265872107124786	0.0974080931710524	-0.0122240049252775	-0.0386791082872137	0.0609765432082943	-0.0246026897738065	0.120377090835965	0.0481430558942224
0.210900163812933	0.0715767193152095	-0.0603231570069223	0.0262816105893466	0.084104319064488	0.0473680190854503	0.0131478391806339	0.160770234223373	0.119957214114522	0.345816121002047	-0.000152835098076896
-0.149057605578875	-0.0514830237596055	-0.151289896009029	0.0673359109452021	-0.0206992070699631	0.148384140501543	0.0153292272752422	-0.0121054608389638	0.0803649239555554	0.182202097045282	-0.261819756299004
-0.0959334806281537	0.106062290719754	0.149269036471211	0.145465658610802	0.246960864162087	-0.159676064336437	-0.378229699219631	-0.211813255355128	-0.171149146252567	-0.120377090835965	0.0748891980576792
-0.211360644519948	-0.246150345225324	-0.167427537815131	-0.247230499613737	-0.188240757760699	-0.374360150836623	-0.226876666791404	0.193474445367671	0.126069683623543	-0.0804045454057017	0.1753018574942
-0.102226716957361	-0.159399974492115	-0.178045644533186	-0.0024448009850555	-0.0585671894576343	-0.300404921038695	-0.518575238380351	-0.130205550910944	-0.0553178490566333	-0.0169998181714912	-0.25064956084611
0.114659696046769	0.301940336297565	0.32023594319236	0.236992895488817	0.338405196526749	-0.218045687854637	-0.366457796697436	-0.309008948288649	-0.193918095173668	-0.0917377575200292	0.198838462598042
0.148888761934895	0.0570161447221798	0.0560143600778564	0.0382000153914922	0.0743176346642566	-0.185652074802652	-0.294603326756762	0.0106976391593499	-0.0973410769311476	0.133088666585819	0.232309349076883
0.0788956944685936	0.0502722996475133	0.0207745566222819	0.0369776148989644	0.11759312974653	-0.334632134829472	-0.388014137679638	-0.0268969213149368	-0.0808374092567929	0.018837636352193	-0.0886443568845999
-0.155795972540122	-0.222700156670234	-0.198974086760078	-0.189777676464933	-0.134719827446934	0.0828176333687551	0.0137593665843843	0.323068702612366	0.236399758261358	0.289456363460526	0.181262426319199
0.0346895465951404	0.184076316697145	0.257296730907077	0.214225686315488	0.226317076755349	-0.202918481759606	-0.229934303810156	-0.203560790860772	-0.0334657705618859	0.0252699999846491	0.352437736165323
-0.0310057009390193	-0.198023814465205	-0.202205684456877	-0.235159294750026	-0.0815047310206765	0.288792116359681	0.0882128279909973	0.290822961717755	0.390433989888669	0.422085575501169	-0.140761125328822
-0.161168247455298	0.0369378787044229	0.0256988959697858	0.0117656047405796	0.192216598298293	-0.14898006002682	-0.160525943484484	-0.0571559577942408	0.0125305624934915	-0.117467212049854	0.143359321996129
0.0693790931902808	0.282934954723505	0.206206710176724	0.236381695242554	0.278003003744071	-0.269386508540803	-0.330377679876161	-0.224497598929785	-0.113997556343228	-0.022666424228655	0.245758837707649
0.0610904404640083	0.0625338361469068	0.136650416893232	0.139353656148163	0.232586671449248	0.088012835461998	-0.255006927363923	-0.131733785076566	-0.060055012926124	0.183934969585234	0.0443221784423
-0.222966313841401	-0.195951163509755	-0.29075822881743	-0.140836488730765	-0.0847807791907249	-0.202462009858342	0.01422888633545	0.203869418211603	0.168145007755535	0.0916546516029768	-0.0112419712049049
-0.292712236092623	-0.316654180096837	-0.15265451977262	-0.215600886869582	-0.146341515172209	0.00595920240107278	0.139275366204157	0.272789798563422	0.34856357375188	0.206754545328947	0.139691279642283
-0.0660022346721698	0.109894020875814	0.108181580040475	0.147757659534292	0.217600810961393	-0.169760868399791	-0.311878975912711	-0.123328497165648	-0.204767728552179	-0.00536030302704678	0.164756235726894
-0.118497035271896	0.0746421034400579	-0.136496531288623	0.0548552221021828	0.233657090055523	-0.0904576364470535	0.0738419340028626	-0.104836863761629	-0.0499694382362406	-0.216096787747515	-0.172092320434585
-0.0317731687840445	0.13242459419345	0.180661699811548	0.228130491917991	0.261640890762434	-0.266636107432615	-0.394588057269955	-0.313440827368952	-0.0742665045345961	-0.0208286060479532	-0.010392786669229
-0.430242473921144	-0.397120513374107	-0.390715550103509	-0.363052946280742	-0.319749329388808	0.0916800369395812	0.162360525695735	0.425766038542125	0.241595357344026	0.153304666573538	0.187834335536506
0.154721517557086	0.43405839207853	0.267299295206694	0.419436168998584	0.465326259842249	-0.272595309833688	-0.570860831401012	-0.440589909948653	-0.332976776503878	-0.183322363525	0.160782523176895
0.0257869195928477	-0.339338022620715	-0.519210029952438	-0.372068149913134	-0.318678910782533	-0.0412560166228116	0.150282859471664	0.471460240094206	0.388447437298237	0.318095696776462	-0.190126862007659
0.120952932375976	-0.0522647993286648	-0.415183361236419	-0.0481320193932801	0.0796697276956331	-0.00229200092348953	0.189879258864504	0.0721326526173306	0.0808374092567929	0.192205151398392	-0.179581240240353
-0.295628613903719	-0.251821305856294	-0.0972557021132013	-0.174956070493034	-0.165914883972672	-0.30514172294724	-0.141568593968221	0.17773363346177	0.270476775774146	0.041197757550731	0.203117845344195
-0.00905612057129771	-0.133497478637147	-0.212823791174932	-0.134005653993355	-0.00886918273770964	-0.105890442665216	0.201039633982949	0.205394671859518	-0.0169621028875312	0.0794856363153508	0.0334708864788403
0.248199101081159	0.247683037287749	0.138804815357765	0.353120942278954	0.162244877322585	0.0811368326915294	-0.505121635497842	-0.221441130598543	-0.149449879495545	0.412283878537427	-0.0217025839269193
-0.0446666285804684	0.236954192850779	0.17081302111654	0.15845366384391	0.230292917292943	-0.449384981065514	-0.324873933242408	-0.141208836903418	-0.14043398696974	-0.143656121124854	0.207550063188425
-0.188336609169191	-0.397580320992834	-0.351628606532698	-0.489418597195798	-0.376175681633892	0.00932080375552409	0.284666006445818	0.531825489636251	0.393337412905453	0.184241272615351	0.168271442982663
0.144437448433748	0.10452959865733	0.164195940118332	0.23271449376497	0.19588660494838	0.30132172140809	-0.189267731460753	-0.169633992383977	-0.0136002446575701	0.286699636189474	0.100412659436521
-0.0597089983429629	0.0168596126866661	-0.202975112479925	0.019558407880444	0.0324183920757663	-0.138895255963466	-0.264944247674867	-0.0363719731417896	-0.060360636401575	0.0761163029840643	0.11523766394998
-0.0942450513690982	-0.106062290719754	-0.121261856432283	-0.21453128643862	-0.0737059668892422	0.00275040110818744	-0.0570249303997261	0.323679996278615	0.23227384134277	0.321158727077631	0.330276646944173
-0.259493924413551	-0.308235875087972	-0.268633363452989	-0.398500688944766	-0.228042017553331	-0.0535619205570921	0.0659929845172872	0.374072406569283	0.340220708418587	0.209525344902396	0.0756161595566966
0.0927101156790478	0.261017458230839	0.19835854434164	0.265260906878522	0.241608771130711	-0.364580946896401	-0.525607803523481	-0.310384359037709	-0.222341078390612	-0.122980666591959	0.149931231213435
0.0259404131618528	0.184995931934599	0.103565011902191	0.15768966353608	0.240538352524436	-0.231186493149311	-0.281455487576128	-0.203560790860772	-0.130654035755308	-0.070602848441959	0.25263641712111
0.0991568455772597	0.237107462057022	0.309617836474305	0.330200933044058	0.208272877392423	-0.377721752191075	-0.502981289584716	-0.337739750602332	-0.252139367247085	-0.030017696951462	0.236435896724959
0.0816585787106845	0.107288444369693	0.0450884821505822	0.137061655224674	0.12523897693421	-0.37069294935904	-0.373337479989628	-0.10560098084444	-0.0452322743667499	0.0569723636017544	0.127311636698055
-0.38477247943044	-0.0453815547163917	-0.0972854348262508	-0.0418800163853846	-0.0402294512720574	-0.0718379843106962	-0.124330943267703	-0.0255293129233102	0.0186487314927099	0.00842590848368106	0.272741171074759
-0.0489644485126097	-0.0280482647423626	-0.104796096739067	0.0875544352773001	-0.0102454352314922	-0.230422492841481	-0.316159667738964	-0.0475280825508259	-0.115067238507306	0.144881333245322	0.239951103980727
-0.161168247455298	-0.190207084946842	-0.11295203378337	-0.11903124795989	-0.0790580599206187	-0.152188861319705	-0.185904330740126	0.115534502920979	0.170079464088489	0.0506931514843567	0.0924652343365223
0.0521878134617156	0.120469596106541	0.109104893668132	0.274276110510914	0.120804385565355	-0.250744901029755	-0.63415391768918	-0.36754031683195	-0.181234720942451	0.0638641817793859	0.0106984568653827
0.166233535232465	0.192199584627993	0.187278780809756	0.227366491610161	0.202767867417293	-0.481167393871236	-0.597003627911342	-0.291739902217128	-0.286522008235324	-0.180718787769006	-0.036833258636532
0.0176517604355803	-0.27251264869902	-0.293152076781089	-0.201696081267079	-0.270968824331405	-0.078386431583342	-0.147683868005725	0.315580355200822	0.181998779631078	0.312888545264474	0.132508030032669
0.104222133354426	0.204307851921144	0.125724538965958	0.25318970201481	0.177536571697946	-0.521506610124651	-0.503287053286591	-0.264384510652504	-0.2264669953092	-0.0770352120744152	0.174843352199969
0.318959636392486	0.362788211175805	0.365016654133724	0.520284209632124	0.470984186761132	0.0229200092348953	-0.511848436939097	-0.465041656598596	-0.398685823725846	0.00382878787646199	0.0333180513807634
-0.163470650990374	-0.204154582714902	-0.135111560847137	-0.105126442357386	-0.168055721185222	-0.374360150836623	-0.256229982171424	0.110796977007552	-0.0327017118732584	-0.0286393333159357	0.146110353761513
0.0524214622186143	0.0785940079905587	0.0416127413266248	-0.0673349858432016	0.081016942434998	-0.298263380473636	-0.349257535229541	0.0111731938132396	-0.0622896213793813	-0.160135036660397	0.317312345670105
0.0142749019174693	-0.0259024958549688	-0.034778146641746	0.11597524672857	-0.135331495221949	-0.0814424328146613	-0.369056788163375	-0.0771758253638813	-0.0505806851871426	0.134160727191228	0.178511394553815
-0.086877360056856	0.00812326793084819	0.0437035117090968	0.0838872337997168	-0.0145271096565934	-0.420505769429546	-0.454976388390308	-0.0994880441819539	-0.154492666840487	-0.0387473333097953	0.340210928319171
-0.228953149530502	0.00107296641523265	-0.124964657881912	0.0874083129584352	0.0294387607088786	-0.0530256723716381	-0.261142151907733	-0.144811250353984	-0.109650798822442	-0.0977947135985563	0.0740542625500687
0.0535692555827611	0.188980931296902	0.213900990407199	0.267094507617313	0.188393674704453	-0.367789748189287	-0.635988499900431	-0.344463980931066	-0.355134478474077	-0.0751973938937134	0.167354432394202
0.1003847941293	0.398653205436531	0.227904580426663	0.406448163765477	0.328159761295257	-0.342730538092468	-0.592722936085089	-0.476961883090443	-0.444223721568047	-0.125431090832895	0.235060380842267
0.141071367360732	0.0351779703279847	-0.0486315663678378	0.100550122249389	0.060483272001878	-0.0953545232273839	-0.145401748515371	-0.0333180502133706	-0.262779858641379	0.128427356855739	0.0280473832361973
-0.113431747494729	-0.0320332641046655	0.0738650902125579	-0.0183360073879162	0.00382292359384036	-0.271678509464292	-0.191255195522942	0.048750669883323	0.168551346711234	0.125277939317836	0.0895613674730613
0.246510671822104	0.281862070279808	0.14942292207582	0.258079303984921	0.296200120050751	-0.326686531628041	-0.423329845246224	-0.286696729470577	-0.24281785124583	0.0396662424001462	0.01772887137692
0.381891999684554	0.663349124617188	0.436881231486358	0.629994653836489	0.57833188127617	-0.157536863474514	-0.595474809401966	-0.580728982936137	-0.526894871677546	-0.0125584242347953	0.0745835278615254
-0.278283840606148	-0.273278994730233	-0.283149512481472	-0.230575292903047	-0.246196279443319	-0.4014057617338	-0.26861341209737	0.12134179275034	0.185360637861039	-0.0467112120928362	0.0481430558942224
0.0796631623136189	0.30607860486611	0.220056414591579	0.327908932120569	0.202920784361046	-0.360913745418818	-0.578963569500705	-0.344616804347628	-0.274908316168186	0.0203691515027778	0.242549300648035
0.129088091533244	0.449538581909014	0.31715823110017	0.473527390792937	0.453857489060728	-0.184735274433256	-0.650665157590441	-0.517154441646286	-0.422982890024202	-0.0940350302459064	0.193336399067274
0.00675371703622202	0.157407474810964	-0.0103103355088362	0.0551608222253147	0.0837984851769807	-0.464664987222111	-0.418590507867159	-0.053029725547063	-0.203392422912649	-0.139367878703216	0.358245469892245
-0.0503458906336551	-0.0616142209094523	-0.0301615785034611	-0.0310184124978917	-0.0263017143256217	-0.0122240049252775	-0.361565577467433	-0.0475280825508259	0.0333129588241604	0.176736848377485	0.158489996705742
-0.355337612246681	-0.257338997281021	-0.165580910559817	-0.286958515620889	-0.253842126631	-0.0837344337381509	0.0571778122506638	0.331779637356408	0.363080688835803	0.124971636287719	0.259208326338416
0.0310057009390193	0.0642197974155734	0.180661699811548	0.209183284283811	0.135484412165702	-0.308350524240125	-0.58630189834571	-0.305952479957407	-0.221577019701984	0.0464049090627193	0.0305670196153793
-0.0225635546437418	-0.13181151736848	-0.0870992522089745	-0.00962640387865603	-0.193592850792076	-0.151883261196573	-0.275951740942375	0.130358374327506	0.110788509850992	0.265717878626462	0.24621734300188
0.224714585023387	0.464865502533256	0.332085134747292	0.504393003229263	0.545913489200404	-0.259607304600581	-0.53080578645536	-0.553984885037762	-0.440861863338086	-0.179034121103362	0.0113097972576903
-0.278130347037143	-0.0554834526597556	0.000153885604609496	-0.156467263043552	-0.104595189527472	-0.115822446667004	-0.0701727695803601	0.0510430211317552	0.0683068467633013	-0.210277030175292	0.320953705961482
-0.0168842925905551	-0.0298874952172716	-0.00323159769679941	-0.00947360381709006	-0.0128450232753036	-0.255940103122998	-0.0337868890572104	0.0298005662296175	-0.0264364306265126	-0.0977106666073099	0.126394626109593
0.0288567909729486	-0.169669011310357	-0.18620158157749	-0.0958056386018624	-0.201085781036003	-0.331423333536586	-0.0129949573296963	0.224956069179472	0.0788508566663613	0.00995484847880117	0.0695399696249879
0.110668863252638	0.414133395267015	0.142190298659174	0.435785775586143	0.425567854466309	-0.166093666922208	-0.245222488903916	-0.397646529894691	-0.241595357344026	-0.0425761211862573	0.216414498876885
-0.194169364791383	-0.244770922369143	-0.235444975052528	-0.171747269200149	-0.250936704699681	0.00886240357082619	0.0408194542003402	0.333766341771716	0.427261618680516	0.306456181632017	-0.0299556792230717
0.0936310770930781	-0.0222240349051507	-0.016465759693216	0.0631064254267451	0.084868903783256	0.0870960350926022	-0.241247560779539	-0.0473752591342638	-0.10406479339107	0.277051090740789	-0.0664832676634499
0.310057009390193	0.475441077763983	0.412105649144229	0.49996180144385	0.42984952889141	-0.265872107124786	-0.561535038493818	-0.429739447372741	-0.429095359533222	0.0661614545052631	0.160782523176895
0.403227605776256	0.526326454236466	0.431033578511197	0.557414624592654	0.501720492455609	-0.359996945049422	-0.521632875399104	-0.532283959885938	-0.4601161422915	-0.226511090771491	0.0677059484480651
0.405223022173321	0.613843171000887	0.425493696745255	0.593169838999091	0.542243482550317	-0.324852930889249	-0.60480060230916	-0.522961731475647	-0.502139370166014	-0.0987827272127193	0.202047999657657
0.0308522073700142	0.147598245611449	0.197435230713983	0.300099320915563	0.0685067908016193	0.0812896327530954	-0.362177104871183	-0.210743491439193	-0.147463326905114	0.277204242255848	0.0508940876596065
-0.180968917856949	-0.236954192850779	-0.17681455969631	-0.212544885638262	-0.152764026809861	-0.338299336307055	-0.25837032808455	0.0142125777402791	0.00458435213176519	-0.210583333205409	-0.380253724015318
0.225328559299408	0.532610491692405	0.305616810754458	0.546718620283036	0.496062565536725	-0.210252884714773	-0.505427399199718	-0.52387867197502	-0.458129589701068	-0.0525309696650585	0.137093082974976
0.0871843471948661	0.0410761472729682	0.00246216967375193	0.0450760181619608	0.00810459801894156	-0.351898541786426	-0.250267589984857	-0.037900207307411	-0.115067238507306	0.0421166666410819	0.220388211426885
-0.480434870985794	-0.321098987077867	-0.22898177965893	-0.335090535014169	-0.354920226452139	-0.225991291056068	0.131019746253526	0.422098276544634	0.483801961638953	0.048242727243421	0.218859860446116
-0.104068639785421	-0.443714352071802	-0.403334169681488	-0.363205746342308	-0.32617184102646	0.0527160212402592	0.13208991921009	0.450064961775506	0.401130811529454	0.265105272566228	-0.115696169244211
0.0641603118441092	-0.0274351879173929	-0.136034874474794	-0.117350447282664	-0.0613196944451994	-0.230728092964613	0.102583721979132	0.203102320611086	0.126222495361268	0.0588101817824561	0.00611340392307586
-0.284270089797345	-0.157560744017206	-0.193126433784917	-0.0997784402025776	-0.129979402190572	-0.409809765119928	-0.108393232314761	0.206617259192015	0.114150368080953	0.086224302977924	0.227112955742268
0.0681511446382404	0.231896309044779	0.0355475746647935	0.261135305216241	0.225246658149074	-0.278248912111629	-0.266625948035181	-0.16703599430242	-0.23227384134277	-0.127422060528655	0.234754710646113
0.123715816618067	0.172887664641448	0.12203128445533	0.217128887485242	0.116981461971515	-0.502559402490471	-0.295520617862388	-0.198211971281097	-0.0988691943084026	-0.0937287272157894	0.209995424757656
-0.118686802314338	-0.244385804790299	-0.144850623689086	-0.259075283843894	-0.280535413053055	-0.126709976582058	0.0383850759657976	0.366276848887732	0.307245494265138	0.113060372017393	0.241094633848035
-0.161014753886293	-0.311443027084595	-0.228674008449711	-0.297501719868941	-0.301399296138374	-0.158300863782344	-0.0198746406218885	0.375945604742867	0.327628365683486	0.184547575645468	0.087116005903831
-0.278130347037143	-0.21733573445175	-0.13434213282409	-0.142715257502615	-0.260264638268652	-0.110321644450629	-0.118177670774768	0.191182094119239	0.154951102053663	0.205529333208479	0.0417239817749927
-0.125864726584138	-0.179478240509872	-0.218671444150093	-0.17434487024677	-0.215918724580104	-0.355565743264009	-0.139886893607907	0.235195238089135	0.255348413739321	0.136151696886988	0.102399515711521
0.306373163734072	0.528012415505132	0.278840715552406	0.484376195164121	0.527104705118709	-0.199251280282023	-0.322427823627406	-0.411706284218408	-0.39990831762765	-0.15514248475424	0.284884622815335
0.296703068886754	0.422563201610348	0.341318271023861	0.499656201320718	0.457374578767061	-0.256551303369261	-0.493502614826584	-0.438297558700221	-0.470965775670011	-0.0755036969238304	0.0932294098269068
-0.209187615923294	-0.193950718026975	0.0289005122219316	-0.223741729892789	-0.227752261930606	-0.321341003014746	-0.102411258800064	0.286856796713046	0.0856360942967219	-0.0406060890474204	0.242212212753116
-0.0325406366290698	0.0997782532638146	0.18296998388069	0.146993659226462	0.121568970284123	-0.365956147450495	-0.310503039254273	-0.137235428072803	-0.166717605858527	-0.000765757575292397	0.353049076557631
0.076746784502523	0.0930344081891481	0.0658630387728641	0.143173657687313	0.082880983514459	-0.43930017700216	-0.294450444905825	-0.119355088335032	-0.169926652350763	0.071215454502193	0.207091557894195
0.163777638128384	-0.0386238399730895	-0.0227750694822054	-0.0932080375552409	-0.01269210633155	-0.101153640756671	-0.0304234883365831	0.22128830718198	0.154798290315938	0.288690605885234	0.0343878970673017
0.0423642250453927	-0.0280482647423626	0.0567837881009039	0.116128046790136	-0.0209496212942452	-0.151883261196573	-0.181623638913873	-0.0336211516436711	-0.0884779961430682	0.211195939265643	0.22604311005573
-0.0443072174784624	-0.206516346550915	-0.194766289750383	-0.179049869331611	-0.197398756897032	-0.0805030420250654	0.185472129854752	0.145297809481179	-0.045344258484026	-0.048072858397157	0.22768148583057
-0.20107657539661	-0.193732276690417	-0.321005371215408	-0.18687447529518	-0.0657542858140542	-0.2626633058319	0.134994674377904	0.159242000057751	0.0955073360784415	-0.0382878787646199	-0.148097210036513
-0.117269086719855	0.0775542183586639	-0.0806360568153757	-0.034227213790777	0.0348650631758241	-0.423714570722431	-0.252102172196108	-0.0507373742986309	-0.157090466381821	-0.0807108484358187	0.327525615178789
0.076746784502523	0.0660590278904825	-0.0481661942427721	-0.00947360381709006	0.00412875748134759	-0.416380167767265	-0.244152315947353	0.015129518239652	-0.151894867299153	0.0243510908942982	0.314228961646099
0.156716933954152	0.219941310957871	0.199435743573906	0.253036901953244	0.205520372404858	-0.251356101276019	-0.339703472783355	-0.320012234281124	-0.286216384759873	0.00428824242163742	-0.175760362788431
0.231468302059609	0.310063604228413	0.0415491132445638	0.233784094195932	0.259194219662376	-0.191916877326857	-0.15502219685073	-0.127454729412826	-0.17206601667892	-0.0392067878549707	0.27922972418649
-0.0282449745314197	-0.0922751117100079	-0.299561214984165	-0.0727383863080684	0.0179691136794454	-0.153117359413203	0.102973793506943	0.138927099284192	0.0703751816832539	0.125976745395165	-0.183951093867921
-0.236226602698766	-0.402331666386349	-0.306232353172896	-0.425089771276525	-0.406606153440861	-0.113988845928213	0.145084876539786	0.537938426298737	0.50534841665825	0.27796999983114	0.257832810455724
0.189104077014217	0.33841840738326	0.327314681004397	0.382916954284318	0.351861887577067	-0.228894492225821	-0.495795842590649	-0.410636520302473	-0.269254281872342	-0.0052071515119883	0.19944980299035
0.163163663852364	0.0447546082227862	0.133572704801042	0.19482007849661	0.0315008904132446	-0.226449691240766	-0.425164427457476	-0.163368232304929	-0.142726163035623	0.240141575611696	0.0539507896211444
-0.0893332571609368	-0.139168439268116	-0.0826365696752992	-0.168538467907263	-0.109182697840081	0.359385744803158	0.144320467285098	0.17345457779803	0.0602078246638495	0.13798951506769	0.00794742509999861
-0.019954163970656	-0.120622865312784	0.0700179500973205	-0.145465658610802	-0.0818105649081837	-0.0786920317064739	0.0149824213918852	0.174065871464279	0.0504278734494171	0.0318555151321637	0.357939799696091
0.0096700948473179	0.0392369167980592	0.0401641428030784	-0.0333104134213812	0.110558950333863	0.27137290934116	-0.0406665723494026	-0.0100863454931013	0.0287286066923952	0.237537999855702	-0.033929391773071
0.107905979010547	0.42332954764156	0.416414446073295	0.335090535014169	0.405841568722093	-0.290931317221604	-0.481272066751576	-0.349659977094179	-0.369040346607098	-0.367410484625292	-0.0288858335365334
-0.129241585102249	-0.263163227118233	-0.248063594630507	-0.295820919191715	-0.139460252703296	0.189319276280235	0.135606201781654	0.328723169025166	0.358496336704038	0.246267636214035	-0.275408846734567
0.0610904404640083	0.0191586507803023	-0.150346235703477	0.0738024297363629	0.182888664729323	0.0372832150220964	-0.205320325809202	-0.0218537485683862	-0.23533007609728	0.127575212043713	-0.0846706443346006
0.0982358841632294	-0.0375509555293926	0.0141574756240736	-0.0220032088654995	-0.00672834552515904	-0.0557720224715786	-0.113744097097577	0.06708947987078	-0.11766503804864	0.158205515055409	0.190432532203813
0.0446666285804684	-0.173807279878903	-0.215747617662513	-0.162120865321493	-0.292530113400664	-0.130185652454205	-0.116343088563516	0.285321318721518	0.0446210274158478	0.391302120974415	0.174996187298046
0.477364999605693	0.604187211007614	0.354244661811059	0.599893041707993	0.563651854675823	-0.238979296289175	-0.600519910482907	-0.632230474317578	-0.752139373084942	-0.248258605909795	-0.0875745111980616
0.444670869407618	0.526019915823981	0.459502415363954	0.517228208400804	0.542243482550317	-0.240201696781703	-0.589971062768212	-0.661266923464385	-0.63829462847944	-0.211808545325877	-0.159101337098049
0.31788518140945	0.284927454404656	0.0989484437639057	0.233020093888102	0.354920226452139	-0.376499351698547	-0.267084593587994	-0.253228401243468	-0.374694380902942	-0.0963323029717836	-0.10637322826152
0.245896697546084	0.343323021983018	0.19528083224945	0.282068913650778	0.395443216546847	-0.280540913035119	-0.322122059925531	-0.379613366740359	-0.413355750547495	-0.0511526060295321	-0.143053651799975
0.287032974039436	0.376582439737623	0.250679649908868	0.258079303984921	0.347427296208212	-0.375276951206019	-0.571778122506638	-0.362038673835712	-0.565403429584374	-0.175971090802193	0.132508030032669
0.285191051211375	0.320945717871625	0.25945112937161	0.291848117591	0.276015083475274	-0.376040951513849	-0.398257221692457	-0.242836408917242	-0.407854527989376	-0.0306303030116959	0.202812175148042
0.294093678213668	0.196337853196538	0.230212864495805	0.213461686007658	0.232586671449248	-0.129574452207941	-0.333741080596789	-0.189653859953617	-0.16152200677586	0.242132545307456	0.0706098153115261
0.265697367947735	0.177332471622478	-0.179738386183891	0.140576056640691	0.204449953798583	-0.166857667230038	-0.231004476766719	-0.121800263000027	-0.0102383864276089	0.133854424161111	-0.570533421121054
-0.0618579083090335	0.143766515455389	-0.0252372391559573	0.258996104354317	0.169584890622758	-0.0380472153299262	-0.417673216761533	-0.258271573990019	-0.351314185030939	0.157286605965058	0.118600036107672
0.156409946816142	0.219941310957871	0.0453962533598012	0.168232867784132	0.0940439204084729	-0.153869661996931	-0.220149865350149	-0.0273553915646233	-0.207518339831238	0.272303393773976	-0.0186458819653814
-0.0297777523869789	0.0913484469204815	-0.0355475746647935	-0.024295209788989	0.117440212802776	-0.0414088166843775	-0.111145105631638	0.0186444568205812	-0.15678484290637	0.0208286060479532	0.373834649896089
0.20691396813253	0.506865455826211	0.357826665602383	0.492851252094741	0.445634709392402	-0.461350365364515	-0.598760716922403	-0.49667362013667	-0.53112106587992	-0.389915440933065	0.0051238916376097
0.126478700860158	0.4144399336795	0.306694009986725	0.420964169614244	0.430614113610178	-0.504851403413961	-0.459409962067499	-0.501107982907261	-0.530715165120684	-0.429283696708918	-0.0446278486384537
0.33492296756901	0.435744353347196	0.221287499428455	0.262052105585636	0.359813568652255	-0.520589809755255	-0.464913708701253	-0.310384359037709	-0.558068466173549	-0.296654484668275	0.0970502872788292
0.33400200615498	0.425628585735197	0.255603989256372	0.327603331997437	0.436424957472816	-0.238368096042911	-0.450848578414993	-0.382058541405353	-0.47066015219456	-0.0799450908605263	-0.0467675400115303
0.161935715300324	0.0824588329584213	-0.0216978702499389	-0.0232256093580272	0.0449575814635626	-0.00886240357082619	-0.0750649888103634	0.207381376274826	-0.0906173604712253	0.203232060482602	0.261348017711493
0.226556507851448	0.270213610605384	0.197281345109373	0.218045687854637	0.256135880787304	-0.171288869015451	-0.330989207279912	-0.185833274539564	-0.346577021161448	0.0557471514812865	0.214886147896116
0.163010170283359	-0.0386238399730895	-0.0300076928988516	-0.133700053870223	-0.0238550432255639	-0.330200933044058	-0.157162542763857	0.118285324419097	-0.0680012232878503	0.00811703029809941	0.0689286292326803
0.227016988558463	0.164611127504358	0.162195427258408	0.0696768280740817	0.184417834166859	-0.292000917652566	-0.467512700167192	-0.110338506757866	-0.348257950276429	-0.10781866660117	0.136176072386515
0.199081158999545	0.377808593387562	0.253911247605668	0.338299336307055	0.373270259702573	-0.338452136368621	-0.643326828745436	-0.278749911809345	-0.320140590534936	-0.144728181730263	-0.113403642773057
0.269381213603856	0.324777448027685	0.123108483687597	0.250592100968189	0.270662990443898	-0.41806096844449	-0.556795701114752	-0.256743339824397	-0.428178489106869	-0.124052727197368	0.122420913559594
-0.138451199242551	-0.133957286255874	0.0810977136292042	-0.218198487916203	-0.01269210633155	0.114905646297608	-0.0417367453059658	0.0979598100163325	0.177720050974764	-0.169385575654678	-0.0525752737384524
0.401999657224215	0.382253400368592	0.170043593093493	0.315837727256857	0.372811508871312	-0.294598518699188	-0.478978838987512	-0.35256362200886	-0.504125922756445	-0.124512181742544	0.0212440786326886
0.0908681928509872	0.00567096063096949	-0.0490895078704291	0.00595920240107278	-0.0344063123445633	-0.127588051407584	-0.160525943484484	0.0470696123011395	0.138294622641583	0.271537636198684	0.02216108922115
0.258790157342508	0.553914911360101	0.429340836860493	0.575445031857438	0.598822751739154	-0.241729697397363	-0.430821055942167	-0.471460240094206	-0.425122254352359	-0.203078908967544	-0.0846706443346006
0.0488109549436046	-0.130585363718541	-0.226365724380568	-0.0380472153299262	-0.108112279233805	-0.197417679543232	-0.0831677269100564	0.193168798534546	-0.025061124986983	0.246880242274269	0.163839225138433
-0.00138144212104541	-0.0145605745930298	0.000307771209218991	-0.0913744368164493	0.0275250498756506	0.109863244265932	0.178718883746059	0.224344775513223	0.153270172938683	0.182556605949708	0.221763727309577
0.192634429101333	0.133344209430904	0.00276994088297092	-0.0178776072032183	0.0548971828075476	-0.231033693087745	-0.272894103923622	0.0848169961919883	-0.0686124702387523	0.000153151515058479	0.220846716721115
0.192787922670338	0.176872664003751	0.208361108641257	0.250133700783491	0.174784066710381	-0.140881656763823	-0.278550732408314	-0.106517921343812	-0.22784230094873	0.112872666598099	0.214121972405732
0.264162432257684	0.39666070575538	0.413952276399543	0.183360073879162	0.49667423331174	-0.0644816259808388	-0.262345256208928	-0.291281431967441	-0.281784844365834	-0.0898999393393275	0.268684102419184
-0.113738734632739	-0.156794397985994	-0.209438307873524	-0.120406448513983	-0.109794365615095	0.0110016044327497	-0.0160525943484484	0.00947505182685275	0.13432151746072	0.00964854544868421	-0.0686229590365265
0.301614863094915	0.31558129565314	0.000615542418437983	0.183207273817597	0.38244527632779	-0.188096875787708	-0.313407794422087	-0.224039128680099	-0.290495113416188	-0.0696839393516081	0.0917010588461379
0.152419114022011	0.201702275415023	0.217132588103998	0.153258461750667	0.239773767805667	-0.305294523008805	-0.214187473163583	-0.200657145946091	-0.109718827686914	-0.0799450908605263	0.130062668463439
-0.0497319163576349	-0.214270350326901	-0.153731719004886	-0.193444877942516	-0.179065741135483	-0.0383528154530582	0.00489221923000332	0.260411101821889	0.0342298292505134	0.197105999880263	0.301085143211486
-0.0629323632920689	-0.00291211491860596	-0.0778661159324048	-0.00840400338612828	0.0945026712397337	0.0464512187160545	-0.0746063432575506	0.0620463071242293	-0.0735024458459686	0.175052181711842	0.178052889259584
-0.15088417833196	-0.220554387782841	-0.302539098662268	-0.182748873632899	-0.179983242798004	-0.327908932120569	-0.153493378341354	0.223122188180726	0.0702933993537329	0.0549813939059941	-0.00122268078461517
-0.0115120176753785	0.0853709478770272	-0.00938702188117923	-0.0137520055409372	0.176313236147917	-0.182596073571333	-0.102889485681007	0.047680905967388	-0.0302567240696503	-0.127268909013596	0.169341288669201
0.383119948236595	0.505481842187497	0.391177206917338	0.312628925963972	0.380304439115239	-0.180915272894107	-0.436324802575921	-0.375487134493181	-0.452322743667499	-0.335708121008187	-0.0336237215769172
0.229472885662544	0.0761747955024821	-0.087868680232022	-0.00672320270890262	0.137319415490746	-0.0365192147142665	-0.164195107906986	0.00794681766123134	-0.0643337415824382	0.0951070908513157	-0.232309349076883
0.0873378407638712	-0.173347472260176	-0.379635786571626	-0.0611200246263875	-0.100925182877386	0.0892352359545257	-0.104876949743196	0.0956674587679004	-0.0930623482748334	0.308293999812719	-0.100871164730752
-0.0584810497909225	-0.0398499936230289	-0.0801744000015472	-0.0579112233335021	-0.0240079601693175	-0.455802583651285	-0.350099438647112	-0.0657140691217207	-0.0681540350255758	-0.22161024228962	-0.0612868743288355
-0.0271683617138931	-0.235268231582113	-0.278686829947797	-0.241271297212665	-0.287636771200549	-0.110168844389063	-0.00764409254688018	0.384809362903471	0.260849636297439	0.35959975735731	0.156655975528819
0.170377861595601	0.00781672951836335	-0.0617081274484078	0.0385056155146241	0.048780505057403	-0.0450760181619608	-0.220302747201087	0.0463054952183288	-0.190861860419157	0.186232242311111	0.0710683206057568
0.0950125192141235	0.0177792279241206	-0.132187734359557	-0.0767056309061163	-0.0281367176506651	-0.110474444512195	-0.200122342877323	0.114617562421606	-0.0398838635463572	0.0768820605593567	0.25508177869034
0.13415337931041	0.0557899910722404	0.0172351877162635	0.183054473756031	0.0880801596020819	-0.092749637370543	-0.390918892847452	-0.166577524052734	-0.299205382466541	0.089440484794152	0.141066795524975
0.256641247376437	0.500117419969012	0.375942532060998	0.581251434196945	0.414099083684788	-0.194361678311912	-0.702644986909226	-0.636051059731632	-0.485024455540757	-0.0364500605839181	-0.0334708864788403
0.263394964412659	0.418424933041803	0.291305449525775	0.27137290934116	0.359813568652255	-0.352356941971124	-0.370279842970876	-0.287460846553388	-0.408160151464827	-0.238150605915936	0.250343890649956
0.056792620531867	0.525713377411496	0.364247226110676	0.435021775278313	0.464714592067234	-0.270761709094897	-0.446720768439678	-0.392450533731579	-0.394559906807257	-0.229267818042544	0.176218868082662
-0.16515908024943	-0.282321877898535	-0.0250833535513478	-0.163037665690889	-0.122792305834152	-0.083276033553453	-0.0721602336425489	0.0475280825508259	0.0426344748254163	-0.0911251514597953	-0.0195628925538427
0.1003847941293	0.118783634837874	0.113721461806417	0.237604095735081	0.177383654754193	-0.0710520286281755	-0.175355483025431	-0.141361660319981	-0.120415649327699	-0.0434950302766082	0.0256762964769186
0.151958633314996	0.219788041751628	0.0960246172763253	0.143173657687313	0.145424013509687	-0.409656965058362	-0.278703614259251	-0.157102472225881	-0.367359417492117	-0.139827333248392	0.332722008513403
-0.056792620531867	-0.236034577613325	-0.282380084458424	-0.176484071108694	-0.21912998039893	-0.237604095735081	-0.106252886401635	0.248949345579728	-0.00871026905035386	0.0842333332821637	0.0550206353076827
-0.414279142744619	-0.240326115388112	-0.325160282539864	-0.491099397873023	-0.265769648243782	-0.367178547943023	-0.0712429425369233	0.447466963693949	0.361246947983097	-0.21655624229269	0.165214741021125
-0.236687083405781	-0.133804017049631	-0.0273916376204902	-0.0965696389096922	-0.0281367176506651	0.167010467291604	0.102889485681007	0.0215481017352619	0.126680930574445	0.103377272664474	0.0579245021711437
-0.0449736157184785	-0.0721897961401792	-0.0895614218827265	-0.097639239340654	-0.082116398795691	-0.353579342463652	-0.0408194542003402	0.191640564368925	-0.00809902209945184	0.0243510908942982	0.169188453571124
0.234691667008715	0.105909021513511	-0.0143113612286831	0.0678432273352901	0.198027442160931	-0.0304072122516278	-0.0654334322012943	-0.0666310096210936	-0.238080687376339	0.025882606044883	0.0145193343173052
-0.125250752308118	-0.200629390971326	-0.272685291368026	-0.185193674617954	-0.20689662489864	-0.0704408283819116	-0.0116190206712579	0.250477579745349	0.0430929100385928	0.150547939302485	0.169188453571124
0.073369925984412	-0.026362303473696	-0.0510900207303525	0.0122240049252775	0.0337946445695488	-0.113224845620383	-0.151964559831978	0.0288836257302447	-0.0981051356197751	0.111953757507748	0.140913960426898
-0.15057719119395	-0.387311284174592	-0.365786082156771	-0.365497747265797	-0.256288797731058	0.0429368173000372	0.261886610656115	0.449912138358944	0.235177264359554	0.223294908955263	-0.00183402117692276
-0.324521134145146	-0.404022322326466	-0.302077677778462	-0.353661709735543	-0.292518639037516	0.068559258313078	0.278824187484872	0.435448443817353	0.501837023348873	0.384078670304246	0.116026414866348
0.223640130040352	0.231129963013567	0.0927930195795259	0.165788066799076	0.234268757830537	-0.246619299367474	-0.120623780389769	-0.00473752591342638	-0.349633255915959	0.0603416969330409	0.108207249438443
0.192941416239343	-0.0899690240642998	-0.253911247605668	-0.130796852700469	-0.0244667110005783	-0.0382000153914922	0.0249197417028294	0.246504170914734	0.0435513452517693	0.300789575574854	-0.0909368833557534
0.0511133584786803	0.0249828806175142	0.0503205927073051	0.0270456108971765	-0.108112279233805	-0.115822446667004	-0.0839321361647444	0.132956372409063	0.0392726165954551	0.218240908958333	0.189821191811505
0.353649182987626	0.320485910252897	0.303308526685316	0.289097716482813	0.370670671658761	-0.0664680267811964	-0.211588481697643	-0.182318335958634	-0.406173598874396	-0.011180060599269	0.0637322358980658
0.0606299597569932	-0.0213044196676962	0.0290843792711947	-0.0259760104662147	-0.12141605334037	-0.19329207788095	-0.0290475516781447	0.151753652646206	0.0154339855102761	0.115323090839035	0.224514759074961
0.1155806574608	0.266381880449324	0.162810969676846	0.241118497151099	0.421897847816222	-0.068301627519988	-0.109616287122262	-0.212730195854501	-0.373319075263412	-0.118079818110088	0.0861989953153696
0.202458017517656	0.310370142640898	0.221749156242283	0.354343342771481	0.421744930872469	-0.0563832227178425	-0.270295112457683	-0.27905555864247	-0.44651589763393	-0.115169939323977	0.00320953705961482
0.0365314694232009	0.275271494411384	0.105257753552895	0.218198487916203	0.36470691085237	0.0349912140986068	-0.0674208962634832	-0.124245437665021	-0.270782399249597	0.00459454545175438	0.0389729500096086
0.0386803793892716	-0.0939540234266026	-0.154193375818715	-0.0993200400178797	0.0743176346642566	-0.0789976318296058	0.220302747201087	0.177580810045208	0.0128361859689425	0.0679992726859649	0.087116005903831
-0.0503458906336551	-0.209059197314659	-0.205129510944458	-0.150202460519347	-0.205520372404858	0.161509665075229	-0.110686460078825	0.246656994331296	0.0505806851871426	0.246114484698976	-0.0388201149115317
0.202765004655666	0.202468621446235	-0.0561682456824659	0.139812056332861	0.183347415560584	-0.278860112357893	-0.448096705098116	-0.171926343632409	-0.391503672052747	-0.0350716969483918	0.0291915037326872
-0.220877245798261	-0.457968388252347	-0.46057961459622	-0.393765758655501	-0.369447336108733	-0.121170448821813	0.238954333015474	0.511347151816924	0.290647925153913	0.125124787802778	0.0217025839269193
0.23300323774966	0.219481503339144	0.199743514783125	0.404614563026685	0.32280766826388	-0.0922912371858451	-0.287570761613632	-0.292962489549625	-0.36659535880349	0.000153151515058479	-0.0434051678538386
-0.0138249867349129	0.257459121683854	0.390244360075937	0.193592828157599	0.348840769251367	0.0471748716324007	-0.278534274985878	-0.208610567472338	-0.234286631997707	-0.157713438962313	0.0344141975660353
0.0475830063915643	0.172427857022721	0.0255450103651763	0.15692566322825	0.280296757900375	-0.147757659534292	-0.136370611036342	-0.138763662238424	-0.330684600437996	-0.262348545295175	-0.0510469227576834
0.160554273179278	-0.0341790329920594	0.0658630387728641	0.0200168080651419	-0.0032112558188259	0.0741080298594948	-0.104265422339446	0.101933218846948	-0.0316320297091798	0.24779915136462	0.127922977090362
0.115427163891795	0.0495059536163012	-0.0498589358934766	0.0942776379862027	0.00810459801894156	-0.175720070800864	-0.134841792526966	0.0311759769786768	-0.198349635567707	0.00796387878304093	-0.0444750135403769
0.00675371703622202	-0.146678630373995	-0.191279806529603	-0.131408052946733	-0.0807401463019084	-0.107112843157744	0.0264485602122054	0.196683737115476	-0.0223105137079239	0.00735127272280701	0.116154674538441
0.125250752308118	-0.0697374888403005	-0.0261605527836143	0.0496600200089398	0.100772265933632	0.255176102815168	0.01849870396345	-0.00932222841029061	-0.0967298299802455	0.219159818048684	0.0574659968769131
0.224714585023387	0.1698222805166	0.112182605760322	0.104209641987991	0.167291136466454	-0.188402475910839	-0.159761534229796	-0.012989990407782	-0.246943768164418	-0.176583696862427	0.146568859055744
-0.0819655658486946	-0.318186872159261	-0.194973061040231	-0.117197647221098	-0.187934923873192	0.0776224312755121	-0.191560959224817	0.140903190070294	0.0566931546961629	0.305690424056725	-0.247898529080726
0.115120176753784	0.0660590278904825	-0.0261605527836143	0.119184048021456	0.124474392215442	0.0221560089270655	-0.101207785320694	-0.0724382994504549	-0.301803182007875	0.0658551514751462	-0.0325538758903789
0.0455875899944987	-0.0734159497901185	-0.164349825722941	-0.0687600277046859	0.0117746046690283	-0.308350524240125	0.124140062961334	0.168717051884604	-0.0693765289273799	0.0460986060326023	0.0550206353076827
-0.120185464530951	-0.0646796050343007	0.107412152017428	-0.0554664223484466	-0.000152916943753614	-0.12544885054566	0.0143708939881347	0.123328497165648	-0.0383557461691021	-0.0591164848125731	0.220541046524962
0.0544902169967913	-0.00260557650612112	-0.000461656813828487	0.0284208114512702	0.137166498546992	-0.0139048056025032	-0.00657391959031696	0.038969971223346	-0.138447434379309	0.00214412121081871	0.107901579242289
0.405990490018347	0.243238230306718	0.133726590405652	0.143479257810445	0.284119681494216	-0.139964856394427	-0.157162542763857	-0.102850159346321	-0.237469440425437	-0.0650893938998538	-0.085587654923062
-0.16853593876754	-0.244311114750415	-0.316850459890952	-0.227824891794859	-0.143130259353383	0.101917641064501	0.0905060557550613	0.287460846553388	0.0551650373189078	0.157592908995175	0.0438636731480693
-0.0359174951471808	-0.393288783218046	-0.261143871022314	-0.3722209499747	-0.235186259493059	0.194667278435044	0.0726188791953617	0.292198372466814	0.267267729281911	0.306915636177193	-0.23735290731342
0.116655112443835	0.0847578710520575	-0.00553988176594184	0.102987241495463	0.137778166322007	-0.346397739570051	-0.200428106579198	-0.0675479501204664	-0.341992669029683	0.000765757575292397	0.110041270615365
0.0280893231279234	-0.0384705707668471	0.0100025642996172	-0.0774696312139461	0.0275250498756506	-0.097639239340654	-0.0704785332822353	0.127454729412826	-0.106356969456952	0.102305212059064	0.114320653361519
-0.0188797089876207	-0.0833784481958758	-0.0886381082550695	-0.0475208191470163	-0.0250783787755928	-0.178928872093749	-0.120929544091644	0.0563918407114301	-0.210880198061199	-0.00827018181315789	0.0189515521615352
0.0288567909729486	-0.00582422983721191	0.087253137813584	-0.00825120332456231	0.0437342459135337	-0.0472152190238843	0.0256841509575174	0.0733552399498278	-0.0614303185656536	0.030017696951462	0.204951866521118
0.33430899329299	0.0826121021646637	-0.152192862958791	0.0140576056640691	0.0545913489200404	0.114752846236043	-0.0518269474678476	0.155268591227135	-0.00641809298447127	0.322077636167982	-0.166895927099971
-0.191099493411282	-0.415512818123197	-0.444575511716833	-0.473374590731371	-0.359813568652255	-0.222782489763182	0.0558018755922253	0.557805470451815	0.396240835922238	0.17428642413655	0.0492129015807606
-0.121106425944981	0.0703505656652702	-0.0744806326309959	0.0799144321990016	0.00871626579395602	0.068454427581554	0.11038069637695	-0.0443187908030209	-0.0514975556134956	0.0234321818039474	0.0805440966865244
0.227937949972493	0.488009152675861	0.317927659123218	0.516158607969842	0.528786791499999	-0.245855299059644	-0.5167406561691	-0.491938577913532	-0.50091687626421	-0.171682848380555	0.075194868253833
-0.108980433993583	-0.302859951535019	-0.282226198853815	-0.210558484837905	-0.32280766826388	-0.327450531935871	-0.210671190592018	0.219912896432921	0.0878667491921662	0.173367515046199	-0.300168132623025
0.136302289276481	0.110047290082057	-0.281148999621549	0.0322408129904194	0.144659428790919	-0.0626480252420472	-0.113591215246639	0.0143654011568413	-0.106509781194678	0.0733595757130117	-0.353966087146092
0.15088417833196	0.126293825943753	0.00923313627656974	0.0838872337997168	0.193745767735829	-0.384139354776845	-0.116495970414454	-0.00504317274655066	-0.167481664547155	-0.0410446060356725	-0.0262876368692262
0.198006704016509	0.139168439268116	-0.0249294679467383	0.124990450360962	0.173101980329092	-0.400794561487536	-0.229781421959218	-0.0871093474404205	-0.381265285625138	-0.0822423635864035	0.0307198547134562
0.0772899167204881	0.0255212725908909	-0.0407828009097374	0.0631112469437653	0.183132030903284	0.042940097799511	-0.171240755349333	-0.0614397072741971	-0.132268663945399	0.0968757343008409	0.0823079884070423
0.327555276256768	0.387924360999562	0.437650659509406	0.43853617669433	0.308739309438548	-0.270914509156463	-0.469653046080318	-0.450676255441754	-0.366748170541215	-0.10980963629693	-0.0860461602172927
-0.264008938688679	-0.48479049934477	-0.395024347032575	-0.411184965674022	-0.352626472295835	0.0288792116359681	0.0206390498765765	0.397493706478129	0.386155261232355	0.194042969579093	-0.195323255342274
-0.156649472143015	-0.346918863395825	-0.175389998628515	-0.306527219645302	-0.231564493311374	-0.0838626641865328	0.0754861748654816	0.375296866165254	0.279308498814179	0.155840227248049	-0.00229603723350293
0.0403688086483271	-0.135030170699571	-0.168196965838179	-0.0916800369395812	-0.0980197609460669	-0.0910688366933174	0.0706314151331729	0.247726758247231	0.0831295853226755	0.147791212031433	0.01329665353269
0.00537227491517661	-0.158786897667146	-0.0578609873331704	-0.0823592331840571	-0.00581084386263735	-0.0964168388481263	-0.0603883311203534	0.0611293666248565	0.109260392473737	-0.00321618181622807	-0.117988695715364
0.0692255996212757	-0.136562862761995	-0.1312644207319	-0.14668805910333	-0.113005621433921	-0.221712889332221	-0.00122305480750083	0.116298620003789	0.130042788804406	0.0439544848217836	0.0732080119788334
0.247124646098124	0.477280308238892	0.369940993481227	0.39987776111814	0.471595854536147	0.0450760181619608	-0.349793674945237	-0.43249026887086	-0.595201718440847	-0.15912442414576	-0.146416023957667
0.0630858568610739	-0.108208059607148	-0.0955629604624968	-0.0817480329377933	-0.0351708970633313	-0.0653984263502346	0.0136064847334467	0.200657145946091	0.00687652819764779	0.162800060507164	0.029497173928841
0.146432864830814	0.112652866588178	0.0810977136292042	0.14821605971899	0.197262857442163	0.0213920086192356	-0.0799572080403667	-0.0990295739322675	-0.145629586052408	0.138602121127924	-0.00244536156923034
-0.0360709887161858	-0.199709775733872	-0.13434213282409	-0.169302468215093	-0.145424013509687	-0.228894492225821	-0.0966213297925655	0.239168646919751	0.0463019565308284	0.152845212028363	0.0452391890307613
0.13353940503439	-0.236034577613325	-0.209284422268914	-0.220184888716561	-0.201697448811017	0.240201696781703	0.0249197417028294	0.307939184372715	0.106204157719227	0.404779454299561	-0.0317897003999945
0.089947231436957	-0.105909021513511	-0.0877147946274125	-0.0411032165612456	-0.00275250498756506	-0.115822446667004	-0.180247702255435	0.0325513877277361	-0.151894867299153	0.154989333239181	0.0226195945153807
-0.230854327783589	-0.361102249907138	-0.40287251286766	-0.22324088994788	-0.359507734764748	-0.102681641372331	-0.0415838634550282	0.217314898351365	0.0210880198061199	0.316564181625877	-0.0641907411922965
0.0138144212104541	-0.0913484469204815	-0.185893810368271	-0.0557720224715786	-0.0712592957891843	-0.0166552067106906	-0.131019746253526	0.134943076824371	-0.0681540350255758	0.378590545224561	0.0681644537422958
-0.0908681928509872	-0.283088223929747	-0.305924581963677	-0.325922531320211	-0.229528332574175	-0.138436855778768	0.13973401175697	0.389546888816898	0.22341076055469	0.0958728484266081	0.12410209963844
0.2676927843448	0.490154921563255	0.178045644533186	0.422797770353035	0.41715742255986	-0.364580946896401	-0.408347423854339	-0.482769172919804	-0.611246950902025	-0.206295090783772	0.082683788059601
0.0207216318156812	-0.0246763422050294	-0.0529366479856665	0.0308656124363257	0.0662130366453151	-0.0724272291822692	-0.162360525695735	-0.137999545155613	-0.00871026905035386	0.0620263635986842	-0.392327696763393
-0.0827330336937198	-0.237720538881991	-0.236676059889404	-0.27442891057248	-0.211637050155002	-0.25242570170698	0.134841792526966	0.344922451180753	0.0502750617116916	0.108278121146345	0.141525300819206
0.148177054422837	0.0151234614295084	-0.067624848090021	-0.110824969282214	-0.0377995338086245	-0.282580356458716	0.0746486107984219	0.14877378184379	0.0138347489142206	0.11622102074417	-0.211595187397031
0.0980823905942244	0.0162465358616964	0.0244678111329098	0.0747192301057587	0.0897622459833717	-0.254106502384206	-0.286347706806132	-0.0955146353513382	-0.264669929740577	-0.0136304848402047	-0.0334708864788403
-0.0785887073305836	0.114492097063087	0.114798661038684	0.0565360227794084	0.118663548352805	-0.455955383712851	-0.474239501608446	-0.182929629624883	-0.171607581465744	-0.327897393740204	-0.103469361398059
0.238835993371852	0.139474977680601	0.0235444975052528	0.172205669384847	0.171878644779063	-0.453968982912493	-0.251796408494233	-0.0845113493588641	-0.23089853570324	-0.0301708484665205	-0.106067558065366
-0.0655417539651546	-0.167523242422964	-0.207130023804381	-0.141645657071653	-0.120192717790341	-0.221407289209089	-0.0846965454194324	0.267746625816871	0.0288814184301207	0.0874495150983918	0.000764175490384482
0.00721419774323716	-0.303013220741262	-0.255296218047153	-0.163801665998718	-0.331523934057836	0.0258232104046487	-0.0373031716287753	0.340032101850764	0.111858192015071	0.367563636140351	-0.000152835098076896
0.100538287698305	-0.26806784171799	-0.329315193864321	-0.20734968354502	-0.319596412445054	0.0881656355235639	0.101360667171631	0.428822506873368	0.218826408422925	0.463895939112134	-0.00351520725576862
0.141060589915637	-0.0237567269675749	-0.156347774283248	-0.0187944075726142	-0.145729847397195	0.130185652454205	0.160984589037297	0.183235276458007	0.0168092911498057	0.22161024228962	0.0224667594173038
0.0148888761934895	-0.25917822775593	-0.317004345495561	-0.203224081882738	-0.214542472086321	-0.31308732614867	0.10395965863757	0.301979071126791	0.0502750617116916	0.15407042414883	0.0585358425634513
0.130623027223294	-0.157714013223449	-0.230674521309634	-0.133700053870223	-0.151540691259832	-0.0980976395253519	-0.0871426550344341	0.283945907972458	0.150366749921898	0.368329393715643	0.0466147049134534
0.171806657984667	-0.205897570980725	-0.3609544317224	-0.13000778625887	-0.143689009125205	-0.103327659304203	-0.0669674745066243	0.301701184018244	0.0794295684329026	0.488457339340888	-0.029154336600256
0.106524536889502	-0.0594684520220585	-0.146806866797459	-0.0256704103430827	-0.0536738472575187	-0.188860876095537	0.0155939487956356	0.186750215038937	-0.134779952673897	0.193277212003801	0.107595909046135
-0.187262154186156	-0.405397050511197	-0.35409077620645	-0.407059364011741	-0.376787349408906	-0.129421652146376	0.122305480750083	0.524184318808144	0.383863085166472	0.199250121091082	-0.0793214159019092
-0.076746784502523	-0.107594982782178	-0.0761733742817003	-0.0282680113897042	-0.0522975947637361	-0.0235312094811592	-0.0877541824381845	0.195002679533292	-0.0256723719378851	0.126656302953363	0.201130989069196
-0.0598624919119679	-0.18821458526569	-0.120492428409235	-0.0945832381093346	-0.12141605334037	-0.0461456185929226	0.0350099438647112	0.239321470336313	-0.00901589252580487	0.118998727200439	0.127311636698055
0.130469533654289	0.000613076824969675	-0.16465759693216	-0.0161968065259927	0.0623901130514747	-0.10008404032571	0.0973857390472535	0.171773520215847	-0.148838632544643	0.018837636352193	0.0791685808038323
0.0225040061851638	0.0154153361508652	-0.122432622833611	-0.101536838780921	-0.0692478385989224	-0.354461434177974	-0.247399023703469	0.100175895670368	-0.128995283348607	-0.128975567431279	-0.19929644190464
-0.210746670243928	-0.371524555931623	-0.345934839162146	-0.315073726949028	-0.261793807706188	-0.0864848348463383	0.217245110182335	0.40895546272029	0.220660149275631	0.085917999947807	0.1753018574942
0.0604764661879881	-0.147751514817692	-0.160502685607704	-0.194972878558176	-0.148023601553499	0.116892047097966	0.125821763321648	0.30763353753959	0.0751833749609491	0.253312605906725	0.120739727480748
0.131237001499314	0.0922680621579361	-0.0198512429946249	0.127129651222886	0.270204239612637	0.250897701091321	0.0496866015547212	-0.100099337848202	-0.0602078246638495	0.221763393804678	-0.0553263055038365
0.0705074323480559	-0.00529183181298359	-0.0590602652285405	0.0495450839834614	0.120208126451831	0.191987200435913	0.0444461449510561	-0.0113175821062705	0.0818932711715223	0.350831935650859	-0.139109834161374
-0.190945999842277	-0.177485740828721	-0.192510891366479	-0.292764917960396	-0.152611109866107	-0.308197724178559	0.235590932294847	0.359899146003842	0.195904647764099	-0.165250484748099	0.121962408265363
-0.0592485176359478	-0.0812326793084819	-0.101718384646877	-0.133088853623959	-0.0934322526334584	-0.0802200323221336	0.0611527403750414	0.212424549021376	0.012072127280315	0.0514589090596491	0.206633052599964
0.191222847888702	0.199869548800048	-0.20979133238282	0.0819471737180513	0.0667540109648397	-0.0944830019922008	-0.0503249994872002	0.123984360646463	-0.10385411773698	0.291003771468628	-0.00263157957796487
0.189871544859242	0.4043241660675	0.122954598082987	0.387500956131297	0.363636492246095	-0.38016655317613	-0.354838776026178	-0.439978616282404	-0.486858196393463	-0.251934242271199	-0.101788175319213
-0.0587880369289326	-0.275118225205142	-0.2074377950136	-0.24524409881338	-0.297882206432041	-0.116433646913268	0.0753707525122386	0.379613366740359	0.125458436672641	0.241366787732164	0.175454692592277
0.0630858568610739	-0.139168439268116	-0.0437035117090968	-0.034074413729211	-0.136860664659485	-0.0380472153299262	0.0499923652565964	0.227859714094152	0.0119193155425895	0.261735939234941	0.107595909046135
0.0684581317762505	0.181317470984781	0.101718384646877	0.0663152267196304	0.185488252773134	-0.0456872184082247	-0.227946839747967	-0.14487659890091	0.0583740838111434	-0.0375221211893275	-0.208467073776887
0.0865703729188459	0.32063917945914	0.329930736282759	0.300557721100261	0.343298538726864	-0.181068072955673	-0.443051604017175	-0.371208078829441	-0.371026899197529	-0.158511818085526	0.130215503561516
-0.299158965990835	-0.354358404832472	-0.281918427644596	-0.421728169922074	-0.32831267823901	-0.00213920086192356	0.158385597571357	0.550469946456833	0.360482889294469	0.192051999883333	0.137551588269207
0.181736385701974	0.0778607567711487	-0.0181585013439205	0.0417144168075095	0.142365674634615	-0.32332493027359	-0.15120015057729	0.0195613973199541	-0.238539122589515	0.0306303030116959	0.1349533916019
-0.283349128383315	-0.423482816847803	-0.30807898042821	-0.461761786052358	-0.263781727974985	-0.123768049868435	0.0955511568360023	0.444868965612393	0.477842303867658	0.0849990908574561	0.066330432565373
0.220723752229256	0.394974744486713	0.172659648371854	0.290472917036907	0.413640332853527	-0.609519445586649	-0.336645835764603	-0.380988777489418	-0.276894868758618	-0.400338060362865	-0.122420913559594
0.212895580209999	0.334126869608473	0.237445487912452	0.218809688162467	0.37694026635266	-0.367636948127721	-0.394740939120893	-0.207228552858263	-0.388294625560512	-0.194808727154386	0.110652611007673
-0.2007695882586	-0.264082842355687	-0.310233378892743	-0.261288105277807	-0.170043641454019	-0.337535335999225	0.109157641569449	0.324444113361426	0.084199267486754	-0.0900530908543859	0.0698456398211417
-0.242059358320958	-0.305772066453625	-0.288535508642804	-0.354190542709916	-0.234115840886784	-0.193444877942516	0.211282717995768	0.472988474259827	0.241595357344026	0.067386666625731	0.298945451838409
0.114045721770749	0.00367846094981805	-0.0487817366612101	0.0149744060334649	0.0842572360082416	-0.0414088166843775	-0.0903531739041237	0.094139224602279	-0.15235330251233	0.0926566666103801	0.103775031594213
-0.112664279649704	-0.144073053867874	-0.233136690983386	-0.114447246112911	-0.0562734353013301	-0.0895408360776577	0.0437242093681546	0.241002527918497	-0.0612775068279281	0.0710623029871345	0.132813700228823
-0.0965474549041739	-0.26362303473696	-0.340241071791595	-0.223852090194144	-0.201850365754771	-0.149285660149951	0.168017154180426	0.274012385895919	0.193918095173668	0.0317023636171052	0.223903418682653
0.0371454436992211	-0.0928811389829057	-0.126032310175177	-0.0754832304135886	-0.017432531587912	-0.234700894565328	0.0902002920531861	0.150072595064023	-0.0504278734494171	-0.00796387878304093	0.208161403580733
0.264008938688679	0.147444976405207	-0.00769428023047478	0.134769654301184	0.197721608273423	-0.155092062489458	-0.245069607052979	0.0239932764002562	-0.275977998332264	0.188529515036988	0.0877273462961385
0.224714585023387	0.039543455210544	-0.0364708882924505	0.0589808237644639	0.0536738472575187	-0.258996104354317	-0.00703256514312977	0.14487659890091	-0.149908314708722	0.150394787787427	0.129756998267285
-0.0644870077257721	-0.0351093784799112	-0.264918090721484	-0.0591517019749775	-0.0145315508397166	-0.501948809524098	-0.0920630108821123	0.0464725217286605	0.00290431064230728	-0.179395251534373	-0.115120012230546
0.202458017517656	0.172734395435206	0.00507822495211336	0.130796852700469	0.134413993559427	-0.346703339693183	-0.201956925088574	0.053029725547063	-0.304095358073758	0.105980848420468	0.191655212988428
-0.0150423697624945	-0.0239099961738173	-0.034778146641746	-0.0527160212402592	0.0483217542261422	-0.204752082498398	0.0827090813572436	0.130358374327506	0.0510391204003191	0.0402788484603801	0.199602638088427
0.0319266623530496	-0.110353828494541	0.00523211055672285	-0.0748720301673247	0.0386879867696645	0.132936053562393	0.140651302862595	0.0984182802660189	-0.0690709054519289	0.0733595757130117	0.273880495753798
0.318652649254475	0.306231874072353	0.188202094437413	0.283749714328004	0.332441435720358	-0.0942776379862027	-0.253325227003609	-0.139069309071548	-0.339547681226075	-0.0301708484665205	0.198074287107658
-0.137376744259516	-0.182237086222236	-0.336393931676358	-0.220490488839693	-0.11086478422137	-0.04889601970111	0.157315424614794	0.353174915675108	0.138294622641583	-0.00888278787339181	0.187222995144198
0.0161168247455298	-0.127060171974965	-0.00892536506735075	-0.0291848117591	-0.0917501662521687	-0.209641684468509	-0.22458343902734	0.0547107831292465	-0.111094133326443	0.0470175151229532	0.276937197715336
-0.18311782782302	-0.291824568685565	-0.282072313249206	-0.302696921962184	-0.164385714535136	-0.27137290934116	0.142944530626659	0.315580355200822	0.162286065464488	-0.0548282423909356	0.0585358425634513
0.0928636092480528	0.255806305218597	0.273762490600293	0.23500649468846	0.254606711349768	-0.24295209788989	-0.399938922052771	-0.229235124843212	-0.294315406859325	-0.264339514990936	0.257679975357647
0.244975736132053	0.345315521664169	0.310233378892743	0.387042555946599	0.381069023834007	-0.218198487916203	-0.421648144885911	-0.334071988604841	-0.428025677369143	-0.0992421817578947	0.0895613674730613
-0.0251729453168275	-0.228524386507446	-0.249756336281211	-0.17434487024677	-0.170349475341527	-0.0479792193317142	-0.0374560534797129	0.204783378193269	-0.0194070906911393	0.151619999907895	0.122573748657671
-0.204146446776711	-0.216875926833022	-0.266068210369818	-0.167927267661	-0.100466432046125	-0.185652074802652	0.0634459681391055	0.189501036537055	0.0258251836756106	0.0107206060540936	0.130368338659593
-0.101459249112335	0.0231436501426052	0.0861759385813176	0.00611200246263875	0.111782285883892	-0.127588051407584	-0.0186515858143876	-0.0103919923262256	-0.245721274262614	-0.0592696363276315	0.361149336755706
-0.164238118835399	-0.314508411209443	-0.177583987719358	-0.311712125594576	-0.205214538517351	-0.0469096189007524	-0.104876949743196	0.335753046187024	0.28529951433352	0.258213454388596	0.121809573167286
-0.0974684163182042	-0.291211491860596	-0.232213377355729	-0.278096112050063	-0.173101980329092	0.0971808391559561	0.192172486628568	0.321081998197059	0.143337409986525	0.221150787744444	0.242396465549958
0.0762863037955079	0.279563032186172	0.224980753939083	0.323477730335156	0.337334777920473	-0.353426542402086	-0.506344690305343	-0.385726303402844	-0.476619809965854	-0.369707757351169	0.0657190921730655
-0.199081158999545	-0.154342090686116	-0.250525764304259	-0.175567270739298	0.0367000665008675	-0.0678432273352901	0.242929261139852	0.285168495304955	0.222341078390612	-0.0186844848371345	0.0667889378596037
-0.256027273100417	-0.261170727437081	-0.233290576587995	-0.240660096966401	-0.161327375660063	-0.187027275356746	0.0961626842397527	0.325513877277361	0.129737165328955	-0.0326212727074561	0.210606765149963
-0.0788956944685936	-0.0225305733176355	-0.0349320322463555	-0.134769654301184	0.0337946445695488	-0.0933608376168069	0.0697141240275472	0.215328193936057	0.00672371645992228	-0.169998181714912	0.314228961646099
-0.0917891542650175	-0.290138607416899	-0.120030771595407	-0.208113683852849	-0.250936704699681	-0.153411261812233	-0.0379146990325257	0.295713311047743	0.0944376539143629	0.137070605977339	0.186917324948044
-0.0977754034562143	-0.462106656820892	-0.160502685607704	-0.398808160687178	-0.271886325993926	0.510352205630336	0.250267589984857	0.312829533702703	0.392878977692277	0.4190225452	0.0327067109884558
-0.262934483705644	-0.560505487228525	-0.435342375440263	-0.490640997688326	-0.423274100310005	0.171594469138583	0.258217446233612	0.495759163327586	0.365525676639411	0.379509454314912	0.19104387259612
0.00537227491517661	0.14192728498048	-0.113567576201808	0.108640843773404	0.122792305834152	-0.47643059196269	-0.302553183005518	-0.0392756180564703	-0.177261615761587	-0.216096787747515	0.217790014759577
-0.060015985480973	-0.163384973854418	-0.274993575437169	-0.157536863474514	-0.137319415490746	-0.142104057256351	-0.0149824213918852	0.29051731488463	-0.00809902209945184	0.0923503635802631	0.165520411217279
-0.0356105080091707	-0.0996249840575721	-0.100025642996172	-0.102376041249199	-0.0966435084522843	-0.0157384063412948	0.0178871765596996	0.333002224688906	0.0311735944960033	0.165250484748099	0.290998026738411
0.302228837370936	0.4144399336795	0.395178232637185	0.361066545480384	0.472513356198669	-0.322255329842628	-0.532334604964736	-0.361733027002588	-0.529187047743429	-0.263573757415643	-0.0230780998096114
-0.146739851968824	-0.142846900217934	-0.186971009600537	-0.0874016352157341	-0.117440212802776	-0.189624876403367	-0.0275187331687686	0.202185380111713	0.011766503804864	-0.0611074545083333	0.266085905751877
-0.0870308536258611	-0.181010932572296	-0.187586552018975	-0.189472076341801	-0.138542751040775	-0.285583315066796	0.0787341532328659	0.33330787152203	0.122860637131307	0.0536030302704678	0.206785887698041
-0.0916356606960124	-0.315274757240655	-0.321620913633846	-0.357857744187499	-0.219894565117698	-0.0458400184697906	0.220455629052024	0.502177746823196	0.312958438861837	0.329275757375731	-0.0510469227576834
0.346588478813394	0.639898936062098	0.379789672176235	0.495377799596871	0.655860771759252	-0.285888915189927	-0.467971345720005	-0.463971892682661	-0.559443771813079	-0.244582969548392	0.132355194934592
0.264008938688679	0.288452646148232	0.127417280616662	0.264802506693824	0.365012744739878	-0.048743219639544	-0.101054903469756	-0.152212122895893	-0.277200492234069	-0.12190860598655	0.138927104151899
-0.0440526543044482	-0.224845925557628	-0.171890220348807	-0.179845672463145	-0.146188598228455	0.053632821609655	0.023543805044391	0.28547414213808	0.083588020535852	0.253618908936842	0.198991297696119
0.124329790894087	-0.0163998050679388	-0.0766350310955288	-0.0330048132982492	0.109335614783834	-0.0563832227178425	-0.0215563409822021	0.0753419443651356	-0.192848413009589	-0.0139367878703216	0.116154674538441
-0.350886298745535	-0.425935124147682	-0.429340836860493	-0.329742532859361	-0.317608492176257	-0.215753686931148	0.0440299730700298	0.348895860011368	0.15235330251233	-0.0961791514567251	0.0268989772615338
-0.133999885741405	-0.224079579526416	-0.222364698660721	-0.299640920730865	-0.10321893703369	-0.110627244573761	0.171992082304804	0.367081846582263	0.114150368080953	-0.0136304848402047	0.269295442811491
0.030084739524989	0.047973261553877	-0.108643236854304	0.00672320270890262	0.116369794196501	0.0745664300441927	0.00902002920531861	0.114006268755357	-0.0522616143021232	0.0676929696558479	0.230780998096114
-0.0999243134222849	-0.199403237321387	-0.287612195015147	-0.207196883483454	-0.116675628084008	-0.0507296204399016	0.12245836260102	0.340643395517013	0.129737165328955	0.104908787815058	0.274491836146106
0.010130575554333	0.0649861434467855	0.156501659887857	0.113072045558817	0.122945222777906	0.00305600123131937	-0.106100004550697	0.0165049289887112	-0.167481664547155	0.010873757569152	0.410056568140313
-0.00230240353507569	-0.0781672951836335	-0.0198512429946249	-0.0756360304751545	-0.0180441993629265	0.0140576056640691	0.0201804043237637	0.191793387785487	0.0522616143021232	0.0721343635925438	0.351826395773015
-0.076900278071528	-0.116791135156723	-0.0564760168916849	-0.0722744291207032	-0.0449575814635626	-0.130644052638903	-0.0288946698272071	0.155727061476822	-0.0154339855102761	-0.0735127272280701	0.27082379379226
0.0581740626529124	0.0836849866083606	0.0475506518243341	0.0867904349694702	0.128144398865529	-0.0799144321990016	-0.0614585040769167	0.0313288003952389	-0.12209657844268	-0.108124969631287	0.228794141821114
0.0460480707015138	0.224999194763871	0.121107970827673	0.183207273817597	0.18701742221067	-0.314156926579632	-0.370432724821814	-0.180637278376451	-0.354370419785449	-0.263726908930702	0.329512471453789
0.258483170204497	0.474214924114043	0.331007935515025	0.282068913650778	0.29023635924436	-0.260218504846845	-0.359578113405244	-0.225720186262283	-0.211644256749826	-0.184853878675585	0.187681500438429
-0.076900278071528	-0.125527479912541	-0.164195940118332	-0.124837650299396	-0.095573089846009	-0.149744060334649	-0.082556199506306	0.164437996220864	-0.117206602835463	-0.0471706666380117	0.291150861836488
0.158098376075197	0.321712063902837	0.313003319775714	0.220184888716561	0.386879867696645	0.00718160289360053	-0.246445543711417	-0.16703599430242	-0.298135700302463	-0.114710484778801	0.262265028299954
0.0706070417423212	0.0818457561334516	0.221595270637674	0.16716326735317	0.189617010254482	0.0437008176078671	-0.385415146213699	-0.190417977036428	-0.140128363494289	-0.0445670908820175	0.161852368863433
0.259404131618528	0.38654493814338	0.17404461881334	0.294445718637622	0.411958246472237	-0.287722515928719	-0.367833733355874	-0.258271573990019	-0.461033012717853	-0.367869939170468	0.136481742582669
-0.00675371703622202	-0.102077291357451	-0.00430879692906588	-0.0287264115744021	-0.0334888106820416	-0.123004049560605	-0.0681853055181712	0.0984182802660189	-0.0475244504326325	0.0851522423725146	0.155738964940357
0.151651646176985	0.232356116663507	0.345011525534489	0.247994499921567	0.336570193201705	-0.236076095119422	-0.285124651998631	-0.265301451151877	-0.213783621077983	-0.11884557568538	-0.118141530813441
0.189104077014217	0.0842980634333303	0.186663238391318	0.154939262427892	0.0521446778199825	-0.123768049868435	-0.226112257536716	-0.0942920480188411	-0.226925430522377	0.188070060491813	-0.193489234165351
0.201537056103625	0.24584380681284	0.12510899654752	0.297807319992073	0.25001920303716	-0.379249752806734	-0.386332437319324	-0.113089328255984	-0.325030566142152	-0.190520484732748	0.0704569802134492
-0.000306987138010092	-0.0278949955361202	-0.0495511646842576	-0.0802200323221336	0.00917501662521687	-0.33203453378285	-0.00351628257156488	0.207381376274826	0.0307151592828268	-0.193124060488743	0.164909070824971
0.212895580209999	0.28768630011702	0.235137203843309	0.222171289516919	0.316996824401243	-0.440369777433122	-0.474545265310322	-0.300603660377732	-0.364150370999882	-0.174592727166667	-0.132049524738439
0.0463550578395239	-0.208446120489689	-0.292228763153432	-0.300710521161826	-0.189464093310728	-0.000764000307829844	0.151047268726352	0.386490420485655	0.394559906807257	0.388239090673245	-0.155280459646127
-0.171912797285652	-0.275271494411384	-0.176506788487092	-0.194514478373478	-0.193898684679583	-0.0430896173616032	0.0475462556415947	0.343241393598569	0.148838632544643	0.127575212043713	0.196851606323043
-0.128013636550208	-0.266535149655566	-0.184354954322176	-0.229964092656783	-0.199097860767206	-0.0548552221021828	0.0220149865350149	0.314663414701449	0.122249390180405	0.0759631514690058	0.254928943592263
-0.278590827744158	-0.450764735558953	-0.365786082156771	-0.340591337230544	-0.351708970633313	0.113683245805081	0.0565662848469133	0.432337445454297	0.292634477744345	0.253465757421784	0.0742778576653716
0.023331022488767	0.29274418392302	-0.00846370825352226	0.316754527626253	0.353543973958357	0.0249064100352529	-0.370585606672751	-0.370138314913506	-0.445599027207576	-0.0540624848156433	-0.204187691030734
-0.0739839002604322	0.111886520556966	-0.222980241079159	0.204140882252134	0.278767588462839	-0.0848040341691126	-0.280385314619565	-0.274012385895919	-0.326405871781682	-0.0827018181315789	-0.393091872253778
-0.0856494115048157	-0.212124581439507	-0.191125920924994	-0.053785621671221	-0.152152359034846	-0.249369700475661	-0.115578679308828	0.207992669941074	-0.012683374231217	0.0459454545175438	0.0834479635499854
-0.0629323632920689	0.0315734564859382	0.102795583879143	0.1387424559019	0.173407814216599	-0.25395370232264	-0.344137046460546	-0.239779940586	-0.167023229333978	-0.238610060461111	0.025064956084611
0.101766236250345	-0.0090428831683027	0.0432418548952683	0.0398808160687178	0.0879272426583283	-0.108488043711838	-0.078275507680053	0.0504317274655066	-0.132793400083465	-0.00214412121081871	0.103622196496136
-0.0785887073305836	-0.219941310957871	-0.220056414591579	-0.30208572171592	-0.150929023484817	-0.278096112050063	0.135759083632592	0.388171478067839	0.175886310122058	-0.0931161211555555	0.171328144944201
-0.259711118756538	-0.487702614263376	-0.39040777889429	-0.434716175155181	-0.363942326133602	-0.132172053254563	0.191560959224817	0.499121278491953	0.345201715521919	0.166935151413743	0.087116005903831
-0.211360644519948	-0.332134369927321	-0.433649633789559	-0.407059364011741	-0.310727229707345	-0.144701658302972	0.264179838420179	0.498968455075391	0.293704159908423	0.20644824229883	0.0429466625596079
-0.204299940345716	-0.413367049235803	-0.294690932827184	-0.325005730950815	-0.324031003813909	-0.221101689085957	0.116343088563516	0.428364036623682	0.269559905347793	0.149782181727193	0.0525752737384524
0.15180513974599	0.311596296290837	0.211438820733447	0.176331271047128	0.364095243077356	-0.123615249806869	-0.435254629619357	-0.250019109495663	-0.358801960179489	-0.133394969615936	0.0440165082461462
-0.144590942002753	-0.151123437355025	-0.0732495477941199	-0.135992054793712	-0.031347973469491	-0.0869432350310362	0.085613836525058	0.226178656511969	0.0930623482748334	0.0203691515027778	0.209384084365348
0.00552576848418166	0.0651394126530279	0.160041028793875	0.151577661073441	0.0837984851769807	-0.260065704785279	-0.368292378908687	-0.0753419443651356	-0.210574574585748	-0.0434950302766082	0.162922214549972
-0.129702065809264	-0.31174956549708	-0.12818670863971	-0.220490488839693	-0.179983242798004	0.0745664300441927	-0.00871426550344341	0.228012537510715	0.203545234650374	0.311050727083772	0.0515054280519141
-0.220723752229256	-0.291058222654353	-0.0286227224573662	-0.236840095427252	-0.167596970353961	-0.0525632211786932	-0.0247668598518918	0.303812952125537	0.183679708746059	-0.00934224241856725	0.225126099467268
-0.184192282806055	-0.438043391440833	-0.339625529373157	-0.319657728796007	-0.324031003813909	0.0275040110818744	0.104112540488508	0.371360902246003	0.354981666736351	0.21961927259386	-0.0178817064749969
-0.0204146446776711	-0.0436817237790893	-0.274839689832559	-0.129880052331073	0.030124637919462	-0.068454427581554	0.068643951070984	0.250630403161912	0.084810514437656	0.00735127272280701	0.0548678002096058
0.0613974276020184	-0.19771727605272	-0.218055901731655	-0.169913668461357	-0.218212478736408	-0.115669646605438	-0.0200275224728261	0.198670441530784	0.258251836756106	0.0872963635833333	-0.190891037498044
-0.386036326047691	-0.534296452961072	-0.520133343580095	-0.504087403106131	-0.360119402539762	0.00641760258577069	0.232380413425158	0.587453213264871	0.389058684249139	0.130791393859941	0.0530337790326831
0.124022803756077	-0.029274418392302	-0.110643749714227	0.00764000307829844	0.00489334220011566	0.0134464054178052	-0.0949396294322518	0.214869723686371	0.0531784847284762	0.329735211920906	0.0470732102076841
-0.0380664051132514	-0.0761747955024821	-0.171120792325759	-0.073191229490099	-0.0330300598507807	-0.0377416152067943	-0.0710900606859857	0.178192103711457	0.0382029344313766	0.142737212034503	0.351062220282631
-0.107598991872537	0.177945548447448	-0.0667863524005211	0.0375888151452283	0.23778584753687	0.132477653377695	-0.0787341532328659	-0.0803851171116863	-0.135238387887073	0.0399725454302631	0.122726583755748
0.13415337931041	-0.00950269078702996	-0.163580397699894	-0.0363664146527006	-0.0285954684819259	-0.0238368096042911	-0.0194159950690757	0.198670441530784	0.0351466996768665	0.24473612106345	0.2639462143788
0.107292004734527	0.237414000469507	0.112644262574151	0.149438460211517	0.217600810961393	0.115058446359174	0.0551903481884749	0.0395812648895946	-0.12515281319719	0.0139367878703216	0.475622825215302
0.0339220787501152	0.291364761066838	0.291920991944213	0.354496142833047	0.320055163276315	-0.145771258733934	-0.478061547881886	-0.292962489549625	-0.195293400813197	-0.0888278787339181	0.113097972576903
0.238222019095831	0.0130278825306056	-0.142498069868393	-0.0812896327530954	0.0539796811450259	0.0663152267196304	-0.126739054427273	0.10774050867631	-0.0291870419055717	0.179034121103362	-0.405318680099929
0.0732164324154069	0.153269206242419	0.0957168460671063	0.270456108971765	0.205979123236119	-0.179998472524711	-0.338480417975854	-0.137388251489365	-0.277964550922696	-0.0853053938875731	0.211829445934578
0.28227467340028	0.167523242422964	0.110028207295789	0.0502712202552037	0.157504452066223	-0.274276110510914	-0.386943964723075	-0.0813020576110591	-0.390586801626394	-0.124665333257602	0.235671721234574
-0.236687083405781	-0.355431289276169	-0.30500126833602	-0.318282528241913	-0.249560452205899	-0.122087249191209	0.077511098425365	0.402689702641242	0.264975553216028	0.177808908982895	0.190891037498044
-0.0663092218101799	-0.165224204329327	-0.274378033018731	-0.191458477142159	-0.0717180466204452	-0.12926885208481	0.0174285310068868	0.248338051913479	0.152506114250055	0.0755036969238304	0.173773506513431
0.262320509429624	0.214270350326901	0.15865605835239	0.372679350159398	0.329688930732793	0.0899992362623556	-0.423176963395287	-0.334530458854527	-0.345660150735095	0.0669272120805555	0.0836007986480623
0.102687197664376	0.0295809568047868	0.00907925067196024	-0.0365192147142665	0.102454352314922	-0.12774085146915	0.0487693104490955	0.101474748597262	0.0533312964662017	-0.0854585454026315	0.262112193201877
0.228398430679508	0.348380905789018	0.117260830712436	0.368095348312419	0.365930246402399	-0.285888915189927	-0.414921343444656	-0.407121581721544	-0.500152817575582	-0.172142302925731	0.119975551990364
-0.0480434870985794	-0.229597270951143	-0.339933300582376	-0.215906486992714	-0.147106099890977	0.00458400184697906	0.228558367151717	0.36112173333634	0.0997860647347557	0.109043878721637	0.0765703841365251
-0.0607834533259982	-0.0847578710520575	-0.296999216896327	-0.0522576210555613	0.0284425515381723	0.0157384063412948	0.137899429545718	0.174677165130527	-0.0148227385593741	0.0278735757406433	0.0541036247192213
-0.0411362764933523	-0.0602347980532705	-0.235444975052528	-0.106196042788348	0.0328771429070271	-0.279929712788855	0.0197217587709509	0.161075881056497	0.0253667484624341	-0.0689181817763158	0.111111116301904
-0.175289655803763	-0.286153608054596	-0.447807109413632	-0.269844908725501	-0.220353315948958	-0.0941248379246367	0.147683868005725	0.318789646948626	0.163355747628566	0.0208286060479532	0.110194105713442
-0.0712210160183413	-0.129512479274844	-0.288689394247414	-0.233631294134366	-0.0764584718768072	-0.196806479296968	0.0588595126109774	0.269733330232179	0.174358192744803	-0.0168466666564327	0.156961645724973
0.0276288424209083	-0.140547862124298	-0.0709412637249775	-0.14898006002682	0.0637663655452572	0.0602032242569917	0.207307789871391	0.201574086445464	0.169773840613038	0.126809454468421	0.0175760362788431
0.106064056182487	-0.0393901860043016	-0.123570140501425	-0.00290320116975341	0.0457221661823307	0.029337611820666	0.153034732788541	0.195155502949854	0.0831295853226755	0.245655030153801	0.284273282423027
-0.0810446044346643	-0.302859951535019	-0.348704780045117	-0.219268088347165	-0.193592850792076	0.34227213790777	0.169240208987927	0.272025681480611	0.1659535471699	0.343825151306286	0.144123497486513
-0.0412897700623574	-0.261937073468294	-0.190972035320384	-0.266788907494181	-0.114993541702718	0.433952174847351	0.28772364346457	0.359135028921032	0.314486556239092	0.187151151401462	0.236741566921113
-0.0942450513690982	-0.358956481019745	-0.412413420353448	-0.283596914266438	-0.290389276188114	0.0725800292438352	0.0166641217521988	0.396729589395319	0.286216384759873	0.374608605833041	0.0382087745192241
-0.0244054774718023	-0.179018432891145	-0.246678624189022	-0.188249675849273	-0.0752351363267783	-0.170677668769187	0.0970799753453783	0.291434255384003	0.1509779968728	0.0474769696681286	0.236283061626882
0.279972269865204	0.484637230138528	0.511054092908135	0.374512950898189	0.511048426024579	-0.112002445127855	-0.412628115680592	-0.493008341829467	-0.196821518190452	-0.232943454403947	0.0674002782519113
-0.00644672989821193	-0.152656129417449	0.016157988483997	-0.0696768280740817	-0.131661488571862	-0.0201696081267079	-0.060541212971291	0.150225418480585	0.252903425935713	0.172295454440789	0.000152835098076896
0.113278253925724	0.111579982144481	0.0364708882924505	0.226908091425464	0.333206020439126	0.0628008253036132	-0.0817917902516179	-0.287308023136825	-0.259627142395635	-0.078566727225	0.00810026019807551
0.221337726505276	0.0646796050343007	-0.0118491915549312	0.120406448513983	0.261946724649942	0.304836122824108	0.0513683019150348	-0.189653859953617	-0.149908314708722	0.14809751506155	0.0768760543326789
0.0385268858202665	0.0419957625104227	0.0581687585423894	0.0638704257345749	0.0665188705328223	-0.27442891057248	-0.125210235917897	0.0226178656511969	-0.103759169915619	-0.137530060522515	0.338682577338402
-0.128781104395234	0.250595152206355	0.206360595781334	0.276720911495969	0.319596412445054	-0.37374895059036	-0.32533257879522	-0.355314443506978	-0.28224327957901	-0.321158727077631	-0.0333180513807634
0.320955052789551	0.398193397817804	0.179122843765453	0.368095348312419	0.459209582092104	-0.0664680267811964	0.00733832884500497	-0.176511046129273	-0.127750612738523	-0.0895936363092105	0.0444750135403769
0.422567795470892	0.515137802180769	0.39363937659109	0.48025059350184	0.473736691748698	-0.162120865321493	-0.522703048355667	-0.520822203643777	-0.534077023350645	-0.184700727160526	0.223750583584576
-0.0469690321155441	0.0587021059908464	0.21343933359337	0.024295209788989	0.0247725448880855	0.0462984186544885	-0.333741080596789	-0.0158936353224627	-0.0333129588241604	0.0313960605869883	0.0233837700057652
0.0831935144007349	-0.099931522470057	-0.138035387334718	-0.0233784094195932	-0.155363614853672	-0.0608144245032556	-0.114967151905078	0.182318335958634	0.0528728612530252	0.223754363500439	0.29497173928841
-0.157637895368182	-0.463792618089559	-0.38148241382694	-0.360608145295686	-0.366236080289907	0.0554664223484466	0.126127527023523	0.466875537597341	0.443459662879419	0.357455636146491	0.0333180513807634
-0.230086859938564	-0.310063604228413	-0.299615272174688	-0.341049737415242	-0.156586950403701	0.0452288182235267	0.221831565710463	0.391533593232206	0.262377753674694	0.150394787787427	0.241479454961496
0.0248659581788175	-0.113725751031875	-0.166658109792084	-0.0458400184697906	-0.0470984186761133	-0.12697685116132	0.0460174371322187	0.116757090253476	0.0826711501094989	0.117160909019737	0.252789252219187
0.100845274836315	-0.0922680621579361	-0.255296218047153	-0.153716861935365	-0.00229375415630422	-0.186568875172048	-0.0194159950690757	0.171773520215847	0.00611246950902025	0.0657019999600877	0.125477615521132
-0.149502736210915	-0.248296114112718	-0.300846357011564	-0.248605700167831	-0.209649129886205	-0.237756895796647	0.0637517318409807	0.33116834369016	0.18261002658198	0.0742784848033625	0.185236138869198
-0.00122794855204037	-0.024523072998787	0.0601692714023128	-0.0132936053562393	0.0292071362569404	-0.198945680158891	-0.0556489937412877	0.197142207365162	0.105134475555148	0.033540181797807	0.216414498876885
0.224714585023387	0.136562862761995	-0.118645801153921	0.0302544121900618	0.113158538377675	-0.163343265814021	0.0227793957897029	0.06494995203891	-0.0650978002710657	0.0180718787769006	0.266238740849954
0.133692898603395	0.170895164960297	-0.0497050502888671	0.0867904349694702	0.095573089846009	-0.369776148989644	-0.25133776294142	-0.185221980873315	-0.370568463984353	-0.134313878706286	0.00489072313846069
0.0251729453168275	-0.0370911479106653	0.19512694664484	-0.155550462674156	0.0983255948335741	-0.0864848348463383	-0.104724067892258	0.0404982053889674	0.124235942770837	0.00796387878304093	0.101482505123059
-0.000460480707015138	-0.1799380481286	-0.209592193478133	-0.0514936207477315	-0.161480292603817	-0.110932844696893	-0.203638625448888	0.173607401214592	0.00351466996768665	0.205223030178362	0.190891037498044
0.362091329282903	0.446933005402893	0.280533457203111	0.590266637829337	0.41333449896602	-0.140576056640691	-0.423329845246224	-0.519905263144404	-0.593673601063592	-0.0946476363061403	0.174843352199969
0.380050076856494	0.324164371202716	0.29592201766406	0.443272978602875	0.315773488851214	-0.121781649068077	-0.30240030115458	-0.355620090340103	-0.328239612634388	0.119151878715497	0.0758062086461406
0.347509440227424	-0.0646796050343007	-0.202975112479925	-0.116128046790136	-0.0249254618318392	-0.0994728400794456	-0.0550374663375373	0.240696881085372	0.129737165328955	0.305077817996491	-0.225890274957653
-0.141674564191657	-0.435744353347196	-0.382713498663816	-0.308961724486389	-0.363636492246095	0.124226450053133	-0.00978443846000663	0.401008645059058	0.291411983842541	0.398040787636988	0.0486015611884531
0.29900547242183	0.187908046853205	0.0917158203472594	0.360608145295686	0.222035402330248	0.00229200092348953	-0.353309957516802	-0.207839846524512	-0.191931542583236	0.323149696773392	0.0171175309846124
0.0927101156790478	-0.0501190304412709	-0.176199017277872	0.0820536330609252	0.0149858604878542	0.0397280160071519	-0.132548564762902	0.0511958445483173	-0.176803180548411	0.233249757434064	0.237811412607651
0.156102959678132	0.0652926818592704	-0.087560909022803	0.0571472230256723	0.127379814146761	-0.11903124795989	-0.0522855930206604	0.134943076824371	-0.109260392473737	0.124512181742544	0.293443388307641
0.110361876114628	0.126600364356238	0.0834059976983466	0.192986477757818	0.171878644779063	-0.202460081574909	-0.293533153800199	-0.181095748626137	-0.176650368810685	-0.0200628484726608	0.206785887698041
0.139832641363597	0.130125556099813	0.0104642211134457	0.179081672155315	0.263934644918739	0.00290320116975341	-0.0635988499900431	-0.082218998110432	-0.141503669133819	-0.0283330302858187	0.124254934736517
-0.0104375626923431	0.0346388406107866	0.00384714011523739	0.0757888305367205	0.0860922393332849	-0.166246466983774	-0.154716433148855	0.0155879884893384	0.0550122255811823	-0.0759631514690058	0.171939485336508
-0.198313691154519	-0.120469596106541	0.0227750694822054	-0.15768966353608	-0.0622371961077211	-0.172816869631111	0.0550374663375373	0.241308174751621	0.2036980463881	-0.018837636352193	0.463090347172996
-0.174982668665752	-0.334280138814715	0.00384714011523739	-0.268164108048275	-0.277697169856564	0.0398808160687178	0.164653753459799	0.281806380140588	0.28529951433352	-0.154376727178947	0.0417239817749927
-0.0626253761540588	-0.0257492266487263	-0.0686329796558351	0.0611200246263875	0.0449575814635626	0.172664069569545	0.0197217587709509	0.0268969213149368	-0.047066015219456	0.111034848417398	-0.0701513100172955
0.0685872953015402	0.0111972093434145	-0.251872395779082	0.0578025979807049	0.100313719782527	-0.129214802364274	-0.0482711143960696	-0.0773877911590931	-0.0170515401225485	-0.00559430565804122	-0.17872439935961
0.244668748994043	0.155568244336055	0.0457040245690202	0.279776912727289	0.302469714744649	0.147604859472726	-0.0123834299259459	-0.210743491439193	-0.112622250703698	0.187457454431579	0.118141530813441
0.0171912797285652	-0.152656129417449	-0.31731211670478	-0.0172664069569545	-0.13242607329063	0.00290320116975341	-0.0975386208981911	0.212577372437938	-0.0151283620348251	0.225285878651023	0.140913960426898
0.255566792393402	0.293357260747989	0.11295203378337	0.442050578110348	0.37357609359008	-0.101306440818237	-0.461703189831563	-0.485214347584798	-0.38493276733055	-0.0854585454026315	-0.0565489862884517
-0.0551041912728115	-0.168289588454176	-0.254526790024106	-0.111238444820025	-0.137472332434499	-0.100542440510407	-0.0710900606859857	0.21410560660356	0.00840464557490285	0.0626389696589181	0.260736677319185
0.419804911228801	0.583495868164888	0.252064620350354	0.560012225639275	0.535362220081404	-0.284819314758966	-0.623605069974485	-0.509054800568492	-0.507487780986407	-0.205529333208479	0.0806969317846013
0.163317157421369	0.217795542070477	0.152808405377229	0.347467340001013	0.209190379054945	0.297196119745809	-0.187127385547627	-0.270038977065303	-0.289883866465286	0.19036733321769	0.0828366231576779
-0.0907146992819822	-0.287992838529505	-0.331777363538073	-0.25471770263047	-0.261946724649942	-0.0180304072647843	0.156703897211044	0.360816086503215	0.187958437402373	0.170457636260088	0.0518110982480679
0.0687651189142606	0.0657524894779976	-0.105719410366723	0.0207808083729717	0.0492392558886639	-0.312934526087104	-0.0317994249950216	0.0791625297791891	0.00916870426353038	-0.0416572120959064	0.29741710085764
-0.0630858568610739	-0.179478240509872	-0.176045131673263	-0.1459240587955	-0.095573089846009	-0.114447246112911	0.0798043261894291	0.236723472254757	0.192695601271863	0.111647454477632	0.223903418682653
-0.0581740626529124	-0.184689393522115	-0.245909196165974	-0.193597678004082	-0.13074398690934	-0.0771640310908142	-0.0292004335290823	0.298005662296175	0.174816627957979	0.156980302934941	0.266544411046107
0.195550806912429	0.369532056250471	0.325006396935255	0.365039347081099	0.385656532146616	-0.413324166535945	-0.485246994875954	-0.47176588692733	-0.292940101219796	-0.344284605851462	0.0608283690346048
-0.157484401799177	-0.443254544453075	-0.403795826495317	-0.314920926887462	-0.389938206571717	0.00168080067722566	-0.00535086478281613	0.439061675783032	0.244193156885359	0.340915272520175	0.0894085323749844
0.163470650990374	-0.154188821479873	-0.241908170446127	-0.11750324734423	-0.121568970284123	-0.0383528154530582	0.0651276684994191	0.312371063453017	0.245568462524889	0.355617817965789	-0.032401040792302
0.382045493253559	0.118323827219147	-0.0241600399236908	-0.0528688213018252	0.149705687934789	-0.297501719868941	-0.0423482727097162	0.0174218694880841	-0.0797677270927143	-0.0145493939305556	-0.322176386746098
-0.0167435950456168	-0.274868481416423	-0.370146929535325	-0.16698528305537	-0.163287168585746	-0.135484396325144	0.170287639691998	0.241875082446849	0.311821437756739	0.269599552123137	-0.335194284293184
0.434233306715275	0.348687444201502	0.154808918237153	0.366108947512061	0.401406977353238	-0.0492016198242419	-0.398257221692457	-0.277374501060286	-0.366442547065764	0.0318555151321637	-0.0345407321653786
0.369459020595146	0.194038815102902	0.101102842228439	0.122240049252775	0.19588660494838	0.0310184124978917	-0.240330269673913	-0.147933067232153	-0.048594132596711	0.103836727209649	-0.320648035765329
0.143362993450713	-0.0726496037589065	-0.135880988870185	0.0623424251189152	0.0235492093380566	-0.119948048329285	-0.137899429545718	0.0478337293839502	0.02414425456063	0.276897939225731	0.0803912615884475
0.238068525526826	0.149130937673873	0.138650929753156	0.205210482683096	0.220506232892712	-0.101459240879803	-0.241400442630476	-0.100252161264765	-0.125764060148092	0.190520484732748	0.0612868743288355
0.172526771561672	0.037704224735635	-0.0541677328225425	-0.0660096265964985	0.0518388439324753	-0.310948125286746	0.0287417879762695	0.142278600819353	0.0898533017825977	0.00612606060233918	0.158489996705742
0.0457410835635037	0.135489978318298	0.00569376737055134	0.121017648760247	0.308280558607287	-0.25318970201481	-0.221831565710463	-0.242225115250994	-0.194834965600021	-0.200322181696491	-0.200519648676888
0.00629323632920689	-0.299334759791444	-0.21359321919798	-0.315684927195291	-0.225552492036581	0.432882574416389	0.229169894555468	0.459387190185796	0.458588024914245	0.526688060286111	0.149319890821128
0.0415967572003675	-0.218561888101689	-0.341472156628471	-0.177706471601222	-0.219741648173944	-0.291848117591	0.0655863140522319	0.350576917593552	0.137988999166132	0.15008848475731	0.0603698637403741
0.0302382330939941	-0.174420356703872	-0.107566037622037	-0.0304072122516278	-0.0662130366453151	0.0325464131135513	-0.168475799733239	0.0323985643111739	0.0513447438757701	0.180871939284064	0.0990371435538289
0.0391408600962867	0.0861372939082393	-0.0255450103651763	-0.0548552221021828	0.0738588838329958	-0.366720147758325	-0.234214995636409	0.082218998110432	-0.0722799519441645	-0.0211349090780702	0.0568546564846055
0.00337685851811101	-0.268987456955445	-0.190510378506556	-0.383528154530582	-0.273415495431463	-0.153411261812233	-0.0402079267965898	0.39183924006533	0.167328852809429	-0.113638424173392	0.318508344392252
-0.0270148681448881	-0.37642917053138	-0.377635273711702	-0.343188938277166	-0.313632651638663	-0.00611200246263875	0.18116499336106	0.453427076939873	0.381112473887413	0.241826242277339	0.0800855913922937
0.117576073857865	-0.122155557375208	-0.156347774283248	0.00213920086192356	-0.0917501662521687	-0.0421728169922074	-0.236202459698598	0.021700925151824	0.0287286066923952	0.287005939219591	-0.0528809439346062
0.470150801862456	0.547630873904162	0.366401624575209	0.620979450204097	0.570074366313475	-0.0857208345385085	-0.36936255186525	-0.484755877335112	-0.494498783279739	-0.0652425454149122	0.12211524336344
-0.188029622031181	-0.393595321630531	-0.429186951255883	-0.29261211789883	-0.336111442370445	-0.204904882559964	0.0207919317275141	0.420875689212137	0.293551348170698	0.199556424121199	0.0883386866884461
0.112357292511694	-0.0536442221848465	-0.105257753552895	0.0255176102815168	-0.0542855150325331	-0.202154481451777	-0.140498421011658	0.171773520215847	-0.0871026905035386	0.141511999914035	0.257832810455724
0.110677318680183	-0.123084575918831	-0.086798112124875	-0.138600244498778	-0.00649946665001217	-0.294926650366748	-0.139515347550238	0.107366652637123	0.124627493295751	0.134630467115319	-0.175544521235818
0.148274787658874	-0.0597749904345433	-0.0450884821505822	-0.103292841618595	-0.0792109768643723	-0.240507296904835	-0.266931711737056	0.128066023079074	0.00336185822996114	0.0699902423817251	0.0637322358980658
0.223026155764332	0.158173820842176	-0.0160041028793875	0.179998472524711	0.23946793391816	-0.261440905339373	-0.23666110525141	-0.134790253407809	-0.194376530386844	-0.011486363629386	-0.0522696035422986
0.268920732896841	0.148517860848904	-0.0907925067196024	0.0716632288744393	0.184723668054366	-0.400030561179706	-0.0357743531193992	0.0181859865708948	-0.131570906181661	-0.108890727206579	-0.0139079939249976
0.121413413082991	0.00183923047490902	-0.116799173898607	-0.0855680344769425	-0.102148518427414	-0.222018489455353	-0.0891301190966229	0.265301451151877	0.0647921767956147	0.186538545341228	-0.0195628925538427
0.0247124646098124	0.021610958080181	-0.107412152017428	0.182443273509767	0.0119275216127819	-0.303919322454712	-0.294144681203949	-0.154810120977449	-0.246943768164418	-0.0683055757160818	0.138315763759591
0.0672301832242101	-0.143000169424177	-0.291613220734994	-0.202001681390211	-0.067436372195344	-0.138284055717202	0.0984559120038167	0.228318184343839	-0.110024451162365	-0.00750442423786549	-0.136634577680745
-0.0102840691233381	0.052724606947392	0.0364708882924505	0.19329207788095	0.245890445555812	-0.0158912064028607	-0.220455629052024	-0.286543906054015	-0.0475244504326325	-0.0997016363030701	-0.35946815067686
0.153841380166837	0.150242007559925	0.0311086664306785	0.29482383308677	0.22166960046528	-0.262940654041857	-0.213280296253949	-0.266727880991024	-0.358235271184484	-0.0772473986754185	-0.251835450188787
0.266004355085745	0.491687613625679	0.434265176207997	0.540606617820397	0.443000386054221	-0.304683322762542	-0.634306799540117	-0.559639351450561	-0.429706606484124	-0.223294908955263	-0.316674323215329
0.374984789079327	0.208752658902174	0.0300076928988516	0.216670487300544	0.294670950613215	-0.21376728613079	-0.268307648395494	-0.131275314826879	-0.178789733138842	0.0275672727105263	-0.154669119253819
-0.0874913343328762	-0.365087249269441	-0.46365732668841	-0.295056918883886	-0.299411375869577	-0.0296432119437979	0.0911175831588118	0.408038522220917	0.262072130199243	0.215331030172222	0.0386672798134548
0.165312573818435	-0.000153269206242419	-0.133572704801042	0.0560776225947105	0.141142339084586	0.117656047405796	0.101972194575382	0.0730495931167035	0.0336185822996114	0.183934969585234	-0.162463709255741
-0.11711559315085	-0.439882621915742	-0.380559100199283	-0.335854535321999	-0.320055163276315	0.0753304303520226	0.142791648775722	0.405440524139361	0.373471887001138	0.263114302870468	-0.0750420331557561
0.0990033520082547	-0.1799380481286	-0.299307500965469	-0.148063259657424	-0.0773759735393289	-0.0696768280740817	0.0174285310068868	0.214258430020122	0.0404951104972592	0.135692242341813	-0.066330432565373
0.410288309950488	0.538434721529617	0.221749156242283	0.59698984053824	0.457527495710814	-0.237756895796647	-0.419049153419972	-0.496370456993835	-0.503361864067818	-0.0811703029809941	0.0626623902115275
-0.0136609276414491	-0.161392474173267	-0.185124382345223	-0.0290320116975341	-0.105818525077501	-0.378180152375773	-0.228864130853593	0.121800263000027	-0.129431541853504	-0.000918909090350877	0.0881858515903692
0.266004355085745	0.163998050679388	0.136958188102451	0.0649400261655367	0.15062318959731	-0.295056918883886	-0.249808944432044	0.0220065719849483	-0.263600247576498	-0.0787198787400585	0.166743092001894
0.212895580209999	0.0554834526597556	-0.052167219962619	0.127588051407584	0.0571909369638518	-0.377416152067943	-0.194924359945445	0.00382058541405353	-0.141198045658368	0.0986295756976608	-0.0502827472672989
0.373603346958282	0.546557989460465	0.412721191562667	0.484987395410385	0.592858990932763	-0.17663687117026	-0.541201752319117	-0.439367322616156	-0.574572133847904	-0.169998181714912	0.0262876368692262
-0.0569461141008721	0.267608034099263	0.148499608448163	0.0776224312755121	0.15949237233502	-0.364580946896401	-0.533099014219424	-0.156949648809319	-0.240984110393124	-0.302474242240497	-0.109429930223058
0.222471459616855	0.555598536043006	0.505852726038961	0.481623427026583	0.379847359376495	-0.20738283811556	-0.683723185340715	-0.524805211949854	-0.495589992539211	-0.245631381727384	0.054721375341799
0.436515626105643	0.342354769194942	-0.0446404685120455	0.301719534104924	0.548527803276038	0.211998477104118	0.0136106444659601	-0.252235726487795	-0.286915319768987	0.0487170708692832	-0.134383121846812
-0.030084739524989	-0.337038984527079	-0.144190811519097	-0.270150508848633	-0.26317006019997	0.393154558409238	0.233756350083596	0.367387493415387	0.427872865631418	0.550885999665351	-0.0887971919826768
-0.232542757042645	-0.419804355897985	-0.377789159316312	-0.285124914882098	-0.314244319413678	0.0406448163765477	0.026601442063143	0.386184773652531	0.232732276555946	0.180106181708772	-0.0759590437442175
-0.0159633311765248	-0.144839399899086	-0.14634520998363	-0.000458400184697906	0.000305833887507229	-0.0738024297363629	-0.0541201752319117	0.102544512513197	-0.0336185822996114	0.131097696890058	-0.0982729680634444
-0.0871843471948661	-0.199249968115144	-0.283611169295301	-0.133700053870223	0.00795168107518795	-0.225074490686672	0.0691025966237968	0.023840452983694	0.125305624934915	-0.172295454440789	-0.351826395773015
-0.0472760192535542	-0.101924022151208	-0.220364185800798	-0.0326992131751173	0.0480159203386349	-0.220948889024391	-0.0616113859278543	0.0175746929046462	0.0437041569894948	-0.301249030120029	-0.131896689640362
0.208290773139847	0.441415313978166	0.140805328217689	0.269539308602369	0.403241980678281	-0.318129728180347	-0.377618171815881	-0.271567211230925	-0.278270174398147	-0.200934787756725	-0.23292068946919
-0.102872131372065	-0.040475440692998	-0.0966697042260847	-0.162934662287664	0.0513958008646818	-0.280932372687361	0.123260443141167	0.135442941617083	0.0793335380714462	-0.274531418231936	-0.00214034551291851
0.3498118437625	0.101617483738724	-0.0477045374289436	-0.00122240049252775	0.158880704560005	0.0264344106509126	-0.109616287122262	0.0412623224717781	-0.0628056242051831	0.152998363543421	-0.348311188517247
-0.0930171028170579	-0.14637209196151	-0.0675557804235686	-0.176484071108694	-0.17050239228528	-0.251508901337585	-0.241247560779539	0.161687174722745	-0.0213936432815709	0.0664677575353801	-0.305670196153793
-0.206909331018802	-0.497358574256649	-0.539676815365501	-0.422797770353035	-0.33167685100159	-0.0184888074494822	0.226876666791404	0.440742733365215	0.272616140102303	0.107971818116228	-0.0805440966865244
-0.270609162155896	-0.24906246014393	-0.310233378892743	-0.24600809912121	-0.140683588253325	-0.244327298443984	0.215563409822021	0.235959355171946	0.289883866465286	-0.222682302895029	-0.0151306747096127
-0.0945520385071083	0.0878232551769059	-0.0127725051825881	0.0521048209939953	0.00351708970633313	-0.164260066183416	-0.0970799753453783	0.00794681766123134	-0.191473107370059	-0.242591999852631	0.211676610836502
0.134920847155435	0.0449078774290287	-0.00923313627656974	0.073038429428533	0.129673568303065	-0.212392085576697	-0.0567191666978509	0.0907771094379119	-0.0939792187011864	-0.0248105454394737	0.0692342994288341
0.286572493332421	0.0793934488335729	-0.0581687585423894	-0.0322408129904194	0.0902209968146325	0.141492857010087	-0.105335595296009	0.0823718215269941	-0.0777811745022827	0.182403454434649	-0.324774583413405
0.258329676635492	0.431759353984893	0.0573993305193419	0.424325770968695	0.34987396730827	-0.448926580880816	-0.434490220364669	-0.442882261197085	-0.566778735223903	-0.299870666484503	-0.0298028441249948
0.359184921251795	0.554110259332952	0.176876059378113	0.52580847880646	0.468033548791322	-0.28912545778185	-0.461694305571974	-0.534194783681116	-0.615668961401984	-0.256032964533388	-0.0260734054101305
0.0647742861201294	0.0495059536163012	-0.0827904552799087	0.0218504088039335	0.161021541772556	-0.161204064952097	-0.0658920777541072	0.112630858006298	-0.0258251836756106	-0.0283330302858187	0.0515054280519141
-0.115734151029805	-0.128899402449874	-0.232213377355729	-0.381236153607092	-0.100619348989878	-0.365192147142665	0.0343984164609608	0.414609929133089	0.235788511310456	-0.0655488484450292	0.0612868743288355
-0.0426712121834028	-0.156947667192237	-0.173582961999511	-0.0903048363854875	0.00382292359384036	-0.123768049868435	-0.0637517318409807	0.0855811132747991	0.0507334969248681	0.0396662424001462	-0.0692342994288341
-0.117883060995875	0.0626871053531492	0.150500121308087	0.0695240280125158	0.0464867509010988	-0.232408893641838	-0.285889061253319	0.00932222841029061	-0.23533007609728	-0.0915846060049707	0.330123811846096
0.0303917266629991	-0.057475952340907	-0.0784816583508428	-0.106196042788348	-0.00229375415630422	-0.19329207788095	-0.0267543239140806	0.177275163212084	-0.115525673720483	-0.122827515076901	0.250496725748033
-0.0626253761540588	-0.175186702735085	-0.126955623802834	-0.0854152344153765	-0.0905268307021398	-0.107724043404008	0.00152881850937604	0.203560790860772	0.036216381840945	0.0372158181592105	0.179581240240353
-0.121106425944981	0.0588553751970888	-0.0638625259129407	-0.0713576287513074	0.148176518497252	-0.0259760104662147	0.104418304190383	0.185986097956126	-0.0242970662983555	-0.0059729090872807	0.204951866521118
-0.0168842925905551	-0.173040933847691	-0.191587577738822	-0.329895332920926	-0.272956744600202	-0.256092903184564	0.125210235917897	0.370291138330068	0.0177261615761587	-0.124205878712427	0.335167370082634
0.0587880369289326	0.049046145997574	-0.17081302111654	0.0899992362623556	-0.00367000665008675	-0.296279319376413	-0.143097412477597	-0.107129215010061	-0.213783621077983	-0.186079090796053	-0.311172259684561
0.06661620894819	-0.0614609517032099	-0.218209787336265	-0.0958056386018624	-0.0571909369638518	-0.302391321839052	-0.216786464629522	0.0871093474404205	-0.220201714062455	-0.215331030172222	-0.0337765566749941
0.0716814967253565	-0.0246763422050294	0.00230828406914243	0.00580640233950681	0.0457221661823307	-0.381388953668658	-0.26540289322768	0.0395812648895946	-0.0761002453873022	-0.161268545356579	0.0761118788422944
-0.096854442042184	0.0577824907533918	0.0563221312870754	0.0238368096042911	0.0905268307021398	-0.308503324301691	-0.249350298879231	-0.0889432284391662	-0.299511005941992	-0.341681030095468	0.0278159878499951
-0.306219670165067	-0.529085299948829	-0.455655275248717	-0.393001758347672	-0.408288239822151	-0.210100084653207	-0.00794985624875539	0.411706284218408	0.225702936620573	0.0122521212046784	-0.0854348198249851
-0.206909331018802	-0.362021865144593	-0.457194131294812	-0.376804951821679	-0.292071362569404	-0.0938192378015048	0.13713502029103	0.496828927243521	0.269101470134617	0.0603416969330409	0.0895613674730613
-0.290409832557547	-0.274505148380172	-0.30207744184844	-0.392084957978276	-0.199556611598467	-0.161509665075229	0.21372882761077	0.551234063539643	0.281020785677206	0.0508463029994152	0.20189516455958
-0.41469455813386	-0.381439560615207	-0.420524541456066	-0.386155256723716	-0.290258534158191	-0.0579156479217604	0.276049271235018	0.51933364506896	0.320623520459211	0.149870207135767	0.324799397149424
-0.165619560956445	-0.383479554018532	-0.185124382345223	-0.343341738338732	-0.343757289558125	-0.136908855163108	-0.0238495687462662	0.406968758304982	0.139975551756564	0.037062666644152	0.11966988179421
-0.158251869644202	-0.382559938781077	-0.283611169295301	-0.291695317529434	-0.284272598437969	0.0128352051715414	0.0831677269100564	0.376098428159429	0.395782400709061	0.237078545310526	0.0394314553038393
-0.18373180209904	-0.0924213313641785	-0.226211838775959	-0.162732065567757	-0.0103983521752458	-0.181373673078805	0.16266628939761	0.247726758247231	0.0270476775774146	-0.171989151410672	0.0762647139403713
0.168382445198535	-0.0882830627956332	-0.273300833786464	-0.159217664151739	-0.0678951230266048	-0.139964856394427	0.00779697439781778	0.3568426776726	0.134627140936171	0.308140848297661	-0.323704737726867
-0.165926548094455	-0.126293825943753	-0.201897913247658	-0.168385667845698	-0.138542751040775	0.0736496296747969	-0.0539672933809741	0.217773368601051	-0.0625000007297321	0.0203691515027778	0.0536451194249906
0.0153493569005046	-0.0737224882026034	-0.312233891752667	-0.160592864705833	-0.0396054884321861	-0.306058523316635	-0.129185164042275	0.183082453041445	-0.0599022011883985	-0.0546750908758772	0.0264404719673031
-0.0168680317040034	-0.0695468410581914	-0.245172188587055	-0.104774762241966	0.00216834374363748	-0.163894347436103	-0.0816813453215326	-0.0403220049293429	-0.178068796507296	-0.326603646496373	-0.0506192071761479
0.0643138054131143	0.150050552911328	0.192972548180308	0.083276033553453	0.184417834166859	-0.351898541786426	-0.173368018963243	-0.087720641106669	-0.145323962576957	-0.283177151343129	0.0223139243192269
-0.093477583524073	-0.190053815740599	-0.279610143575454	-0.213308885946092	-0.148329435441006	-0.0380472153299262	0.114967151905078	0.412011931051533	0.193459659960491	0.453634787603216	0.143970662388436
0.0663092218101799	-0.0223773041113931	-0.0529366479856665	0.0216976087423676	0.0764584718768072	-0.237451295673515	-0.255006927363923	-0.0771758253638813	-0.131112470968484	-0.145800242335672	-0.211676610836502
0.125404245877123	-0.17365401067266	-0.195896374667888	-0.125601650607226	-0.140377754365818	-0.239590496535439	0.0554961118903501	0.270803094148114	0.060360636401575	0.131097696890058	0.0923123992384454
-0.145511903416784	-0.414746472091985	-0.425185925536036	-0.408128964442702	-0.361954405864805	-0.0548552221021828	0.101207785320694	0.538702543381548	0.265433988429205	0.18531333322076	0.02216108922115
0.339834761777172	0.0228371117301204	-0.088791993859679	0.0511880206245995	0.0425109103635048	0.00702880283203456	-0.277327677600813	0.0667838330376557	-0.0553178490566333	0.227736302891959	-0.0785572404115248
0.153954049712061	-0.0507321072662406	-0.069248522074273	0.0352968142217388	0.0203379535192307	0.0947360381709006	-0.197217587709509	0.0884847581894797	-0.0654034237465167	0.223294908955263	-0.00932294098269068
-0.237454551250806	-0.45183762000265	-0.288227737433585	-0.411337765735588	-0.378316518846442	0.13492245436275	0.0296590790818951	0.468250948346401	0.303942546336032	0.211655393810819	0.0349992374596093
0.202765004655666	0.262856688705748	0.282841741272253	0.218962488224033	0.230598751180451	-0.373290550405662	-0.419660680823722	-0.189195389703931	-0.344590468571017	-0.160349636266228	0.150848241801897
-0.154107543281066	-0.241092461419325	-0.393793262195699	-0.306822523624465	-0.164844465366396	-0.369317748804946	0.119094961880393	0.34828456634512	0.140892422182917	-0.0281798787707602	-0.104539207084597
-0.229472885662544	-0.461033772377195	-0.400410343193908	-0.487126596272308	-0.381527774665268	-0.142409657379483	0.161901880142922	0.565752288113047	0.339547681226075	0.0993953332729532	0.0424881572653772
-0.168996419474556	-0.115564981506784	-0.129263907871976	-0.179998472524711	-0.108876863952573	-0.0864848348463383	-0.0409723360512778	0.0964315758507111	-0.186888755238294	-0.146872302941082	0.167507267492278
-0.0256334260238427	0.204920928746114	0.194049747412574	0.156620063105118	0.269592571837622	0.0262816105893466	-0.0992203212585048	-0.118896618085346	-0.176191933597509	-0.303699454360965	0.249274044963418
0.41612106557268	0.363401288000775	0.254219018814887	0.284360914574268	0.489181303067813	-0.121934449129643	-0.298884018583015	-0.35470314984073	-0.472646704784991	-0.184853878675585	-0.0255234613788417
-0.0781282266235684	-0.234808423963385	-0.325160282539864	-0.177553671539656	-0.141906923803354	-0.140423256579125	-0.0261427965103302	0.195613973199541	-0.0288814184301207	0.0168466666564327	-0.0111569621596134
0.181443260305098	0.000383202291154518	-0.0712544785705978	-0.0022921760391198	0.014604683884145	-0.148991442542787	-0.0969344990102474	-0.106526059627153	-0.186979445796875	-0.121688175339159	0.0578525043863798
-0.0119724983823936	-0.0824588329584213	-0.249602450676602	-0.0950416382940325	-0.106277275908762	-0.346092139446919	-0.0429598001134666	0.191487740952363	0.129431541853504	-0.120223939320906	0.125477615521132
-0.0957799870591487	-0.000613076824969675	-0.0889458794642885	-0.0611200246263875	0.156434033459948	-0.182748873632899	-0.00183458221125124	0.0437074971367724	-0.0265892423642381	-0.311050727083772	-0.265627400457646
-0.0606299597569932	0.0240632653800597	0.0169274165070445	0.0236840095427252	0.153375694584875	-0.203376881944304	-0.24369367039454	-0.1170627370866	-0.17344132231845	-0.38073466643538	-0.369708102248012
-0.0640068182751042	-0.418578202248045	-0.345011525534489	-0.297807319992073	-0.264699229637507	0.0502712202552037	-0.0947867475813143	0.286085435804328	0.160605136349507	0.235853333190058	-0.285343128109566
0.0624718825850537	0.0228371117301204	0.0278532944343187	0.0828176333687551	0.0405229900947078	-0.326839331689607	-0.217397992033272	0.0206311612358891	-0.0261308071510616	-0.0235853333190058	0.167812937688432
0.109901395407613	0.0355584558482411	-0.183739411903738	0.024600809912121	0.0590259402888952	-0.242340897643626	0.035468589417524	0.193932915617357	-0.0745721280100471	0.0840801817671052	0.118905706303825
0.026707881006878	-0.159553243698358	-0.124185682919863	-0.224463290440408	-0.072176797451706	-0.102681641372331	0.101666430873506	0.191640564368925	0.0744193162723216	-0.093575575700731	0.0204799031423041
0.0784352137615785	-0.310063604228413	-0.0977173589270297	-0.323783330458288	-0.178148239472961	0.410573765427758	0.193242659585131	0.3568426776726	0.358037901490861	0.341221575550292	0.0562433160922979
0.225021572161397	0.263929573149445	0.120646314013845	0.460386585498264	0.350026884252023	-0.236076095119422	-0.44595635918499	-0.352257975175735	-0.312805627124112	0.105061939330117	-0.240715279471112
-0.0334718278195674	-0.106094715755889	-0.120529264982523	-0.106839895815269	-0.00535372925673768	-0.219182275535188	0.0501605773576957	-0.018497286609105	0.0854478762657773	-0.116277537074799	0.120776639657545
-0.108673446855573	-0.147751514817692	-0.221133613823845	-0.162426465444625	-0.0763055549330536	0.0114600046174477	-0.111145105631638	0.278902735225908	0.0262836188887871	-0.0101079999938596	0.246828683394188
0.131083507930309	0.242012076656779	0.249294679467383	0.105584842542084	0.258582551887362	-0.229811292595217	-0.317535604397403	-0.0537938426298737	-0.0215464550192964	-0.17627739383231	0.020632738240381
0.159019337489228	-0.0654459510655128	-0.129879450290414	-0.129574452207941	0.042052159532244	0.237451295673515	-0.0122305480750083	0.0774814721970056	0.0490525678098875	0.0928098181254386	-0.169341288669201
-0.31665723285741	-0.267608034099263	-0.315773260658685	-0.29261211789883	-0.118510631409051	-0.228588892102689	0.0577893396544142	0.347214802429185	0.0880195609298917	-0.188070060491813	-0.170105464159586
0.0288567909729486	-0.0994717148513297	-0.245293653747536	-0.172205669384847	-0.118204797521544	-0.269233708479237	-0.0987616757056919	0.223886305263537	0.15235330251233	0.223294908955263	-0.0256762964769186
-0.0544902169967913	-0.174573625910115	-0.131726077545728	-0.143937657995143	-0.191910764410786	-0.164718466368114	-0.0651276684994191	0.269427683399055	0.0955073360784415	0.171070242320322	0.130368338659593
0.357793509350762	0.180397855747327	0.108027694435866	0.320880129288534	0.267910485456333	0.004889601970111	-0.431126819644042	-0.295866134464305	-0.293551348170698	0.0160809090811403	-0.235671721234574
-0.0288567909729486	-0.0830719097833909	0.0900230786965549	0.0267400107740445	-0.00795168107518795	0.406906563950175	-0.0533557659772237	-0.0287308023136825	-0.0599022011883985	0.155601939299415	-0.109124260026904
-0.093477583524073	-0.257338997281021	-0.142959726682221	-0.123462449745303	-0.104136438696211	0.193597678004082	0.111297987482575	0.161075881056497	0.101161370374285	0.183934969585234	0.165978916511509
0.0617044147400285	-0.0911951777142391	-0.104949982343676	-0.13721445528624	-0.0154446113191151	-0.168538467907263	-0.116343088563516	0.225873009678845	-0.0495110030230641	-0.060035393902924	0.154974789449973
-0.273679033535997	-0.286153608054596	-0.0397024859892499	-0.300557721100261	-0.193287016904569	0.00687600277046859	0.125821763321648	0.257201810074084	0.157243278119546	-0.161881151416813	0.12211524336344
-0.0749048616744624	-0.132118055780965	-0.108489351249694	-0.152036061258139	-0.259500053549884	-0.247383299675303	-0.318911541055841	0.0851226430251126	0.0160452324611782	0.215943636232456	-0.0779459000192172
-0.0118190048133885	-0.161239204967024	-0.300076928988517	-0.194361678311912	-0.0285954684819259	-0.0505768203783357	0.0730775247481745	0.232291593174455	0.103759169915619	0.0627921211739766	-0.334250359494172
-0.209979202398903	-0.14192728498048	-0.200820714015392	-0.138131255655636	-0.0412875748134759	-0.186416075110482	0.0969270934944407	0.144570952067786	-0.102231052538364	-0.290222121035819	-0.0773345596269096
0.182350359977995	0.346848213726593	0.284072826109129	0.227366491610161	0.334276439045401	0.0406448163765477	-0.2219844475614	-0.212271725604814	-0.263447435838773	-0.133701272646053	-0.0585358425634513
-0.0477364999605693	0.208905928108417	0.321467028029236	0.103904041864859	0.151234857372325	-0.403392162534157	-0.393059238760579	-0.103919923262256	-0.0733496341082431	-0.379049999769737	0.20388202083458
0.208444266708852	0.139015170061874	0.123724026106034	0.0738024297363629	0.138542751040775	-0.440216977371556	-0.261733728805177	-0.0316344472283632	-0.229981665276887	-0.247952302879678	0.0698456398211417
0.073369925984412	-0.00137942285618177	-0.0921774771610879	-0.0498128200705058	0.0444988306323018	-0.213156085884526	-0.232380413425158	0.0566974875445544	-0.144407092150604	-0.200628484726608	-0.101788175319213
-0.543792512378012	-0.611897418515534	-0.350501241780856	-0.654951100244499	-0.519957332000974	0.128973105134474	0.364651072775142	0.577869485581441	0.526476657760716	0.0729822725602382	0.444172728525283
-0.4167350398487	-0.556673757072465	-0.474737090220294	-0.499503401259152	-0.443153302997975	-0.0883184355851299	0.210365426890143	0.502024923406634	0.356356972375881	-0.08561169691769	0.0169646958865355
-0.31573627144338	-0.394514936867986	-0.371941506341151	-0.355871343387141	-0.291306777850636	0.155703262735722	0.228252603449842	0.446855670027701	0.320599025748112	0.0915846060049707	-0.0288858335365334
-0.224868078592392	-0.298108606141504	-0.397640402310937	-0.269997708787067	-0.196651189667148	-0.0692184278893838	0.00794985624875539	0.257813103740332	0.0803789740436163	-0.0755036969238304	-0.0499770770711451
-0.410089399242868	-0.311083619959238	-0.376663793307857	-0.293092909535452	-0.239868551542214	-0.373319070904645	-0.0241571779867809	0.278771209124715	0.138305188758621	-0.0642519692319411	-0.206648839974598
0.0236380096267771	0.0470536463164225	0.0457040245690202	0.0855680344769425	0.160562790941295	0.172816869631111	0.0480049011944075	-0.00718270057842064	0.0825183383717734	0.0384410302796783	0.172245155532662
-0.0732164324154069	-0.280022839804899	-0.276840202692483	-0.278401712173195	-0.209496212942452	-0.242340897643626	-0.112215278588201	0.316955765949881	0.176650368810685	0.00306303030116959	-0.0576188319749899
-0.0322336494910597	-0.198023814465205	-0.189433179274289	-0.237298495611949	-0.140530671309572	-0.28237451377391	-0.0178871765596996	0.273248268813108	0.0961185830293435	-0.0928098181254386	-0.0721381662922951
-0.0096700948473179	-0.0404630704479985	-0.0770966879093573	-0.0852624343538105	0.0688126246891265	-0.166552067106906	0.0703256514312977	0.123175673749086	-0.0268948658396891	-0.179340424133479	-0.100871164730752
-0.46631346263733	-0.518662993924345	-0.363631683692238	-0.563068226870595	-0.365012744739878	-0.0898464362007896	0.219996983499212	0.580576159519574	0.453545237569303	0.0102611515089181	-0.00244536156923034
-0.492711447123816	-0.579074770823688	-0.372055215150393	-0.608024471463722	-0.431357614400008	0.220863590061608	0.462150197484623	0.649392343103124	0.502445741119159	0.15411752608333	0.129796667176273
-0.260785573739573	-0.220247849370356	-0.129725564685805	-0.2846665146974	-0.119428133071573	-0.049048819762676	0.0712429425369233	0.378543602824424	0.209657704159395	0.022053818168421	0.260583842221108
-0.347969920934439	-0.448312428259075	-0.40271862726305	-0.500573001690114	-0.271733409050173	0.0508824205014676	0.270906639861434	0.54099489462998	0.365067241426235	0.0243510908942982	-0.00764175490384482
0.114045721770749	0.335046484845927	0.185739924763661	0.221407289209089	0.331982684889097	-0.363205746342308	-0.342761109802107	-0.148850007731526	-0.371026899197529	-0.300636424059795	0.0889500270807537
-0.262627496567634	-0.118170558012905	0.139728128985422	-0.144243258118274	-0.0986314287210813	-0.0232256093580272	-0.209601017635455	0.101169101764137	0.00152811737725506	0.00781072726798245	0.0779459000192172
-0.322183001341592	-0.302859951535019	-0.438266201927844	-0.357552144064367	-0.150317355709803	-0.185652074802652	-0.0869897731834965	0.259341337905954	-0.0348410762014155	-0.0954133938814327	-0.0946049257095989
0.0151958633314996	0.0852176786707848	-0.0597076145884843	0.0206280083114058	0.0750822193830247	-0.472763390485107	-0.37257307073494	-0.0557805470451815	-0.327628365683486	-0.392374181579824	0.0307198547134562
-0.278283840606148	-0.326616678502594	-0.0874070234181935	-0.436244175770841	-0.287025103425534	0.0139048056025032	-0.0715487062387985	0.310690005870833	0.38936430772459	-0.0869900605532163	-0.178052889259584
-0.278744321313164	-0.218255349689204	-0.199589629178516	-0.228741692164255	-0.190534511917004	-0.358774544556895	-0.0791927987856787	0.264537334069066	0.00855745731262836	-0.311969636174123	0.0187987170634583
-0.158251869644202	0.112346328175693	-0.0235444975052528	0.0679960273968561	0.131814405515616	-0.390251357239484	-0.407583014599651	-0.0828302917766805	-0.257793401542929	-0.222069696834795	-0.136634577680745
0.0738304066914271	-0.0320332641046655	-0.360861742809267	0.0276568111434403	-0.0148329435441006	-0.0922912371858451	-0.32533257879522	-0.011920226491847	-0.173135698842999	0.22053818168421	-0.162769379451895
-0.371147449854201	-0.471915886020407	-0.423185412676113	-0.416685767890397	-0.386115282977877	0.10650164291148	0.213881709461707	0.490715990581035	0.25336186114889	0.0903593938845029	0.112486632184596
0.0336150916121051	-0.209825543345871	-0.16157988483997	-0.201237681082381	-0.0992430964960958	-0.0690656278278179	-0.0383733445853385	0.111102623840677	-0.0146699268216486	-0.148710121121784	-0.186458819653814
-0.0877983214708863	-0.185915547172054	-0.193741976203355	-0.209030484222245	-0.265157980468767	-0.188555275972405	-0.181623638913873	0.261022395488137	0.0883251844053427	0.00566660605716374	-0.192572223576889
-0.0372989372682262	0.192352853834235	0.0915619347426499	0.0702880283203456	0.0769172227080681	-0.539995417574133	-0.204097271001701	-0.0754947677816977	-0.0128361859689425	-0.158511818085526	0.110194105713442
0.238068525526826	0.390223399093198	0.388868922848195	0.402628162226328	0.42816744251012	-0.0573000230872383	-0.409111833109027	-0.333766341771716	-0.168398534973508	0.0436481817916667	-0.189209851419198
-0.16546606738744	-0.366773210538108	-0.380559100199283	-0.272442509772122	-0.263934644918739	0.0953472384171645	0.0837792543138068	0.458470249686424	0.360024454081293	0.410292908841667	-0.351215055380708
-0.163163663852364	-0.363554557207017	-0.400872000007736	-0.277332111742233	-0.320055163276315	0.0679960273968561	0.0571778122506638	0.431878975204611	0.233037900031397	0.242898302882748	-0.0684701239384496
-0.213663048055024	-0.410914741935925	-0.331315706724244	-0.353732142525218	-0.344980625108154	-0.165176866552812	0.0846965454194324	0.372277842745376	0.0788508566663613	-0.126809454468421	0.00106984568653827
-0.155949466109127	-0.173807279878903	-0.221749156242283	-0.114905646297608	-0.152611109866107	-0.353579342463652	-0.0356214712684616	0.222510894514478	-0.0666259176483208	-0.114404181748684	0.091548223748061
-0.0977754034562143	0.0280482647423626	-0.0911002779288214	0.0676904272737241	-0.014680026600347	-0.217587287669939	-0.218315283138898	-0.0435546737202102	-0.319682155321759	-0.237537999855702	0.1309796790519
-0.0570996076698771	-0.100084791676299	-0.190202607297337	-0.0608144245032556	-0.0409817409259687	-0.0508824205014676	0.10395965863757	0.15343471022839	0.130654035755308	0.0903593938845029	0.075194868253833
0.201230068965615	0.0721897961401792	0.0669402380051306	0.0466040187776205	-0.0550500997513012	-0.285583315066796	-0.233450586381721	0.081149234194497	-0.200336188158139	-0.0880621211586257	0.19058536730189
-0.137683731397526	-0.205534005571083	-0.292228763153432	-0.32408893058142	-0.181665329179294	-0.150813660765611	0.200122342877323	0.487812345666355	0.210727386323473	0.0608011514782164	0.0965917819845985
-0.00429781993214129	-0.0098092291995148	-0.233136690983386	0.0629536253651791	-0.0831868174019663	-0.0650928262271027	-0.42042509007841	-0.0212424549021376	-0.20812958678214	0.378896848254678	-0.131285349248054
-0.0861098922118308	0.0639132590030886	0.0607848138207508	0.124073649991567	0.086856824052053	-0.107724043404008	-0.150435741322602	-0.00626576007904779	-0.11766503804864	0.00275672727105263	-0.0533394492288368
-0.261246054446588	-0.193119199865448	-0.200512942806173	-0.15463366230476	-0.154140279303643	-0.244327298443984	-0.0924935198172502	0.216856428101678	0.0157396089857272	-0.0646299393546783	0.0232309349076883
-0.144283954864743	-0.196491122402781	-0.19512694664484	-0.291389717406302	-0.196957023554655	-0.22324088994788	-0.0952453931341271	0.316650119116757	0.0139058681330211	-0.126656302953363	0.0805440966865244
0.00752118488124725	0.0493526844100588	-0.0135419332056356	0.153564061873799	0.0987843456648349	-0.241271297212665	-0.409264714959965	-0.141667307153105	-0.162438877202213	-0.149016424151901	-0.146568859055744
-0.363933252110964	-0.32125225628411	-0.322236456052284	-0.297654519930507	-0.296353036994505	-0.334937734952603	0.0041278099753153	0.30472989262491	0.0725855754196155	-0.138908424158041	-0.0799327562942168
-0.15057719119395	-0.0522647993286648	-0.0201590142038439	0.000916800369395812	-0.00764584718768072	-0.382611354161186	-0.0912704650097493	0.0918468733538468	-0.0924511013239313	-0.187610605946637	-0.120586892382671
0.112664279649704	-0.0419957625104227	-0.144344697123707	0.0521048209939953	-0.0958789237335163	-0.2042936823137	-0.314630849229588	0.117215560503162	-0.153881419889585	0.113485272658333	-0.115849004342287
-0.403995073621281	-0.325543794058897	-0.208361108641257	-0.284972114820532	-0.199862445485974	-0.276720911495969	-0.0814860265497427	0.200198675696405	0.223716384030141	-0.0621795151137427	-0.00106984568653827
-0.147507319813849	-0.126447095149995	-0.053706076008714	-0.149591260273083	-0.101995601483661	-0.109252044019668	0.0125363117768835	0.217620545184489	0.0982579473575006	-0.0528372726951754	0.143512157094206
0.0445131350114633	-0.180857663366054	-0.219286986568531	-0.238062495919779	-0.0717180466204452	-0.0517992208708634	0.157774070167607	0.340796218933575	0.235941323048182	-0.052071515119883	-0.215344653190347
0.308238635103754	0.120785362171904	-0.163746793086644	0.0482885085574572	-0.00466432312530285	-0.33221271393643	-0.139362454018676	-0.07465994279464	-0.126461374251667	-0.241691555299173	-0.290485296132932
-0.23515214771573	-0.331521293102352	-0.33270067716573	-0.340285737107412	-0.254912545237275	-0.120406448513983	0.0938694564756886	0.42041721896245	0.136919317002054	-0.0666209090504386	0.0712211557038337
-0.190792506273272	-0.0446013390165438	-0.0983329013454677	-0.0621896250573493	-0.00137625249378253	-0.386278555638769	-0.0949396294322518	0.0953618119347761	-0.124388754508562	-0.304924666481433	0.0273574825557645
0.096854442042184	0.327076486121322	0.195434717854059	0.333715334460076	0.362260239752313	-0.20276568169804	-0.288182289017383	-0.242225115250994	-0.468826411341853	-0.177655757467836	0.04875439628653
-0.0673836767932152	-0.0170128818929085	-0.0503205927073051	0.0924440372474111	0.0272192159881434	-0.255328902876734	-0.419507798972784	-0.113394975089109	-0.218062349734298	-0.0378284242194444	-0.0910897184538303
-0.21811436155617	-0.18882766209066	-0.203128998084534	-0.23500649468846	-0.117134378915269	-0.200779280897683	0.0571778122506638	0.331015520273598	0.0216992667570219	-0.108431272661403	0.0861989953153696
0.157791388937187	-0.0315734564859382	-0.0147730180425116	0.0631064254267451	-0.00611667775014458	0.0287264115744021	-0.127350581831024	-0.0580728982936137	0.0735024458459686	0.163106363537281	-0.316674323215329
-0.143669980588723	-0.172121318610236	-0.241600399236908	-0.217434487608374	-0.169890724510266	-0.361677745726648	0.0149824213918852	0.273706739062795	0.0395782400709061	-0.0393599393700292	0.0386672798134548
-0.133385911465385	-0.246150345225324	-0.365632196552162	-0.41011536524306	-0.180441993629265	-0.0762472307214184	0.205473207660139	0.465500126848282	0.283007338267638	-0.0240447878641813	0.069387134526911
0.0225635546437418	0.0482797999663619	-0.138804815357765	0.0400336161302838	0.00764584718768072	-0.16563526673751	-0.025837032808455	0.0634217178732886	-0.0871026905035386	-0.128800424164181	0.163686390040356
0.0663910406784729	0.214286721213606	0.213994281754679	0.0734260391198044	0.170515419170908	0.0965770171149144	-0.21435673124979	-0.0562433141216531	-0.262092153282911	-0.00873030332829712	-0.0976690893075209
0.0730629388464019	0.152656129417449	0.0595537289838748	0.115364046482306	0.143894844072151	-0.309267324609521	-0.0920348742644374	-0.0166577524052734	-0.113997556343228	-0.0359906060387427	-0.00917010588461378
-0.426853727701991	-0.57015353934279	-0.307705453657037	-0.59986723055618	-0.541199575889047	0.0873175886892982	0.122985634630962	0.582155072195069	0.354054604914942	0.151042346380935	0.0328475370907268
-0.0747513681054574	-0.422256663197863	-0.58276478465616	-0.474902591347031	-0.395443216546847	-0.101612040941369	0.212352890952331	0.556430059702756	0.470812963932285	0.272456545289035	-0.164909070824971
-0.393557510928938	-0.653693164623916	-0.360553971600048	-0.591947438506563	-0.469149183436089	0.176789671231826	0.166794099372926	0.647818462806917	0.523380201709859	0.373230242197514	0
-0.0311591945080243	0.00153269206242419	-0.0281610656435377	0.0583696235182001	-0.0094808505127241	-0.223546490071012	-0.28007955091769	0.0117674030752849	-0.218826408422925	0.0393599393700292	0.0391257851076855
0.128320623688218	-0.0973259459639359	-0.212362134361104	-0.114141645989779	-0.184570751110613	-0.147146459288028	0.0487693104490955	0.263009099903445	0.180165038778372	0.326672181619737	-0.138621433955745
-0.212895580209999	-0.315734564859383	-0.164349825722941	-0.27442891057248	-0.194357435510844	-0.304072122516278	0.0114661388203203	0.212730195854501	0.0707518345669094	-0.162953212022222	0.0667889378596037
-0.066769702517195	0.026362303473696	-0.148037951634335	-0.0670792270274603	0.0993960134398494	-0.249828100660359	0.0041278099753153	0.0794681766123134	-0.0282701714792187	-0.0902062423694444	-0.0293443388307641
0.122794855204037	0.0924213313641785	0.00861759385813176	0.0554664223484466	0.0466396678448524	-0.372373750036266	-0.211894245399519	-0.144723775484348	-0.0761002453873022	-0.178421515043129	-0.111416786498057
0.0396013408033019	-0.0444480698103014	-0.145114125146754	-0.0155856062797288	-0.0120804385565355	-0.316601727564687	-0.224277675325464	0.0485978464667609	-0.257793401542929	-0.018531333322076	-0.0941464204153682
-0.235612628422746	-0.224845925557628	-0.224365211520645	-0.233172893949668	-0.245890445555812	-0.282527313835476	-0.0949396294322518	0.239474293752875	0.0805317857813418	-0.0211349090780702	0.00886443568845999
0.0127399662274188	0.176872664003751	-0.016157988483997	0.0788448317680399	0.235339176436813	-0.160287264582701	-0.303470474111143	-0.145182245734034	-0.292940101219796	-0.129413030224415	-0.207397228090348
-0.387571261737741	-0.447699351434105	-0.507976380815945	-0.406600963827043	-0.306751389169751	-0.122698449437473	0.11420274265039	0.397188059645005	0.255654037214772	-0.0366032120989766	-0.167201597296125
-0.322742119618031	-0.276888810195282	-0.15932029279299	-0.278486824285294	-0.242600417176742	-0.0461597260890005	-0.0957332970302363	0.358939082298996	0.311984106365745	0.255228427887503	0.150588595016053
-0.226650570085006	-0.358370782687705	-0.282016915724882	-0.371026894865526	-0.287658747498186	0.117359413202934	-0.0276737292127047	0.344337463902403	0.0800030567018098	0.130112152234884	0.136033629864935
0.0976219098872093	0.0918082545392088	-0.0824826840706897	0.0502712202552037	0.104136438696211	-0.0407976164381137	-0.161901880142922	-0.0574616046273651	-0.434138146878164	-0.31932090889693	-0.0437108380499924
-0.0572531012388822	-0.157407474810964	-0.217594244917827	-0.156620063105118	-0.160256957053788	-0.309572924732653	-0.0351628257156488	0.23336135709039	-0.118123473261816	-0.0800982423755848	0.173315001219201
-0.0636998311370941	-0.0251361498237567	-0.0112336491364932	-0.0299488120669299	-0.0232433754505494	-0.246772099429039	-0.168017154180426	0.0571559577942408	-0.238997557802692	-0.0479364242133041	0.0936879151211375
-0.207830292432832	0.0375509555293926	0.00184662725531395	-0.0412560166228116	0.104748106471226	-0.223088089886314	-0.222137329412338	-0.0863452303576098	-0.123930319295386	-0.310438121023538	0.0382087745192241
-0.158865843920223	-0.175339971941327	-0.235598860657138	-0.218962488224033	-0.13028523607808	0.102223241187633	0.272129694668934	0.258577220823143	0.00702933993537329	-0.128494121134064	0.114473488459595
-0.346588478813394	-0.198636891290175	-0.265914324765208	-0.221407289209089	-0.160409873997542	-0.168844068030395	0.00749121069594258	0.260258278405326	-0.0221577019701984	-0.152232605968129	0.0823781178634472
-0.321108546358556	-0.472528962845377	-0.386560638779053	-0.396210559640557	-0.37694026635266	-0.188860876095537	0.0395963993928393	0.430809211288676	0.18398533222151	0.0586570302673976	0.0268989772615338
-0.262905164408927	-0.0881205036683789	-0.0448149600560764	-0.136401897880394	0.0342795930301848	-0.053826757907958	-0.0912637709580206	0.116387567336106	0.000764643054822804	-0.0462871317459849	0.120602643470306
-0.258943650911513	-0.121849018962723	-0.182046670253033	-0.167468867476302	-0.0217142060130132	-0.0371304149605304	-0.0288946698272071	0.221746777431667	-0.0161980441989037	0.00827018181315789	0.154363449057665
-0.0819655658486946	-0.185302470347084	-0.24714028100285	-0.257315303677091	-0.0818105649081837	-0.107112843157744	0.164500871608862	0.390158182483146	0.236858193474535	-0.0586570302673976	-0.264710389869185
-0.0270148681448881	-0.0163998050679388	-0.116491402689388	-0.0713576287513074	-0.0665188705328223	-0.473221790669805	-0.220455629052024	0.127149082579701	-0.204614916814453	-0.10781866660117	0.140302620034591
-0.415353597727654	-0.201242467796296	-0.144344697123707	-0.255328902876734	-0.144659428790919	-0.244021698320852	-0.03317536165346	0.23122182925852	0.00916870426353038	-0.142277757489327	0.190891037498044
-0.18221078678693	-0.107220001065034	-0.245158497544195	-0.134168704156479	-0.169215525840905	-0.316167481662592	-0.168947352375904	0.118600031952181	0.0839764654396265	-0.0311687145141836	-0.158425682421354
-0.138911679949567	-0.220554387782841	-0.245139768142927	-0.109252044019668	-0.191299096635772	-0.178470471909051	-0.0311878975912711	0.214258430020122	0.0898533017825977	0.237384848340643	-0.0692342994288341
-0.339681268208167	-0.491840882831922	-0.409643479470477	-0.490335397565194	-0.358284399214719	-0.0128352051715414	0.277633441302688	0.573546282357716	0.46179707140648	0.140286787793567	0.00458505294230689
-0.253878363134346	-0.341023983889382	-0.304385725917582	-0.279776912727289	-0.248795867487131	-0.228130491917991	-0.00229322776406405	0.28119508647434	-0.00382029344313766	0.0206754545328947	0.0165061905923048
-0.150316144198883	-0.294980105656546	-0.44194063826925	-0.273290033930904	-0.302409221159154	-0.388230808828018	-0.208900453264062	0.328670795120461	0.100580863296747	0.0726160112957241	-0.221678642409417
-0.0353035208711606	-0.0991651764388449	-0.17404461881334	-0.0875544352773001	-0.0337946445695488	-0.314768126825896	-0.164195107906986	0.0261328042321261	-0.216381420619317	-0.243817211973099	-0.0259819666730724
-0.0815050851416794	0.201702275415023	-0.0806360568153757	0.0895408360776577	0.131049820796848	-0.336160135445131	-0.144473349136035	-0.0294949193964932	-0.211949880225277	-0.181484545344298	0.251413736336495
-0.129241585102249	-0.180857663366054	-0.215901503267122	-0.239896096658571	-0.181665329179294	-0.417908168382924	-0.0217092228331397	0.329945756357663	0.0817542796831459	-0.118386121140205	0.00198685627499965
0.20107657539661	0.447086274609135	0.447191566995194	0.406753763888609	0.473583774804944	-0.140117656455993	-0.506497572156281	-0.436310854284913	-0.441473110288988	-0.21150224229576	-0.0510469227576834
-0.135381327862451	-0.0948736386640572	-0.0413952276399543	-0.237298495611949	-0.0509213422699536	-0.0210864084961037	0.0990674394075671	0.263773216986256	0.159229830709978	-0.137070605977339	0.0537979545230675
-0.0251729453168275	0.13181151736848	0.195588603458669	0.18381847406386	0.146953182947223	-0.262816105893466	-0.365693387442748	-0.126690612330015	-0.22784230094873	-0.1047556363	-0.00534922843269137
0.341983671743242	0.619360862425614	0.508438037629774	0.46924898906909	0.519153024043521	-0.327450531935871	-0.569026249189761	-0.507985036652557	-0.488233502032993	-0.19940327260614	-0.288246994973027
0.000613974276020184	0.161545743379509	0.188663751251242	-0.0077928031398644	0.251701289418449	-0.131102452823601	-0.145390640241661	0.0114617562421606	-0.128667483164876	-0.217168848352924	0.0469203751096072
-0.464625033378274	-0.352519174357563	-0.422723755862285	-0.301627321531222	-0.225399575092828	-0.0213920086192356	0.128267872936649	0.291281431967441	0.049205379547613	-0.119764484775731	-0.0527281088365293
-0.442940411828605	-0.448209668044446	-0.348020765373142	-0.475717869135045	-0.342533545142944	-0.14003418112381	0.179122020711205	0.528273116991488	0.232974007386887	-0.0285626549097534	0.0865070251277658
-0.379282609011469	-0.316960718509322	-0.224672982729864	-0.263274506078164	-0.213624970423799	-0.0473680190854503	0.0981501483019415	0.312371063453017	0.15235330251233	-0.0274141211954678	0.0524224386403755
-0.389259690996797	-0.366619941331865	-0.304385725917582	-0.377416152067943	-0.29191844562565	-0.0964168388481263	0.0617642677787919	0.436158030868351	0.382793403002393	0.048242727243421	0.0568546564846055
-0.266004355085745	-0.177945548447448	-0.235444975052528	-0.241271297212665	-0.124474392215442	-0.168080067722566	0.10655865010351	0.377168192075364	0.127139365787621	-0.125737393863012	0.195934595734581
0.00475830063915643	0.0915017161267239	-0.0911002779288214	0.0797616321374357	0.16499738231015	-0.464512187160545	-0.322274941776468	-0.11278368142286	-0.163814182841743	-0.139521030218275	-0.316827158313406
-0.29992643383586	-0.308377642959746	-0.318850972750875	-0.239132096350741	-0.185947003604395	-0.191458477142159	0.14355605803041	0.320165057697686	0.0521088025643977	-0.0938818787308479	-0.0455448592269151
-0.00874913343328762	-0.237260731263264	-0.228674008449711	-0.301168921346524	-0.192675349129554	-0.0956528385402964	0.13652349288728	0.40681593488842	0.236399758261358	0.315951575565643	-0.0622038849172968
-0.353188702280611	-0.465172040945741	-0.520902771603143	-0.415463367397869	-0.389173621852949	-0.257926503923355	0.0133007210315715	0.418124867714018	0.266045235380107	0.00352248484634503	-0.0869631708057541
-0.286265506194411	-0.270060341399142	-0.20759168061821	-0.345022539015957	-0.202614950473539	-0.0754832304135886	0.235896695996722	0.41751357404777	0.302414428958777	-0.176124242317251	0.14427633258459
0.13167947330222	0.0368691400699117	0.0172228396941319	-0.0413991859670986	0.0652051940050986	0.00201192305634498	0.033137076585418	0.158501854309586	0.0602849163316748	0.155274400447813	-0.377322071840552
0.104682614061441	-0.0436817237790893	0.0558604744732469	-0.0779280313986441	0.058720106401388	-0.00106960043096178	-0.20990678133733	0.109574389675055	-0.0281173597414932	0.183628666555117	-0.114931993753826
-0.102533704095371	0.0516517225036951	0.0420107700583923	-0.0554664223484466	0.0811988971331693	-0.258996104354317	-0.0292004335290823	0.0787040595295027	0.0132946211821191	-0.179340424133479	0.0609812041326817
0.00813515915726744	-0.239866307769385	-0.536752988877921	-0.255328902876734	-0.140989422140833	0.00809840326299634	0.141874357670096	0.269274859982493	0.105287287292874	0.220078727139035	-0.397218419901854
0.0764397973645129	-0.109587482463329	-0.106950495203599	-0.0913744368164493	-0.0889976612646036	-0.0670792270274603	-0.349640793094299	0.118896618085346	0.0391198048577296	0.172448605955848	-0.000917010588461378
-0.293633197506653	-0.176566125591266	-0.187278780809756	-0.174039270123638	-0.101689767596154	-0.342119337846204	-0.125363117768835	0.121647439583464	0.19009780173053	-0.071215454502193	-0.135870402190361
0.213970035193034	0.0804663332772698	-0.0072326234166463	-0.00320880129288534	0.16331529592886	-0.00106960043096178	0.0365387623740873	0.06281042420704	-0.0773227392891062	0.10674660599576	-0.109277095124981
-0.317424700702435	-0.453830119683802	-0.50335981267766	-0.373596150528794	-0.314855987188692	-0.0939720378630708	0.124904472216022	0.447772610527074	0.184443767434686	0.148403818091667	-0.149625561017282
-0.016577305452545	-0.0784738335961184	-0.256065646070201	-0.0996256401410116	0.0117746046690283	-0.299946520853997	-0.0085613836525058	0.186903038455499	-0.0961185830293435	0.0151619999907895	-0.016200520396151
0.147660813382854	0.260710919818354	0.0386252867569834	0.13492245436275	0.28090842567539	-0.402322562103196	-0.205778971362014	-0.143501188151851	-0.409382645366632	-0.252699999846491	0.0356105778519169
-0.128013636550208	-0.376275901325138	-0.377327502502483	-0.406906563950175	-0.284425515381723	-0.0702880283203456	0.214187473163583	0.50676244932006	0.332518341290702	0.307834545267544	-0.0661775974672962
0.0278606273504172	-0.00924717910887662	-0.0749043944823607	-0.0185940005848995	-0.126035532598537	-0.224612402023471	-0.0669116979631921	0.168309239491121	-0.0402379917681777	0.154810467009838	-0.0039853423121001
0.0930171028170579	0.365853595300653	0.225442410752911	0.22400489025571	0.373729010533834	-0.606005044170632	-0.441369903656862	-0.311759769786768	-0.345965774210546	-0.387626484613012	-0.0806969317846013
-0.243287306872998	-0.346541675314109	-0.348704780045117	-0.344258538708128	-0.263628811031231	-0.207502483606586	0.150435741322602	0.436922147951162	0.157396089857272	0.0448733939121345	0.109277095124981
-0.0713745095873464	0.0458274926664832	0.054013847217933	0.132477653377695	0.0987843456648349	-0.300863321223392	-0.32854309766491	-0.0710628887013957	-0.191320295632334	0.0496210908789473	0.0541036247192213
-0.226556507851448	-0.466704733008165	-0.477353145498655	-0.397891360317783	-0.365012744739878	0.0750248302288906	0.177495828938558	0.513792326481919	0.268795846659166	0.22559218168114	0.060522698838451
0.0508063713406702	-0.0931876773953906	-0.156040003074029	-0.128810451900112	-0.100925182877386	0.0918328370011472	-0.0123834299259459	0.322763055779242	0.110024451162365	0.489165939096783	-0.137857258465361
-0.207523305294822	-0.274505148380172	-0.209130536664305	-0.286500115436191	-0.167291136466454	-0.167774467599434	0.234214995636409	0.32474976019455	0.163202935890841	-0.133854424161111	0.0444750135403769
-0.215197983745074	-0.295656298841626	-0.268992036857398	-0.15845366384391	-0.144812345734673	-0.104820842234255	0.0950925112831894	0.244364643082864	0.107732275096482	0.127268909013596	-0.0440165082461462
0.0730629388464019	0.190053815740599	0.15250063416801	0.140881656763823	0.192675349129554	-0.55603942403856	-0.359119467852431	-0.210590668022631	-0.39822738851267	-0.233249757434064	-0.117988695715364
0.00445131350114633	-0.224232848732659	-0.185278267949833	-0.195278478681308	-0.140071920478311	-0.174650470369902	0.130561100700714	0.286543906054015	-0.00550122255811823	0.162034302931871	0.0553263055038365
0.0313126880770294	-0.227298232857507	-0.211438820733447	-0.16639926704534	-0.140683588253325	0.0311712125594576	-0.0781226258291154	0.161075881056497	0.059443765975222	0.27092503013845	-0.15069540670382
0.177131578631823	0.167676511629206	0.1312644207319	0.034074413729211	0.0819634818519373	-0.287264115744021	-0.0952453931341271	-0.00137541074905927	-0.21729829104567	-0.0993953332729532	-0.041265476480762
-0.0627788697230638	0.0842980634333303	-0.00830982264891277	0.0168080067722566	0.0714122127329379	-0.383986554715279	-0.132854328464778	-0.100710631514451	-0.137530563952956	-0.129259878709357	-0.079627086098063
-0.38480837749565	-0.148058053230176	0.0747884038402149	-0.183512873940728	-0.0010704186062753	-0.0993200400178797	-0.194924359945445	0.131886608493128	0.103147922964717	-0.0603416969330409	0.227418625938422
-0.271069642862911	-0.0564030678972101	-0.0852526249536606	-0.110321644450629	0.0139154418815789	-0.110932844696893	0.0865311276306837	0.140750366653732	0.0375916874804746	-0.0767289090442982	0.14381782729036
-0.303303292353971	-0.346541675314109	-0.196665802690935	-0.393154558409238	-0.245737528612058	-0.255940103122998	0.160678825335421	0.400244527976248	0.252597802460262	-0.128187818103947	0.000764175490384482
-0.224868078592392	-0.217948811276719	-0.132495505568776	-0.289861716790643	-0.137778166322007	-0.320574529165402	-0.0359272349703368	0.312065416619892	0.0780867979777337	-0.163259515052339	-0.0207855733384579
0.153954049712061	0.187294970028236	0.253757362001058	0.0779280313986441	0.119275216127819	-0.323019330150458	-0.184681275932625	-0.132192255326252	-0.312652815386386	-0.185619636250877	0.165978916511509
-0.274446501381022	-0.362788211175805	-0.381636299431549	-0.259454504539015	-0.234727508661798	-0.113683245805081	0.0151353032428228	0.289906021218382	0.162286065464488	-0.0264952121051169	-0.208619908874964
0.0584810497909225	0.0633001821781189	-0.0160041028793875	-0.00473680190854503	0.0409817409259687	-0.197264879481666	-0.135147556228842	0.106059451094126	-0.0858801966017346	0.15407042414883	0.0184930468673045
0.083500501538745	-0.284927454404656	-0.238830458353937	-0.351898541786426	-0.266992983793811	-0.053480021548089	0.265555775078617	0.417972044297456	0.403117364119886	0.208898666539766	-0.10637322826152
-0.0320801559220546	-0.391756091155622	-0.551833778129651	-0.407823364319571	-0.34987396730827	-0.00595920240107278	0.206390498765765	0.503400334155693	0.430317853435026	0.322537090713158	-0.172397990630739
-0.129088091533244	-0.35864994260726	-0.420261586188533	-0.446023379711063	-0.314397236357431	-0.319199328611309	0.139122484353219	0.540230777547169	0.29889975899109	-0.0214412121081871	-0.0903255429634458
-0.180354943580929	-0.0327996101358776	-0.034162604223308	-0.0903048363854875	-0.030124637919462	-0.251814501460716	-0.154869314999792	-0.00916940499372847	-0.208435210257591	-0.220844484714327	0.246981518492265
-0.390487639548837	-0.472988770464104	-0.469197208454352	-0.415463367397869	-0.411805329528484	-0.257315303677091	0.0732304065991121	0.429739447372741	0.358496336704038	0.135539090826754	-0.215038982994193
-0.0488109549436046	-0.331368023896109	-0.30823286603282	-0.407670564258005	-0.278003003744071	-0.0785392316449079	0.228558367151717	0.519905263144404	0.293704159908423	0.22360121198538	-0.00901727078653689
-0.41642805271069	-0.323551294377746	-0.218671444150093	-0.249216900414095	-0.322196000488866	-0.0261288105277807	-0.0683381873691088	0.337434103769208	0.272157704889127	0.138142666582748	-0.0686229590365265
-0.134306872879415	0.0913484469204815	0.0790972007692808	0.0452288182235267	0.048780505057403	-0.146993659226462	-0.187127385547627	0.114770385838168	-0.103300734702442	0.078566727225	0.0215497488288424
-0.40061821510317	-0.179018432891145	-0.0798666287923282	-0.18687447529518	-0.120804385565355	-0.495530599658437	-0.0902002920531861	0.21624513443543	0.0106968216407854	-0.207673454419298	0.0747363629596023
-0.135841808569466	0.242931691894234	0.0417029988491733	0.0910688366933174	0.129061900528051	-0.509129805137808	-0.30178877375083	-0.131733785076566	-0.243734721672183	-0.233402908949123	0.0987314733576751
0.11619463173682	0.319872833427928	0.373326476782636	0.328672932428399	0.334123522101648	-0.35250974203269	-0.559088928878816	-0.417207927214645	-0.50091687626421	-0.386401272492544	-0.137093082974976
-0.187262154186156	-0.172887664641448	-0.0786355439554523	-0.256704103430827	-0.100007681214864	-0.394682559024897	-0.132548564762902	0.29617178129743	0.188569684353275	-0.0696839393516081	0.098884308455752
-0.237301057681801	-0.408002627017319	-0.213900990407199	-0.346703339693183	-0.369447336108733	-0.233936894257498	-0.0400550449456521	0.445327435862079	0.257946213280655	0.0534498787554093	0.0872688410019079
0.0190332025566257	-0.158786897667146	-0.20128237082922	-0.160287264582701	-0.14894110321602	-0.329742532859361	-0.112521042290076	0.248185228496917	0.0160452324611782	0.0238916363491228	0.0510469227576834
-0.15149815260798	-0.188980931296902	-0.11602974587556	-0.26342730613973	-0.0871626579395602	-0.172205669384847	0.0765938073197394	0.277221677643724	0.203086799437198	-0.029711393921345	0.0128381482384593
-0.0414559335379963	-0.149329845587046	-0.176868614897725	-0.26152083224596	-0.145927363169364	-0.316851364842709	0.00672885793822747	0.228540855211669	0.135891166369009	-0.0772119613777319	-0.2022626509708
-0.0196471768326459	-0.146065553549025	-0.184970496740614	-0.0371304149605304	-0.112699787546414	-0.287111315682455	-0.230240067512031	0.115687326337541	-0.112163815490522	0.169538727169737	-0.0771817245288327
0.28473057050436	0.430993007953681	0.25006410749043	0.391779357855144	0.496062565536725	-0.340591337230544	-0.25393675440736	-0.367693140248512	-0.408618586678004	-0.25882606044883	-0.138927104151899
-0.124636778032097	-0.200629390971326	-0.232521148564948	-0.228741692164255	-0.192369515242047	-0.414546567028473	-0.0550374663375373	0.247879581663793	0.108801957260561	-0.0355311514935672	-0.0308726898115331
0.0956264934901437	0.00812326793084819	-0.207130023804381	-0.0692184278893838	-0.0409817409259687	-0.262357705708768	-0.314019321825838	0.137541074905927	0.0976467004065986	0.156061393844591	-0.122268078461517
-0.16853593876754	-0.428234162241318	-0.493203362773434	-0.416685767890397	-0.332288518776604	-0.241271297212665	0.109616287122262	0.483074819752928	0.198502447305433	0.0257294545298246	-0.112945137478826
0.138911679949567	0.238640154119446	0.256835074093248	0.176484071108694	0.251089621643435	-0.209336084345377	-0.21051830874108	-0.148544360898401	-0.409382645366632	-0.336473878583479	0.134494886307669
0.0776677459165533	-0.00812326793084819	-0.017389073320873	-0.103904041864859	-0.00810459801894156	-0.375888151452283	-0.0978443846000663	0.175441282213338	-0.0276589245283166	0.0159277575660819	0.0166590256903817
-0.00629323632920689	-0.130432094512298	-0.0980251301362487	-0.195278478681308	-0.0507684253262	-0.268164108048275	0.0342455346100232	0.269886153648741	0.0776283627645572	-0.00857648484327485	0.146110353761513
0.275578068915931	-0.0565228992198392	-0.24039914999153	-0.0636134411639504	-0.174305609202591	-0.117287282146034	0.0647184830096273	0.242869194388616	-0.0486312982867303	0.271208872928875	0.0994187929685463
0.0498854099266399	-0.328149370565018	-0.369787107876618	-0.288028116051851	-0.321737249657605	0.0400336161302838	0.296437908968013	0.476350589424194	0.486399761180287	0.441995272458772	-0.156808810626896
-0.0722954710013767	-0.231129963013567	-0.186355467182099	-0.164412866244982	-0.12860314969679	-0.118572847775192	0.111909514886326	0.316650119116757	0.19009780173053	0.167394605958918	-0.0418768168730696
0.00951660127831285	0.184842662728357	0.0169274165070445	0.182137673386635	0.143130259353383	-0.500725801751679	-0.313102030720212	-0.159089176641189	-0.350244502866861	-0.306456181632017	-0.0701513100172955
-0.144788686393817	-0.255117929216472	-0.227204591461307	-0.289186098544334	-0.23892928854355	-0.0669468875065636	0.0440434337774889	0.187113048012765	0.150259861125687	0.105094058541913	0.0778168475768231
0.108980433993583	0.24584380681284	0.202975112479925	0.220796088962825	0.262099641593695	-0.103904041864859	-0.173215137112305	-0.236417825421632	-0.40433985802169	-0.368788848260819	0.256457294573032
-0.0627788697230638	-0.00858307554957545	-0.07017183570193	-0.0600504241954257	0.0853276546145169	-0.450912981681174	-0.15441066944698	0.037900207307411	-0.0643337415824382	-0.299717514969444	-0.151612417292281
-0.0587880369289326	-0.0335659561670897	-0.13741984491628	0.0105432042480518	0.0857864054457777	-0.242646497766758	-0.0550374663375373	0.0077939942446692	0.011766503804864	-0.172448605955848	-0.151918087488435
-0.00905612057129771	-0.00965595999327238	-0.100487299810001	0.044159217792565	0.0919030831959223	-0.244785698628682	-0.177190065236683	-0.0194085739033919	-0.154339855102761	-0.14702545445614	-0.168118607884586
-0.0672301832242101	-0.256725920456051	-0.351166949718869	-0.317671327995649	-0.315161821076199	-0.150508060642479	-0.196911824007633	0.267746625816871	0.242053792557202	0.0568192120866959	-0.138621433955745
0.0808911108656592	0.289985338210656	0.202051798852268	0.20352968200587	0.190228678029496	-0.503629002921433	-0.447943823247179	-0.240696881085372	-0.234260393933201	-0.258519757418713	-0.0591471829557589
-0.210286189536913	-0.0965595999327238	-0.0141574756240736	-0.0863320347847723	-0.0980197609460669	-0.393307358470804	-0.23543805044391	0.153129063395265	-0.0408007339727102	-0.085917999947807	-0.0386672798134548
-0.10099876840532	-0.31496821882817	-0.313618862194152	-0.401864161918498	-0.244055442230769	-0.0728856293669671	0.0966213297925655	0.28195920355715	0.0224633254456494	-0.229420969557602	-0.091548223748061
-0.351300651610873	-0.348487411724184	-0.228282120011598	-0.251432945087437	-0.190592761539862	0.0249140243460499	0.252638029862541	0.343652068572463	0.317945586105218	0.198238646870605	0.147072313101972
-0.0988498584392496	-0.234655154757143	-0.194511404226403	-0.240812897027967	-0.195733688004627	-0.164718466368114	0.0883657098419349	0.329487286107976	0.117053791097738	-0.0231258787738304	0.208008568482656
0.0239449967647872	-0.0533376837723617	-0.0343164898279175	-0.0466040187776205	-0.00336417276257952	-0.422033770045206	-0.0117719025221955	0.157102472225881	-0.0501222499739661	-0.0865306060080409	-0.000917010588461378
-0.348430401641454	-0.482491461251134	-0.315773260658685	-0.393765758655501	-0.345439375939415	-0.0899992362623556	0.101513549022569	0.429892270789303	0.294009783383874	0.0208286060479532	-0.0395842904019162
-0.0422107314763877	-0.0188521123678175	0.0036932545106279	0.063259225488311	0.104442272583719	-0.193903278127214	-0.146613695049162	-0.025979980815564	-0.0415647926613377	0.00490084848187134	0.00932294098269068
-0.143823474157728	-0.0475134539351498	-0.100025642996172	-0.0470624189623184	-0.0290542193131867	-0.310336925040482	-0.127503463681961	0.171162226549598	-0.0452322743667499	-0.193889818064035	0.125630450619209
-0.0455875899944987	-0.17871189447866	-0.262836612673019	-0.261440905339373	-0.0922089170834295	-0.0152800061565969	0.191102313672005	0.333919165188279	0.231356970916417	0.00505399999692982	-0.232003678880729
0.14965622977992	0.0337192253733321	-0.138650929753156	-0.0600504241954257	0.0168208638128976	0.0401864161918498	0.16266628939761	0.210285021189506	0.240525675179947	0.340762121005117	-0.0958276064942141
-0.0478899935295744	-0.187141700821993	-0.0386252867569834	-0.083276033553453	-0.143130259353383	-0.114752846236043	-0.205626089511077	0.185069157456753	-0.101161370374285	0.0641704848095029	0.0233837700057652
0.153033088298031	0.26423611156193	0.282687855667643	0.0844984340459807	0.229987083405436	-0.324700130827684	-0.316006785888027	-0.0994880441819539	-0.298594135515639	-0.270618727108333	0.226195945153807
-0.0422107314763877	0.0705038348715126	0.0455501389644107	-0.024295209788989	0.0172796146441584	-0.00519520209324294	0.352239784560239	0.0450829078858316	-0.0871026905035386	-0.0807108484358187	0.201283824167273
0.219802790815226	0.478506461888831	0.422108213443847	0.442203378171914	0.441777050504192	-0.154328062181628	-0.46506659055219	-0.568197462778041	-0.607579469196613	-0.349951211908626	-0.0692342994288341
-0.161628728162313	-0.175033433528842	-0.0787894295600618	-0.200626480836117	-0.156281116516194	-0.328825732489965	-0.149518450216976	0.144570952067786	-0.110330074637816	-0.177655757467836	0.0452391890307613
0.208137279570842	0.307304758516049	0.129571679081195	0.205974482990926	0.363789409189849	-0.318435328303479	-0.361565577467433	-0.273859562479357	-0.400519564578552	-0.284555514978655	-0.0742778576653716
-0.186034205634116	-0.378421670212532	-0.35701460269403	-0.340285737107412	-0.363177741414834	-0.16639926704534	0.0960098023888151	0.457706132603613	0.173899757531626	0.0604948484480994	0.0166590256903817
-0.0862633857808359	0.0105755752307269	-0.0998717573915627	0.0713576287513074	0.0831868174019663	-0.058522423579766	-0.163889344205111	-0.100252161264765	-0.183068461795157	-0.133394969615936	-0.0594528531519127
0.228551924248514	0.146525361167752	0.158194401538562	0.307739323993861	0.188852425535714	-0.0667736269043283	-0.41339252493528	-0.230610535592271	-0.434443770353615	0.112413212052924	-0.0467675400115303
-0.129548572240259	-0.277877070917505	-0.266991523997475	-0.179845672463145	-0.225858325924089	-0.106043242726782	0.0259899146593926	0.289447550968695	0.0595965777129475	0.00536030302704678	0.159101337098049
0.192327441963323	0.365087249269441	0.206206710176724	0.318740928426611	0.417922007278628	-0.172205669384847	-0.224736320878277	-0.237487589337567	-0.50091687626421	-0.158511818085526	0.115696169244211
0.0440526543044482	0.21289092747072	0.017696844530092	0.104973642295821	0.201238697979757	-0.392084957978276	-0.145696403943536	-0.0397340883061567	-0.411522009694789	-0.388851696733479	0.164603400628817
-0.158558856782213	-0.248142844906476	-0.226827381194397	-0.0904576364470535	-0.190840345804511	-0.143020857625747	-0.0143708939881347	0.191334917535801	-0.0310207827582778	0.119151878715497	0.0851291496288313
-0.0193401896946358	-0.198177083671447	-0.2349833182387	-0.237451295673515	-0.19970952854222	0.205363282744662	0.155327960552605	0.405134877306236	0.177261615761587	0.296501333153216	0.12853431748267
0.0125864726584138	-0.354358404832472	-0.534444704808778	-0.376193751575415	-0.345439375939415	-0.0547024220406168	0.194924359945445	0.474822355258573	0.39073961336412	0.344897211911696	-0.140608290230745
-0.0589415304979377	-0.0384705707668471	-0.124185682919863	-0.147146459288028	-0.032112558188259	-0.36045534523412	0.00489221923000332	0.130511197744069	-0.0210880198061199	-0.433571939130555	-0.11523766394998
0.069993067466301	0.0666721047154521	-0.0567837881009039	-0.0397280160071519	0.0536738472575187	-0.238979296289175	0.0548845844865997	0.175899752463024	0.0155867972480016	-0.280879878617251	-0.00229252647115345
0.0446666285804684	0.194651891927872	0.0337009474094795	0.112766445435685	0.14848235238476	-0.526701812217894	-0.241859088183289	-0.20982655093982	-0.329614918273917	-0.330500969496199	0.0530337790326831
0.0948590256451184	-0.0168596126866661	0.0303154641080706	-0.161968065259927	0.042816744251012	0.138436855778768	-0.0382204627344009	0.149002831148088	0.118734720212718	0.0131710302950292	-0.0978144627692137
0.155949466109127	0.240019576975628	0.171274677930369	0.15463366230476	0.22127081761148	-0.133852853931789	-0.205167443958264	-0.113394975089109	-0.300427876368346	-0.175511636257017	0.100718329632675
0.0124329790894087	-0.0295809568047868	-0.0280071800389282	0.0475208191470163	0.0656013688703006	-0.118114447590494	-0.0191102313672005	0.1384580154053	-0.083282397060401	0.0990890302428362	0.137704423367284
0.076900278071528	0.0908886393017543	-0.0552449320548089	0.0872488351541681	0.0729413821704741	-0.124073649991567	-0.0395963993928393	0.151600829229644	-0.148227385593741	0.175052181711842	0.326761439688404
0.227630962834483	0.00888961396206028	0.0569376737055134	0.00443120178541309	0.297117621713273	0.321491329534798	-0.075982279915989	-0.111408270673801	0.123930319295386	0.19940327260614	-0.177135878671123
-0.230700834214584	-0.229290732538658	-0.291305449525775	-0.175261670616166	-0.165609050085164	-0.0418672168690754	0.153646260192292	0.246198524081609	0.00702933993537329	-0.101845757513889	0.111722456694211
-0.00905612057129771	0.126140556737511	0.0972557021132013	0.0137520055409372	0.133802325784413	0.00290320116975341	-0.0969270934944407	-0.0113089328255984	-0.109718827686914	-0.15008848475731	0.0819196125692165
0.125250752308118	-0.0663655663029673	-0.256527302884029	-0.0233784094195932	-0.0734001330017349	-0.275804111126574	-0.160373061633546	0.10636509792725	-0.131112470968484	0.0209817575630117	-0.0764175490384482
0.0460480707015138	0.0121082672931511	0.0033854833014089	0.00748720301673247	0.034100478457056	-0.249216900414095	-0.163889344205111	0.035760679475541	-0.047066015219456	0.0872963635833333	0.0742778576653716
-0.104682614061441	0.0183923047490902	-0.0610925850299698	0.0669264269658943	-0.0201850365754771	-0.0278096112050063	0.0464760826850315	0.0669366564542178	-0.204003669863551	0.0506931514843567	0.194559079851889
0.16546606738744	0.251208229031324	0.148345722843554	0.1751088705546	0.174784066710381	-0.201237681082381	-0.134230265123216	-0.0596011324592351	-0.234107582195476	-0.16816036353421	0.177747219063431
0.159479818196243	0.159859782110843	-0.0150807892517306	0.185652074802652	0.167138219522701	-0.221407289209089	-0.238648569313599	-0.0852754664416748	-0.327933989158937	-0.0459454545175438	0.147944374938436
0.372835879113257	0.50502203456877	0.404873025727583	0.530980213941741	0.48398212698019	-0.33432653470634	-0.514600310255974	-0.494078105745402	-0.495874088919268	-0.191286242308041	-0.136940247876899
-0.207216318156812	-0.479272807920043	-0.42118489981619	-0.380319353237696	-0.366083163346153	0.363358546403874	0.351169611603676	0.406968758304982	0.358954771917214	0.372005030077047	-0.0611340392307586
0.331699602619904	0.381333785131138	0.115414203457122	0.446481779895761	0.376634432465152	-0.0582168234566341	-0.144014703583223	-0.250477579745349	-0.424205383926006	-0.0588101817824561	0.0683172888403727
0.168075458060525	0.385625322905925	0.208207223036648	0.344258538708128	0.231210418955465	-0.341202537476808	-0.523926103163168	-0.386490420485655	-0.491289736787503	-0.455013151238742	-0.0924652343365223
0.033308104474095	-0.175186702735085	-0.24098485681847	-0.121628849006511	-0.162091960378831	-0.0594392239491618	0.032410952398772	0.220065719849483	-0.0155867972480016	0.194655575639327	0.085587654923062
-0.0589415304979377	-0.19771727605272	-0.240677085609251	-0.105432042480518	-0.137472332434499	-0.19405607818878	-0.00290475516781447	0.167800111385231	-0.0415647926613377	0.155601939299415	-0.104844877280751
-0.0758258230884927	-0.0321865333109079	-0.111259292132665	0.0189472076341801	0.0581084386263735	-0.117656047405796	-0.0680324236672336	0.066019715954845	-0.124694377984013	-0.00183781818070175	0.079627086098063
-0.162703183145349	-0.237260731263264	-0.285765567759833	-0.199098480220457	-0.205061621573597	-0.178470471909051	0.0486164285981579	0.315733178617384	0.0236858193474535	-0.0274141211954678	0.0450863539326844
-0.253724869565341	-0.307611296928534	-0.371325963922713	-0.318435328303479	-0.214236638198814	-0.0759416305982865	0.200580988430136	0.438756028949907	0.178484109663391	-0.00398193939152047	0.104692042182674
0.0462015642705188	-0.0953334462827844	-0.343164898279175	-0.0808312325683975	-0.0435813289697801	-0.134616854239618	0.100596257916943	0.210285021189506	-0.0545537903680058	0.00536030302704678	-0.158184326509588
-0.142595525605688	-0.218715157307931	-0.156655545492467	-0.133394453747091	-0.181665329179294	-0.225227290748238	-0.0480049011944075	0.232138769757892	-0.0484413208589855	0.00934224241856725	0.128839987678824
0.183425683547201	0.116175113303174	-0.0326163643122651	0.184447582877353	0.302348838750028	0.0300729754691336	-0.207074540985921	-0.123703655205844	-0.168113067168668	0.119486558009654	0.0104893909461238
0.387878248875751	0.490001652357013	0.337932787722452	0.477041792208954	0.481535455880132	-0.318893728488177	-0.552973654841312	-0.408191345637479	-0.594284848014494	-0.102305212059064	0.0273574825557645
0.214123528762039	0.42332954764156	0.254680675628715	0.378485752498905	0.31011556193233	-0.437160976140237	-0.540590224915366	-0.335753046187024	-0.463478000521461	-0.283483454373246	-0.0703041451153723
0.248352594650164	0.367233018156835	0.142036413054564	0.139506456209729	0.245584611668305	-0.295820919191715	-0.162360525695735	-0.185833274539564	-0.371638146148431	-0.399112848242397	-0.0155891800038434
-0.328936718377814	-0.567249332303192	-0.5461400107591	-0.629077853467093	-0.543160984212839	-0.268011307986709	0.173368018963243	0.737372984912331	0.456907095799264	0.0802513938906432	-0.0843649741384468
-0.252036440306286	-0.274964955998899	-0.297460873710155	-0.304683322762542	-0.192675349129554	-0.190694476834329	0.167864272329489	0.445480259278641	0.248777509017124	-0.0537561817855263	0.157420151019203
0.339988255346177	0.226531886826295	0.0240061543190813	0.353732142525218	0.238856266143146	0.00397280160071519	-0.0267543239140806	-0.212730195854501	-0.227536677473279	0.107512363571053	-0.0577716670730668
-0.00353035208711606	0.207986312870962	0.20128237082922	0.186721675233614	0.238244598368131	-0.294292918576056	-0.260052028444864	-0.312982357119265	-0.496026900656994	-0.374761757348099	0.24820419927688
-0.120645945237966	-0.318953218190473	-0.300230814593126	-0.325616931197079	-0.257817967168594	-0.237451295673515	0.0639046136919183	0.274165209312481	0.0565403429584374	-0.0136304848402047	0.01329665353269
-0.118190048133885	-0.176719394797509	-0.280071800389282	-0.102834441433897	-0.106430192852516	-0.358163344310631	-0.203944389150763	0.16413234938774	-0.0576100251225159	-0.0366032120989766	-0.1349533916019
-0.241445384044937	-0.0919615237454512	-0.230982292518853	-0.156467263043552	-0.0932793356897048	-0.338452136368621	0.0753707525122386	0.320929174780496	0.101314182112011	-0.202925757452485	0.206938722796118
-0.0334615980431	-0.246916691256537	-0.354706318624887	-0.146076858857066	-0.179218658079236	-0.0351440141601728	-0.0713958243878609	0.251394520244722	-0.0265892423642381	0.124512181742544	-0.0677059484480651
-0.255413298824397	-0.348074367376533	-0.340702728605423	-0.314768126825896	-0.319137661613793	-0.235617694934724	0.0655863140522319	0.358065265005097	0.159382642447703	-0.0831612726767543	0.0391257851076855
-0.0276288424209083	0.210132081758356	-0.0435496261044873	0.134311254116487	0.197721608273423	-0.503170602736735	-0.260357792146739	-0.136012840740306	-0.399755505889925	-0.387932787643128	0.0192572223576889
-0.0864168793498409	-0.0945671002515723	-0.252987933978011	-0.0777752313370781	-0.00183500332504337	-0.172969669692677	0.0440299730700298	0.243753349416615	0.023838631085179	-0.0860711514628655	-0.116154674538441
-0.187415647755161	-0.128439594831147	-0.0403180284076879	-0.0809840326299634	-0.0990901795523422	-0.132783253500827	-0.0580951033562894	-0.00947505182685275	0.0102383864276089	0.089746787824269	-0.0750420331557561
-0.204299940345716	-0.258718420137203	-0.311618349334229	-0.200779280897683	-0.195580771060873	-0.184276874248558	0.0658920777541072	0.305188362874596	0.0424816630876908	0.0506931514843567	0.0469203751096072
-0.254185350272356	-0.388997245443259	-0.473506005383418	-0.381236153607092	-0.492239641942885	-0.24218809758206	0.150129977620727	0.532895253552186	0.283465773480814	0.136611151432164	-0.0990371435538289
-0.241138396906927	-0.306844950897322	-0.36009231478622	-0.287569715867153	-0.244055442230769	-0.15768966353608	0.132548564762902	0.418583337963705	0.148227385593741	-0.00168466666564327	0.0823781178634472
-0.202611511086661	-0.239713038563143	-0.32038982879697	-0.314004126518066	-0.218212478736408	-0.141340056948521	0.190490786268254	0.49102163741416	0.204767728552179	-0.015008848475731	0.216873004171116
0.0870308536258611	0.378115131800047	0.100948956623829	0.339827336922714	0.322501834376373	-0.0953472384171645	-0.245986898158604	-0.148544360898401	-0.375611251329295	-0.0898999393393275	0.155586129842281
-0.271530123569926	-0.143000169424177	-0.197589116318592	-0.110780044635327	-0.0192675349129554	-0.100848040633539	-0.0860724820778708	0.134637429991246	0.125916871885817	-0.0356843030086257	-0.0145193343173052
-0.038853766750463	0.145237975824603	0.0432122772035846	0.0246833170074398	0.0923446659897381	-0.47259709136363	-0.150333389949615	-0.0344542561314627	-0.0759012321888282	-0.416419659052949	-0.0719133748037522
-0.18219686640899	-0.233582270313446	-0.224211325916035	-0.156314462981986	-0.149094020159774	0.014668805910333	-0.0883657098419349	0.189959506786741	0.122249390180405	0.120223939320906	-0.00366804235384551
0.158405363213207	0.17365401067266	0.102641698274534	0.0776224312755121	0.285037183156737	-0.27290090995682	-0.304693528918644	-0.102850159346321	-0.23395477045775	-0.29006896952076	-0.157420151019203
-0.23515214771573	-0.0392369167980592	-0.0824826840706897	-0.0131408052946733	-0.0299717209757084	-0.145465658610802	-0.0330224798025224	0.139680602737797	-0.0158924207234527	-0.10674660599576	-0.0732080119788334
-0.134613860017425	-0.0213044196676962	-0.0498589358934766	-0.0673848271505922	0.00259958804381145	-0.16563526673751	-0.148142513558538	0.191029270702676	0.0215464550192964	-0.0816297575261696	0.119822716892287
-0.193555390515363	-0.317727064540534	-0.401641428030784	-0.284972114820532	-0.299717209757084	-0.202612881636475	-0.00473933737906571	0.434018503036481	0.180012227040646	0.124512181742544	-0.17086963964997
-0.0788956944685936	-0.0674384507466642	-0.32346754088916	-0.10573764260365	-0.0730942991142277	-0.475819391716427	0.0533557659772237	0.179261867627392	-0.0705990228291839	-0.222835454410088	-0.03102552490961
0.0254799324548376	-0.13748247799945	-0.132649391173385	-0.272442509772122	-0.172949063385338	0.0870960350926022	0.322427823627406	0.306716597040217	0.170996334514842	0.0589633332975146	-0.0635794007999889
-0.0208751253846863	0.0587021059908464	-0.117722487526264	-0.0753304303520226	0.126615229427993	-0.191000076957461	-0.0226265139387653	0.119813558584719	-0.133557458772093	-0.203844666542836	0.00290386686346103
0.322796975617612	0.563570871353373	0.382405727454597	0.471846590115711	0.433060784710236	-0.531438614126439	-0.388167019530576	-0.55673570653588	-0.356968219326783	-0.502949575452047	-0.204034855932657
0.288874896867497	0.371064748312896	0.164349825722941	0.286500115436191	0.498203402749276	-0.166552067106906	-0.188961967758878	-0.248796522163166	-0.343979221620115	-0.210430181690351	-0.130674008855746
0.0641603118441092	-0.110353828494541	-0.280379571598501	-0.208572084037547	-0.113923123096443	-0.0452288182235267	0.10273660383007	0.383892422404099	0.164425429792645	0.225745333196199	-0.0304141845173024
0.129241585102249	0.0190053815740599	-0.142498069868393	-0.0741080298594948	0.0561205183575765	-0.27366491026465	-0.0755236343631762	0.148544360898401	0.121638143229503	0.0476301211831871	-0.148097210036513
0.259711118756538	0.0415359548916955	-0.156193888678638	0.0467568188391864	0.118969382240312	-0.124990450360962	0.124292944812272	0.0942920480188411	-0.0666259176483208	0.129719333254532	-0.0999541541422902
0.264162432257684	0.211818043027023	-0.0461656813828487	0.0557720224715786	0.187629089985685	-0.223852090194144	-0.0584008670581646	0.0275082149811854	-0.223869195767867	-0.105674545390351	0.100718329632675
0.00951660127831285	0.154955167511085	-0.0607848138207508	-0.0143632057872011	0.129214817471804	-0.519978609508992	-0.168934445286052	0.0479865528005123	-0.121332519754052	-0.253159454391667	0.0762647139403713
-0.296703068886754	-0.399572820673986	-0.507360838397507	-0.506837804214318	-0.34268687095185	-0.0528688213018252	0.290322634930509	0.614808604829494	0.549816632336372	0.211042787750585	-0.173315001219201
-0.0317731687840445	-0.211818043027023	-0.305770696359068	-0.331728933659718	-0.182735747785569	-0.191764077265291	0.0533557659772237	0.410789343719035	0.31830684968223	0.0240447878641813	-0.0212440786326886
0.0670766896552051	0.172734395435206	-0.0467812238012867	0.0600504241954257	0.138389834097021	-0.0129880052331073	0.00229322776406405	0.0513486679648794	0.00275061127905911	0.0367563636140351	-0.0755005384499868
0.116655112443835	0.203541505889932	-0.226057953171349	0.0644816259808388	0.0767643057643145	-0.333868134521642	-0.149212686515101	-0.0319400940614875	-0.278575797873598	-0.291906787701462	0.125936120815363
-0.204453433914721	-0.379801093068714	-0.329315193864321	-0.289250516544379	-0.374340678308848	-0.14516005848767	-0.0993732031094423	0.366623376332577	0.176039121859783	0.169998181714912	-0.0243007805942265
-0.105789400769183	0.0386356479342254	0.0289393382078088	0.18142912207829	0.0671510612487955	0.0241497904704042	-0.168221448455687	-0.161277994814924	-0.185875881107666	-0.172041731403161	0.208683687509555
0.0210286189536913	0.22622534841381	0.00107719923226647	0.243563298136154	0.255065462181029	-0.0620368249957833	-0.27365851317831	-0.237029119087881	-0.242970662983555	-0.0563597575415204	0.0623567200153737
-0.0904077121439721	-0.103609983419875	-0.12818670863971	-0.153716861935365	-0.0974080931710524	-0.237145695550383	-0.03317536165346	0.187972802371434	0.11155256853962	-0.0672335151106725	0.0761118788422944
-0.0422107314763877	-0.192199584627993	-0.322698112866112	-0.21376728613079	-0.205367455461104	-0.322713730027326	0.00489221923000332	0.30045083696117	0.124847189721739	0.00398193939152047	0.0194100574557658
0.160215763972751	0.0141386214503991	-0.107083312422505	0.0484144433644684	0.133471553736317	-0.17328080837093	-0.334713677554913	-0.190392849271044	-0.354095975712657	-0.0902180632230115	-0.282737752631936
0.158187207905587	0.123084575918831	0.215610204054876	-0.023609413202934	0.0853341738989833	-0.138600244498778	-0.261677279268199	0.0436344189720977	0.0450829068329205	0.0151631584123055	0.0357661453802189
-0.25188294673728	0.0145605745930298	-0.0306232353172896	-0.187944075726142	-0.0217142060130132	-0.325005730950815	-0.0157468306465732	0.0732024165332656	0.0404951104972592	-0.240907333186988	0.0525752737384524
-0.0488109549436046	-0.186375354790781	-0.198974086760078	-0.159828864398003	-0.131202737740601	-0.0404920163149817	0.0328695979515848	0.0343852687264818	0.111705380277345	0.0407383030055555	-0.0635794007999889
-0.153800556143056	-0.331827831514836	-0.254526790024106	-0.240201696781703	-0.317761409120011	-0.135992054793712	-0.145390640241661	0.302743188209602	0.175733498384332	0.164484727172807	-0.0181873766711507
-0.0448201221494734	-0.0456742234602408	-0.118030258735483	-0.0789976318296058	-0.0207967043504916	-0.267705707863577	-0.042806918262529	0.107587685259747	0.0297982888564737	-0.112719515083041	0.0113097972576903
0.171737057440363	0.102155361954988	0.0127052721808464	0.240079573623563	0.283189227242665	0.0481688316505874	0.00803243583452822	-0.248833866039218	-0.228628273392018	-0.126370000412465	-0.128709098896972
-0.1155806574608	0.0430686469541197	-0.136650416893232	-0.156008862858854	-0.0169737807566512	-0.37374895059036	-0.0295061972309575	0.0837472322760534	0.0438569687272203	-0.177655757467836	-0.0129909833365362
-0.454647951392946	-0.369378787044229	-0.330238507491978	-0.491863398180853	-0.342381037064343	-0.177248071416524	0.160525943484484	0.400091704559686	0.290036678203011	-0.112413212052924	0.03545774275384
-0.137530237828521	-0.0186988431615751	-0.228674008449711	-0.217434487608374	-0.0732472160579813	-0.340438537168978	0.0160525943484484	0.188889742870806	0.0895476783071467	-0.0912783029748538	-0.0244536156923034
-0.288567909729486	-0.0441415313978166	-0.229905093286586	-0.0877072353388661	-0.044040079801041	-0.364122546711704	-0.268766293948307	-0.0325513877277361	-0.183679708746059	-0.197565454425439	-0.0706098153115261
-0.163163663852364	-0.0193119199865448	-0.052782762381057	-0.144701658302972	0.0542855150325331	-0.110321644450629	0.0859196002269332	-0.0473752591342638	-0.144101468675152	-0.236465939250292	-0.00183402117692276
-0.118957515978911	0.0744888342338155	-0.149269036471211	-0.0456872184082247	-0.0351708970633313	-0.275804111126574	-0.21372882761077	0.0197142207365162	-0.146088021265584	-0.0219006666533626	0.145499013369205
-0.0498854099266399	0.223466502701446	0.089715307487336	0.0629536253651791	0.226469993699103	-0.0988616398331818	-0.291239926036135	-0.245740053831923	-0.218367973209749	-0.272303393773976	0.0565489862884517
0.199081158999545	0.332440908339806	0.0149269036471211	0.27595691118814	0.255371296068536	-0.369623348928078	-0.399938922052771	-0.266829685317499	-0.538814187220135	-0.327437939195029	-0.0643435762903734
0.0630858568610739	0.458734734283559	0.359784543577001	0.422033770045206	0.242220438905725	-0.498128200705058	-0.592111408681339	-0.436922147951162	-0.450947438027969	-0.38977060582383	0.047226045305761
0.0825795401247148	0.213197465883204	-0.0198512429946249	0.11521124642074	0.161786126491324	0.0316296127441555	0.0264485602122054	-0.0819133512773077	-0.148074573856016	-0.0148556969606725	0.0750420331557561
0.0322336494910597	0.0268221110924233	-0.0983329013454677	-0.00870960350926022	-0.036088398725853	-0.0372832150220964	0.00611527403750415	0.0687705374529635	-0.0592909542374965	0.115169939323977	0.134036381013438
0.00168842925905551	-0.137635747205692	-0.303000755476097	-0.255940103122998	-0.0397584053759398	-0.397432960133085	0.0278244968706439	0.260105454988764	0.194070906911393	-0.00888278787339181	-0.0625095551134506
0.44988965075379	0.575066061821555	0.444729397321442	0.374512950898189	0.556617675263157	-0.197570479604798	-0.200428106579198	-0.445633082695204	-0.426955995205065	-0.384563454311842	-0.0224667594173038
0.0997708198532799	0.236954192850779	0.199281857969297	0.192680877634687	0.269592571837622	-0.323630530396722	-0.0137593665843843	-0.233055710257265	-0.270476775774146	-0.342293636155702	0.170716804551893
-0.346895465951404	-0.499044535525315	-0.516286203464858	-0.553900223176637	-0.401712811240745	0.004889601970111	0.459868607620312	0.608695668167008	0.542634480663273	0.167088302928801	0.268836937517261
-0.00844214629527753	0.0323398025171503	0.00553988176594184	0.0846512341075467	-0.016667946869144	-0.285888915189927	-0.0681853055181712	0.0184916334040191	-0.0533312964662017	-0.0358374545236842	0.399510946373007
0.11834354170289	0.307917835341019	0.178815072556234	0.192833677696253	0.35920190087724	-0.259148904415883	-0.149671332067914	-0.277832971309973	-0.220965772751082	-0.313041696779532	0.127464471796132
0.388185236013761	0.515904148211981	0.36009231478622	0.477652992455218	0.439024545516627	-0.271220109279595	-0.304082001514894	-0.470084829345146	-0.441473110288988	-0.216709393807748	0.0780987351172941
-0.0642419665293431	-0.0522687925134762	-0.0380126483951137	0.0612775061124694	0.011163789775315	0.0282701711491443	0.228728723216609	0.0451627698993165	0.256514098708668	0.162659335695641	-0.0411157825097389
0.0570996076698771	0.38271320798732	0.396409317474061	0.257162503615525	0.252312957193464	-0.46772098845343	-0.396422639481206	-0.319248117198313	-0.312041568435484	-0.422698181561403	0.411126413826851
0.172833758699682	0.200322852558841	-0.00323159769679941	0.16487126642968	0.117440212802776	-0.122240049252775	0.0634459681391055	-0.00122258733249713	-0.146699268216486	0.186691696856286	0.0268989772615338
-0.0148888761934895	0.0928811389829057	0.0481661942427721	0.0554664223484466	0.0480159203386349	-0.184735274433256	-0.14416758543416	-0.0623519539573536	-0.141350857396093	-0.00413509090657895	0.219471200838423
0.246203684684094	0.433905122872287	0.158348287143171	0.365650547327363	0.350332718139531	-0.343952938584996	-0.369974079269001	-0.365859259249766	-0.450641814552518	-0.120989696896199	0.176983043573046
0.0954729999211386	0.258718420137203	0.11587586027095	0.164412866244982	0.212860385705031	-0.248911300290963	-0.169393090838865	-0.284251554805583	-0.226619807046926	-0.168007212019152	0.0967446170826754
0.0856494115048157	0.217642272864235	0.155270575050981	0.0941248379246367	0.205061621573597	-0.229658492533651	-0.127197699980086	-0.240849704501934	-0.203850858125825	-0.200015878666374	0.187222995144198
-0.0608765367700037	-0.299793159385861	-0.110504946411815	-0.0235672450451205	-0.317329120463735	0.2476091070325	0.213596782834375	0.114333914773836	-0.0358127061493249	0.285298053820247	0.103321675507632
-0.0959334806281537	0.126447095149995	-0.16465759693216	-0.014821605971899	0.121721887227877	-0.355565743264009	-0.15502219685073	-0.035760679475541	-0.183068461795157	-0.101079999938596	0.115849004342287
-0.0257869195928477	0.115564981506784	-0.167273652210522	0.00458400184697906	0.00351708970633313	-0.343188938277166	-0.146766576900099	0.0672423032873421	-0.154798290315938	0.0116395151444444	0.0544092949153751
0.0986963648702446	0.0626871053531492	0.0109258779272742	0.136144854855278	0.084868903783256	-0.207960883791283	-0.163277816801361	-0.0699931247854607	-0.218367973209749	-0.101079999938596	0.0432523327557617
-0.151651646176985	0.0383173015606047	-0.226519609985178	-0.097486439279088	-0.0452634153510699	-0.345175339077523	-0.1288794003404	0.0646443052057857	-0.152964549463232	-0.0751973938937134	0.160171182784587
-0.0861098922118308	0.118936904044117	-0.0446268253367537	-0.0262816105893466	0.147564850722238	-0.029490411882232	-0.197523351411384	-0.115228856087854	-0.186277508287392	-0.153917272633772	0.0151306747096127
-0.0491179420816147	0.0259024958549688	-0.0934085619979639	-0.0123768049868435	0.0316538073569982	-0.014516005848767	0.093716574624751	0.073660886782952	0.000611246950902025	0.0755036969238304	0.0652605868788348
-0.123715816618067	0.133190940224662	-0.0846370825352226	0.000152800061565969	0.124627309159196	-0.288486516236549	0.16205476199386	0.105295334011315	0.0137530563952956	-0.125431090832895	0.251108066140341
-0.0446666285804684	0.390223399093198	0.166350338582865	0.269539308602369	0.20475578768609	-0.310031324917351	-0.0371502897778377	-0.267135332150623	-0.194223718649119	-0.202159999877193	0.056090480994221
-0.156409946816142	0.0741822958213306	-0.229289550868148	0.0429368173000372	0.0464867509010988	-0.403544962595723	0.149212686515101	0.117826854169411	-0.0207823963306689	0.026188909075	0.142595146505744
0.109594408269603	0.231896309044779	0.174352390022559	0.0614256247495194	0.307363056944765	-0.0843456339844147	-0.209753899486392	-0.172537637298657	-0.295232277285678	-0.137683212037573	-0.114320653361519
-0.246664165391109	-0.151123437355025	-0.313311090984933	-0.181220873017239	-0.134413993559427	-0.00672320270890262	0.00810273809969299	0.206005965525766	0.0383557461691021	0.0960259999416666	-0.0446278486384537
0.00552576848418166	0.0979390227889055	-0.0787894295600618	-0.0184888074494822	0.00856334885020241	-0.130185652454205	0.067879541816296	0.0284251554805583	0.0366748170541215	0.100773696908479	-0.0272046474576876
0.0640068182751042	0.352825712770048	0.188663751251242	0.248605700167831	0.29023635924436	-0.229658492533651	-0.0619171496297295	-0.167494464552107	-0.275061127905911	-0.185619636250877	0.23979826888265
0.154107543281066	0.182696893840963	-0.0469351094058962	0.11903124795989	0.135943162996963	-0.244021698320852	0.0889772372456853	-0.101474748597262	-0.192695601271863	0.0519183636048245	-0.0742778576653716
0.0408292893553422	0.222853425876477	0.171890220348807	0.134616854239618	0.177995322529207	-0.246466499305908	-0.138205193247594	-0.274318032729043	-0.194376530386844	-0.210277030175292	0.0897142025711382
-0.0874913343328762	0.101617483738724	0.0401641428030784	-0.0281152113281382	0.0874684918270675	-0.117808847467362	-0.212352890952331	-0.154046003894638	-0.204614916814453	-0.26188909075	0.0467675400115303
-0.0127399662274188	0.0892026780330877	-0.135111560847137	-0.00901520363239216	-0.0100925182877386	-0.279471312604157	-0.0160525943484484	0.051959961631128	-0.13264058834574	0.00137836363552632	0.228182801428806
0.219956284384231	0.321865333109079	0.165580910559817	0.474138591039201	0.354002724789617	-0.196806479296968	-0.298119609328327	-0.414304282299965	-0.483037902950326	-0.0399725454302631	-0.00993428137499827
-0.122948348773042	0.077247679946179	-0.126186195779786	0.00213920086192356	-0.0403700731509542	-0.344564138831259	-0.120929544091644	-0.0369832668080382	-0.254584355050694	-0.0972512120621345	0.102858021005751
-0.16822895162953	0.0159399974492115	0.051243906334962	-0.125296050484094	-0.0105512691189994	-0.504240203167697	-0.295061972309575	-0.00320929174780496	-0.118276284999542	-0.352707939179678	-0.107137403751904
-0.135688315000461	0.0203848044302417	-0.180815585416157	-0.0618840249342173	-0.058720106401388	-0.333409734336944	-0.160678825335421	0.0518071382145659	-0.180776285729274	-0.0205223030178362	0.204646196324964
-0.163636645926594	0.0645312658304208	-0.171056917778012	0.00320904645476773	0.0512310900648018	-0.263600244498778	-0.0476263350815332	-0.00993428102692242	-0.247115458809602	-0.107673741048998	0.011387084747121
-0.192480935532328	0.115411712300541	-0.158963829561609	0.0521048209939953	0.0244667110005783	-0.44159217792565	-0.371655779629314	-0.119813558584719	-0.224327630981043	-0.201394242301901	-0.147027364349974
-0.0951660127831285	0.173500741466418	-0.0737112046079484	0.0898464362007896	0.0385350698259108	-0.426464971830619	-0.264026956569241	-0.10774050867631	-0.301803182007875	-0.0986295756976608	0.0991899786519058
-0.229165898524534	-0.278336878536232	-0.212362134361104	-0.346856139754749	-0.277850086800317	-0.0108488043711838	0.179483293000747	0.321998938696431	0.191473107370059	0.185466484735819	0.151306747096127
0.0237165682886105	0.342276286459215	0.13489103772598	0.119957212713936	0.320309009375306	-0.293092909535452	-0.221542727233199	-0.236435888440753	-0.205241843649533	-0.227753702617155	-0.118609097500213
-0.220263271522241	-0.355431289276169	-0.295306475245622	-0.302238521777486	-0.338558113470502	-0.172816869631111	-0.115578679308828	0.370291138330068	0.238233499114064	0.158818121115643	-0.0348464023615324
-0.0303917266629991	0.0853709478770272	-0.0397024859892499	-0.0785392316449079	0.101689767596154	-0.0178776072032183	-0.057483575952539	-0.028119508647434	-0.0840464557490285	-0.114710484778801	-0.0467675400115303
-0.0727559517083918	0.0375509555293926	-0.0310848921311181	0.078386431583342	0.0388409037134181	-0.15845366384391	-0.0743005795556754	-0.00397340883061567	-0.138600246117034	0.0179187272618421	0.0891028621788306
0.143823474157728	0.134876901493328	0.052167219962619	0.218809688162467	0.172031561722816	0.0305600123131937	-0.105794240848822	-0.0728967697001413	-0.0988691943084026	0.198484363515789	-0.0742778576653716
0.104529120492436	0.139934785299328	-0.00538599616133235	0.230269692779915	0.216530392355118	-0.156008862858854	-0.355603185280866	-0.268969213149369	-0.281632032628108	0.165709939293275	-0.163227884746125
-0.0279358295589184	-0.134110555462116	-0.129571679081195	-0.073191229490099	-0.0922089170834295	0.0673848271505922	0.0197217587709509	0.0698403013688985	-0.0819070914208714	0.122061757501608	0.111416786498057
0.0208751253846863	0.195264968752841	0.122492941269159	0.26495530675539	0.270051322668883	-0.112155245189421	-0.382510391045884	-0.319248117198313	-0.317237167518151	0.0245042424093567	-0.0253706262807648
0.0541873696173432	0.097793224702633	0.13704560079291	0.187117970660147	0.196283892830368	0.0174205378973105	-0.349055932555828	-0.271129454488621	-0.145717124288779	-0.103768079033707	-0.0777225851531681
-0.0636998311370941	0.090428831683027	0.0593998433792653	0.14821605971899	0.248184199712116	-0.123615249806869	-0.310197275552398	-0.187819978954872	-0.125611248410366	-0.0197565454425439	-0.0947577608076758
0.0214890996607064	0.0162465358616964	0.0207745566222819	0.168996868091961	0.123251056665413	0.0606616244416896	-0.242623497437977	-0.122105909833151	-0.174205381007077	0.211808545325877	-0.104844877280751
0.0379129115442464	0.169362472897873	0.137573730520889	0.27137290934116	0.271733409050173	-0.0462984186544885	-0.29857825488114	-0.284251554805583	-0.269254281872342	0.121602302956433	-0.0953691011999834
0.0161168247455298	0.144226323074116	0.00677096660281781	0.229658492533651	0.265157980468767	-0.0705936284434776	-0.32533257879522	-0.262703453070321	-0.218367973209749	0.0266483636201754	-0.143664992192283
0.160554273179278	0.174573625910115	0.0104642211134457	0.242035297520494	0.263322977143724	-0.10650164291148	-0.331294970981787	-0.243447702583491	-0.288202937350305	0.158818121115643	-0.154363449057665
0.143516487019718	0.269753802986657	0.100487299810001	0.331117733413454	0.42220368170373	-0.129116052023244	-0.373643243691503	-0.342324453099196	-0.376680933493373	-0.0329275757375731	-0.016200520396151
-0.0755188359504826	0.0691244120153308	-0.0740189758171674	0.082970433430321	-0.107347694515037	0.1459240587955	0.0512154200640972	0.0154351650727763	-0.0351466996768665	0.113332121143275	0.118294365911518
0.00598624919119679	0.238027077294476	0.191587577738822	0.296432119437979	0.247572531937102	-0.0770112310292482	-0.185445685187313	-0.288224963636198	-0.264975553216028	0.0136304848402047	0.142900816701898
0.139832641363597	0.113879020238117	0.0241600399236908	0.238520896104477	0.0613196944451994	0.0375888151452283	-0.115731561159766	-0.180331631543327	-0.133710270509818	0.267708848322222	-0.0298028441249948
-0.0303917266629991	0.112959405000663	-0.0523211055672285	0.104820842234255	0.0793638938081259	-0.100389640448841	-0.0872955368853717	-0.132803548992501	-0.226925430522377	-0.158358666570468	0.105914722967289
-0.211667631657958	-0.326463409296352	-0.374711447224122	-0.351592941663294	-0.285037183156737	-0.203835282129002	0.175508364876369	0.291281431967441	0.0765586806004787	-0.236006484705117	0.0449335188346075
0.0696860803282909	0.171048434166539	0.101256727833048	0.1459240587955	0.0643780333202717	-0.137061655224674	-0.0437242093681546	-0.0762588848645084	-0.199113694256335	-0.138602121127924	0.0686229590365265
0.0996173262842749	0.0288146107735747	0.0620158986576267	0.0311712125594576	0.086856824052053	-0.119795248267719	-0.0262956783612678	-0.1013219251807	-0.156937654644095	-0.0756568484388889	0.0930765747288299
-0.304531240906011	-0.291364761066838	-0.120184657200016	-0.257009703553959	-0.322654751320126	-0.452440982296833	-0.120012252986019	0.281347909890902	0.165189488481272	-0.201241090786842	0.358245469892245
-0.173601226544707	-0.444633967309257	-0.50043598619008	-0.430743373554466	-0.421133263097454	0.171136068953885	0.331294970981787	0.519905263144404	0.432915652976359	0.274294363469737	0.0113097972576903
0.117576073857865	0.221320733814053	0.135111560847137	0.147910459595858	0.193439933848322	0.0433952174847351	-0.0160525943484484	-0.176052575879587	-0.209963327634846	-0.0601885454179824	0.033929391773071
-0.180047956442919	-0.184842662728357	-0.366709395784428	-0.223699290132578	-0.0997018473273566	-0.0970280390943901	0.261122201401427	0.265759921401564	0.251222496820732	-0.00612606060233918	-0.250343890649956
0.0893332571609368	-0.119090173250359	-0.07017183570193	0.024295209788989	-0.0964905915085307	0.130032852392639	-0.133618737719466	-0.0287308023136825	0.163202935890841	0.264798969536111	-0.143970662388436
-0.0076746784502523	-0.223006695082719	-0.470120522082009	-0.181526473140371	-0.228916664799161	0.0232256093580272	0.113591215246639	0.206005965525766	0.0568459664338884	0.264339514990936	0.0511997578557603
0.0795096687446138	0.0962530615202389	-0.0261605527836143	0.0715104288128734	0.186252837491902	0.0369776148989644	0.0117719025221955	-0.0207839846524512	-0.0944376539143629	-0.0382878787646199	0.0718324960961413
0.219649297246221	0.0360182634669684	0.0195434717854059	0.0430896173616032	-0.019420451856709	-0.113224845620383	-0.105335595296009	0.0252158637327533	0.00504278734494171	0.140746242338743	-0.151459582194204
0.276595411347093	0.25917822775593	0.285765567759833	0.273817710326216	0.244820026949537	-0.271831309525858	-0.430362410389354	-0.471154593261081	-0.423135701761927	-0.258979211963889	-0.186917324948044
0.0412897700623574	0.0573226831346646	-0.0246216967375193	0.0371304149605304	0.0825751496269518	0.121170448821813	0.00687968329219216	0.0586841919598622	-0.0125305624934915	0.154529878694006	0.112028126890365
0.33369501901697	0.296882452491565	0.173121305185683	0.357704944125933	0.316232239682475	0.00504240203167697	-0.312490503316462	-0.35898220550447	-0.408160151464827	-0.0235853333190058	-0.0470732102076841
0.328936718377814	0.526326454236466	0.319774286378532	0.513713806984787	0.554171004163099	0.0744136299826268	-0.13208991921009	-0.462138011683915	-0.402811740644435	-0.0984764241826023	-0.0363747533423013
-0.204155822199668	-0.549408387882357	-0.554009558001448	-0.551250529194169	-0.542625880152587	0.155661628032595	0.387062988699865	0.675377451237124	0.430706961370956	0.378685521545441	-0.0213777325160732
-0.0316196752150395	0.111886520556966	0.171120792325759	-0.129116052023244	0.0992430964960958	0.149438460211517	-0.190796549970129	-0.0832887620263669	0.00595965777129475	-0.0663146060203216	0.0680116186442189
0.253417882427331	0.245997076019082	0.0861759385813176	0.219268088347165	0.281673010394158	-0.168232867784132	-0.337257363168354	-0.232902886840703	-0.228147924424181	0.0601885454179824	0.109277095124981
0.0452806028564886	0.0315734564859382	-0.17404461881334	-0.0767056309061163	0.0688126246891265	-0.150660860704045	0.115425797457891	0.133720489491874	-0.0333129588241604	-0.00382878787646199	0.0493657366788375
0.0190332025566257	-0.0844513326395727	-0.257142845302467	-0.130949652762035	-0.109182697840081	-0.0849568342306786	0.138510956949469	0.200504322529529	0.0547066021057313	0.0565129090565789	0.110041270615365
0.340141748915182	0.560965294847252	0.284380597318348	0.519367409262728	0.461044585417148	-0.231644893334009	-0.464913708701253	-0.55169253378933	-0.541259175023744	-0.126349999923246	-0.122726583755748
0.428861031800099	0.695995465546823	0.344242097511442	0.57727863259623	0.557076426094417	-0.144243258118274	-0.393517884313392	-0.572782165274905	-0.509321521839113	-0.209817575630117	-0.322023551648021
0.231621795628614	0.428234162241318	0.07017183570193	0.374207350775057	0.490251721674088	-0.0339216136676451	-0.216022055374834	-0.474822355258573	-0.403728611070788	-0.126349999923246	-0.333639019101865
0.060169479049978	0.0881297935893908	-0.0581687585423894	0.00962640387865603	0.181206578348033	0.0644816259808388	0.116648852265392	-0.0276610383977476	-0.0325489001355329	0.0162340605961988	0.104692042182674
0.175443149372768	0.143459977042904	0.18927929366968	0.123920849930001	0.176771986979178	0.134464054178052	0.0107017295656323	-0.126079318663766	-0.0654034237465167	0.0219006666533626	0.0554791406019134
0.213356060917014	0.239099961738173	-0.0258527815743953	0.213156085884526	0.278461754575332	-0.110474444512195	-0.125210235917897	-0.237181942504443	-0.203392422912649	0.0189907878672515	-0.160629688078818
0.0584810497909225	0.0485863383788467	0.0761733742817003	0.139659256271295	0.0744705516080102	-0.0213920086192356	-0.227641076046092	-0.0953618119347761	-0.209657704159395	0.122061757501608	-0.0282744931442258
-0.118650528840901	-0.297495529316535	-0.392100520544995	-0.272748109895254	-0.205214538517351	-0.289861716790643	-0.0085613836525058	0.310537182454271	0.108037898571933	0.0375221211893275	-0.0429466625596079
0.223640130040352	0.334739946433442	0.118338029944702	0.402016961980064	0.406453236497107	-0.0385056155146241	-0.120470898538832	-0.211507608522003	-0.307915651516895	0.0591164848125731	0.188292840830736
-0.0343825594571303	-0.182696893840963	-0.28976659347968	-0.223088089886314	-0.165456133141411	-0.380013753114564	0.0082556199506306	0.262703453070321	0.0942848421766374	-0.0661614545052631	0.23536605103842
-0.178052540045853	-0.336732446114594	-0.410720678702744	-0.30208572171592	-0.328465595182764	0.0472152190238843	0.146460813198224	0.370291138330068	0.204462105076728	0.295582424062865	0.123949264540363
0.101919729819351	-0.0652926818592704	-0.281456770830768	-0.150966460827177	0.0246196279443319	-0.0282680113897042	0.0990674394075671	0.148850007731526	0.112775062441424	0.0732064241979532	0.0158948501999972
-0.0076746784502523	-0.214270350326901	-0.368709908644352	-0.219115288285599	-0.173713648104106	0.0383528154530582	0.144626230986973	0.254909458825651	0.143948656937427	0.244582969548392	0.088491521786523
0.0913286735580024	-0.113112674206905	-0.330700164305806	-0.141034456825389	-0.0241608771130711	0.0201696081267079	0.0576364578034766	0.203866437693896	0.023533007609728	0.0917377575200292	-0.107595909046135
0.213663048055024	0.0887428704143604	-0.116645288293998	0.0359080144680027	0.115299375590225	-0.110780044635327	-0.0377618171815881	-0.0317872706449254	-0.118734720212718	0.179187272618421	-0.0200213978480734
-0.260632080170568	-0.154188821479873	-0.300230814593126	-0.174803270431468	-0.0984785117773277	-0.409198564873664	-0.0983030301528791	0.124398261081583	-0.0967298299802455	-0.00964854544868421	-0.202353669853811
0.120338958099956	0.304086105184959	0.133880476010261	0.204140882252134	0.38412736270908	-0.0496600200089398	-0.0886714735438101	-0.24910216899629	-0.292481666006619	-0.14503448476038	0.0788629106076786
0.0692255996212757	0.0375509555293926	-0.107719923226647	-0.0797616321374357	0.134719827446934	0.0776224312755121	0.0865311276306837	0.0603652495420458	0.0171149146252567	0.137223757492398	0.0215497488288424
-0.0822725529867046	-0.242318615069264	-0.270992549717322	-0.247841699860001	-0.214848305973828	0.0521048209939953	-0.127656345532899	0.256284869574711	0.261002448035165	0.156367696874708	-0.257374305161494
0.342751139588268	0.458274926664832	0.447191566995194	0.423408970599299	0.463797090404713	0.129116052023244	-0.172297846006679	-0.477878823589815	-0.166259170645351	-0.0951070908513157	-0.219929706132654
0.149809723348925	-0.00582422983721191	-0.0926391339749164	-0.0276568111434403	0.0526034286512434	0.131255252885167	-0.115120033756016	-0.0178803397377705	-0.0432457217763183	0.24580818166886	-0.0582301723672975
-0.0511133584786803	-0.0709636424902399	-0.261297756626924	-0.146382458980198	0.0298188040319548	-0.0653984263502346	0.158538479422295	0.172079167048971	0.0640281181069872	-0.0575849696619883	0.153599273567281
0.185880712065111	0.240326115388112	0.018620158157749	0.154480862243194	0.215459973748843	-0.110474444512195	-0.168628681584177	-0.0915412265207226	-0.181998779631078	-0.0248105454394737	-0.105609052771135
0.291023806833567	0.487396075850891	0.241292628027689	0.517839408647068	0.615337781664545	-0.0221560089270655	-0.329766152472411	-0.512264092316297	-0.44208435723989	-0.151160545362719	-0.167354432394202
0.258483170204497	0.0662122970967249	-0.175121818045606	0.0547024220406168	0.144965262678426	-0.20734968354502	-0.212964418356082	-0.0732024165332656	-0.130959659230759	-0.0160809090811403	-0.152529427880743
-0.00337685851811101	0.0846046018458151	-0.0644780683313787	0.0443120178541309	0.138236917153267	0.0495072199473739	-0.0721602336425489	-0.050890197715193	-0.135238387887073	-0.0317023636171052	0.193183563969197
-0.130009052947274	-0.313128988353261	-0.351782492137307	-0.307739323993861	-0.272192159881434	0.0629536253651791	0.223971911623589	0.3140521210352	0.314333744501367	0.352861090694737	-0.00733608470769103
0.0187262154186156	0.304545912803686	0.206052824572115	0.191611277203725	0.319290578557547	0.177859271662788	-0.200733870281074	-0.168869875301166	-0.10268948775154	0.176583696862427	0.119517046696133
0.00414432636313624	-0.0429153777478772	-0.159117715166218	-0.129421652146376	0.10872394700882	0.116128046790136	0.223207502368901	0.196072443449227	0.0625000007297321	0.203691515027778	0.0615925445249893
-0.142902512743698	-0.175339971941327	-0.312541662961886	-0.205363282744662	-0.00718709635641988	0.21605928705428	0.265861538780493	0.226484303345093	0.179248168352019	0.257753999843421	-0.0530337790326831
-0.204699312704609	-0.215053125795915	-0.344807039389685	-0.176039119804401	-0.129377618492007	0.183526894865526	0.140662049036952	0.26776708244874	0.13333842783635	0.278603890424078	-0.00771876214402161
0.311745438649248	0.367999364188047	0.264375468719113	0.338604936430187	0.315008904132446	-0.0505768203783357	-0.264638483972992	-0.403300996307491	-0.0805317857813418	0.0588101817824561	-0.240562444373035
-0.205834876035767	-0.335966100083382	-0.359322886763172	-0.306822523624465	-0.235950844211827	0.497211400335662	0.395658230226518	0.368151610498198	0.457212719274715	0.399572302787573	-0.109277095124981
-0.0646702157266482	-0.278626448935788	-0.502820771763194	-0.349109341772353	-0.255796159598008	0.0532915486673959	0.232175645312316	0.32117462734011	0.280547536814487	0.145298678460906	-0.27324872867432
0.0924031285410377	-0.257492266487263	-0.424416497512989	-0.30514172294724	-0.172031561722816	0.271831309525858	0.255924218469548	0.312371063453017	0.366289735328039	0.287159090734649	-0.293749058503795
0.083500501538745	-0.275578032823869	-0.395639889451013	-0.307128123747597	-0.172643229497831	0.278860112357893	0.28007955091769	0.308092007789277	0.326864306994858	0.298645454364035	-0.240715279471112
0.168382445198535	0.00367846094981805	-0.272839176972636	-0.117350447282664	-0.00305833887507229	0.146076858857066	0.157774070167607	0.193780092200795	0.132487776608014	0.281339333162427	-0.112180961988442
-0.234998654146725	-0.381946861956107	-0.395793775055623	-0.437313776201803	-0.305375136675968	0.150355260580913	0.212964418356082	0.385267833153158	0.303942546336032	0.278276302861257	-0.0985786382595982
-0.0326941301980748	0.0623805669406644	0.0557065888686374	0.0339216136676451	0.078140558258097	0.264802506693824	0.034704180162836	0.00794681766123134	-0.0472188269571815	0.292519393761696	0.101788175319213
-0.0854959179358106	-0.331674562308594	-0.0787894295600618	-0.160592864705833	-0.161021541772556	0.124837650299396	-0.0932579290719382	0.0684648906198392	0.109413204211463	0.331726181616667	-0.176218868082662
0.0173460984894045	-0.211297743342601	-0.0577115107213265	-0.0145171149144254	-0.0722587762854294	0.0589853300733496	-0.0873786532876284	-0.04057771711766	0.0258271567958087	0.329760404663574	-0.143217428296005
0.112930829004328	-0.163363798617371	-0.121350606412217	-0.0412926518161844	-0.0368609125075704	0.11026752831361	-0.0152333731883437	-0.0167656871353993	-0.0231471842845363	0.28061891145878	-0.175130218639726
0.192858564952035	-0.293274852939844	-0.263268639917054	-0.216683283964706	-0.353049201431412	0.0800520106955001	0.0958537342920367	0.348627410962752	0.168221472061017	0.418653312464099	-0.179030303337975
0.0245589710408074	-0.269447264574172	-0.14649909558824	-0.241729697397363	-0.352779389239589	0.123156849622171	0.0084085018015682	0.239474293752875	0.23838631085179	0.321005575562573	-0.213663467111501
-0.00690721060522707	-0.399726089880228	-0.251756849141135	-0.396363359702123	-0.388103203246673	0.16410726612185	0.387555492126825	0.449453668109257	0.500764064526484	0.369707757351169	-0.189057016321121
-0.217653880849155	-0.547630873904162	-0.372557048759589	-0.506532204091186	-0.416851588672353	0.203682482067436	0.376700880710255	0.568197462778041	0.511155262691819	0.432040423979971	-0.0519639333461448
0.225175065730402	0.016093266655454	0.0144652468332926	0.162579265506191	0.0564263522450837	0.135075254424316	-0.216633582778584	-0.173760224631155	-0.131876529657112	0.370932969471637	-0.276020187126875
0.460020226308123	0.27879668615496	0.197281345109373	0.316907327687819	0.209037462111191	0.00106960043096178	-0.26983646690487	-0.30045083696117	-0.298288512040188	0.236465939250292	-0.199602638088427
0.358714470764792	0.154188821479873	0.0569376737055134	0.0135992054793712	0.086856824052053	0.109099243958102	-0.0227793957897029	-0.00320929174780496	0.0192542789534138	0.190061030187573	-0.11279230238075
-0.0178052540045853	-0.277263994092535	-0.071710691748025	-0.340591337230544	-0.172490312554077	0.287722515928719	0.335117017255227	0.378543602824424	0.329003671323015	0.164025272627632	0.0100871164730752
0.0830400208317299	-0.0562497986909677	-0.110951520923446	-0.00397280160071519	-0.0374646512196355	0.0854152344153765	-0.122152598899145	0.16061741080681	0.0149755502970996	0.325600121014327	0.140455455132668
0.00184192282806055	0.0784738335961184	0.0400102571984689	0.053938421732787	0.096796425396038	-0.254564902568904	-0.235896695996722	-0.0916940499372847	-0.126222495361268	0.0134773333251462	-0.0554791406019134
0.0187262154186156	-0.21672265762678	-0.346242610371365	-0.0961112387249943	-0.132120239403123	0.259760104662147	0.262651019910803	0.14701612673278	0.313111250599563	0.344897211911696	-0.229863987507652
0.322029507772586	0.0925746005704209	0.034470375432527	0.0838872337997168	0.116981461971515	0.0646344260424048	-0.19584165105107	-0.0316344472283632	-0.0096271394767069	0.211042787750585	0.00580773372692206
0.26615784865475	0.425168778116469	0.239446000772375	0.466192987837771	0.486275881136494	-0.310336925040482	-0.609998585241038	-0.520058086560966	-0.332518341290702	-0.133241818100877	-0.108665754732673
-0.108980433993583	-0.226685156032537	-0.366555510179819	-0.306822523624465	-0.116828545027761	0.110932844696893	0.196911824007633	0.35546726692354	0.267573352757362	0.100314242363304	0.10881858983075
-0.547511560640999	-0.409535319079743	-0.374403676014903	-0.31461532676433	-0.344521874276893	0.0624952251804812	0.0658920777541072	0.312676710286141	0.248777509017124	0.312582242234357	0.073819352371141
0.222872662195327	-0.127673248799935	-0.125262882152129	-0.0663152267196304	-0.0585671894576343	-0.111696845004723	-0.209142372082642	0.141208836903418	-0.00305623475451013	0.215484181687281	-0.104233536888443
0.126785687998168	-0.0393901860043016	-0.105719410366723	-0.088012835461998	-0.0805872293581548	0.053632821609655	-0.270600876159558	0.0981126334328946	0.0139058681330211	0.258672908933772	0.03102552490961
0.219649297246221	0.169362472897873	0.0578609873331704	0.128657651838546	0.0998547642711102	0.0238368096042911	-0.254242518109235	-0.181554218875824	-0.186888755238294	0.253159454391667	-0.0854348198249851
-0.157484401799177	-0.173500741466418	-0.313464976589543	-0.190236076649631	-0.0963376745647771	0.0220032088654995	0.0871426550344341	0.267746625816871	0.286827631710775	0.342140484640643	-0.151001076899974
0.553497809832196	0.785504681992396	0.479969200777017	0.704408283819116	0.670234964472092	-0.126365650915056	-0.362024223020245	-0.702070775686477	-0.651436437923834	-0.249483818030263	-0.197768616911504
0.141981551329668	0.215496503976841	0.139882014590032	0.233631294134366	0.252007123305957	0.105584842542084	-0.349487911243362	-0.304271422375223	-0.170843522777116	0.182556605949708	-0.0314840302038407
-0.0572531012388822	0.124454595468844	-0.0384714011523739	0.154175262120062	0.21194288404251	-0.0449232181003948	-0.23283905897797	-0.212883019271063	-0.165647923694449	0.0551345454210526	0.128687152580747
0.226249520713438	0.122462095787693	-0.110335978505008	0.0382000153914922	0.0405229900947078	-0.365650547327363	-0.218621046840773	-0.0229235124843212	-0.0540953551548292	0.0251168484695906	-0.217331509465347
0.0372989372682262	-0.163384973854418	-0.249602450676602	-0.301016121284958	-0.18151241223554	-0.0229200092348953	0.201956925088574	0.4153740462159	0.3924205424791	0.351942181604386	-0.0597585233480665
-0.0369919501302161	-0.106062290719754	-0.102333927065315	-0.00641760258577069	-0.100007681214864	0.073344029551665	-0.17673141968387	0.00198670441530784	-0.0181845967893353	0.260357575599415	-0.0114626323557672
0.219495803677216	0.0648328742405431	-0.0994101005777342	0.0869432350310362	0.0613196944451994	0.00183360073879162	-0.16908732713699	-0.124856731331269	-0.143337409986525	0.129872484769591	-0.128992822776901
0.0438991607354432	-0.046134031078968	-0.0951013036486683	-0.0945832381093346	0.0616255283327066	0.125907250730358	-0.0593181581637902	0.0829831151932427	0.0592909542374965	0.134773333251462	0.054562130013452
0.142442032036683	-0.152349591004964	-0.287919966224366	-0.110627244573761	-0.102607269258675	0.0264344106509126	-0.0602354492694158	0.0698403013688985	0.133099023558916	0.266483636201754	-0.214580477699963
-0.258022689497482	-0.125680749118783	-0.172044105953416	-0.128657651838546	-0.0972551762272988	-0.453816182850927	-0.068643951070984	0.0382058541405353	-0.0871026905035386	-0.256375636207895	-0.0215497488288424
0.0096700948473179	-0.319106487396716	-0.40271862726305	-0.286958515620889	-0.296964704769519	-0.0108488043711838	0.312949148869275	0.464583186348909	0.482273844261698	0.404013696724269	-0.143970662388436
0.0130469533654289	0.0830719097833909	0.0417029988491733	0.0307128123747597	0.0469455017323596	-0.00229200092348953	0.0171227673050116	-0.0209368080690133	0.095660147816167	0.223448060470322	-0.12608895591344
0.0914821671270074	-0.00827653713709061	-0.13434213282409	-0.0508824205014676	0.0925147509709367	0.113224845620383	-0.0220149865350149	0.0762588848645084	0.0183374085270608	0.181025090799123	0.145651848467282
0.204606927483726	0.361868595938351	0.173275190790292	0.225838490994502	0.385656532146616	0.109863244265932	-0.214493236865458	-0.239015823503189	-0.237469440425437	0.00995484847880117	-0.141983806113437
0.0597089983429629	0.0478199923476346	-0.0627853266806742	0.106348842849914	0.150011521822296	0.0592864238875959	-0.0943281020285014	-0.210590668022631	-0.0450794626290244	0.165250484748099	-0.127617306894208
0.227170482127468	0.273432263936475	0.134496018428699	0.143632057872011	0.325254339363938	-0.134769654301184	-0.158538479422295	-0.219912896432921	-0.259627142395635	-0.00750442423786549	0.0484487260903762
0.156256453247137	0.0876699859706635	-0.036009231478622	0.128352051715414	0.15398736235989	0.0753304303520226	-0.0134536028825091	-0.114464739005044	-0.117817849786365	0.0294050908912281	0.0788629106076786
-0.269227720034851	-0.195878045577811	-0.205898938967505	-0.295056918883886	-0.097561010114806	-0.0679960273968561	0.0556489937412877	0.223580658430413	0.299663817679718	-0.122368060531725	-0.0984258031615213
0.0919426478340226	0.129665748481086	0.119723000386188	0.0531744214249571	0.189922844141989	-0.258232104046487	-0.250573353686732	-0.0982654568494568	-0.188875307828726	-0.164484727172807	0.0753477033519099
0.0592485176359478	-0.25856515093096	-0.223749669102207	-0.257773703861789	-0.257970884112348	0.209947284591641	0.0544259389337869	0.397952176727816	0.403270175857611	0.39987860581769	0.00596056882499896
0.0656952475341597	-0.173040933847691	-0.16773530902435	-0.0815952328762273	-0.161021541772556	0.108946443896536	-0.110839341929763	0.0577672514604894	0.145782397790133	0.322230787683041	-0.200519648676888
0.200616094689595	0.256879189662294	0.20451396852602	0.321949729719496	0.319902246332561	0.0869432350310362	-0.163277816801361	-0.39183924006533	-0.227536677473279	-0.0191439393823099	-0.25752714025957
0.0744443809674473	-0.0749486418525427	-0.0614003562391888	-0.104973642295821	0.0120804385565355	0.236228895180988	0.0654334322012943	0.095208988518214	0.223257948816965	0.21150224229576	-0.206633052599964
0.00706070417423212	0.0634534513843613	0.0697101788881015	0.128963251961678	0.109641448671342	0.296126519314847	-0.0695612421766096	-0.135554370490619	-0.0255195602001596	0.231105636223246	-0.214733312798039
-0.144437448433748	-0.209978812552114	-0.180507814206938	-0.17434487024677	-0.177077820866686	0.132783253500827	0.161748998291985	0.271414387814363	0.317848414469053	0.351176424029093	0.0747363629596023
0.0805841237276491	0.0651394126530279	0.161887656049189	0.0221560089270655	0.230751668124204	0.293528918268226	0.0851551909722452	-0.115381679504417	-0.115831297195934	-0.00199096969576023	0.232156513978806
-0.0551041912728115	-0.0102690368182421	-0.0370864307108884	-0.172664069569545	-0.0256900465506072	0.0275040110818744	0.0634459681391055	0.257354633490646	0.124847189721739	0.256222484692836	0.0553263055038365
0.344132581709313	0.400032628292713	0.211746591942666	0.365192147142665	0.305528053619722	-0.0116128046790136	-0.38724972842495	-0.395201355229697	-0.352536678932743	0.0683055757160818	-0.0360690831461476
-0.073523419553417	-0.131964786574722	-0.13111053512729	-0.123309649683737	-0.0666717874765759	0.136908855163108	-0.108698996016636	0.043249026887086	0.187805625664647	0.268321454382456	-0.146874529251897
0.147200332675839	0.0191586507803023	-0.0147730180425116	0.0548552221021828	0.0851747376707633	0.15768966353608	-0.135759083632592	0.0473752591342638	0.0223105137079239	-0.0405851514904971	0.0213969137307655
0.130162546516279	0.245997076019082	0.512285177745011	0.344564138831259	0.250783787755928	0.164565666306548	-0.274575804283936	-0.393061827397827	-0.257793401542929	-0.055593999966228	0.0223139243192269
0.219802790815226	-0.123228441818905	-0.0650936107498166	-0.122087249191209	-0.124780226102949	0.0122240049252775	-0.0776639802763026	0.288224963636198	0.192848413009589	0.195880787759795	0.160476852980741
0.244975736132053	0.151123437355025	0.0393947147800309	0.138436855778768	0.0937380865209657	-0.0510352205630336	-0.333129553193038	-0.195766796616103	-0.275061127905911	0.101845757513889	-0.0904783780615227
0.0979288970252193	0.0879765243831483	0.125878424570567	0.0444648179156969	0.162550711210092	0.0450760181619608	-0.210059663188267	-0.0918468733538468	-0.180776285729274	0.0493147878488304	0.00733608470769103
0.0687651189142606	-0.0225305733176355	-0.0210823278315009	-0.0123768049868435	-0.0570380200200982	-0.0959584386634284	-0.290169753079572	-0.0493619635495716	-0.177108804023862	0.0843864847972222	-0.0172703660826893
0.0811980980036693	0.125527479912541	0.14049755700847	0.0825120332456231	0.16499738231015	0.0103904041864859	-0.278244968706439	-0.156949648809319	-0.237622252163162	-0.0154683030209064	-0.000305670196153793
-0.0328476237670798	-0.210745158583326	-0.226365724380568	-0.173733670000506	-0.199556611598467	0.196653679235402	-0.0466289645359691	0.181707042292386	0.10100855863656	0.264952121051169	0.0819196125692165
0.261092560877583	0.250595152206355	0.0477045374289436	0.230880893026179	0.215001222917582	0.0849568342306786	-0.283442951638317	-0.28547414213808	-0.224327630981043	0.12190860598655	-0.014825004513459
0.137683731397526	0.00429153777478772	-0.0175429589254825	-0.068454427581554	0.0545913489200404	0.180915272894107	0.0900474102022485	0.177580810045208	0.128667483164876	0.199862727151316	0.247592858884572
0.237608044819811	0.0775542183586639	-0.168350851442788	0.164260066183416	0.216224558467611	-0.0517992208708634	-0.171839200453866	-0.179414691043954	-0.275672374856813	-0.0163872121112573	-0.270059618301876
-0.0498854099266399	-0.142846900217934	-0.1798922717885	-0.0446176179772629	-0.0631546977702428	0.111391244881591	-0.134994674377904	0.025979980815564	0.083282397060401	0.362509636143421	-0.132813700228823
0.060015985480973	-0.035864994260726	-0.0390869435708119	0.0655512264118006	0.0533680133700114	0.178928872093749	-0.200122342877323	-0.169328345550852	-0.215617361930689	0.105980848420468	-0.20632738240381
0.119417996685926	0.19771727605272	0.089407536278117	0.102528841310765	0.296811787825766	0.0226144091117634	-0.0798043261894291	-0.112478034589736	-0.167023229333978	-0.0661614545052631	0.0923123992384454
-0.0549506977038065	-0.0217642272864235	0.00307771209218991	-0.083123233491887	0.0703417941266627	0.0279624112665723	-0.226876666791404	-0.0417207927214645	0.0340770175127879	0.0629452726890351	0.032401040792302
0.229858062913836	0.0822191573474296	0.058710663367094	0.257163427807786	0.0604110191523366	0.191589434896417	-0.128612216839282	-0.151088409964788	-0.0397611015566571	0.321560211725934	-0.115547027362862
0.223179649333337	0.104223060244845	-0.0290843792711947	0.014668805910333	0.11591104336524	0.118114447590494	-0.0464760826850315	0.00580728982936137	-0.137836187428407	0.0978638181223684	0.081155437078832
0.25065499818524	0.139168439268116	0.0289304936665852	0.0496600200089398	0.157351535122469	0.0950416382940325	-0.147225222452912	-0.0615878368745429	-0.15235330251233	0.0756568484388889	0.00534922843269137
0.0997708198532799	-0.077247679946179	-0.182200555857643	0.00366720147758325	-0.0394525714884325	0.218045687854637	-0.0377618171815881	0.0582257217101758	0.142878974773348	0.328663151315497	0.00137551588269207
0.0340755723191202	-0.0191586507803023	0.0100025642996172	-0.0374360150836623	0.0389938206571717	0.0297960120053639	-0.0432655638153418	0.0327042111442982	-0.0177261615761587	0.0441076363368421	0.123032253951902
0.0813515915726744	-0.055636721865998	-0.144344697123707	-0.0756360304751545	-0.113770206152689	0.034227213790777	-0.11481427005414	0.101627572013824	0.0378973109559256	0.301095878604971	-0.0703041451153723
0.0311591945080243	-0.013181151736848	-0.089407536278117	-0.063259225488311	0.054744265863794	-0.0417144168075095	-0.0426540364115914	0.0583785451267379	-0.0220048902324729	0.052071515119883	0.123796429442286
0.124790271601102	-0.0565563371034525	-0.0244678111329098	-0.0446176179772629	0.0475571695073741	-0.0444648179156969	-0.0172756491559492	0.10988003650818	0.0421760396122398	0.213186908961403	0.112180961988442
0.0486574613745996	-0.201242467796296	-0.338240558931671	-0.235923295057856	-0.119581050015326	-0.00550080221637487	0.0513683019150348	0.246198524081609	0.15403423162731	0.19036733321769	0.0261348017711493
-0.0478899935295744	-0.133957286255874	-0.0296999216896327	-0.178776072032183	0.00336417276257952	0.198945680158891	0.149059804664164	0.11278368142286	0.151130808610526	0.0339996363429824	0.130215503561516
-0.0145818890554794	-0.0251361498237567	-0.00923313627656974	-0.0679960273968561	0.0461809170135916	0.0939720378630708	-0.103501013084758	0.0220065719849483	0.0293398536432972	0.204763575633187	0.117988695715364
-0.0818120722796895	-0.243851307131688	-0.255603989256372	-0.216670487300544	-0.185641169716888	0.114141645989779	0.0134536028825091	0.166424700636172	0.291564795580266	0.267861999837281	-0.0901727078653689
0.191406480549292	0.235881308407082	0.151885091749572	0.203682482067436	0.300175960588345	-0.0106960043096178	-0.288182289017383	-0.328875992441728	-0.244040345147634	-0.0816297575261696	-0.0559376458961441
0.0965474549041739	0.0976324843764207	0.0398563715938594	0.135533654609014	0.141906923803354	0.296432119437979	-0.0842378998666196	-0.156949648809319	-0.0518031790889467	0.188988969582164	-0.10637322826152
-0.196625261895464	-0.365547056888169	-0.347165923999022	-0.372526550097832	-0.261640890762434	0.0631064254267451	0.185751448889188	0.434935443535854	0.312805627124112	0.125431090832895	0.178205724357661
-0.043438680028428	-0.238333615706961	-0.210977163919619	-0.290931317221604	-0.161021541772556	0.193139277819384	0.101972194575382	0.24482311333255	0.157854525070448	0.237537999855702	-0.0982729680634444
0.18373180209904	0.23067015539484	0.204975625339848	-0.00320880129288534	0.16163320954757	-0.168232867784132	0.0758293980650514	-0.0709100652848335	-0.228147924424181	-0.228195757437134	0.126394626109593
0.113585241063734	0.144839399899086	0.0675557804235686	0.162884865629323	0.222799987049016	0.0420200169306414	-0.1849870396345	-0.246198524081609	-0.21118582153665	-0.015008848475731	0.014825004513459
-0.119111009547916	-0.1597065129046	-0.141728641845345	-0.0844984340459807	-0.103524770921197	0.0508824205014676	0.0565662848469133	0.0534881957967494	0.158160148545899	0.187457454431579	0.15069540670382
-0.0148888761934895	-0.344395906426715	-0.315619375054076	-0.179998472524711	-0.230292917292943	0.183360073879162	-0.0123834299259459	0.179109044210829	0.105592910768325	0.283177151343129	0.0213969137307655
0.0560251526868418	-0.000306538412484837	-0.16788919462896	-0.0679960273968561	0.0426638273072584	-0.0311712125594576	-0.0810273809969299	0.0840528791091777	-0.0864914435526366	0.186538545341228	0.0646492464865272
0.0207216318156812	-0.262856688705748	-0.244370340119879	-0.172816869631111	-0.195427854117119	0.212392085576697	-0.110686460078825	0.0715213589510821	0.072127140206439	0.267708848322222	-0.130674008855746
0.0858029050738207	-0.013181151736848	-0.0464734525920677	-0.109710444204366	-0.00412875748134759	0.169608068338225	-0.0506038926603468	0.104684040345067	0.0301039123319248	0.395284060365936	-0.0443221784423
0.0488109549436046	-0.118630365631632	-0.16773530902435	-0.0406448163765477	-0.103830604808704	0.17587287086243	-0.0773582165744274	0.0320929174780496	0.047371638694907	0.300483272544737	-0.0288858335365334
0.380510557563509	0.316654180096837	0.284534482922957	0.375582551329151	0.233504173111769	-0.21376728613079	-0.509555209175033	-0.381294424322542	-0.289883866465286	0.119458181745614	0.0808497668826782
0.275520956364058	0.501650112031436	0.350551407300431	0.38964015699322	0.534444718418883	-0.227824891794859	-0.456199443197809	-0.423015217044007	-0.384627143855099	-0.256528787722953	-0.00794742509999861
-0.207983786001837	-0.342403406745563	-0.340548843000814	-0.25242570170698	-0.238856266143146	0.158759263967042	0.0215563409822021	0.25124169682816	0.191014672156883	0.0943413332760234	-0.00198685627499965
0.260478586601563	0.219021695720416	0.0834059976983466	0.218351287977769	0.232127920617987	0.0105432042480518	-0.25133776294142	-0.279208382059032	-0.154951102053663	0.243204605912865	-0.196545936126889
0.0752118488124725	-0.0910419085079967	-0.20128237082922	-0.0984032396484839	-0.12860314969679	0.107571243342442	0.0114661388203203	0.160923057639935	0.0628056242051831	0.297726545273684	-0.0568546564846055
0.0851889307978005	-0.157100936398479	-0.0304693497126801	-0.222782489763182	-0.192369515242047	0.206280083114058	0.0532028841262861	0.270650270731552	0.244957215573987	0.235547030159941	0.0677059484480651
0.230240353507569	0.322631679140291	0.310848921311181	0.415463367397869	0.337334777920473	0.14821605971899	-0.179330411149809	-0.360051969420405	-0.113080685916875	0.118079818110088	-0.152070922586512
0.178666514321874	0.00214576888739386	-0.052782762381057	0.0204752082498398	0.0545913489200404	0.15768966353608	-0.0966213297925655	-0.0359135028921032	-0.0542481668925548	0.185619636250877	-0.0337765566749941
0.379282609011469	0.37137128672538	0.226365724380568	0.30208572171592	0.379386937452717	-0.165788066799076	-0.278092086855501	-0.330251403190787	-0.308068463254621	-0.074431636318421	0.0435580029519155
0.357486522212752	0.425475316528954	0.243754797701441	0.343952938584996	0.365624412514892	0.0418672168690754	-0.371808661480252	-0.378390779407862	-0.252903425935713	0.107665515086111	-0.0674002782519113
0.0805841237276491	-0.322631679140291	-0.314080519007981	-0.19329207788095	-0.285190100100491	0.147757659534292	-0.059012394461915	0.246504170914734	0.19621027123955	0.368023090685526	-0.19547609044035
0.0617044147400285	-0.0372444171169077	-0.0147730180425116	-0.0171136068953885	0.0460280000698379	0.128352051715414	-0.0457116734303435	0.0247573934830669	0.0557762842698098	0.172448605955848	0.0733608470769103
-0.0193401896946358	-0.352365905151321	-0.242985369678394	-0.292000917652566	-0.285495933987998	0.183971274125426	0.276869032048	0.384045245820661	0.438875310747654	0.423310787621637	-0.120281222186517
0.08334700796974	0.185609008759569	0.0546293896363709	0.0932080375552409	0.276168000419028	0.0285736115128362	-0.205320325809202	-0.121953086416589	-0.119498778901346	0.0534498787554093	0.0313311951057638
0.00184192282806055	-0.0562497986909677	0.017081302111654	-0.00748720301673247	-0.0359354817820994	-0.102834441433897	-0.170463263795428	0.167952934801793	0.0553178490566333	0.176430545347368	0.0713739908019106
0.23453817343971	0.523874146936587	0.406257996169068	0.520284209632124	0.516247602112202	-0.208877684160679	-0.543494980083181	-0.628257065486962	-0.5733496399461	-0.264339514990936	-0.26150085280957
0.1338463921724	-0.0501190304412709	-0.036009231478622	-0.0841928339228488	0.0885389104333428	0.354496142833047	0.0253783872556422	0.0791625297791891	0.0140586798707466	0.0885215757038011	0.0889500270807537
0.0610904404640083	0.0180857663366054	-0.0820210272568612	-0.0255176102815168	0.0873155748833139	0.229200092348953	-0.0084085018015682	0.0602124261254836	-0.00290342301678462	0.127728363558772	0.0475317155019148
-0.226036548899541	-0.443288410407546	-0.394054195205217	-0.599327628361858	-0.446016340817894	0.00168092909535452	0.339805873896332	0.676218867747973	0.367005426302572	0.203630496052123	0.207336650462679
-0.0782817201925735	0.101157676119996	0.12203128445533	0.161968065259927	0.172031561722816	-0.343341738338732	-0.487998868192831	-0.138610838821862	-0.112163815490522	-0.197871757455555	-0.091395388649984
0.0730629388464019	0.0715767193152095	0.0932546763933544	0.0508824205014676	0.114840624758964	0.0973336392175221	-0.0961626842397527	-0.0547107831292465	-0.0757946219118512	0.0626389696589181	0.221916562407654
-0.076900278071528	0.00858307554957545	-0.0770966879093573	0.139200856086598	0.162550711210092	-0.150966460827177	-0.0999847305131928	-0.187361508705185	-0.177567239237038	-0.0303239999815789	-0.342044949496094
-0.146125877692804	-0.0628403745593917	-0.100948956623829	-0.0690656278278179	0.0538267642012723	-0.183665674002294	-0.0999847305131928	-0.0568503109611165	0.083893644011303	-0.067386666625731	-0.029497173928841
0.397087863016054	0.562038179290949	0.435342375440263	0.54885782114496	0.554935588881867	-0.298724120361469	-0.607093830073224	-0.497745867742894	-0.525825189513467	-0.351635878574269	0.0192572223576889
-0.178206033614858	-0.376888978150108	-0.239907657586204	-0.354954543017745	-0.269592571837622	-0.0689128277662519	0.0172756491559492	0.333460694938592	0.339853304701526	0.114404181748684	-0.0946049257095989
-0.197546223309494	-0.137175939586965	0.0458579101736297	-0.0956528385402964	0.0116216877252747	0.0864848348463383	-0.034704180162836	0.06067089637517	0.130959659230759	-0.0384410302796783	0.202506504951888
-0.106864184231279	-0.149176529523815	0.0745034026201035	-0.113412307145822	0.0079541120385817	0.535575100052509	0.078299437826647	0.0796453415152372	0.173647204719004	0.264113931379385	0.0558018651582327
0.0838074886767551	0.399266282261501	0.0549371608455899	0.263274506078164	0.441929967447946	-0.110321644450629	-0.241400442630476	-0.273706739062795	-0.266503670593283	-0.260510727114474	0.110499775909596
0.0626253761540588	0.260251112199627	0.148653494052773	0.178317671847486	0.379845688283978	0.039116815760888	-0.333588198745851	-0.32474976019455	-0.278575797873598	-0.140133636278509	0.0140608290230745
0.196625261895464	0.336425907702109	0.124185682919863	0.217281687546808	0.262558392424956	-0.320421729103836	-0.345665864969922	-0.241155351335059	-0.157243278119546	-0.111494302962573	-0.102858021005751
0.182043372839985	0.198790160496417	0.139420357776203	0.0779280313986441	0.186405754435656	-0.0326992131751173	-0.22137292015765	-0.0651027754554721	0.0272004893151401	0.130025636284649	-0.103775031594213
0.350272324469515	0.27757053250502	0.00754039462586529	0.133700053870223	0.249101701374638	-0.0727328293054011	-0.292310098992698	-0.136929781239678	-0.187805625664647	0.10169260599883	-0.0169646958865355
0.0383733922512615	-0.310063604228413	-0.319158743960094	-0.272595309833688	-0.230598751180451	0.0165024066491246	0.346583156075547	0.439214499199594	0.535757952465625	0.356077272510965	-0.0762647139403713
0.256948234514447	0.306998220103565	0.0904847355103834	0.211933685391999	0.279532173181607	-0.241576897335797	-0.236508223400473	-0.233819827340076	-0.247096579902144	-0.0320086666472222	-0.0918538939442147
-0.0993103391462648	0.0137942285618177	0.0427801980814398	-0.0898464362007896	0.0652955349827934	-0.0605088243801236	-0.195688769200133	0.0333155048105468	-0.139822740018838	-0.117007757504678	0.171786650238432
-0.0155028504695096	-0.123841518643874	-0.154655032632543	-0.173886470062072	-0.112852704490167	-0.288944916421247	-0.0918819924134998	0.126384965496891	-0.0430929100385928	-0.0529904242102339	-0.15314076827305
0.0239449967647872	0.123688249437632	0.106334952785161	-0.00595920240107278	0.117440212802776	-0.0233784094195932	-0.146919458751037	-0.0213952783186998	-0.0389669931200041	0.136917454462281	0.14427633258459
-0.220723752229256	-0.272665917905263	-0.19235700576187	-0.317671327995649	-0.151999442091093	0.00901520363239216	0.0880599461400597	0.377779485741613	0.310055015845052	0.142584060519444	0.136787412778822
-0.0213356060917014	0.0804663332772698	0.0870992522089745	0.0774696312139461	0.0815047310206765	-0.329131332613097	-0.19966369732451	0.00106976391593499	-0.0764058688627532	-0.153304666573538	0.0423353221673003
-0.0570996076698771	0.013181151736848	0.258989472557781	0.039116815760888	0.0512271761574608	0.101306440818237	-0.248280125922668	-0.0599067792923593	-0.0831295853226755	0.123286969622076	0.244841827119188
0.276595411347093	0.353745328007502	0.25006410749043	0.308197724178559	0.403700731509542	-0.0582168234566341	-0.277021913898938	-0.412011931051533	-0.181540344417902	-0.0874495150983918	-0.394620223234547
0.242212851889963	0.13625632434951	0.173582961999511	0.13645045497841	0.201544531867264	-0.176178470985562	-0.275340213538624	-0.155115767810573	-0.0472188269571815	0.041197757550731	0.00244536156923034
0.145511903416784	-0.123228441818905	0.193280319389527	-0.0577584232719362	-0.0324183920757663	0.156314462981986	-0.233144822679846	0.122258733249713	0.0158924207234527	0.392833636125	0.0946049257095989
-0.0187262154186156	-0.151583244973752	0.0541677328225425	-0.0482848194548461	-0.0564263522450837	0.397127360009953	-0.0506038926603468	0.0719798292007685	0.112316627228247	0.356996181601316	-0.158337161607665
0.420111898366811	0.566176447859495	0.426109239163693	0.404614563026685	0.536279721743926	-0.427687372323146	-0.426846127817789	-0.528921844721571	-0.503514675805543	-0.48855333303655	-0.0868103357076772
-0.0216425932297115	-0.276650917267566	-0.25314181958262	-0.221560089270655	-0.280755508731636	0.213308885946092	-0.0308821338893959	0.286849552887139	0.223716384030141	0.350104363423684	0.0276631527519182
0.237301057681801	0.290904953448111	0.159887143189266	0.251203301214453	0.318067243007518	-0.257315303677091	-0.26983646690487	-0.280278145974967	-0.200794623371315	-0.119151878715497	-0.0880330164922923
0.0827330336937198	-0.0913484469204815	-0.218055901731655	-0.0724272291822692	-0.0915972493084151	0.0948888382324666	-0.129643809595088	0.0423320863877131	-0.023227384134277	0.172295454440789	-0.0171175309846124
0.066769702517195	0.102077291357451	-0.0227750694822054	0.152647261504403	0.0117746046690283	-0.133088853623959	-0.242776379288915	-0.188125625787996	-0.127597801000798	0.119151878715497	-0.0128381482384593
0.0414432636313624	0.0275884571236354	0.0275455232250997	0.0621896250573493	0.0533680133700114	-0.117961647528928	-0.247057071115167	-0.0626576007904779	0.0131418094443935	0.0692244848064327	0.151153911998051
0.33216008332692	0.235421500788355	0.136496531288623	0.176484071108694	0.238856266143146	-0.195278478681308	-0.189267731460753	-0.146099186233407	-0.112011003752796	-0.00398193939152047	-0.209384084365348
0.0738304066914271	0.106368829132239	0.100333414205391	0.152341661381271	0.133649408840659	0.0751776302904566	-0.243846552245478	-0.121953086416589	-0.085421761388558	0.0963323029717836	0.073819352371141
0.162549689576344	0.0446013390165438	0.0070787378120368	0.0664680267811964	-0.0100925182877386	-0.118878447898324	-0.325638342497096	-0.131580961660004	-0.0418704161367887	0.117160909019737	-0.152529427880743
0.0202611511086661	-0.150357091323813	-0.0914080491380404	-0.0741080298594948	-0.0744705516080102	0.10008404032571	-0.110533578227887	0.0160464587390248	0.0890892430939702	0.137683212037573	-0.169799793963432
0.00261018840794792	0.0581067879645691	0.234285493363218	0.0895682102256765	0.173460827918301	-0.0281238066237619	-0.229087027078744	-0.252541466762326	-0.177468666090461	-0.0585217643775666	0.202874178260205
0.0778212394855583	0.0861372939082393	0.0478584230335531	0.0528688213018252	0.0915972493084151	0.009779203940222	-0.230087185661093	-0.137082604656241	-0.0637224946315361	0.158664969600585	-0.0784044053134479
0.393097030221923	0.404783973686228	0.198512429946249	0.274123310449348	0.255830046899797	-0.369012148681814	-0.439688203296548	-0.261480865737824	-0.178331297925666	-0.117007757504678	0.0806969317846013
0.213049073779004	0.218561888101689	-0.018620158157749	0.153258461750667	0.0646838672077789	-0.242799297828324	-0.368445260759625	-0.179414691043954	-0.0397310518086317	0.0376752727043859	-0.0264404719673031
0.16515908024943	0.107135175163451	-0.0581687585423894	-0.0273512110203084	0.130438153021833	0.150355260580913	-0.0857667183759956	0.0354550326424168	-0.110482886375541	0.00107206060540936	-0.30383617497687
-0.0643138054131143	0.164917665916843	0.0640164115175502	0.125907250730358	0.167138219522701	0.15768966353608	-0.115884443010704	-0.241002527918497	-0.192084354320961	-0.167700908989035	0.204493361226887
-0.135729797213292	0.11498704742329	0.0624966559168637	-0.00122277420103313	0.123288736598016	0.121360339452538	-0.173726877677873	-0.162959566324842	-0.149189851941679	-0.16759897965722	0.192936859807369
0.0494400392564253	0.314757877813352	-0.0167786588545274	0.223309138463675	0.214455097655607	0.0317921292268613	-0.397767261302947	-0.253458687585918	-0.174258638538437	0.113826363697728	-0.0895887478978749
-0.18281084068501	-0.233582270313446	-0.070479606911149	-0.205516082806228	-0.16331529592886	-0.105432042480518	-0.278244968706439	0.150836712146833	0.150672373397349	0.0361437575538011	0.0421824870692234
0.208904747415868	0.232815924282234	0.163426512095284	0.162884865629323	0.263934644918739	-0.0925968373089771	-0.243387906692665	-0.23198594634133	-0.170537899301665	-0.0724406666226608	-0.00672474431538344
0.053415762013756	0.385165515287198	0.323621426493769	0.254106502384206	0.36424816002111	-0.162273665383059	-0.432502756302481	-0.397799353311253	-0.193765283435942	-0.19434927260921	0.103775031594213
0.138911679949567	0.218561888101689	0.199897400387735	0.206432883175624	0.270510073500144	-0.200168080651419	-0.351628257156488	-0.213035842687625	-0.311888756697759	-0.158511818085526	0.0644964113884503
-0.236073109129761	-0.155108436717328	-0.016773530902435	-0.10650164291148	-0.148176518497252	0.104515242111123	-0.0999847305131928	0.0313288003952389	0.071515893255537	-0.0516120605747076	-0.0551734704057596
-0.110361876114628	-0.0404630704479985	-0.184508839926785	-0.000152800061565969	0.0882330765458355	-0.195889678927572	-0.267849002842682	-0.115687326337541	0.0158924207234527	-0.0993953332729532	-0.192877893773043
-0.124022803756077	-0.321098987077867	-0.315619375054076	-0.251050501152887	-0.286872186481781	-0.0621896250573493	-0.0414309816040906	0.309925888788022	0.197738388616805	0.145187636275439	0.0348464023615324
-0.255873779531412	-0.33014187024617	-0.257912273325515	-0.217128887485242	-0.141754006859601	-0.00382000153914922	-0.0735361703009873	0.20340796744421	0.0255195602001596	0.115629393869152	-0.220388211426885
0.176824591493813	0.453523581271317	0.161118228026142	0.414699367090039	0.345592292883169	-0.602032242569917	-0.6277328799498	-0.465041656598596	-0.471118587407736	-0.415500060353655	-0.0863518304134465
0.490909937779783	0.569208683280921	0.287788066797015	0.587561124694376	0.423382904013146	-0.268337408312958	-0.634813943045027	-0.554332881302271	-0.643615803819813	-0.17376366887637	-0.00802445569427989
-0.256641247376437	-0.2496755369689	-0.388407266034367	-0.216212087115846	-0.251854206362203	-0.0854152344153765	-0.119706489284144	0.12348132058221	0.304859416762385	0.145340787790497	-0.0764175490384482
-0.196471768326459	-0.0205380736364841	-0.10664272399438	0.0400336161302838	-0.0215612890692596	-0.143784857933577	-0.223819029772652	-0.12348132058221	-0.047066015219456	-0.0275672727105263	0.0793214159019092
0.0716814967253565	0.22239361825775	0.0377019731293264	0.154786462366326	0.156892784291208	-0.269997708787067	-0.488610395596581	-0.320929174780496	-0.291259172104815	-0.116548302959503	0.00259819666730724
-0.0750583552434675	-0.366006864506896	-0.394562690218747	-0.307892124055427	-0.408746990653411	0.139353656148163	-0.159150006826045	0.315733178617384	0.270476775774146	0.342293636155702	-0.0690814643307572
0.0910216864199923	0.133957286255874	-0.120030771595407	0.0955000384787304	0.086856824052053	-0.41164336585872	-0.268001884693619	-0.0938335777691547	-0.258863083707008	-0.243204605912865	-0.042793827461531
0.279818776296199	-0.158020551635934	-0.380251328990064	-0.199709680466721	-0.175548651429149	-0.104056841926425	0.133465855868528	0.280278145974967	0.166564794120802	0.304924666481433	-0.307962722624946
-0.177745552907843	-0.163384973854418	-0.188048208832804	-0.132019253192997	-0.0591788572326488	0.0250592100968189	-0.312643385167399	0.0186444568205812	0.0511919321380446	0.136917454462281	0.0189515521615352
-0.158098376075197	-0.180857663366054	-0.152962290981839	-0.109710444204366	-0.158421953728745	-0.218656888100901	-0.356214712684616	-0.0146710479899656	0.0502750617116916	0.0827018181315789	0.108207249438443
0.0339220787501152	0.235268231582113	-0.0975634733224202	0.139200856086598	0.221423734555234	-0.342577738030902	-0.224889202729215	-0.10774050867631	-0.32304401355172	-0.226204787741374	0.0417239817749927
0.0563321398248519	0.112652866588178	0.130033335895024	0.122698449437473	0.169126139791498	0.151730461135007	-0.404678259431837	-0.163215408888367	-0.259015895444733	0.295735575577924	-0.172092320434585
-0.344900049554338	-0.121082672931511	0.0423185412676113	-0.214989686623318	-0.140683588253325	-0.107571243342442	-0.119094961880393	0.218231838850738	0.307304404565993	0.0664677575353801	0.169188453571124
-0.0802771365896391	0.126906902768723	0.120954085223064	0.179540072340013	0.151081940428571	-0.296737719561111	-0.358966586001493	-0.312065416619892	-0.146546456478761	-0.175052181711842	-0.0599113584461434
0.0162703183145349	0.208139582077205	0.174198504417949	0.206738483298756	0.187170339154424	-0.207502483606586	-0.339856354634293	-0.242072291834432	-0.213783621077983	-0.0644767878396199	0.280452404971105
-0.344439568847323	-0.350373405470169	-0.33854833014089	-0.291389717406302	-0.316079322738721	-0.0690656278278179	-0.0713958243878609	0.366012082666328	0.186430320025118	0.394058848245468	-0.198991297696119
-0.520957173203126	-0.615835670682038	-0.46981275087279	-0.653525863317648	-0.504931748274435	-0.0336160135445131	0.19905216992076	0.714296649011448	0.645018344939362	0.13798951506769	0.117988695715364
-0.304991721613026	-0.218715157307931	-0.0557065888686374	-0.163190465752455	-0.211025382379988	-0.0883184355851299	-0.08484942727037	0.201421263028902	0.158771395496801	0.0468643636078947	0.285343128109566
-0.242673332596978	-0.320485910252897	-0.236983831098623	-0.338452136368621	-0.274027163206477	0.303766522393146	0.334964135404289	0.441659673864588	0.354064796309998	0.293744605882164	0.278312713598028
-0.119571490254931	-0.341637060714351	-0.14957680768043	-0.345175339077523	-0.218365395680161	0.0360608145295686	0.137440783992906	0.443340731446772	0.351925431981841	0.309059757388012	0.266697246144184
0.265564162713891	0.0757207727321327	-0.0735629389994508	0.0256723716381418	0.179920529735043	0.0942848410757946	0.056035479317438	-0.0155127619112712	-0.0757240011380072	0.0148568319797337	-0.157967142095967
-0.26677182293077	-0.0842980634333303	0.172659648371854	-0.0851096342922446	0.110558950333863	-0.0102376041249199	-0.310961684807086	-0.107129215010061	-0.0294926653810227	-0.34244678767076	-0.159101337098049
-0.205220901759746	-0.269753802986657	-0.258373930139343	-0.370081749112776	-0.205367455461104	-0.429979373246636	-0.0952453931341271	0.207839846524512	0.214394868028885	-0.138755272642982	-0.0741250225672948
0.0739839002604322	0.0613076824969675	0.183739411903738	0.15768966353608	0.113464372265182	-0.137061655224674	-0.420577971929348	-0.210437844606068	-0.208435210257591	-0.0572786666318713	0.0504355823653758
-0.00322336494910597	0.37259744037532	0.193588090598746	0.378485752498905	0.303387216407171	-0.288028116051851	-0.649747866484815	-0.470390476178271	-0.514669932659505	-0.196952848365205	-0.0357634129499938
0.0649277796891345	0.427774354622591	0.194203633017183	0.341813737723072	0.401865728184499	-0.221254489147523	-0.467818463869067	-0.334530458854527	-0.403422987595337	-0.0710623029871345	-0.119364211598056
-0.186341192772126	-0.320179371840413	-0.168966393861226	-0.195431278742874	-0.26271130936871	-0.14745205941116	-0.260357792146739	0.138610838821862	0.0828239618472245	0.149169575666959	0.0163533554942279
-0.133078924327375	-0.0168596126866661	0.106488838389771	-0.0155856062797288	-0.016667946869144	-0.314004126518066	-0.384192091406198	-0.0212424549021376	-0.126528118836719	0.0238916363491228	0.153446438469204
0.25004102390922	0.423636086054045	0.294998704036403	0.380472153299262	0.325713090195199	-0.387348156069731	-0.66794080674639	-0.462290835100477	-0.482579467737149	-0.236465939250292	0.103469361398059
0.0325406366290698	-0.100238060882542	-0.089407536278117	-0.103751241803293	-0.0425109103635048	-0.338757736491753	-0.123528535557584	0.0976541631832082	-0.0047371638694907	-0.0122521212046784	0.126853131403824
0.105238498083237	0.112568444867063	-0.122726576163371	0.0275119488961457	0.112620833240511	-0.24434341053526	-0.132967837984689	-0.0466375491673322	-0.113165137185984	-0.122608503117509	0.168685362473019
-0.112664279649704	-0.191279969390539	-0.164042054513722	-0.206432883175624	-0.24497294389329	-0.250133700783491	-0.233756350083596	0.24268358550068	0.132487776608014	0.129259878709357	0.281063745363412
0.168689432336546	0.332134369927321	0.250833535513478	0.206127283052492	0.436424957472816	-0.063717625673009	-0.0163583580503236	-0.299381073045235	-0.00275061127905911	-0.0866837575230994	-0.203423515540349
-0.15057719119395	-0.0660590278904825	-0.0243139255283003	-0.129880052331073	-0.0151387774316078	-0.122087249191209	-0.325485460646158	0.012989990407782	-0.0403422987595337	-0.107359212055994	0.182026601809584
-0.240831409768917	-0.267761303305505	-0.0774044591185763	-0.200473680774551	-0.279838007069114	-0.313240126210236	-0.0879070642891221	0.218537485683862	0.0820599031585969	0.0526841211801169	0.0658719272711424
0.143516487019718	-0.19771727605272	-0.465350068339115	-0.236381695242554	-0.219741648173944	-0.158759263967042	0.14034553916072	0.337739750602332	0.1282090479517	0.217628302898099	-0.416169972063389
-0.132157962913345	0.055636721865998	0.0235444975052528	-0.0779280313986441	0.0536738472575187	-0.340591337230544	-0.160984589037297	0.00840528791091777	0.012377750755766	-0.155295636269298	0.266697246144184
-0.020107657539661	0.000306538412484837	0.01831238694853	0.0357552144064367	-0.0270662990443898	-0.131560853008299	-0.329154625068661	-0.112172387756612	-0.0625000007297321	0.0846927878273391	0.207244392992272
0.39782342147018	0.198084353694521	0.025552819906895	-0.00810087908184446	0.163365224177024	-0.0831486456702526	0.0677473651507903	-0.00718489645147054	0.0437175180894675	-0.0330908405904565	-0.10518269377771
-0.00168842925905551	0.150663629736298	0.0678635516327876	-0.00183360073879162	0.0454163322948235	-0.29108411728317	-0.273811395029248	-0.0372889136411624	-0.137072128739779	0.0543687878457602	0.252177911826879
0.101152261974325	0.426241662560166	0.226519609985178	0.416991368013529	0.421592013928715	-0.323630530396722	-0.531111550157235	-0.467181184430466	-0.474327633899972	-0.26587103014152	0.187375830242275
0.405530009311332	0.345162252457927	0.109258779272742	0.285583315066796	0.270815907387651	-0.251050501152887	-0.0836263724628692	-0.223122188180726	-0.28835574908803	-0.156061393844591	-0.14626318885959
0.20169054967263	0.177485740828721	-0.0120030771595407	0.262968905955032	0.238397515311885	-0.328825732489965	-0.323192232882094	-0.339573631601078	-0.315709050140896	-0.110422242357164	-0.395537233823008
-0.0138144212104541	-0.081999025339694	-0.117722487526264	-0.092749637370543	-0.130132319134326	-0.0178776072032183	-0.245069607052979	-0.0198670441530784	0.0910757956844018	0.306915636177193	-0.075194868253833
0.0578670755149023	0.102843637388663	0.158194401538562	0.0310184124978917	0.111017701165124	-0.353426542402086	-0.457575379856248	-0.121647439583464	-0.226008560096024	-0.133088666585819	0.132202359836515
0.128627610826229	-0.0942605618390875	-0.211284935128838	-0.208266483914415	-0.107653528402545	-0.0186416075110482	0.15058862317354	0.335905869603586	0.332823964766153	0.372005030077047	-0.108971424928827
-0.188029622031181	-0.327842832152534	-0.17681455969631	-0.307586523932295	-0.28855427286307	-0.0430896173616032	-0.0198746406218885	0.2926568427165	0.235024452621829	0.037368969674269	0.141525300819206
0.00598624919119679	-0.196644391609023	-0.111567063341884	-0.130032852392639	-0.121263136396616	-0.000152800061565969	-0.144014703583223	0.0868037006072962	0.126986554049896	0.212114848355994	-0.20877274397304
0.0816648176669308	0.0944210445404732	-0.0974170300975991	-0.0475244498777506	0.0648417378730626	-0.510696821515892	-0.367250262811694	-0.0207855726101761	-0.133262016129853	-0.234569465741878	-0.0216278186807734
0.212588593071989	-0.0700440272527853	-0.173121305185683	-0.182290473448201	-0.197262857442163	-0.189624876403367	-0.243999434096415	0.262244982820634	0.0395782400709061	0.234934424099707	0.145957518663436
0.162229672861251	0.0293114510180163	0.00986195701312806	0.0139891265573622	-0.0446438938398158	-0.173620604050818	-0.187554634631035	0.0789729165900158	0.0217625263819201	0.131177077032964	0.201023201546188
0.169610393750576	0.550389719616525	0.260374442999267	0.425700971522789	0.486428798080248	-0.464817787283677	-0.439076675892798	-0.425001921459315	-0.528575800792526	-0.355311514935672	0.184777633574968
-0.0787422008995886	0.0775542183586639	-0.0158502172747781	-0.00106960043096178	0.080893063245662	-0.152647261504403	-0.109157641569449	0.00183388099874569	-0.196668706452727	-0.149322727182017	0.157725821215357
-0.0689186124832657	-0.0433751853666045	-0.128340594244319	-0.239284896412307	-0.0692713755203873	-0.0501184201936377	-0.116801734116329	0.112325211173174	-0.0357579466277685	-0.0243510908942982	0.157267315921126
-0.166233535232465	-0.147904784023934	-0.11279814817876	-0.107418443280876	-0.150164438766049	-0.176789671231826	-0.290628398632384	0	0.0615831303033791	0.0500805454241228	0.0771817245288327
0.150116710486935	0.171508241785266	0.277917401924749	0.0695240280125158	0.165761967028918	-0.325311331073947	-0.36813949705775	-0.188889742870806	-0.0657090472219677	-0.0552876969361111	0.148861385526897
0.227784456403488	0.472682232051619	0.347473695208241	0.346397739570051	0.313326817751156	-0.565054627670952	-0.728176256015806	-0.466111420514531	-0.532090470760213	-0.489625393641959	-0.0551734704057596
-0.175524746164678	-0.0832253141905561	-0.147705535528401	-0.169025544175233	-0.101863314739672	-0.20465045357713	-0.0746826213391847	0.175838113384866	-0.144669777068083	-0.0179307124568174	0.0674097624037665
-0.114659696046769	-0.0213044196676962	0.171120792325759	-0.0105432042480518	0.0396054884321861	-0.00825120332456231	-0.288029407166445	-0.104989687178191	-0.0421760396122398	0.00658551514751462	0.238881258294189
-0.206755837449797	-0.0588553751970888	-0.016773530902435	-0.169913668461357	-0.0663659535890687	0.122392849314341	-0.0337868890572104	0.217314898351365	0.171149146252567	0.186232242311111	0.0495185717769144
-0.139525654225587	-0.280022839804899	-0.22282635547455	-0.356635343694971	-0.203991202967322	0.108335243650272	0.0726188791953617	0.373194783244749	0.218826408422925	0.22559218168114	0.134342051209592
0.257581887302838	0.45716033334734	0.139507958583687	0.407090464547677	0.417265758930781	-0.229676039119804	-0.260224790718361	-0.413266090719973	-0.272025675127453	0.0490122292114926	-0.189912118097957
0.184499269944065	0.574912792615312	0.323621426493769	0.572847430810817	0.553406419444331	-0.288792116359681	-0.6265098251423	-0.654389869719089	-0.554706607943588	-0.247492848334503	-0.0290386686346103
-0.198006704016509	-0.308071104547262	-0.303154641080706	-0.178012071724354	-0.255218379124783	-0.249064100352529	-0.0527442385734733	0.259646984739078	0.193612471698217	0.100007939333187	-0.0187987170634583
-0.046815538546539	0.0343323021983018	0.0823287984660802	0.0333104134213812	0.058720106401388	-0.270456108971765	-0.403608086475274	-0.154810120977449	-0.122860637131307	-0.0211349090780702	0.209536919463425
-0.0354570144401656	0.0965595999327238	0.18912540806507	0.103140041557029	0.0466396678448524	-0.153716861935365	-0.397187048735894	-0.165354936720237	-0.0877139374544407	0.0323149696773392	0.205410371815349
-0.197853210447504	-0.14575901513654	-0.202205684456877	-0.230269692779915	-0.106124358965008	0.0398808160687178	-0.0918819924134998	0.139222132488111	0.0614303185656536	0.0543687878457602	0.138927104151899
-0.357947002919767	-0.127213441181208	-0.200512942806173	-0.198792880097325	-0.155669448741179	-0.0666208268427624	-0.171533436751991	0.14273707106904	0.14349022172425	0.0725938181377193	0.100259824338444
-0.286177225412697	-0.0478565659608951	-0.145071107810392	-0.0486275824282121	-0.00267809320548319	-0.0610138534240774	-0.0738219102887593	0.0697407762224238	-0.084263664641473	0.116637441253955	0.211379649050048
-0.246971152529119	-0.105755752307269	-0.000769428023047478	-0.102834441433897	-0.0842572360082416	-0.00259760104662147	-0.176119892280119	0.0869565240238583	0.0444682156781223	0.0344590908881579	0.276325857323029
-0.0624718825850537	0.0674384507466642	0.12818670863971	0.116586446974834	0.0860922393332849	-0.290625717098473	-0.224124793474527	-0.206617259192015	-0.128514671427151	-0.159737030205994	0.137857258465361
-0.223026155764332	-0.0306538412484837	-0.0590920721700463	-0.0348384140370409	0.036088398725853	-0.134464054178052	-0.261427965103302	-0.0507373742986309	-0.118429096737267	-0.0768820605593567	0.227418625938422
0.0231775289197619	0.355584558482411	0.34778146641746	0.217281687546808	0.2284579139679	-0.09779203940222	-0.505427399199718	-0.335600222770462	-0.263294624101047	-0.162953212022222	0.174232011807662
-0.160247286041268	-0.161699012585752	-0.054013847217933	-0.139506456209729	-0.13028523607808	-0.234089694319064	-0.244152315947353	0.00382058541405353	0.150366749921898	-0.0333870302827485	0.0325538758903789
0.206755837449797	0.307764566134777	0.255757874860982	0.348536940431975	0.330759349339068	-0.0330048132982492	-0.447026532141553	-0.393367474230951	-0.461491447931029	0.00888278787339181	-0.152070922586512
-0.0640068182751042	0.106215559925996	0.00923313627656974	0.0579112233335021	0.0422050764759976	-0.551761022314713	-0.442898722166238	-0.116145796587227	-0.276283621807715	-0.195880787759795	0.058994347857682
0.0598624919119679	-0.111579982144481	0.0175429589254825	-0.128199251653848	-0.070188877182909	-0.139506456209729	-0.253783872556422	0.0453885547189559	0.101466993849736	0.0748910908635965	0.238269917901882
-0.090100725005962	-0.0539507605973314	0.0652474963544261	-0.210558484837905	0.0649897010952861	-0.385514555330939	-0.312949148869275	0.0077939942446692	0.0142114916084721	-0.246573939244152	0.00229252647115345
0.152572607591016	-0.0370911479106653	-0.0764811454909193	-0.115822446667004	-0.0162091960378831	-0.410268165304626	-0.426693245966852	0.0785512361129406	0.0786980449286358	-0.181025090799123	-0.0287329984384565
0.317424700702435	0.229597270951143	-0.0140035900194641	0.181832073263503	0.25001920303716	-0.19558407880444	-0.25515980921486	-0.18415221695738	-0.298441323777914	-0.086224302977924	-0.152376592782666
0.171912797285652	0.498124920287861	0.35393689060184	0.415310567336303	0.42984952889141	-0.36427534677327	-0.628650171055426	-0.494230929161965	-0.380042791723334	-0.204150969572953	0.11966988179421
0.212128112364974	0.478199923476346	0.35701460269403	0.454427383097191	0.508295921037014	-0.21376728613079	-0.486317167832517	-0.5695728735271	-0.480134479933541	-0.324987514954093	0.188445675928813
0.0898773510225338	0.244789623589506	0.220688816998352	0.304095354523227	0.317173972520594	-0.0385085574572127	-0.538491018161027	-0.433745993144705	-0.384503707090265	-0.111809147888718	-0.0917080650774845
-0.163470650990374	0.0833784481958758	-0.0330854049910416	0.0785392316449079	0.123862724440428	-0.136756055101542	-0.28390159719113	-0.14915565456465	-0.0643337415824382	0.0119458181745614	0.0397371254999931
-0.0910216864199923	-0.115105173888056	-0.0895614218827265	-0.0198640080035759	-0.00779876413143434	-0.149285660149951	-0.108393232314761	0.00657140691217207	0.0346882644636899	-0.0528372726951754	0.0695399696249879
-0.173294239406697	-0.052724606947392	-0.071095149329587	-0.0238368096042911	0.0342533954008096	0.00122240049252775	0.0425011545606538	0.0808435873613727	0.0689180937142034	0.0580444242071637	0.177747219063431
0.329090211946819	0.629629899243856	0.498743244539375	0.560317825762407	0.553712253331838	-0.36045534523412	-0.655710258671382	-0.600596027089215	-0.58083741509465	-0.293285151336988	-0.194711914949966
-0.151958633314996	-0.0570161447221798	-0.118184144340093	-0.0557720224715786	0.0278308837631578	-0.0322408129904194	0.0158997124975108	0.134943076824371	0.202781175961747	0.109656484781871	0.0933822449249837
-0.343365113864288	-0.378881477831259	-0.229289550868148	-0.315073726949028	-0.191757847467033	0.214684086500186	0.173368018963243	0.3568426776726	0.353911984572273	0.146872302941082	0.116613179832672
0.016577305452545	0.19771727605272	0.254834561233325	0.215906486992714	0.246502113330827	-0.083123233491887	-0.399633158350896	-0.294337900298684	-0.216534232357042	-0.0849990908574561	0.154516284155742
-0.236073109129761	-0.177485740828721	-0.0629392122852837	-0.0583696235182001	-0.14343609324089	-0.0653984263502346	-0.0909647013078742	0.0704515950351471	0.153117361200957	0.145187636275439	0.105303382574982
-0.258636663773503	-0.14514593831157	-0.112336491364932	-0.211475285207301	-0.121110219452863	-0.00641760258577069	0.0431126819644042	0.287002376303701	0.231815406129593	0.29711393921345	0.266544411046107
-0.150423697624945	-0.0510386456787254	0.137727616125499	-0.0721216290591372	-0.0458750831260843	-0.0785392316449079	-0.201345397684824	0.0313288003952389	0.0576100251225159	-0.0176124242317251	0.184319128280737
0.280125763434209	0.54625145104798	0.514131805000325	0.364733746957967	0.508601754924522	-0.341813737723072	-0.398868749096208	-0.469779182512022	-0.534993893776998	-0.517958423927778	0.220541046524962
-0.0721419774323716	0.253047459506233	0.396101546264842	0.279929712788855	0.354155641733371	0.0365192147142665	-0.272129694668934	-0.323985643111739	-0.284077020431716	-0.253006302876608	0.223903418682653
-0.224100610747367	0.0321865333109079	0.273762490600293	-0.0525632211786932	0.0746234685517639	0.0565360227794084	-0.0247668598518918	-0.0313288003952389	-0.0106968216407854	-0.254690969542251	0.131896689640362
-0.295168133196703	-0.0898157548580573	0.184201068717566	-0.113224845620383	-0.0010704186062753	-0.0852624343538105	-0.0706314151331729	0.0910827562710362	0.0360635701032195	-0.115935696899269	0.340669433613402
0.0956264934901437	0.283701300754717	0.290382135898118	0.288792116359681	0.359813568652255	-0.149896860396215	-0.254242518109235	-0.322915879195804	-0.168704158448959	-0.191592545338158	0.0677059484480651
-0.110208382545623	0.0136409593555753	0.191741463343432	0.0513408206861655	0.0441929967447946	-0.38016655317613	-0.138663838800406	0.025979980815564	-0.00932151600125589	-0.168466666564327	0.221458057113423
-0.019653183306902	-0.020084404283268	-0.0825079004222634	-0.0198700807667883	0.00443594709843979	-0.439893018821667	-0.335831182553353	0.0262936636096368	-0.0677162955022171	-0.267024699764656	0.103500993731845
-0.113124760356719	-0.35420513562623	-0.305309039545239	-0.395293759271161	-0.26102922298742	-0.0962640387865603	0.172144964155742	0.471154593261081	0.30638753413964	0.237537999855702	0.00901727078653689
-0.218574842263185	-0.231743039838537	0.0943318756256208	-0.0895408360776577	-0.120957302509109	-0.230880893026179	-0.101207785320694	0.0469167888845773	0.173135698842999	-0.0434950302766082	0.116001839440364
-0.264315925826689	-0.339491291826957	-0.17096690672115	-0.315837727256857	-0.218059561792654	-0.0255176102815168	-0.0452530278775307	0.299839543294921	0.273533010528656	0.0169998181714912	0.103775031594213
0.238835993371852	0.4194978174855	0.356552945880201	0.328061732182135	0.368376917502457	-0.363052946280742	-0.488916159298456	-0.444410495362707	-0.427261618680516	-0.265258424081286	0.0658719272711424
-0.363033777081325	-0.679905017083451	-0.406925394012545	-0.6047778858076	-0.538128068647906	0.289575201857128	0.530020487822821	0.645082459381987	0.674959753973088	0.378221109725784	-0.0353034277143325
0.029931245955984	-0.0410761472729682	-0.0581687585423894	0.0741080298594948	0.0704947110704163	0.0689128277662519	-0.185904330740126	-0.130052727494382	0.0024449878036081	0.300942727089912	-0.172397990630739
-0.23208227633563	-0.422409932404106	-0.386560638779053	-0.360760945357252	-0.41333449896602	-0.20658568323719	-0.0964684479416279	0.338045397435456	0.104523228604246	-0.0643236363245614	-0.126700296305747
-0.175136162234758	-0.325390524852655	-0.246678624189022	-0.156620063105118	-0.306598472225997	-0.224616090501974	-0.128420754787587	0.211201961688879	0	-0.0653956969299707	-0.0756533735480637
-0.0957799870591487	-0.38210013116235	-0.394562690218747	-0.389945757116352	-0.273568412375216	0.160287264582701	0.144779112837911	0.523114554892209	0.487011008131189	0.526381757255994	-0.256762964769186
-0.157944882506192	-0.464712233327013	-0.352551920160354	-0.425853771584355	-0.353849807845864	0.295515319068584	0.300565718943329	0.352257975175735	0.257182154592027	0.152692060513304	0.0626623902115275
-0.0752118488124725	-0.173040933847691	-0.138035387334718	-0.185193674617954	-0.08884474432085	0.0921384371242791	0.00687968329219216	0.103614276429132	0.0863386318149111	0.107206060540936	0.0696928047230648
-0.177592059338838	-0.107901521194663	-0.0663246955866926	-0.115669646605438	0.00703417941266627	-0.00550080221637487	0.101819312724444	0.0434018503036481	0.0484413208589855	-0.128800424164181	0.106526063359597
-0.0726024581393868	-0.0378574939418774	-0.0815593704430327	-0.0996256401410116	0.0432754950822729	-0.0757888305367205	-0.0619171496297295	0.0304118598958661	0.135391199624799	-0.0839270302520467	0.12654746120767
0.0465085514085289	-0.00919615237454512	0.0583226441469988	0.191764077265291	0.0648367841515325	0.0369776148989644	-0.24048315152485	-0.261633689154386	-0.121790954967229	0.122827515076901	-0.196851606323043
-0.189411064152227	-0.114798635475572	0.0669402380051306	0.0106960043096178	-0.0558146844700693	-0.0540912217943529	-0.186362976292939	-0.0978069865997704	-0.0475244504326325	-0.0650893938998538	0.133883545915361
0.0517273327547005	-0.30607860486611	-0.305924581963677	-0.37374895059036	-0.288707189806824	-0.00229200092348953	0.286194824955194	0.434476973286167	0.398533011988121	0.207673454419298	-0.126853131403824
-0.327401782687763	-0.429460315891257	-0.35378300499723	-0.353426542402086	-0.37908110356521	0.0922912371858451	0.0756765162141138	0.392603357148141	0.345201715521919	0.132476060525585	0.0437108380499924
0.0310057009390193	0.281095724248596	0.153423947795667	0.259148904415883	0.303387216407171	-0.226755291363898	-0.275645977240499	-0.283793084555896	-0.21729829104567	-0.340149514944883	0.0525752737384524
0.0638533247060991	0.422409932404106	0.289151051061242	0.366261747573627	0.443459136885482	-0.312934526087104	-0.383121918449635	-0.420570042379013	-0.405867975398945	-0.298951757394152	-0.04875439628653
0.113892228201744	0.45183762000265	0.296845331291717	0.393460158532369	0.483217542261422	-0.178317671847486	-0.430056646687479	-0.512111268899735	-0.451558684978871	-0.27398806043962	-0.0724438364884489
0.19923465256855	0.135489978318298	0.0483200798473816	0.229352892410519	0.267145900737564	-0.268469708171407	-0.303623355962081	-0.189042566287369	-0.127597801000798	0.0808639999508772	-0.183554952790353
-0.110975850390648	-0.0372444171169077	-0.0260066671790048	-0.0206280083114058	0.0252312957193464	-0.418366568567622	-0.259134737339238	-0.185527627706439	-0.109566015949188	-0.162953212022222	-0.0386672798134548
-0.0683046382072455	0.156181321161025	0.215747617662513	0.0951944383555985	0.236409595043088	-0.0918328370011472	-0.122764126302896	-0.157102472225881	-0.175580686646607	-0.209817575630117	0.197768616911504
0.11834354170289	-0.273432263936475	-0.245755310561365	-0.319963328919139	-0.260417555212405	0.0334632134829472	0.197370469560446	0.383739598987537	0.333129588241604	0.264952121051169	-0.123643594344209
-0.237915031957821	0.0514984532974527	0.101102842228439	0.000611200246263875	0.0738588838329958	-0.404156162841987	-0.355603185280866	-0.100863454931013	-0.0906173604712253	-0.304771514966374	-0.0593000180538358
-0.301614863094915	-0.3396445610332	-0.285765567759833	-0.257926503923355	-0.286719269538027	0.0397280160071519	0.0145237758390723	0.293726606632435	0.227231053997828	0.0842333332821637	0.0623567200153737
0.0640068182751042	0.195724776371569	0.136804302497842	0.198792880097325	0.240538352524436	-0.46772098845343	-0.398257221692457	-0.267288155567185	-0.284077020431716	-0.270006121048099	-0.0912425535519071
-0.219188816539206	-0.189747277328114	-0.217748130522436	-0.190083276588065	-0.156739867347455	-0.131866453131431	-0.0325638342497096	0.105295334011315	0.0689180937142034	-0.0465580605777778	-0.0972031223769061
-0.0138144212104541	-0.110507097700784	-0.211592706338056	-0.249980900721925	-0.180747827516772	-0.0696768280740817	0.152117441682916	0.382975481904726	0.211644256749826	0.276438484680555	0.00580773372692206
-0.111743318235673	-0.284774185198414	-0.0204667854130629	-0.18687447529518	-0.253230458855985	-0.111696845004723	-0.224277675325464	0.127454729412826	0.0759474336495767	0.0715217575323099	-0.160935358274972
-0.0604764661879881	-0.0248296114112718	0.127725051825881	-0.11521124642074	0.0769172227080681	-0.175720070800864	-0.238189923760786	-0.0305646833124282	-0.0441625922026713	-0.0546750908758772	0.0288858335365334
0.056792620531867	0.301480528678838	0.266683752788256	0.217281687546808	0.306445555282243	-0.44159217792565	-0.497171779249087	-0.388324301484401	-0.351314185030939	-0.213952666536696	0.0773345596269096
-0.237915031957821	-0.400645705117682	-0.283457283690691	-0.297196119745809	-0.245890445555812	0.19482007849661	-0.0149824213918852	0.364331025084145	0.441931545502164	0.421319817925877	-0.0145193343173052
0.00230240353507569	-0.134723632287086	0.0700179500973205	-0.00320880129288534	-0.0666717874765759	0.384750555023109	-0.139428248055094	-0.0316344472283632	0.0200183376420413	0.242285696822514	-0.140913960426898
0.0980131317299536	0.229921374692711	0.289942629863944	0.223945599022005	0.251108805631058	-0.311888753056235	-0.532528170430113	-0.252330738083829	-0.346145030429034	-0.194976774331969	-0.0382881171698498
0.148428281227879	0.338571676589503	0.389484465266633	0.276873711557535	0.337640611807981	-0.330812133290322	-0.623146424421672	-0.349812800510741	-0.385238390806002	-0.273681757409503	0.0317897003999945
0.132464950051355	0.36370782641326	0.265914324765208	0.365497747265797	0.370517754715008	-0.356788143756537	-0.493655496677522	-0.410025226636225	-0.289883866465286	-0.280114121041959	-0.168729948276894
0.25065499818524	0.532457222486162	0.376711960084045	0.337535335999225	0.587812731788894	-0.278096112050063	-0.323956642136782	-0.41965310187964	-0.339089246012899	-0.463130181536842	0.0264404719673031
0.389413184565802	0.514064917737072	0.187124895205147	0.427381772200014	0.586130645407604	-0.184276874248558	-0.29918978228489	-0.424849098042753	-0.441625922026713	-0.220385030169152	-0.136023237288438
0.13415337931041	0.200476121765084	-0.0401641428030784	0.0718160289360053	0.309198060269808	-0.319963328919139	-0.231921767872345	-0.151600829229644	-0.130806847493033	-0.160962242326462	0.0842121390403699
-0.149195749072905	-0.166450357979267	-0.0971018165085917	-0.200168080651419	-0.0850218207270096	-0.223393690009446	-0.0819446721025555	0.0482921996336366	0.0539425434171037	-0.235240727129824	-0.00917010588461378
0.171759303716646	0.400952243530167	0.183893297508347	0.236687295365686	0.355837728114661	-0.391015357547314	-0.308362693341147	-0.329945756357663	-0.37882029782153	-0.30921290890307	0.00397371254999931
-0.00383733922512615	-0.00183923047490902	0.0895614218827265	0.0858736346000744	0.0909855815334006	-0.0253648102199508	-0.302858946707393	-0.241155351335059	-0.107732275096482	-0.125431090832895	0.0175760362788431
0.225942533575428	-0.0774009491524214	-0.254219018814887	-0.0676904272737241	-0.0773759735393289	-0.384597754961543	-0.0989145575566295	0.12348132058221	-0.0233801958720025	0.0756568484388889	-0.345560156751863
0.254952818117381	0.349453790232715	0.21959475777775	0.362136145911346	0.347274379264458	-0.247077699552171	-0.47653272937251	-0.505234215154439	-0.434749393829066	-0.2275831513769	-0.000152835098076896
0.287493454746451	0.147291707198964	0.0283149512481472	0.0690656278278179	0.191604930523279	-0.100695240571973	-0.185751448889188	-0.183082453041445	-0.194376530386844	0.029711393921345	-0.140913960426898
0.128474117257223	0.0180857663366054	0.199897400387735	-0.00122240049252775	0.104748106471226	0.113072045558817	-0.125515999619773	-0.114464739005044	-0.0863386318149111	0.0349185454333333	-0.0409598062846082
-0.0360709887161858	0.1647643967106	0.245447539352146	0.221254489147523	0.100313515102371	-0.0533272214865231	-0.431738347047793	-0.274012385895919	-0.237316628687711	-0.0355311514935672	0.0773345596269096
0.00859563986428258	0.120469596106541	0.199281857969297	0.0997784402025776	0.195580771060873	-0.024600809912121	-0.272282576519872	-0.195766796616103	-0.0386613696445531	-0.20246630290731	0.103469361398059
-0.163931131697389	-0.280789185836111	-0.089407536278117	-0.256856903492393	-0.156434033459948	0.0134464054178052	0.296896554520826	0.331321167106722	0.478759174294011	0.0290987878611111	0.19058536730189
-0.0658487411031647	-0.0760215262962397	-0.087868680232022	0.0495072199473739	-0.0308892226382301	-0.143632057872011	-0.25515980921486	-0.1384580154053	-0.0709046463046349	-0.0543687878457602	-0.128687152580747
-0.13476735358643	-0.0355584558482411	-0.0766350310955288	-0.0435480175463011	0.120804385565355	-0.0705936284434776	-0.00107017295656323	-0.0284251554805583	0.116748167622287	-0.121295999926316	-0.105609052771135
-0.135841808569466	-0.182083817015993	-0.162503198467627	-0.230728092964613	-0.112852704490167	-0.121170448821813	-0.0765938073197394	0.0803851171116863	0.0702933993537329	-0.0774946666195906	-0.0947577608076758
-0.00521878134617156	-0.198483622083932	-0.275609117855607	-0.280693713096685	-0.232739588393001	0.0189472076341801	0.184681275932625	0.382669835071602	0.368429099656196	0.412130727022368	-0.145193343173052
-0.119724983823936	-0.0185455739553327	0.0774044591185763	0.00168080067722566	0.0773759735393289	0.0400336161302838	-0.150129977620727	-0.0958202821844625	0.0132946211821191	-0.143656121124854	0.14427633258459
0.128781104395234	0.171201703372782	0.0840215401167846	0.169149668153527	0.227387495361625	-0.352051341847992	-0.557712992220378	-0.304882716041472	-0.0950489008652649	-0.207826605934357	-0.269448277909568
-0.241598877613942	-0.127060171974965	-0.0203128998084534	-0.117197647221098	-0.0195733688004627	-0.0502712202552037	-0.0978443846000663	0.0855811132747991	0.252139367247085	0.128800424164181	0.0640379060942196
-0.259097144480518	-0.222087079845265	-0.0492433934750386	-0.215448086808016	-0.240997103355696	-0.420964169614244	-0.251031999239545	0.0597539558757972	0.0296454771187482	-0.371851878561988	0.109582765321135
0.0345360530261353	0.177332471622478	0.171890220348807	0.286500115436191	0.210413714604973	-0.249216900414095	-0.579422215053518	-0.476197766007632	-0.316778732304975	-0.171682848380555	-0.056090480994221
0.0623183890160487	0.230516886188598	0.325006396935255	0.168996868091961	0.26102922298742	-0.10726564321931	-0.32089900511803	-0.296630251547116	-0.202781175961747	-0.225898484711257	0.188292840830736
0.252957401720316	0.512992033293375	0.346704267185194	0.494460999227475	0.530621794825042	-0.226144091117634	-0.621923369614171	-0.638954704646312	-0.598869200146259	-0.295429272547807	-0.0186458819653814
0.268767239327836	0.582576252927433	0.435804032254092	0.430132173308202	0.535056386193897	-0.347314539939447	-0.538908524555053	-0.569878520360224	-0.6260696894614	-0.40294163611886	0.126394626109593
-0.00736769131224221	-0.0898157548580573	0.0880225658366315	0.00473680190854503	0.0538267642012723	-0.00855680344769425	-0.229934303810156	-0.199281735197032	-0.0863386318149111	-0.132476060525585	-0.0861989953153696
-0.441907985165527	-0.54625145104798	-0.230828406914243	-0.545343419728942	-0.395596133490601	-0.164260066183416	0.164042226056049	0.473141297676389	0.349174820702782	0.0168466666564327	0.166590256903817
-0.00353035208711606	-0.129512479274844	-0.103411126297581	-0.0418672168690754	0.0856334885020241	0.248758500229397	0.044335736771905	-0.0678535969535907	0.229676041801436	0.103377272664474	-0.19944980299035
0.0869039199352072	-0.386816427531947	-0.297551812530289	-0.241192211153784	-0.274569829024118	0.355368752175252	0.476219627719099	0.373308875201937	0.46331397667544	0.468940106700868	-0.0565662742699893
0.0555689172846409	0.185163347085863	-0.162207819467408	0.0647921760391198	0.159198700768533	-0.158312958435208	-0.20632982084279	-0.0690814619102913	-0.0319400933155267	-0.0219023399288858	-0.210622856127956
0.0414432636313624	0.203541505889932	0.27776351632014	0.102528841310765	0.343145621783111	-0.083123233491887	-0.283137187936442	-0.30472989262491	-0.060666259877026	-0.232177696828655	-0.0267461421634569
0.200462131182032	0.330954455522743	0.356944847823938	0.119213531754214	0.345049473168337	0.00367281740962918	-0.110855964711174	-0.187342318183634	-0.203397805437832	-0.226704582551788	0.120771558482254
0.160707766748283	0.0248296114112718	-0.00169274165070445	-0.108335243650272	0.0964905915085307	-0.112460845312553	-0.100749139767881	0.0417207927214645	0.124235942770837	-0.120070787805848	-0.0511997578557603
0.0076746784502523	0.259944573787142	0.180507814206938	0.145771258733934	0.317455575232504	-0.190083276588065	-0.315395258484276	-0.228165360927277	-0.290189489940737	-0.264339514990936	0.102399515711521
0.120185464530951	0.410454934317197	0.315927146263295	0.326380931504909	0.431378698328946	-0.289097716482813	-0.3866382010212	-0.521891967559712	-0.552872867090882	-0.458382484570029	0.168882783374971
0.18342481496103	0.270060341399142	0.0658630387728641	0.238673696166043	0.211331216267495	-0.140423256579125	-0.402079267965898	-0.202338203528275	-0.366442547065764	-0.154376727178947	-0.0816139423730627
-0.0437456671664381	0.00214576888739386	0.0330854049910416	0.116280846851702	-0.00810459801894156	-0.183360073879162	-0.293991799353012	-0.109268742841931	-0.0924511013239313	0.0427292727013158	0.0218554190249962
0.277669866330128	0.504255688537558	0.352398034555745	0.459775385252	0.451104984073163	-0.217434487608374	-0.553738064096	-0.518071382145659	-0.660605142187364	-0.328969454345614	-0.00168118607884586
0.0749048616744624	0.407542819398591	0.227442923612835	0.189166476218669	0.314091402469924	-0.525937811910064	-0.482800885260952	-0.307022243873342	-0.417481667466083	-0.476148060316813	-0.00152835098076896
-0.0485039678055945	0.00337192253733321	-0.171120792325759	-0.0157384063412948	0.0119275216127819	-0.161509665075229	-0.203791507299826	-0.0605180729586079	-0.131418094443935	-0.107665515086111	-0.22650161534996
0.33338803187896	0.613536632588402	0.356706831484811	0.614256247495194	0.665035788384469	-0.0398808160687178	-0.399327394649021	-0.659738689298763	-0.550122255811823	-0.181790848374415	0.0990371435538289
0.122521716681043	0.370097955596166	0.187257335969812	0.289540439125767	0.241978769465589	-0.266585330315584	-0.532537355339037	-0.440193224751742	-0.610040370560722	-0.243423662049856	0.12536363294926
0.168075458060525	0.396967244167864	0.322544227261503	0.413629766659077	0.430155362778917	-0.119948048329285	-0.443510249569988	-0.476656236257318	-0.440250616387184	-0.282717696797953	0.0253706262807648
0.246971152529119	0.472682232051619	0.305616810754458	0.472457790361975	0.536585555631433	-0.109710444204366	-0.48998633225502	-0.486436934917295	-0.417481667466083	-0.167088302928801	0.0449335188346075
0.224868078592392	0.43344531525356	0.230366750100415	0.281304913342948	0.35155605368956	-0.229505692472085	-0.417520334910595	-0.312829533702703	-0.450947438027969	-0.307528242237427	0.268684102419184
0.134306872879415	0.125374210706298	-0.0427801980814398	0.0996256401410116	0.263934644918739	-0.0469096189007524	-0.195383005498257	-0.108657449175682	-0.207976775044414	-0.0160809090811403	0.0816139423730627
0.265236887240719	0.379647823862471	0.233752233401824	0.348995340616673	0.404159482340803	-0.0241424097274231	-0.100596257916943	-0.415832516465586	-0.133710270509818	-0.141511999914035	-0.00137551588269207
0.368998539888131	0.219788041751628	0.172044105953416	0.203988082190568	0.353849807845864	0.238673696166043	-0.042806918262529	-0.134790253407809	-0.0103911981653344	0.0762694544991228	-0.0493657366788375
0.0425177186143977	-0.240632653800597	-0.345473182348318	-0.217587287669939	-0.137778166322007	-0.201084881020815	-0.0285889061253319	0.156949648809319	0.256265284165674	-0.0180718787769006	-0.0489072313846069
0.169610393750576	0.198177083671447	0.156347774283248	0.232256093580272	0.215612890692596	-0.201237681082381	-0.404372495729962	-0.297852838879613	-0.100855746898834	0.0107206060540936	0.0703041451153723
0.0879518150398914	0.105602483101026	-0.0978712445316392	0.0271984109587424	0.145882764340948	-0.102528841310765	-0.194924359945445	-0.0482921996336366	-0.0918398543730293	0.0349185454333333	0.084059303942293
0.0458945771325088	-0.153422475448661	-0.233136690983386	-0.210252884714773	-0.00688126246891265	-0.0664680267811964	0.197523351411384	0.316497295700194	0.276589245283167	-0.0419635151260234	-0.259972501828801
0.0993103391462648	-0.253967074743688	-0.389484465266633	-0.323783330458288	-0.116522711140254	0.139353656148163	0.374101889244316	0.343699863848256	0.308068463254621	0.260051272569298	0.0744306927634485
-0.00936310770930781	0.355124750863684	0.403334169681488	0.262052105585636	0.342839787895604	-0.266024907186352	-0.557101464816628	-0.348590213178244	-0.36216381840945	-0.309366060418129	0.0114626323557672
-0.0294707652489688	-0.218102080482962	-0.257758387720905	-0.063259225488311	-0.198027442160931	-0.229200092348953	-0.235743814145785	0.0996408675985161	0.0184902202647863	0.219466121078801	-0.18172093161343
-0.0422107314763877	-0.138248824030662	-0.0303154641080706	-0.287569715867153	-0.0816576479644301	0.0591336238260299	-0.0721602336425489	0.22556736284572	0.37270782831251	0.118998727200439	-0.144887672976898
-0.328936718377814	-0.478046654270104	-0.495357761237966	-0.405684163457647	-0.336417276257952	0.088012835461998	0.122611244451958	0.38756018440159	0.392573354216826	0.120989696896199	-0.152070922586512
-0.0216425932297115	0.0893559472393301	0.0229289550868149	0.0624952251804812	0.179677408910497	0.00427840172384712	-0.201804043237637	-0.0677007735370285	-0.19452934212457	-0.113485272658333	-0.0725966715865258
-0.0515738391856955	-0.0927278697766633	-0.103257240692972	-0.00550080221637487	-0.0720238805079524	0.113683245805081	-0.227946839747967	0.010850462575912	-0.0877139374544407	0.0934224241856725	-0.116154674538441
-0.252803908151311	-0.0960997923139965	-0.0457040245690202	-0.0947360381709006	0.0134566910503181	-0.0724272291822692	0.000305763701875207	0.0713685355345199	0.21729829104567	-0.0477832726982456	0.0664832676634499
-0.124329790894087	-0.115411712300541	-0.11279814817876	-0.17740087147809	-0.0230904585067958	0.161356865013663	-0.0272129694668934	0.0386643243902217	0.246179709475791	0.0814766060111111	0.0085587654923062
-0.15088417833196	0.064066528209331	0.0110797635318837	-0.0270456108971765	0.107500611458791	-0.0111544044943157	-0.129643809595088	0.0449300844692695	0.101772617325187	0.155601939299415	0.174996187298046
0.0176517604355803	-0.0265155726799384	-0.184354954322176	-0.0595920240107278	0.0756938871580392	-0.073496829613231	-0.0226265139387653	0.0489034932998852	-0.0181845967893353	-0.0522246666349415	-0.112486632184596
-0.165619560956445	-0.38715801496835	-0.321005371215408	-0.290778517160038	-0.360272319483516	-0.0582168234566341	-0.0700198877294225	0.372125019328814	0.26115525977289	0.254537818027193	-0.03545774275384
-0.152572607591016	-0.161085935760782	-0.25945112937161	-0.167774467599434	-0.0778347243705897	-0.0906104365086195	-0.142638766924784	0.0372889136411624	-0.115067238507306	-0.183628666555117	0.0155891800038434
-0.0372989372682262	-0.0919615237454512	-0.120646314013845	-0.10008404032571	-0.0143741927128398	-0.0883184355851299	0.0163583580503236	0.118132501002535	0.133404647034367	0.0327744242225146	0.00443221784423
0.223947117178362	0.190820161771811	0.21051550710579	0.120864848698681	0.225858325924089	0.25242570170698	-0.115884443010704	-0.153281886811828	-0.0191014672156883	0.280879878617251	-0.0755005384499868
-0.240524422630907	-0.125067672293814	0.0734034333987294	-0.181068072955673	0.103066020089936	-0.0331576133598152	-0.0614585040769167	-0.0180331631543327	0.060360636401575	-0.11486363629386	-0.151459582194204
0.0781282266235684	-0.0248296114112718	-0.197127459504764	-0.0941248379246367	-0.0593317741764024	-0.290625717098473	-0.329460388770536	0.126079318663766	0.124083131033111	0.144115575670029	-0.171786650238432
0.19954163970656	0.164917665916843	0.180200042997719	0.0206280083114058	0.127073980259254	-0.160134464521135	-0.125515999619773	-0.107587685259747	0.049205379547613	-0.00290987878611111	-0.187987170634583
-0.0985428713012395	-0.334739946433442	-0.152346748563401	-0.32026892904227	-0.216989143186379	0.165940866860642	0.134383146974154	0.23764041275413	0.419009784843338	0.229880424102778	-0.11279230238075
-0.0119724983823936	0.070657104077755	0.0995639861823437	0.0797616321374357	0.204297036854829	0.0113072045558817	-0.275798859091437	-0.245281583582237	-0.112316627228247	-0.0323149696773392	-0.225126099467268
0.213049073779004	0.419344548279257	-0.0467812238012867	0.362136145911346	0.410734910922208	-0.215448086808016	-0.275951740942375	-0.337434103769208	-0.20675428114261	0.0290987878611111	-0.42350605677108
-0.101850764139114	-0.0244483061756582	-0.00207761438596775	-0.0441625916870416	0.0706530257013088	-0.222341075794621	-0.152281957435657	-0.15176524707283	0.0227706885359497	-0.0318579489874702	-0.206648839974598
0.288567909729486	0.278949955361202	0.104949982343676	0.140728856702257	0.213166219592539	-0.0984032396484839	-0.0562605211450381	-0.106059451094126	0.0174205381007077	0.0715217575323099	-0.185083303771122
-0.155488985402112	-0.314201872796958	-0.196511917086326	-0.328520132366833	-0.178759907247975	0.411184965674022	0.381593099940259	0.289600374385258	0.352689490670469	0.260817030144591	0.0499770770711451
-0.0174228511375877	-0.308554484837618	-0.262471950760593	-0.304859413202934	-0.217846829245702	0.170537897310513	0.0905894174504284	0.351749965899414	0.262168564989407	0.289401897172235	-0.0372181897439458
-0.0716814967253565	-0.282475147104778	-0.252372391559573	-0.328061732182135	-0.232586671449248	0.189166476218669	0.0498394834056588	0.277832971309973	0.238844746064966	0.203844666542836	-0.0154363449057665
0.139679147794592	-0.100238060882542	0.0712490349341965	-0.0253648102199508	-0.178148239472961	-0.0177248071416524	-0.215869173523896	0.048750669883323	0.0487469443344365	0.323149696773392	-0.0696928047230648
0.304070760198996	0.465325310151983	0.315157718240247	0.508824205014676	0.415934087009831	-0.287264115744021	-0.618559968893544	-0.636509529981318	-0.619957219952379	-0.169385575654678	-0.156350305332665
0.252189933875291	0.498584727906588	0.445191054135271	0.524257011232839	0.487957967517784	-0.206738483298756	-0.721755218276427	-0.626117537655092	-0.670079469926345	-0.21456527259693	-0.0180345415730738
0.187262154186156	0.310829950259625	0.135880988870185	0.162426465444625	0.394678631828079	0.0155856062797288	-0.0885185916928725	-0.228929478010087	-0.048594132596711	-0.178574666558187	-0.0307198547134562
-0.0397548343723069	0.0893559472393301	0.194203633017183	0.058828023702898	0.0178912824191729	-0.378944152683602	-0.450848578414993	-0.00901658157716633	0.0308679710205523	-0.0813234544960526	-0.178969899848046
-0.111129343959653	-0.343323021983018	-0.450423164691994	-0.280235312911987	-0.218977063455176	-0.152647261504403	0.271518167265184	0.275234973228416	0.227536677473279	-0.0292519393761696	-0.41265476480762
-0.120962173536732	-0.121475126295982	-0.0218534253931423	-0.365831295843521	-0.157669414497942	-0.414578239608802	-0.0283617501047333	0.282974174174567	0.254450982633263	-7.65816081429572e-05	0.187848686633714
-0.334769474000005	-0.17871189447866	0.0172351877162635	-0.380319353237696	-0.0735530499454886	-0.138895255963466	0.016205476199386	0.214564076853246	0.317084355780426	-0.275213272560088	0.0842121390403699
-0.412283726347554	-0.612463748144705	-0.432110777743464	-0.581404234258511	-0.463950007348466	0.146229658918632	0.313407794422087	0.563459936864615	0.361246947983097	0.0130178787799708	0.329665306551866
-0.282121179831275	-0.370758209900411	-0.319928171983141	-0.365192147142665	-0.237632930593117	-0.0793032319527378	-0.0139122484353219	0.243142055750367	0.192695601271863	-0.0390536363399123	0.0307198547134562
-0.371147449854201	-0.3447024448392	-0.174967932440997	-0.380472153299262	-0.236562511986842	-0.0757888305367205	0.0726188791953617	0.333766341771716	0.176803180548411	-0.177962060497953	0.206174547305733
-0.0896402442989469	-0.110813636113269	-0.266683752788256	-0.0510352205630336	-0.145882764340948	-0.034227213790777	-0.165571044565425	0.131122491410317	-0.047982885645809	0.138295818097807	-0.0236894402019189
-0.357486522212752	-0.375509555293926	-0.373634247991855	-0.34150813759994	-0.248795867487131	-0.146229658918632	0.285583297551444	0.243600526000053	0.240525675179947	-0.307528242237427	-0.0467675400115303
-0.360095912885838	-0.186528623997024	-0.282533970063034	-0.181220873017239	-0.156892784291208	-0.254412102507338	0.0639046136919183	0.114770385838168	-0.0180317850516097	-0.415653211868713	0.0272046474576876
0.0107445498303532	-0.161239204967024	-0.247294166607459	-0.213461686007658	-0.235797927268073	-0.504393003229263	-0.0359272349703368	0.22770689067759	0.0582212720734179	-0.0753505454087719	-0.199602638088427
-0.15119116546997	0.172121318610236	0.0409335708261258	0.133088853623959	0.300328877532099	-0.220796088962825	-0.158538479422295	-0.277527324476848	-0.17038508756394	-0.418256787624707	-0.147333034546128
0.248199101081159	-0.019771727605272	-0.173275190790292	-0.0397280160071519	0.0764584718768072	-0.121781649068077	-0.293227390098324	0.0727439462835792	-0.130348412279857	0.0716749090473684	-0.440623587755692
0.234691667008715	0.0610011440844826	-0.15573223186481	-0.0628008253036132	0.000305833887507229	0.0236840095427252	0.160525943484484	0.215022547102933	0.0967298299802455	0.334942363432895	0.000611340392307586
0.0856494115048157	0.16093266655454	-0.114029233015636	0.0797616321374357	0.171878644779063	0.156008862858854	-0.316618313291777	-0.142889894485602	-0.0722799519441645	0.143656121124854	-0.29298488301341
0.227937949972493	0.324624178821443	0.0900230786965549	0.296279319376413	0.484440877811451	-0.0556192224100126	-0.251184881090483	-0.398105000144378	-0.287438878661677	-0.132782363555702	-0.14870855042882
0.310363996528203	0.562804525322161	0.240677085609251	0.471388189931014	0.4315316152727	-0.295362519007018	-0.489374804851269	-0.481699409003869	-0.474786069113148	-0.258060302873538	0.0340822268711479
0.176824591493813	0.232662655075992	0.0435496261044873	0.278096112050063	0.205520372404858	-0.51661700815454	-0.406818605344963	-0.289294727552133	-0.429095359533222	-0.132629212040643	-0.0794742509999861
0.0296242588179739	0.166603627185509	0.0293921504804137	0.169455268276659	0.174631149766628	-0.354496142833047	-0.44595635918499	-0.19057080045299	-0.362775065360352	-0.171682848380555	-0.0508940876596065
0.397087863016054	0.620587016075553	0.296845331291717	0.562151426501199	0.44590580798554	-0.455191383405021	-0.486011404130642	-0.414762752549651	-0.597799517982181	-0.0811703029809941	-0.11966988179421
0.259250638049523	0.343629560395503	0.214054876011808	0.28313851408174	0.380457356058993	0.0945832381093346	-0.435254629619357	-0.285321318721518	-0.225855748358298	0.0525309696650585	0.0655662570749886
-0.0792026816066037	-0.248909190937688	-0.212208248756494	-0.124379250114699	-0.178912824191729	0.0669264269658943	-0.115578679308828	0.135401547074057	0.0955073360784415	0.172754908985965	-0.0455448592269151
0.0540297362897762	0.116178058331753	0.0661708099820831	0.150813660765611	0.213166219592539	-0.139048056025032	-0.488457513745644	-0.297700015463051	-0.290036678203011	-0.0974043635771929	-0.176983043573046
-0.176210617217793	-0.194498622721629	-0.165580910559817	-0.0345328139139089	-0.0990901795523422	-0.0889296358313938	-0.26540289322768	-0.119660735168157	-0.00748777514854981	0.0315492121020468	-0.173773506513431
-0.0897937378679519	-0.184842662728357	-0.248525251444335	-0.0764000307829844	-0.0926676679146904	-0.211475285207301	-0.136217729185405	-0.0579200748770515	0.00137530563952956	-0.150701090817544	-0.275714516930721
0.108212966148557	-0.130585363718541	-0.356399060275592	-0.322255329842628	-0.188087840816946	-0.165176866552812	0.150435741322602	0.373041959828187	0.21424205629116	0.285321272553947	-0.0779459000192172
0.204299940345716	0.303166489947504	0.172505762767245	0.361372145603516	0.242526272793233	-0.133547253808657	-0.466748290912504	-0.487353875416668	-0.496943771083347	-0.0283330302858187	-0.172397990630739
0.0827330336937198	0.126447095149995	-0.00738650902125579	-0.0105432042480518	0.0460280000698379	-0.219573688470297	-0.0473933737906571	0.0907771094379119	-0.152506114250055	-0.0336933333128655	0.0305670196153793
-0.23238926347364	-0.360335903875926	-0.408412394633601	-0.2262968911792	-0.29574136921949	0.00259760104662147	-0.181776520764811	0.20982655093982	0.130959659230759	0.143196666579678	-0.00580773372692206
-0.0250194517478225	0.0576292215471494	-0.00292382648758042	0.0334632134829472	0.132120239403123	-0.0623424251189152	-0.323497996583969	-0.230304888759147	-0.036522005316396	0.102917818119298	-0.246828683394188
-0.341983671743242	-0.25534649759987	-0.196665802690935	-0.24295209788989	-0.157963202897484	0.16563526673751	0.0697141240275472	0.186903038455499	0.124388754508562	0.0491616363337719	0.163380719844202
-0.240524422630907	-0.317267256921807	-0.302692984266878	-0.350523341232332	-0.235492093380566	0.152647261504403	0.08484942727037	0.18629174478925	0.230745723965515	0.0424229696711988	-0.170258299257663
-0.23331022488767	-0.132577863399692	-0.11295203378337	-0.0852624343538105	-0.10535977424624	-0.41011536524306	-0.247362834817043	-0.0342324453099196	-0.0184902202647863	-0.172142302925731	0.0123796429442286
-0.0726024581393868	-0.144379592280358	-0.185278267949833	-0.0624952251804812	-0.129673568303065	-0.185804874864218	-0.381287336238383	-0.0203255144027648	-0.136613693526603	-0.0557471514812865	-0.138927104151899
0.147814306951859	-0.0410761472729682	-0.0951013036486683	-0.10802964352714	-0.0172796146441584	-0.303308122208448	-0.115272915606953	0.158783529808065	0.15403423162731	0.0294050908912281	-0.0822252827653703
-0.188336609169191	-0.327229755327564	-0.407335195401335	-0.357857744187499	-0.238550432255639	-0.180304072647843	0.0447943823247179	0.326430817776734	0.385544014281453	0.137530060522515	-0.158031491411511
-0.141060589915637	0.00107288444369693	-0.0630930978898932	0.196653679235402	0.0478630033948813	-0.039269615822454	-0.304846410769582	-0.168717051884604	-0.130806847493033	0.067080363595614	-0.0776402298230634
-0.278897814882169	-0.353898597213745	-0.380405214594673	-0.193903278127214	-0.276626751250289	-0.187791275664576	-0.0666564870087952	0.161228704473059	0.176191933597509	-0.00214412121081871	-0.0507412525615296
0.0807376172966542	0.316807449303079	0.175275703650216	0.327144931812739	0.328159761295257	-0.140270456517559	-0.48738734078908	-0.384656539486909	-0.422066019597849	-0.15207945445307	0.023536605103842
0.013507434072444	0.180091317334842	0.142498069868393	0.173428069877374	0.144353594903412	-0.22553289087137	-0.352545548262114	-0.193474445367671	-0.428789736057771	-0.176583696862427	0.211676610836502
-0.198467184723524	-0.300867451853868	-0.274070261809512	-0.169149668153527	-0.186864505266917	-0.0945832381093346	-0.176272774131057	0.165202113303675	0.207518339831238	0.25882606044883	-0.160782523176895
-0.156716933954152	-0.292284376304292	-0.329161308259711	-0.453816182850927	-0.308739309438548	0.15463366230476	0.304846410769582	0.589898387929865	0.47066015219456	0.325140666469152	-0.0113097972576903
0.126325207291153	0.240326115388112	0.166350338582865	0.181832073263503	0.205367455461104	-0.517686608585502	-0.501911116628153	-0.388324301484401	-0.341381422078781	-0.45930139366038	-0.0620510498192199
-0.263548457981664	-0.392369167980592	-0.413490619585715	-0.330964933351888	-0.333511854326633	0.0174192070185204	0.0512154200640972	0.349659977094179	0.290647925153913	0.0725938181377193	0.0247592858884572
0.125250752308118	0.319259756602958	0.266683752788256	0.469554589192222	0.357366897552197	-0.103904041864859	-0.364317450784309	-0.409872403219663	-0.500305629313308	0.0122521212046784	0.15711448082305
0.14785949628552	-0.0794177207536855	-0.183641651499553	-0.137256404065968	-0.221338463842841	-0.176843718824416	-0.0188102165091359	0.116028434184386	0.195658822218596	0.0519342359266887	-0.13300718544565
0.254492337410366	0.370145133075441	0.212208248756494	0.288639316298115	0.367153581952428	-0.187027275356746	-0.523314575759417	-0.370596785163192	-0.231968217867319	-0.247492848334503	-0.300168132623025
-0.0161168247455298	0.14070113133054	0.226827381194397	0.22553289087137	0.175548651429149	-0.0762472307214184	-0.364011687082434	-0.144723775484348	-0.193459659960491	-0.14197145445921	0.223750583584576
-0.189257570583222	-0.28262841631102	-0.202205684456877	-0.220643288901259	-0.256135880787304	-0.0122240049252775	-0.129643809595088	0.298158485712737	0.220048902324729	0.236006484705117	0.0874216760999847
-0.562400436834488	-0.572460485315434	-0.567683995404429	-0.578195432965626	-0.547901409469201	-0.0904576364470535	0.237884160058911	0.655612457051586	0.618276290837399	0.0863774544929824	0.0994956488480596
0.13261844362036	0.0964063307264814	0.0458579101736297	0.133547253808657	0.0665188705328223	0.160745664767399	-0.275798859091437	-0.117521207336287	-0.117512226310914	0.20246630290731	-0.0677059484480651
-0.177438565769833	0.0865971015269665	0.00877147946274125	0.00809840326299634	0.148788186272267	-0.182290473448201	-0.15563372425448	-0.0932222841029061	-0.103300734702442	-0.307987696782602	0.131438184346131
-0.111282837528658	-0.23511496237587	-0.227904580426663	-0.179998472524711	-0.193439933848322	0.14821605971899	-0.192172486628568	0.153129063395265	0.0655562354842422	0.14702545445614	-0.03988996059807
0.00214890996607064	-0.0956399846952693	-0.0580148729377799	0.0470624189623184	-0.068200956914112	-0.00443120178541309	-0.327472924708347	-0.0738137101995142	-0.048899756072162	0.133854424161111	-0.0611340392307586
-0.111589824666668	-0.0318799948984231	0.00477045374289436	-0.0149744060334649	-0.0714122127329379	-0.328061732182135	-0.534016305325049	-0.119660735168157	-0.115984108933659	0.0203691515027778	-0.187070160046121
0.365468187801015	0.0407696088604834	-0.0915619347426499	-0.0132936053562393	0.0185029501941873	-0.119948048329285	-0.132548564762902	0.0327042111442982	0.0276589245283166	0.282105090737719	-0.291150861836488
-0.134613860017425	-0.0576292215471494	0.0987945581592962	-0.0151272060950309	-0.0111629368940139	-0.144548858241406	-0.406054196090275	-0.0484450230501988	-0.0634168711560851	-0.0661614545052631	0.085587654923062
0.096700948473179	-0.0285080723610899	-0.128802251058148	0.0073344029551665	0.0480159203386349	-0.0524104211171273	0.0421953908587786	0.0576144280439272	-0.0915342308975783	0.0459454545175438	0.0149778396115358
0.28319563481431	-0.0672851815404218	-0.264837125532942	-0.195889678927572	-0.17218447866657	-0.143173657687313	-0.0703256514312977	0.272178504897173	0.25061124986983	0.262501696810234	-0.382240580290318
-0.214737503038059	-0.371831094344108	-0.266375981579037	-0.339368936738016	-0.309350977213562	-0.230269692779915	-0.262039492507053	0.118285324419097	0.0834352087981265	-0.176583696862427	-0.0623567200153737
-0.0113585241063734	0.258718420137203	0.299923043383907	0.21300328582296	0.231057502011711	-0.405225763272949	-0.543342098232243	-0.295560487631181	-0.277964550922696	-0.283330302858187	-0.102705185907674
-0.140753602777627	0.139628246886843	0.0144652468332926	0.0236840095427252	0.0934322526334584	-0.480708993686538	-0.332518025789288	-0.173760224631155	-0.136155258313426	-0.33846484827924	-0.221458057113423
0.0316196752150395	0.125374210706298	0.0261605527836143	0.165788066799076	0.0094808505127241	-0.201848881328645	-0.636905791006057	-0.229387948259774	-0.230440100490064	0.11180060599269	-0.0878801813942154
0.0488109549436046	0.268987456955445	0.387022295592882	0.279471312604157	0.174631149766628	-0.335090535014169	-0.541966161573805	-0.288072140219636	-0.382640591264668	-0.210736484720468	-0.00672474431538344
-0.135227834293446	-0.139781516093086	-0.0464734525920677	-0.00336160135445131	-0.136707747715731	-0.257468103738657	-0.286959234209882	0.139833426154359	-0.0213936432815709	-0.00903593938845029	0.145040508074975
0.121729700018564	0.313229552789703	0.188524268356333	0.308526894865526	0.2354336213575	-0.563111246943765	-0.566164747373732	-0.326914263332108	-0.441736075256125	-0.366136668531478	-0.0223920525564191
0.225789040006423	0.443714352071802	0.404257483309145	0.484834595348819	0.442388718279207	-0.238979296289175	-0.622993542570735	-0.467945301513276	-0.539578245908763	-0.294204060427339	0.10637322826152
-0.1155806574608	-0.0266688418861808	-0.0256988959697858	0.102987241495463	0.000764584718768072	-0.225380090809804	-0.432196992600605	-0.110185683341304	-0.17206601667892	-0.0251168484695906	-0.0158948501999972
-0.0569461141008721	0.0418424933041803	0.156193888678638	0.160592864705833	0.0749293024392711	-0.13492245436275	-0.426999009668727	-0.111561094090363	-0.198196823829982	0.0770352120744152	0.0968974521807523
-0.114659696046769	-0.00582422983721191	0.109412664877351	0.0238368096042911	-0.111170618108878	-0.12926885208481	-0.313407794422087	-0.0116145796587227	-0.182151591368804	-0.129259878709357	0.15268226297882
-0.0928636092480528	-0.105449213894784	-0.155270575050981	-0.143632057872011	-0.0356296478945922	-0.335396135137301	-0.197523351411384	0.114311915588482	0.00534841082039272	-0.129259878709357	0.0333180513807634
-0.0950125192141235	0.0364780710856956	0.00861759385813176	-0.000152800061565969	0.0311950565257373	0.241576897335797	0.057483575952539	0.028119508647434	0.023533007609728	0.118998727200439	0.0571603266807593
-0.270148681448881	-0.131964786574722	-0.189740950483508	-0.210252884714773	-0.00550500997513012	0.183360073879162	0.0240024505972038	0.0623519539573536	0.024449878036081	-0.0162340605961988	-0.143664992192283
0.215367930802075	0.270617458013321	0.169287098115891	0.273227383863081	0.145817445900861	-0.131723716381418	-0.268481041422704	-0.329970965186546	-0.259417743555534	0.0037524987990049	-0.132288883874271
0.129702065809264	0.261937073468294	0.275609117855607	0.257773703861789	0.293447615063186	0.102376041249199	-0.255924218469548	-0.283945907972458	-0.221271396226533	0.0257294545298246	-0.220693881623038
-0.172219784423662	-0.204461121127387	-0.138189272939327	-0.161815265198361	-0.0535209303137651	0.245702498998078	0.0975386208981911	0.221135483765418	0.26390587105195	0.218240908958333	0.106678898457674
-0.141674564191657	-0.0821522945459364	0.0115414203457122	0.0421728169922074	-0.03807631899465	0.0421728169922074	-0.297049436371764	-0.0953618119347761	0.00519559908266722	-0.0554408484511696	0.0452391890307613
0.239296474078867	0.0564030678972101	-0.0569376737055134	0.0216976087423676	0.0912914154209078	-0.148827259965254	-0.368598142610562	-0.0307175067289904	-0.153575796414134	0.077954121164766	0.0852819847269082
0.142781390778906	-0.0620448106768655	-0.122047614585706	-0.0157504433651127	0.0207360931053127	-0.104136426520794	-0.121175032018026	0.0285233657137764	-0.154993147212582	0.188367168595415	0.16847661608439
0.197233829989684	0.397421653686634	0.243511597392842	0.305149913116691	0.39451728490086	-0.0599893510239432	-0.222630625262496	-0.289278579548259	-0.522345154220709	-0.249559104067496	0.215980569098176
0.153186581867036	0.2395597693569	0.221287499428455	0.332645734029114	0.202614950473539	-0.13645045497841	-0.591805644979464	-0.292351195883376	-0.405409540185768	-0.0560534545114035	0.114473488459595
0.0815050851416794	0.160166320523328	-0.0480123086381626	0.0741080298594948	0.149858604878542	0.0320880129288534	-0.32472105139147	-0.248490875330042	-0.111246945064169	-0.0713686060172514	-0.173773506513431
0.25004102390922	0.446933005402893	0.459656300968563	0.441744977987216	0.349568133420763	-0.0958056386018624	-0.628650171055426	-0.349659977094179	-0.328698047847564	-0.067080363595614	0.0692342994288341
0.409981322812478	0.379954362274956	0.359015115553953	0.467873788514996	0.338711030414256	-0.220032088654995	-0.732456947842059	-0.428669683456806	-0.503667487543269	-0.11685460598962	-0.0907840482576765
0.0618579083090335	0.149130937673873	0.202821226875315	0.208113683852849	0.108571030065066	-0.241118497151099	-0.686745274411716	-0.229693595092898	-0.244193156885359	-0.0776478181346491	-0.0194100574557658
0.308675567269147	0.395741090517925	0.376250303270217	0.42035296936798	0.332747269607865	-0.285124914882098	-0.650665157590441	-0.378085132574737	-0.550275067549548	-0.113332121143275	0.111875291792288
-0.143669980588723	-0.260710919818354	-0.313618862194152	-0.088012835461998	-0.258276717999855	-0.034227213790777	-0.121082425942582	0.154351650727763	0.0151283620348251	0.153764121118713	0.00978144627692137
-0.282121179831275	-0.361102249907138	-0.261143871022314	-0.310948125286746	-0.313785568582417	-0.0265872107124786	-0.0316465431440839	0.403759466557177	0.347493891587801	0.225898484711257	0.116460344734595
-0.230393847076574	-0.0493526844100588	0.181585013439205	0.00504240203167697	-0.0198792026879699	-0.009779203940222	-0.224736320878277	0.0458470249686424	-0.0615831303033791	-0.0768820605593567	0.212135116130732
0.0584810497909225	0.117710750394178	0.238368801540109	0.277484911803799	0.0831868174019663	-0.336160135445131	-0.57605881433289	-0.247879581663793	-0.203392422912649	-0.0676929696558479	0.0380559394211472
0.155949466109127	0.406469934954894	0.141882527449955	0.380777753422394	0.343910206501879	-0.102070441126067	-0.293838917502074	-0.310384359037709	-0.271852081413676	-0.0566660605716374	0.133119370424977
0.236687083405781	0.343169752776775	0.0138497044148546	0.289861716790643	0.204144119911075	-0.0705936284434776	-0.296896554520826	-0.0767173551141949	-0.229370418325985	0.202006848362134	0.0291915037326872
0.287646948315456	0.516210686624466	0.290689907107337	0.528229812833554	0.489945887786581	-0.00764000307829844	-0.433114283706231	-0.39183924006533	-0.333435211717055	0.134467030221345	0.0224667594173038
0.279358295589184	0.434364930491015	0.376250303270217	0.372068149913134	0.344827708164401	-0.260524104969977	-0.573918468419764	-0.316955765949881	-0.338936434275173	-0.00781072726798245	0.201436659265349
0.079970149451629	0.171814780197751	0.105411639157505	0.240201696781703	0.117134378915269	-0.102223241187633	-0.427763418923415	-0.11278368142286	-0.197432765141354	-0.0189907878672515	0.185847479261506
0.0374524308372312	0.0452144158415135	0.145114125146754	0.172205669384847	0.133496491896905	-0.0991672399563137	-0.234367877487346	-0.123786967415334	-0.0550122255811823	-0.00903593938845029	0.0238422752999958
0.321262039927561	0.434211661284772	0.31423440461259	0.334173734644774	0.393761130165557	0.0359080144680027	-0.36110693191462	-0.280889439641215	-0.335116140832035	0.0488553333036549	-0.206174547305733
-0.150116710486935	-0.248449383318961	-0.156347774283248	-0.357093743879669	-0.216989143186379	-0.287569715867153	0.0220149865350149	0.238710176670065	0.174511004482528	-0.0464049090627193	-0.0623567200153737
0.0590950240669427	0.326769947708837	0.281610656435377	0.372373750036266	0.257512133281087	-0.176789671231826	-0.565968612171009	-0.296018957880867	-0.426650371729614	-0.0920440605501461	0.119058541401902
-0.0692255996212757	-0.261017458230839	-0.216978702499389	-0.102223241187633	-0.245125860837044	-0.0290320116975341	-0.180094820404497	0.271720034647487	0.149908314708722	0.290834727096053	-0.0281216580461489
-0.203839459638701	-0.0467471079039377	0.0437035117090968	0.0359080144680027	-0.00489334220011566	-0.221101689085957	-0.404831141282774	-0.0267440978983747	-0.0823655266340479	-0.0457923030024854	-0.0169646958865355
0.278283840606148	0.311443027084595	0.034470375432527	0.276568111434403	0.43321370165399	-0.2334784940728	-0.0565662848469133	-0.295866134464305	-0.309138145418699	-0.166016242323392	-0.155433294744204
-0.16608004166346	-0.142387092599207	-0.122954598082987	-0.101306440818237	-0.0969493423397915	-0.0160440064644267	0.0700198877294225	0.100863454931013	0.167023229333978	0.0741253332883041	-0.235213215940344
0.274446501381022	0.57537260023404	0.285919453364443	0.516464208092974	0.387491535471659	-0.201848881328645	-0.63033187141574	-0.443187908030209	-0.482273844261698	0.0416572120959064	-0.0239951103980727
0.381891999684554	0.289372261385686	0.0400102571984689	0.27442891057248	0.170196558397773	-0.0191000076957461	-0.320593241416155	-0.112630858006298	-0.260238389346537	0.165709939293275	0.0169646958865355
0.0463550578395239	-0.0450611466352711	-0.174506275627168	0.0466040187776205	-0.0362413156696066	-0.0858736346000744	-0.207002026169515	0.0701459482020228	-0.00290342301678462	0.0983232726675438	-0.075194868253833
-0.132643067173303	0.118797789540748	-0.0600612866730921	-0.0337946406183486	0.176065499023337	-0.395443170312442	-0.0821603436788886	0.0703525374173573	-0.179920510799806	-0.218637726608104	0.119226075567664
0.304684734475016	0.442794736834348	0.26853038004357	0.338452136368621	0.380457356058993	-0.419436168998584	-0.405289786835587	-0.393825944480638	-0.323655260502622	-0.267402545292105	-0.320036695373021
0.175289655803763	0.552382219297677	0.344088211906832	0.534341815296193	0.450799150185655	-0.442203378171914	-0.59012394461915	-0.460762600934856	-0.507334969248681	-0.275672727105263	0.19303072887112
0.211667631657958	0.233888808725931	0.187894323228194	0.226908091425464	0.128144398865529	-0.277637711865365	-0.491362268913458	-0.172537637298657	-0.260544012821988	0.0650893938998538	0.171175309846124
0.155181998264102	0.199709775733872	0.088176451441241	0.229964092656783	0.180594910573019	0.163954466060284	-0.139122484353219	-0.102238865680072	-0.236094134785907	0.206295090783772	0.0544092949153751
0.0937845706620831	0.374436670850229	0.251295192327306	0.397127360009953	0.312562233032388	-0.201848881328645	-0.363553041529621	-0.358065265005097	-0.25336186114889	-0.0407383030055555	0.151918087488435
0.197699716878499	0.355737827688654	0.253603476396449	0.409962565181494	0.250783787755928	-0.0962640387865603	-0.59776803716603	-0.376404074992554	-0.378514674346079	0.0536030302704678	0.100412659436521
0.0922496349720326	0.0340257637858169	-0.0232367262960338	0.129727252269507	-0.0417463256447368	-0.199709680466721	-0.475156792714072	-0.1170627370866	-0.146546456478761	0.153304666573538	0.038361609617301
0.20046260112059	0.193579007484175	0.177891758928577	0.236840095427252	0.105053940358733	-0.0629536253651791	-0.476991374925323	-0.264537334069066	-0.230287288752338	0.151619999907895	0.0567018213865286
0.13292543075837	0.0610011440844826	-0.109566550481961	0.110627244573761	0.094808505127241	-0.122698449437473	-0.0596239218656654	-0.0848169961919883	-0.149602691233271	-0.148556969606725	-0.173773506513431
0.191713467687302	0.225459002382598	0.273300833786464	0.341966537784638	0.191910764410786	-0.147299259349594	-0.670692680063267	-0.401925585558431	-0.264975553216028	0.139827333248392	-0.0596056882499896
0.150116710486935	-0.0383173015606047	-0.104334439925238	0.0597448240722938	-0.0691184585766337	0.0728856293669671	-0.123528535557584	0.10774050867631	-0.0270476775774146	0.407995636115789	-0.0172703660826893
0.172526771561672	0.0662122970967249	-0.0584765297516083	-0.0223088089886314	0.00932793356897048	-0.0877072353388661	-0.227793957897029	0.133414842658749	-0.0184902202647863	0.322383939198099	0.215497488288424
0.238835993371852	0.327842832152534	0.262221070254581	0.410420965366192	0.240538352524436	-0.0840400338612828	-0.668552334150141	-0.353633385924795	-0.387836190347335	0.128034666588889	0.0375974341269165
0.314911554394187	0.206976685361922	0.078659584171225	0.333511663331785	0.161529659860428	-0.0570118471231695	-0.334607753837312	-0.121073148714142	-0.247172121505835	0.410265143987234	-0.0752178565968506
0.0704750870145938	0.176620104842173	0.027861809657518	0.28643485659201	0.174531573769648	0.0733664520619876	-0.285211819427142	-0.1944508146015	-0.24411495240867	0.216316050526503	-0.191560923406207
0.0991644214527017	0.219498272373308	0.0370892642235725	0.200030562347188	0.242621266829278	0.062041564792176	-0.214050944186666	-0.145651843363955	-0.249178574885006	-0.00145505055471619	0.0253725646714374
0.182043372839985	0.322784948346534	0.290382135898118	0.351898541786426	0.277850086800317	-0.106196042788348	-0.646231583913251	-0.38542065656972	-0.319682155321759	0.0192970908973684	0.0511997578557603
0.353035208711606	0.417811856216833	0.301000242616173	0.341355337538374	0.365471495571139	-0.389487356931654	-0.48738734078908	-0.327500581692669	-0.439180934223105	-0.185619636250877	-0.144123497486513
-0.240524422630907	0.0444480698103014	0.0675557804235686	-0.00382000153914922	-0.0160562790941295	-0.370234549174342	-0.30683387483177	0.082218998110432	0.0756418101741256	0.0169998181714912	0.107595909046135
-0.0096700948473179	-0.0936474850141178	-0.133880476010261	-0.116433646913268	-0.056732186132591	-0.208266483914415	-0.167252744925738	0.134484606574684	-0.059443765975222	-0.168619818079386	-0.0790157457057554
0.153647062574051	0.305772066453625	0.071095149329587	0.249828100660359	0.258123801056101	-0.193903278127214	-0.241094678928601	-0.0556277236286194	-0.0771699275513807	0.0992421817578947	0.0449335188346075
0.0102840691233381	0.0449078774290287	0.0463195669874582	0.0864848348463383	-0.0383821528821572	-0.140728856702257	-0.223819029772652	0.0640330115395372	0.123319072344484	0.224060666530555	0.189668356713428
-0.311438451511238	-0.277417263298778	-0.246370852979803	-0.186568875172048	-0.291000943963128	0.0762472307214184	-0.0946338657303766	0.331779637356408	0.260238389346537	0.234474969554532	0.0464618698153765
-0.0115120176753785	0.104682867863572	0.00384714011523739	0.169302468215093	0.13793108326576	-0.130185652454205	-0.257300155127987	-0.215022547102933	-0.186277508287392	-0.184853878675585	0.0972031223769061
0.0858029050738207	0.252127844268779	0.180353928602329	0.18763847560301	0.133496491896905	-0.331117733413454	-0.3687510244615	-0.14059754323717	-0.036216381840945	-0.0725938181377193	0.238881258294189
-0.00353035208711606	0.100391330088784	0.106334952785161	0.0828176333687551	0.0348650631758241	-0.202612881636475	-0.377923935517756	0.00565446641279922	0.0404951104972592	0.122980666591959	0.103469361398059
-0.0320801559220546	0.0895092164455725	0.121569627641502	0.141645657071653	0.0651426180390398	-0.0612728246879535	-0.261275083252365	-0.016199282155587	-0.0973410769311476	0.105521393875292	0.106067558065366
0.255432813153708	0.24854500604282	0.0527867951397733	0.246332518337408	0.311897934887055	-0.328392420537897	-0.148459619146609	-0.165214735232356	-0.192175441838636	-0.146041126728619	-0.0975926659199564
0.0798166558826239	0.129819017687329	0.111874834551103	0.162426465444625	0.0437342459135337	-0.12544885054566	-0.401773504264022	-0.0725911228670171	-0.136919317002054	0.0424229696711988	0.206785887698041
-0.073523419553417	-0.217795542070477	-0.231290063728072	-0.133700053870223	-0.278614671519086	-0.053632821609655	-0.202415570641387	0.248032405080355	0.180317850516097	0.178727818073246	-0.0171175309846124
-0.0415967572003675	0.276497648061323	0.289458822270461	0.200932080959249	0.195122020229612	0.0676904272737241	-0.354227248622428	-0.10346145301257	-0.0259779954133361	0.170457636260088	0.220388211426885
-0.178260514213384	-0.26646331789557	-0.189029294251006	-0.251127251537178	-0.0801529751580156	0.320672534220937	0.0061171435802068	0.171061683599905	0.282176707668381	0.30624347379779	-0.192631096162666
0.0655417539651546	0.327689562946291	0.371479849527322	0.290625717098473	0.232127920617987	-0.346092139446919	-0.724659973444241	-0.3568426776726	-0.459199271865147	-0.292672545276754	0.0924652343365223
0.0148934279747616	0.0919896379386319	0.358355209296696	0.170118460718734	0.14332698038752	0.219793662635704	-0.0478666485151182	-0.194603684738766	0.0724549076028237	0.0623517227792399	0.0736890383733374
-0.261553041584598	-0.339184753414473	-0.398255944729375	-0.279929712788855	-0.367153581952428	0.162120865321493	0.0290475516781447	0.315580355200822	0.290647925153913	0.0758099999539473	-0.104539207084597
-0.133856618431511	0.0135653611068699	-0.14096998352196	-0.156173594132029	-0.0932099981925275	-0.0201711491442543	-0.0402109988007809	0.156961640225374	0.0778635289199085	0.00451831488043447	0.0540313350081513
-0.343825594571303	-0.396813974961622	-0.383175155477644	-0.317671327995649	-0.324183920757663	0.0368248148373985	-0.202415570641387	0.293420959799311	0.276436433545441	0.158358666570468	-0.10836008453652
0.0612439340330134	0.240479384594355	0.172505762767245	0.322102529781062	0.146494432115963	-0.0896936361392237	-0.298884018583015	-0.244364643082864	-0.17038508756394	0.029711393921345	-0.0213969137307655
-0.252268678887818	-0.367488388924604	-0.308242528345369	-0.30377260658808	-0.345815228767912	0.236437620744878	0.0318481224584588	0.355399397730718	0.238445282823283	0.420277778208321	0.127659670182763
-0.0683046382072455	-0.040616339654241	-0.0475506518243341	0.128199251653848	-0.132578990234384	-0.232408893641838	-0.357743531193992	0.0181859865708948	-0.154339855102761	0.135692242341813	0.0921595641403685
-0.0640068182751042	-0.00214576888739386	0.0100025642996172	0.15692566322825	-0.0536738472575187	-0.242799297828324	-0.32533257879522	-0.104989687178191	-0.0264364306265126	0.0160809090811403	-0.00366804235384551
0.134306872879415	0.281555531867323	0.232213377355729	0.32408893058142	0.186864505266917	-0.292306517775698	-0.452836042477182	-0.184763510623629	-0.275977998332264	-0.140439939308626	0.198991297696119
-0.190332025566257	-0.182083817015993	-0.0783277727462333	-0.0566888228409744	-0.210872465436234	-0.0362136145911346	-0.272741222072685	0.135248723657495	0.0683068467633013	0.107512363571053	0.142595146505744
-0.453880483547921	-0.143000169424177	-0.0635547547037217	-0.107571243342442	-0.13074398690934	-0.193444877942516	-0.293380271949261	0.0964315758507111	0.0797677270927143	-0.0707559999570175	0.133730710817284
0.0472760192535542	0.0104223060244845	0.14326749789144	0.128963251961678	-0.0250783787755928	0.153716861935365	-0.245069607052979	-0.126232142080329	0.0071821516730988	0.176736848377485	0.119364211598056
0.0509598649096753	0.162618627823206	0.194049747412574	0.182596073571333	0.0500038406074319	-0.375276951206019	-0.497018897398149	-0.100099337848202	-0.220048902324729	-0.0742784848033625	0.208467073776887
-0.279511789158189	-0.158480359254661	-0.133572704801042	-0.0655512264118006	-0.126156478596732	-0.399419360933442	-0.488151750043768	0.0401925585558431	0.00213936432815709	-0.234015515009357	0.054562130013452
-0.271990604276941	-0.189747277328114	-0.150192350098868	-0.0458400184697906	-0.0906797476458934	-0.0566888228409744	-0.121693953346332	0.140139072987483	0.0275061127905911	0.0811703029809941	-0.00351520725576862
-0.0753653423814776	0.0964063307264814	-0.0069248522074273	0.157536863474514	0.0160562790941295	-0.400030561179706	-0.555878410009127	-0.181707042292386	-0.126375307098994	-0.056206606026462	-0.0253706262807648
-0.326787808411743	-0.414286664473258	-0.476429831870998	-0.290625717098473	-0.35201480452082	-0.227366491610161	-0.223513266070776	0.348895860011368	0.154492666840487	0.0658551514751462	-0.134647721405746
-0.181275904994959	-0.365853595300653	-0.385637325151396	-0.260065704785279	-0.252007123305957	0.0982504395869179	0.105947122699759	0.444716142195831	0.296149147712031	0.433571939130555	-0.299862462426871
-0.373603346958282	-0.440955506359439	-0.392869948568042	-0.481625794055933	-0.355837728114661	0.19482007849661	0.0983030301528791	0.507526566402871	0.442389980715341	0.19542133321462	-0.0298028441249948
0.0240984903337922	0.263929573149445	0.207283909408991	0.279929712788855	0.209649129886205	-0.0715104288128734	-0.444886186228427	-0.429739447372741	-0.145629586052408	0.00857648484327485	-0.134036381013438
-0.11635701464574	-0.0662939963697316	-0.196065239090586	0.0898533007334963	0.0670592029654197	-0.0881723716381418	-0.36847341106419	-0.0796270833081012	-0.242454344713317	0.166871324143504	-0.219105852147623
0.239603461216877	0.227451502063749	0.0472428806151152	0.288333716174983	0.286107601763013	0.0835816336765849	-0.0253783872556422	-0.182776806208321	-0.0913814191598528	0.165097333233041	0.0369860937346089
-0.0142749019174693	0.0613076824969675	-0.0069248522074273	0.0644816259808388	-0.0524505117074898	0.00718160289360053	-0.179330411149809	0.119813558584719	0.0912286074221273	0.197565454425439	0.187681500438429
0.0706070417423212	0.0137942285618177	-0.00553988176594184	0.146076858857066	-0.11759312974653	-0.123768049868435	-0.419049153419972	-0.140444719820608	-0.060055012926124	0.122674363561842	0.0669417729576806
-0.0529552813067409	-0.148824399261389	-0.191741463343432	-0.123462449745303	-0.113617289208936	0.208724884099113	-0.0584008670581646	0.239627117169437	0.198655259043158	0.274600666499854	0.166590256903817
-0.0207216318156812	-0.04245557012915	-0.272223634554198	-0.000611200246263875	-0.0105512691189994	-0.29108411728317	-0.193854186988881	-0.0212424549021376	-0.232885088293672	-0.144115575670029	-0.0374445990288396
-0.169763887319581	-0.335506292464654	-0.174198504417949	-0.217281687546808	-0.239009183086899	0.0207808083729717	0.125363117768835	0.363108437751647	0.166564794120802	0.276438484680555	-0.0482958909922993
0.0372989372682262	0.130738632924783	-0.0472428806151152	0.0401864161918498	0.0734001330017349	-0.0866376349079043	-0.284666006445818	-0.0247573934830669	-0.0973410769311476	0.0889810302489766	0.0476845505999917
0.0030607449765247	-0.109163733039535	-0.272708646298174	0.0327348161557685	-0.108443724388444	0.20539339301555	0.0151645670617515	0.00586034956445407	-0.0830543402904329	0.17673607690501	-0.336644209422102
0.0096700948473179	0.226378617620052	0.126493966989005	0.239437696473873	0.186405754435656	-0.251203301214453	-0.348876383839612	-0.130052727494382	-0.178331297925666	-0.156673999904825	0.280605240069182
0.150116710486935	0.377195516562592	0.259297243767	0.386889755885033	0.341616452345575	-0.208572084037547	-0.495795842590649	-0.426682979041498	-0.346729832899174	-0.14809751506155	0.116613179832672
-0.0554111784108216	0.0373976863231502	-0.000307771209218991	0.116586446974834	-0.0406759070384614	-0.109863244265932	-0.340620763888981	-0.136776957823116	-0.0950489008652649	0.0528372726951754	0.183707787888429
-0.173447732975702	-0.124914403087571	-0.181123356625376	-0.12850485177698	-0.123862724440428	-0.0753304303520226	-0.247668598518918	0.0927638138532197	0.00702933993537329	-0.00643236363245614	0.05318661413076
-0.0182657347116005	-0.195571507165326	-0.37840470173475	-0.236687295365686	-0.084868903783256	-0.269233708479237	-0.14355605803041	0.066019715954845	0.00595965777129475	-0.0588101817824561	-0.190891037498044
0.238375512664836	0.381946861956107	0.185124382345223	0.268011307986709	0.35874315004598	-0.28543051500523	-0.110533578227887	-0.268052272649996	-0.318154037944504	-0.310591272538596	0.281522250657643
-0.136773219062472	-0.159642074494972	-0.0878753936583398	-0.152353300733496	-0.0745527056913161	-0.285757946210269	-0.31710118445939	0.05761882995615	0.00771758235614402	-0.0879922677562578	-0.291555223558836
0.0983893777322345	-0.0105755752307269	-0.0229289550868149	-0.00198640080035759	-0.0749293024392711	-0.0884712356466959	-0.0541201752319117	-0.0197142207365162	0.116595355884561	-0.0834675757068713	-0.234143370253805
0.225175065730402	0.469463578720528	0.15265451977262	0.401558561795366	0.44040079801041	0.0597448240722938	-0.326861397304597	-0.481852232420431	-0.390128366413218	0.121142848411257	-0.0918538939442147
0.2828886476763	0.516057417418224	0.0994101005777342	0.432729774354823	0.512271761574608	-0.0553136222868807	-0.255312691065798	-0.47176588692733	-0.415800738351103	0.0761163029840643	-0.0268989772615338
0.16577305452545	0.398193397817804	0.0278532944343187	0.355412943202443	0.300940545307113	-0.440980977679386	-0.52316169390848	-0.411553460801846	-0.566320300010727	-0.253465757421784	-0.129145657874977
0.040678903537099	0.140175398104323	0.191910010318651	0.152200488997555	-0.0175103277982681	-0.290189486552567	-0.365491987198732	0.0132966530668038	-0.127531138142618	-0.0541431969570707	0.289873909032415
-0.193708884084368	-0.185149201140842	-0.179584500579281	-0.170983268892319	-0.247878365824609	0.09779203940222	-0.0799572080403667	0.257201810074084	0.189486554779628	0.240294727126754	0.0727495066846027
-0.148274787658874	0.0695842196340581	-0.071095149329587	0.0462984186544885	0.0165150299253904	-0.0513408206861655	-0.161748998291985	0.0221593954015105	-0.0096271394767069	-0.0396662424001462	0.0825309529615241
0.16700100307749	-0.153882283067388	-0.252680162768792	-0.158912064028607	-0.171114060060295	-0.122392849314341	-0.279162259812064	0.227095597011342	0.139364304805662	0.322996545258333	-0.306587206742254
0.153954049712061	0.0516517225036951	-0.0320082057587751	-0.0282680113897042	0.0481688372823885	0.00198640080035759	-0.149365568366039	0.209062433857009	0.0427872865631418	0.449499696696637	-0.0787100755096016
-0.165312573818435	-0.153729013861146	-0.195742489063278	-0.161509665075229	-0.153375694584875	-0.325922531320211	-0.100902021618818	0.145793539400283	-0.0374388757427491	-0.119458181745614	0.0380559394211472
0.0474798877863532	-0.116028904294036	-0.287072770550534	-0.0571474284017301	-0.158847248329494	-0.0582965053803172	-0.00827778272863077	0.248161947198757	-0.0262009570951382	0.325015371594049	-0.173627031833054
0.322796975617612	0.0701972964590278	0.0640164115175502	-0.0660096265964985	0.068200956914112	-0.178623271970617	-0.127962109234774	0.0942920480188411	0.0785452331909103	-0.0339996363429824	-0.207550063188425
-0.11650161887483	-0.162925166235691	-0.202051798852268	-0.0738024297363629	-0.169584890622758	-0.170524868707621	-0.251643526643296	0.0782455892798163	0.0340770175127879	0.0719812120774853	-0.232309349076883
-0.203071991793676	-0.171968049403994	-0.119876885990797	-0.133547253808657	-0.222799987049016	-0.123768049868435	-0.352698430113052	0.0973485163500839	0.024755501511532	-0.0197565454425439	0.0273574825557645
-0.180354943580929	-0.334893215639685	-0.546909438782147	-0.296126519314847	-0.41165241258473	-0.35174574172486	-0.0973857390472535	0.300756483794294	0.0568459664338884	-0.0880621211586257	-0.221916562407654
0.127860142981203	0.0510386456787254	-0.122492941269159	-0.0617312248726514	-0.0708005449579235	-0.144854458364538	0.0181929402615748	0.258577220823143	0.036827628791847	0.248871211970029	0.0366804235384551
-0.185266737789091	-0.391756091155622	-0.429494722465102	-0.257620903800223	-0.371129422490022	-0.0696768280740817	-0.119859371135081	0.237946059587254	0.115678485458208	0.0581975757222222	-0.131438184346131
-0.161321741024303	-0.44356108286556	-0.532290306344245	-0.378332952437339	-0.280143840956622	-0.171288869015451	0.217092228331397	0.440131439698967	0.391809295528198	0.0701433938967836	-0.154210613959588
0.268920732896841	0.233582270313446	0.187740437623585	0.250592100968189	0.128144398865529	-0.132936053562393	-0.0498394834056588	-0.022770689067759	-0.0510391204003191	0.164025272627632	-0.0212440786326886
0.172526771561672	0.00766346031212093	-0.214978189639465	-0.0510352205630336	-0.0272192159881434	-0.137520055409372	-0.24751571666798	0.0635745412898507	-0.188416872615549	-0.00796387878304093	0.0755005384499868
0.172833758699682	-0.024523072998787	-0.227135152403616	-0.0291848117591	0.00137625249378253	-0.0385056155146241	-0.212505772803269	0.0513486679648794	-0.136766505264328	0.0425761211862573	-0.0715268258999875
-0.348583895210459	-0.511306072024709	-0.565837368149115	-0.480097793440274	-0.453398738229467	-0.10726564321931	0.158079833869482	0.550775593289957	0.339547681226075	-0.0445670908820175	0.0874216760999847
-0.0121259919513986	0.0211511504614538	-0.0584765297516083	0.0852624343538105	-0.080893063245662	-0.204140882252134	-0.312643385167399	0.0507373742986309	-0.0987163825706771	-0.0537561817855263	0.158642831803818
-0.0927101156790478	-0.233582270313446	-0.202359570061487	-0.0825120332456231	-0.17600740226041	0.188860876095537	-0.0351628257156488	0.155268591227135	0.12515281319719	0.067386666625731	0.0145193343173052
0.148581774796885	0.1748801643226	0.163118740886065	0.26495530675539	0.122639388890399	-0.118878447898324	-0.405901314239338	-0.195613973199541	-0.211949880225277	0.0448733939121345	0.110652611007673
-0.157023921092162	-0.274505148380172	-0.246063081770584	-0.201848881328645	-0.293753448950693	-0.00320880129288534	-0.000305763701875207	0.307939184372715	0.184290955696961	0.143962424154971	0.127617306894208
0.0615509211710234	0.0130278825306056	-0.276532431483264	-0.0135992054793712	-0.0373117342758819	-0.240812897027967	-0.223207502368901	0.103614276429132	-0.131723717919386	0.00857648484327485	0.0889500270807537
-0.178666514321874	-0.157867282429691	-0.214670418430246	-0.0679960273968561	-0.156586950403701	-0.261746505462504	-0.121082425942582	0.160158940557124	-0.0213936432815709	-0.0442607878519006	0.127922977090362
-0.141981551329668	-0.0165530742741812	-0.163580397699894	-0.0077928031398644	-0.0152916943753614	-0.249980900721925	-0.170463263795428	0.0307175067289904	-0.130806847493033	-0.160655939296345	0.165061905923048
0.23238926347364	0.150050552911328	-0.0886381082550695	0.201084881020815	0.0206437874067379	-0.12850485177698	-0.241094678928601	-0.0706044184517092	-0.212408315438454	0.0745847878334795	-0.113709312969211
0.264929900102709	0.335046484845927	0.164965368141379	0.383680954592147	0.218824146511422	-0.28390251438957	-0.311726094061774	-0.25766028032377	-0.408618586678004	-0.226511090771491	0.0213969137307655
0.0954729999211386	0.326310140090109	0.130648878313462	0.284819314758966	0.289930525356853	-0.212392085576697	-0.598838210122593	-0.371513725662565	-0.430317853435026	-0.29818599981886	-0.0883386866884461
-0.229264363353973	-0.416750928576128	-0.290835230467011	-0.432296149448288	-0.415104446849894	-0.0659071950520736	0.191401471028472	0.565037933670493	0.557577715576789	0.27718635020733	0.287167359689917
-0.00184192282806055	-0.0905821008892694	-0.110489864109618	0.024295209788989	-0.101689767596154	-0.063412025549877	-0.307751165937396	0.0253686871493154	-0.102842299489266	0.13293551507076	-0.00290386686346103
-0.194322858360388	-0.295503029635383	-0.354860204229497	-0.233784094195932	-0.31730265828875	-0.121323248883379	-0.0302706064856455	0.312065416619892	0.154645478578212	0.0839270302520467	-0.00962861117884447
-0.174919285209526	-0.220571238788541	-0.2827864025345	-0.180929095354523	-0.209894540638628	0.170385085574572	0.071936406599876	0.184701209554396	0.171849927910573	0.189998969802677	0.117768440237003
-0.116962099581845	-0.00168596126866661	-0.052782762381057	0.0527160212402592	-0.0850218207270096	-0.197417679543232	-0.154257787596042	0.0392756180564703	-0.0971882651934221	-0.112872666598099	0.15069540670382
-0.15119116546997	-0.184076316697145	-0.200205171596954	-0.0444648179156969	-0.177383654754193	0.0268928108356105	0.0134536028825091	0.157560942475568	0.144712715626055	0.20246630290731	0.118752871205749
0.0185727218496106	0.024523072998787	0.0143113612286831	0.0812896327530954	0.0134566910503181	-0.197417679543232	-0.299954191539578	0.0485978464667609	0.010849633378511	0.22360121198538	0.247898529080726
0.149502736210915	0.128439594831147	-0.0213900990407199	0.111391244881591	0.0744705516080102	-0.281763313527646	-0.407888778301526	-0.010850462575912	-0.160146701136331	0.155448787784357	0.134189216111515
0.0892623517664045	0.216717559314858	-0.0477119226828441	-0.0468103991489614	0.0537115983547713	-0.14712992698027	-0.0234177276883215	0.122855719204023	0.00209855755146652	0.0226501013861687	0.120927683871389
0.193094909808348	0.0888961396206028	-0.223441897892988	0.165329666614378	0.084868903783256	-0.111238444820025	-0.244152315947353	-0.150989535563395	-0.205990222453983	0.230493030163012	-0.349533869301862
-0.185266737789091	-0.228371117301204	-0.330392393096587	-0.258843304292751	-0.247266698049595	-0.238062495919779	-0.0460174371322187	0.336975633519521	0.20507335202763	0.00918909090350877	0.0395842904019162
0.0455875899944987	-0.0116484596744238	-0.127417280616662	0.0470624189623184	-0.0484746711698958	-0.19482007849661	-0.197217587709509	0.0489034932998852	-0.0926039130616569	0.00888278787339181	0.127005966501901
-0.101152261974325	-0.0597749904345433	-0.14342138349605	-0.0239896096658571	-0.0652955349827934	-0.478264192701482	-0.225653611983903	-0.00305646833124282	0.048899756072162	-0.139061575673099	0
0.269995187879876	0.0924213313641785	-0.0603231570069223	0.178470471909051	0.0662130366453151	-0.144090458056709	-0.549610254120685	-0.169633992383977	-0.154492666840487	0.183628666555117	-0.0264404719673031
0.142595525605688	0.347001482932836	0.211284935128838	0.336160135445131	0.360425236427269	-0.256398503307696	-0.294450444905825	-0.181859865708948	-0.237927875638613	-0.107971818116228	0.214886147896116
0.0122794855204037	0.20277515985872	0.136804302497842	0.184124074186992	0.142518591578369	-0.490640997688326	-0.534474950877862	-0.237793236170692	-0.350550126342312	-0.368482545230702	-0.381934910094164
-0.187415647755161	-0.0239099961738173	-0.00246216967375193	-0.0919856370627132	-0.00596376080639096	-0.137520055409372	-0.111450869333513	0.154046003894638	0.0577628368602414	0.00199096969576023	-0.134036381013438
-0.121259919513986	-0.221627272226537	-0.207745566222819	-0.0589808237644639	-0.0902209968146325	-0.0433952174847351	-0.24690418926423	0.101169101764137	-0.0527200495152997	0.190673636247807	-0.302307823996101
-0.240677916199912	-0.193119199865448	-0.301461899430002	-0.00687600277046859	-0.126156478596732	-0.0533272214865231	-0.18880908590794	0.0890960518557283	-0.00611246950902025	0.188682666552047	-0.280758075167259
-0.151012155063927	0.292635624152174	0.214590000235005	0.298583551214607	0.19199995137033	-0.358869284964865	-0.331902888558156	-0.395993225046655	-0.435028642849241	-0.406939811178895	-0.0302266912276734
-0.620574499487401	-0.540887028829496	-0.376865845688655	-0.456260983835983	-0.405229900947078	0.00259760104662147	0.110227814526012	0.421028512628699	0.392878977692277	0.133394969615936	-0.0252177911826879
-0.0613974276020184	-0.0892026780330877	-0.0395486003846404	0.0779280313986441	0.0347121462320705	-0.152341661381271	-0.45742249800531	-0.0423320863877131	-0.0709046463046349	0.0839270302520467	-0.329512471453789
-0.0115120176753785	0.0783205643898759	0.0658630387728641	0.205363282744662	0.237938764480624	0.00473680190854503	-0.315853904037089	-0.122105909833151	-0.150213938184173	0.0882152726736842	-0.181415261417276
-0.213663048055024	-0.220860926195325	-0.201897913247658	-0.063412025549877	-0.147870684609745	-0.104362442049557	-0.177037183385745	0.134484606574684	0.0913814191598528	0.235087575614766	-0.290845191640334
-0.290870313264562	-0.374283401643986	-0.329007422655102	-0.205210482683096	-0.177995322529207	0.118725647836758	-0.0397492812437769	0.272789798563422	0.218979220160651	0.227736302891959	-0.209384084365348
-0.186034205634116	-0.152809398623691	-0.192510891366479	-0.0757888305367205	-0.0426638273072584	-0.204752082498398	-0.201498279535762	0.11278368142286	0.0857273848640091	0.0280267272557017	-0.232615019273036
-0.154875011126091	-0.376582439737623	-0.385945096360615	-0.282527313835476	-0.279532173181607	0.0932080375552409	0.052438474871598	0.460609777518293	0.353300737621371	0.412437030052485	-0.345560156751863
0.0462156888701367	-0.0843238347770792	-0.125609042433894	-0.0534963712951993	-0.0125430228300711	-0.17974780755187	-0.37773361607777	0.0169685852364517	-0.128401102080953	0.180467639886842	-0.285277480507568
-0.497312112249904	-0.569960061853407	-0.366808608730989	-0.515877811994165	-0.400796480817372	0.0275461305722188	0.0678303761975829	0.497589768312905	0.432048160083522	0.104762672451198	0.134088574436571
0.0386803793892716	0.188367854471933	0.143575269100659	0.143632057872011	0.227693329249132	0.1095576441428	-0.245375370754854	-0.184305040373942	-0.351008561555488	-0.0778009696497076	-0.249274044963418
0.0653882603961496	0.280789185836111	0.166658109792084	0.182748873632899	0.312256399144881	0.0962640387865603	-0.245681134456729	-0.219760073016359	-0.373930322214314	-0.022666424228655	-0.245147497315342
-0.371607930561216	-0.433751853666045	-0.506129753560631	-0.367636948127721	-0.293906365894447	-0.0817480329377933	0.170616145646366	0.464430362932347	0.333740835192506	0.179953030193713	-0.0392786202057624
0.144744435571758	0.158020551635934	-0.036009231478622	0.199098480220457	0.034100478457056	-0.277332111742233	-0.274117158731123	-0.191029270702676	-0.215311738455238	0.0940350302459064	-0.054562130013452
-0.258943650911513	-0.262243611880778	-0.428109752023617	-0.0843456339844147	-0.151234857372325	-0.165024066491246	-0.0839321361647444	0.0814548810276212	0.0583740838111434	-0.159737030205994	-0.304906020663408
-0.209979202398903	-0.186835162409508	-0.405180796936802	-0.181832073263503	-0.0319596412445054	-0.272748109895254	0.0275187331687686	0.277985794726535	0.0233801958720025	-0.00888278787339181	-0.0330123811846096
0.0695325867592858	0.4093820498735	0.188355980042023	0.497211400335662	0.489028386124059	-0.275804111126574	-0.554349591499751	-0.522350437809399	-0.503667487543269	-0.315951575565643	-0.13052117375767
-0.0458945771325088	0.0775542183586639	0.0526288767764475	0.201084881020815	0.189005342479467	-0.110321644450629	-0.410946415320279	-0.151753652646206	-0.290189489940737	-0.0888278787339181	-0.109429930223058
0.219342310108211	0.257798804899748	-0.00230828406914243	0.184276874248558	0.266992983793811	-0.33127053347502	-0.170921909348241	-0.229235124843212	-0.295996335974306	-0.175664787772076	-0.0276631527519182
0.00936310770930781	-0.182850163047205	-0.210977163919619	0.00168080067722566	-0.0796697276956331	-0.140117656455993	-0.23222753157422	0.120424852250967	-0.0947432773898139	0.194808727154386	-0.148555715330743
-0.222412181488312	-0.293663799160474	-0.37532698964256	-0.168996868091961	-0.146035681284702	-0.160898464828965	-0.0886714735438101	0.29617178129743	0.0463019565308284	0.183781818070175	-0.208619908874964
-0.0411362764933523	-0.305312258834898	-0.468735551640524	-0.173428069877374	-0.181206578348033	-0.132172053254563	-0.147225222452912	0.244058996249739	0.0316320297091798	0.320546121017397	-0.504508658751835
-0.184806257082075	-0.19388554589666	-0.231290063728072	-0.121934449129643	-0.0839514021207343	-0.00916800369395812	-0.0455587915794059	0.293726606632435	0.0618887537788301	0.265564727111403	-0.0406541360884544
-0.118957515978911	-0.185149201140842	-0.348858665649727	-0.17663687117026	-0.195427854117119	-0.230269692779915	0.11863631632758	0.338503867685143	0.0916870426353038	0.0431887272464912	0.0771817245288327
-0.141674564191657	-0.33903148420823	-0.437342888300187	-0.188249675849273	-0.157198618178716	-0.0157384063412948	-0.0325638342497096	0.328723169025166	0.160452324611782	0.322077636167982	-0.317285663607637
-0.159940298903258	-0.0570161447221798	-0.162349312863018	0.00565360227794084	-0.0712592957891843	-0.52761861258729	-0.397798576139645	0.104378393511942	-0.138141810903858	0.0366032120989766	-0.0291915037326872
-0.11711559315085	-0.107901521194663	-0.267760952020522	-0.208877684160679	-0.154599030134904	-0.48819619670327	-0.300107073390516	0.290364491468068	0.0877139374544407	-0.0591164848125731	0.0602170286422972
-0.154414530419076	-0.186222085584539	-0.25621953167481	-0.0657040264733666	-0.0570380200200982	0.421269769737376	0.0487693104490955	0.0991823973488296	-0.131723717919386	0.280420424072076	-0.221305222015346
-0.153186581867036	-0.0633001821781189	-0.183893297508347	-0.0968752390328242	0.046792584788606	-0.113072045558817	0.0139122484353219	0.275234973228416	-0.00305623475451013	0.0730532726828947	-0.00626623902115275
-0.289181884005507	-0.23005707856987	-0.328853537050492	-0.181984873325069	-0.068200956914112	-0.18763847560301	-0.0802629717422419	0.270038977065303	0.144712715626055	0.0568192120866959	-0.14870855042882
0.0231775289197619	-0.0787803720086032	-0.234060004611043	0.144243258118274	0.0971022592835452	-0.0472152190238843	-0.315548140335214	-0.139986249570921	-0.290800736891639	0.0738190302581871	-0.298028441249948
0.1155806574608	0.0832251789896333	-0.137112073707061	0.16410726612185	0.190075761085743	-0.333256934275378	-0.351475375305551	-0.182318335958634	-0.152506114250055	-0.0208286060479532	-0.509093711694142
-0.0888727764539216	-0.317420526128049	-0.403334169681488	-0.282985714020174	-0.241608771130711	-0.102376041249199	0.252560817748921	0.425001921459315	0.278575797873598	0.203691515027778	0.126853131403824
-0.0828865272627248	-0.0976324843764207	-0.211746591942666	0.0181832073263503	-0.0354767309508386	0.0822064331224912	-0.141721475819159	0.157866589308692	-0.0901589252580487	0.310591272538596	-0.11966988179421
-0.183578308530035	-0.271133225842839	-0.231136178123462	-0.15768966353608	-0.190993262748264	0.106043242726782	-0.168628681584177	0.182929629624883	0.1509779968728	0.328969454345614	-0.148402880232666
-0.143143688861678	0.0828483353476068	0.0634057131124973	0.0365220048899755	0.145358660019684	-0.317237163814181	-0.250974732058866	-0.0212440778883418	-0.153816765177405	-0.0133251998168746	0.0668704641189991
-0.08334700796974	-0.126600364356238	-0.197435230713983	-0.0418672168690754	0.0429696611947657	0.100542440510407	-0.0175814128578244	0.113853445338795	-0.0267420541019636	0.318861454351754	-0.141372465721129
0.0719172313476637	0.204016899810665	-0.00307794723847075	0.196821515892421	0.205230217513325	-0.201482273838631	-0.208546777050438	-0.299327529095809	-0.18124856780964	-0.168249793090077	-0.363087514319274
0.291944768247597	0.0781672951836335	-0.0943318756256208	-0.0233784094195932	-0.0374646512196355	-0.23271449376497	-0.112673924141014	0.183999393540818	0.0357579466277685	0.17826836352807	0.0238422752999958
0.247738620374144	0.415819356535682	0.188048208832804	0.483000994610027	0.397125302928137	-0.143937657995143	-0.437394975532484	-0.380224660406607	-0.391503672052747	0.0981701211524853	-0.288858335365334
-0.392483055945903	-0.340104368651927	-0.392869948568042	-0.264649706632258	-0.260876306043666	-0.327297731874305	-0.0100902021618818	0.382211364821915	0.106815404670129	0.0341527878580409	0.0291915037326872
-0.226710001420453	-0.0305005720422413	-0.0577071017285609	0.0470624189623184	0.0267604651568825	-0.175414470677732	-0.354991657877116	-0.068159243786715	-0.150519561659624	-0.0214412121081871	0.0174232011807662
0.0314661816460344	-0.0251361498237567	-0.230520635705024	0.0407976164381137	-0.0227846246192886	-0.372373750036266	-0.314172203676775	0.0921525201869711	-0.16152200677586	0.106133999935526	-0.0434051678538386
0.0644672989821193	0.388230899412046	0.0781738871416238	0.336160135445131	0.191604930523279	-0.555886623976994	-0.477450020478136	-0.388935595150649	-0.316167485354073	-0.221150787744444	-0.0366804235384551
-0.0142749019174693	-0.00551769142472707	-0.0193895861807965	-0.029490411882232	-0.14680026600347	-0.223852090194144	-0.00489221923000332	0.00611293666248565	-0.319529343584034	-0.0142430909004386	0.167354432394202
0.0851889307978005	-0.0469003771101801	-0.276994088297092	-0.0414088166843775	0.0472513356198669	0.239590496535439	0.0281302605725191	0.205853142109204	0.12209657844268	0.381040969465497	-0.264099049476877
-0.183578308530035	-0.195571507165326	-0.0570915593101229	-0.119489648144588	-0.0957260067897626	-0.31461532676433	-0.116190206712579	0.111713917506925	-0.00106968216407854	-0.0963323029717836	-0.0816139423730627
-0.264162432257684	-0.434671468903499	-0.210207735896571	-0.303155322146882	-0.165303216197657	0.102987241495463	0.0350099438647112	0.180942925209575	0.25336186114889	0.0381347272495614	-0.0626623902115275
-0.0294707652489688	-0.00444480698103014	-0.0810977136292042	0.0770112310292482	0.20475578768609	-0.0435480175463011	-0.229628540108281	-0.0453885547189559	-0.197279953403629	-0.0318555151321637	-0.213816302209578
0.00598624919119679	-0.108514598019632	-0.195742489063278	0.0178776072032183	0.0256900465506072	-0.175567270739298	-0.260357792146739	0.0858867601079233	-0.141350857396093	0.216096787747515	-0.238575588098035
0.0151202716920915	-0.00367874199508337	0.0187754781546715	0.0867970660146699	-0.00879339605589882	-0.15739608801956	-0.0899778433241807	0.0151306741794664	-0.242454344713317	-0.0484761579544919	0.140848303281503
0.0693790931902808	-0.313128988353261	-0.227289038008225	-0.247536099736869	-0.0604021927826777	0.210864084961037	0.151658796130103	0.300909307210856	0.233190711769123	0.25484412105731	-0.0820724476672934
-0.0630858568610739	-0.101004406913754	0.00646319539359882	0.0573000230872383	-0.0836455682332271	-0.356788143756537	-0.204708798405451	-0.0524184318808144	-0.0964242065047945	0.0928098181254386	-0.124254934736517
-0.37474951680879	-0.651889913368444	-0.651884281027313	-0.642682006029492	-0.481612335410911	0.19443125636088	0.444038021663847	0.71015858661919	0.711332073593739	0.313159080683894	-0.182042892474775
-0.262320509429624	-0.449845120321499	-0.500589871794689	-0.273206510079952	-0.324948505476431	-0.129116052023244	-0.091423346860687	0.358676558671345	0.165342300218998	0.15514248475424	-0.209384084365348
-0.0703000546043111	-0.237107462057022	-0.391177206917338	-0.0932080375552409	-0.19206368135454	-0.0673848271505922	-0.1658768082673	0.254450988575965	0.0456907095799264	0.252393696816374	-0.232309349076883
0.0960869741971588	0.168596126866661	-0.00984867869500772	0.175414470677732	0.283202179831694	-0.177553671539656	-0.356520476386492	-0.30763353753959	-0.436277511206321	-0.33341084828231	-0.234754710646113
0.00752118488124725	0.255806305218597	0.00677096660281781	0.189624876403367	0.303234299463417	-0.410420965366192	-0.377923935517756	-0.20554749527608	-0.332059906077525	-0.286240181644298	-0.0967446170826754
0.050077174173129	-0.206994986423807	-0.248946333095008	-0.148329418098634	-0.101537990962177	-0.192828243528225	-0.141217871909896	0.0714995896578577	-0.0775348057590323	0.101540479409652	-0.390562904377205
0.192173948394318	0.0165530742741812	-0.17681455969631	-0.0455344183466587	0.0325713090195199	-0.116280846851702	-0.304693528918644	0.152823416562141	-0.0478300739080835	0.17826836352807	-0.133425040621131
0.0446666285804684	0.00398499936230289	-0.266375981579037	-0.0125296050484094	-0.0217142060130132	-0.146076858857066	-0.203791507299826	0.198364794697659	0.0380501226936511	-0.0278735757406433	-0.158948501999972
0.0980823905942244	0.177945548447448	-0.174198504417949	0.25395370232264	0.335041023764169	-0.0117656047405796	-0.191866722926693	-0.147780243815591	-0.185819073074216	0.0921972120652046	-0.282133591049951
0.273986020674007	0.244464383956658	0.107873808831256	0.35403774264835	0.394372797940572	0.20276568169804	-0.167405626776676	-0.250477579745349	-0.175275063171156	0.239528969551462	-0.302154988898024
0.0283963102659335	-0.156794397985994	-0.327468566609007	-0.127893651530716	-0.216683309298872	-0.352051341847992	-0.196606060305758	0.12989990407782	-0.0296454771187482	-0.0243510908942982	-0.297111430661487
-0.169763887319581	-0.0911951777142391	-0.229597322077367	-0.0612728246879535	0.0264546312693753	-0.198792880097325	-0.0651276684994191	0.182929629624883	0.0643337415824382	0.00643236363245614	-0.152376592782666
0.131390495068319	0.326463409296352	0.364247226110676	0.312170525779274	0.298188040319548	-0.461608985990792	-0.613056222259791	-0.364636671917269	-0.412286068383416	-0.283483454373246	-0.0978144627692137
0.202611511086661	0.280329378217384	-0.00323159769679941	0.354648942894613	0.246807947218334	-0.355412943202443	-0.571013713251949	-0.35256362200886	-0.47539731606405	0.0194502424124269	-0.289469675757642
-0.0273218552828982	0.0073569218996361	-0.0850987393490511	0.0681488274584221	0.144812345734673	-0.00473680190854503	-0.411863706425904	-0.143348364735288	-0.0696821524028309	-0.0944944847910818	-0.206174547305733
-0.070146561035306	0.0101157676119996	-0.273762490600293	0.0768584309676823	0.119275216127819	-0.100542440510407	-0.0571778122506638	0.0479865528005123	-0.184596579172412	0.0217475151383041	-0.0580773372692206
-0.265390380809724	-0.329682062627443	-0.55229543494348	-0.327603331997437	-0.25001920303716	-0.211322485145735	0.075217870661301	0.468098124929838	0.166411982383076	0.0860711514628655	-0.0851291496288313
0.0951660127831285	0.101157676119996	0.070479606911149	0.049048819762676	0.111170618108878	0.0383528154530582	-0.232380413425158	-0.159242000057751	-0.00519559908266722	0.129259878709357	-0.0803912615884475
0.0340755723191202	0.0438349929853317	0.0110797635318837	0.149896860396215	0.0548971828075476	0.162579265506191	-0.140804184713533	-0.0741193570326385	-0.0924511013239313	0.164484727172807	-0.0172703660826893
-0.125864726584138	-0.181930547809751	-0.454885847225669	-0.244327298443984	-0.121721887227877	-0.267094507617313	-0.00657391959031696	0.407274405138106	0.148838632544643	0.0938818787308479	-0.143206486898052
-0.0056792620531867	-0.259944573787142	-0.462426241851534	-0.176789671231826	-0.262252558537449	-0.0220032088654995	-0.00611527403750415	0.362802790918523	0.060055012926124	0.329582060405848	-0.282439261246105
0.0326941301980748	-0.340257637858169	-0.489202337053587	-0.182748873632899	-0.329536013789039	-0.102834441433897	0.128573636638525	0.428516860040244	0.236399758261358	0.418103636109649	-0.234296205351882
0.0999243134222849	0.206913428427265	-0.0461656813828487	0.257315303677091	0.214542472086321	-0.154939262427892	-0.41018200606559	-0.154657297560887	-0.425275066090084	0.119917636290789	-0.105303382574982
0.114506202477764	0.411834357173379	0.150961778121915	0.313545726333368	0.510589675193319	-0.323019330150458	-0.341843818696482	-0.263467570153131	-0.367053794016666	-0.189448424127339	-0.113556477871134
-0.00076746784502523	-0.00720365269339368	-0.102487812669924	0.063717625673009	0.010704186062753	-0.345633739262221	-0.119859371135081	0.068159243786715	0.116748167622287	0.0217475151383041	-0.165367576119202
-0.197853210447504	-0.218715157307931	-0.434880718626435	-0.215448086808016	-0.170808226172787	-0.275651311065008	-0.05167406561691	0.276151913727789	0.0464547682685539	0.0137836363552632	-0.158948501999972
-0.043285186459423	-0.114338827856844	-0.328391880236664	-0.199251280282023	-0.0769172227080681	-0.343341738338732	-0.194465714392632	0.272789798563422	0.085421761388558	0.0336933333128655	-0.210301094953809
-0.0761328102265028	-0.183463239872175	-0.259143358162391	-0.110474444512195	-0.1269210633155	-0.0323936130519854	-0.0369974079269001	0.282112026973713	0.0161980441989037	0.03323387876769	0.0481430558942224
0.026861374575883	0.217029196039265	-0.00815593704430327	0.165176866552812	0.228304997024146	-0.518297808831766	-0.327014279155534	-0.0953618119347761	-0.301955993745601	-0.185160181705702	-0.00733608470769103
0.105450081906467	0.242931691894234	0.108027694435866	0.270456108971765	0.308892226382301	-0.372526550097832	-0.248433007773606	-0.404982053889674	-0.269865528823244	-0.39681557551652	-0.112486632184596
0.151037671900965	0.236800923644537	0.125724538965958	0.228436092041123	0.303540133350925	-0.393765758655501	-0.202415570641387	-0.353022092258546	-0.257946213280655	-0.373536545227631	-0.0863518304134465
0.0891797635919317	-0.157560744017206	-0.127878937430491	-0.0583696235182001	-0.040064239263447	-0.252578501768546	-0.0869897731834965	0.173301754381468	0.0812958444699694	0.0192970908973684	-0.0365275884403782
-0.0214890996607064	-0.0340257637858169	-0.126493966989005	0.150966460827177	0.00871626579395602	-0.17816487178592	-0.353921484920552	0.00993352207653918	-0.10712102814558	0.159430727175877	-0.0142136641211514
-0.286879480470431	-0.210745158583326	-0.23190560614651	-0.152494461442837	-0.0155975282628687	-0.0183360073879162	-0.0628344407353551	0.177427986628646	0.156632031168644	0.186844848371345	-0.212135116130732
-0.0649277796891345	0.10330344500739	-0.184201068717566	0.0411032165612456	0.176771986979178	-0.312170525779274	-0.280538196470503	-0.0157408119059005	-0.200947435109041	-0.10873757569152	-0.136023237288438
-0.110975850390648	-0.145605745930298	-0.425647582349865	-0.135992054793712	-0.0822693157394446	-0.325005730950815	-0.229934303810156	0.203560790860772	0.0735024458459686	-0.0381347272495614	-0.22848847162496
-0.129548572240259	-0.450304927940226	-0.42118489981619	-0.35174574172486	-0.337793528751734	0.0716632288744393	0.130255336998838	0.420722865795575	0.39685208287314	0.257600848328362	-0.132813700228823
0.161628728162313	0.331368023896109	0.0564760168916849	0.273359310141518	0.198486192992192	-0.324547330766118	-0.529124086095046	-0.332390931022657	-0.52200489607033	-0.157592908995175	0.17086963964997
0.159633311765248	0.285387262023384	0.0615542418437983	0.307739323993861	0.42052159532244	-0.0357552144064367	-0.308209811490209	-0.184916334040191	-0.231051347440966	-0.00107206060540936	-0.239645433784574
-0.318345662116465	-0.284927454404656	-0.18927929366968	-0.350676141293898	-0.210107880717466	-0.206891283360322	0.182999575572312	0.423779334126818	0.337561128635644	-0.0278735757406433	0.152987933174973
-0.0626253761540588	-0.139015170061874	-0.316850459890952	-0.0941248379246367	-0.13028523607808	-0.215906486992714	-0.144473349136035	0.240391234252248	0.182304403106529	0.309825514963304	-0.274491836146106
0.0753653423814776	0.184076316697145	0.0104642211134457	0.229352892410519	0.231516252842972	-0.310642525163614	-0.250267589984857	-0.0699931247854607	-0.11934596716362	0.131403999920175	-0.26150085280957
0.0431316928904179	0.198943429702659	-0.0727878909802914	0.218504088039335	0.19925077771096	-0.148674459903688	-0.45681097060156	-0.100099337848202	-0.345201715521919	0.0649362423847953	-0.177135878671123
0.257408715221462	0.509007033931072	0.227904580426663	0.468332188699694	0.501567575511855	-0.128810451900112	-0.567650312531322	-0.360663263086653	-0.485177267278483	0.00765757575292397	-0.154363449057665
-0.236226602698766	-0.400798974323925	-0.468581666035914	-0.300710521161826	-0.330453515451561	-0.0374360150836623	0.0146766576900099	0.495759163327586	0.283924208693991	0.271843939228801	-0.1329665353269
0.253724869565341	0.167523242422964	0.00246216967375193	0.257926503923355	0.305222219732214	-0.10802964352714	-0.341385173143669	-0.230304888759147	-0.305929098926464	0.0595759393577485	-0.153446438469204
0.0454340964254936	0.252127844268779	-0.0418568844537828	0.245091298751814	0.285954684819259	-0.0950416382940325	-0.305457938173332	-0.208451140190761	-0.413661374022946	-0.00229727272587719	-0.0547149651115289
-0.159172831058233	-0.282475147104778	-0.395332118241794	-0.405531363396081	-0.186099920548149	-0.328825732489965	0.0762880436178642	0.462138011683915	0.21286675065163	0.0120989696896199	-0.209689754561502
0.0828865272627248	0.199556506527629	-0.0560143600778564	0.29490411882232	0.282743429000433	-0.207655283668152	-0.295061972309575	-0.196836560532038	-0.228911983112808	0.0219006666533626	-0.275408846734567
-0.13507434072444	-0.174726895116357	-0.492433934750386	-0.126518450976622	-0.0825751496269518	-0.187332875479878	-0.111297987482575	0.0875678176901069	0.0629584359429086	0.0995484847880116	-0.571297596611439
0.0788956944685936	-0.0836849866083606	-0.22575018196213	0.0270456108971765	-0.113158538377675	0.205210482683096	0.0133007210315715	0.145946362816845	-0.0692237171896544	0.455932060329093	-0.107748744144212
0.190332025566257	0.283548031548475	0.0627853266806742	0.447245780203591	0.376481515521399	-0.0858736346000744	-0.611068758197602	-0.428364036623682	-0.579309297717395	0.0755036969238304	-0.292067872424949
0.202918498224671	0.270826687430354	0.0564760168916849	0.290472917036907	0.231057502011711	0.22324088994788	-0.445650595483115	-0.141972953986229	-0.263141812363322	0.318095696776462	-0.193947739459582
0.213663048055024	0.387311284174592	0.0573993305193419	0.341355337538374	0.487957967517784	-0.204599282436832	-0.405901314239338	-0.384350892653785	-0.381570909100589	-0.0813234544960526	-0.225584604761499
-0.0465085514085289	-0.203694775096174	-0.346858152789803	-0.163801665998718	-0.094808505127241	-0.0907632365701854	-0.110074932675075	0.265759921401564	0.0655562354842422	0.0502336969391813	-0.121503902971133
0.0105910562613482	-0.00444480698103014	-0.018927929366968	-0.0667736269043283	0.0536738472575187	-0.348384140370409	-0.275340213538624	0.0354550326424168	-0.0113080685916875	-0.0044413939366959	-0.110346940811519
-0.0624718825850537	-0.168136319247933	-0.249140793862773	-0.110016044327497	-0.0856334885020241	-0.269386508540803	-0.21051830874108	0.268052272649996	0.0756418101741256	0.188223212006871	-0.207702898286502
-0.122794855204037	-0.111886520556966	-0.346396495975975	-0.0817480329377933	-0.0556617675263157	-0.236840095427252	-0.0820975539534931	0.271567211230925	0.0262836188887871	0.231258787738304	0.0658719272711424
-0.0096700948473179	0.0746421034400579	-0.186817123995928	0.174956070493034	0.0961847576210235	-0.460080985375132	-0.47653272937251	-0.129135786995009	-0.297524453351561	-0.0286393333159357	-0.260125336926878
0.0380664051132514	0.163078435441933	-0.0586304153562178	0.156467263043552	0.161786126491324	-0.54656582022147	-0.486011404130642	-0.15129518239652	-0.195751836026374	-0.0729001211678362	-0.184777633574968
0.0664627153791849	0.210132081758356	0.016773530902435	0.224921690625106	0.227693329249132	-0.596684240415108	-0.47913172083845	-0.207381376274826	-0.29889975899109	-0.186385393826169	-0.0210912435346117
-0.153493569005046	-0.302706682328777	-0.403180284076879	-0.163037665690889	-0.196345355779641	-0.309878524855785	-0.238954333015474	0.197753501031411	0.0213936432815709	0.100161090848246	-0.365428719501859
0.340755723191202	0.387311284174592	0.316081031867904	0.299488120669299	0.358284399214719	-0.392848958286106	-0.484176821919391	-0.316344472283632	-0.395171153758159	-0.204916727148246	-0.156961645724973
0.188950583445212	0.303013220741262	0.0977173589270297	0.357552144064367	0.245431694724551	-0.309572924732653	-0.576211696183828	-0.181401395459262	-0.403270175857611	0.0318555151321637	-0.0735136821749872
0.166847509508485	-0.175799779560054	-0.293767619199527	-0.296126519314847	-0.267298817681318	-0.159370464213305	0.0217092228331397	0.398869117227188	0.296149147712031	0.296960787698392	-0.438942401676847
0.0423642250453927	-0.114492097063087	-0.242985369678394	-0.0944304380477687	-0.0285954684819259	-0.189777676464933	-0.259593382892051	0.255215105658776	0.00595965777129475	0.0851522423725146	-0.210912435346117
-0.33492296756901	-0.446626466990408	-0.549987150874337	-0.51585300784671	-0.348956465645748	-0.0650928262271027	0.320440359565217	0.546955007875903	0.388447437298237	0.118692424170322	0.0651077517807579
0.0749277613575638	-0.108241140641123	-0.187797833050674	-0.113106613595564	-0.0376290684902134	-0.114482234571726	0.00137635730554653	0.236642972486732	0.383521863239419	0.145232022591448	-0.175049686592264
-0.0150423697624945	0.160166320523328	-0.0403180284076879	0.142256857317917	0.283202179831694	-0.163496065875587	-0.149671332067914	-0.0317872706449254	-0.180165038778372	-0.129719333254532	-0.0400427956961469
-0.0787422008995886	-0.112959405000663	-0.306847895591334	-0.0412560166228116	-0.108112279233805	-0.228741692164255	-0.14355605803041	0.183846570124256	-0.0713630815178115	0.162953212022222	-0.0299556792230717
0.0854959179358106	-0.124454595468844	-0.331469592328854	-0.0999312402641435	-0.116369794196501	-0.434716175155181	-0.253019463301734	0.199281735197032	-0.0427872865631418	0.0874495150983918	-0.213816302209578
-0.0102840691233381	-0.0968661383452086	-0.286534995782881	-0.0102376041249199	-0.0914443323646614	-0.418213768506056	-0.351322493454613	0.087720641106669	-0.158618583759076	0.0355311514935672	-0.245147497315342
0.231468302059609	-0.0427621085416348	-0.250679649908868	0.0524104211171273	-0.0605551097264313	-0.397280160071519	-0.307751165937396	0.0916940499372847	-0.101925429062913	0.115629393869152	-0.340669433613402
0.389873665272817	0.497052035844164	0.293613733594918	0.520131409570558	0.511813010743348	-0.280999313219816	-0.469194400527505	-0.447619787110511	-0.47234108130954	-0.149935333242251	-0.175149022396123
0.125557739446128	0.312209373115807	0.0243139255283003	0.261440905339373	0.295435535331983	-0.351134541478596	-0.415074225295594	-0.213799959770436	-0.349633255915959	-0.163106363537281	-0.0857404900211389
0.377078594764121	0.437956733561744	0.363483558483863	0.610392222119571	0.468372001225385	0.158387999577245	-0.170447661323063	-0.437460211189576	-0.394678960597822	0.00327163731317369	-0.0576795110391614
0.143362993450713	0.0703505656652702	-0.0964862740901538	-0.0134464054178052	0	-0.386889755885033	-0.112521042290076	0.0733552399498278	-0.0417176043990632	0.0923503635802631	-0.151459582194204
-0.118497035271896	-0.242625153481749	-0.356091289066373	-0.173275269815809	-0.120192717790341	-0.0316296127441555	0.142638766924784	0.368610080747885	0.162591688939939	0.226817393801608	-0.176524538278815
0.153493569005046	0.0807728716897546	-0.192510891366479	0.0597448240722938	0.0977139270585596	-0.403086562411025	-0.281761251278003	0.0495147869661337	-0.187958437402373	0.0290987878611111	-0.0866575006096003
-0.0383733922512615	-0.202928429064962	-0.362554484459972	-0.135380854547448	-0.179830325854251	0.0380472153299262	-0.0947867475813143	0.347673272678871	0.120262837589973	0.393905696730409	-0.220999551819192
-0.0609369468950033	-0.309757065815928	-0.296383674477889	-0.422644970291469	-0.128144398865529	0.115058446359174	0.242623497437977	0.401008645059058	0.243581909934457	0.202006848362134	0.0430994976576848
0.136609276414491	0.393748590836774	0.0926391339749164	0.3502177411092	0.422968266422498	-0.441744977987216	-0.437089211830609	-0.306410950207093	-0.365525676639411	-0.139367878703216	-0.17041113435574
0.127036266997478	-0.183450169516764	-0.0512830986208709	-0.103677675743169	-0.0413956692618972	0.495297922908739	0.138922890242888	0.118299321070274	0.146046823471156	0.321404355203081	-0.00382379972955947
0.144130461295738	0.18315670145969	-0.174967932440997	0.232867293826536	0.298799708094563	-0.0024448009850555	-0.0862253639288084	-0.107587685259747	-0.217603914521121	0.0787198787400585	-0.162158039059587
0.273239427532212	0.456547209681493	0.188524268356333	0.522463325183374	0.364352453968329	-0.352383863080685	-0.419998531200551	-0.535534164897479	-0.45159318539417	-0.423496293030553	-0.298509751827212
-0.158914411895653	-0.0906097933695524	-0.245984374766375	-0.0311807421263447	0.0477246722314902	0.00213985485180797	-0.01804557356161	-0.00244592219624529	0.14292265529249	-0.0795099364187358	-0.32028741782602
0.135841808569466	0.0421490317166651	-0.187740437623585	0.0877072353388661	0.174631149766628	-0.0985560397100498	-0.17673141968387	-0.0415679693049024	-0.0924511013239313	-0.0672335151106725	-0.250038220453803
-0.0528017877377358	-0.174573625910115	-0.268222608834351	-0.157536863474514	-0.0243137940568247	0.124532050176265	0.0879070642891221	0.235348061505697	0.267878976232813	0.0577381211770468	-0.324621748315328
0.046281846854473	-0.0568672200073305	-0.0730242982327184	0.0764058679706602	0.108961646779616	-0.0811430317848411	-0.0866906323955998	-0.0612868721814752	-0.125697257186702	-0.0628735002853679	-0.0827665287324297
0.0807376172966542	-0.126293825943753	-0.331315706724244	0.00794560320143037	-0.084104319064488	-0.266636107432615	-0.2577588006808	0.0860395835244855	0.095354524340716	0.292213090731579	-0.270059618301876
0.178666514321874	0.0564030678972101	-0.235752746261747	0.224616090501974	0.0675892891390976	-0.17434487024677	-0.144014703583223	-0.0788568829460649	-0.118887531950444	0.124359030227485	-0.126241791011516
0.0732164324154069	0.0654459510655128	-0.163888168909113	0.166552067106906	0.155516531797426	-0.0793032319527378	-0.023543805044391	0.0128371669912199	0.0738080693214196	0.162800060507164	-0.196087430832658
0.152112126884001	0.341483791508109	0.0726340053756819	0.312017725717708	0.372811508871312	-0.264496906570692	-0.216480700927647	-0.148544360898401	-0.181234720942451	-0.00827018181315789	-0.0296500090269179
-0.0503458906336551	-0.114951904681814	-0.208976651059695	-0.0287264115744021	-0.0021408372125506	-0.318740928426611	-0.146919458751037	0.0444716142195831	-0.00183374085270608	0.139367878703216	-0.19944980299035
0.35165376659056	0.295503029635383	-0.129263907871976	0.258537704169619	0.365012744739878	-0.155703262735722	-0.109310523420387	-0.0907771094379119	-0.198196823829982	0.135385939311696	-0.119517046696133
0.299465953128845	0.419344548279257	0.0646319539359882	0.436396975832407	0.561358100519519	-0.104209641987991	-0.242470615587039	-0.364178201667582	-0.342145480767409	-0.0908188484296783	-0.265780235555723
0.183885295668045	0.171968049403994	-0.101256727833048	0.245091298751814	0.108876863952573	-0.0024448009850555	-0.219691219797336	-0.0463054952183288	-0.0441625922026713	0.337699090703947	-0.293596223405718
-0.320494572082536	-0.332747446752291	-0.167427537815131	-0.243104897951456	-0.177383654754193	0.126671251038188	-0.127197699980086	0.167188817718982	0.39379584811863	0.142430909004386	-0.0443221784423
0.023484516057772	-0.0326463409296352	-0.156963316701686	0.179845672463145	0.082116398795691	0.0987088397716158	-0.101972194575382	-0.0926109904366575	-0.0625000007297321	0.239835272581579	-0.328901131061481
-0.036684962992206	-0.142387092599207	-0.261297756626924	-0.190694476834329	-0.111782285883892	-0.196042478989138	0.0217092228331397	0.314510591284887	0.0209352080683944	0.03323387876769	0.0505884174634527
-0.0173447732975702	-0.299181490585201	-0.384252354709911	-0.322255329842628	-0.109182697840081	0.0753304303520226	0.354533012324303	0.408191345637479	0.507793404461858	-0.00643236363245614	-0.213816302209578
0.135227834293446	0.282475147104778	0.0467812238012867	0.163954466060284	0.354002724789617	-0.124837650299396	-0.0400550449456521	-0.0991823973488296	-0.0262836188887871	-0.311663333144006	-0.184013458084583
0.0703000546043111	0.127673248799935	-0.147114638006678	0.0915272368780153	0.182429913898062	-0.26419130644756	-0.198746406218885	-0.0938335777691547	0.0374388757427491	-0.0238916363491228	-0.164450565530741
-0.122351132603979	-0.155150373299504	-0.375460043356406	-0.238321028976002	-0.0733032368815112	-0.202003259080717	-0.028763770226501	0.228186925710211	0.167303900395229	0.141926768201265	-0.046803308689808
-0.0130469533654289	0.0482797999663619	-0.176045131673263	0.138436855778768	0.187629089985685	0.0947360381709006	-0.126433290725398	-0.101627572013824	0.0530256729907507	0.0606479999631579	-0.232003678880729
0.204146446776711	0.369838594662956	0.221133613823845	0.36045534523412	0.467772930942307	-0.222782489763182	-0.350710966050863	-0.350118447343865	-0.290342301678462	-0.163106363537281	-0.147638704742282
-0.0865703729188459	-0.151276706561267	-0.303924069103754	-0.0452288182235267	0.00122333555002892	-0.191000076957461	-0.0541201752319117	0.066019715954845	0.180012227040646	0.0952602423663742	-0.273727660655721
0.172987252268687	0.427927623828833	0.156963316701686	0.276568111434403	0.411193661753469	-0.159676064336437	-0.363247277827746	-0.18415221695738	-0.298746947253365	-0.150394787787427	-0.0773345596269096
0.192941416239343	0.274351879173929	-0.00276994088297092	0.253648102199508	0.259500053549884	-0.252884101891678	-0.41018200606559	-0.180484454959889	-0.113386309392326	0.186691696856286	-0.170105464159586
-0.0598624919119679	-0.209672274139629	-0.292074877548823	-0.0944304380477687	-0.137166498546992	-0.160287264582701	-0.160220179782609	0.157866589308692	0.165647923694449	0.201087939271784	-0.169646958865355
-0.113738734632739	-0.14698516878648	-0.279610143575454	-0.0608144245032556	-0.0608609436139386	-0.131713653069865	-0.0912704650097493	0.213188666104187	0.214700491504336	0.293744605882164	-0.116001839440364
-0.40061821510317	-0.415666087329439	-0.508591923234383	-0.475513791593295	-0.315467654963707	0.00702880283203456	0.347347565330235	0.495606339911024	0.52506113082484	0.191133090792982	-0.0172703660826893
-0.226710001420453	-0.210898427789568	-0.353167462578793	-0.338299336307055	-0.131355654684355	0.0132936053562393	0.31325491257115	0.230916182425395	0.102078240800638	-0.0601885454179824	0.0863518304134465
-0.439298594492442	-0.477586846651377	-0.499512672562423	-0.565207427732518	-0.37739901718392	-0.162732065567757	0.2577588006808	0.551386886956205	0.435360640779968	-0.133088666585819	0.0175760362788431
0.0744443809674473	0.224845925557628	-0.0987945581592962	0.0235312094811592	0.142212757690861	-0.198487279974193	-0.160220179782609	0.0493619635495716	0.166411982383076	0.0330807272526316	0.0823781178634472
-0.00982358841632294	-0.223313233495204	-0.463195669874582	-0.240354496843269	-0.147259016834731	0.184429674310124	0.173979546366993	0.337892574018894	0.320904649223563	0.440310605793128	-0.296194420073025
0.345667517399364	0.0602347980532705	-0.170659135511931	-0.0760944306598524	-0.0524505117074898	-0.165329666614378	-0.188656204057003	0.11920226491847	0.152964549463232	0.194961878669444	-0.47226045305761
-0.145051422709768	-0.244464383956658	-0.37517310403795	-0.159676064336437	-0.0834926512894735	-0.120864848698681	0.106711531954447	0.231833122924768	0.1659535471699	-0.0209817575630117	-0.226348780251884
0.410902284226508	0.456129157777438	0.244985882538317	0.277332111742233	0.379845688283978	0.0149744060334649	-0.419202035270909	-0.277068854227162	-0.261766506723792	-0.00796387878304093	-0.118752871205749
-0.0339220787501152	-0.103763252626117	-0.168043080233569	0.0492016198242419	-0.0311950565257373	-0.0696768280740817	-0.101819312724444	0.0195613973199541	0.0142114916084721	0.0704496969269005	0.0195628925538427
0.0779747330545634	-0.0732626805838761	-0.190048721692727	0.0287264115744021	-0.0600963588951705	-0.329895332920926	-0.328084452112097	0.048750669883323	0.123471884082209	0.178727818073246	-0.166131751609586
0.0664627153791849	-0.12169574975648	-0.263759926300676	-0.172664069569545	-0.0772230565955753	-0.361830545788214	-0.335269899106165	0.182471159375197	0.0408007339727102	0.129872484769591	-0.223292078290346
-0.00660022346721698	-0.0182390355428478	-0.0447807109413632	-0.113072045558817	0.00168208638128976	-0.368859348620249	-0.23543805044391	0.0313288003952389	-0.0022921760658826	-0.117620363564912	-0.00106984568653827
-0.127092675136178	-0.132731132605935	-0.254834561233325	-0.073191229490099	-0.018655867137941	0.0846512341075467	0.00749121069594258	0.239627117169437	0.191625919107785	0.356077272510965	0.101635340221136
-0.198313691154519	-0.241552269038052	-0.330084621887368	-0.165329666614378	-0.11254687060266	0.173886470062072	0.130713982551651	0.233055710257265	0.361094136245372	0.277357393770906	-0.163380719844202
0.0675371703622202	0.317267256921807	0.195742489063278	0.330812133290322	0.42984952889141	-0.321949729719496	-0.47530967456501	-0.369679844663819	-0.18704156697602	-0.08561169691769	-0.152529427880743
0.0343825594571303	-0.0288146107735747	-0.28376505489991	0.0794560320143037	0.0116216877252747	-0.00901520363239216	-0.167558508627614	0.0327042111442982	0.121179708016327	0.260357575599415	-0.0126853131403824
-0.215044490176069	-0.196491122402781	-0.278225173133968	-0.117961647528928	-0.226622910642857	-0.400947361549102	0.00871426550344341	0.240849704501934	-0.0297982888564737	0.182097151404532	-0.321259376157636
-0.0758070105964392	-0.186287818459959	0.0353437571576272	-0.24971333995368	-0.104063050270204	-0.0309656774896633	0.171588129303303	0.211516433148272	0.336137086900105	-0.0423021468936816	0.0773172305316926
-0.264162432257684	-0.293203991541747	-0.320697600006189	-0.219573688470297	-0.189311176366975	0.00993200400178797	0.0614585040769167	0.255826399325024	0.265281176691479	0.235547030159941	0.029497173928841
0.378208154028433	0.143613246249146	-0.113259804992589	0.246924899490605	0.160868624828802	-0.0281152113281382	-0.276716150197063	-0.146252009649969	-0.165189488481272	0.412590181567544	-0.171480980042278
0.325559859859703	0.481265307601195	0.148807379657382	0.512033006307561	0.432449116935222	-0.362594546096044	-0.603883311203534	-0.485825641251047	-0.480134479933541	-0.0874495150983918	-0.211523775738425
0.509849861504876	0.504757932367655	0.153758654825893	0.452218397741541	0.363739662995188	-0.327479168248152	-0.22290103619023	-0.336352079506572	-0.369757805176819	-0.0313340947956625	-0.247523279127402
0.221184232936271	0.182237086222236	0.0333931762002606	0.254412102507338	0.309809728044823	0.0528688213018252	-0.258676091786425	-0.134790253407809	-0.110024451162365	0.21655624229269	-0.0597585233480665
0.0793561751756088	0.0505788380599982	0.035085917850965	0.0814424328146613	0.136401913828224	0.103598441741727	-0.23926009671735	-0.0939864011857168	0.113080685916875	0.138602121127924	-0.190279697105736
-0.339941062715137	-0.386687188421207	-0.531927395304769	-0.468996211658259	-0.423444794261256	-0.0580319733695172	0.302172586156062	0.579643732199531	0.428353039311735	0.17932431835365	-0.136739078329047
0.143362993450713	0.40493724289247	0.0809438280245947	0.324547330766118	0.374799429140109	-0.319046528549743	-0.572389649910388	-0.321998938696431	-0.34993887939141	-0.0969449090320175	-0.00305670196153793
0.172526771561672	-0.0915017161267239	-0.230058978891196	0.0606616244416896	-0.0185029501941873	0.0906104365086195	-0.140498421011658	0.0583785451267379	0.101161370374285	0.383644545221491	-0.273421990459568
0.219342310108211	0.285847069642111	0.0158502172747781	0.377721752191075	0.357519814495951	-0.0779280313986441	-0.327167161006472	-0.371513725662565	-0.30165037027015	-0.081782909041228	-0.134189216111515
0.252803908151311	0.0191586507803023	-0.162810969676846	-0.0516464208092974	-0.00458750831260843	0.0809840326299634	-0.0272129694668934	0.199281735197032	0.0673899763369483	0.370932969471637	-0.254011933003802
0.026707881006878	0.29274418392302	0.0812515992338137	0.326839331689607	0.382139442440283	-0.205210482683096	-0.155480842403543	-0.274165209312481	-0.222952325341514	-0.147638060516374	-0.00596056882499896
-0.135688315000461	-0.226991694445022	-0.352090263346526	-0.0861792347232064	-0.0756938871580392	0.25471770263047	0.0379146990325257	0.136012840740306	0.217909537996572	0.362203333113304	-0.0452391890307613
0.0712210160183413	-0.00398499936230289	-0.0678635516327876	-0.0415616167459435	-0.0562734353013301	0.145312858549236	-0.138358075098531	0.087720641106669	0.0808374092567929	0.256988242268129	0.100718329632675
-0.165926548094455	-0.0924213313641785	-0.108489351249694	-0.0883184355851299	0.00397584053759398	0.0603560243185576	-0.122305480750083	0.0634217178732886	0.00657090472219677	-0.0586570302673976	0.281827920853797
0.173908213682717	0.493067036481861	0.214054876011808	0.477347392332086	0.509519256587043	-0.284360914574268	-0.318147131801153	-0.333766341771716	-0.433068464714085	-0.117467212049854	0.105914722967289
-0.0303917266629991	0.16920920369163	-0.00984867869500772	0.142715257502615	0.138695667984528	-0.104820842234255	0.0301177246347079	0.0343852687264818	-0.0113080685916875	0.163718969597515	0.00275103176538414
0.112971266787714	0.219788041751628	0.246832509793631	0.169455268276659	0.0997018473273566	-0.256856903492393	-0.256841509575174	-0.0892488752722904	0.0513447438757701	0.109043878721637	-0.145651848467282
-0.163470650990374	-0.10330344500739	-0.230212864495805	-0.183512873940728	0.0700359602391554	0.0317824128057215	0.149212686515101	0.239779940586	0.280103915250853	0.346122424032164	-0.223139243192269
-0.283963102659335	-0.209672274139629	-0.102180041460705	-0.342730538092468	-0.132884824121891	-0.0721216290591372	-0.121999717048208	0.3354473993539	0.263294624101047	-0.00536030302704678	-0.00703041451153724
0.129548572240259	0.296422644872838	0.0433957404998778	0.243563298136154	0.354920226452139	-0.252884101891678	-0.469194400527505	-0.291587078800565	-0.175580686646607	-0.0323149696773392	-0.0808497668826782
-0.101919729819351	-0.154035552273631	-0.410259021888915	-0.0482848194548461	-0.0299717209757084	-0.103140041557029	0.0720073517916113	0.191946211202049	0.141656480871544	0.124205878712427	-0.0620510498192199
-0.228398430679508	-0.227451502063749	-0.299923043383907	-0.238673696166043	-0.0893034951521108	-0.0464512187160545	0.0949396294322518	0.277374501060286	0.228453547899632	0.0598822423878655	0.0924652343365223
-0.0282428166969285	0.109280944050845	-0.127417280616662	0.0469096189007524	0.15781028595373	-0.273359310141518	-0.371808661480252	-0.061740660291105	-0.154645478578212	-0.0196033939274854	-0.186458819653814
-0.0236380096267771	-0.188367854471933	-0.284842254132176	-0.170983268892319	-0.0659072027578078	0.181068072955673	0.093716574624751	0.266676861900936	0.072738387157341	0.203385211997661	-0.0178817064749969
0.0256334260238427	0.0594684520220585	-0.144806353937535	0.155550462674156	0.133343574953152	-0.102223241187633	-0.174896837472619	-0.080079470278562	-0.168398534973508	-0.0974043635771929	-0.0672474431538344
-0.00598624919119679	0.0594684520220585	-0.199127972364687	0.206127283052492	0.0931264187459512	0.019405607818878	-0.314936612931463	-0.13631848757343	-0.240372863442221	0.0166935151413743	-0.23536605103842
-0.314815310029349	-0.429460315891257	-0.548909951642071	-0.351287341540162	-0.276168000419028	-0.13797845559407	0.11802478892383	0.369679844663819	0.226925430522377	0.123440121137134	-0.166284586707663
-0.0251729453168275	-0.271286495049081	-0.331623477933463	-0.337382535937659	-0.276168000419028	0.138131255655636	0.273964276880186	0.453732723772997	0.481356973835345	0.369095151290936	-0.223903418682653
-0.345360530261353	-0.233122462694719	-0.37532698964256	-0.175414470677732	-0.0374646512196355	-0.160287264582701	0.0139122484353219	0.0993352207653918	0.121026896278601	-0.0545219393608187	-0.267461421634569
-0.1490422555039	0.0357117250544836	-0.127571166221272	0.00794560320143037	0.208272877392423	-0.205668882867794	-0.104571186041321	0.0198670441530784	0.0160452324611782	-0.0271078181653509	-0.107595909046135
-0.0363779758541959	0.125374210706298	-0.121261856432283	0.119489648144588	0.236868345874349	-0.112766445435685	-0.00504510108094092	-0.0748834741154492	-0.235941323048182	-0.110881696902339	-0.0470732102076841
-0.120952932375976	-0.200476121765084	-0.223903554706816	-0.239590496535439	-0.102607269258675	0.172816869631111	0.0441828549209674	0.313899297618638	0.188875307828726	0.243664060458041	0.027968822948072
-0.0821190594176996	0.0294276875985444	-0.0949474180440588	0.0336160135445131	0.128756066640543	-0.0566888228409744	-0.075982279915989	0.0594483090426729	-0.0822127148963224	0.125277939317836	0.196087430832658
0.137069757121506	0.27373880234896	0.0975634733224202	0.097486439279088	0.260876306043666	-0.283444114204872	-0.457575379856248	-0.186444568205812	-0.405715163661219	-0.167854060504093	-0.0863518304134465
-0.30023342097387	-0.51391164853083	-0.46365732668841	-0.305600123131937	-0.400336558746963	-0.0201696081267079	-0.0440299730700298	0.365859259249766	0.29584352423658	0.279195211951608	-0.173162166121124
0.135995302138471	0.409228780667258	0.381020757013111	0.335854535321999	0.420368678378686	-0.299182520546167	-0.713805362027671	-0.466569890764217	-0.496332524132445	-0.287618545279824	-0.00152835098076896
-0.128472808373614	-0.262134017959257	-0.170029828231493	-0.194299493506912	-0.215792847377148	-0.0596883043985851	-0.129758666610863	0.322631778021745	0.16649934069512	0.0495675395130134	0.0555603604686896
-0.26554387437873	-0.421490317166651	-0.334085647607215	-0.401252961672234	-0.274180080150231	0.137672855470938	0.0475462556415947	0.436616501118037	0.346118585948272	0.0451796969422514	-0.166284586707663
-0.270302175017886	-0.243544768719203	-0.167119766605912	-0.189777676464933	-0.13579024605321	0.168538467907263	-0.00214034591312645	0.19912891178047	0.141962104346995	0.086224302977924	-0.112486632184596
-0.0916356606960124	-0.182543624634721	-0.273454719391074	-0.0612728246879535	-0.0128450232753036	-0.0906104365086195	0.112979687842889	0.147321773565904	0.127597801000798	0.241366787732164	-0.329818141649942
-0.128320623688218	-0.453217042858832	-0.465965610757553	-0.36916494874338	-0.466090844561017	-0.242646497766758	0.0819446721025555	0.477114706507005	0.211033009798924	0.295582424062865	-0.201130989069196
-0.368845046319126	-0.242012076656779	-0.380559100199283	-0.193597678004082	-0.150011521822296	-0.0557720224715786	-0.127809227383837	0.275999090311227	0.118429096737267	0.0200628484726608	0.066330432565373
-0.156102959678132	0.0666721047154521	0.034470375432527	0.092749637370543	0.163162378985107	-0.139353656148163	-0.329919034323349	-0.129747080661258	-0.160757948087233	-0.101539454483772	-0.123643594344209
-0.16515908024943	-0.152043052592479	-0.276224660274045	-0.223088089886314	-0.0217142060130132	-0.273053710018386	0.165723926416362	0.337739750602332	0.152200490774604	-0.0972512120621345	-0.16200520396151
-0.0738304066914271	-0.386085130524653	-0.40287251286766	-0.392390558101408	-0.296964704769519	0.128963251961678	0.0215563409822021	0.512722562565984	0.403422987595337	0.529597939072222	-0.315451642430714
-0.183578308530035	-0.327383024533806	-0.347165923999022	-0.226602491302332	-0.298646791150809	-0.180915272894107	-0.190796549970129	0.33972645501764	0.213172374127081	0.292825696791813	-0.293290553209564
-0.456182887082997	-0.631009322100038	-0.540907900202377	-0.682710675076748	-0.514106764899652	-0.312170525779274	0.205014562107326	0.664170568379066	0.400213941103101	-0.0044413939366959	-0.00382087745192241
0.146739851968824	0.185915547172054	-0.0101564499042267	0.182137673386635	0.253383375799739	-0.259607304600581	-0.420883735631223	-0.170398109466787	-0.283924208693991	-0.120070787805848	-0.239186928490343
-0.164391612404404	-0.171968049403994	-0.204206197316801	-0.0936664377399388	0.0240079601693175	-0.0166552067106906	-0.0218621046840773	0.0886375816060419	0.121179708016327	0.0621795151137427	-0.205410371815349
-0.00905612057129771	-0.140547862124298	-0.1280328230351	-0.1095576441428	-0.176466153091671	-0.114141645989779	-0.346277392373672	0.148850007731526	-0.047371638694907	0.0704496969269005	-0.243619146334573
-0.21842134869418	-0.0809261408959971	-0.00276994088297092	-0.219268088347165	-0.114993541702718	-0.282985714020174	-0.242317733736102	0.102697335929759	-0.0279645480037677	-0.263726908930702	0.0580773372692206
-0.314968803598354	-0.257185728074779	-0.218825329754703	-0.210864084961037	-0.159951123166281	-0.0958056386018624	-0.145543522092599	0.289600374385258	0.201405870322217	0.209358121084941	-0.167507267492278
-0.281353711986249	-0.335812830877139	-0.321159256820017	-0.338910536553319	-0.209343295998698	-0.225838490994502	-0.0478520193434699	0.330404226607349	0.314028121025916	0.0898999393393275	-0.204187691030734
0.0561786462558468	-0.0396967244167864	-0.203282883689144	-0.261440905339373	-0.0365471495571139	-0.268316908109841	-0.0710900606859857	0.295713311047743	0.0327017118732584	0.0382878787646199	-0.262112193201877
0.209211734553878	0.338878215001988	0.0661708099820831	0.309878524855785	0.398042804590658	-0.393307358470804	-0.346124510522735	-0.323068702612366	-0.385696826019178	-0.257294545298245	-0.196698771224966
-0.301561154711815	-0.545680062604034	-0.410444264250074	-0.527200488997555	-0.474843387018536	-0.0242970660146699	0.276355058298142	0.656044635508684	0.573393445549552	0.182111064163952	0.252197178963082
-0.300693901680885	-0.28829937694199	-0.418568844537828	-0.275651311065008	-0.224482073430306	-0.133088853623959	0.116495970414454	0.295254840798057	0.207671151568963	0.216709393807748	-0.208008568482656
-0.30084739524989	-0.280482647423626	-0.275609117855607	-0.254564902568904	-0.176313236147917	-0.183971274125426	0.0230851594915781	0.430656387872114	0.214089244553434	-0.00581975757222222	-0.0441693433442231
-0.0224100610747367	-0.0242165345863022	-0.246678624189022	-0.0924440372474111	0.0359354817820994	-0.0692184278893838	-0.124292944812272	0.0982654568494568	0.0272004893151401	-0.00980169696374269	-0.517805312284525
0.219035322970201	0.348687444201502	0.101410613437658	0.281916113589212	0.346662711489444	-0.0611200246263875	-0.249656062581107	-0.216397957851992	-0.186583131762843	-0.0776478181346491	-0.243466311236496
0.257408715221462	0.345162252457927	0.301769670639221	0.251050501152887	0.206590791011133	-0.257773703861789	-0.282678542383629	-0.198211971281097	-0.278422986135873	-0.0591164848125731	-0.185083303771122
0.00506528777716652	0.000766346031212093	-0.00507822495211336	0.0160440064644267	0.148023601553499	0.143632057872011	0.0221678683859525	0.118132501002535	0.114303179818679	0.159430727175877	-0.314228961646099
-0.111436331097663	-0.0381640323543623	-0.0741728614217769	0.0191000076957461	0.0989372626085886	0.0805256324452655	-0.129338045893213	0.06281042420704	-0.00122249390180405	0.0462517575476608	-0.327525615178789
-0.293326210368643	-0.412753972410834	-0.420723243002361	-0.250286500845057	-0.227234578417871	-0.0412560166228116	-0.0296590790818951	0.336822810102959	0.299511005941992	0.11578254538421	-0.324163243021097
0.10007780699129	-0.145452476724055	-0.150346235703477	0.0241424097274231	-0.0229375415630422	0.152952861627535	-0.111450869333513	0.143042717902164	0.202169929010845	0.440923211853362	-0.139691279642283
0.127860142981203	0.088589601208118	-0.212823791174932	-0.0158912064028607	0.0811988971331693	-0.307739323993861	-0.297049436371764	0.114006268755357	-0.060055012926124	0.135692242341813	-0.112180961988442
-0.201997536810641	-0.0194651891927872	-0.124493454129082	-0.0349912140986068	0.106736026740023	-0.0285736115128362	-0.107781704911011	0.110949800424114	-0.0294926653810227	-0.0727469696527777	-0.125171945324978
0.191099493411282	-0.138708631649389	-0.353475233788011	-0.135228054485882	-0.151846525147339	-0.358468944433763	-0.0704785332822353	0.202643850361399	0.0169621028875312	0.172448605955848	-0.414488785984543
-0.239449967647872	-0.24584380681284	-0.226673495589787	-0.158759263967042	-0.195427854117119	-0.175567270739298	-0.189114849609816	0.259952631572202	0.0886308078807937	0.148250666576608	-0.0713739908019106
0.298698485283819	0.0153269206242419	-0.188202094437413	-0.0466040187776205	-0.0406759070384614	-0.0230728092964613	-0.0395963993928393	0.135401547074057	0.0463019565308284	0.333717151312427	-0.197921452009581
-0.0670766896552051	-0.249982075381385	-0.408566280238211	-0.213461686007658	-0.164538631478889	-0.252578501768546	0.0255312691065798	0.277068854227162	0.177872862712489	-0.0931161211555555	-0.232615019273036
-0.187569141324166	-0.269140726161687	-0.27160809213576	-0.202612881636475	-0.240997103355696	0.00351440141601728	-0.148295395409476	0.362649967501961	0.232121029605044	0.333717151312427	-0.245911672805726
0.0107445498303532	-0.0364780710856956	-0.0375480875247169	0.0718160289360053	0.119581050015326	0.159064864090173	-0.00259899146593926	0.0136012840740306	0.166564794120802	0.177962060497953	-0.376280011465319
0.137223250690511	0.230976693807325	0.154039490214105	0.315379327072159	0.25720629939358	-0.177706471601222	-0.45803402540906	-0.155115767810573	-0.247249391639869	0.0122521212046784	-0.31957819007879
-0.063546337568089	-0.0881297935893908	-0.16157988483997	-0.0250592100968189	0.0417463256447368	0.135533654609014	-0.103501013084758	0.130664021160631	0.145935209527859	0.202619454422368	-0.353966087146092
-0.320648065651541	-0.459807618727256	-0.426878667186741	-0.355107343079311	-0.294670950613215	-0.0198640080035759	0.0628344407353551	0.433560032786795	0.262989000625596	0.175052181711842	-0.142136641211514
-0.214737503038059	-0.310983219465867	-0.325468053749083	-0.332951334152246	-0.389020704909195	-0.0383528154530582	0.145237758390723	0.369832668080382	0.452781178880675	0.189295272612281	0.0629680604076813
-0.2159654515901	-0.254426882362415	-0.361015628413877	-0.168232867784132	-0.11040603339011	-0.0640232257961409	0.0253783872556422	0.212577372437938	0.108343522047384	0.0781072726798245	-0.357939799696091
0.0632393504300789	0.0835317174021182	-0.163426512095284	0.0360608145295686	0.0882330765458355	0.105584842542084	-0.357590649343055	-0.0988767505157053	-0.0212408315438454	0.200322181696491	-0.327067109884558
-0.392790043083913	-0.42332954764156	-0.426724781582131	-0.32026892904227	-0.244055442230769	0.0980976395253519	0.0779697439781779	0.271720034647487	0.17038508756394	0.117467212049854	-0.155586129842281
-0.243594294011008	-0.150050552911328	-0.271300320926541	-0.208266483914415	-0.0646838672077789	-0.156314462981986	0.0262956783612678	0.357148324505724	0.142267727822446	0.0848459393423976	-0.00672474431538344
-0.175596642941773	-0.391449552743137	-0.421646556630018	-0.4669569881456	-0.312868066919895	0.264649706632258	0.398257221692457	0.602277084671398	0.488233502032993	0.29512296951769	-0.0307198547134562
-0.304838228044021	-0.358496673401017	-0.351936377741916	-0.269080908417671	-0.151387774316078	0.115822446667004	0.103806776786633	0.334988929104213	0.297524453351561	0.0750442423786549	-0.127311636698055
0.178820007890879	0.415206279710712	0.379943557780845	0.393460158532369	0.47297210702993	-0.146076858857066	-0.57926933320258	-0.462902128766726	-0.60055012926124	-0.303852605876023	-0.090019872767292
0.0469690321155441	0.0717299885214519	0.000769428023047478	0.107571243342442	0.204602870742336	0.117044847159532	-0.175202601174494	0.00489034932998852	-0.117817849786365	-0.0232790302888889	-0.0544092949153751
-0.0747513681054574	-0.211051696995811	-0.30807898042821	-0.300252120977129	-0.213166219592539	-0.368248148373985	0.0148295395409476	0.30259036479304	0.156632031168644	0.154529878694006	-0.143053651799975
0.110975850390648	0.441415313978166	0.26853038004357	0.242646497766758	0.459056665148351	-0.284972114820532	-0.494267024081272	-0.440284263115529	-0.482579467737149	-0.414581151263304	-0.0464618698153765
0.329397199084829	0.132271324987207	-0.0437035117090968	-0.0867904349694702	0.139919003534557	-0.270303308910199	-0.203179979896075	0.130205550910944	-0.118887531950444	0.0341527878580409	-0.180956756123045
0.013507434072444	0.202928429064962	0.227442923612835	0.294292918576056	0.327242259632735	0.0511880206245995	-0.399174512798083	-0.301062130627418	-0.414578244449299	-0.0182250302919591	0.0220082541230731
0.180508437149934	-0.137022670380722	-0.131572191941119	-0.0884712356466959	-0.138084000209514	-0.274887310757178	-0.187127385547627	-0.00168105758218355	-0.12072127280315	0.0445670908820175	-0.324774583413405
-0.0904077121439721	0.00689711428090884	0.0033854833014089	0.112613645374119	0.162856545097599	0.0786920317064739	-0.272129694668934	-0.154504474144325	-0.279951103513128	0.0162340605961988	-0.0724438364884489
0.0991568455772597	0.342556675951806	0.176660674091701	0.238520896104477	0.279685090125361	-0.36198334584978	-0.315853904037089	-0.240391234252248	-0.50259780537919	-0.431734120949854	0.00748891980576792
[truncated: 13,549 more rows]
