# Supplementary material for: Landscapes of cellular phenotypic diversity in breast cancer xenografts and their impact on drug response
Source: Nat Commun. 2021 Mar 31;12:1998. doi: 10.1038/s41467-021-22303-z (PMC8012607; doi:10.1038/s41467-021-22303-z)
Supplement: Supplementary file 3 — Source Data [file 41467_2021_22303_MOESM3_ESM.zip › Source_data/Fig5c_fdr.txt]

geneset	L1	L2	L3	L4	L5	B1	M1	M2	M3	O1	O2
ESTROGEN_RESPONSE_EARLY	0.201954519024717	2.77555756156289e-15	0	0	5.18327780696382e-08	0.614262154379653	0	0	0	0.00148985749997277	0.0328914437260807
ADIPOGENESIS	1.37906834100458e-10	1.14965289274571e-05	5.8193469626433e-08	1.83409821774561e-08	0.013465024791792	0.753030647938417	4.14483262526725e-14	1.99840144432528e-15	0.0419775208336191	0.57310687534545	0.000407816098278779
INTERFERON_ALPHA_RESPONSE	0	0	8.21565038222616e-15	1.38207868138895e-06	0	2.26462806749983e-05	6.21724893790088e-15	0	0	0.134868348540443	0.00107663606941344
PEROXISOME	0.0696549010301553	0.140091430988922	0.0478049441101967	0.00677210904853912	0.0221305271104656	0.322253434285759	0.0435424815132805	1.19904086659517e-15	0.191301706833351	0.919138648555912	0.0505383282432058
XENOBIOTIC_METABOLISM	0.302105599419877	0.0152911909009932	0.0300863520824232	0.0087634262612481	0.121470767793711	0.752388179886227	0.0033418242695844	3.8252388003146e-05	0.03941163267117	0.265290069729335	0.0505692010908551
E2F_TARGETS	0	0	0	0	5.77315972805081e-15	0.524757819633846	2.81130674295582e-12	5.10702591327572e-15	0	2.77117612264751e-07	0.00868564698042107
EPITHELIAL_MESENCHYMAL_TRANSITION	0	0	9.43663369668002e-11	0	0	0	0	0	0	0.0627370336996247	0.0147513462383205
G2M_CHECKPOINT	0	2.77555756156289e-15	0	1.99840144432528e-15	0	0.0136251489387476	0.000193126711367434	0	2.51650552248369e-15	1.27416172202022e-06	0.505295542303755
HYPOXIA	0	1.81535527351192e-09	0.86861323755888	1.21498811012088e-10	0.00153614438280397	0.0352614988855333	4.63407385057716e-08	3.89728210912686e-05	0	0.609460870351785	0.392779849417989
MYC_TARGETS_V1	0.0185515153820745	1.38777878078145e-15	0	5.3969080778371e-06	1.4432899320127e-15	0.267858569996615	0.535873638339796	1.27675647831893e-15	8.67268470315454e-06	0	8.90047139670003e-05
INTERFERON_GAMMA_RESPONSE	2.99056890362692e-11	1.97119172836343e-10	0	0.00897570061371273	8.65847313846757e-08	0	0.0016812730455853	8.87885752420825e-09	0.000895610409140879	0.74929705209682	3.74356255257169e-05
KRAS_SIGNALING_UP	0	0.0148227846022246	0.866241578582023	0.0150783693423153	0.0728222971272924	3.377192546093e-07	0.00177910326741853	0.0399716289577801	0.0013458065549436	0.71226977296975	0.0280811104431549
ESTROGEN_RESPONSE_LATE	0.265922498437304	0.00512163268855559	0.000299997464019697	0.0104323632534605	0.030137078139284	0.244750523903088	0.00792545091037522	0	0.00625501777512625	0.148199806230545	0.0132035109332023
MYC_TARGETS_V2	0.72517755028528	7.49581904483218e-09	3.00778013606617e-11	0.0976272300029049	0	0	0.99551263473841	0.0108228127777185	0.0230121796136014	6.21724893790088e-15	0.00944196232902885
OXIDATIVE_PHOSPHORYLATION	0.0946644245363802	0.704181688710244	0.301866735752467	0.0356522302747147	0.891239929609267	0.382725118864437	5.02776341781974e-07	4.21684678175716e-07	0.757206705447744	0.469977048608794	0
MITOTIC_SPINDLE	0	7.38770711272707e-10	5.98123717776566e-07	0.00938684784765913	2.30912763262333e-06	0.598643583262992	0.069284648517021	3.61577434659921e-13	0.0241472118059387	0.865958204673863	0.154701172858109
PROTEIN_SECRETION	0.149668402013167	0.016441980835029	0.00385536209493278	0.00921967209205139	3.85436901062519e-06	0.131960923753083	2.12683310207851e-06	1.65933267126661e-10	0	0.000370372170029443	0.730002272959693
BILE_ACID_METABOLISM	0.0683324871360117	0.00564134356816071	0.0325308711380806	0.00787644394125672	5.19649925490029e-06	0.836127800215125	0.143347017601347	7.73391850561467e-09	0.0382939061345551	0.187062408974087	0.0154696343251557
ALLOGRAFT_REJECTION	0.00689040520352992	0.0197415511187752	0.158235676564841	0.017475160698054	0.00151553121159566	2.13536310577695e-05	0.141385152091884	0.00416508484119561	0.0227936777449593	0.00523788701952528	0.155771375948761
MYOGENESIS	0.00370398821817726	0.0151270914056442	0.315174872906727	0.0278286795512893	0.0296518566187729	1.98825346594174e-07	0.000126512972724868	0.037544181077439	1.08069812210232e-08	0.265787217323613	0.388895728096385
WNT_BETA_CATENIN_SIGNALING	0.108296733879051	0.0125904992986361	0.0388193250944045	0.010378143633283	0.0294169763767681	0.603413083878626	0.000113713198585685	8.8422918986808e-10	0.0021130480917028	0.248929577368487	0.171283058085177
TNFA_SIGNALING_VIA_NFKB	1.23234755733392e-14	0.00373844781781617	0.873695219448072	0.00427286711287511	0.00140639527870998	0.0310136277449692	0.246978573030062	0.00528147332903556	8.71079106993614e-08	0.954250531892829	0.199007235180569
KRAS_SIGNALING_DN	0.00789824718032466	0.555783270275555	0.109342733120745	0.394272554308238	0.136403325783232	0	0.019691872086172	0.0682002057200859	0.181876613330916	0.902155750899115	0.779360678910657
INFLAMMATORY_RESPONSE	1.56152570175551e-06	0.0392744107311786	0.337567484273446	0.0179839978087771	0.104001660104246	3.82360809680904e-14	0.536573156613359	0.0604554151493805	0.022501828967791	0.329038788713535	0.781114859495598
