# Supplementary material for: Landscapes of cellular phenotypic diversity in breast cancer xenografts and their impact on drug response
Source: Nat Commun. 2021 Mar 31;12:1998. doi: 10.1038/s41467-021-22303-z (PMC8012607; doi:10.1038/s41467-021-22303-z)
Supplement: Supplementary file 3 — Source Data [file 41467_2021_22303_MOESM3_ESM.zip › Source_data/Fig5e.txt]

Model	AUC	Prev	drug	CC
AB551	0.369335514	0.626041666666667	AZD7762	L4
AB630	0.655438345	0.135625	AZD7762	L4
AB636	0.167123303	0.314375	AZD7762	L4
CAMBMT1	0.154231411	0.740625	AZD7762	L4
HCI001	0.4120583715	0.029375	AZD7762	L4
HCI002	0.2159574475	0.12375	AZD7762	L4
HCI009	0.0236023805	0.136875	AZD7762	L4
HCI010	0.7170166845	0.001875	AZD7762	L4
STG139	0.484016171	0.005625	AZD7762	L4
STG143	0.069450064	0.4125	AZD7762	L4
STG195	0.387649092	0.425	AZD7762	L4
STG282	0.56050038775	0.023125	AZD7762	L4
STG316	0.295137832	0.60625	AZD7762	L4
STG321	0.558067422	0.009375	AZD7762	L4
STG335	0.336543171	0.32125	AZD7762	L4
VHIO098	0.5794120145	0.004375	AZD7762	L4
VHIO124	0.353258789	0.066875	AZD7762	L4
VHIO169	0.162761523	0.0328125	AZD7762	L4
VHIO179	0.47850854	0.016875	AZD7762	L4
VHIO244	0.047997712	0.150625	AZD7762	L4
AB551	0.369335514	0.00208333333333333	AZD7762	M3
AB630	0.655438345	0.013125	AZD7762	M3
AB636	0.167123303	0.004375	AZD7762	M3
CAMBMT1	0.154231411	0.001875	AZD7762	M3
HCI001	0.4120583715	0.169375	AZD7762	M3
HCI002	0.2159574475	0.140625	AZD7762	M3
HCI009	0.0236023805	0.00625	AZD7762	M3
HCI010	0.7170166845	0.55	AZD7762	M3
STG139	0.484016171	0.555	AZD7762	M3
STG143	0.069450064	0.003125	AZD7762	M3
STG195	0.387649092	0.000625	AZD7762	M3
STG282	0.56050038775	0.2640625	AZD7762	M3
STG316	0.295137832	0.0725	AZD7762	M3
STG321	0.558067422	0.07125	AZD7762	M3
STG335	0.336543171	0.02625	AZD7762	M3
VHIO098	0.5794120145	0.1846875	AZD7762	M3
VHIO124	0.353258789	0.070625	AZD7762	M3
VHIO169	0.162761523	0.0890625	AZD7762	M3
VHIO179	0.47850854	0.08375	AZD7762	M3
VHIO244	0.047997712	0.003125	AZD7762	M3
